# Supplementary material for: A conserved YAP/Notch/REST network controls the neuroendocrine cell fate in the lungs
Source: Nat Commun. 2022 May 16;13:2690. doi: 10.1038/s41467-022-30416-2 (PMC9110333; doi:10.1038/s41467-022-30416-2)
Supplement: Supplementary file 4 — Supplementary Data 1 [file 41467_2022_30416_MOESM4_ESM.xlsx]

## Sheet: Suppl Data 1 Readme
Supplementary Data 1: Differential gene analysis comparing Hes1-GFPhigh to Hes1-GFPneg SCLC cells sorted fresh from tumors in mice determined by RNA-seq and Enrichr transcription factor analysis of downregulated genes.
	"All" tab includes all genes not filtered by fold change or p-adj values. Wald test with Benjamini-Hochberg corrections.
	The other 2 tabs are filtered by p-adj value less than 0.05 and either up or down regulated by 2 fold. These two gene lists are the inputs for GOs on Metascape.
	"Enrichr_TF_analysis" tab shows Enrichr TF analysis results of the downregulated genes (ENCODE and ChEA Consensus TFs from ChIP-X). Hypergeometric test with Benjamini-Hochberg corrections.
	"Normalized counts" tab shows normalized counts of gene transcripts generated by DeSeq2.

## Sheet: All
gene_id	log2FoldChange	pvalue	padj
Dmbt1	7.58842	4.75552e-23	1.27891e-21
Azgp1	6.85864	3.8396e-24	1.088e-22
Klk13	6.70793	8.92718e-109	4.93276e-106
Slc34a2	6.63865	3.35951e-117	2.38669e-114
Eva1a	6.60431	7.46224e-52	7.45924e-50
Scgb3a1	6.59548	1.06222e-119	9.18679e-117
Dchs2	6.57906	2.33596e-102	1.08063e-99
Ccdc129	6.47282	1.65995e-132	1.65099e-129
Sfta2	6.44184	3.35246e-57	3.94598e-55
Scgb1a1	6.41555	1.43932e-154	3.18122e-151
Scgb3a2	6.40016	2.8429e-110	1.66326e-107
Tspan11	6.39193	1.0728e-84	2.77145e-82
Acss1	6.38501	1.2822e-140	1.59409e-137
Trpm6	6.30905	3.71067e-140	4.34192e-137
Cyp4b1	6.27537	2.18465e-96	8.52098e-94
Krt23	6.20073	2.75293e-81	6.44251e-79
Klk10	6.18072	1.28754e-47	1.1383e-45
Myo5c	6.17426	1.53757e-107	8.26633e-105
Rassf9	6.09939	1.1361e-48	1.04144e-46
Lamp3	6.04524	4.80442e-42	3.3069e-40
AU021092	6.0403	1.39116e-67	2.36521e-65
Rarb	6.03771	1.08989e-61	1.50556e-59
Sftpb	6.03202	2.71598e-75	5.40263e-73
Col15a1	6.01324	1.03438e-69	1.83714e-67
Tacstd2	6.00869	3.50604e-95	1.29152e-92
Pon1	6.00674	1.67645e-88	5.05273e-86
Chad	6.00354	6.26855e-151	9.59184e-148
Slc5a1	5.97776	6.10353e-58	7.35827e-56
Daam2	5.96978	1.93162e-15	3.16506e-14
Cbr2	5.95802	2.97611e-105	1.51797e-102
Aldh3a1	5.91543	1.36929e-22	3.57924e-21
Vmn2r-ps21	5.90901	9.1362e-23	2.40712e-21
1700084C01Rik	5.89383	7.36394e-39	4.46596e-37
Bmp4	5.88761	7.7806e-178	2.57953e-174
Cxcl15	5.88322	4.94921e-36	2.67526e-34
SFTPB	5.87036	3.82134e-60	4.93598e-58
Ltf	5.86643	1.00478e-74	1.95952e-72
Vmn2r9	5.85102	7.7799e-15	1.22824e-13
Fam150a	5.83704	9.91685e-48	8.88585e-46
Pnliprp1	5.80909	1.68756e-43	1.21187e-41
Atp6v1b1	5.80023	1.30827e-39	8.13254e-38
Cyp4a32	5.79851	1.07017e-30	4.37123e-29
5730559C18Rik	5.79826	1.94624e-110	1.17317e-107
Hp	5.78181	1.71469e-74	3.31152e-72
Spink5	5.77925	4.81607e-23	1.29287e-21
Pkhd1	5.7769	1.8128e-224	1.20201e-220
Vsig1	5.77128	4.72914e-18	9.30485e-17
Cst8	5.75239	1.54639e-14	2.38456e-13
Cyp2f2	5.74656	1.38631e-81	3.28291e-79
Rnf186	5.74312	1.13002e-38	6.77062e-37
Cyp1b1	5.73773	4.14057e-66	6.58914e-64
Muc5ac	5.7235	7.83918e-67	1.26778e-64
Cyp4f15	5.71631	1.05048e-36	5.83689e-35
Calml3	5.71222	2.40708e-87	6.74391e-85
Cldn10	5.70123	5.8585e-103	2.7747e-100
Tmem139	5.68524	1.57593e-35	8.27134e-34
Cyp3a13	5.6702	6.55617e-81	1.46534e-78
Erbb2	5.65119	7.34004e-61	9.86541e-59
Hrct1	5.64383	1.08793e-16	1.95316e-15
Trim30d	5.6338	3.024e-55	3.34185e-53
Rnf43	5.6313	4.11719e-36	2.24381e-34
Plac9b	5.6271	2.80722e-28	1.02273e-26
Gabrp	5.6024	1.08244e-75	2.17493e-73
Sftpd	5.59996	7.92326e-86	2.12986e-83
Vtcn1	5.59379	3.38865e-81	7.74793e-79
Fmo2	5.59094	8.70582e-47	7.3692e-45
Gdpd2	5.59079	3.1418e-67	5.25183e-65
Cp	5.58651	3.029e-119	2.51054e-116
Selenbp1	5.57062	6.85474e-113	4.54515e-110
Slc10a5	5.56899	6.14625e-44	4.52819e-42
Fmo3	5.56343	6.0165e-45	4.71182e-43
Zfp521	5.55708	6.2662e-51	6.14026e-49
Dpp4	5.55565	3.09976e-85	8.2214e-83
Ajuba	5.55557	3.04486e-13	4.25399e-12
Evc2	5.55101	3.19594e-23	8.67308e-22
Slco4c1	5.53714	5.39068e-65	8.37745e-63
Zfp36l1	5.52549	3.00244e-98	1.24426e-95
Bmp5	5.52019	1.45537e-40	9.52309e-39
Serpinb6b	5.51338	4.80293e-57	5.61999e-55
Mecom	5.51185	6.43312e-196	3.19919e-192
Gm28269	5.51143	1.86992e-13	2.6512e-12
Adamtsl1	5.49091	2.5702e-44	1.94397e-42
Arhgap40	5.47432	4.17258e-33	1.92578e-31
Tinag	5.47277	5.14332e-12	6.42253e-11
Sfrp2	5.47204	3.60787e-28	1.29311e-26
Trim16	5.45358	1.2372e-72	2.30003e-70
Wwtr1	5.44547	7.66983e-83	1.83817e-80
Upk3a	5.44226	4.86696e-153	9.68135e-150
Fbxw10	5.44099	3.05991e-14	4.63578e-13
Aqp5	5.4353	2.95966e-96	1.11082e-93
Slc4a4	5.43335	1.30813e-87	3.71734e-85
Ifit3	5.42845	1.59754e-49	1.50608e-47
Cckar	5.41832	5.6867e-63	8.31764e-61
Rasl11a	5.41675	5.68147e-95	2.05483e-92
Gpr39	5.40693	1.95569e-44	1.50203e-42
Samd4	5.40638	2.87396e-143	3.81125e-140
Ano1	5.3953	8.13514e-148	1.15589e-144
C6	5.38993	2.9385e-86	8.11842e-84
Mettl7a2	5.37961	1.95245e-27	6.70779e-26
Camk1g	5.37054	3.17312e-12	4.02036e-11
Fmo4	5.36968	1.79157e-67	3.02017e-65
Rhbg	5.36423	1.17271e-24	3.46105e-23
Gsta4	5.3593	9.77296e-40	6.11333e-38
Ppic	5.31997	1.86213e-58	2.3444e-56
Hmha1	5.3178	6.4579e-173	1.83515e-169
Lcn2	5.30342	1.97566e-104	9.58532e-102
Scgb1c1	5.29479	2.09905e-11	2.4692e-10
Rai14	5.28898	4.58046e-36	2.48947e-34
Cldn2	5.28872	5.61761e-54	6.10631e-52
Notch3	5.28381	2.31393e-96	8.85167e-94
Pitpnm3	5.27564	8.34069e-137	8.73227e-134
Cyp2b10	5.27525	4.38548e-40	2.78709e-38
RP23-76C20.3	5.27031	1.22021e-11	1.46839e-10
RHBG	5.26057	5.96351e-17	1.08831e-15
Fzd1	5.25974	4.10361e-112	2.63319e-109
AC168977.2	5.25802	2.10908e-12	2.71721e-11
Slc4a5	5.25663	2.12909e-58	2.64699e-56
Edn1	5.25654	5.9536e-67	9.78752e-65
Tnn	5.24857	2.38466e-46	1.9931e-44
Ephb4	5.24651	6.92642e-86	1.8874e-83
Smo	5.24192	2.69619e-80	5.89369e-78
Mgst1	5.2257	9.04267e-79	1.91358e-76
Stxbp6	5.21786	1.81607e-31	7.7026e-30
Kcnj15	5.2062	2.49474e-37	1.41787e-35
Gm5970	5.20316	4.12767e-21	9.75149e-20
Gm13655	5.18875	2.54831e-17	4.77315e-16
I830012O16Rik	5.15378	2.18358e-35	1.14005e-33
Fmo6	5.15318	1.09649e-18	2.2486e-17
Klk11	5.14562	1.58189e-33	7.54601e-32
Gm15217	5.12989	2.54637e-11	2.97256e-10
Ptges	5.12575	1.08034e-251	2.149e-247
Cybrd1	5.12323	3.15102e-83	7.83502e-81
Osmr	5.10883	6.77076e-88	1.98065e-85
Eya2	5.10553	9.51794e-98	3.8639e-95
2310007B03Rik	5.08804	4.48835e-44	3.31905e-42
Mall	5.08219	1.67395e-29	6.52907e-28
Npr3	5.0756	4.11328e-58	5.01971e-56
Fgg	5.07417	1.02549e-35	5.43976e-34
Muc4	5.07326	8.487e-53	8.83892e-51
B230104I21Rik	5.07141	9.436e-12	1.15225e-10
Ppp1r14c	5.07122	1.10757e-30	4.50547e-29
Chia1	5.07098	4.83557e-22	1.22847e-20
Zmynd15	5.05888	2.19898e-91	7.17083e-89
Muc2	5.05748	4.00799e-29	1.53027e-27
Ctsh	5.02499	3.8791e-151	6.43025e-148
Ly6a	5.0245	2.04656e-32	9.10743e-31
Osgin1	5.01495	3.18794e-40	2.05225e-38
Efna1	5.00986	8.2404e-63	1.17927e-60
St8sia6	5.00671	2.08724e-17	3.92804e-16
Gm15374	5.0017	1.75194e-11	2.08057e-10
Atp13a5	5.0014	4.6909e-14	6.98438e-13
Cat	4.99549	2.45831e-129	2.22276e-126
Foxq1	4.99297	4.13331e-81	9.34316e-79
Il34	4.98783	2.36179e-47	2.04264e-45
Iyd	4.9871	1.46221e-47	1.28134e-45
Ace2	4.98486	3.13097e-28	1.13445e-26
Gm15371	4.96744	2.58399e-11	3.01359e-10
Mettl7a1	4.96633	1.89849e-58	2.37515e-56
Sox9	4.96514	1.90712e-59	2.43183e-57
Boc	4.96358	8.97228e-62	1.24809e-59
Atp6v1c2	4.95807	7.28794e-46	5.91721e-44
Col6a3	4.93937	6.50291e-39	3.98018e-37
Gm16016	4.93045	2.92496e-12	3.72016e-11
Ly6c1	4.92998	1.14337e-52	1.18457e-50
Tgtp1	4.92585	1.3035e-90	3.98911e-88
Gsta3	4.91755	3.79014e-62	5.3094e-60
Htr4	4.90847	1.93604e-23	5.31195e-22
Akr1c19	4.90571	2.79317e-33	1.30733e-31
Mpzl2	4.89163	1.3071e-35	6.89676e-34
Sema3a	4.88323	1.57388e-56	1.78901e-54
Gm4951	4.88151	1.71169e-80	3.78322e-78
Nqo1	4.87734	5.84192e-83	1.43466e-80
Cd55	4.87649	1.38763e-117	1.02232e-114
Syde1	4.87446	4.80465e-26	1.53409e-24
Pla2g5	4.85417	4.95878e-12	6.20378e-11
Cyp4a10	4.84866	1.70767e-18	3.46623e-17
Abcc3	4.84823	3.83458e-79	8.20188e-77
Casp12	4.81092	1.06159e-68	1.83627e-66
BC023105	4.8005	5.62312e-17	1.02808e-15
Tlr5	4.80037	1.99626e-44	1.52729e-42
Gm13285	4.79979	4.76803e-11	5.41048e-10
Anxa3	4.79841	2.10936e-64	3.22764e-62
Dlc1	4.79131	2.84333e-226	2.82797e-222
Grem2	4.79117	2.36145e-26	7.66295e-25
Shroom4	4.77974	2.64149e-45	2.11873e-43
Gm8174	4.77381	1.45718e-09	1.40369e-08
Dram1	4.7625	1.3213e-118	1.05133e-115
Ugt1a5	4.76124	1.92615e-15	3.1587e-14
Ptgs1	4.75908	1.53253e-41	1.02643e-39
Gm18594	4.74489	3.77133e-13	5.21692e-12
Atp6v0a4	4.74003	2.75067e-28	1.00397e-26
Selenbp2	4.73927	1.81276e-21	4.42991e-20
Tm4sf4	4.73835	1.08476e-09	1.05931e-08
Prmt8	4.73552	1.45766e-18	2.96784e-17
Krt15	4.73407	3.88494e-15	6.23722e-14
Muc5b	4.73261	2.79633e-47	2.39761e-45
Sphk1	4.73229	1.29462e-117	9.90481e-115
Gja1	4.72233	2.97947e-17	5.54493e-16
Slit3	4.72163	2.41351e-24	6.92777e-23
Qpct	4.71892	4.49769e-65	7.10063e-63
Scd1	4.70283	5.42553e-80	1.17309e-77
Cldn18	4.69233	2.17184e-25	6.60583e-24
Csprs	4.69088	7.89653e-63	1.13824e-60
Mme	4.65747	1.06756e-15	1.78754e-14
Adrb2	4.64155	1.85908e-138	2.05449e-135
Nkx2-2	4.6391	1.96371e-14	3.01173e-13
Paqr8	4.63668	9.73312e-37	5.42329e-35
Clic6	4.63458	9.33716e-33	4.25997e-31
Acsf2	4.62282	7.36981e-112	4.58126e-109
A530040E14RIK	4.60643	8.23768e-37	4.60292e-35
Gjb2	4.59738	6.40165e-13	8.64505e-12
Cdc42ep1	4.59474	5.32224e-109	3.02486e-106
Fgfbp1	4.59253	2.46695e-37	1.40609e-35
AA986860	4.5891	1.38397e-47	1.21814e-45
Ptgs2	4.58544	6.56109e-28	2.30589e-26
Fer1l4	4.58031	5.64451e-13	7.69045e-12
Aox3	4.57932	1.61071e-16	2.86329e-15
Pigr	4.57004	7.34214e-55	8.06905e-53
Kifc3	4.56839	8.12554e-48	7.31372e-46
Plxdc2	4.5683	6.93146e-30	2.74117e-28
Lrg1	4.56235	7.73165e-64	1.15638e-61
Ldhb	4.55246	2.68169e-31	1.13017e-29
Col4a5	4.55156	2.05488e-36	1.13229e-34
Olfml2a	4.54945	3.05444e-50	2.90712e-48
Itga7	4.54004	4.54894e-28	1.61585e-26
Fgfr3	4.53817	3.28639e-107	1.72034e-104
Gm15368	4.53713	3.40028e-09	3.14304e-08
Acpp	4.52386	2.56504e-73	4.85941e-71
Rgcc	4.52171	2.09336e-61	2.85213e-59
BC027072	4.51771	1.11561e-09	1.08761e-08
Rest	4.50727	1.09488e-69	1.92737e-67
Nedd4l	4.50012	2.18469e-34	1.08917e-32
9930111J21Rik1	4.49931	3.07233e-91	9.85722e-89
Trf	4.4982	4.90558e-91	1.54892e-88
Slco2a1	4.49714	3.59472e-102	1.62514e-99
Pxdc1	4.49596	2.02798e-57	2.43016e-55
Smpdl3b	4.49398	1.30816e-83	3.33615e-81
Flnc	4.48986	4.62109e-22	1.17548e-20
Tff2	4.46807	6.55436e-13	8.83329e-12
Elfn1	4.46728	3.27886e-53	3.48787e-51
Iigp1	4.45624	1.34809e-41	9.09022e-40
Slc2a10	4.45275	2.7288e-22	7.03124e-21
Wfdc1	4.44828	2.37117e-16	4.1741e-15
Ttc23l	4.44483	3.02082e-09	2.80795e-08
Akr1c14	4.44461	4.74382e-35	2.43835e-33
Cdh15	4.43391	4.3466e-18	8.58615e-17
C3	4.42993	1.44776e-41	9.72936e-40
Atp10d	4.42974	6.99101e-91	2.17289e-88
Vamp5	4.41821	8.59299e-15	1.34911e-13
Nckap5	4.41537	6.97423e-105	3.46828e-102
Xdh	4.41418	2.55028e-09	2.39406e-08
Gm12680	4.40575	8.61606e-09	7.59373e-08
Pak6	4.39722	4.06342e-14	6.09574e-13
Col4a4	4.39602	2.83418e-45	2.2551e-43
Itih1	4.38215	1.47417e-08	1.2667e-07
Tnfrsf8	4.38059	8.75444e-13	1.16875e-11
Mtus1	4.37905	2.37484e-57	2.81192e-55
Scnn1b	4.37771	9.51551e-47	8.02044e-45
Lpar1	4.3724	2.08238e-17	3.92261e-16
Adamts10	4.36193	6.00461e-37	3.36461e-35
Lypd2	4.3612	7.93452e-17	1.43616e-15
Mroh9	4.36097	9.43077e-09	8.27147e-08
Sec14l3	4.36012	2.27464e-27	7.78779e-26
Vmn2r12	4.35847	1.68687e-10	1.8197e-09
Ugt1a2	4.35543	2.61396e-09	2.44807e-08
Gc	4.34966	4.46444e-10	4.55886e-09
Nwd2	4.34674	4.11475e-43	2.89224e-41
Spata20	4.34294	1.83907e-12	2.3848e-11
Itgb6	4.33892	1.42416e-51	1.41647e-49
Aspa	4.33227	1.32548e-92	4.39441e-90
Clic3	4.32756	1.06501e-76	2.18405e-74
Gm16026	4.32615	4.46637e-17	8.22638e-16
Meig1	4.31925	3.58266e-31	1.50034e-29
Ctgf	4.31782	2.08476e-14	3.19247e-13
Acvrl1	4.3088	1.41704e-23	3.91497e-22
Gnai1	4.26404	1.79835e-44	1.38654e-42
Edar	4.26214	6.7714e-14	9.97015e-13
Slc45a3	4.26192	8.68978e-26	2.73076e-24
Gm7582	4.26112	8.39292e-09	7.41679e-08
9130008F23Rik	4.26075	1.79935e-26	5.85804e-25
4930523C07Rik	4.26059	3.25909e-93	1.09881e-90
Epn3	4.24775	2.80553e-83	7.06424e-81
Sptssb	4.24465	8.43022e-12	1.03323e-10
Afap1l1	4.2446	3.57472e-17	6.62088e-16
1810010H24Rik	4.24397	5.40432e-85	1.41451e-82
P2ry2	4.24012	6.06882e-33	2.78801e-31
Chrna9	4.23264	2.23758e-08	1.87489e-07
Tmem27	4.22665	3.38115e-10	3.50666e-09
Catsperb	4.22523	3.13857e-08	2.58519e-07
Hopx	4.2244	2.33489e-76	4.73934e-74
Gm12185	4.21856	2.33002e-43	1.66722e-41
Cldn8	4.21767	1.32973e-43	9.61853e-42
Gata2	4.21213	1.15762e-17	2.19517e-16
Sytl2	4.21053	3.01888e-60	3.92494e-58
Sdpr	4.20865	3.44774e-45	2.72153e-43
Gm15433	4.20102	4.37523e-09	3.99229e-08
Tmem37	4.19225	1.63389e-33	7.77545e-32
Bmpr1b	4.18941	1.32041e-18	2.69668e-17
Slc1a1	4.18883	2.19404e-30	8.83477e-29
Ikzf1	4.17614	6.94504e-94	2.4237e-91
Sult1d1	4.17518	9.23623e-11	1.02298e-09
Pla2g4f	4.17392	2.5313e-25	7.65239e-24
Ugt1a1	4.16575	1.72196e-08	1.46319e-07
B3gnt5	4.16094	3.75671e-11	4.31706e-10
Lrriq1	4.15855	2.01381e-16	3.56078e-15
Nrn1	4.15453	7.7997e-09	6.91655e-08
Pdk4	4.15069	6.64215e-21	1.55442e-19
Mal	4.14528	1.85431e-14	2.85053e-13
Lats2	4.141	1.21391e-32	5.50048e-31
Gjb3	4.13762	1.50302e-32	6.76429e-31
Dcxr	4.11985	2.11994e-37	1.22231e-35
Wfdc3	4.11864	4.0996e-37	2.31018e-35
Col23a1	4.11608	1.4897e-32	6.71951e-31
Phlda1	4.11356	1.75938e-22	4.56291e-21
Cyr61	4.11002	9.67944e-57	1.11297e-54
Swap70	4.09717	2.70139e-45	2.15807e-43
Lrrc63	4.09634	8.8516e-13	1.18006e-11
Krt19	4.09397	5.5708e-101	2.40901e-98
Chst15	4.08956	1.18683e-25	3.6946e-24
Tchh	4.08256	2.04291e-16	3.60902e-15
Drc7	4.07866	7.87211e-08	6.19921e-07
Gm12188	4.07643	2.49289e-07	1.84687e-06
Trpm3	4.07224	8.79319e-32	3.78602e-30
Ikzf3	4.06338	6.94552e-21	1.6235e-19
Gm13899	4.04967	2.95277e-08	2.43821e-07
Itga1	4.04108	1.64875e-45	1.33321e-43
Gsta2	4.03917	7.4017e-09	6.59063e-08
Gramd2	4.03632	6.37078e-40	4.01037e-38
Hrh2	4.02517	3.63453e-11	4.18634e-10
Myof	4.02184	3.65205e-35	1.89184e-33
Trip6	4.01933	1.50003e-37	8.67404e-36
Cecr2	4.01476	4.00988e-64	6.04277e-62
Ifit1	4.01469	2.40724e-21	5.81832e-20
Trim30a	4.01042	6.3876e-51	6.22853e-49
Cxcl10	4.01004	1.17115e-13	1.68693e-12
Gm7592	4.00752	2.33784e-08	1.95232e-07
Rcan1	4.00414	3.83359e-26	1.23394e-24
Prdm16	3.99338	2.51213e-21	6.0498e-20
Palm2Akap2	3.98876	1.87897e-35	9.83593e-34
Gm16464	3.98516	2.44493e-08	2.03577e-07
Tcea3	3.97545	3.29335e-13	4.59084e-12
Ces1e	3.97522	1.38048e-09	1.33239e-08
Mob3b	3.96676	8.32211e-67	1.33503e-64
Asap3	3.96229	3.3865e-48	3.07599e-46
Elf5	3.96208	4.00675e-152	7.24565e-149
Tnfrsf19	3.96104	3.17314e-52	3.25362e-50
Psme2b	3.95412	5.601e-10	5.66998e-09
Mocos	3.95342	4.75003e-41	3.16012e-39
Gm15901	3.95163	1.97707e-07	1.47904e-06
Ikzf2	3.95013	3.71422e-30	1.4836e-28
A530032D15Rik	3.9411	1.17009e-15	1.95427e-14
Vdr	3.94025	7.88515e-42	5.35329e-40
Cyp2j9	3.93765	3.52699e-16	6.13277e-15
Gm13717	3.93532	4.93567e-07	3.51901e-06
Cftr	3.93434	6.07439e-36	3.24817e-34
Car2	3.93279	7.85587e-88	2.26477e-85
Wdr72	3.93012	2.30061e-44	1.7534e-42
Htra1	3.92905	2.97406e-44	2.23245e-42
Icam1	3.92753	2.18347e-38	1.28883e-36
Ccdc141	3.90896	8.52833e-64	1.26601e-61
Il7	3.89936	3.09565e-45	2.45333e-43
Fam179a	3.89723	7.36438e-32	3.19155e-30
F2rl1	3.89302	5.7408e-40	3.62527e-38
Palm2	3.89262	1.01331e-16	1.82249e-15
Cyp2s1	3.89219	7.04506e-32	3.05983e-30
Dock8	3.89109	1.98423e-169	4.93379e-166
Smim3	3.89078	3.84659e-32	1.69284e-30
Anxa8	3.8775	6.7752e-12	8.38136e-11
Rhov	3.87188	5.15411e-52	5.23089e-50
Fas	3.87001	6.84434e-14	1.00701e-12
Gdf5	3.86638	5.76125e-07	4.05961e-06
Rgmb	3.86216	2.75393e-25	8.27511e-24
Car13	3.85488	2.45864e-47	2.1172e-45
Dclk1	3.85048	5.05328e-40	3.20127e-38
Aspg	3.84133	2.6565e-07	1.96224e-06
Notch1	3.8403	5.03852e-11	5.70115e-10
Gbp2	3.8368	3.04198e-18	6.08152e-17
Susd2	3.83671	1.25119e-19	2.72306e-18
Gsta1	3.83646	1.49967e-07	1.14355e-06
Akap2	3.83233	6.74447e-43	4.72398e-41
Cytip	3.83129	1.01143e-101	4.47097e-99
Ebf3	3.82946	3.32719e-13	4.63477e-12
Klk14	3.82633	1.1313e-16	2.02738e-15
Dpep1	3.81654	3.13598e-07	2.29173e-06
Rhod	3.81536	8.08573e-31	3.32317e-29
Klkb1	3.81325	1.46816e-07	1.12024e-06
Stmnd1	3.80949	6.29776e-07	4.40021e-06
Fcamr	3.80661	1.13197e-11	1.36799e-10
Wnt11	3.80197	1.27092e-25	3.94401e-24
Sp100	3.79773	6.73096e-78	1.39471e-75
Gdnf	3.78481	1.74529e-11	2.07391e-10
Apol7b	3.78395	2.28209e-09	2.15552e-08
Cx3cl1	3.78334	1.96199e-50	1.87634e-48
Ugt1a6a	3.77992	8.27636e-09	7.32355e-08
Gm9949	3.77687	1.78636e-16	3.16423e-15
Scnn1g	3.77238	3.45726e-30	1.38374e-28
Hes1	3.77195	1.25594e-34	6.3409e-33
Fads3	3.75605	9.54254e-190	3.79641e-186
Vnn1	3.75338	1.07481e-08	9.3979e-08
Isg15	3.74951	3.25252e-26	1.04861e-24
Ppp2r2b	3.74382	1.49817e-68	2.56911e-66
Napsa	3.74372	7.42401e-30	2.93013e-28
Maob	3.73867	8.96234e-65	1.38201e-62
Adh7	3.73115	1.14044e-09	1.10878e-08
Htra3	3.73097	1.25295e-08	1.08637e-07
Cd74	3.73072	7.61367e-48	6.88414e-46
Phf11b	3.72684	1.79974e-12	2.33532e-11
Oacyl	3.72459	1.10641e-26	3.64382e-25
Rnaset2b	3.71517	2.08648e-31	8.83071e-30
Bnipl	3.71472	3.95477e-33	1.83376e-31
Plcd3	3.71205	9.56566e-34	4.65232e-32
Phlda2	3.70838	4.46947e-07	3.20847e-06
Ly6i	3.70731	9.699e-13	1.28966e-11
Osr1	3.70649	3.92613e-18	7.80207e-17
Atoh8	3.69535	6.37882e-18	1.23431e-16
Antxrl	3.69417	1.86775e-06	1.22618e-05
Gpx8	3.69249	5.9241e-09	5.33706e-08
Tgfb2	3.69166	1.72786e-29	6.71301e-28
Sparc	3.68814	2.39999e-33	1.12862e-31
Fzd7	3.68579	9.85355e-44	7.15353e-42
Ager	3.68465	3.69083e-24	1.04733e-22
Clu	3.6714	1.07335e-60	1.41398e-58
Mrc2	3.67029	1.32708e-16	2.36755e-15
Rbm47	3.6633	1.06127e-50	1.01985e-48
Tmem140	3.65904	1.94019e-62	2.73718e-60
Frem1	3.65783	6.55175e-27	2.19038e-25
C130026I21Rik	3.6547	1.77764e-27	6.1178e-26
Als2cl	3.6526	8.60722e-44	6.2716e-42
Nod1	3.64999	7.06194e-63	1.02537e-60
Cxcl16	3.64729	8.02048e-61	1.07076e-58
Yap1	3.64618	3.36336e-30	1.34887e-28
Gstt1	3.64583	3.23394e-28	1.16652e-26
Aox1	3.6457	6.67853e-30	2.65168e-28
Upk2	3.64003	6.34748e-07	4.43187e-06
Fmo1	3.63949	5.62595e-72	1.03622e-69
H2-DMb1	3.63074	1.89381e-30	7.64131e-29
Gm8696	3.62571	1.64758e-08	1.40479e-07
Sdc1	3.62162	7.50718e-53	7.85962e-51
Ifit2	3.61917	2.42956e-33	1.13983e-31
Mettl7b	3.61865	1.64727e-06	1.08645e-05
Mybpc2	3.61386	3.8977e-23	1.05344e-21
Smtnl1	3.60993	1.99135e-09	1.88988e-08
Lrig3	3.60404	4.35588e-19	9.15933e-18
Runx1	3.60387	1.06754e-93	3.66128e-91
Cdhr3	3.6011	1.50476e-12	1.96409e-11
Bgn	3.59356	3.0103e-81	6.96289e-79
Rad51b	3.59341	4.12207e-24	1.16637e-22
Gpam	3.59259	7.94463e-29	2.99876e-27
Prrx2	3.59159	1.20342e-11	1.44905e-10
Npc2	3.59154	6.1665e-113	4.22979e-110
Kdr	3.59068	4.88603e-26	1.55705e-24
Gstk1	3.58917	4.1853e-35	2.16244e-33
Irak2	3.58819	3.80714e-71	6.8847e-69
Slc6a14	3.58331	3.94688e-18	7.83546e-17
Ahr	3.58205	1.58595e-94	5.63352e-92
Spp2	3.57807	1.04604e-06	7.07026e-06
Ifi44l	3.57594	7.84494e-11	8.7571e-10
Agmo	3.57481	3.89346e-74	7.44699e-72
Itga2	3.57444	4.18648e-53	4.42965e-51
Slc1a2	3.56802	3.6836e-08	3.00674e-07
Col4a6	3.56409	7.17296e-47	6.09763e-45
Atp2c2	3.56156	6.1057e-16	1.03719e-14
Cxcl17	3.55698	1.47793e-20	3.39872e-19
Lgals2	3.55504	1.43245e-08	1.23192e-07
Itpkb	3.54826	1.81601e-36	1.00344e-34
Kcnk5	3.53352	1.60885e-11	1.91407e-10
Sat1	3.53091	5.5944e-56	6.32295e-54
Fam129a	3.52846	3.95236e-43	2.80787e-41
Gbp8	3.52733	1.20819e-10	1.31834e-09
Adam1b	3.52036	2.39501e-33	1.12862e-31
Rnd3	3.51916	7.80766e-34	3.81597e-32
Wfdc18	3.51743	3.50527e-06	2.19198e-05
Ptrf	3.5156	3.68345e-24	1.04673e-22
Adamts15	3.51302	8.41297e-38	4.92208e-36
Col12a1	3.51298	4.01033e-13	5.52448e-12
Bpifb1	3.5108	2.21286e-12	2.84707e-11
AW011738	3.51023	1.77805e-55	1.98702e-53
Noxa1	3.50629	1.00736e-09	9.8711e-09
Rftn2	3.50138	7.54818e-28	2.64346e-26
Ppp1r36	3.49513	1.39851e-13	2.00715e-12
Smad6	3.48626	1.84463e-17	3.48465e-16
Igsf11	3.48505	2.57304e-26	8.32242e-25
Adrb1	3.48401	5.22734e-22	1.3179e-20
Msrb3	3.48218	2.50826e-19	5.34201e-18
Tcf7l2	3.48151	2.72197e-88	8.08141e-86
Krtap1-5	3.47971	3.6367e-06	2.26633e-05
Gm10240	3.47631	2.53512e-06	1.62464e-05
Gm13370	3.47631	2.53512e-06	1.62464e-05
Gm16184	3.47219	5.33951e-13	7.27989e-12
Met	3.46603	3.17338e-20	7.10865e-19
Sftpa1	3.46492	8.82032e-08	6.89948e-07
Gstm2	3.46284	1.40767e-33	6.79645e-32
B3gnt6	3.46283	4.86593e-07	3.47302e-06
Klk9	3.45921	5.72444e-08	4.58601e-07
Sp110	3.45891	4.05347e-43	2.85928e-41
Atp7b	3.45845	2.99913e-31	1.26128e-29
Tbkbp1	3.45724	1.40165e-28	5.22128e-27
Plekhd1	3.43888	1.15535e-33	5.59179e-32
Mab21l3	3.43736	5.00051e-32	2.19097e-30
Mettl20	3.43346	2.80445e-25	8.41419e-24
Sp140	3.4227	4.22955e-58	5.13013e-56
Gm13418	3.42238	4.49609e-06	2.76123e-05
Tmem116	3.42132	1.16786e-47	1.04175e-45
Dnah11	3.42067	1.38233e-25	4.28308e-24
Gjb6	3.41298	3.28186e-06	2.06395e-05
Ccdc146	3.40909	3.3914e-11	3.91309e-10
Tmem125	3.40865	9.37919e-38	5.47129e-36
Proc	3.39951	9.70676e-10	9.53987e-09
Zfp809	3.38832	1.49375e-40	9.74221e-39
Gsto1	3.3873	4.98099e-46	4.09429e-44
Heph	3.38716	2.36653e-10	2.49868e-09
Slc2a3	3.382	2.74038e-34	1.35939e-32
Eya1	3.38106	2.56425e-25	7.73737e-24
Papolb	3.37937	3.36439e-10	3.49474e-09
Gal3st1	3.37752	1.49107e-22	3.88733e-21
Rasgef1b	3.37722	3.62718e-70	6.50017e-68
Slit2	3.37398	8.03733e-41	5.31158e-39
Ankrd1	3.3728	4.06894e-08	3.30635e-07
Tmem40	3.37211	1.85493e-10	1.99019e-09
Pvr	3.3698	4.39911e-26	1.40687e-24
Lamb2	3.36948	8.32146e-26	2.61915e-24
Pld2	3.36219	2.35042e-57	2.79968e-55
Tmem213	3.3546	2.29987e-06	1.48536e-05
Cnn2	3.35141	8.49835e-31	3.48555e-29
Pon3	3.34576	4.32359e-69	7.54428e-67
Cth	3.34374	2.93422e-17	5.47025e-16
Fga	3.33913	1.93571e-06	1.26745e-05
Ccdc121	3.33667	1.47261e-06	9.79604e-06
Gstt3	3.33288	5.08001e-21	1.19305e-19
Iglc2	3.33287	5.22599e-07	3.70608e-06
Ugt1a7c	3.33062	2.27044e-19	4.84587e-18
Krt13	3.32833	1.21461e-05	6.98298e-05
Ppara	3.32608	3.51867e-24	1.00134e-22
Rab38	3.32172	8.12698e-27	2.70338e-25
Dppa5a	3.31671	2.63258e-07	1.94529e-06
Itpr3	3.3135	1.77483e-98	7.51167e-96
Tmc7	3.31265	1.04165e-30	4.26347e-29
Ly6g6e	3.31119	1.19652e-15	1.9934e-14
Epsti1	3.30985	5.30282e-29	2.02076e-27
G630090E17Rik	3.30873	1.0319e-05	6.00721e-05
Igfbp7	3.30424	5.18847e-24	1.46189e-22
1700016C15Rik	3.29996	6.99268e-25	2.08543e-23
Itih5	3.29797	5.40091e-46	4.42119e-44
Slc16a11	3.28059	5.97326e-28	2.11048e-26
C4bp-ps1	3.27879	1.47126e-06	9.79133e-06
Bcan	3.26982	5.11298e-17	9.36533e-16
Gm12982	3.26551	1.6934e-05	9.51317e-05
Gypc	3.2637	1.38109e-06	9.21282e-06
Tmie	3.26146	2.14613e-78	4.49377e-76
Phf11d	3.25899	1.19491e-61	1.63925e-59
Ier3	3.24763	3.87701e-27	1.31159e-25
Bpifb5	3.24604	6.75435e-08	5.35929e-07
A630077J23Rik	3.24391	1.37849e-10	1.49514e-09
AU018091	3.24206	4.63072e-06	2.83778e-05
Acot1	3.24066	8.20234e-07	5.64375e-06
Efemp1	3.24049	9.11477e-26	2.85529e-24
D630039A03Rik	3.2382	1.24042e-23	3.44134e-22
Cyp4a31	3.23725	6.00792e-19	1.25141e-17
Slc10a6	3.23303	4.37441e-07	3.14591e-06
Steap4	3.23128	1.54319e-07	1.17434e-06
Ptpn13	3.231	2.40463e-130	2.27776e-127
Alas1	3.23037	8.30966e-39	5.02419e-37
Serping1	3.22762	2.11611e-20	4.79427e-19
Esr1	3.22601	7.81853e-32	3.37367e-30
C1ra	3.22466	6.07989e-32	2.65222e-30
Smad3	3.22379	1.75141e-33	8.29502e-32
Ninj2	3.21836	1.30429e-05	7.45975e-05
Tfap2a	3.21828	3.3951e-46	2.81397e-44
Tslp	3.21729	3.77092e-08	3.07296e-07
Net1	3.21705	1.26966e-47	1.12751e-45
5430416O09Rik	3.21624	1.0674e-35	5.647e-34
Tm4sf1	3.21618	1.87291e-10	2.00624e-09
Serpinb10	3.21223	2.37302e-05	0.000129685
9930111J21Rik2	3.21214	2.44232e-40	1.58767e-38
Agrn	3.21067	3.20369e-75	6.30969e-73
Ppap2b	3.20693	6.52851e-26	2.06463e-24
Ppp1r1b	3.20295	2.2773e-15	3.72227e-14
Cbr3	3.19599	4.11598e-16	7.08262e-15
Topaz1	3.19518	2.19543e-05	0.000120673
Gm5398	3.1881	2.51856e-05	0.000137183
Cmya5	3.18585	4.96982e-37	2.79264e-35
Rgma	3.18381	6.05276e-19	1.25943e-17
Arhgap44	3.1807	2.63484e-97	1.04825e-94
Ifi47	3.17997	1.41064e-32	6.37736e-31
Fat3	3.17785	2.57458e-06	1.64833e-05
Wwc2	3.17483	4.89221e-26	1.55705e-24
Atp13a4	3.17432	3.22423e-10	3.35617e-09
Copz2	3.16839	6.7649e-30	2.68063e-28
Adhfe1	3.1672	1.55069e-25	4.76759e-24
Sema6a	3.16676	1.35079e-38	8.06904e-37
Ahnak	3.16092	2.26371e-25	6.87477e-24
Gm15369	3.15144	3.05973e-06	1.93588e-05
Prss22	3.1343	1.24719e-10	1.3594e-09
Slc19a3	3.13121	6.03235e-13	8.20201e-12
Lpar3	3.12948	3.07377e-11	3.55692e-10
Cldn11	3.12043	4.07576e-11	4.65949e-10
AC133103.1	3.11836	7.43998e-09	6.61878e-08
Ramp1	3.11773	5.30613e-18	1.0348e-16
Oasl2	3.11746	1.41382e-29	5.53617e-28
Pdlim1	3.1166	3.40462e-13	4.7393e-12
Lancl3	3.11409	6.4286e-09	5.77587e-08
Nynrin	3.11331	5.15211e-19	1.07993e-17
Ccdc125	3.11244	9.99074e-28	3.48049e-26
Pter	3.11119	6.51315e-17	1.18601e-15
Timp3	3.10992	1.57489e-58	1.9954e-56
Plce1	3.10256	2.78342e-34	1.37731e-32
Tnni2	3.09964	7.84895e-05	0.000390524
Gm20574	3.09922	1.29786e-05	7.4251e-05
Tlr3	3.09528	1.88112e-07	1.41311e-06
Gm14446	3.0937	2.02811e-10	2.16318e-09
Irx1	3.09345	4.0269e-31	1.6758e-29
BC030870	3.09105	1.69007e-24	4.90786e-23
Echdc3	3.08802	1.71049e-26	5.58704e-25
Slc44a4	3.08353	2.44888e-37	1.4027e-35
Efna4	3.08335	1.34564e-10	1.4619e-09
Sult1a1	3.08322	2.93435e-34	1.44839e-32
AA467197	3.07669	1.91316e-11	2.26528e-10
Layn	3.07624	1.87894e-10	2.01054e-09
Ctsc	3.0755	1.8145e-52	1.87016e-50
Cdrt4	3.07501	1.84532e-05	0.000102706
Hspa1b	3.0717	9.04626e-07	6.18804e-06
Grin2b	3.07135	2.01577e-11	2.37827e-10
Prdm5	3.07088	8.2157e-41	5.41148e-39
Gpc4	3.06988	3.0078e-15	4.86678e-14
Cyp2d22	3.06944	3.8607e-16	6.6722e-15
Smim6	3.06681	1.44515e-25	4.46382e-24
Zfp456	3.06562	5.61162e-12	6.981e-11
Sftpc	3.06214	3.28502e-06	2.06463e-05
Pla2g1b	3.05996	2.95536e-06	1.87282e-05
Gm5431	3.05733	3.57498e-40	2.29398e-38
Slc26a11	3.05682	1.66154e-19	3.57699e-18
Rab20	3.05272	6.37423e-15	1.00952e-13
Clic5	3.0467	5.85563e-20	1.29566e-18
Proser2	3.04342	6.27574e-18	1.21792e-16
Gstm6	3.04173	2.28385e-08	1.91045e-07
Tspan9	3.04103	1.53758e-26	5.03052e-25
Mdfic	3.04016	5.46099e-23	1.46204e-21
Hnmt	3.03909	3.75055e-11	4.31249e-10
Kcne3	3.02936	7.53304e-06	4.48645e-05
Oasl1	3.01964	1.35186e-18	2.75807e-17
Amotl2	3.0183	3.75012e-42	2.6083e-40
Gm6746	3.01183	4.63187e-05	0.000239753
Slc16a2	3.01083	3.35587e-10	3.48772e-09
Ifi44	3.00708	3.79215e-36	2.07235e-34
Galm	3.00704	1.43157e-14	2.21436e-13
Sh3rf3	3.00498	1.80181e-13	2.56011e-12
Tnfsf18	3.00312	7.56538e-05	0.000377737
Cd97	3.0029	3.99086e-42	2.76607e-40
Lrp4	3.00274	1.50553e-33	7.21639e-32
Adam30	2.99839	2.94744e-11	3.42468e-10
Rasl11b	2.99175	1.96686e-23	5.38167e-22
Gm15670	2.98759	3.59276e-05	0.000190528
Aass	2.98704	1.04632e-09	1.02278e-08
Tc2n	2.98445	8.57838e-34	4.18238e-32
Lrrc55	2.9759	6.20034e-06	3.73749e-05
Kcne2	2.97464	3.88351e-07	2.80605e-06
Lrp2	2.97149	9.15739e-27	3.04105e-25
Pdlim2	2.96833	9.61018e-17	1.73001e-15
Slco1a5	2.96787	1.09132e-05	6.32717e-05
Gm13288	2.9672	1.19201e-07	9.20116e-07
Hspa1a	2.96405	8.38443e-07	5.75909e-06
Stom	2.9639	5.64695e-36	3.03592e-34
1700086D15Rik	2.95718	8.67434e-18	1.66073e-16
H2-Ab1	2.95099	3.87097e-26	1.24396e-24
Ccdc102a	2.94967	7.43748e-07	5.13703e-06
Nlrp4a	2.94965	1.71073e-09	1.63526e-08
Gbp5	2.94939	1.54005e-05	8.72532e-05
Slamf8	2.94665	2.54926e-05	0.000138703
Casp4	2.94594	5.49595e-23	1.46943e-21
RP24-268P11.1	2.94566	2.66744e-05	0.00014458
Ubd	2.94533	4.35498e-05	0.000227135
Kitl	2.94497	7.88955e-22	1.96665e-20
Dmd	2.94091	8.86495e-57	1.02524e-54
Rprm	2.93436	2.95333e-05	0.000158906
Cryab	2.93364	2.68352e-09	2.50967e-08
Tmem243	2.93354	2.82223e-43	2.01218e-41
F3	2.93279	1.72535e-14	2.65434e-13
Acox2	2.93224	9.71692e-10	9.54513e-09
Prss35	2.93055	1.00536e-18	2.06597e-17
H2-Aa	2.92636	7.89078e-49	7.30062e-47
Hspb1	2.92442	1.03815e-24	3.07304e-23
Lgals3	2.92115	6.05823e-36	3.24817e-34
Tmem98	2.91686	1.08735e-09	1.06079e-08
Gm12294	2.91539	1.27898e-19	2.77745e-18
Gm12187	2.91184	8.26582e-05	0.00040932
Ppp1r3c	2.91111	1.11677e-14	1.74507e-13
Gm6445	2.91026	0.000107224	0.000521235
Arhgef37	2.90948	1.75156e-07	1.32178e-06
Ly6g6d	2.90898	3.06484e-05	0.000164417
Aldh2	2.90837	1.11313e-32	5.0669e-31
Rab29	2.897	5.84924e-12	7.26752e-11
Alox15	2.89236	9.01138e-06	5.29533e-05
Entpd8	2.8914	1.31484e-05	7.51793e-05
Trim12a	2.89039	8.84804e-36	4.71864e-34
Gm867	2.88388	0.000168459	0.000789026
Tctex1d4	2.88253	2.37308e-05	0.000129685
Dhrs3	2.88066	2.47505e-15	4.03225e-14
Aldh1l1	2.88053	1.98025e-06	1.29448e-05
Gulp1	2.8799	1.22013e-06	8.19764e-06
Serpinb9	2.87917	1.64693e-22	4.27686e-21
Il18r1	2.87562	7.99836e-23	2.11574e-21
Atp11a	2.87364	1.88796e-60	2.47075e-58
Ooep	2.86853	1.43954e-33	6.9335e-32
Chil1	2.86504	3.11675e-05	0.000167021
Slc43a3	2.86438	2.01565e-24	5.83629e-23
Gli2	2.86223	8.93776e-06	5.25384e-05
Chrm3	2.86171	3.71767e-07	2.69308e-06
Slc39a12	2.85649	6.68416e-05	0.000336696
Prkci	2.85554	6.5243e-41	4.32604e-39
Avpi1	2.85338	7.46087e-31	3.0727e-29
Gm10300	2.85153	1.17583e-05	6.77764e-05
Vipr2	2.85037	1.02618e-12	1.35994e-11
Kctd12b	2.84804	3.04554e-14	4.61753e-13
Asah2	2.84736	2.80907e-49	2.62338e-47
Synm	2.84501	1.4241e-22	3.7176e-21
Gm14387	2.84388	1.16114e-10	1.26839e-09
Rtp4	2.84138	5.55993e-11	6.26618e-10
Rbm46	2.83532	1.62275e-05	9.14182e-05
Kcnj2	2.83176	3.6817e-13	5.10885e-12
Dynlrb2	2.83136	3.83517e-10	3.94463e-09
A630023A22Rik	2.82993	4.5716e-05	0.000237127
Lypd6	2.82928	1.37904e-08	1.18804e-07
Cdc42ep5	2.82846	3.48541e-08	2.85198e-07
P2ry1	2.82659	1.87764e-19	4.02913e-18
Sgpp2	2.82215	9.81213e-26	3.06891e-24
C130074G19Rik	2.82093	6.35535e-11	7.13434e-10
Fam53b	2.82023	8.9686e-30	3.52576e-28
Plscr2	2.81865	2.0766e-29	8.05219e-28
Bco2	2.81849	0.000210342	0.000964752
Acss2	2.81419	1.05302e-25	3.28833e-24
Adamts3	2.81166	8.18447e-05	0.000405695
Stard8	2.80961	1.35325e-31	5.789e-30
Gm14052	2.80863	3.02133e-21	7.22359e-20
Creb5	2.80684	8.89286e-05	0.00043808
Dnajc5b	2.8062	1.57615e-05	8.90197e-05
Igfbp6	2.80445	5.15248e-06	3.13819e-05
Ifitm1	2.79906	1.25337e-08	1.08637e-07
H2-Oa	2.79742	7.33611e-06	4.37702e-05
Npr2	2.79391	2.32003e-39	1.43323e-37
Mfge8	2.79206	5.08955e-24	1.43809e-22
Zfp872	2.78367	7.19902e-24	2.0141e-22
Sntg2	2.7819	2.7493e-10	2.88445e-09
Mlc1	2.77947	0.000219939	0.00100391
Ecscr	2.778	3.00533e-08	2.47955e-07
Plekhs1	2.77749	6.18727e-05	0.000313653
Vnn3	2.77724	1.04361e-06	7.05628e-06
Gipc2	2.77502	1.87599e-12	2.4295e-11
Fgf1	2.77241	8.12509e-49	7.4826e-47
Ddx60	2.76479	1.15528e-30	4.68041e-29
Il17re	2.76328	3.77987e-05	0.000199177
Prdx6	2.76215	4.95665e-65	7.7636e-63
Arhgef26	2.7619	2.24115e-24	6.47037e-23
AC132444.1	2.76089	3.71317e-09	3.41323e-08
Gabra3	2.76075	2.83509e-07	2.08563e-06
Pde7b	2.76041	6.29483e-18	1.21958e-16
Amotl1	2.75935	1.04655e-27	3.63317e-26
Shroom1	2.75671	1.03626e-21	2.57345e-20
Gm6610	2.75259	2.67371e-07	1.97275e-06
Gm11805	2.75197	0.000289931	0.00128374
Hsd17b11	2.75189	9.71764e-73	1.82362e-70
Lipe	2.75103	1.27274e-37	7.38117e-36
Ptpn14	2.74101	1.21901e-30	4.92856e-29
Ppp1r3b	2.73978	3.68293e-13	5.10885e-12
Agpat9	2.73945	3.04509e-22	7.82595e-21
Rapgef5	2.73851	5.55383e-24	1.56041e-22
Pgc	2.73578	0.000102915	0.000501882
Celsr1	2.73481	2.46778e-49	2.31552e-47
Bend6	2.73413	2.60779e-12	3.32739e-11
Gm13770	2.73389	0.000242985	0.00109627
Ly6k	2.73218	1.65442e-09	1.58449e-08
Stk10	2.73217	1.13383e-40	7.44362e-39
Bhlhe40	2.72699	1.36138e-26	4.46875e-25
Liph	2.72616	3.58721e-14	5.39764e-13
Anxa2	2.72448	1.43752e-19	3.11155e-18
Plekhf1	2.7177	5.23326e-20	1.16053e-18
Agxt	2.71624	0.00019824	0.000914517
Idh1	2.71589	3.70254e-52	3.77697e-50
Dcbld1	2.71486	1.47378e-05	8.36418e-05
Dpt	2.71477	0.000176115	0.000821785
Fbxo39	2.70309	0.000262964	0.00117469
BC067074	2.70112	1.54155e-14	2.37894e-13
Bst2	2.69834	1.38749e-15	2.29808e-14
Gm6904	2.69778	1.13017e-09	1.09987e-08
Lad1	2.69222	3.73754e-27	1.26656e-25
Gm11366	2.69049	0.000274401	0.0012233
Antxr2	2.6886	2.44144e-11	2.85509e-10
Il33	2.68228	8.04864e-05	0.00039936
Gm13132	2.68035	0.000396812	0.00170336
Dpcr1	2.67962	1.14088e-06	7.69304e-06
Osr2	2.67929	5.54629e-05	0.000283617
Clec2d	2.67817	1.05803e-11	1.28019e-10
Gm10801	2.67717	8.49913e-08	6.65871e-07
Ptk7	2.67647	2.32518e-09	2.19414e-08
Ntng1	2.6752	0.000187246	0.000869239
Tnfrsf9	2.67343	3.00932e-15	4.86678e-14
Gm7609	2.67315	1.04742e-11	1.26889e-10
Syt8	2.6683	6.93745e-05	0.000348484
Pcdh19	2.66803	6.1749e-07	4.32047e-06
Arrdc1	2.66757	1.03284e-27	3.59182e-26
Sorl1	2.66643	4.0482e-51	4.00631e-49
Epdr1	2.66366	1.31584e-06	8.80412e-06
Gm15795	2.66244	0.000203666	0.000937371
Tectb	2.66039	6.32423e-05	0.000320106
Ccl20	2.65875	0.000100077	0.000489123
Gm11460	2.65799	0.000188792	0.000875806
Cks1brt	2.6576	6.36024e-05	0.000321683
Por	2.65585	1.48116e-33	7.11671e-32
Hs3st3a1	2.65474	2.31259e-13	3.26256e-12
Dock1	2.65427	1.60543e-21	3.9329e-20
Gm128	2.65418	3.66505e-08	2.99283e-07
Pxmp2	2.65345	6.46988e-06	3.88584e-05
Vsig2	2.65322	1.39254e-25	4.308e-24
Lrrd1	2.65288	0.000219084	0.0010007
Arhgap29	2.65223	1.34087e-19	2.9055e-18
Il13ra2	2.64545	0.000278227	0.00123731
Col4a3	2.6432	2.96345e-15	4.80432e-14
AI317395	2.64305	3.61627e-05	0.00019152
AU015836	2.64142	0.000193179	0.000893445
L3mbtl3	2.63951	5.23894e-13	7.1624e-12
Pde4b	2.63839	1.51331e-22	3.94016e-21
Abca13	2.63404	5.21064e-39	3.20898e-37
Gata6	2.63331	8.60035e-17	1.55103e-15
Gbp9	2.63157	7.86006e-14	1.15134e-12
Mcpt1	2.63102	0.000637002	0.00261479
Npnt	2.6307	1.1491e-25	3.58274e-24
Vsx1	2.6305	1.21833e-07	9.39705e-07
Ivl	2.62998	0.000192039	0.000889208
Otx1	2.62809	4.31857e-08	3.49919e-07
Rptn	2.62594	0.000260495	0.00116523
Specc1	2.62482	2.97986e-17	5.54493e-16
Sytl4	2.62422	7.55423e-19	1.56205e-17
Tnfsf13	2.62307	5.57502e-29	2.11638e-27
Slc23a1	2.62082	3.189e-35	1.65628e-33
RP23-436F15.5	2.61947	0.000395109	0.00169789
Ctse	2.61739	8.96872e-13	1.19415e-11
Plac9a	2.61279	1.79634e-08	1.52379e-07
Birc3	2.61168	1.06493e-37	6.19405e-36
Rac3	2.61151	2.77761e-27	9.44483e-26
Zfp57	2.6107	4.57269e-08	3.69156e-07
Spdef	2.60646	1.8809e-05	0.000104452
Fndc7	2.60496	1.25047e-08	1.08479e-07
Rhbdf1	2.6008	1.09877e-55	1.23484e-53
Cnksr2	2.60051	9.03099e-08	7.05595e-07
Rhou	2.5998	1.35191e-46	1.13469e-44
Tspan33	2.5991	6.0613e-29	2.29223e-27
Mfap3l	2.59491	1.31917e-23	3.64963e-22
Nlrp9a	2.59467	1.75711e-05	9.82084e-05
Rel	2.59456	9.78204e-13	1.29896e-11
Hydin	2.59363	1.42215e-05	8.08732e-05
Gm20620	2.59361	0.000217628	0.000995183
St7	2.59265	7.96804e-09	7.057e-08
Gprc5a	2.58335	7.39762e-20	1.6278e-18
Gm5475	2.58331	1.39407e-07	1.06534e-06
Gm8752	2.58211	5.02905e-08	4.04684e-07
Dapk1	2.58064	1.94119e-47	1.6936e-45
Rspo1	2.57968	2.06645e-10	2.2017e-09
Epha4	2.57844	1.43661e-05	8.16489e-05
B3gnt3	2.57577	3.03842e-25	9.10244e-24
Flt4	2.57425	2.70368e-16	4.74682e-15
Cfap69	2.57318	5.20665e-07	3.69499e-06
Parp3	2.57251	1.8615e-13	2.64116e-12
Daf2	2.57078	3.30033e-09	3.05208e-08
Notch2	2.56926	6.68211e-31	2.75769e-29
Ltbp2	2.56852	1.00245e-10	1.10549e-09
Ehd2	2.56846	7.60526e-09	6.75073e-08
Slpi	2.56841	9.6291e-15	1.5082e-13
1700009P17Rik	2.56523	3.3111e-06	2.07971e-05
Slc6a15	2.56442	9.88029e-16	1.65716e-14
Steap2	2.56431	3.63165e-19	7.66075e-18
Mfsd7c	2.56351	3.81259e-21	9.03935e-20
Samd12	2.56329	7.33914e-09	6.54078e-08
Ttc23	2.56254	3.78576e-10	3.89582e-09
Il1r1	2.56125	7.19533e-33	3.29792e-31
Gm13566	2.55985	0.000250146	0.00112424
Gm15936	2.55561	0.000171366	0.00080132
Glipr1	2.55551	1.94794e-09	1.85134e-08
Dmrt2	2.55094	4.26969e-11	4.86999e-10
Angptl4	2.54971	8.91257e-06	5.24368e-05
Ppargc1a	2.54845	5.59844e-29	2.12122e-27
Frem2	2.54678	2.73533e-20	6.16209e-19
Mboat1	2.54483	5.89665e-49	5.48113e-47
1700019N19Rik	2.54287	0.000699689	0.00284103
Clcf1	2.54273	8.17589e-11	9.10609e-10
Olfr110	2.5425	0.000219081	0.0010007
Lhpp	2.54156	0.000257602	0.00115306
Sh3tc1	2.53921	3.47024e-06	2.17153e-05
Ptpre	2.53814	1.65126e-07	1.25226e-06
Ephx1	2.53814	3.3002e-24	9.41858e-23
AC125149.1	2.53691	0.000192945	0.000892572
1700112E06Rik	2.53655	7.43577e-10	7.40302e-09
Tmem232	2.53637	0.000149392	0.000707549
Fgfrl1	2.53573	2.23556e-20	5.05339e-19
Hc	2.53462	0.000213599	0.000978336
Lypd6b	2.53386	1.88992e-07	1.41759e-06
Tns4	2.5329	2.7538e-09	2.57176e-08
St6gal1	2.53122	1.47446e-49	1.39666e-47
Gbp3	2.52852	1.96256e-16	3.47323e-15
Aanat	2.52706	2.81508e-05	0.000152126
Mmp23	2.5202	1.92376e-07	1.44133e-06
Plb1	2.51796	0.000131165	0.000627345
Gm15376	2.51729	0.000639604	0.00262492
Meox2	2.51652	2.15241e-05	0.000118505
4921511H03Rik	2.5164	0.000164285	0.000771653
Slc26a2	2.51582	4.90419e-27	1.65346e-25
Sidt1	2.51486	6.69974e-17	1.2182e-15
Pon2	2.5147	1.33122e-24	3.90571e-23
D230025D16Rik	2.51356	6.92251e-67	1.12871e-64
Fgf18	2.51283	5.6893e-07	4.01318e-06
Scarf1	2.51063	1.51252e-05	8.57182e-05
Ly6e	2.51051	3.97492e-61	5.37885e-59
Sh2d4a	2.50974	2.46565e-25	7.46526e-24
Prss50	2.50883	0.000599491	0.00247511
Pvrl4	2.5085	8.78541e-16	1.47726e-14
Il1rl2	2.50685	3.00155e-33	1.39829e-31
Ccbe1	2.50436	4.96777e-18	9.72627e-17
Rilp	2.50359	1.94517e-10	2.07694e-09
Ifi27l2b	2.50214	0.000102386	0.000499551
Cd44	2.50122	1.0464e-17	1.98996e-16
Alpl	2.49955	2.58461e-08	2.14758e-07
S100a11	2.49924	1.05676e-20	2.45002e-19
Ptpn18	2.49867	1.6162e-27	5.57183e-26
Serpina10	2.49736	2.77262e-10	2.90584e-09
Tsku	2.49694	7.6966e-05	0.000383615
Crym	2.4965	0.000702088	0.00284961
Gm20796	2.4958	0.000115269	0.000556943
Oat	2.4956	2.6338e-27	8.98654e-26
Nrarp	2.4936	5.5882e-42	3.81995e-40
Mgat3	2.49339	9.37447e-20	2.0492e-18
Enpp6	2.49275	2.94953e-11	3.4251e-10
Gata1	2.49038	0.000793196	0.00318431
Reg3g	2.49001	0.000173647	0.000811034
Sema4a	2.48841	9.37201e-16	1.57456e-14
Fam198a	2.48532	2.219e-12	2.85144e-11
Agr3	2.48415	0.000457608	0.00194254
Iqgap2	2.483	1.24802e-20	2.88e-19
H6pd	2.47963	6.73823e-26	2.1242e-24
Oas1g	2.47789	2.70186e-20	6.1005e-19
Vegfa	2.47619	2.19509e-37	1.26199e-35
Pdpn	2.47425	4.10386e-09	3.75501e-08
Il6	2.47315	0.000289696	0.00128315
Hcar2	2.47291	2.08641e-12	2.68975e-11
Myl1	2.47196	0.000666286	0.00272487
2810474O19Rik	2.47102	1.41609e-24	4.14248e-23
P4ha2	2.47091	1.19377e-27	4.12983e-26
Cachd1	2.47074	1.31795e-18	2.69442e-17
Lcp1	2.46867	9.90642e-45	7.66765e-43
Rhbdf2	2.46829	3.05379e-44	2.28369e-42
Efna3	2.46554	2.37616e-15	3.87431e-14
Cblc	2.46391	4.98221e-12	6.22526e-11
Il15ra	2.46198	3.22372e-24	9.21354e-23
Tst	2.46109	1.41495e-34	7.10761e-33
Cgnl1	2.45871	2.83557e-16	4.96962e-15
Matn4	2.45655	2.84422e-07	2.09158e-06
Mettl7a3	2.4481	2.22257e-11	2.60575e-10
H2-Q7	2.44499	2.69342e-21	6.45512e-20
Ebf2	2.44255	5.26152e-07	3.72994e-06
Slc25a48	2.43756	1.73564e-07	1.31076e-06
Krt33a	2.43664	0.000457388	0.00194202
Cdhr4	2.43653	0.000249362	0.00112148
Fam115c	2.43448	1.21889e-07	9.39776e-07
Sntn	2.4344	0.000483291	0.00204328
2610028H24Rik	2.43413	0.000453023	0.00192414
Oas1a	2.43202	5.33068e-19	1.11501e-17
Mettl8	2.43067	1.14821e-14	1.78858e-13
Tssk4	2.43023	0.000664416	0.00271778
Prrg1	2.42815	6.16817e-16	1.04601e-14
Igsf1	2.42754	0.00064361	0.00263973
Tyro3	2.42742	1.42262e-14	2.20224e-13
H2-Eb1	2.42678	1.64121e-06	1.08282e-05
Ntrk2	2.42321	1.1589e-20	2.68057e-19
Nexn	2.4229	1.7966e-05	0.000100162
Gpr133	2.42075	4.61928e-17	8.4923e-16
Hck	2.41779	3.0312e-07	2.21924e-06
BC064078	2.41459	1.15843e-21	2.86968e-20
AC132444.2	2.4126	0.0012434	0.00478965
AC132444.4	2.4126	0.0012434	0.00478965
AC133103.6	2.4126	0.0012434	0.00478965
Zfp595	2.41038	1.28814e-11	1.54453e-10
Zcchc5	2.40832	0.000934098	0.00369479
Pmp22	2.40822	7.13509e-20	1.57526e-18
Sulf2	2.40699	1.48342e-34	7.43277e-33
Bmp3	2.40644	1.09071e-20	2.52577e-19
Gpr160	2.40474	4.54965e-11	5.17531e-10
Dok1	2.40249	1.02054e-13	1.47855e-12
Oas2	2.40231	7.28605e-23	1.93246e-21
Snx7	2.40045	8.14423e-11	9.07591e-10
Egfl6	2.39994	1.36373e-15	2.2625e-14
Gmnn	2.39497	4.86903e-23	1.30532e-21
Fstl3	2.38902	3.27491e-17	6.08258e-16
Gm6657	2.38653	0.00157647	0.00593026
Gpt	2.38402	0.000228842	0.00104001
Map3k19	2.38363	2.13528e-05	0.000117659
Nr4a2	2.38082	1.78342e-16	3.16183e-15
Gss	2.37418	1.69577e-62	2.40944e-60
RP23-11M24.1	2.37407	0.00200769	0.00735352
Ceacam1	2.37042	1.58419e-18	3.22215e-17
Ccdc158	2.36926	1.92712e-17	3.63704e-16
Fap	2.36581	3.11088e-06	1.96387e-05
Lama5	2.36372	3.23936e-15	5.2176e-14
Csf2	2.36363	0.000304177	0.00134013
Gm3687	2.36277	0.00194062	0.00713544
Fabp2	2.36103	3.33033e-05	0.000177558
Itih2	2.36099	5.00987e-05	0.000258043
Acsm1	2.36062	0.000257178	0.00115217
Tgm1	2.35601	4.91122e-10	4.99458e-09
Ly6c2	2.35551	9.49786e-07	6.47913e-06
Ccdc153	2.35481	9.37384e-05	0.00046052
4930432E11Rik	2.3533	2.10688e-06	1.36916e-05
Traf1	2.35223	3.07008e-11	3.55472e-10
Casp1	2.34486	2.15686e-13	3.05151e-12
Kif6	2.34386	0.000325928	0.00142397
Tlr4	2.3409	4.29665e-46	3.54643e-44
Vamp8	2.34057	7.5173e-44	5.51786e-42
Akr1b8	2.34055	2.04648e-23	5.59183e-22
Ror1	2.3399	2.56699e-12	3.27955e-11
VAMP8	2.33967	8.6026e-44	6.2716e-42
Adamts1	2.33956	1.72036e-07	1.3002e-06
Adora2b	2.33544	1.27462e-15	2.11819e-14
Gdf15	2.33423	1.92253e-15	3.15536e-14
Rdh10	2.33351	2.05327e-20	4.6572e-19
Mroh3	2.33167	0.000911451	0.00361455
Gm18342	2.33118	0.00136476	0.00521373
Gm13535	2.32913	1.37384e-08	1.18459e-07
Pvrl3	2.32912	1.16077e-26	3.81653e-25
Hk2	2.32752	7.77155e-22	1.94211e-20
Tmem35	2.32734	2.37193e-05	0.000129685
Dpyd	2.32603	7.29109e-09	6.50378e-08
Gm17230	2.32532	0.00114824	0.00445936
Gm19684	2.32358	1.18368e-05	6.81895e-05
2010002M12Rik	2.32188	1.34017e-07	1.02652e-06
Plagl1	2.32141	7.8884e-20	1.73196e-18
Gm29427	2.31907	2.79235e-05	0.00015098
Myom3	2.31881	1.49121e-12	1.94896e-11
Thap3	2.31871	1.47457e-12	1.92848e-11
Serpina7	2.31842	0.000658219	0.00269576
Arl14	2.31829	0.00028202	0.00125166
Gstm1	2.31582	7.35589e-22	1.84519e-20
Kng2	2.31331	0.00101704	0.0039982
Kirrel	2.31093	1.15528e-14	1.79538e-13
Nfe2l3	2.31088	5.33229e-22	1.34266e-20
Synpo	2.30882	2.43445e-55	2.70537e-53
Pamr1	2.30815	3.46561e-10	3.58865e-09
Gm20497	2.30679	0.000101975	0.000497787
H2-Q6	2.30614	6.26393e-28	2.20926e-26
Atp10b	2.30531	1.40564e-11	1.67934e-10
Mdfi	2.30438	5.33962e-29	2.03089e-27
Apol9a	2.30288	1.0896e-26	3.59441e-25
Serpinb1a	2.30184	7.2918e-10	7.26695e-09
Cbs	2.30135	1.4e-11	1.67361e-10
Taok3	2.30071	5.19962e-47	4.43909e-45
Mief2	2.29946	5.04699e-10	5.13003e-09
Tead4	2.29827	3.8802e-05	0.000204031
Itgb4	2.2932	2.42635e-12	3.10585e-11
Gm14162	2.29105	0.0018254	0.00676181
C1rl	2.29015	1.00671e-06	6.83232e-06
Sec14l2	2.28647	9.67344e-10	9.51652e-09
Ndnf	2.28324	9.48184e-07	6.47042e-06
Gm7539	2.28303	0.000252884	0.00113424
Spata18	2.28071	0.000495667	0.0020885
Klk12	2.27862	0.000790952	0.00317622
Trpv4	2.2776	1.68535e-07	1.27617e-06
Usp46	2.276	3.82192e-21	9.05066e-20
Entpd1	2.27427	2.54505e-24	7.28435e-23
Tnip3	2.27355	0.00119794	0.00463337
Mcc	2.27326	4.28019e-27	1.44553e-25
Aim1l	2.27324	3.29663e-21	7.84409e-20
Fn1	2.27174	9.58076e-15	1.50182e-13
Gm10800	2.27142	6.41959e-09	5.77299e-08
Prkg1	2.27115	0.00028729	0.00127391
Fhod1	2.2706	1.63694e-10	1.76775e-09
Gm28064	2.26913	0.00146849	0.00555874
Hs3st3b1	2.26783	8.68604e-24	2.42332e-22
Mthfd1	2.26634	1.68112e-20	3.83936e-19
Nfatc4	2.26615	9.15691e-09	8.04902e-08
Sox5	2.26568	2.95312e-15	4.79148e-14
Heg1	2.26467	1.68979e-45	1.36086e-43
Gm8086	2.26462	0.00139251	0.00530343
8430408G22Rik	2.2646	0.000244599	0.0011023
9430020K01Rik	2.26003	5.08751e-22	1.28754e-20
Gm12221	2.25933	0.00226038	0.00816628
Kank1	2.25656	2.92476e-10	3.06046e-09
Col4a1	2.25622	3.54235e-10	3.66049e-09
Rbms2	2.2556	1.36004e-34	6.84907e-33
Fat2	2.2521	4.22347e-26	1.35505e-24
Sectm1b	2.25209	1.22558e-11	1.47395e-10
Gm684	2.25015	4.99461e-05	0.000257324
Slc23a2	2.24901	3.16744e-35	1.64939e-33
Tgfbr2	2.24893	5.09652e-17	9.34377e-16
RP23-16I21.1	2.248	0.0014311	0.00543792
Nrp2	2.24752	1.59151e-20	3.64307e-19
Rarg	2.24747	9.13631e-14	1.32735e-12
Me1	2.24725	2.51606e-22	6.4915e-21
Gprin3	2.24631	3.9738e-20	8.86176e-19
Gm28557	2.2457	1.14954e-09	1.11708e-08
Rsad2	2.24462	2.93489e-07	2.15427e-06
Fam46b	2.24292	1.51119e-16	2.68879e-15
Bcl6	2.24185	3.72321e-23	1.00765e-21
Rgn	2.23759	0.00220012	0.0079732
Cpm	2.23484	6.17024e-11	6.93046e-10
Cldn24	2.23458	0.00257514	0.00915545
Mcoln2	2.23426	7.07796e-05	0.000355184
Sdsl	2.2339	0.000336249	0.00146456
Acot11	2.23292	1.14445e-30	4.646e-29
AI118078	2.22822	0.000133173	0.000636184
Wnk4	2.22747	4.51159e-18	8.88561e-17
9930012K11Rik	2.22737	2.75105e-16	4.82574e-15
Cphx1	2.22696	3.18217e-05	0.000170206
Nfkbia	2.22363	2.3936e-22	6.18356e-21
Smagp	2.22343	1.16717e-08	1.01652e-07
Ccdc109b	2.22283	8.65842e-05	0.000427039
Blnk	2.2222	3.05175e-20	6.85162e-19
Hnf1b	2.21955	1.14423e-11	1.38197e-10
Glul	2.21939	3.06677e-40	1.98711e-38
Aqp3	2.21656	5.11126e-08	4.11133e-07
Wfdc12	2.21642	6.49725e-08	5.16766e-07
Lsmem1	2.21491	0.00176099	0.00653905
Erbb4	2.21177	0.000536163	0.00224203
Mlph	2.21026	2.56433e-09	2.40611e-08
Adamtsl5	2.20966	0.000798538	0.00320511
Herc4	2.20727	0.000186502	0.000866392
9130230L23Rik	2.2065	0.00138591	0.00528131
Cfap58	2.20593	0.00187858	0.00693684
Wdr60	2.20579	1.12332e-14	1.75394e-13
Gm18301	2.20452	3.88613e-06	2.4112e-05
Aco1	2.202	7.1955e-52	7.22894e-50
Lgi4	2.20082	0.00156612	0.00589464
Parp14	2.19977	2.57507e-18	5.17931e-17
Mycbpap	2.19671	6.32006e-19	1.3123e-17
H2-T3	2.19578	0.000281875	0.0012513
Ptplad2	2.1933	4.85649e-18	9.53655e-17
M1ap	2.1927	0.00168963	0.00630403
Gm14421	2.19231	5.07102e-14	7.5222e-13
Ifih1	2.19197	4.13622e-11	4.72317e-10
Thrb	2.19131	1.52834e-13	2.18561e-12
Slc12a7	2.19024	3.23708e-28	1.16652e-26
Bphl	2.18862	2.05298e-18	4.15018e-17
Cfap221	2.18854	0.00184029	0.00681317
Lpp	2.18764	1.00704e-38	6.05198e-37
Wdr93	2.18606	0.00167211	0.00624632
Pglyrp1	2.18584	1.21465e-16	2.17283e-15
Gabre	2.18319	1.29731e-10	1.41094e-09
Glipr2	2.18079	4.55089e-09	4.14878e-08
Zbtb32	2.17963	0.000171082	0.000800367
Cyb5a	2.1766	4.27076e-28	1.52521e-26
Cyp4f41-ps	2.17492	0.00337292	0.0116564
Cfap44	2.17421	3.76201e-05	0.000198446
Gm12250	2.17339	0.000392521	0.00168786
Ptgr1	2.17229	2.17134e-13	3.06982e-12
Zfp820	2.16989	1.51886e-08	1.3023e-07
Gm9780	2.16923	0.00149691	0.00565879
Pdzk1ip1	2.16841	1.41666e-14	2.19471e-13
Vldlr	2.16792	6.68925e-08	5.30976e-07
Filip1	2.16744	0.00212251	0.00772006
Tnfaip3	2.16681	2.7147e-08	2.25285e-07
Zfp53	2.16591	8.52118e-06	5.02977e-05
Pde7a	2.16423	1.0819e-36	5.99475e-35
Rin1	2.16129	3.09354e-05	0.000165867
Snx24	2.1612	1.07677e-19	2.346e-18
Mmp15	2.16057	9.16339e-40	5.7501e-38
Ascc2	2.15891	4.21772e-44	3.13055e-42
Decr1	2.1568	2.84937e-08	2.35716e-07
Sema3b	2.15423	5.10923e-07	3.63234e-06
Itih4	2.15155	3.75517e-05	0.000198295
Gm13669	2.15135	0.00371702	0.0126999
Tcn2	2.14761	2.15887e-21	5.23072e-20
Uba7	2.14687	2.0151e-08	1.69777e-07
Cd36	2.14684	4.44717e-06	2.73287e-05
Dnajb4	2.14437	5.45121e-21	1.27872e-19
Commd2	2.14389	9.1178e-23	2.40545e-21
Cep85	2.14177	2.58553e-12	3.30111e-11
Gm15530	2.14142	3.19592e-07	2.33071e-06
Gm20939	2.14055	1.12984e-17	2.14453e-16
Tnfsf10	2.14038	4.62058e-15	7.37069e-14
Rhcg	2.13989	0.00121327	0.00468902
Tmem176a	2.13844	1.03599e-56	1.18437e-54
Ifnb1	2.13619	0.00116567	0.00451938
Trim47	2.13126	1.56891e-05	8.87114e-05
Kcp	2.13113	1.32617e-06	8.86726e-06
Zfp36l1-ps	2.13085	0.00382178	0.0130031
Kcnrg	2.12915	6.78262e-07	4.71583e-06
Endod1	2.12764	2.49454e-14	3.81117e-13
Hpx	2.12601	3.58552e-06	2.23724e-05
Gm20445	2.1255	0.00294563	0.01034
Oplah	2.12547	9.98855e-28	3.48049e-26
Cmtm7	2.11949	4.60326e-09	4.19075e-08
Akr1c18	2.1185	0.00138707	0.00528472
AI429214	2.11797	6.44303e-06	3.87322e-05
Kcna7	2.11783	0.00022494	0.00102392
Rsad1	2.11744	4.14233e-18	8.19078e-17
Retnla	2.11698	0.000446462	0.00189765
Clec2g	2.11384	8.04912e-06	4.76527e-05
Gm6222	2.11217	0.00189834	0.0069981
Elovl5	2.11198	1.41123e-24	4.13434e-23
Mx2	2.11142	4.87342e-22	1.23651e-20
Klhl5	2.11076	0.000737285	0.00298334
3110062M04Rik	2.11061	1.79564e-08	1.52379e-07
Arhgap28	2.11038	0.00377889	0.0128865
Fgfr1	2.10823	6.70325e-14	9.87711e-13
Gm4841	2.1075	9.9452e-36	5.28957e-34
Mas1	2.10527	7.55606e-05	0.000377367
Foxn1	2.10526	7.67897e-05	0.000382928
Lama3	2.10491	1.25471e-05	7.19894e-05
Zfp804a	2.10308	0.000186044	0.000865072
Cnbd2	2.0983	1.89744e-09	1.80592e-08
Casp6	2.09736	6.25879e-14	9.25649e-13
Rbpjl	2.09725	1.75747e-12	2.28494e-11
Shh	2.09262	7.22777e-10	7.21399e-09
Mapkapk3	2.09135	2.385e-11	2.79073e-10
Lbp	2.09036	4.01702e-16	6.91831e-15
Gpr116	2.08969	3.04674e-12	3.86517e-11
Muc1	2.0896	2.10226e-24	6.07823e-23
Errfi1	2.08804	1.846e-12	2.39223e-11
Slc6a20a	2.08728	1.3073e-12	1.71649e-11
H2-M6-ps	2.08684	0.0021525	0.00781911
Gpd2	2.08594	3.92051e-16	6.76381e-15
Akap5	2.08497	5.37476e-12	6.69473e-11
Gm6829	2.08307	0.00125209	0.00482032
Dixdc1	2.08294	7.68281e-19	1.58698e-17
Gsap	2.08272	1.40968e-12	1.84482e-11
Ccdc113	2.08267	0.00236665	0.00850695
Slc25a45	2.08218	0.000314525	0.00137991
Rnd1	2.08215	4.48258e-19	9.41577e-18
Tsc22d3	2.0809	5.74039e-12	7.13674e-11
Clip4	2.07924	0.0016429	0.00615339
Epas1	2.07725	9.61002e-21	2.23321e-19
Stard3	2.07665	1.50555e-15	2.48535e-14
Gm10312	2.0734	0.00584545	0.0188762
H2-DMa	2.07147	2.82344e-08	2.33724e-07
St3gal4	2.07141	2.4398e-24	6.99316e-23
1810011O10Rik	2.07104	0.00096954	0.00382487
Vasn	2.07073	1.87066e-21	4.5602e-20
Cryl1	2.07021	1.29271e-11	1.54907e-10
Itga5	2.06707	9.93231e-07	6.74773e-06
Grhl3	2.06514	1.58118e-09	1.51799e-08
Crhr1	2.0617	0.00210205	0.0076535
Sned1	2.0594	2.68761e-10	2.8227e-09
Higd1c	2.05751	0.00378964	0.012917
Pcsk6	2.05662	3.10441e-15	5.01242e-14
Scnn1a	2.0545	2.86341e-37	1.61815e-35
Celsr2	2.05383	4.5749e-22	1.16672e-20
Lrrk1	2.05357	4.18024e-09	3.82139e-08
Il15	2.05313	0.00247529	0.00885106
Pglyrp2	2.05135	0.00476469	0.0157807
Med11	2.04988	6.05482e-10	6.09527e-09
AI464131	2.04939	2.95291e-10	3.08754e-09
Vmn1r84	2.04845	0.00178533	0.00662572
Tnnt2	2.04778	5.73388e-06	3.46893e-05
Fabp6	2.04775	0.00320066	0.0111268
Rbm44	2.04686	9.04409e-08	7.06341e-07
Sdc4	2.04487	1.66545e-13	2.37484e-12
Plod2	2.04421	4.03285e-09	3.69344e-08
Gm13212	2.04335	0.000876194	0.00349074
Cngb3	2.04257	0.00412991	0.0139123
Gm18417	2.03748	0.00576833	0.0186682
Gm14137	2.03517	6.67942e-23	1.77392e-21
Serpine1	2.03504	2.40008e-08	2.0001e-07
Nek6	2.03339	9.50794e-14	1.37851e-12
Gm13760	2.03206	1.35035e-05	7.70764e-05
Itga8	2.03158	0.00541431	0.0176531
Fignl2	2.02997	0.002375	0.00853389
Fxyd3	2.02944	5.95757e-08	4.75363e-07
Mal2	2.02926	6.49615e-54	7.0229e-52
Slc18b1	2.02735	1.84421e-08	1.55974e-07
Abi3bp	2.02711	1.02464e-06	6.94213e-06
Gm9826	2.02264	0.00574369	0.0185985
Ang	2.02225	0.00112475	0.00437667
Olfml2b	2.02202	8.52263e-09	7.52139e-08
Tpk1	2.0122	3.52348e-08	2.88195e-07
Nfia	2.00973	6.6494e-23	1.76831e-21
Il10	2.00775	2.67341e-05	0.000144864
Spon1	2.00747	1.6492e-12	2.14558e-11
Lbx2	2.00714	0.00294574	0.01034
Vars2	2.00601	1.29369e-12	1.69974e-11
Arrdc3	2.00578	2.61499e-15	4.25674e-14
Itgb8	2.00471	3.15674e-11	3.64869e-10
RP23-474A1.1	2.00453	0.00626345	0.0200438
Kazn	2.00452	1.38885e-12	1.81876e-11
Tmem150a	2.00421	4.36408e-05	0.00022749
Mfsd7a	2.00331	0.000251541	0.0011295
Trim69	2.00051	0.000157879	0.000743495
Kank4	1.99972	0.00433882	0.0145324
Wbp1l	1.99866	9.29166e-27	3.0805e-25
Lmod1	1.99705	7.25458e-05	0.000363222
Arhgef6	1.99698	1.64415e-24	4.7815e-23
Pard3b	1.99681	3.80294e-13	5.25699e-12
A530054K11Rik	1.99677	1.01363e-22	2.66707e-21
F830016B08Rik	1.99478	2.45394e-37	1.4027e-35
Plin2	1.99343	2.7535e-26	8.89166e-25
Tekt1	1.99276	0.00466569	0.015494
Peak1	1.99248	8.81967e-12	1.0803e-10
Ccrl2	1.99203	1.21429e-24	3.5679e-23
1700003M02Rik	1.99156	0.00334103	0.0115522
Gatsl3	1.99101	0.000207273	0.000951331
Cd79b	1.9907	0.000503468	0.00211913
Apol9b	1.98935	1.60866e-05	9.06758e-05
Gpx1	1.98666	2.35332e-33	1.11193e-31
Gm12983	1.98542	0.00243402	0.00871917
Piezo1	1.98506	1.58737e-23	4.37339e-22
Msn	1.98485	1.02679e-15	1.72072e-14
Tgtp2	1.98279	2.77683e-17	5.18655e-16
Lrat	1.97958	1.95314e-06	1.2776e-05
Gm13276	1.9781	0.00313123	0.0109198
Aldh7a1	1.97719	3.97125e-11	4.54461e-10
Irf5	1.97695	4.87803e-07	3.48041e-06
Ltbp3	1.97567	6.67542e-16	1.13011e-14
Mccc2	1.97464	4.68447e-06	2.86983e-05
Rnase4	1.97421	4.83431e-13	6.62288e-12
Gpr128	1.97408	0.0037918	0.0129221
Rusc2	1.97341	3.79596e-22	9.71806e-21
Magix	1.97177	5.7451e-06	3.47466e-05
Inmt	1.97052	0.00184345	0.00682356
Iffo2	1.96765	1.31618e-20	3.03377e-19
Gm14335	1.96683	7.36131e-14	1.08067e-12
Pls3	1.96671	1.21269e-20	2.80173e-19
Smarca2	1.96602	4.22278e-16	7.25385e-15
Fut9	1.96578	0.000914479	0.00362511
Tcf7l1	1.96441	5.5042e-16	9.39019e-15
Tmprss2	1.96253	4.48038e-10	4.57045e-09
Pfkfb2	1.96137	1.19786e-53	1.28799e-51
Clybl	1.96122	1.49496e-06	9.93247e-06
Plscr1	1.95982	7.08697e-10	7.08057e-09
Wwp1	1.95829	1.94623e-28	7.14289e-27
2810459M11Rik	1.95743	0.00142823	0.00542908
Slc4a10	1.95683	0.005389	0.0175821
Gm9687	1.95667	0.00454574	0.0151464
Hrnr	1.95576	0.000841744	0.00336224
Klk8	1.95498	0.00133928	0.00512423
Ccnd1	1.95488	5.62247e-07	3.96885e-06
Rnaset2a	1.95406	1.13755e-28	4.25341e-27
Zfp810	1.95303	1.11879e-07	8.66967e-07
5330417C22Rik	1.9529	6.52349e-26	2.06463e-24
Gm9574	1.95288	0.000165317	0.000775767
Nfe2l2	1.95229	9.95271e-19	2.04736e-17
Rara	1.95215	1.12545e-15	1.88129e-14
Nfkbie	1.95081	6.01728e-06	3.63485e-05
Mxra8	1.95067	1.72351e-25	5.27447e-24
Gm14921	1.9497	3.89237e-05	0.000204563
Gm6990	1.94965	0.00286365	0.0100946
Retnlg	1.94936	0.00605141	0.0194435
Isg20	1.94857	2.68836e-09	2.51301e-08
Creb3l4	1.94515	6.49641e-11	7.28448e-10
Gm14418	1.94468	1.51701e-06	1.00555e-05
Hkdc1	1.94174	0.00963871	0.0291477
Mgst2	1.94022	1.27482e-16	2.27636e-15
Gm4787	1.93712	0.000535375	0.00223921
Acbd4	1.93683	1.84171e-08	1.55829e-07
Golm1	1.93615	2.10469e-18	4.25041e-17
Aph1c	1.93496	8.53421e-14	1.24277e-12
Mettl7a2Higd1c	1.93486	0.000688002	0.00280216
Kazald1	1.93265	4.6905e-07	3.35503e-06
Dennd2d	1.93222	1.15828e-11	1.39724e-10
Gm3086	1.92994	1.6056e-06	1.06081e-05
Dyx1c1	1.92921	0.00535943	0.0175
Bpifa1	1.928	0.00639468	0.0203785
Smad7	1.92768	5.40246e-53	5.68601e-51
Gm3336	1.9269	0.00049847	0.00209942
Fign	1.92657	3.92363e-09	3.59672e-08
Pi4k2b	1.92387	4.2652e-40	2.71934e-38
Ccdc160	1.92236	0.00604536	0.0194366
Gm11745	1.92195	0.00358244	0.0122929
Syt12	1.9214	7.48005e-22	1.87397e-20
Idh2	1.92055	4.84475e-21	1.14049e-19
Zfp524	1.92004	0.00488312	0.0161354
Gm6472	1.91868	0.00253283	0.00901907
Tnfaip2	1.91825	3.75517e-08	3.06139e-07
Sp5	1.91809	0.00914064	0.0278063
Lyn	1.91748	1.93994e-18	3.92966e-17
Oas3	1.91712	4.50197e-35	2.32003e-33
Plcb3	1.91602	4.979e-36	2.68407e-34
Arhgap27	1.91563	6.78654e-10	6.79063e-09
Wfdc15b	1.91371	0.00602763	0.0193854
Cdyl2	1.91314	0.000322547	0.00141076
Slfn8	1.91153	2.10026e-09	1.98704e-08
Orai1	1.90815	1.02891e-17	1.95858e-16
Ociad2	1.90639	2.80424e-11	3.26401e-10
Plcd1	1.9054	0.00635744	0.0202776
Vav3	1.90415	1.01809e-06	6.90011e-06
Aox4	1.90393	0.000151931	0.000718546
Gm13573	1.90345	0.00807237	0.0249806
Thbs3	1.90317	4.1522e-10	4.25531e-09
Sec14l4	1.90176	2.19084e-08	1.8365e-07
4933428G20Rik	1.90155	4.28385e-09	3.91071e-08
Large	1.90086	1.54876e-19	3.34143e-18
2200002D01Rik	1.90055	3.62447e-06	2.25942e-05
Fam154a	1.90052	0.00241966	0.00867297
Tldc2	1.89938	0.0037794	0.0128865
Prr15l	1.89891	1.60427e-08	1.37021e-07
Fam212b	1.89755	5.92328e-10	5.97798e-09
Nr1h5	1.89691	8.9123e-07	6.1006e-06
Col17a1	1.89666	0.000153837	0.000727043
Mtap	1.89383	2.0084e-13	2.84349e-12
H2-Q5	1.89253	6.73076e-26	2.1242e-24
Rassf2	1.89202	8.17739e-35	4.13905e-33
Pex11a	1.89015	1.5969e-08	1.36508e-07
Nudt9	1.8883	1.4471e-28	5.37046e-27
Wdfy1	1.88551	1.32577e-21	3.26389e-20
Gm5976	1.88412	0.00406215	0.0137137
Gm17040	1.88298	0.00599426	0.0192817
Fgf16	1.88259	0.00875717	0.0267708
Csgalnact2	1.88195	4.40811e-18	8.6946e-17
Pkhd1l1	1.88146	0.00821337	0.0253303
Tap1	1.88144	6.30673e-14	9.32047e-13
Ifnar2	1.87937	3.78139e-31	1.58024e-29
4833427G06Rik	1.87756	0.0102071	0.030629
Rab11fip2	1.87554	1.25382e-11	1.50519e-10
Spr	1.87296	1.68889e-18	3.43161e-17
Ly6d	1.87089	9.75966e-05	0.000478057
Gm12793	1.87089	0.00816906	0.0252171
Gm15280	1.87006	1.92709e-23	5.2947e-22
Hpn	1.86989	3.49787e-07	2.54033e-06
Sptlc3	1.86664	0.00930268	0.0282259
Creg1	1.86332	2.25257e-24	6.49392e-23
Etl4	1.863	3.00067e-19	6.36348e-18
S100a6	1.86142	2.95598e-05	0.000159006
Myl12a	1.8605	2.48999e-34	1.23827e-32
Edaradd	1.85898	0.0103459	0.0309895
Gm12695	1.85864	0.00588632	0.0189866
Metrnl	1.8585	3.61619e-10	3.73291e-09
Kirrel3	1.85823	3.3769e-10	3.50409e-09
Myd88	1.85628	6.16383e-10	6.20187e-09
Inf2	1.85596	3.13341e-10	3.26676e-09
Pkp1	1.85365	0.00137468	0.00524656
Cebpd	1.85138	1.55233e-07	1.18084e-06
Art3	1.84712	0.00129114	0.00495339
Ifnlr1	1.84646	1.1799e-21	2.91922e-20
Loxl3	1.84194	1.12835e-05	6.53237e-05
Rnf151	1.84083	0.00428405	0.0143707
BC021614	1.83851	0.00847611	0.0260356
Col4a2	1.83811	8.00514e-07	5.51379e-06
Gm14857	1.83597	0.0110935	0.0328869
Gm14893	1.83546	0.00858795	0.0263197
Fam83e	1.8336	2.92243e-07	2.14592e-06
Tas1r2	1.83294	0.0129293	0.0375023
Gm14277	1.8319	0.0101522	0.0304964
Hsf1	1.82992	0.00672736	0.0212887
Dnah6	1.82907	0.0101943	0.0306044
Slc39a8	1.82863	3.18133e-12	4.0282e-11
Car5b	1.82607	2.45745e-44	1.86579e-42
Fstl1	1.82287	9.27573e-15	1.45515e-13
Pm20d1	1.82101	6.56757e-05	0.000331495
Cyp4f40	1.81595	0.005426	0.0176854
Ikbke	1.81502	5.04835e-09	4.5792e-08
Hps3	1.81491	3.76841e-20	8.41316e-19
Slc35b2	1.81406	0.00433335	0.0145165
Wfikkn2	1.8125	3.41035e-07	2.47948e-06
Fam178b	1.81156	0.00021157	0.000970158
Htra4	1.81134	0.00064872	0.00265905
Ak3	1.81079	8.70028e-43	6.07249e-41
Ctage5	1.81029	1.16568e-27	4.03966e-26
Amdhd1	1.80998	0.00633522	0.0202215
Vsig8	1.8064	0.00689089	0.0217508
Apol7a	1.80578	0.000800496	0.00321167
Batf	1.80216	0.00189429	0.00698578
Megf6	1.80173	0.000227029	0.00103201
Jdp2	1.80063	1.20814e-08	1.04991e-07
Gpr125	1.8004	7.35723e-19	1.52607e-17
Olfr56	1.80031	2.81496e-05	0.000152126
Gm6264	1.79995	1.29987e-06	8.7002e-06
Rin2	1.79994	5.86549e-27	1.97422e-25
Urah	1.79989	0.00269008	0.00953002
Trim3	1.79953	2.49463e-21	6.01492e-20
Gm16061	1.79863	6.37721e-05	0.000322377
Tmco4	1.798	2.6943e-14	4.09748e-13
Nfkb2	1.79782	6.51675e-17	1.18601e-15
Apobec3	1.79639	6.97969e-57	8.1193e-55
Spata13	1.79596	8.48137e-25	2.52562e-23
Plxnd1	1.79591	2.10109e-21	5.10316e-20
Muc20	1.79503	8.91618e-06	5.24386e-05
Plet1	1.79462	1.31241e-08	1.13605e-07
Gm27158	1.79418	0.00584507	0.0188762
Myoz3	1.79407	0.00992513	0.0299228
Gm16259	1.79209	0.00253027	0.00901363
Gm9964	1.79194	5.28871e-10	5.36751e-09
Ahcyl2	1.79192	2.41383e-19	5.1464e-18
Gm5313	1.79117	0.00475105	0.0157408
Gadd45a	1.79076	5.59453e-09	5.05158e-08
Scara3	1.79023	1.81085e-10	1.94605e-09
Gda	1.79022	8.43477e-17	1.52254e-15
Pax9	1.78984	0.000162249	0.000762811
Arrb1	1.78908	2.3848e-12	3.05463e-11
Degs1	1.78894	1.51941e-19	3.28165e-18
1700040L02Rik	1.78718	7.36006e-06	4.39e-05
Tax1bp3	1.78671	2.54568e-11	2.97256e-10
Gm17229	1.7863	0.017076	0.0478588
Tmem205	1.78561	1.73774e-05	9.72082e-05
Pcx	1.78488	0.0117662	0.0345363
Pdgfrl	1.78468	1.56056e-24	4.5584e-23
Bid	1.78293	5.51797e-10	5.59162e-09
Uhrf1bp1l	1.78283	4.53182e-22	1.15721e-20
Itgae	1.78273	3.29714e-07	2.40068e-06
Gjb1	1.78123	0.0171708	0.0480666
Chil5	1.78116	0.00812546	0.0251254
Elk3	1.78089	7.87859e-23	2.08683e-21
Prom1	1.78087	2.68226e-08	2.22685e-07
Tcte1	1.77527	0.00323539	0.0112338
Gm13474	1.77334	0.0102287	0.0306798
Nr1h4	1.76967	0.0084317	0.0259072
Gm13024	1.76965	0.00763719	0.0237857
Car9	1.76882	1.90494e-06	1.24854e-05
Pim1	1.76712	1.47355e-16	2.62416e-15
Pnpo	1.76706	5.41178e-12	6.73662e-11
Rftn1	1.7663	3.94043e-07	2.84512e-06
Plch1	1.76467	2.59456e-16	4.55927e-15
Alcam	1.76461	7.22114e-51	7.00697e-49
Samhd1	1.764	3.15728e-20	7.08057e-19
Prkab1	1.76294	5.44964e-52	5.50276e-50
Kdelr3	1.76226	9.48529e-11	1.0494e-09
Ucp1	1.76225	0.00747399	0.0233358
4930415O20Rik	1.76178	0.000969678	0.00382487
Bcat2	1.76117	0.0138829	0.0399651
A930033H14Rik	1.76043	1.444e-05	8.20216e-05
Fjx1	1.75986	0.0109619	0.0325842
Il4ra	1.75975	7.8025e-09	6.91655e-08
Zfp385c	1.75903	0.00511582	0.0167955
Arhgap8	1.75677	1.79594e-17	3.3959e-16
Lrp1	1.75656	7.74385e-10	7.69434e-09
Gm14420	1.7555	6.73345e-11	7.53752e-10
Myo3b	1.75441	0.00172863	0.00643449
Bcl2	1.75334	8.61756e-25	2.55851e-23
Spag16	1.75329	0.00113454	0.00441304
Gbp11	1.75328	0.00326602	0.0113263
Sec22a	1.75284	1.60794e-15	2.64777e-14
Ppp1r14d	1.75195	0.00250203	0.00892744
Tspo	1.75119	5.17792e-22	1.3071e-20
Lmcd1	1.75072	1.0403e-06	7.03628e-06
Gm15546	1.74876	0.0171555	0.0480374
Socs2	1.7487	2.12504e-17	3.99541e-16
Bach2	1.7485	9.85302e-12	1.19875e-10
Gm19015	1.7485	0.00608512	0.0195423
Cgn	1.74832	3.48059e-29	1.33403e-27
Serinc5	1.74818	6.09819e-46	4.97153e-44
Gm6478	1.747	0.0146383	0.0418911
Gm15268	1.74689	0.00540191	0.0176184
Morn3	1.74642	0.0017117	0.00637862
Casq2	1.74484	0.00034411	0.00149651
Als2cr12	1.74316	0.0116798	0.0343032
Ltbp1	1.74289	1.93747e-10	2.06983e-09
Nr2c1	1.74216	4.29724e-26	1.3765e-24
Gm13213	1.74205	0.0195403	0.0537467
Nfil3	1.74204	3.56532e-14	5.37283e-13
Krt80	1.74004	1.01305e-10	1.11643e-09
Nsun4	1.73912	1.82627e-08	1.54654e-07
Cyp17a1	1.73726	0.00385325	0.0130912
AC133103.2	1.73678	0.00978617	0.0295531
Hadh	1.73537	6.68467e-10	6.69544e-09
Gpr113	1.73514	0.00757332	0.0236122
Efcab9	1.73439	0.000631312	0.00259679
Malt1	1.73308	5.00112e-14	7.4296e-13
Snx10	1.73259	2.07158e-34	1.03537e-32
Osbpl3	1.73241	1.0526e-50	1.01642e-48
Gm15502	1.73212	0.0193745	0.0533643
Gm12577	1.73199	0.0207468	0.0565724
Irf1	1.73089	2.0757e-11	2.44318e-10
Zfhx4	1.72974	0.0155653	0.0441251
Stbd1	1.72887	2.88063e-06	1.8278e-05
Enkur	1.72874	5.55139e-06	3.36671e-05
Tgif2	1.72859	3.6461e-07	2.64316e-06
Trim34a	1.72816	1.8164e-09	1.73295e-08
Susd3	1.72701	0.00188793	0.00696488
Asb15	1.72554	0.0119218	0.0349365
Gm7236	1.72534	0.0157721	0.0446244
Tacc2	1.72506	0.00117269	0.00454454
Gm281	1.72452	0.00394374	0.0133689
Oas1e	1.72318	0.0133121	0.0384723
Bsg	1.72293	3.06146e-16	5.35137e-15
4930467E23Rik	1.72289	0.0148432	0.0423922
Csrp2	1.72271	1.67227e-05	9.40483e-05
Abca17	1.71944	0.0190402	0.052633
Frk	1.71942	9.85944e-10	9.67081e-09
Vwa5a	1.71826	4.49611e-13	6.17656e-12
Acy3	1.71815	1.27066e-07	9.76286e-07
K230010J24Rik	1.7168	2.11402e-06	1.37335e-05
Sugct	1.71584	2.34478e-05	0.00012838
Cela3b	1.71519	0.00480369	0.0158914
H2-K1	1.7125	6.24265e-24	1.75146e-22
Dnah10	1.71215	0.00205574	0.00749914
Plau	1.71199	0.000214283	0.000981019
Syn3	1.71167	6.07313e-11	6.8291e-10
Sult6b1	1.71138	7.02355e-05	0.00035272
Cfap52	1.71114	4.5863e-05	0.000237828
4430402I18Rik	1.71063	4.62961e-05	0.000239698
Gm14245	1.70821	0.0167845	0.047166
Tusc1	1.70727	0.00314614	0.0109622
Ldhd	1.7072	5.96938e-10	6.0184e-09
Pmepa1	1.70683	3.57801e-13	4.97371e-12
S100b	1.70587	0.0120898	0.0353713
Kctd1	1.70538	1.08043e-07	8.38222e-07
Pbp2	1.70516	0.00370988	0.0126777
Slc13a2	1.70511	0.00297732	0.0104335
Kng1	1.70505	0.0187967	0.0520541
Cpn1	1.70433	0.00326412	0.0113217
Gm14403	1.70321	5.62283e-06	3.40589e-05
Slc11a2	1.70015	6.63462e-13	8.92332e-12
Arhgef19	1.69983	1.75884e-12	2.28523e-11
Fam196a	1.69907	0.0151059	0.0430081
Arhgap6	1.69649	4.34862e-08	3.5221e-07
Mrps36-ps2	1.69594	0.0120438	0.0352523
H2-K2	1.69576	0.00377919	0.0128865
Ccdc108	1.69517	9.48383e-06	5.5535e-05
Wibg	1.69467	0.000589225	0.00243822
Nostrin	1.6943	7.01356e-07	4.86716e-06
L1td1	1.69331	0.000505265	0.00212579
Hs3st1	1.69308	1.06925e-05	6.20829e-05
Gm11258	1.69259	0.0185172	0.0513618
Rpl31-ps17	1.69103	0.00304352	0.0106494
Rps27a-ps1	1.6908	0.0176112	0.0491336
Col8a2	1.69066	0.0152937	0.0434741
Ggct	1.68884	7.39799e-12	9.11777e-11
Gm8750	1.68728	0.0171358	0.0479958
Lynx1	1.68545	1.56124e-08	1.33518e-07
Rsl1	1.68495	3.42712e-08	2.80545e-07
Il13ra1	1.68485	4.25659e-17	7.85455e-16
Acp6	1.68433	4.07666e-12	5.13306e-11
Lrch1	1.6834	5.33582e-24	1.50127e-22
Scara5	1.68202	1.28263e-08	1.11076e-07
Mocs1	1.68152	2.52872e-12	3.23481e-11
Tmem59l	1.68133	0.00629757	0.0201366
ANKRD23	1.67897	0.0078661	0.0244069
Cysrt1	1.67885	0.0108492	0.0322926
Lhx5	1.6784	3.27671e-06	2.06136e-05
Tdo2	1.67697	0.0150754	0.0429443
Coro2a	1.67672	5.5543e-15	8.83889e-14
D8Ertd82e	1.67661	1.51784e-07	1.15637e-06
Rmdn2	1.67604	0.0150174	0.0427975
Phf11c	1.67573	2.85876e-05	0.000154319
1700012B09Rik	1.67516	0.00400733	0.0135568
E030010N08Rik	1.67455	0.0199751	0.0547835
2010005H15Rik	1.67442	0.000277967	0.00123671
Wdr45	1.67434	3.00204e-15	4.86291e-14
Ildr2	1.6735	0.000144922	0.000687031
Crim1	1.67321	5.17096e-18	1.01042e-16
Zfp704	1.67299	9.01791e-33	4.12378e-31
Kank2	1.67254	2.07649e-19	4.44145e-18
Pax7	1.67216	0.0107123	0.0319475
RP23-123L9.5	1.67179	0.0175939	0.0491054
P2rx5	1.67039	0.00411001	0.013857
Prkd3	1.67033	5.92132e-14	8.77696e-13
Wwc1	1.66773	1.30227e-21	3.21e-20
P2rx6	1.6677	0.00657704	0.0208628
Gm20662	1.66765	0.0260033	0.0684565
Lap3	1.66715	6.24692e-19	1.29847e-17
Arl4c	1.66709	5.44407e-42	3.73426e-40
Stc1	1.66667	4.76817e-18	9.37238e-17
Cep70	1.66617	4.50729e-10	4.59319e-09
Cbln2	1.66435	0.00811217	0.0250999
Vmn2r31	1.66392	2.77234e-09	2.58787e-08
Erbb3	1.66284	1.85703e-18	3.76554e-17
Cnksr1	1.66225	5.35039e-11	6.03345e-10
Gm15793	1.66173	0.0036176	0.01239
Lct	1.66085	0.0109354	0.0325251
Phactr2	1.66026	3.51751e-27	1.19403e-25
Iah1	1.66023	2.77478e-08	2.30079e-07
Sntb1	1.65962	1.50798e-15	2.48728e-14
Kif21b	1.65862	0.00109541	0.00427338
Gsdmd	1.65859	2.64195e-12	3.36667e-11
Cxadr	1.65646	2.23058e-10	2.36392e-09
Hsd11b2	1.65561	1.33856e-05	7.64472e-05
B2m	1.65559	3.79747e-31	1.58363e-29
Myo1d	1.65416	1.17656e-09	1.14167e-08
Mdk	1.64959	0.000115544	0.000558
Atp1b1	1.64873	3.46153e-19	7.3174e-18
Acaa1a	1.64756	9.12203e-22	2.26819e-20
Add3	1.64718	3.5418e-13	4.92681e-12
Tmbim6	1.64683	6.50191e-28	2.28913e-26
Gm4724	1.64635	6.04055e-05	0.000306919
Pzp	1.64503	0.000518143	0.00217491
Amelx	1.64122	0.025212	0.0666822
Zfp280d	1.6411	3.76198e-19	7.92725e-18
Orm1	1.6408	0.000361658	0.00156496
Ermn	1.64023	0.0019895	0.00729646
Oas1h	1.63982	0.00512586	0.0168201
H2-Q10	1.63588	1.70418e-10	1.83737e-09
Podxl	1.63367	8.34881e-14	1.22024e-12
Spint3	1.63106	0.00192926	0.00709894
Psmb10	1.63103	9.59775e-06	5.61856e-05
Nkd2	1.63065	0.00277405	0.00979608
Psmb8	1.62987	4.92449e-18	9.66055e-17
Mfsd9	1.62981	1.96047e-05	0.000108508
Gm14984	1.62946	0.0269863	0.0706517
Slc8b1	1.62817	1.18055e-11	1.42238e-10
Mtap7d3	1.62758	0.00158645	0.00596441
Cyp46a1	1.62652	0.00478015	0.0158293
Thsd1	1.62369	0.00048807	0.00205998
Rassf3	1.62364	1.39571e-38	8.31239e-37
Ifnz	1.6236	0.0220944	0.0596826
Gmpr	1.62244	1.32338e-05	7.5624e-05
Fcgrt	1.6221	0.00116574	0.00451938
Pstpip2	1.62165	1.01709e-11	1.23517e-10
Tmod3	1.62049	2.67807e-14	4.07591e-13
Nfix	1.62038	0.00358978	0.0123075
Acer3	1.62024	1.79055e-21	4.38102e-20
Rassf7	1.61901	8.12212e-08	6.37841e-07
6430573F11Rik	1.61888	3.74135e-07	2.70924e-06
Ldlrad1	1.61836	0.0112532	0.033296
Pof1b	1.61579	6.29654e-18	1.21958e-16
Rnasel	1.61427	1.19648e-12	1.57745e-11
Entpd3	1.61424	1.37822e-17	2.611e-16
Bmf	1.61276	1.30777e-07	1.00402e-06
Dnase1l2	1.61252	2.99753e-05	0.000161023
Zfp599	1.61211	3.64727e-10	3.75915e-09
Gnptab	1.61177	1.27231e-10	1.38603e-09
1700024G13Rik	1.61169	0.0190763	0.0527182
Gm21119	1.61085	0.000344267	0.00149687
Ccbl2	1.6103	2.01159e-12	2.59835e-11
Rnf125	1.61021	4.78755e-05	0.000247104
Galnt10	1.60835	9.35837e-09	8.21159e-08
Kif1c	1.60632	2.00363e-21	4.87239e-20
Spice1	1.60605	1.16541e-13	1.6811e-12
Adamts20	1.60543	0.025383	0.06709
Apob	1.60477	0.0169075	0.0474834
Taf4b	1.60437	8.21383e-05	0.000406948
Map3k14	1.60376	1.14363e-22	2.99723e-21
Gp2	1.60239	0.000396083	0.00170097
Epha2	1.60162	2.06538e-07	1.54221e-06
Slc22a18	1.59983	2.60638e-05	0.000141618
Gm16089	1.59834	0.0326822	0.0830712
Tnfsf15	1.59788	0.0001171	0.000564145
3110021N24Rik	1.59784	0.00396068	0.0134126
Chrnb1	1.59742	1.96447e-11	2.32188e-10
Fbxo24	1.59669	0.00243561	0.0087233
Slc25a18	1.59446	0.000121453	0.000583277
Cyba	1.59335	1.9882e-06	1.29882e-05
1700029H14Rik	1.59322	0.0240975	0.0642212
Mylip	1.59295	7.08822e-18	1.36627e-16
Fmo5	1.59143	1.87731e-10	2.00987e-09
Slc25a36	1.59079	2.76735e-12	3.52195e-11
Gm20302	1.58985	0.0157646	0.0446244
Radil	1.58884	0.0175018	0.0488693
1700024P16Rik	1.58818	1.2296e-11	1.4779e-10
Fbxo31	1.5879	0.000154871	0.000731407
Fam216b	1.5872	0.0195635	0.0537881
Arhgap31	1.58635	5.45576e-26	1.73364e-24
Gm5089	1.58557	0.00153608	0.00579256
Gm6498	1.58506	0.00103575	0.00406534
Tifa	1.58312	1.05934e-05	6.15794e-05
Procr	1.58213	0.0140359	0.0403413
Gprc5d	1.58182	0.0295111	0.0761887
Odf3	1.58158	0.0308125	0.0790868
Iqub	1.57982	0.00787029	0.0244112
Plin3	1.57975	1.51706e-15	2.50019e-14
Gm14767	1.57881	0.0170797	0.0478588
Trim12c	1.57686	9.48057e-08	7.39269e-07
Sh3d21	1.57522	7.86793e-22	1.96372e-20
Ablim1	1.57518	1.56088e-09	1.50068e-08
Btd	1.57433	1.38674e-07	1.06015e-06
Itgb7	1.5735	0.00108398	0.00423543
Pde4c	1.57336	0.00126991	0.00487973
Gm8326	1.57268	0.0156566	0.0443459
Zfp119a	1.57259	4.32384e-07	3.11179e-06
Flot1	1.57238	2.00076e-08	1.6864e-07
Shb	1.57109	1.95673e-12	2.53077e-11
Peg12	1.57099	0.00432326	0.0144876
Acot9	1.57096	2.53418e-12	3.23971e-11
Marveld1	1.5692	8.07474e-08	6.34873e-07
Slc7a4	1.56809	4.35942e-05	0.000227307
Ddit4l	1.56809	0.0171826	0.048093
Gm7331	1.568	0.0245877	0.0652653
Ncmap	1.56703	5.52507e-07	3.90564e-06
Spef2	1.56429	0.0266247	0.0698231
Kcng3	1.56226	0.0107308	0.0319931
Rnf150	1.56109	2.16536e-10	2.2997e-09
Wif1	1.56007	0.0199229	0.0546704
Zfp503	1.55601	1.30233e-11	1.55872e-10
Slc25a25	1.55565	1.37986e-15	2.28736e-14
Wtip	1.5551	2.31868e-05	0.000127096
Gm14400	1.55418	0.0202965	0.0555731
Eya4	1.55417	0.0276078	0.0721064
Ggt5	1.55357	0.00274594	0.009702
Garnl3	1.55301	4.72234e-16	8.09102e-15
Mst1r	1.55145	0.0279174	0.0727781
Mbnl1	1.55047	6.55892e-35	3.33683e-33
Gm13151	1.5499	0.0400501	0.0985765
1810062G17Rik	1.5499	0.00290195	0.0102187
Kif9	1.54848	7.55256e-05	0.000377351
Cept1	1.54537	1.12182e-23	3.12102e-22
Chil4	1.54469	0.0275761	0.0720414
Ago4	1.54453	1.30575e-10	1.41935e-09
Gm20661	1.54377	0.0283638	0.0737052
Fut4	1.54295	6.09947e-06	3.68003e-05
Akr1b7	1.54251	0.00668943	0.0211855
H2-Q4	1.54131	2.69028e-28	9.83732e-27
Gm17655	1.54093	0.0235779	0.0630477
Ptprq	1.54087	0.0116108	0.0341356
Gm10277	1.54056	6.46304e-13	8.71611e-12
Olfr171	1.54026	0.0147435	0.0421498
Ddx58	1.54019	5.43628e-38	3.18993e-36
Map2k6	1.53995	0.00224313	0.00811281
Runx2	1.53994	0.0021849	0.00792525
Ifnk	1.53953	0.0129556	0.0375673
Adm	1.53881	6.25681e-05	0.000316935
Tmem144	1.53789	0.0122141	0.0356983
Myl6	1.53713	4.43706e-08	3.58788e-07
Herpud1	1.53697	1.16061e-11	1.39921e-10
Gm2389	1.5369	0.0299309	0.07709
1700011L22Rik	1.5349	0.0336646	0.0852205
Tbc1d2b	1.53439	4.53509e-14	6.76759e-13
AC168977.1	1.53339	0.000462657	0.00196188
Zfp185	1.5307	1.36223e-11	1.62943e-10
Plat	1.52915	2.31668e-06	1.49379e-05
Prelp	1.52874	3.55345e-05	0.000188645
Micall2	1.52852	5.63706e-06	3.41347e-05
Tcirg1	1.52835	2.50734e-09	2.35597e-08
Nhsl1	1.52822	1.94772e-19	4.175e-18
Ifngr2	1.5278	4.30937e-19	9.0711e-18
Cxcl1	1.52748	0.000430843	0.00183597
Rnf181	1.52657	5.30094e-13	7.2422e-12
Cyp39a1	1.5261	3.82344e-06	2.376e-05
Smim5	1.52598	0.00234451	0.0084411
Sfxn3	1.52552	1.19665e-12	1.57745e-11
Ttc12	1.52449	0.00118139	0.00457605
Gm18734	1.52437	0.0388468	0.0960403
Slc9a3r2	1.52411	2.58427e-13	3.62783e-12
Taar1	1.52362	0.0106257	0.0317271
Slc3a2	1.52357	2.15327e-08	1.80806e-07
Abcd3	1.52332	9.5314e-09	8.35604e-08
Gm12745	1.52324	0.0340021	0.08591
Zfp960	1.52258	2.01214e-05	0.000111182
Lepr	1.52053	5.39322e-09	4.87867e-08
Sspn	1.52004	2.17122e-08	1.82082e-07
4933428M09Rik	1.51955	0.0215868	0.0585179
Gm8835	1.51942	0.0388389	0.0960328
Cd14	1.51908	1.69493e-05	9.51611e-05
Cd200	1.51874	1.22763e-13	1.76572e-12
Tmem176b	1.51863	1.49674e-19	3.23621e-18
Lrrc8c	1.51763	1.7546e-10	1.88866e-09
Slc2a12	1.51706	0.000584519	0.00241982
S100g	1.51594	0.00389481	0.0132233
Gm11764	1.51581	0.0189805	0.0524973
Msra	1.51576	0.00118719	0.00459536
Tmsb4x	1.51542	7.28053e-10	7.25936e-09
Gm28041	1.51497	0.0110109	0.0326909
Clec1a	1.51068	0.011335	0.0334882
Cyp4f39	1.50958	0.0168504	0.0473295
Gm19498	1.50935	0.0290202	0.075136
Myom1	1.50888	0.00013362	0.000638017
Nrk	1.50586	0.00193992	0.00713419
Gm13064	1.50564	0.0282364	0.073422
Slc39a4	1.50471	4.46412e-16	7.65519e-15
Gm17782	1.50367	0.0111533	0.0330445
Wnt7b	1.50214	0.0151223	0.0430409
RP23-399N18.2	1.50101	0.00058079	0.00240739
Tulp1	1.50089	7.52022e-12	9.25694e-11
Bdh2	1.49991	0.0235397	0.0629793
Gm13157	1.49954	3.77911e-11	4.3378e-10
Gm1972	1.49936	0.0418361	0.102048
Gm9385	1.49854	0.0243632	0.0647991
Sec14l1	1.49853	4.76294e-30	1.89489e-28
Prep	1.49827	3.37411e-15	5.43024e-14
Ampd3	1.49745	1.05144e-08	9.19752e-08
Nipal1	1.49725	5.86327e-05	0.000298444
Tbx2	1.49635	0.00168931	0.00630403
1700007K13Rik	1.49582	0.0379308	0.094068
Kctd14	1.49472	0.0230162	0.0617533
Gm12795	1.49458	0.0363145	0.0906815
Rnf13	1.49454	3.06398e-18	6.11936e-17
Dzip1l	1.49326	1.73133e-10	1.86463e-09
Mr1	1.49311	4.83988e-11	5.48887e-10
Agr2	1.49118	0.00101737	0.00399872
Lamb1	1.49076	3.42385e-07	2.48748e-06
Perp	1.49016	9.62947e-08	7.50585e-07
Cd82	1.4895	1.92804e-07	1.444e-06
Ttll6	1.48939	0.0290449	0.0751609
Psmb9	1.48929	8.25707e-15	1.29944e-13
Il17rd	1.48897	4.32775e-06	2.66278e-05
Glra1	1.48774	0.0208691	0.0568825
Grhl2	1.48672	1.32112e-19	2.86583e-18
Agtr1a	1.48584	0.00500939	0.0164876
Zfp296	1.48554	0.000252841	0.00113424
Hdhd3	1.48351	1.57475e-05	8.89661e-05
Fzd10	1.48319	0.0136232	0.0392742
Cyp4v3	1.48224	2.84038e-09	2.64764e-08
Xrcc6	1.48116	4.00991e-10	4.11372e-09
Slc30a8	1.48061	0.00242395	0.00868621
RP24-294P1.1	1.47959	0.0302713	0.0778685
Tlr9	1.47922	0.00315158	0.0109773
Cnga2	1.4786	0.004725	0.0156623
Apoc1	1.47855	0.000287107	0.00127339
Gbp7	1.47636	8.66751e-07	5.94121e-06
Slc44a2	1.47439	6.02338e-05	0.000306125
Pnmt	1.47412	0.0235617	0.0630128
P2ry14	1.47248	0.0203507	0.0556865
Igsf5	1.4721	5.32158e-16	9.08643e-15
Nbeal1	1.47149	8.42962e-14	1.22844e-12
Pwwp2b	1.47134	9.50154e-05	0.000466218
Npas2	1.47054	3.34416e-06	2.09849e-05
Pcca	1.46981	6.70183e-06	4.01424e-05
Gm15557	1.46852	0.0310609	0.0795601
Gm14327	1.46806	0.000341512	0.00148619
Slc4a2	1.46732	2.21417e-12	2.84707e-11
Piwil4	1.46628	1.79272e-17	3.39304e-16
Crip2	1.46627	1.289e-13	1.85266e-12
Fgd6	1.46616	5.79655e-11	6.52916e-10
Rnpep	1.46512	1.19542e-14	1.85631e-13
Olfr1268-ps1	1.4646	0.00533609	0.0174352
Gadd45b	1.46446	2.17011e-08	1.82066e-07
Fcgbp	1.4644	4.25462e-06	2.62102e-05
Uroc1	1.46438	0.0197214	0.0541923
Gm13712	1.4638	0.0452345	0.108672
BC025446	1.46375	0.0166815	0.046928
Il17c	1.46269	0.0442617	0.106696
Epha1	1.46259	1.29308e-10	1.40711e-09
Cys1	1.4623	3.77011e-05	0.000198821
Efnb2	1.46036	0.000407369	0.00174416
Asb9	1.4595	0.0114479	0.0337509
Ceacam12	1.45833	2.01379e-06	1.31381e-05
Alpk1	1.45826	0.000979404	0.00385941
Fzd8	1.45777	3.9826e-05	0.000208863
Dera	1.45528	1.0109e-07	7.85806e-07
Gm11524	1.45482	0.0482038	0.114246
Hddc2	1.45426	5.20124e-07	3.6928e-06
Ier5l	1.45388	1.21055e-06	8.138e-06
Ilk	1.45265	8.501e-21	1.9778e-19
Gcsam	1.45238	0.0348318	0.0877056
H2-T10	1.4522	2.0882e-06	1.35835e-05
Hist1h1t	1.4509	0.00966553	0.0292199
Spo11	1.45023	0.00306474	0.0107161
Atp2a1	1.44972	0.0205017	0.0560191
Reps2	1.44937	7.35486e-07	5.08349e-06
6330416G13Rik	1.44925	1.32978e-06	8.88548e-06
Gm17334	1.44913	0.000231579	0.00105077
Gm29126	1.44833	0.0509098	0.119309
Cpne3	1.44818	2.6827e-27	9.13773e-26
Tead3	1.4475	1.26624e-09	1.22332e-08
Cib1	1.4463	0.00118151	0.00457605
Eml3	1.4462	0.00250155	0.00892744
1700011I03Rik	1.44588	0.0507798	0.119075
Trim5	1.4455	8.81547e-06	5.18962e-05
Gm8935	1.44525	0.0497344	0.117121
Lif	1.44223	0.000764393	0.00308174
Pcp4l1	1.44215	0.033465	0.0848116
Gm29288	1.44174	0.00159024	0.00597734
Gm21970	1.44165	0.0063347	0.0202215
F930015N05Rik	1.4412	0.0405365	0.0994882
Gm5345	1.44102	0.00832763	0.0256231
Maml2	1.441	1.61306e-12	2.10131e-11
Gm15801	1.44038	4.4132e-05	0.000229629
Gm8783	1.44038	4.4132e-05	0.000229629
Adam15	1.43598	4.01215e-10	4.1139e-09
Ppp1r15a	1.43532	3.90989e-13	5.38985e-12
F2rl2	1.43508	4.44226e-10	4.53854e-09
Gk5	1.4346	2.98313e-11	3.45807e-10
Plekha2	1.43435	2.27127e-07	1.68708e-06
Rhbdl3	1.43425	2.23005e-06	1.44496e-05
Dtna	1.43412	1.50029e-23	4.13923e-22
Slc25a51	1.43384	1.92435e-14	2.95591e-13
Gm15661	1.43376	0.0153362	0.0435747
Porcn	1.4334	3.9121e-06	2.42429e-05
Gulo	1.43295	0.0314711	0.0804864
Lyzl4	1.43174	0.049518	0.116791
Abca8a	1.43171	0.0369199	0.0919047
Sytl5	1.43021	8.55744e-08	6.69912e-07
Gm650	1.42917	0.000288404	0.001278
Lrrc23	1.42834	0.0117562	0.034512
Hapln2	1.42798	0.0420188	0.102405
Gm16546	1.42784	0.0585062	0.133571
Lamp2	1.42689	8.00066e-18	1.53619e-16
2310030G06Rik	1.42656	3.20629e-09	2.97063e-08
Ihh	1.42542	0.0497322	0.117121
Gm13597	1.42486	0.0460133	0.110193
Igtp	1.42418	2.39363e-18	4.82413e-17
Insr	1.42398	2.4078e-31	1.0169e-29
Rasd1	1.42319	0.000399464	0.00171327
Lemd1	1.42309	0.00441338	0.0147573
Arhgap42	1.42257	0.000351063	0.00152308
Rnf145	1.42254	3.03798e-20	6.82842e-19
Ifrd1	1.4209	1.25398e-06	8.4076e-06
Katnal1	1.42083	1.13502e-10	1.24258e-09
Sh3tc2	1.42078	0.0563873	0.129881
Myo18a	1.41963	2.69832e-14	4.10046e-13
Rhobtb1	1.41962	0.00084321	0.00336742
Gm21994	1.41772	0.00177387	0.00658439
Plbd1	1.41713	0.00170689	0.00636429
Lgi3	1.41712	0.000156633	0.000738153
Nthl1	1.4158	0.000172555	0.000806309
Gm10722	1.41574	0.0273243	0.0714426
BC100451	1.41377	1.28317e-05	7.34774e-05
5730416F02Rik	1.41135	0.0431423	0.104479
Gm6195	1.41079	0.0339742	0.0858504
Lrrc8e	1.41074	8.79657e-09	7.74254e-08
4930403O15Rik	1.40955	0.00870604	0.026635
Cish	1.40947	4.53192e-08	3.66161e-07
Gm13051	1.40869	0.0344228	0.0868187
Ptprk	1.40796	2.10564e-10	2.24106e-09
Atf3	1.40711	6.78273e-05	0.000341229
Fzd4	1.40668	9.5538e-12	1.16449e-10
Secisbp2l	1.40637	2.08059e-10	2.21559e-09
1700123I01Rik	1.40313	0.00741692	0.0231977
Vmn1r-ps128	1.40306	1.11776e-11	1.35164e-10
Slc7a2	1.4022	1.44175e-13	2.06772e-12
Cd83	1.40188	0.0115146	0.0339081
Epo	1.40065	0.0306368	0.0787374
Dusp1	1.39935	0.0124119	0.0361968
Sepp1	1.39896	1.05996e-14	1.6576e-13
9930104L06Rik	1.39867	0.000118974	0.000571924
Cox4i2	1.39863	0.0341577	0.0862484
Glt8d2	1.39853	0.000246736	0.00111108
Gm27024	1.39801	0.00677344	0.021419
Adamts7	1.39777	0.0242289	0.0645023
Efcab6	1.39664	0.0221846	0.0598856
[truncated: 17,893 more rows]

## Sheet: padj<0.05 log2fold <-1.0
gene_id	log2FoldChange	pvalue	padj
Htr3a	-4.5641	6.50687e-10	6.52393e-09
Lppr5	-4.1974	1.19913e-08	1.04253e-07
Pcdha5	-3.89824	2.9542e-08	2.43838e-07
Npy5r	-3.85943	1.98126e-07	1.48163e-06
Cckbr	-3.81068	1.1332e-08	9.8867e-08
Erg	-3.73523	3.62705e-07	2.63031e-06
Epb4.1l3	-3.72392	9.73847e-07	6.62509e-06
Elfn2	-3.66862	6.28646e-08	5.00601e-07
Neurod4	-3.60914	7.77089e-12	9.55959e-11
Fam19a2	-3.58066	4.47223e-07	3.2093e-06
Sncb	-3.41888	1.53576e-12	2.00236e-11
Gm5105	-3.41259	2.50886e-06	1.60936e-05
Lpar5	-3.34815	7.06115e-09	6.31567e-08
Dbx2	-3.32896	5.31215e-06	3.2295e-05
Thbs4	-3.32527	2.20908e-11	2.59251e-10
Actc1	-3.28055	1.71495e-05	9.61492e-05
Bai2	-3.23296	1.85763e-21	4.53398e-20
4930426L09Rik	-3.21946	1.56443e-05	8.84837e-05
Lrrc73	-3.19686	8.75576e-06	5.156e-05
Cbln4	-3.15262	1.3816e-08	1.18973e-07
Dach2	-3.15144	1.90255e-09	1.80992e-08
Foxd1	-3.1462	2.64603e-06	1.68972e-05
Trim9	-3.14259	1.55833e-20	3.57124e-19
A630081J09Rik	-3.13331	1.79658e-05	0.000100162
Gm2956	-3.13059	6.5618e-07	4.57509e-06
Ajap1	-3.12115	2.1726e-06	1.40911e-05
Pcdhb11	-3.11291	5.29795e-08	4.25462e-07
Cacna2d2	-3.10488	2.72483e-18	5.46945e-17
Erc2	-3.09087	3.60772e-05	0.000191118
Cdhr2	-3.06725	1.25031e-08	1.08479e-07
Gm17045	-3.06384	1.69823e-05	9.53195e-05
Rnf138rt1	-3.05428	4.69396e-05	0.000242462
Sall4	-3.03171	1.02424e-08	8.96755e-08
Ddah1	-3.03126	3.03553e-06	1.92129e-05
Gabrd	-3.0307	4.11545e-06	2.54001e-05
Odf4	-3.02818	2.66386e-05	0.000144425
Stmn4	-3.02739	1.23892e-07	9.53001e-07
Syt16	-3.00107	9.94683e-12	1.20869e-10
Spock1	-2.99847	5.65666e-10	5.72342e-09
Dact3	-2.99846	1.78896e-13	2.54549e-12
Tmem179	-2.99414	1.0613e-05	6.16393e-05
Elavl4	-2.99316	3.71446e-44	2.76734e-42
Crabp1	-2.9884	8.72736e-09	7.68502e-08
Siah3	-2.98744	7.62824e-08	6.01669e-07
Galnt16	-2.97497	2.92572e-05	0.000157506
Gm12993	-2.96462	1.16254e-05	6.7075e-05
Egr4	-2.95589	1.05542e-14	1.6518e-13
Cited1	-2.95348	2.54326e-26	8.2395e-25
Chrnd	-2.95302	3.92341e-09	3.59672e-08
Rbfox3	-2.93446	2.58839e-06	1.6561e-05
Tubb3	-2.92339	4.86798e-06	2.97676e-05
Elavl3	-2.92328	2.20844e-13	3.12005e-12
Dtx1	-2.91611	2.51958e-14	3.84352e-13
Rundc3b	-2.91393	1.38727e-31	5.92179e-30
Ankrd34b	-2.91322	4.97607e-11	5.6337e-10
Vat1l	-2.911	1.58111e-13	2.25944e-12
Nkain1	-2.89579	6.01277e-07	4.2204e-06
Gm5124	-2.88814	5.14638e-07	3.65631e-06
Nr0b2	-2.87936	1.64289e-05	9.25003e-05
Luzp2	-2.87878	9.03945e-10	8.91044e-09
Actl6b	-2.86499	3.17158e-06	1.99902e-05
Npas3	-2.86299	1.40025e-09	1.35082e-08
Elavl2	-2.86048	1.22254e-12	1.60945e-11
Kcnh5	-2.85887	4.92455e-14	7.32132e-13
Atcay	-2.85267	9.39483e-27	3.10952e-25
Crtac1	-2.84239	1.017e-09	9.96073e-09
St8sia5	-2.83679	1.29468e-21	3.19525e-20
Psd	-2.8246	2.22298e-11	2.60575e-10
Mycs	-2.81879	0.000235584	0.00106602
Kctd16	-2.81504	0.000225412	0.00102583
Snca	-2.79416	7.35374e-20	1.61994e-18
Myo7b	-2.7839	7.72037e-05	0.000384532
Neto2	-2.7795	3.14863e-11	3.64143e-10
Sox1	-2.77848	2.47125e-10	2.60647e-09
Faim2	-2.77474	1.16015e-10	1.268e-09
Prrt1	-2.77428	6.22695e-10	6.26221e-09
Pcsk1n	-2.77277	3.47687e-12	4.39123e-11
Sycp2	-2.76878	0.000193447	0.00089427
Gpr173	-2.76378	4.89861e-22	1.24131e-20
Gm13539	-2.76192	3.0249e-07	2.21625e-06
Cend1	-2.75783	1.31937e-09	1.27402e-08
Ntrk3	-2.75461	1.67296e-10	1.80567e-09
Palm	-2.75042	3.61424e-12	4.56184e-11
Dclk2	-2.74943	6.08945e-45	4.75025e-43
Chrm2	-2.74698	1.75754e-10	1.89081e-09
Kif5c	-2.74297	2.74285e-32	1.21516e-30
Hoxb7	-2.73762	5.55816e-07	3.92624e-06
Usp13	-2.73679	3.99953e-10	4.1052e-09
Gm5795	-2.73335	0.000189761	0.000879891
Uchl1	-2.7317	1.50126e-21	3.68681e-20
Klhl41	-2.72861	1.84582e-11	2.18814e-10
Cacna2d3	-2.72775	2.01466e-53	2.15461e-51
Adamts17	-2.72064	3.88369e-16	6.7061e-15
Plcxd3	-2.71735	1.30953e-12	1.71828e-11
Zfp618	-2.70995	1.82855e-25	5.58732e-24
Tpo	-2.70469	0.000244362	0.00110173
Prr16	-2.70203	3.75663e-05	0.00019832
Lrp3	-2.70077	1.89348e-10	2.02392e-09
Slc2a13	-2.69814	1.112e-18	2.27806e-17
Pcdhb4	-2.69416	3.42567e-09	3.16357e-08
Nalcn	-2.69394	2.5672e-25	7.73737e-24
Gm11484	-2.69275	0.000400421	0.00171663
Pgf	-2.69217	5.53666e-18	1.0787e-16
Aff3	-2.69098	1.53298e-29	5.99097e-28
Otop1	-2.69049	1.5614e-07	1.18683e-06
Cacng7	-2.69001	9.25574e-10	9.11462e-09
Zcchc9-ps	-2.68197	6.24847e-06	3.76422e-05
D430041D05Rik	-2.67967	1.36731e-07	1.0461e-06
Gm15422	-2.67849	6.00028e-07	4.21311e-06
Gpr139	-2.6763	7.91807e-06	4.69652e-05
Gm3667	-2.67533	1.38265e-26	4.53108e-25
9130409J20Rik	-2.67449	5.04709e-05	0.000259826
Sept5	-2.67446	3.9038e-13	5.38892e-12
En2	-2.673	2.25965e-05	0.000124031
Hmx2	-2.6713	2.25301e-05	0.000123701
Cfc1	-2.67058	0.000326473	0.00142604
Plekho2	-2.66831	6.55297e-12	8.11149e-11
Ntrk1	-2.66624	0.000377479	0.00162669
Cpa2	-2.66521	1.82885e-15	3.00657e-14
Pcdhb21	-2.66397	1.90756e-06	1.24984e-05
Prokr1	-2.66134	1.7313e-05	9.69293e-05
Hist1h2aa	-2.66102	0.000276079	0.00122961
Sstr1	-2.65837	1.50395e-06	9.98884e-06
Tmem178	-2.65723	0.000180357	0.0008404
Mboat2	-2.65624	5.88582e-23	1.56945e-21
1110032F04Rik	-2.6524	4.75638e-07	3.39971e-06
Pkd1l3	-2.65145	2.59968e-08	2.1592e-07
Kcnc1	-2.64927	6.58425e-28	2.30994e-26
Gm3488	-2.64921	1.28695e-12	1.69201e-11
Nxph1	-2.64751	1.99259e-21	4.85149e-20
Gm16215	-2.63947	2.35067e-09	2.21504e-08
Hunk	-2.63947	2.9498e-12	3.74936e-11
Mgat5b	-2.63876	1.04494e-19	2.27917e-18
Gabrb3	-2.6336	6.90339e-39	4.21234e-37
Tox2	-2.63071	4.86591e-17	8.92922e-16
Apba2	-2.62404	5.39307e-09	4.87867e-08
Gpr37l1	-2.61994	1.72372e-10	1.85744e-09
Gm3170	-2.61375	5.1186e-05	0.000263303
Gm3348	-2.61375	5.1186e-05	0.000263303
Gm15029	-2.61249	0.00073644	0.00298056
Grm7	-2.61123	3.28724e-06	2.06538e-05
WI1-298L18.1	-2.61118	0.000543925	0.00226877
Pcdh10	-2.60945	2.20553e-14	3.37221e-13
Klk1b3	-2.60767	3.42598e-05	0.000182511
Amer3	-2.60194	6.81925e-20	1.50721e-18
Slmo1	-2.60104	3.68889e-12	4.6531e-11
Usp51	-2.60021	6.68872e-11	7.49167e-10
Faxc	-2.59695	5.6276e-35	2.87775e-33
Gm3164	-2.59536	2.83102e-46	2.35626e-44
Grm2	-2.59454	0.000233972	0.00105945
Pax1	-2.59424	1.14354e-07	8.84551e-07
Hamp2	-2.59418	1.58003e-05	8.92136e-05
Gpr165	-2.59323	1.37807e-12	1.80702e-11
Dab1	-2.5925	2.41666e-21	5.83401e-20
Adcy1	-2.5919	4.93894e-33	2.2742e-31
Nrcam	-2.59081	4.71953e-21	1.11233e-19
Map7d2	-2.58831	4.54627e-08	3.67172e-07
Cer1	-2.58449	2.71606e-08	2.25304e-07
Gm2423	-2.57964	0.000322003	0.00140868
Rnf165	-2.5745	2.25119e-12	2.89094e-11
Syt14	-2.57242	8.24522e-15	1.29861e-13
Npas4	-2.57204	3.74782e-13	5.18801e-12
Gpr27	-2.57043	3.02841e-17	5.63001e-16
Fez1	-2.57025	7.96331e-05	0.000395521
Scn9a	-2.56138	3.77317e-32	1.66421e-30
Egr3	-2.55948	2.07716e-12	2.67956e-11
Gm16260	-2.5558	0.000369357	0.00159515
Cox6a2	-2.55404	3.42923e-09	3.16539e-08
Rab39b	-2.55024	2.89932e-19	6.15509e-18
Pde1c	-2.54563	1.06506e-31	4.566e-30
Gm12653	-2.5451	0.000546567	0.00227883
Cacna2d1	-2.5447	2.5957e-29	1.00455e-27
Kcnb2	-2.54102	2.41053e-32	1.07032e-30
Adamtsl2	-2.53634	9.18633e-06	5.38472e-05
Chd5	-2.5357	4.59296e-15	7.33841e-14
Atp4a	-2.53519	1.69679e-08	1.44365e-07
Fam171b	-2.53517	1.73633e-19	3.73396e-18
St18	-2.53368	2.16691e-58	2.67728e-56
Snap91	-2.53293	2.84002e-28	1.03279e-26
Grxcr2	-2.53124	2.78101e-08	2.305e-07
Cdh2	-2.53109	1.58362e-21	3.88426e-20
Gpr88	-2.53012	1.60934e-06	1.06285e-05
1500009L16Rik	-2.52975	8.78669e-26	2.75686e-24
Pilrb2	-2.52928	0.000735528	0.00297804
Gprin1	-2.52775	1.55313e-33	7.42664e-32
Prm1	-2.52569	0.00025773	0.00115338
Sh3gl3	-2.52501	2.10302e-36	1.15562e-34
Rhox2h	-2.52495	0.000519651	0.0021794
Ankrd34a	-2.52404	4.89127e-05	0.00025213
Itgbl1	-2.5188	4.52713e-14	6.76078e-13
Efr3b	-2.51683	2.10179e-08	1.76707e-07
A830039N20Rik	-2.51608	8.19571e-12	1.00511e-10
Prr19	-2.51367	0.000575756	0.00239101
Gm14159	-2.5112	0.000835523	0.00333874
Hoxb8	-2.51085	1.43679e-06	9.57474e-06
Scn3a	-2.51076	1.02124e-28	3.84016e-27
Rtn1	-2.51061	1.23016e-15	2.04772e-14
Dner	-2.50836	1.07889e-54	1.17919e-52
Syt1	-2.50826	4.09166e-63	6.02899e-61
Acsbg1	-2.508	0.00051559	0.00216465
Glp1r	-2.5078	6.52279e-14	9.61833e-13
Kcnq4	-2.5057	3.21203e-10	3.34697e-09
Wee2	-2.50565	5.3442e-09	4.83873e-08
Gpc6	-2.50555	6.36849e-07	4.44498e-06
Gm3298	-2.50291	1.689e-09	1.61605e-08
Brsk1	-2.50161	2.62458e-12	3.34667e-11
Gabra4	-2.50118	6.407e-06	3.85389e-05
Trim66	-2.4994	1.94905e-12	2.52248e-11
Pcdhb9	-2.49903	5.34576e-05	0.000274288
Cnpy1	-2.4985	6.1729e-42	4.20519e-40
Actn3	-2.49849	0.000186102	0.00086514
Mdga1	-2.49589	5.81301e-08	4.64387e-07
Clca4	-2.49544	1.85579e-09	1.76797e-08
Pcdhb10	-2.49256	3.9241e-06	2.43096e-05
Rnf112	-2.49169	7.36112e-09	6.55743e-08
4933413G19Rik	-2.49169	5.21401e-07	3.6989e-06
Mycn	-2.49035	4.69981e-11	5.33915e-10
Crmp1	-2.48985	4.95648e-18	9.71372e-17
Hist3h2ba	-2.48938	3.93132e-16	6.77659e-15
Gm15194	-2.48648	0.000690399	0.00281077
Dnajc6	-2.48633	1.90861e-32	8.51259e-31
Gm8237	-2.48335	1.01108e-12	1.34172e-11
Hcn1	-2.48287	3.00855e-29	1.15981e-27
Sacs	-2.48202	7.95622e-16	1.34123e-14
Gm5796	-2.48053	2.02854e-06	1.32257e-05
Kcnf1	-2.47933	5.29674e-18	1.03398e-16
Gria3	-2.47827	3.38722e-10	3.50931e-09
Gpr156	-2.47484	1.62989e-14	2.51136e-13
Nlgn1	-2.47202	6.99883e-39	4.25751e-37
Kcnh4	-2.46875	4.38917e-08	3.55205e-07
1700086L19Rik	-2.46801	6.7179e-18	1.29866e-16
Gm3252	-2.46439	5.75811e-09	5.1942e-08
Cabp7	-2.46424	7.1595e-07	4.9588e-06
Dlk2	-2.46003	0.000536428	0.0022422
Tbc1d16	-2.45991	7.65708e-10	7.61574e-09
Hcn4	-2.45976	2.00968e-20	4.56874e-19
Lor	-2.45789	2.42438e-05	0.000132306
Cxcl13	-2.45499	3.44702e-19	7.29448e-18
Shisa7	-2.45486	6.4899e-16	1.09963e-14
Fam13c	-2.45139	0.000931425	0.00368568
Bcas1	-2.45094	5.82281e-19	1.21412e-17
St8sia3	-2.44965	9.66389e-32	4.15192e-30
Plcl2	-2.44902	4.90693e-45	3.85805e-43
Pnmal1	-2.44844	1.9034e-05	0.000105584
Kif1a	-2.44708	4.83637e-36	2.62139e-34
Nova2	-2.44689	1.68729e-29	6.5682e-28
Gm12807	-2.44504	4.53535e-05	0.000235431
Rimbp3	-2.44503	9.46662e-05	0.000464848
Cacng5	-2.44418	0.000184026	0.000856091
Prox1	-2.44364	1.01241e-60	1.34259e-58
Lonrf2	-2.44095	2.2376e-06	1.44796e-05
Enho	-2.44031	2.14493e-15	3.51168e-14
Vash2	-2.43947	1.48566e-06	9.87399e-06
Gm13311	-2.43915	0.00020604	0.000946983
Ptn	-2.43892	1.67622e-33	7.95786e-32
Slc6a13	-2.4389	0.000421027	0.00179646
Hoxb6	-2.43467	4.40482e-08	3.56326e-07
Doc2b	-2.43358	8.47805e-19	1.74762e-17
Gm10251	-2.43181	0.000478748	0.00202536
Clca2	-2.43046	4.93796e-07	3.51938e-06
Col8a1	-2.42878	1.09407e-30	4.45966e-29
Myt1	-2.42741	2.36741e-09	2.22976e-08
Hdac9	-2.42732	2.5224e-17	4.72908e-16
Brinp1	-2.42595	1.25743e-21	3.10718e-20
Sez6	-2.42504	1.78732e-19	3.83945e-18
Slc38a5	-2.42479	5.36107e-10	5.43816e-09
Tbx3	-2.42306	9.13456e-14	1.32735e-12
Ksr2	-2.42251	5.46445e-39	3.3549e-37
Flrt1	-2.42031	6.45289e-35	3.29131e-33
Chga	-2.41897	5.9076e-27	1.98503e-25
Gdap1	-2.41728	8.53715e-45	6.63363e-43
Gm3248	-2.4169	4.23746e-08	3.43486e-07
Dlgap3	-2.41684	2.33298e-10	2.46587e-09
Eid1	-2.41676	1.60859e-41	1.07376e-39
Slco6d1	-2.41671	0.000801589	0.00321541
Scml4	-2.41555	2.06729e-27	7.0901e-26
Gm8050	-2.41545	7.69732e-08	6.06877e-07
Gm20491	-2.41463	1.6758e-08	1.42824e-07
Gm8108	-2.41443	2.60891e-07	1.92852e-06
Ctnna2	-2.41394	1.4293e-28	5.31431e-27
Olfm1	-2.41137	1.73782e-32	7.78575e-31
Fam163b	-2.41101	0.00019126	0.000886013
Sez6l2	-2.411	1.06118e-39	6.61727e-38
Fgl2	-2.40975	4.28455e-13	5.89408e-12
Glra2	-2.40871	0.000519415	0.00217887
Neto1	-2.40802	4.47899e-28	1.59385e-26
Capn13	-2.40629	5.33632e-13	7.27989e-12
Cntfr	-2.40556	5.85435e-06	3.53751e-05
Clip3	-2.40384	5.51271e-20	1.22114e-18
Rai2	-2.39969	6.15411e-16	1.04452e-14
Bai1	-2.3996	4.2209e-20	9.40225e-19
Rufy3	-2.3947	8.55137e-09	7.54341e-08
Wnk3	-2.39467	1.58193e-11	1.88543e-10
Scrt1	-2.39279	4.84527e-05	0.000249889
Asxl3	-2.39238	9.31997e-20	2.03953e-18
Cdk5r2	-2.38567	7.94469e-30	3.12942e-28
Phyhipl	-2.38545	1.95981e-22	5.06952e-21
Ddc	-2.38427	3.26868e-30	1.31355e-28
Dlgap2	-2.38304	6.8094e-08	5.39652e-07
Slc35d3	-2.38086	4.60037e-31	1.91045e-29
Drd2	-2.38065	3.55943e-28	1.27805e-26
Adamts18	-2.3805	4.88401e-06	2.98564e-05
Atoh7	-2.37957	2.57347e-05	0.000139944
Gm5093	-2.37943	0.000308423	0.00135614
Begain	-2.37564	2.04138e-06	1.33051e-05
Gm3264	-2.37548	1.2112e-05	6.96539e-05
Peg3	-2.37397	4.0848e-40	2.6127e-38
Fgf14	-2.37141	1.197e-32	5.43626e-31
Col6a5	-2.37117	2.29824e-12	2.94945e-11
Gm6963	-2.37004	9.05514e-05	0.000445964
Slc8a1	-2.36995	2.16796e-47	1.88319e-45
Thpo	-2.36942	0.000304945	0.00134262
Gm8206	-2.36906	2.61653e-06	1.67303e-05
Scg2	-2.36745	2.16101e-19	4.61728e-18
Gm3002	-2.36277	8.27131e-07	5.68728e-06
Pde1a	-2.36079	2.87181e-22	7.39017e-21
Igf2	-2.36034	7.69776e-32	3.32878e-30
Kcnc4	-2.35934	5.82984e-07	4.10358e-06
Kcnh3	-2.35871	1.72531e-09	1.64841e-08
Hepacam2	-2.35559	2.31897e-13	3.26923e-12
Fras1	-2.35433	2.66651e-28	9.76836e-27
Cdh20	-2.35346	9.14539e-17	1.64783e-15
Ndst3	-2.35337	5.73505e-18	1.11517e-16
Sox11	-2.35335	0.00032016	0.00140186
Shisa6	-2.34956	2.72364e-20	6.14271e-19
Kcnip2	-2.34948	6.93231e-17	1.25819e-15
Nptx2	-2.3491	7.83208e-14	1.14809e-12
Mmp24	-2.34909	3.08662e-21	7.37084e-20
Rab3c	-2.34762	5.3331e-35	2.73418e-33
Fam20a	-2.34708	8.52572e-06	5.03096e-05
Syn2	-2.3453	2.07149e-11	2.43967e-10
Fam155a	-2.3449	3.30525e-08	2.71798e-07
Kcnq2	-2.34297	1.62889e-20	3.72435e-19
Hdx	-2.34273	3.90895e-11	4.47908e-10
Aldh1b1	-2.34235	5.33888e-05	0.000274138
Chrna3	-2.34116	0.000410715	0.0017566
Tmem210	-2.33933	0.000529509	0.0022184
Scn7a	-2.33861	3.77112e-21	8.95167e-20
Slc6a17	-2.33856	1.11885e-22	2.93617e-21
Sult2b1	-2.33536	4.3768e-15	7.00992e-14
Cacna1a	-2.33478	3.84822e-18	7.65489e-17
Tmem198	-2.3334	5.48951e-26	1.74158e-24
Xkr7	-2.33197	4.88506e-13	6.68779e-12
Tat	-2.33189	0.000785772	0.00315897
Acaa1b	-2.33078	1.84799e-05	0.000102797
Map3k15	-2.33056	5.44651e-28	1.92779e-26
Trnp1	-2.32909	2.23225e-10	2.36443e-09
Asphd1	-2.32764	1.71482e-13	2.44174e-12
Amer2	-2.32563	1.57246e-09	1.51108e-08
Crct1	-2.3243	0.00189789	0.00699776
Chgb	-2.32377	1.90007e-28	6.98635e-27
Pcdhb16	-2.32354	3.1706e-64	4.81447e-62
Sbk1	-2.32322	1.21112e-23	3.36475e-22
Pde9a	-2.32313	1.04066e-10	1.14559e-09
Nell1	-2.31983	9.21033e-06	5.39652e-05
Tmod2	-2.31956	6.26652e-83	1.52017e-80
Gp1bb	-2.31935	3.87437e-05	0.000203819
Lmo2	-2.31869	1.88357e-20	4.29185e-19
Tenm3	-2.31868	0.000919525	0.00364439
Calca	-2.31832	3.39093e-22	8.70353e-21
Rgs7	-2.31765	8.58136e-25	2.55158e-23
Tmem158	-2.31737	2.76414e-18	5.53719e-17
Mfng	-2.31722	5.19293e-20	1.15288e-18
Apba1	-2.31566	1.8034e-39	1.11754e-37
Gm15957	-2.31486	1.13117e-09	1.1003e-08
Kcnd2	-2.3136	6.49265e-06	3.89833e-05
Myo18b	-2.31236	7.64603e-06	4.54829e-05
Rasl10b	-2.31217	3.69744e-16	6.40675e-15
Enox1	-2.31163	2.75764e-17	5.15555e-16
1700023F06Rik	-2.31069	1.55526e-06	1.02987e-05
Ndrg4	-2.30906	6.89713e-18	1.33202e-16
Wscd1	-2.30776	2.75877e-18	5.532e-17
Gnao1	-2.30708	4.02541e-33	1.86217e-31
Shank1	-2.3043	1.61574e-12	2.10342e-11
Cntnap5b	-2.30398	4.56148e-17	8.39381e-16
Pcdhb20	-2.30356	1.12456e-10	1.23386e-09
Plk5	-2.30287	4.57995e-07	3.28304e-06
Rps18-ps2	-2.30148	0.00269225	0.00953603
Robo2	-2.30112	2.6162e-19	5.56592e-18
Maneal	-2.30006	4.50139e-14	6.72739e-13
1810041L15Rik	-2.29982	3.75961e-05	0.000198372
Ky	-2.29856	6.95826e-07	4.8312e-06
Dll1	-2.29802	3.23045e-21	7.69583e-20
Srrm4	-2.29756	1.38912e-43	1.00117e-41
Celf5	-2.29673	2.06133e-11	2.42915e-10
C2cd4a	-2.29338	0.000134565	0.000642064
Tdrkh	-2.29321	1.77698e-22	4.60257e-21
Gfra4	-2.29316	4.15365e-08	3.37104e-07
Cadps	-2.29136	1.14976e-14	1.7896e-13
Fam163a	-2.28892	2.6801e-09	2.50764e-08
Cabp1	-2.28479	2.62992e-10	2.76503e-09
Fer1l6	-2.28387	1.18277e-06	7.96469e-06
Celf6	-2.28376	2.12122e-21	5.14577e-20
Dock3	-2.28371	1.4794e-09	1.42441e-08
Cdh13	-2.28209	1.57105e-31	6.69194e-30
Gm13314	-2.28193	7.4976e-05	0.000375012
RP23-224G12.3	-2.28174	0.000700885	0.00284531
Fbxl16	-2.28171	7.94583e-18	1.52713e-16
Cplx1	-2.27722	0.000749327	0.00302713
Ina	-2.27711	6.53886e-22	1.64231e-20
Jakmip3	-2.27704	0.000856366	0.0034179
Skap1	-2.27693	5.94063e-13	8.08284e-12
B3gat1	-2.27685	7.62735e-13	1.02171e-11
Kcnip3	-2.27586	5.94136e-27	1.99301e-25
Fgf13	-2.27569	2.8265e-10	2.96075e-09
Zcchc18	-2.2744	5.77321e-23	1.54149e-21
Kif5a	-2.27417	1.74574e-28	6.43078e-27
Cxxc4	-2.27335	8.32548e-15	1.30917e-13
Gm3160	-2.2722	0.00159759	0.00600063
Tox	-2.27165	5.72917e-31	2.37426e-29
Nrxn1	-2.27143	1.12743e-33	5.46995e-32
Dgkg	-2.27046	1.65351e-16	2.93676e-15
Nyap2	-2.27001	0.000615894	0.00253704
Rab3b	-2.26993	3.09155e-40	1.99666e-38
Gm3739	-2.269	1.19769e-08	1.04173e-07
Nefh	-2.26867	3.37558e-08	2.76895e-07
Pcsk1	-2.26844	1.657e-32	7.44041e-31
Meis2	-2.26813	1.12609e-18	2.30455e-17
Gm15240	-2.2649	0.000778763	0.00313332
1700123L14Rik	-2.26471	0.000662869	0.00271313
Neurog3	-2.2639	0.00145805	0.00552765
Ttbk1	-2.26319	6.28747e-12	7.79255e-11
B4galt6	-2.26221	4.94718e-28	1.75418e-26
Lin28a	-2.26148	7.31886e-09	6.52563e-08
Ncam1	-2.26138	3.54821e-23	9.61595e-22
Atp6v0e2	-2.26113	6.70604e-17	1.21823e-15
Ddx25	-2.25957	3.40719e-07	2.47809e-06
Pex5l	-2.25696	1.45143e-15	2.39998e-14
Tmem178b	-2.25598	1.17261e-15	1.95684e-14
Scg3	-2.25587	1.13264e-24	3.34776e-23
Cryba2	-2.25488	4.87474e-08	3.92903e-07
Lrrn1	-2.25264	7.52008e-22	1.88163e-20
Prune2	-2.25232	3.5639e-71	6.50395e-69
E130309D14Rik	-2.25059	2.944e-18	5.89155e-17
Cplx2	-2.25032	1.02291e-22	2.68795e-21
Snap25	-2.2496	3.90047e-29	1.49208e-27
Lrrc16b	-2.24839	3.87515e-05	0.000203819
Frmpd4	-2.24806	6.23672e-31	2.57923e-29
Ogfrl1	-2.24552	5.04297e-14	7.48617e-13
Ptprn	-2.24471	5.75612e-17	1.05143e-15
Runx1t1	-2.24348	5.25892e-32	2.29913e-30
Pkd2l1	-2.24096	1.18707e-07	9.17019e-07
Pcnxl2	-2.23866	1.90156e-08	1.60551e-07
Unc13a	-2.23814	2.2514e-16	3.97029e-15
Rpl30-ps5	-2.23799	0.000316244	0.00138623
Kcnt1	-2.23742	4.73759e-08	3.82158e-07
Hcrtr1	-2.2372	3.34983e-10	3.48326e-09
Smyd1	-2.23563	0.000108145	0.000524914
Lppr4	-2.23554	3.37351e-17	6.25405e-16
Cpe	-2.23447	1.99258e-20	4.53506e-19
Gm3411	-2.23371	1.23025e-07	9.47429e-07
Hoxb5	-2.23282	2.10947e-09	1.99438e-08
Tbx15	-2.23267	1.7482e-16	3.10217e-15
Vwf	-2.23187	7.56565e-17	1.37075e-15
Pcdhb19	-2.23185	2.24242e-10	2.37393e-09
Cyfip2	-2.23114	2.51214e-37	1.42369e-35
Gm8765	-2.23072	0.00113974	0.00443065
Zfp423	-2.23002	3.86862e-11	4.43542e-10
Scn5a	-2.22924	3.93176e-23	1.05977e-21
Stmn3	-2.22884	3.31846e-14	5.01221e-13
Tmem117	-2.22817	9.9017e-27	3.27184e-25
Pcdha7	-2.22756	0.000263688	0.00117765
Camk1d	-2.22377	1.62957e-28	6.02518e-27
Gm1673	-2.22246	4.95831e-08	3.99315e-07
Slc7a14	-2.22178	3.61269e-32	1.59697e-30
Ptprt	-2.22129	2.70775e-29	1.04588e-27
Vwa5b2	-2.22112	1.39479e-14	2.16253e-13
Ryr2	-2.21948	1.20181e-24	3.53646e-23
Cntnap2	-2.21825	3.41108e-06	2.13644e-05
4933425L06Rik	-2.21766	0.0024931	0.00890515
Soga3	-2.21759	2.28964e-27	7.82571e-26
Gal	-2.2171	1.19432e-06	8.03699e-06
Grem1	-2.21692	0.00154597	0.00582654
Sphkap	-2.21647	0.00115076	0.00446738
Dlec1	-2.21638	1.63489e-14	2.51712e-13
Slc26a5	-2.21619	6.28421e-06	3.7846e-05
Kit	-2.21498	3.75343e-14	5.63497e-13
Eef1a2	-2.21457	2.99609e-12	3.80576e-11
Syne1	-2.21329	9.35498e-11	1.03555e-09
Nrsn1	-2.21254	2.32108e-18	4.68266e-17
Obscn	-2.21236	4.06319e-05	0.000212922
Gpr6	-2.21195	0.00244446	0.0087534
Unc5a	-2.21169	1.12872e-08	9.85194e-08
Cpne7	-2.20966	2.58455e-11	3.01359e-10
Fstl5	-2.20907	6.77832e-05	0.000341094
Lfng	-2.20838	2.59991e-09	2.4372e-08
Rspo4	-2.206	5.94406e-10	5.9959e-09
Ldoc1l	-2.20415	0.0002203	0.00100533
Sv2a	-2.20349	4.38509e-15	7.01756e-14
Upp1	-2.20292	4.24553e-11	4.84521e-10
Ptchd1	-2.20158	0.000232219	0.00105343
Gabbr2	-2.2003	4.07495e-07	2.93692e-06
Neurl1a	-2.20023	4.22553e-32	1.8555e-30
Nov	-2.19855	7.51315e-27	2.50758e-25
Fev	-2.19726	0.00153024	0.00577489
Larp6	-2.19669	1.50885e-06	1.00114e-05
Camk2n2	-2.19566	3.05454e-29	1.17526e-27
Dgat2	-2.194	5.56927e-17	1.01917e-15
Agt	-2.19354	4.91784e-08	3.96216e-07
Unc80	-2.1935	1.19712e-41	8.0997e-40
Wasf3	-2.19241	1.07347e-28	4.02894e-27
Iqsec3	-2.19238	4.75766e-23	1.27891e-21
Insm1	-2.19181	1.06561e-17	2.02456e-16
Spire1	-2.19175	3.32214e-34	1.6317e-32
Magi2	-2.188	5.81482e-19	1.21373e-17
Ret	-2.18795	1.9617e-38	1.16137e-36
Pnmal2	-2.1861	2.44447e-13	3.43886e-12
Bche	-2.18537	0.00041711	0.00178165
Gm13090	-2.18497	0.00269546	0.00954397
Cdh22	-2.18472	3.82396e-16	6.61445e-15
Dscaml1	-2.18408	5.66724e-22	1.42519e-20
Pirt	-2.18393	1.06805e-18	2.19253e-17
Arnt2	-2.18345	6.10353e-06	3.68137e-05
Chl1	-2.18208	1.84047e-13	2.61318e-12
Hgf	-2.17943	1.58966e-13	2.27004e-12
Mapk4	-2.1776	1.11593e-09	1.08761e-08
Rapgef4	-2.1774	4.22715e-15	6.78116e-14
Fyn	-2.17676	7.92767e-12	9.74041e-11
Satb1	-2.17665	2.37444e-05	0.000129724
Stxbp5l	-2.17638	3.56438e-18	7.10448e-17
Wnk2	-2.17588	2.61734e-11	3.05003e-10
Fbln1	-2.17576	0.000161701	0.000760595
Galnt9	-2.17503	2.71119e-12	3.45269e-11
Trim67	-2.17487	6.42468e-13	8.67027e-12
Ncs1	-2.17474	7.7815e-10	7.72018e-09
Disp2	-2.17355	1.38231e-12	1.81139e-11
Samd11	-2.17081	0.00124128	0.00478518
Serpini1	-2.16972	7.04297e-21	1.64435e-19
Clgn	-2.16962	0.000767255	0.00309202
Xkr4	-2.16897	1.10058e-16	1.9741e-15
H2afy2	-2.16811	9.22843e-39	5.56279e-37
Asgr2	-2.16735	0.00362154	0.0123993
Pcdhb17	-2.16732	3.64719e-17	6.74883e-16
Tecta	-2.16709	9.45697e-08	7.38007e-07
Cacna1h	-2.16616	1.45858e-25	4.49135e-24
Tubb4a	-2.1643	1.20761e-27	4.17045e-26
Jakmip2	-2.16429	3.53894e-21	8.4106e-20
Dnaic1	-2.16395	1.12549e-09	1.09639e-08
Hoxb4	-2.16343	6.5072e-09	5.84121e-08
Tcerg1l	-2.16275	3.41982e-16	5.95162e-15
Lrp11	-2.16268	5.49358e-51	5.40982e-49
F5	-2.1609	3.34177e-31	1.40241e-29
Cadm4	-2.16029	9.69005e-20	2.11586e-18
Tmem150b	-2.16028	0.00031063	0.00136433
Clec14a	-2.1593	2.09711e-05	0.000115716
Glis1	-2.15858	0.00457688	0.0152368
Lmo1	-2.15819	0.000110761	0.000536856
Map6	-2.15811	3.88577e-08	3.16397e-07
Pcdhb8	-2.15808	0.000675688	0.00275992
Hlf	-2.15756	4.6119e-09	4.1967e-08
Pou2f2	-2.15588	2.32874e-06	1.50059e-05
Gm17048	-2.15563	0.00268772	0.00952336
Reep2	-2.15487	4.06321e-12	5.12201e-11
Pgr15l	-2.15395	0.00283347	0.00999349
Arhgap20	-2.15299	4.11909e-12	5.17932e-11
Grid2	-2.15137	1.93977e-14	2.97731e-13
Tspan5	-2.15099	2.01834e-25	6.14835e-24
Cers6	-2.14944	4.68737e-42	3.23754e-40
Fbxo41	-2.14934	4.98748e-08	4.01501e-07
Chst11	-2.1483	7.56281e-18	1.45493e-16
Rundc3a	-2.14583	4.04988e-21	9.57911e-20
Tmem163	-2.14502	3.51557e-36	1.92649e-34
Pde10a	-2.14468	9.42976e-07	6.43709e-06
Fbxo2	-2.14419	2.81371e-15	4.57648e-14
Lrrc4b	-2.14349	1.59759e-07	1.21387e-06
Nfatc2	-2.14349	2.66124e-58	3.26774e-56
Slc8a3	-2.14302	0.000226504	0.00103009
Arx	-2.14193	0.00215953	0.00784035
Best3	-2.14051	2.10878e-11	2.47772e-10
Celf4	-2.13969	5.69421e-67	9.43911e-65
Elovl2	-2.13912	6.49712e-10	6.51744e-09
Nxpe3	-2.13855	1.29327e-23	3.58297e-22
Grin1	-2.13734	4.66031e-21	1.09968e-19
Hoxb2	-2.13722	9.75113e-07	6.63143e-06
Rims2	-2.13671	1.70313e-28	6.28545e-27
9330159F19Rik	-2.13632	7.72488e-27	2.57392e-25
Eid2	-2.13627	4.68224e-14	6.97671e-13
Tmprss11e	-2.13619	0.0043277	0.0145
Pdyn	-2.13557	0.000275064	0.00122571
Slc18a1	-2.13338	6.39457e-27	2.14143e-25
Tnr	-2.1333	3.04012e-28	1.10354e-26
Kcnab3	-2.13313	2.11769e-10	2.25268e-09
Bmp7	-2.13284	1.79535e-13	2.55276e-12
Gucy1b3	-2.13275	1.73715e-20	3.96278e-19
Cib3	-2.12943	1.39504e-10	1.51145e-09
Scn2a1	-2.12929	2.49648e-07	1.84884e-06
Gm14685	-2.12907	1.03794e-05	6.04058e-05
Kcnk3	-2.12797	7.13083e-14	1.04838e-12
Ankrd13b	-2.12762	3.98549e-18	7.90422e-17
Tuba8	-2.1268	3.7153e-17	6.86847e-16
Nkx6-2	-2.12645	0.00324574	0.0112638
Gls2	-2.12633	1.82652e-09	1.74092e-08
Mapk8ip2	-2.12558	1.37003e-21	3.36869e-20
Kcnj6	-2.12542	1.64051e-09	1.57192e-08
Amigo2	-2.12505	0.000111531	0.000540061
Gm3095	-2.12478	0.00122622	0.00473171
Cadm2	-2.12473	3.47398e-22	8.90522e-21
Zfp382	-2.12472	1.12898e-12	1.49319e-11
Calcr	-2.1233	0.000755209	0.00304904
Rtn4rl1	-2.12323	5.25775e-12	6.55718e-11
Piezo2	-2.12193	4.0551e-18	8.03426e-17
Cerk	-2.12181	1.9074e-23	5.24786e-22
2610318N02Rik	-2.12181	4.65655e-05	0.000240905
Atp8a2	-2.12154	5.33416e-15	8.49537e-14
Kcnn3	-2.12003	1.50211e-14	2.32168e-13
Kirrel2	-2.11905	0.00241875	0.00867227
Iglon5	-2.11681	1.2137e-07	9.36496e-07
Hhatl	-2.1151	5.15233e-11	5.82e-10
Npy1r	-2.11491	4.13583e-11	4.72317e-10
Ptprz1	-2.11417	2.27271e-26	7.38705e-25
Lmx1b	-2.11356	7.02304e-11	7.84844e-10
Spock3	-2.11264	3.17118e-28	1.14693e-26
Rbfox1	-2.11209	1.85202e-06	1.21656e-05
R3hdml	-2.112	2.37442e-21	5.74598e-20
Celsr3	-2.11169	1.82133e-09	1.73681e-08
Ephx4	-2.1107	6.36389e-09	5.72549e-08
Pde3b	-2.10962	2.80525e-33	1.30991e-31
Catsperd	-2.10899	0.000113694	0.000549598
Ank	-2.10897	3.19055e-19	6.75894e-18
Snph	-2.10886	8.24575e-08	6.46784e-07
Smpd3	-2.10852	8.02318e-23	2.11948e-21
Syt7	-2.10832	3.50419e-28	1.26049e-26
Kcnh6	-2.10742	7.91167e-11	8.82663e-10
Krt20	-2.10562	0.000249885	0.00112358
Akap12	-2.1056	0.00122599	0.00473171
Mapt	-2.10556	7.153e-12	8.83773e-11
Chrm4	-2.10382	2.38707e-06	1.53569e-05
Crhr2	-2.10322	4.40982e-11	5.02406e-10
Morn4	-2.10171	5.70135e-15	9.06565e-14
Sstr5	-2.10072	0.00211893	0.00770986
Hcn3	-2.10002	2.97859e-05	0.000160135
Ttr	-2.09945	1.02914e-09	1.00697e-08
Pglyrp3	-2.09876	0.00120207	0.00464843
Scrn1	-2.09861	2.562e-14	3.90523e-13
RP24-363G13.1	-2.09743	0.0026725	0.00947279
Gm14290	-2.09724	6.12823e-08	4.88393e-07
Ptprn2	-2.09605	1.81152e-32	8.09771e-31
Olfm2	-2.09541	2.00036e-06	1.30634e-05
Gm572	-2.09528	3.52698e-06	2.20347e-05
Zic2	-2.09317	0.00347968	0.0119858
Gm8281	-2.0919	2.88176e-11	3.35227e-10
Calcb	-2.0916	2.55233e-05	0.000138832
Pkd1l1	-2.09154	1.45864e-13	2.09043e-12
Cers1	-2.09099	0.00305801	0.0106963
Map1a	-2.09063	1.27276e-16	2.27473e-15
Rhoj	-2.09056	0.000196076	0.000905371
Ppfia2	-2.08895	1.68506e-15	2.77247e-14
Lrrn2	-2.08612	3.84922e-05	0.000202616
Bsx	-2.08607	0.00205121	0.00748949
Pcna-ps1	-2.08563	0.00618703	0.0198251
Pcdhb6	-2.08532	0.000170918	0.000799789
Mark4	-2.08446	8.02181e-05	0.000398228
Chrdl1	-2.08291	3.0758e-05	0.000164961
Sema3g	-2.0816	0.00247792	0.00885887
Aldh1a3	-2.08071	1.11688e-21	2.7702e-20
Robo1	-2.08061	1.24929e-14	1.93845e-13
Gm2897	-2.07996	3.48241e-14	5.25586e-13
Wasf1	-2.07995	1.54279e-10	1.66699e-09
Srrm3	-2.07953	1.61596e-24	4.70639e-23
Apln	-2.0778	2.45311e-09	2.3072e-08
Pla2g4e	-2.07751	6.60071e-13	8.88371e-12
Gck	-2.07748	9.63106e-12	1.17247e-10
Dpysl5	-2.07444	6.92218e-16	1.16989e-14
Cadm3	-2.07435	0.000163162	0.000766744
Wnt3	-2.07422	3.24309e-06	2.04215e-05
Ccdc64	-2.07318	7.84807e-28	2.74365e-26
Dyrk4	-2.0724	0.0043836	0.0146725
Pou6f2	-2.0723	1.35961e-08	1.17435e-07
Mest	-2.07136	7.31074e-15	1.15509e-13
Nnat	-2.06889	3.51566e-14	5.30201e-13
Gm4889	-2.06774	0.00718584	0.0225708
Cnrip1	-2.0659	1.60926e-08	1.37388e-07
Csgalnact1	-2.06573	6.40979e-10	6.43308e-09
Gm16485	-2.06403	7.06088e-07	4.89561e-06
Cdr2	-2.06245	4.40792e-07	3.16886e-06
Vwa5b1	-2.06224	1.70428e-06	1.12294e-05
Syp	-2.06094	4.29744e-20	9.56204e-19
Rps11-ps2	-2.0602	6.82203e-05	0.000343033
Zfp536	-2.05955	0.00043573	0.00185481
Rnd2	-2.05888	1.14371e-07	8.84551e-07
Hs3st5	-2.05838	1.30118e-11	1.55828e-10
Chn1	-2.0566	1.22025e-06	8.19764e-06
Adcy2	-2.0557	4.25837e-15	6.82574e-14
Hhip	-2.05498	0.00347564	0.011976
Ugt8a	-2.05496	3.58731e-16	6.23221e-15
Mpped1	-2.05437	0.00319025	0.0110925
Six1	-2.0537	1.14105e-14	1.77883e-13
Ighg2c	-2.05274	0.00026208	0.00117126
Gm3194	-2.05253	6.40989e-06	3.85446e-05
Gm3696	-2.05184	1.03328e-06	6.99594e-06
Sytl1	-2.05034	1.49964e-10	1.62124e-09
Kctd12	-2.05	8.4852e-13	1.13432e-11
Gm13268	-2.04993	0.00106791	0.00417672
Prph	-2.04914	3.88317e-06	2.41011e-05
Nacad	-2.04897	0.000177579	0.000828228
Gm10409	-2.04686	1.50599e-09	1.44931e-08
A730017C20Rik	-2.04665	0.000275632	0.00122797
Gm3020	-2.04607	1.57944e-09	1.51705e-08
Gpr64	-2.04598	3.14855e-08	2.59234e-07
Zfpm2	-2.04541	2.15833e-05	0.000118765
Duox2	-2.04525	0.00379558	0.0129328
Golga7b	-2.04466	5.66645e-16	9.65043e-15
Ctxn3	-2.04466	0.00104618	0.00410304
Mylk3	-2.04442	0.00413798	0.0139348
Nat14	-2.04372	0.00048661	0.00205469
Gcnt3	-2.04349	2.66011e-07	1.96418e-06
Zfp566	-2.04183	2.45671e-06	1.57794e-05
Lin7a	-2.04031	0.000104923	0.000511089
Reep1	-2.0399	1.57179e-05	8.88494e-05
Cdh4	-2.03976	2.31243e-08	1.93273e-07
Gm13557	-2.0395	0.00762585	0.0237541
Gm2237	-2.03927	2.97632e-21	7.12455e-20
Mettl11b	-2.03917	8.84766e-06	5.20703e-05
Camk2a	-2.03816	1.76155e-05	9.84289e-05
Rnf152	-2.0381	1.05243e-11	1.27419e-10
Dusp26	-2.03696	8.84503e-08	6.91609e-07
Tspan15	-2.03627	2.23779e-17	4.19944e-16
Eci3	-2.03594	0.00081278	0.00325439
Hoxb9	-2.03542	0.00159429	0.00599049
Igdcc4	-2.03429	0.000688286	0.00280274
Aplp1	-2.0331	7.35854e-18	1.417e-16
Dgki	-2.03149	0.000436263	0.00185668
Gm9392	-2.02999	0.000679018	0.00277124
Ttc7b	-2.02854	1.65068e-19	3.55746e-18
Nova1	-2.02782	4.04427e-43	2.85928e-41
Gtf2a1l	-2.02638	0.00353443	0.0121568
Fam83f	-2.02598	1.82776e-10	1.96317e-09
2610042L04Rik	-2.0249	9.95344e-08	7.74321e-07
Gm15733	-2.02479	0.00623811	0.0199724
Nccrp1	-2.02357	0.00210229	0.0076535
Timp4	-2.0234	1.16265e-05	6.7075e-05
Msi1	-2.02314	9.85307e-06	5.75278e-05
Ttc28	-2.0219	4.91582e-14	7.31379e-13
Bsn	-2.02163	2.68832e-21	6.45068e-20
Ttc39c	-2.01926	8.36589e-14	1.22184e-12
Zfp575	-2.01902	0.000167705	0.000786049
Igfbp5	-2.01888	2.82328e-19	6.00008e-18
Myt1l	-2.01855	0.000501057	0.00210942
Kcnip1	-2.01768	1.73228e-07	1.30872e-06
Rims3	-2.0157	1.01246e-59	1.29934e-57
Ankrd45	-2.01538	1.94309e-08	1.63988e-07
Scg5	-2.01522	6.06143e-15	9.62281e-14
Gpr162	-2.01406	0.00167407	0.0062513
Gm3558	-2.01378	0.000137875	0.000655972
Irak3	-2.01285	1.76687e-26	5.76174e-25
Syt4	-2.01234	2.29678e-15	3.75103e-14
Ocm	-2.012	0.00555316	0.0180496
Hs6st3	-2.01171	0.000592807	0.00245057
Pdzd4	-2.01	7.25435e-21	1.69172e-19
Rasd2	-2.00996	4.37152e-28	1.55839e-26
Vgf	-2.00984	1.58574e-06	1.04866e-05
March11	-2.0095	0.000120892	0.000580726
Asic4	-2.00895	6.61304e-05	0.000333621
Tuba1a	-2.00886	2.34657e-15	3.8292e-14
Lingo2	-2.00866	8.82147e-07	6.04051e-06
Col9a2	-2.00594	3.57906e-06	2.23391e-05
Dact1	-2.00508	1.32733e-06	8.87209e-06
Plekho1	-2.00438	7.82114e-12	9.61546e-11
Frmd3	-2.00361	0.00080739	0.00323542
Sox21	-2.00329	3.5911e-07	2.60614e-06
Isx	-2.00077	0.00447967	0.0149538
Gap43	-2.00041	0.00527303	0.0172689
Ece2	-1.99896	1.45361e-25	4.48297e-24
Pcdhb12	-1.99886	0.00151739	0.00572969
Clca6	-1.99854	0.00444772	0.0148621
Pak7	-1.99779	1.57355e-05	8.89235e-05
Stox1	-1.99709	6.88645e-16	1.16484e-14
Kcnv1	-1.99657	1.93581e-05	0.000107292
Otof	-1.99513	0.00588742	0.0189871
Tmem130	-1.99416	4.86105e-06	2.97343e-05
Ptchd4	-1.99155	0.00109748	0.00427977
Cdo1	-1.99084	7.444e-35	3.77745e-33
Rgag1	-1.98806	0.00113526	0.00441497
B3galt5	-1.98801	2.37254e-05	0.000129685
Cacna1d	-1.98733	0.000438072	0.00186359
Gpr142	-1.98514	0.000420888	0.00179625
Arhgap36	-1.98282	9.34362e-07	6.38047e-06
Stx1a	-1.98014	9.18896e-07	6.27917e-06
Fam19a1	-1.98	5.10898e-11	5.77431e-10
Asphd2	-1.97928	0.0031509	0.0109768
Dlg4	-1.97793	4.56577e-06	2.80056e-05
Pcdhb15	-1.97709	5.88435e-08	4.69898e-07
Slc45a1	-1.9769	1.54494e-20	3.54464e-19
Coprs	-1.97413	6.32619e-13	8.54895e-12
Nptx1	-1.97374	1.4548e-16	2.59309e-15
Slit1	-1.9724	0.00439973	0.0147166
Pcdhb2	-1.97154	0.00457964	0.0152389
Fhl2	-1.968	5.51237e-08	4.42324e-07
Fam189a1	-1.96768	0.000188228	0.000873393
2210011C24Rik	-1.96752	2.83665e-15	4.61002e-14
BC022960	-1.96627	6.74803e-13	9.06359e-12
Fam102b	-1.9657	1.49377e-12	1.95102e-11
Aifm3	-1.96522	0.00685824	0.0216581
Pkib	-1.96501	2.33477e-25	7.07975e-24
Pcdha8	-1.96387	0.00620258	0.0198714
Pbx4	-1.96379	8.03398e-08	6.31918e-07
Gm10406	-1.96372	7.48695e-08	5.91228e-07
Resp18	-1.96362	3.0907e-13	4.3144e-12
Prkcb	-1.96361	2.35127e-10	2.48388e-09
Fmn2	-1.96311	1.58454e-25	4.86416e-24
Ppp1r3a	-1.96284	4.9282e-06	3.00988e-05
Tagln3	-1.96283	1.37272e-05	7.82186e-05
Cacna1f	-1.96199	0.00115801	0.0044929
Lbh	-1.96102	2.37322e-12	3.04175e-11
4930539E08Rik	-1.96082	3.09014e-23	8.3974e-22
Aldh1a2	-1.96082	7.69273e-07	5.30897e-06
Pgr	-1.96022	6.43242e-07	4.48645e-06
Fam131b	-1.96001	0.000132393	0.000632613
Mageb16	-1.95984	0.00540009	0.0176154
Gng2	-1.95962	3.25376e-34	1.60207e-32
Cped1	-1.95956	5.76031e-09	5.1942e-08
Dcc	-1.95932	0.000892331	0.00354863
Myh3	-1.95856	4.09638e-05	0.000214447
Pop1	-1.95824	3.6173e-05	0.000191523
Rps6ka2	-1.95779	3.1238e-15	5.03963e-14
Gm996	-1.95673	1.7802e-05	9.94153e-05
Gm12568	-1.95534	4.25764e-05	0.000222291
Tmem63c	-1.9553	2.22935e-13	3.14736e-12
Oxct2a	-1.95373	0.00591247	0.0190547
Gm6043	-1.9537	0.000276282	0.00123004
Efcab5	-1.95098	4.86447e-07	3.47302e-06
Bex2	-1.95087	5.76574e-21	1.35091e-19
Kcnj3	-1.95045	1.72253e-05	9.65197e-05
Sfrp5	-1.95014	1.88509e-07	1.4145e-06
Vstm2a	-1.94994	5.41606e-05	0.000277671
Tenm2	-1.94928	0.00421185	0.0141643
4931429I11Rik	-1.94797	9.16823e-14	1.33023e-12
Stac	-1.94789	0.00463371	0.0154034
Sgtb	-1.94736	1.87391e-24	5.4338e-23
Nol4	-1.94714	3.38439e-16	5.89513e-15
Gm15238	-1.94691	0.000258606	0.00115704
BC068157	-1.94644	7.10895e-24	1.99171e-22
Cntn4	-1.94476	4.41024e-18	8.6946e-17
Serp2	-1.94456	0.00598894	0.0192699
Nlgn2	-1.943	1.13314e-12	1.4977e-11
Tubb1	-1.94181	0.0017256	0.00642561
Pcdhb18	-1.9418	3.12781e-07	2.2866e-06
Ank1	-1.94174	5.15767e-06	3.14039e-05
Cpa5	-1.94113	0.000117827	0.000567234
Fmnl1	-1.94097	3.06234e-06	1.93692e-05
Obsl1	-1.93882	5.0873e-11	5.75307e-10
Sh2d3c	-1.93855	7.76225e-05	0.0003865
Insrr	-1.93734	3.10568e-07	2.27126e-06
Lrrc9	-1.93659	5.99898e-05	0.000304962
D430019H16Rik	-1.93577	4.10052e-06	2.53158e-05
Map1b	-1.93436	4.40047e-14	6.59142e-13
Rapgef3	-1.93301	5.57213e-05	0.000284718
Nrxn3	-1.93203	0.000309469	0.00136011
Ankrd35	-1.93121	9.73006e-08	7.57833e-07
Pianp	-1.93111	1.33077e-08	1.15094e-07
Rap1gap2	-1.93074	5.6057e-18	1.09108e-16
Fndc9	-1.93068	2.44858e-06	1.57323e-05
Gm11471	-1.92909	0.00535731	0.0174988
Elovl4	-1.92906	5.16868e-13	7.07121e-12
Rhobtb3	-1.92901	3.42353e-38	2.01482e-36
Pde2a	-1.92768	1.33531e-06	8.91943e-06
Gm13889	-1.92691	0.00245905	0.00880249
Vil1	-1.92677	1.20213e-25	3.73637e-24
Ush1g	-1.92645	1.62565e-06	1.07291e-05
Tmem255a	-1.92435	3.90709e-13	5.38973e-12
Syn1	-1.92247	3.27946e-20	7.33801e-19
Unc79	-1.92247	3.97682e-28	1.42279e-26
Ccdc92	-1.92036	3.16766e-21	7.5553e-20
Gm2916	-1.91936	0.000115677	0.000558508
Tmem132d	-1.91932	1.35906e-10	1.47487e-09
Gm3373	-1.91847	0.000244512	0.00110216
Lrp8	-1.91846	1.80951e-08	1.53365e-07
Gm12804	-1.91808	0.00427038	0.0143345
Fstl4	-1.91781	1.16592e-10	1.27292e-09
Galnt14	-1.91754	1.62176e-28	6.00745e-27
Paqr9	-1.91748	0.00325571	0.0112964
Slc19a1	-1.91704	3.14496e-05	0.000168307
Tet1	-1.91384	2.97522e-16	5.20519e-15
Sobp	-1.91379	8.5449e-08	6.69193e-07
Rbm24	-1.91113	8.74466e-07	5.98997e-06
Zcchc12	-1.91092	6.18001e-13	8.37417e-12
Pabpc1l2b-ps	-1.90967	0.00831805	0.0256124
Bok	-1.9095	8.98807e-18	1.71584e-16
Pcdh9	-1.90941	1.42533e-20	3.28156e-19
Fam49a	-1.90917	4.32636e-10	4.42923e-09
Fam171a1	-1.90912	3.38288e-29	1.29908e-27
Homer2	-1.90842	6.74335e-13	9.06343e-12
Cntn5	-1.90832	0.0017189	0.00640426
Jag2	-1.90798	2.96755e-44	2.23245e-42
Pappa	-1.90766	3.88048e-13	5.36045e-12
Hsd11b1	-1.90475	4.37773e-09	3.99275e-08
Dnm1	-1.90349	3.06285e-23	8.33464e-22
Scamp5	-1.90345	4.60429e-22	1.17271e-20
Selm	-1.90259	8.87773e-18	1.6964e-16
Jph4	-1.90077	4.9177e-21	1.1563e-19
Nhs	-1.89945	7.27728e-20	1.60487e-18
Art1	-1.8986	0.00816123	0.0252047
Gm19029	-1.89835	0.000391169	0.00168241
Rnf208	-1.89826	7.50991e-09	6.67503e-08
Tmem229a	-1.8981	1.36455e-05	7.77752e-05
Col2a1	-1.89563	0.0085917	0.0263257
Peg10	-1.89536	5.56588e-06	3.37447e-05
Nefm	-1.89533	8.63724e-10	8.53088e-09
Pcsk2	-1.89527	3.65393e-33	1.69823e-31
Slitrk6	-1.8943	2.22188e-07	1.65225e-06
Aatk	-1.89241	1.78701e-06	1.17473e-05
RP23-115I1.2	-1.89226	0.00551943	0.0179487
Slc43a1	-1.89133	1.91665e-15	3.14831e-14
Tph1	-1.8904	3.94831e-11	4.52158e-10
Efcab1	-1.88981	4.75355e-17	8.73108e-16
Grm5	-1.88954	3.34028e-08	2.74226e-07
Ascl1	-1.88761	0.00206375	0.00752698
Shank3	-1.88718	7.20216e-07	4.98661e-06
Rgs8	-1.88715	0.00478874	0.0158499
Gpc1	-1.88615	8.99798e-08	7.03292e-07
Cdc14b	-1.88464	6.50508e-08	5.16927e-07
Lrrn3	-1.8845	3.21447e-07	2.34306e-06
RP23-161O8.1	-1.88295	0.00825644	0.0254552
Lysmd2	-1.88236	5.10414e-10	5.18282e-09
Tlx3	-1.88229	0.00893394	0.0272651
DXBay18	-1.88224	0.00385712	0.0130976
Tcfl5	-1.88214	0.00293982	0.0103229
Dcx	-1.88097	2.04874e-09	1.94157e-08
B4galt2	-1.87944	6.26098e-10	6.29325e-09
Gm8369	-1.87897	0.000969064	0.00382397
Tshz3	-1.87758	4.18067e-16	7.18773e-15
Gm7278	-1.87719	0.00057272	0.00238089
Tubb6	-1.87691	1.24417e-12	1.63684e-11
Fut1	-1.87668	4.06672e-07	2.93205e-06
Slc6a1	-1.87538	0.00828333	0.0255184
B630019K06Rik	-1.87362	2.08176e-07	1.55327e-06
Trim55	-1.87186	0.0069139	0.0218131
Slc2a5	-1.8712	0.00247248	0.00884262
Gm11490	-1.87096	0.00816776	0.025217
Magee1	-1.8701	3.96771e-10	4.07463e-09
Asgr1	-1.86956	9.01998e-06	5.29748e-05
Ccdc88a	-1.86897	2.02476e-20	4.59779e-19
Gria2	-1.868	8.40362e-14	1.22645e-12
Icosl	-1.8665	0.0013827	0.00527012
Dmrta2	-1.8663	7.62107e-05	0.000380327
Kcnh8	-1.86542	1.07988e-13	1.56225e-12
Lhfpl4	-1.86468	7.56628e-17	1.37075e-15
Gng3	-1.86457	1.97609e-17	3.7259e-16
Pclo	-1.86444	1.52335e-35	8.0165e-34
Pcp4	-1.86437	2.23524e-06	1.4469e-05
Ttc22	-1.86239	5.17703e-12	6.46056e-11
Slc16a3	-1.86198	3.75638e-09	3.44976e-08
Tmem169	-1.861	0.000327973	0.00143071
Pgbd5	-1.85987	6.05591e-07	4.24918e-06
Tenm4	-1.85967	5.86591e-11	6.60355e-10
Gm3383	-1.85821	5.85284e-05	0.00029799
Cadm1	-1.85578	3.73629e-16	6.46843e-15
Spock2	-1.85523	4.51431e-30	1.79957e-28
Oas1d	-1.8548	0.00524605	0.017189
CN725425	-1.85445	0.00814576	0.0251725
Dusp2	-1.85362	0.00103294	0.00405593
Mctp2	-1.85283	6.78989e-32	2.95546e-30
Cdhr1	-1.85154	2.64703e-13	3.7107e-12
Gm5640	-1.85098	0.00239664	0.00860469
Lphn1	-1.85093	1.68455e-13	2.40036e-12
Meis3	-1.84949	2.56022e-08	2.1282e-07
Des	-1.84687	0.00691015	0.0218047
Gdap1l1	-1.84604	8.51634e-18	1.63363e-16
Gm11437	-1.84531	0.011474	0.0337984
Rhebl1	-1.84526	0.000185456	0.000862541
Rimkla	-1.84519	0.000579458	0.00240387
Fgf5	-1.84397	2.93303e-05	0.000157857
Smarca1	-1.84344	1.96391e-11	2.32188e-10
Fhod3	-1.84305	8.7256e-08	6.82807e-07
Islr	-1.8413	0.000402811	0.00172614
Gm17158	-1.84048	0.00503484	0.0165624
Cntnap5a	-1.83962	1.53572e-07	1.1691e-06
Wnt16	-1.83826	7.62858e-14	1.11908e-12
Colgalt2	-1.83696	2.24364e-05	0.000123221
Ndn	-1.83513	0.00786939	0.0244112
1700067K01Rik	-1.83351	2.86327e-05	0.00015452
Elovl6	-1.8328	2.17629e-12	2.80199e-11
4930447A16Rik	-1.83185	0.000255427	0.00114513
Fmnl2	-1.83058	2.91429e-23	7.94125e-22
Slc41a2	-1.83017	5.69551e-25	1.70113e-23
Fbp1	-1.82941	9.91537e-11	1.09515e-09
Hist1h4i	-1.82929	0.000537748	0.00224724
Pou2af1	-1.82814	0.00412708	0.0139051
Arc	-1.82686	4.43252e-11	5.04704e-10
Hist1h2bc	-1.82527	2.21765e-15	3.62776e-14
Kndc1	-1.82236	1.88386e-07	1.4141e-06
Nyap1	-1.82072	9.45153e-18	1.80259e-16
Gm15654	-1.8203	0.00775868	0.024115
Lppr1	-1.8201	5.74815e-08	4.59992e-07
Camk2b	-1.81942	1.99089e-13	2.82072e-12
Tmem145	-1.81913	0.00134535	0.00514256
Thrsp	-1.81606	1.45553e-06	9.6899e-06
D830030K20Rik	-1.81585	3.0905e-06	1.95225e-05
Gm3591	-1.8154	0.00020209	0.000931197
Bace2	-1.81522	1.2482e-11	1.49935e-10
Dpysl4	-1.81511	0.000511968	0.00215126
Cntnap4	-1.81507	4.30394e-14	6.4517e-13
Fut2	-1.81494	3.6927e-13	5.11883e-12
Stk32a	-1.81479	6.2051e-09	5.58515e-08
Prickle2	-1.8135	4.73416e-13	6.49462e-12
Rltpr	-1.8128	7.97176e-06	4.72369e-05
Tmem28	-1.81231	7.45815e-13	9.99713e-12
Mapk10	-1.81226	9.40636e-16	1.579e-14
Rgs2	-1.81109	6.08976e-13	8.26877e-12
Slc35f1	-1.81047	6.63695e-08	5.27035e-07
Acvr1c	-1.80975	0.00412143	0.0138908
Ush1c	-1.80897	0.0162199	0.0457785
Gfi1	-1.8088	0.000763439	0.00307852
Zfp354b	-1.8084	1.24121e-05	7.12765e-05
Rph3al	-1.80731	3.51463e-15	5.64725e-14
Rgs17	-1.80575	3.62147e-16	6.28606e-15
Gad1	-1.80566	9.75141e-06	5.6951e-05
Lingo1	-1.80559	0.0110491	0.0327799
Cdh18	-1.80349	0.010715	0.0319507
Rasal3	-1.8033	0.000822693	0.0032921
Tmem171	-1.80324	1.54457e-20	3.54464e-19
Clstn2	-1.80321	3.4722e-24	9.89528e-23
Dok7	-1.80288	1.54098e-38	9.15019e-37
Klhl40	-1.80272	0.0014564	0.00552244
Gm21807	-1.8023	0.0138868	0.0399705
Kcnh7	-1.80103	8.13402e-14	1.18972e-12
Pcdh7	-1.80097	1.55583e-07	1.18305e-06
RP23-381K21.5	-1.79813	0.000294874	0.00130232
Zkscan2	-1.79718	3.73617e-11	4.30092e-10
Comp	-1.79481	0.0100785	0.0303266
Prdm1	-1.79447	1.96983e-12	2.54606e-11
Rragb	-1.7931	8.97431e-11	9.95078e-10
Vcan	-1.79306	5.27851e-08	4.24072e-07
Ghsr	-1.793	0.0115824	0.0340725
Dmxl2	-1.79191	1.24044e-48	1.13187e-46
Cacng2	-1.79177	0.000347029	0.00150657
Olfr1223	-1.78932	0.000387971	0.0016701
Arhgef3	-1.78809	0.000661656	0.00270872
RP24-66E21.8	-1.78774	0.00136743	0.00522291
Galr1	-1.78665	0.00857781	0.0262971
Hist3h2a	-1.78615	1.13226e-13	1.63447e-12
C8b	-1.7857	0.012644	0.0367925
Tcp10a	-1.78528	0.0131951	0.0381871
Gm9105	-1.78516	0.00055057	0.0022948
Psd2	-1.78366	0.00201448	0.00737162
Aff2	-1.78349	3.08819e-06	1.95141e-05
Syngr3	-1.78253	0.00145203	0.00551009
Egfr	-1.78215	3.67958e-16	6.38136e-15
F2	-1.78165	7.70811e-06	4.57974e-05
Nefl	-1.78072	0.0113723	0.0335734
Jph1	-1.77828	3.89393e-10	4.00094e-09
Espn	-1.77749	3.51148e-18	7.00606e-17
Xylt1	-1.776	3.26391e-11	3.76817e-10
Tmem74	-1.77584	0.000894085	0.0035549
Dnajc12	-1.77532	2.53677e-23	6.92202e-22
Foxc1	-1.77455	6.30227e-17	1.14908e-15
Mlf1	-1.77428	3.18701e-14	4.82098e-13
Pvrl1	-1.77309	7.8025e-13	1.04446e-11
Gm16060	-1.77306	0.00544309	0.0177324
Zfp641	-1.77301	1.40867e-05	8.0198e-05
Gjd2	-1.77167	0.00269838	0.00955263
Rgs7bp	-1.77002	4.65116e-05	0.000240689
Ssc5d	-1.76979	2.36868e-06	1.52485e-05
Fam89a	-1.76857	4.14575e-07	2.98686e-06
Slc8a2	-1.76686	0.00385429	0.0130925
Tmtc1	-1.76587	7.50346e-08	5.92297e-07
Gm21103	-1.76384	0.00875098	0.026756
Slc16a6	-1.76298	4.46061e-22	1.14049e-20
Kif26b	-1.76238	4.08603e-06	2.52342e-05
Stx1b	-1.76196	1.58761e-22	4.12821e-21
Gm16254	-1.76184	5.80986e-05	0.000295878
Dmpk	-1.76177	1.41459e-15	2.34102e-14
Rgs16	-1.76157	1.75669e-06	1.15518e-05
Gpld1	-1.76082	2.91721e-15	4.73707e-14
Ceacam10	-1.75999	0.000927364	0.0036718
Slc24a1	-1.7597	2.79419e-06	1.77522e-05
Fam217b	-1.75872	6.32545e-06	3.80714e-05
Sult4a1	-1.75816	0.0123255	0.0359604
Izumo1	-1.75789	0.000232935	0.0010556
Tg	-1.75767	0.0131552	0.0380907
Hecw1	-1.75528	3.36833e-06	2.11299e-05
Gm3512	-1.75442	4.33109e-05	0.000226007
Zfp580	-1.75369	3.09833e-06	1.95657e-05
Ror2	-1.75355	1.8686e-07	1.40477e-06
Hist2h3c1	-1.75275	0.00936988	0.0284081
Slc30a2	-1.75019	0.00841651	0.0258686
Nr2e1	-1.74895	0.0143448	0.0411341
Foxred2	-1.74581	3.2255e-09	2.98704e-08
Slc4a3	-1.74476	6.29773e-13	8.51627e-12
Fam46a	-1.74412	8.90227e-10	8.78393e-09
Xkr6	-1.74369	3.91506e-23	1.0567e-21
Dennd4a	-1.74272	9.76574e-21	2.26675e-19
Col28a1	-1.74228	0.0110725	0.0328346
Dnah7a	-1.74193	9.52351e-07	6.49217e-06
Gpr158	-1.74136	3.1418e-07	2.2943e-06
Mkrn2os	-1.74098	2.3819e-16	4.18927e-15
Zkscan16	-1.73916	1.93722e-06	1.26802e-05
Pacsin1	-1.73841	1.00991e-05	5.88605e-05
Ednra	-1.73755	6.0588e-06	3.6566e-05
Gstm5	-1.73575	7.06249e-18	1.36263e-16
Dclk3	-1.73477	0.000171663	0.00080252
Tnik	-1.73372	4.83757e-16	8.26708e-15
Stk33	-1.73147	2.02478e-08	1.7052e-07
Chd7	-1.72987	6.43375e-34	3.15222e-32
Gm18588	-1.72983	0.0162754	0.0459219
Usp31	-1.72957	1.52273e-14	2.35172e-13
PCDHA9	-1.72757	0.0017215	0.00641274
Fkbp1b	-1.72495	8.31495e-09	7.35411e-08
Ankrd29	-1.72476	3.39478e-06	2.12756e-05
Hcst	-1.72467	0.0128294	0.0372504
Ccdc85a	-1.72445	5.43664e-06	3.30317e-05
Stxbp1	-1.72432	5.16816e-22	1.30629e-20
Ebf4	-1.72181	1.23236e-06	8.26785e-06
Trpc4	-1.72118	0.0155759	0.0441472
Gm3752	-1.72085	0.00198171	0.00727219
Sdc3	-1.71977	1.01832e-10	1.12161e-09
Ikzf4	-1.71833	7.2268e-09	6.44932e-08
Nrgn	-1.71571	4.64967e-07	3.32942e-06
Tdrd5	-1.71463	1.68401e-07	1.27564e-06
Hfm1	-1.71329	0.0073293	0.0229688
Sqle	-1.71257	1.66775e-09	1.59648e-08
Gm4459	-1.71257	0.00820529	0.0253171
Pip4k2a	-1.71227	6.31608e-10	6.34222e-09
Anks1b	-1.71199	2.07797e-07	1.55103e-06
Slc38a1	-1.7113	1.67103e-31	7.10259e-30
Casr	-1.71034	3.20144e-06	2.0172e-05
Lca5	-1.70887	8.27358e-08	6.48712e-07
Coro1a	-1.7071	0.000224594	0.00102257
St6galnac4	-1.70707	5.79664e-07	4.0831e-06
Gpr20	-1.70666	0.00129472	0.00496616
Svip	-1.70644	2.56448e-18	5.16322e-17
Inha	-1.7055	0.000977203	0.00385227
Tdpx-ps1	-1.70545	0.00699616	0.0220237
Hnrnpa1l2-ps	-1.70495	0.00475514	0.0157517
Zfp941	-1.70137	2.06229e-10	2.19845e-09
Phf21b	-1.69927	4.97743e-06	3.03621e-05
Adarb1	-1.6992	2.1108e-07	1.57259e-06
Pard6a	-1.69798	0.000297179	0.00131104
Grin2c	-1.69691	0.00886178	0.0270615
Sall2	-1.69614	4.22769e-05	0.000220786
Syne3	-1.69543	3.01518e-14	4.57497e-13
St6galnac6	-1.69538	6.57228e-13	8.85144e-12
Syt5	-1.69532	0.000371594	0.00160376
Basp1	-1.69445	6.79891e-05	0.000341957
Slc16a5	-1.69444	8.78761e-18	1.6808e-16
Tgfbr3	-1.69215	4.36904e-11	4.98045e-10
Cntn2	-1.69195	0.000176789	0.000824741
Gm3005	-1.69135	0.016284	0.0459398
Eps8l3	-1.69092	1.16266e-08	1.01303e-07
Stk32c	-1.68863	0.00106011	0.00414866
C530008M17Rik	-1.68684	3.18814e-13	4.4473e-12
Gm13207	-1.68673	0.000295998	0.0013067
Ncam2	-1.68557	4.1012e-12	5.16009e-11
Il6ra	-1.68496	2.74185e-07	2.02078e-06
St8sia1	-1.68313	7.95918e-09	7.0523e-08
Dync1i1	-1.68302	0.000114442	0.00055308
Nxpe4	-1.68293	0.0150099	0.0427823
Sprr1a	-1.68239	0.00636001	0.0202811
Ehd3	-1.68194	5.4473e-06	3.30762e-05
Nfasc	-1.68188	1.70859e-07	1.2923e-06
Creb3l3	-1.68118	0.00951966	0.0288227
Mdga2	-1.67901	3.41853e-11	3.94211e-10
Adap1	-1.67854	3.15658e-07	2.30424e-06
Gm3468	-1.67791	5.52249e-05	0.000282583
Tfap2b	-1.67745	0.0103868	0.0311074
Hspa4l	-1.67673	2.17436e-11	2.55327e-10
Pou3f4	-1.67635	0.0104609	0.0312961
Chpf	-1.67513	1.59331e-11	1.89785e-10
Ptchd2	-1.67284	6.99405e-06	4.18297e-05
Popdc2	-1.67246	0.000311617	0.00136837
Pla2g3	-1.67162	1.02777e-05	5.9849e-05
Stkld1	-1.67121	0.00791941	0.0245416
Tmem45b	-1.67002	5.08636e-07	3.61865e-06
Pyroxd2	-1.66988	8.08757e-08	6.3563e-07
Tmem196	-1.66811	0.00116346	0.00451319
AW551984	-1.66718	0.000143176	0.000679811
Gm5898	-1.66426	0.00329729	0.0114148
Tmeff2	-1.66178	7.09791e-10	7.08793e-09
Sept3	-1.6615	5.73009e-09	5.17164e-08
Kcnc3	-1.66069	3.08895e-10	3.22209e-09
Kcnq5	-1.66007	8.14884e-15	1.28444e-13
Cacna1c	-1.65866	1.36361e-13	1.95848e-12
Snurf	-1.65768	1.93259e-06	1.26582e-05
Cep170	-1.65754	1.26612e-11	1.51904e-10
Aif1l	-1.65612	0.000180702	0.00084181
1700113H08Rik	-1.65547	2.04506e-06	1.33247e-05
Prrt2	-1.65327	0.000344489	0.0014975
Sbk2	-1.65236	0.0025705	0.00914221
Clec2e	-1.65086	4.0728e-06	2.51681e-05
Macrod2	-1.64801	3.80133e-11	4.36079e-10
Fgd1	-1.64757	2.87885e-07	2.11548e-06
Gpr182	-1.6472	1.43027e-05	8.13115e-05
Arhgef25	-1.64718	0.0126298	0.036762
Panx1	-1.64684	8.21248e-08	6.44683e-07
Phox2a	-1.64676	0.0092198	0.0280086
Etv1	-1.64643	3.01813e-11	3.4966e-10
Mum1l1	-1.64495	4.22507e-07	3.04181e-06
Lsamp	-1.64442	8.91974e-10	8.7968e-09
Ccdc24	-1.64364	4.12989e-09	3.77709e-08
Napepld	-1.64355	3.00969e-10	3.14272e-09
Nsg1	-1.64246	9.26703e-12	1.13231e-10
Ptpla	-1.64171	5.04596e-07	3.59378e-06
Tmcc2	-1.64131	1.53262e-08	1.31352e-07
Astn2	-1.64026	1.0447e-09	1.02169e-08
Cbln1	-1.63983	0.0095564	0.0289251
Far2	-1.63747	1.98765e-18	4.02222e-17
9330182L06Rik	-1.63669	1.60572e-06	1.06081e-05
Doc2a	-1.63519	0.0166638	0.0468914
Lhfpl5	-1.6344	0.000127863	0.000612263
Trim36	-1.63429	3.13454e-09	2.90822e-08
Msantd3	-1.63422	5.44281e-10	5.51827e-09
Gm14824	-1.63335	0.0155822	0.0441496
Lrrtm1	-1.63164	6.30841e-06	3.79803e-05
Podxl2	-1.63157	0.000192104	0.000889303
Atg9b	-1.63127	0.00666769	0.0211267
Gucy1a3	-1.63085	1.89329e-05	0.000105082
Kif22	-1.63079	2.0923e-08	1.75983e-07
Prkca	-1.63076	7.32394e-12	9.0377e-11
Aoc1	-1.63036	4.28471e-06	2.63793e-05
Slc35f3	-1.62865	4.80193e-13	6.58304e-12
Thsd7a	-1.62818	0.000327364	0.00142902
Ric3	-1.62776	8.20536e-07	5.64388e-06
Cbx2	-1.62712	7.68954e-06	4.57007e-05
Mfsd2a	-1.62698	0.000288487	0.00127808
Pde11a	-1.62698	3.55869e-09	3.27729e-08
Gzma	-1.62601	0.00914919	0.0278238
Sptbn4	-1.62545	0.000369055	0.00159419
Rab39	-1.62407	2.95404e-07	2.16753e-06
Scaf1	-1.62361	0.000941537	0.00372273
Sept4	-1.6231	6.36435e-06	3.82939e-05
St8sia4	-1.62135	7.99809e-12	9.81481e-11
Tekt5	-1.61942	0.000854621	0.00341162
Insc	-1.61843	0.000415419	0.00177481
Pcdh1	-1.61819	4.75766e-15	7.58329e-14
Apof	-1.6178	2.46879e-05	0.000134619
Aspdh	-1.61719	0.0126735	0.0368662
Rorb	-1.61705	2.59026e-17	4.84716e-16
Fam78b	-1.61638	3.68156e-05	0.000194667
Fgf12	-1.6134	0.00491868	0.0162367
Kcnh2	-1.61265	1.99305e-09	1.8906e-08
Gm12917	-1.61198	0.00253944	0.00903983
Cib2	-1.61085	9.82899e-11	1.08621e-09
Fam135b	-1.60996	2.24214e-16	3.95746e-15
A330050F15Rik	-1.60969	0.00141055	0.00536701
Tspan13	-1.6095	3.1519e-14	4.77151e-13
Pnma2	-1.60883	6.04803e-06	3.65121e-05
TIGD5	-1.60732	0.00110515	0.0043063
Klhl30	-1.60721	0.0114524	0.0337545
Agbl4	-1.60674	1.85927e-10	1.99378e-09
Homer1	-1.60428	0.00621259	0.0198971
Th	-1.60284	0.0074456	0.0232691
Cdkn2d	-1.60254	6.65782e-07	4.63788e-06
Elmo1	-1.60209	5.16687e-24	1.45786e-22
E2f8	-1.60203	4.90167e-10	4.98997e-09
Dusp4	-1.60154	7.25381e-08	5.73501e-07
Lrch2	-1.59783	0.000167621	0.000785837
Rgs4	-1.59724	2.46216e-09	2.31462e-08
Nelfcd	-1.59711	3.38485e-10	3.50868e-09
Kcnj1	-1.59549	0.00586636	0.0189284
Car10	-1.59526	0.00426063	0.0143042
Col6a6	-1.59419	0.0107444	0.0320191
Pdzrn4	-1.59418	0.0178474	0.0497157
Zfp697	-1.59326	0.000154844	0.000731407
Dcn	-1.59293	3.92573e-06	2.43121e-05
Foxn4	-1.59199	0.00800163	0.0247849
Hapln4	-1.59183	7.86709e-05	0.000391133
Zik1	-1.59057	3.32279e-08	2.73015e-07
Insm2	-1.58992	0.00353063	0.0121465
Pcbp3	-1.58802	1.00558e-17	1.91599e-16
Fam169a	-1.58715	2.72365e-06	1.73484e-05
Fam135a	-1.58466	3.49582e-15	5.62158e-14
Lgr4	-1.58386	5.50378e-08	4.41813e-07
Lmod2	-1.58365	0.000431715	0.0018393
Cacnb2	-1.58258	3.98111e-05	0.00020884
Cyp11a1	-1.58113	0.00406307	0.0137137
Khdrbs3	-1.58111	1.07192e-07	8.31939e-07
Nkd1	-1.58022	1.40628e-08	1.21046e-07
Sel1l3	-1.57769	2.80824e-20	6.31917e-19
Ntn4	-1.57756	1.15076e-07	8.89659e-07
Abcg4	-1.57732	0.000492829	0.00207786
Trpv2	-1.57707	4.82459e-10	4.91401e-09
Pcdhb14	-1.57694	2.11014e-07	1.57259e-06
Armcx4	-1.57535	2.70021e-25	8.12596e-24
E330009J07Rik	-1.57277	9.24873e-25	2.74182e-23
Snx30	-1.57218	4.07714e-12	5.13306e-11
Ly6h	-1.57094	1.09555e-13	1.58262e-12
Tmem86b	-1.57036	0.00182472	0.00676056
Gprasp2	-1.56981	1.82077e-08	1.54254e-07
Trim35	-1.56912	2.26382e-24	6.51691e-23
Zfp882	-1.56822	1.4886e-08	1.278e-07
Mylk4	-1.56733	4.33812e-10	4.43899e-09
Ephb6	-1.56724	7.85876e-08	6.19115e-07
Neo1	-1.56621	5.59647e-16	9.53941e-15
Angpt1	-1.56583	0.0176405	0.0492014
Esrrb	-1.56577	0.00878156	0.0268371
Tub	-1.56564	0.000103408	0.000503917
Dll4	-1.56558	0.00127881	0.00491178
Mical3	-1.56525	0.000175089	0.000817382
Gfod1	-1.5651	4.46403e-07	3.20572e-06
Gm15237	-1.56492	0.00396003	0.0134126
Lrtm1	-1.564	1.8138e-06	1.19195e-05
Rnf144a	-1.56388	1.22772e-05	7.05427e-05
Ccnb1	-1.56297	1.01801e-12	1.35001e-11
Kcnd1	-1.56269	9.07407e-05	0.000446786
CARNS1	-1.562	1.80968e-05	0.000100807
Khdc3	-1.56081	0.0130405	0.0377862
Col18a1	-1.56	1.15246e-16	2.06343e-15
Snrpn	-1.55999	1.98831e-11	2.34866e-10
1700019D03Rik	-1.55837	1.35468e-05	7.72792e-05
Gm15665	-1.55823	0.00203244	0.00742638
Cox6b2	-1.55814	0.0023202	0.00836265
Cort	-1.55674	0.0104012	0.0311456
Sarm1	-1.55581	4.01801e-07	2.89798e-06
Hrh3	-1.55511	0.00569555	0.0184665
Sstr3	-1.55495	0.0125934	0.0366614
Nrxn2	-1.55112	8.20619e-06	4.85248e-05
Ckap2	-1.55089	2.30811e-11	2.70235e-10
Slc38a11	-1.55062	7.97868e-09	7.06328e-08
Cdk5r1	-1.55008	5.34593e-05	0.000274288
Ankrd34c	-1.5492	0.00245072	0.00877423
Sema5b	-1.54848	0.00493276	0.0162751
Car11	-1.54695	0.00410949	0.013857
Gm15715	-1.54692	0.0119747	0.0350758
Oprd1	-1.54523	0.000289958	0.00128374
Syndig1l	-1.54423	0.00375896	0.0128344
Gm13967	-1.54409	0.0106646	0.0318289
Syt3	-1.54316	0.0115637	0.0340325
Fsd1	-1.54129	0.000746977	0.00301887
Ablim2	-1.53952	1.5561e-05	8.80872e-05
Ccdc154	-1.53938	0.000685593	0.00279418
Pcdh15	-1.53905	0.000179536	0.000836966
Hdgfrp3	-1.53668	3.62597e-10	3.74106e-09
Il20ra	-1.53629	0.00173528	0.00645582
Pnma1	-1.53552	2.23913e-06	1.44848e-05
Tmem184c	-1.53514	3.54903e-09	3.27142e-08
Ass1	-1.53488	4.81501e-16	8.23561e-15
Prok2	-1.53481	0.00103429	0.00406042
Gm13315	-1.53298	0.00118181	0.00457632
Gm15765	-1.53091	0.00484706	0.0160242
Syt9	-1.52973	3.97299e-11	4.54461e-10
Prex1	-1.52945	7.42225e-13	9.95573e-12
Dfna5	-1.52932	8.64866e-29	3.25832e-27
Clip2	-1.52762	4.59508e-12	5.75963e-11
Glrb	-1.52757	5.34125e-09	4.83826e-08
Atp1a2	-1.5223	3.93547e-08	3.20313e-07
Gm13459	-1.5219	0.0151728	0.043166
Fam126a	-1.52107	6.56105e-05	0.00033125
Klhl7	-1.52076	2.30895e-06	1.48928e-05
Cdk3-ps	-1.52026	0.000534094	0.00223491
Creg2	-1.5193	5.77049e-06	3.48789e-05
Syt11	-1.51882	3.04529e-13	4.25399e-12
H1fx	-1.51761	1.04525e-11	1.26704e-10
Vwce	-1.51747	0.000212887	0.0009753
D830044I16Rik	-1.51736	1.22852e-09	1.1886e-08
Carns1	-1.51666	3.00463e-05	0.000161361
Nudt10	-1.51661	8.67323e-06	5.11042e-05
Grid1	-1.51554	0.000744594	0.00300985
Ffar2	-1.51415	0.000345153	0.00150006
Slc9a9	-1.51282	1.33395e-07	1.02214e-06
Ap3b2	-1.51262	1.40021e-18	2.85379e-17
Nsg2	-1.51258	0.00484209	0.0160104
Agfg2	-1.5122	3.58015e-14	5.39109e-13
Prom2	-1.51158	6.29219e-12	7.79354e-11
Gsdma	-1.51114	2.30865e-05	0.000126616
Efnb3	-1.50896	0.00548604	0.0178627
Rab37	-1.508	0.00122503	0.00472973
Tmem237	-1.50782	2.975e-10	3.10813e-09
Pik3r3	-1.5076	4.80054e-06	2.93732e-05
Diras1	-1.50564	0.000293787	0.00129838
Mpp6	-1.50458	7.90552e-15	1.24708e-13
Kcnmb1	-1.50451	7.427e-06	4.42594e-05
Dchs1	-1.50229	0.0101649	0.0305253
Tdrp	-1.50146	5.90009e-09	5.31783e-08
Dpp10	-1.5012	0.000218599	0.000999394
Armcx2	-1.50074	1.42382e-08	1.22503e-07
Sv2c	-1.50044	7.79867e-05	0.000388216
Rb1	-1.49961	1.38448e-29	5.43198e-28
Prkar2b	-1.4994	3.56921e-10	3.68633e-09
Erich5	-1.49848	1.34618e-05	7.68606e-05
Atp8b2	-1.49836	1.12424e-15	1.88086e-14
Ggt7	-1.49737	8.40519e-09	7.42433e-08
Cyp2g1	-1.49699	0.0126562	0.0368227
Zfp239	-1.4959	1.91331e-05	0.000106104
Nrp1	-1.49535	2.26652e-08	1.89754e-07
Egln3	-1.49453	2.30062e-09	2.172e-08
S1pr1	-1.48962	0.00220895	0.0080008
RP23-6P18.3	-1.4896	0.00668011	0.0211593
Ctif	-1.48836	1.71015e-11	2.03337e-10
Hcn2	-1.4875	1.01617e-06	6.88943e-06
Asns	-1.48736	1.69488e-25	5.19485e-24
Xlr3b	-1.48697	0.00694772	0.021893
Fzd3	-1.48508	1.10619e-08	9.66801e-08
Nrtn	-1.4844	0.00265117	0.00940224
Cmtm3	-1.48356	3.77488e-05	0.000199019
Cd109	-1.48296	1.53411e-06	1.01654e-05
Hist1h2ag	-1.48191	0.000500194	0.00210624
March9	-1.48168	7.2411e-06	4.32293e-05
Cad	-1.48146	8.09163e-17	1.46326e-15
Fsd2	-1.47824	0.00700984	0.0220563
Cxxc5	-1.47295	8.24728e-16	1.38912e-14
Col24a1	-1.47284	0.00181916	0.00674246
Vopp1	-1.47056	8.45469e-21	1.96933e-19
Cd2bp2	-1.47024	0.000904611	0.00359244
Zfyve28	-1.46976	2.83486e-05	0.00015307
Rtp1	-1.46975	0.0121404	0.0354934
Slc9a2	-1.4665	9.87797e-10	9.68421e-09
Tnfrsf11b	-1.46371	0.0134741	0.0388896
Got2	-1.46275	2.15966e-20	4.88736e-19
Hist1h3b	-1.46249	0.000212086	0.000972301
Tmem151b	-1.46244	0.000382087	0.0016455
Ube2c	-1.46114	1.5466e-08	1.32436e-07
Col25a1	-1.46025	0.00317711	0.0110565
Mark1	-1.46013	3.58268e-05	0.000190044
Id4	-1.45872	9.27438e-07	6.33537e-06
Srxn1	-1.45788	0.00034551	0.00150096
6430548M08Rik	-1.45775	1.12793e-10	1.23551e-09
Scin	-1.45743	4.75884e-11	5.40313e-10
Myrip	-1.45675	9.78823e-08	7.61774e-07
Nme1	-1.4567	4.18803e-08	3.39618e-07
Hist1h2ak	-1.45665	0.000106129	0.000516166
Leprel2	-1.45614	4.65013e-09	4.22956e-08
Kcnh1	-1.45586	1.78932e-07	1.34874e-06
Plxna3	-1.45567	7.4721e-12	9.20341e-11
Srm	-1.45525	0.000134206	0.000640505
Plcxd2	-1.45489	0.000342679	0.00149094
Klhl35	-1.45265	0.000712147	0.00288808
Pcdhb13	-1.45229	1.61528e-07	1.22591e-06
Coro2b	-1.4514	7.7404e-08	6.10032e-07
Slc26a6	-1.45002	0.00451485	0.0150586
Dsc2	-1.44904	1.62761e-09	1.56031e-08
Tmeff1	-1.44897	2.01487e-19	4.31428e-18
Arid3b	-1.44757	4.58718e-12	5.75336e-11
Psip1	-1.44424	9.09421e-13	1.21005e-11
Mreg	-1.44288	6.17045e-13	8.36691e-12
Hist2h2be	-1.44287	3.37036e-10	3.49913e-09
Tsx	-1.44191	0.00716962	0.0225276
Eno2	-1.44168	4.42851e-14	6.62844e-13
Fam129c	-1.44104	0.000754603	0.00304783
Cpne5	-1.44066	8.71813e-16	1.46718e-14
Grik3	-1.43816	0.00617535	0.0197938
Gtf3c2	-1.43801	1.95747e-05	0.000108372
Kctd13	-1.43798	3.68817e-14	5.54536e-13
Suox	-1.43737	5.32846e-06	3.23842e-05
Cdca8	-1.43716	3.90292e-06	2.4201e-05
BC007180	-1.43458	2.21635e-06	1.43701e-05
Prss41	-1.43334	0.00646154	0.0205685
Rims1	-1.43112	0.00561396	0.0182293
Ppm1e	-1.43064	2.45141e-13	3.44618e-12
Btbd17	-1.43051	3.05219e-05	0.000163783
Bend5	-1.42933	0.00160952	0.00604085
Nr5a2	-1.42886	0.000576615	0.00239408
Morc1	-1.42797	0.000212475	0.00097386
Atp8b1	-1.4265	1.5785e-24	4.60405e-23
Ift27	-1.42484	0.000540782	0.00225708
Slc36a1	-1.42483	2.51021e-14	3.83216e-13
Igf2bp2	-1.42463	2.18069e-05	0.000119896
March4	-1.422	3.68326e-09	3.3873e-08
Recql4	-1.42192	1.65603e-05	9.3214e-05
Sema5a	-1.4209	0.000146268	0.000693084
Naf1	-1.42085	2.62459e-21	6.31298e-20
Actr3b	-1.4202	0.0140944	0.040486
Gm13525	-1.41986	0.0101609	0.0305179
Eid2b	-1.41945	0.00777692	0.0241641
Lrfn3	-1.41797	0.00208736	0.00760612
Gm15383	-1.41717	0.0175097	0.0488778
Serpinb12	-1.41636	0.0132774	0.0383887
Evl	-1.41627	4.41844e-05	0.00022979
Sema4g	-1.41586	6.59499e-05	0.000332794
Gm15828	-1.41439	0.0109966	0.0326728
Dnaja4	-1.41398	7.90513e-22	1.96807e-20
Stra6	-1.41393	0.00660658	0.0209431
Plvap	-1.41263	0.000404665	0.00173371
Gm11992	-1.41182	0.000116461	0.000561503
Ptpdc1	-1.41152	3.52384e-05	0.000187173
Pde6c	-1.41098	0.0014474	0.00549458
Guk1	-1.41023	5.83229e-07	4.10385e-06
Tdgf1-ps2	-1.4101	0.0135866	0.0391915
B4galnt3	-1.40904	0.0108192	0.0322276
Dyrk2	-1.40804	1.19022e-22	3.11525e-21
Capn9	-1.40605	0.00591301	0.0190547
Nudt11	-1.40564	0.000143194	0.000679811
Zmat3	-1.40552	5.2142e-19	1.0918e-17
Agpat5	-1.40433	6.41418e-14	9.47222e-13
Cenpp	-1.4041	2.76515e-07	2.0372e-06
Josd2	-1.40303	1.20319e-06	8.09398e-06
Lrrc75a	-1.40094	8.11811e-06	4.80325e-05
Ttc9b	-1.40009	0.0030856	0.0107776
Plcb1	-1.39908	2.40007e-08	2.0001e-07
Gemin6	-1.39897	9.00053e-09	7.91505e-08
Gm20683	-1.39892	0.00656493	0.020841
Spire2	-1.39834	0.000410808	0.00175662
Ripply3	-1.39631	2.957e-07	2.16811e-06
Gng10	-1.39609	4.36148e-17	8.04065e-16
Wdr62	-1.39565	5.43923e-06	3.30373e-05
Chic1	-1.39493	8.60886e-18	1.64978e-16
Arsg	-1.39489	4.64863e-14	6.93183e-13
Sox12	-1.39434	9.01622e-12	1.1037e-10
Ets2	-1.39293	4.45327e-07	3.19915e-06
Gm15028	-1.39179	0.0105079	0.0314132
Pik3r6	-1.39159	0.00134536	0.00514256
Bai3	-1.39156	0.000583336	0.00241593
Six2	-1.39116	0.000255032	0.00114362
Arpp21	-1.39031	2.88348e-05	0.000155527
Zfp462	-1.39002	4.96577e-06	3.03088e-05
Syt2	-1.38944	3.71657e-06	2.31393e-05
Nptxr	-1.38928	2.6704e-21	6.41541e-20
Me2	-1.38707	2.87251e-17	5.36022e-16
Cep97	-1.38551	1.34796e-08	1.1653e-07
Sema6b	-1.38496	0.00295211	0.0103569
Slc41a3	-1.38489	0.00395484	0.0133974
Ccna2	-1.38359	6.69875e-09	6.00232e-08
3110043O21Rik	-1.38346	1.22167e-09	1.18256e-08
Hpca	-1.38266	1.90902e-07	1.43083e-06
Pdzrn3	-1.38115	0.0154984	0.0439823
2210010C04Rik	-1.37875	3.39794e-06	2.12888e-05
Rps6ka5	-1.37808	0.010135	0.0304585
Susd5	-1.37672	1.13503e-05	6.56912e-05
B3gat2	-1.37594	1.12298e-10	1.2328e-09
Xkr9	-1.37472	0.00859701	0.0263297
Man2a2	-1.37433	0.00565714	0.0183486
Ccdc38	-1.37415	0.00163165	0.0061124
Gtse1	-1.37364	0.00790242	0.0244966
Igsf9	-1.3732	1.69017e-06	1.11401e-05
Ywhaq-ps2	-1.37286	0.012575	0.0366186
Pcdhb7	-1.37194	0.00296179	0.0103871
Fat4	-1.37137	0.0123989	0.0361642
Parp6	-1.37005	3.24353e-16	5.66465e-15
Apc2	-1.36975	5.25677e-05	0.00027027
Plk1	-1.36917	2.76405e-06	1.75775e-05
Mex3d	-1.36903	7.92118e-06	4.69652e-05
Lrrc42	-1.36806	6.29553e-10	6.32478e-09
Hist1h3i	-1.36802	6.40687e-05	0.000323795
Hes6	-1.36775	4.50117e-07	3.22889e-06
Hectd2	-1.36755	6.19309e-14	9.16614e-13
Bex1	-1.36447	3.60414e-07	2.61465e-06
Zswim5	-1.36374	4.48948e-10	4.57738e-09
Tgfb1	-1.36264	0.000109554	0.000531266
Mvd	-1.36259	0.000215066	0.000984148
Dnajb5	-1.36207	2.27939e-08	1.90752e-07
Gm4245	-1.36202	0.00693505	0.0218694
Kcnma1	-1.36188	0.00592331	0.0190719
Dach1	-1.35928	0.00161714	0.0060649
Ccrn4l	-1.35879	1.87967e-09	1.78987e-08
Tshz2	-1.35709	5.95353e-15	9.45907e-14
Efna2	-1.3565	0.0110446	0.0327762
Dnajc27	-1.35549	6.75168e-11	7.54994e-10
Adora2a	-1.35502	0.000328673	0.00143345
Cenpf	-1.35457	9.69344e-10	9.53149e-09
Bex4	-1.35426	2.26945e-06	1.46666e-05
Vtn	-1.3535	0.0097775	0.0295314
Sgsm1	-1.35321	3.70837e-14	5.57152e-13
Tspan7	-1.35237	3.63713e-08	2.97247e-07
Prkacb	-1.35207	3.79858e-18	7.5637e-17
Hmgn3	-1.35137	5.28284e-12	6.58436e-11
Rasgrp2	-1.35046	0.00192868	0.0070981
Mex3b	-1.35038	0.0024707	0.00883784
Enah	-1.35002	1.02314e-09	1.00159e-08
S100a14	-1.34712	5.55279e-07	3.92384e-06
Pla2g2c	-1.34598	0.000697822	0.00283403
Nav1	-1.3458	2.25724e-10	2.38836e-09
Bub1	-1.34546	3.03571e-06	1.92129e-05
Nhlrc1	-1.34493	0.0122273	0.0357264
Hsbp1l1	-1.34374	8.8348e-10	8.72168e-09
App	-1.34219	9.77455e-05	0.000478551
RP24-422C24.2	-1.3418	8.31123e-10	8.22522e-09
Hmgn2	-1.3401	1.31862e-05	7.53738e-05
Ctsf	-1.3392	4.57557e-09	4.16937e-08
Slamf9	-1.33737	0.000116742	0.000562554
Cpeb1	-1.33698	0.000603963	0.00249254
Pcdhb22	-1.33671	2.10877e-11	2.47772e-10
B3galt1	-1.33664	0.00229408	0.00827748
Tmem57	-1.33625	5.34202e-19	1.11621e-17
Phka2	-1.33623	0.000201952	0.000930774
Gm2163	-1.33604	0.00746169	0.0233121
Tmem97	-1.33399	3.18534e-09	2.95398e-08
Slc39a6	-1.3339	4.47355e-10	4.56582e-09
Gm15763	-1.33153	0.00128103	0.00491841
Ska1	-1.33064	5.69775e-07	4.01771e-06
Ncoa7	-1.32841	0.00114563	0.00445007
Ubxn10	-1.32784	0.000229052	0.00104073
Ahi1	-1.32388	7.23284e-24	2.02073e-22
Cldn9	-1.32346	4.02483e-05	0.000211022
Mroh8	-1.32305	0.0168204	0.0472519
Arhgdig	-1.32287	5.80043e-07	4.08432e-06
Sh2b2	-1.32275	0.004935	0.0162771
Map2	-1.32272	1.06928e-16	1.92143e-15
Igfals	-1.32267	0.00209462	0.00762838
Gm6044	-1.32264	0.00293675	0.0103169
Slc38a3	-1.32074	0.0172067	0.0481467
Ccdc85b	-1.32064	6.75531e-05	0.000340108
Lman1l	-1.31806	0.0114012	0.0336319
Arap2	-1.31642	2.15497e-05	0.000118613
Enpep	-1.31636	4.45262e-07	3.19915e-06
Pagr1a	-1.31595	0.00175251	0.00651242
Trp53i13	-1.31461	7.50408e-05	0.000375241
Gcc1	-1.31372	1.02529e-05	5.97223e-05
Arhgef7	-1.31347	1.35492e-10	1.47118e-09
Dnd1	-1.31244	0.00306228	0.0107094
Ddias	-1.31194	4.62995e-07	3.31649e-06
Pxdn	-1.31172	0.00852104	0.0261575
Ankrd13d	-1.31123	0.00212354	0.00772237
Myl6b	-1.31108	0.00385521	0.0130934
Caskin1	-1.31074	0.000127439	0.000610404
Klk1b4	-1.3105	0.00396226	0.0134157
Kif17	-1.30885	0.00831981	0.0256124
Gm3636	-1.30637	1.5361e-12	2.00236e-11
Hist1h2bf	-1.30624	0.00208041	0.00758358
Lrrc10b	-1.30556	0.000333919	0.00145534
Slc7a3	-1.30525	0.010239	0.0307061
Inppl1	-1.30503	9.32181e-19	1.91956e-17
Ado	-1.30455	8.85701e-13	1.18006e-11
Agpat4	-1.3044	4.27408e-06	2.6322e-05
Dact2	-1.3034	0.000249974	0.00112373
Hoxb3	-1.303	4.4325e-05	0.000230333
Eif1b	-1.30264	9.06736e-11	1.00484e-09
Acsl6	-1.3015	5.11676e-08	4.11409e-07
Bax	-1.30109	1.28205e-05	7.3452e-05
Acd	-1.30087	4.308e-05	0.000224862
Caln1	-1.30069	0.000376654	0.00162384
Pif1	-1.30053	0.000135249	0.000644862
Troap	-1.29913	1.79121e-05	9.99458e-05
Kctd7	-1.29885	3.11243e-08	2.56472e-07
Abcb10	-1.29778	5.79075e-13	7.88429e-12
Gpr62	-1.29772	0.00642532	0.0204631
Hist1h2ab	-1.29688	0.000119979	0.000576479
Chst1	-1.29614	7.90047e-05	0.000392694
Kcnk16	-1.29375	0.00917509	0.0278983
Zfhx2	-1.29342	3.66214e-10	3.77252e-09
Tsen54	-1.29327	1.20809e-06	8.12418e-06
Mcoln3	-1.29272	0.000143548	0.00068117
Macrod1	-1.29103	8.63354e-06	5.08855e-05
Rap1gap	-1.29065	2.17441e-10	2.30808e-09
Extl2	-1.29003	0.000774024	0.00311678
Slc4a7	-1.2896	5.76014e-08	4.60718e-07
Anks6	-1.28915	0.00413124	0.0139144
Myrfl	-1.28899	0.0132817	0.0383956
Bmyc	-1.28818	0.00863652	0.0264426
Fam222a	-1.28653	4.72769e-07	3.38042e-06
Trp73	-1.28647	0.00576882	0.0186682
Fbxo21	-1.28615	0.000681783	0.00278081
Shkbp1	-1.28504	9.90064e-05	0.000484129
Cenpm	-1.28488	0.00508559	0.0167018
Hist1h2bk	-1.2846	0.000405488	0.00173686
Lzts1	-1.28364	2.41665e-06	1.55372e-05
Fastkd1	-1.28356	4.51308e-12	5.66399e-11
Cadps2	-1.28305	1.96418e-23	5.38167e-22
Rfc1	-1.28175	4.17452e-05	0.000218066
Zfp449	-1.28103	0.000218876	0.0010002
Syce2	-1.28018	1.04885e-10	1.15397e-09
Gpsm2	-1.27999	8.48379e-11	9.43318e-10
Rasal2	-1.27906	6.81585e-07	4.73562e-06
Fsd1l	-1.27836	2.99434e-13	4.18871e-12
Trp53i11	-1.27653	8.3183e-09	7.35411e-08
Ube2s	-1.27601	1.58929e-05	8.96854e-05
Selp	-1.27593	0.00122289	0.00472252
Chst12	-1.27473	0.00463073	0.015396
Pcsk5	-1.27414	8.42182e-06	4.9726e-05
Nid1	-1.27356	0.000144776	0.000686575
Gm15152	-1.27228	0.0170527	0.0478168
Pcdh8	-1.27173	0.000895697	0.00355988
Mapk8ip1	-1.27061	3.24744e-16	5.66651e-15
Racgap1	-1.26911	6.89987e-09	6.17696e-08
Reep5	-1.26871	2.8886e-10	3.02421e-09
Abhd8	-1.26808	2.14647e-08	1.80311e-07
Trpv3	-1.26804	4.61195e-05	0.000238909
Ntn3	-1.26754	0.0143067	0.0410426
Atp6v0b	-1.26643	2.8848e-08	2.38505e-07
Hyls1	-1.26562	3.97428e-06	2.45822e-05
Fancm	-1.26539	7.77401e-07	5.36202e-06
Syngap1	-1.26536	7.80151e-07	5.37912e-06
Gm3200	-1.26368	0.0129226	0.0374922
Bub3	-1.26226	7.95204e-07	5.47911e-06
Tspan17	-1.26132	0.000306664	0.00134989
Sh3gl2	-1.26103	2.32786e-12	2.98555e-11
Fam20c	-1.26076	7.06496e-09	6.31623e-08
Relt	-1.26064	1.69345e-05	9.51317e-05
Kif26a	-1.25937	0.00369721	0.0126409
Cldn4	-1.25781	0.00165512	0.00618864
Ckap2l	-1.25778	9.17066e-12	1.12122e-10
Gria1	-1.25613	0.0140139	0.0402898
Srgap1	-1.25595	5.3326e-13	7.27989e-12
Rangap1	-1.25557	3.25587e-06	2.04955e-05
Cd9	-1.25485	2.64533e-13	3.7107e-12
RP23-174P13.4	-1.25358	0.0176637	0.0492593
Slc16a8	-1.25228	0.0081176	0.0251089
Fhit	-1.25167	0.0122747	0.0358387
Dse	-1.25134	0.00187417	0.00692182
Anp32e	-1.24984	1.44467e-11	1.72493e-10
Ccdc148	-1.24675	1.18889e-05	6.84497e-05
Chadl	-1.24584	0.00222942	0.00806761
Sec22c	-1.24497	7.40903e-10	7.38009e-09
Rasip1	-1.24453	8.91815e-06	5.24386e-05
Ap1s2	-1.24371	0.000243863	0.00109973
Ly6g6c	-1.24342	2.10533e-05	0.000116138
Spns2	-1.24308	1.1482e-10	1.25632e-09
Kcna3	-1.24098	0.0177066	0.049358
Ugcg	-1.2406	0.00010864	0.000527091
Olfr544	-1.23727	0.00902418	0.0274983
Foxp1	-1.23625	2.40855e-13	3.39072e-12
Pak3	-1.23593	0.000116152	0.000560257
Dhcr24	-1.23556	9.90408e-07	6.73085e-06
Lsm14b	-1.2353	4.60975e-15	7.35932e-14
Hsf2	-1.23491	2.08524e-07	1.55471e-06
Fmn1	-1.23487	4.07026e-09	3.72598e-08
Cdkn1a	-1.23271	3.48953e-09	3.21956e-08
Cxx1c	-1.23179	0.0161538	0.0456112
Elavl1	-1.23061	1.96312e-08	1.65537e-07
C030017K20Rik	-1.23046	4.4186e-05	0.00022979
Edn3	-1.22937	0.00328726	0.0113861
Kctd15	-1.22909	0.0102928	0.0308441
Ntm	-1.22813	0.0146322	0.0418798
Kif18b	-1.22798	1.49945e-08	1.28676e-07
Zbtb10	-1.2273	3.8667e-09	3.54781e-08
Mafa	-1.22533	0.00429166	0.0143938
Lrrc49	-1.22462	1.14535e-12	1.51283e-11
Trim62	-1.22344	2.89726e-11	3.36834e-10
Aurkb	-1.22194	9.72008e-06	5.68014e-05
Thbs2	-1.22133	0.0025693	0.00913956
Rph3a	-1.2204	0.00740801	0.0231771
Klc1	-1.21927	2.542e-10	2.67542e-09
Tubb2b	-1.21785	0.00447826	0.0149516
Zfp41	-1.21611	5.02153e-06	3.06218e-05
Brsk2	-1.21597	4.99102e-09	4.53132e-08
Rcc2	-1.21581	0.000195176	0.000901427
Cacna1b	-1.21369	5.29612e-07	3.75313e-06
Slmo2	-1.21303	8.15602e-20	1.78875e-18
Olfr461	-1.21264	0.0078637	0.0244069
Irf6	-1.20962	1.70829e-07	1.2923e-06
Gm3883	-1.20944	0.00474634	0.0157278
Zdhhc13	-1.20742	8.70477e-13	1.1629e-11
Lgi1	-1.20636	0.00188056	0.00694286
Cnih1	-1.20625	1.84676e-05	0.000102757
Cdc25c	-1.20482	1.15476e-08	1.0066e-07
Hist1h2bn	-1.20446	5.31132e-05	0.000272934
Speg	-1.20342	7.55708e-09	6.71096e-08
Celf3	-1.20233	0.0102173	0.0306551
Necab1	-1.20127	1.15429e-11	1.39327e-10
Tmem229b	-1.20101	0.000862955	0.00344213
Elmsan1	-1.20096	9.53776e-12	1.16324e-10
Srf	-1.2006	0.000459532	0.00195029
Gnl3l	-1.19873	8.80594e-11	9.77499e-10
Praf2	-1.19856	0.000238534	0.0010779
Hic2	-1.19783	6.50366e-06	3.90377e-05
Cdc25a	-1.19652	9.74377e-06	5.69231e-05
Kcnmb2	-1.19584	0.0144306	0.0413504
Arl4a	-1.19554	1.14928e-10	1.25681e-09
Sae1	-1.19498	5.52931e-09	4.99496e-08
Cartpt	-1.19494	0.0157632	0.0446244
Arhgef15	-1.1949	9.72723e-05	0.000476586
Ino80e	-1.19447	6.56433e-07	4.57525e-06
Dos	-1.19097	2.46695e-06	1.5835e-05
Adcy9	-1.19059	3.63381e-09	3.34337e-08
Ttc3	-1.19032	6.36053e-15	1.00816e-13
Fam57b	-1.1901	0.00273811	0.00967779
Pde5a	-1.18907	8.18437e-19	1.68883e-17
Taf4a	-1.18871	0.000174118	0.000813043
Cds1	-1.18731	2.60082e-06	1.66352e-05
Pgm1	-1.18688	2.35316e-08	1.96429e-07
Tubg2	-1.18686	0.000825911	0.00330431
Ppip5k2	-1.18679	1.24741e-28	4.65542e-27
Nusap1	-1.18639	2.52367e-06	1.61834e-05
Rcor2	-1.18619	0.000575131	0.00238891
F8a	-1.18599	0.000236283	0.00106894
Shcbp1	-1.18579	0.00125642	0.00483325
Pdp1	-1.1856	4.62322e-06	2.83405e-05
Prelid2	-1.1854	0.00647157	0.0205906
Pcbp4	-1.18532	1.10556e-06	7.45994e-06
Fitm1	-1.18503	0.00660543	0.0209428
Mki67	-1.18262	1.50829e-06	1.00109e-05
Dynlt1f	-1.18234	7.76597e-10	7.71246e-09
Vat1	-1.18204	4.63511e-13	6.36312e-12
Armcx1	-1.182	1.88344e-07	1.4141e-06
B3glct	-1.18138	1.49979e-05	8.50933e-05
Zfp9	-1.18002	3.79352e-09	3.48227e-08
Pou4f1	-1.17956	0.00184586	0.00682996
Tvp23a	-1.17912	0.00541032	0.017643
Ndc80	-1.17587	0.000531947	0.00222721
Pbk	-1.1754	1.13485e-06	7.65495e-06
Slc30a4	-1.17371	2.76639e-07	2.03735e-06
Klhl42	-1.17359	0.000382091	0.0016455
Pcdhgc4	-1.17117	2.92785e-09	2.72535e-08
Stk11ip	-1.1705	1.19962e-05	6.90277e-05
Aebp1	-1.17034	6.79021e-07	4.71945e-06
D630045J12Rik	-1.16969	2.47053e-07	1.83099e-06
Lhx2	-1.16958	0.009717	0.0293621
1110065P20Rik	-1.16917	0.00118138	0.00457605
Cand2	-1.16767	1.23627e-07	9.51334e-07
Gpa33	-1.16684	4.67913e-07	3.34811e-06
Kif11	-1.16662	5.58491e-05	0.000285298
Casc5	-1.16496	6.83914e-08	5.41793e-07
Usp2	-1.16314	0.000279917	0.00124371
Dpysl2	-1.16303	7.78073e-10	7.72018e-09
Limch1	-1.16301	3.26567e-06	2.05507e-05
Xlr3a	-1.16197	0.0117913	0.0345845
Fosl1	-1.16063	0.00167287	0.00624797
Cnot6l	-1.15986	2.18711e-17	4.10822e-16
Lppr2	-1.15906	1.02317e-05	5.96161e-05
Zcchc3	-1.15906	3.92882e-06	2.43237e-05
Gnaz	-1.15806	5.72732e-08	4.58647e-07
Impdh1	-1.15627	1.1463e-05	6.62852e-05
Lrrc24	-1.1558	2.85259e-06	1.81059e-05
Slc30a3	-1.1557	0.011454	0.0337545
Fscn2	-1.15534	0.0102576	0.0307526
Mtss1	-1.15313	1.20957e-09	1.17198e-08
Rem2	-1.15092	0.00246484	0.00882069
Gm13420	-1.1506	0.00992295	0.0299208
6330419J24Rik	-1.14999	0.00370476	0.0126624
Glce	-1.14943	5.1742e-11	5.84139e-10
Kptn	-1.14871	0.00108529	0.0042397
Marcks	-1.14848	9.47044e-08	7.38769e-07
Frmpd1	-1.14444	0.00588376	0.0189815
Akt3	-1.14439	3.44341e-20	7.69622e-19
Egr2	-1.14405	1.06013e-05	6.16072e-05
Hist1h2bl	-1.14382	0.003693	0.012629
Bhlha15	-1.14266	3.75194e-06	2.33522e-05
Hmga1	-1.14218	1.38929e-05	7.91175e-05
Cdr2l	-1.14177	4.66928e-12	5.84895e-11
Tmem150c	-1.14086	0.000122186	0.000586516
Tll1	-1.14029	6.68497e-07	4.65444e-06
Rnf157	-1.13985	1.36301e-08	1.17647e-07
Mb21d2	-1.13967	1.81194e-07	1.36475e-06
Ddx28	-1.13841	0.000631665	0.00259724
Slc12a5	-1.13781	0.00327108	0.0113406
Clcn6	-1.13693	3.28019e-16	5.71862e-15
Camk2n1	-1.13536	2.2204e-10	2.35438e-09
Zdhhc14	-1.13436	6.95245e-06	4.15934e-05
Ndnl2	-1.13211	2.73762e-10	2.87371e-09
Sept11	-1.13141	0.000526061	0.00220536
Calm3	-1.13026	2.88703e-05	0.000155676
Fam84a	-1.12968	0.000112186	0.000542969
Rbm11	-1.12937	0.00199567	0.00731487
Lrp12	-1.12911	1.04972e-06	7.09272e-06
Mybl1	-1.12888	5.05436e-07	3.59847e-06
Bpgm	-1.1285	7.49114e-16	1.2639e-14
Tmem164	-1.128	4.78813e-16	8.19668e-15
Srd5a1	-1.12725	3.93557e-06	2.43504e-05
Yaf2	-1.12699	8.44935e-15	1.3276e-13
Scap	-1.12676	5.63772e-08	4.522e-07
Tbcb	-1.1259	1.15704e-09	1.12328e-08
Dgke	-1.1257	2.53356e-09	2.37949e-08
Ak1	-1.1255	0.00968991	0.0292891
Ints3	-1.12467	3.04336e-08	2.50989e-07
Fabp5	-1.12454	0.000133672	0.000638111
Tekt2	-1.12314	0.01604	0.0453221
Flrt3	-1.12266	1.21961e-05	7.00966e-05
Tmem181a	-1.12225	3.96961e-08	3.22959e-07
Scube2	-1.12132	0.0120753	0.0353343
Evpl	-1.12058	9.78833e-08	7.61774e-07
Gpr98	-1.11948	2.49566e-13	3.50591e-12
Rbm15b	-1.11832	3.09213e-07	2.26218e-06
Mcidas	-1.1171	0.00815439	0.0251913
Inpp5j	-1.11659	0.00198074	0.00727088
Trpc1	-1.11638	3.45401e-05	0.000183857
Samd5	-1.11631	6.1694e-07	4.32047e-06
Vmac	-1.11629	4.62072e-05	0.000239301
Gabrb1	-1.11607	0.000887365	0.003531
Vav1	-1.11585	0.00657142	0.0208582
Irak1bp1	-1.11576	9.8422e-05	0.000481626
4930469K13Rik	-1.11549	0.00597259	0.0192213
Rdh1	-1.11541	5.01389e-09	4.55001e-08
1700001L19Rik	-1.11503	0.00593531	0.0191044
Tmem65	-1.11285	3.70454e-13	5.13166e-12
Kbtbd8	-1.11208	0.002515	0.00896726
Psmc3ip	-1.11191	1.54942e-08	1.32564e-07
Cenpw	-1.1114	0.000150226	0.000711162
Slc27a2	-1.11133	0.00742009	0.023204
Gm16039	-1.11116	6.00482e-10	6.05106e-09
Tmem180	-1.11087	8.05586e-05	0.000399619
Nol4l	-1.10993	1.15459e-09	1.12144e-08
Csmd2	-1.10986	0.00162924	0.0061045
Gm9531	-1.10923	6.66765e-05	0.00033595
Tdp1	-1.1085	0.00770359	0.0239662
Vamp2	-1.10756	3.9703e-05	0.000208438
Tbc1d1	-1.10749	1.08103e-09	1.05618e-08
Eif5a2	-1.10606	7.40847e-08	5.85263e-07
Tgm5	-1.10421	0.0155542	0.0440999
Gatsl2	-1.10417	1.19709e-09	1.16102e-08
Fdps	-1.10345	1.00778e-06	6.83725e-06
Calm1	-1.10344	1.11289e-05	6.4466e-05
Gabbr1	-1.10214	5.15954e-18	1.00918e-16
Esyt1	-1.10163	1.12797e-07	8.73394e-07
Brinp2	-1.10043	0.0030734	0.0107426
Slc20a1	-1.09956	7.58362e-10	7.54644e-09
Helb	-1.09794	0.000132325	0.000632439
Aspm	-1.09729	5.20838e-06	3.17029e-05
Ttk	-1.0967	0.00151057	0.00570609
Gm12346	-1.09563	0.00252728	0.00900621
Map3k10	-1.0951	2.35299e-06	1.51524e-05
Kif2a	-1.09505	6.42011e-08	5.1104e-07
Ttbk2	-1.09486	1.8314e-05	0.000101988
Hist1h3d	-1.09464	0.002013	0.00736889
Slc7a6	-1.09453	8.27096e-06	4.88933e-05
Ppap2a	-1.09429	0.00137893	0.00526077
Abhd2	-1.09401	0.000109466	0.000530968
4930452B06Rik	-1.09203	0.00814145	0.0251631
Ccdc96	-1.09201	0.000887716	0.00353169
4931422A03Rik	-1.09187	0.00563797	0.0182954
A130010J15Rik	-1.08936	8.65707e-07	5.93611e-06
Habp4	-1.08804	2.54126e-06	1.62769e-05
Gm16353	-1.08525	0.00625273	0.020016
Rcan3	-1.08482	1.47295e-06	9.79604e-06
Atp2a3	-1.08376	1.75659e-05	9.8207e-05
Cdkn3	-1.0832	0.00615791	0.0197506
Mast4	-1.07981	2.72552e-06	1.73547e-05
Bzw2	-1.07875	1.45801e-08	1.25336e-07
Top2a	-1.07795	1.54319e-05	8.74063e-05
Napa	-1.07774	1.75336e-09	1.6736e-08
Nek2	-1.07766	2.40896e-08	2.00666e-07
Ppp2r2c	-1.07765	3.78923e-06	2.35695e-05
Lama2	-1.07685	0.00145441	0.00551699
Camsap1	-1.07673	1.96826e-06	1.28707e-05
Cacng4	-1.07578	0.00222375	0.00805002
Has1	-1.07523	0.00589626	0.0190126
Hist1h2ac	-1.07487	0.00204682	0.00747481
Ak4	-1.07474	0.00384786	0.0130773
Cisd1	-1.07372	1.8833e-08	1.59077e-07
Snrpf	-1.06813	4.26466e-09	3.89498e-08
Tulp4	-1.06762	4.42025e-16	7.58651e-15
Cald1	-1.06668	0.00427454	0.0143461
Aloxe3	-1.06655	0.00608631	0.019543
Tpx2	-1.06644	6.55855e-06	3.93197e-05
Extl3	-1.06554	2.08404e-09	1.97314e-08
Mthfd2	-1.06489	2.66626e-06	1.7021e-05
9130023H24Rik	-1.06407	0.00528908	0.0173127
Msmo1	-1.06358	3.23002e-09	2.98983e-08
Cables1	-1.0629	1.73236e-05	9.69617e-05
Nrip3	-1.06235	4.45438e-05	0.000231409
Rnf187	-1.06195	6.45865e-11	7.24622e-10
Plk4	-1.06164	3.40964e-08	2.79343e-07
Tspan8	-1.06163	0.000982498	0.00387007
Ctxn1	-1.06082	0.00635791	0.0202776
Gas2l3	-1.05828	1.11289e-08	9.72223e-08
2510009E07Rik	-1.05735	1.6394e-07	1.24374e-06
Akap17b	-1.05732	7.68017e-06	4.56587e-05
Tsr2	-1.05614	5.20171e-07	3.6928e-06
Nmral1	-1.05589	5.31616e-09	4.81772e-08
Prkaca	-1.05559	2.95933e-11	3.43448e-10
Ccdc51	-1.05544	0.00443595	0.0148302
Eda	-1.05516	5.21692e-11	5.88628e-10
Slc25a35	-1.05402	7.55385e-05	0.000377351
Mrfap1	-1.05383	1.0234e-11	1.24207e-10
Akirin1	-1.05344	2.88457e-06	1.82971e-05
Foxo6	-1.05324	7.27988e-07	5.03341e-06
Fbxo45	-1.05215	8.42102e-10	8.32974e-09
Gdap2	-1.05177	2.4848e-05	0.000135418
Ago2	-1.05176	1.5044e-07	1.14657e-06
D130043K22Rik	-1.05162	0.0145212	0.0415919
Ccdc40	-1.05151	0.00394645	0.0133758
Cdk5rap2	-1.05027	3.53325e-09	3.25839e-08
Cirh1a	-1.04988	0.00411977	0.0138875
Fam63b	-1.04889	3.0147e-12	3.82696e-11
Dagla	-1.04788	8.62562e-05	0.000425547
Fam81a	-1.04771	2.14301e-05	0.00011802
Leprotl1	-1.04744	8.4567e-10	8.36087e-09
Megf9	-1.04683	9.5135e-12	1.161e-10
Hist2h2ab	-1.04621	0.000267291	0.00119348
Glb1l2	-1.04459	0.000519232	0.00217856
Kifc1	-1.04441	0.000334	0.00145534
Gpr161	-1.04398	0.0068768	0.0217132
Smap2	-1.04314	6.04896e-14	8.95949e-13
Nanos1	-1.0426	1.80417e-08	1.52978e-07
Ticrr	-1.04253	0.000408605	0.00174908
Mrs2	-1.04145	1.49407e-10	1.61697e-09
Prkar1a	-1.04019	8.54941e-11	9.50083e-10
Ube2o	-1.03922	1.37491e-08	1.185e-07
Git1	-1.03855	7.30357e-12	9.01816e-11
Dll3	-1.03748	0.00018778	0.000871515
Med22	-1.03715	2.46626e-10	2.60259e-09
Ogn	-1.03584	0.0104668	0.0313091
Mt2	-1.03582	0.000695702	0.0028283
Slc7a5	-1.03577	0.000362626	0.0015688
Lmnb2	-1.03528	4.13422e-08	3.35665e-07
Pitpnc1	-1.0352	0.000118185	0.000568546
Trim32	-1.03433	7.03376e-06	4.20505e-05
Utp20	-1.03403	4.58316e-11	5.20962e-10
Gm20537	-1.03372	0.00694729	0.021893
Gm13092	-1.03108	7.68804e-05	0.000383285
Ppme1	-1.03031	0.000298754	0.0013174
Aspn	-1.02948	0.00634294	0.0202429
Med12l	-1.02889	0.0047871	0.0158471
Ywhag	-1.02847	3.90105e-06	2.4197e-05
Rrm2	-1.02727	0.00355887	0.0122217
Hmgcr	-1.02601	5.24993e-06	3.1946e-05
Kif5b	-1.02595	1.15113e-14	1.79032e-13
Pgm2l1	-1.02478	2.78632e-08	2.30843e-07
Nap1l4	-1.02472	2.69309e-05	0.00014585
Kif20a	-1.0235	2.63176e-05	0.000142879
Marcksl1	-1.02327	0.00038558	0.00166016
PCDHGC5	-1.02252	0.00383567	0.0130426
Bdh1	-1.02242	0.000279139	0.00124081
Dpy19l3	-1.02078	0.000495097	0.00208654
Arntl2	-1.01992	0.00949014	0.0287421
Sowahb	-1.01886	2.52452e-07	1.86822e-06
Lyrm9	-1.01829	6.71478e-07	4.67356e-06
Map3k6	-1.01826	0.000533902	0.00223491
Ctsz	-1.01775	9.97718e-07	6.77359e-06
Mrto4	-1.01739	2.03603e-07	1.52087e-06
Naip5	-1.01533	1.09032e-05	6.32324e-05
C2cd4b	-1.01512	0.00787117	0.0244112
Hn1	-1.01423	0.000163227	0.000766865
Cenpv	-1.01415	0.000206095	0.000947019
Rev1	-1.01306	2.29782e-16	4.04856e-15
Wnt5b	-1.01234	0.00429658	0.0144079
Dcun1d2	-1.0123	0.0100633	0.0302888
Tmem181b-ps	-1.01223	8.54304e-05	0.000421683
Mns1	-1.01194	2.70883e-05	0.000146663
Dennd2a	-1.01183	6.50706e-08	5.16927e-07
Hap1	-1.01143	7.54749e-09	6.70543e-08
Lrrc8b	-1.01116	1.08718e-10	1.19532e-09
[truncated: 18 more rows]

## Sheet: padj<0.05 log2fold > 1.0
gene_id	log2FoldChange	pvalue	padj
Dmbt1	7.58842	4.75552e-23	1.27891e-21
Azgp1	6.85864	3.8396e-24	1.088e-22
Klk13	6.70793	8.92718e-109	4.93276e-106
Slc34a2	6.63865	3.35951e-117	2.38669e-114
Eva1a	6.60431	7.46224e-52	7.45924e-50
Scgb3a1	6.59548	1.06222e-119	9.18679e-117
Dchs2	6.57906	2.33596e-102	1.08063e-99
Ccdc129	6.47282	1.65995e-132	1.65099e-129
Sfta2	6.44184	3.35246e-57	3.94598e-55
Scgb1a1	6.41555	1.43932e-154	3.18122e-151
Scgb3a2	6.40016	2.8429e-110	1.66326e-107
Tspan11	6.39193	1.0728e-84	2.77145e-82
Acss1	6.38501	1.2822e-140	1.59409e-137
Trpm6	6.30905	3.71067e-140	4.34192e-137
Cyp4b1	6.27537	2.18465e-96	8.52098e-94
Krt23	6.20073	2.75293e-81	6.44251e-79
Klk10	6.18072	1.28754e-47	1.1383e-45
Myo5c	6.17426	1.53757e-107	8.26633e-105
Rassf9	6.09939	1.1361e-48	1.04144e-46
Lamp3	6.04524	4.80442e-42	3.3069e-40
AU021092	6.0403	1.39116e-67	2.36521e-65
Rarb	6.03771	1.08989e-61	1.50556e-59
Sftpb	6.03202	2.71598e-75	5.40263e-73
Col15a1	6.01324	1.03438e-69	1.83714e-67
Tacstd2	6.00869	3.50604e-95	1.29152e-92
Pon1	6.00674	1.67645e-88	5.05273e-86
Chad	6.00354	6.26855e-151	9.59184e-148
Slc5a1	5.97776	6.10353e-58	7.35827e-56
Daam2	5.96978	1.93162e-15	3.16506e-14
Cbr2	5.95802	2.97611e-105	1.51797e-102
Aldh3a1	5.91543	1.36929e-22	3.57924e-21
Vmn2r-ps21	5.90901	9.1362e-23	2.40712e-21
1700084C01Rik	5.89383	7.36394e-39	4.46596e-37
Bmp4	5.88761	7.7806e-178	2.57953e-174
Cxcl15	5.88322	4.94921e-36	2.67526e-34
SFTPB	5.87036	3.82134e-60	4.93598e-58
Ltf	5.86643	1.00478e-74	1.95952e-72
Vmn2r9	5.85102	7.7799e-15	1.22824e-13
Fam150a	5.83704	9.91685e-48	8.88585e-46
Pnliprp1	5.80909	1.68756e-43	1.21187e-41
Atp6v1b1	5.80023	1.30827e-39	8.13254e-38
Cyp4a32	5.79851	1.07017e-30	4.37123e-29
5730559C18Rik	5.79826	1.94624e-110	1.17317e-107
Hp	5.78181	1.71469e-74	3.31152e-72
Spink5	5.77925	4.81607e-23	1.29287e-21
Pkhd1	5.7769	1.8128e-224	1.20201e-220
Vsig1	5.77128	4.72914e-18	9.30485e-17
Cst8	5.75239	1.54639e-14	2.38456e-13
Cyp2f2	5.74656	1.38631e-81	3.28291e-79
Rnf186	5.74312	1.13002e-38	6.77062e-37
Cyp1b1	5.73773	4.14057e-66	6.58914e-64
Muc5ac	5.7235	7.83918e-67	1.26778e-64
Cyp4f15	5.71631	1.05048e-36	5.83689e-35
Calml3	5.71222	2.40708e-87	6.74391e-85
Cldn10	5.70123	5.8585e-103	2.7747e-100
Tmem139	5.68524	1.57593e-35	8.27134e-34
Cyp3a13	5.6702	6.55617e-81	1.46534e-78
Erbb2	5.65119	7.34004e-61	9.86541e-59
Hrct1	5.64383	1.08793e-16	1.95316e-15
Trim30d	5.6338	3.024e-55	3.34185e-53
Rnf43	5.6313	4.11719e-36	2.24381e-34
Plac9b	5.6271	2.80722e-28	1.02273e-26
Gabrp	5.6024	1.08244e-75	2.17493e-73
Sftpd	5.59996	7.92326e-86	2.12986e-83
Vtcn1	5.59379	3.38865e-81	7.74793e-79
Fmo2	5.59094	8.70582e-47	7.3692e-45
Gdpd2	5.59079	3.1418e-67	5.25183e-65
Cp	5.58651	3.029e-119	2.51054e-116
Selenbp1	5.57062	6.85474e-113	4.54515e-110
Slc10a5	5.56899	6.14625e-44	4.52819e-42
Fmo3	5.56343	6.0165e-45	4.71182e-43
Zfp521	5.55708	6.2662e-51	6.14026e-49
Dpp4	5.55565	3.09976e-85	8.2214e-83
Ajuba	5.55557	3.04486e-13	4.25399e-12
Evc2	5.55101	3.19594e-23	8.67308e-22
Slco4c1	5.53714	5.39068e-65	8.37745e-63
Zfp36l1	5.52549	3.00244e-98	1.24426e-95
Bmp5	5.52019	1.45537e-40	9.52309e-39
Serpinb6b	5.51338	4.80293e-57	5.61999e-55
Mecom	5.51185	6.43312e-196	3.19919e-192
Gm28269	5.51143	1.86992e-13	2.6512e-12
Adamtsl1	5.49091	2.5702e-44	1.94397e-42
Arhgap40	5.47432	4.17258e-33	1.92578e-31
Tinag	5.47277	5.14332e-12	6.42253e-11
Sfrp2	5.47204	3.60787e-28	1.29311e-26
Trim16	5.45358	1.2372e-72	2.30003e-70
Wwtr1	5.44547	7.66983e-83	1.83817e-80
Upk3a	5.44226	4.86696e-153	9.68135e-150
Fbxw10	5.44099	3.05991e-14	4.63578e-13
Aqp5	5.4353	2.95966e-96	1.11082e-93
Slc4a4	5.43335	1.30813e-87	3.71734e-85
Ifit3	5.42845	1.59754e-49	1.50608e-47
Cckar	5.41832	5.6867e-63	8.31764e-61
Rasl11a	5.41675	5.68147e-95	2.05483e-92
Gpr39	5.40693	1.95569e-44	1.50203e-42
Samd4	5.40638	2.87396e-143	3.81125e-140
Ano1	5.3953	8.13514e-148	1.15589e-144
C6	5.38993	2.9385e-86	8.11842e-84
Mettl7a2	5.37961	1.95245e-27	6.70779e-26
Camk1g	5.37054	3.17312e-12	4.02036e-11
Fmo4	5.36968	1.79157e-67	3.02017e-65
Rhbg	5.36423	1.17271e-24	3.46105e-23
Gsta4	5.3593	9.77296e-40	6.11333e-38
Ppic	5.31997	1.86213e-58	2.3444e-56
Hmha1	5.3178	6.4579e-173	1.83515e-169
Lcn2	5.30342	1.97566e-104	9.58532e-102
Scgb1c1	5.29479	2.09905e-11	2.4692e-10
Rai14	5.28898	4.58046e-36	2.48947e-34
Cldn2	5.28872	5.61761e-54	6.10631e-52
Notch3	5.28381	2.31393e-96	8.85167e-94
Pitpnm3	5.27564	8.34069e-137	8.73227e-134
Cyp2b10	5.27525	4.38548e-40	2.78709e-38
RP23-76C20.3	5.27031	1.22021e-11	1.46839e-10
RHBG	5.26057	5.96351e-17	1.08831e-15
Fzd1	5.25974	4.10361e-112	2.63319e-109
AC168977.2	5.25802	2.10908e-12	2.71721e-11
Slc4a5	5.25663	2.12909e-58	2.64699e-56
Edn1	5.25654	5.9536e-67	9.78752e-65
Tnn	5.24857	2.38466e-46	1.9931e-44
Ephb4	5.24651	6.92642e-86	1.8874e-83
Smo	5.24192	2.69619e-80	5.89369e-78
Mgst1	5.2257	9.04267e-79	1.91358e-76
Stxbp6	5.21786	1.81607e-31	7.7026e-30
Kcnj15	5.2062	2.49474e-37	1.41787e-35
Gm5970	5.20316	4.12767e-21	9.75149e-20
Gm13655	5.18875	2.54831e-17	4.77315e-16
I830012O16Rik	5.15378	2.18358e-35	1.14005e-33
Fmo6	5.15318	1.09649e-18	2.2486e-17
Klk11	5.14562	1.58189e-33	7.54601e-32
Gm15217	5.12989	2.54637e-11	2.97256e-10
Ptges	5.12575	1.08034e-251	2.149e-247
Cybrd1	5.12323	3.15102e-83	7.83502e-81
Osmr	5.10883	6.77076e-88	1.98065e-85
Eya2	5.10553	9.51794e-98	3.8639e-95
2310007B03Rik	5.08804	4.48835e-44	3.31905e-42
Mall	5.08219	1.67395e-29	6.52907e-28
Npr3	5.0756	4.11328e-58	5.01971e-56
Fgg	5.07417	1.02549e-35	5.43976e-34
Muc4	5.07326	8.487e-53	8.83892e-51
B230104I21Rik	5.07141	9.436e-12	1.15225e-10
Ppp1r14c	5.07122	1.10757e-30	4.50547e-29
Chia1	5.07098	4.83557e-22	1.22847e-20
Zmynd15	5.05888	2.19898e-91	7.17083e-89
Muc2	5.05748	4.00799e-29	1.53027e-27
Ctsh	5.02499	3.8791e-151	6.43025e-148
Ly6a	5.0245	2.04656e-32	9.10743e-31
Osgin1	5.01495	3.18794e-40	2.05225e-38
Efna1	5.00986	8.2404e-63	1.17927e-60
St8sia6	5.00671	2.08724e-17	3.92804e-16
Gm15374	5.0017	1.75194e-11	2.08057e-10
Atp13a5	5.0014	4.6909e-14	6.98438e-13
Cat	4.99549	2.45831e-129	2.22276e-126
Foxq1	4.99297	4.13331e-81	9.34316e-79
Il34	4.98783	2.36179e-47	2.04264e-45
Iyd	4.9871	1.46221e-47	1.28134e-45
Ace2	4.98486	3.13097e-28	1.13445e-26
Gm15371	4.96744	2.58399e-11	3.01359e-10
Mettl7a1	4.96633	1.89849e-58	2.37515e-56
Sox9	4.96514	1.90712e-59	2.43183e-57
Boc	4.96358	8.97228e-62	1.24809e-59
Atp6v1c2	4.95807	7.28794e-46	5.91721e-44
Col6a3	4.93937	6.50291e-39	3.98018e-37
Gm16016	4.93045	2.92496e-12	3.72016e-11
Ly6c1	4.92998	1.14337e-52	1.18457e-50
Tgtp1	4.92585	1.3035e-90	3.98911e-88
Gsta3	4.91755	3.79014e-62	5.3094e-60
Htr4	4.90847	1.93604e-23	5.31195e-22
Akr1c19	4.90571	2.79317e-33	1.30733e-31
Mpzl2	4.89163	1.3071e-35	6.89676e-34
Sema3a	4.88323	1.57388e-56	1.78901e-54
Gm4951	4.88151	1.71169e-80	3.78322e-78
Nqo1	4.87734	5.84192e-83	1.43466e-80
Cd55	4.87649	1.38763e-117	1.02232e-114
Syde1	4.87446	4.80465e-26	1.53409e-24
Pla2g5	4.85417	4.95878e-12	6.20378e-11
Cyp4a10	4.84866	1.70767e-18	3.46623e-17
Abcc3	4.84823	3.83458e-79	8.20188e-77
Casp12	4.81092	1.06159e-68	1.83627e-66
BC023105	4.8005	5.62312e-17	1.02808e-15
Tlr5	4.80037	1.99626e-44	1.52729e-42
Gm13285	4.79979	4.76803e-11	5.41048e-10
Anxa3	4.79841	2.10936e-64	3.22764e-62
Dlc1	4.79131	2.84333e-226	2.82797e-222
Grem2	4.79117	2.36145e-26	7.66295e-25
Shroom4	4.77974	2.64149e-45	2.11873e-43
Gm8174	4.77381	1.45718e-09	1.40369e-08
Dram1	4.7625	1.3213e-118	1.05133e-115
Ugt1a5	4.76124	1.92615e-15	3.1587e-14
Ptgs1	4.75908	1.53253e-41	1.02643e-39
Gm18594	4.74489	3.77133e-13	5.21692e-12
Atp6v0a4	4.74003	2.75067e-28	1.00397e-26
Selenbp2	4.73927	1.81276e-21	4.42991e-20
Tm4sf4	4.73835	1.08476e-09	1.05931e-08
Prmt8	4.73552	1.45766e-18	2.96784e-17
Krt15	4.73407	3.88494e-15	6.23722e-14
Muc5b	4.73261	2.79633e-47	2.39761e-45
Sphk1	4.73229	1.29462e-117	9.90481e-115
Gja1	4.72233	2.97947e-17	5.54493e-16
Slit3	4.72163	2.41351e-24	6.92777e-23
Qpct	4.71892	4.49769e-65	7.10063e-63
Scd1	4.70283	5.42553e-80	1.17309e-77
Cldn18	4.69233	2.17184e-25	6.60583e-24
Csprs	4.69088	7.89653e-63	1.13824e-60
Mme	4.65747	1.06756e-15	1.78754e-14
Adrb2	4.64155	1.85908e-138	2.05449e-135
Nkx2-2	4.6391	1.96371e-14	3.01173e-13
Paqr8	4.63668	9.73312e-37	5.42329e-35
Clic6	4.63458	9.33716e-33	4.25997e-31
Acsf2	4.62282	7.36981e-112	4.58126e-109
A530040E14RIK	4.60643	8.23768e-37	4.60292e-35
Gjb2	4.59738	6.40165e-13	8.64505e-12
Cdc42ep1	4.59474	5.32224e-109	3.02486e-106
Fgfbp1	4.59253	2.46695e-37	1.40609e-35
AA986860	4.5891	1.38397e-47	1.21814e-45
Ptgs2	4.58544	6.56109e-28	2.30589e-26
Fer1l4	4.58031	5.64451e-13	7.69045e-12
Aox3	4.57932	1.61071e-16	2.86329e-15
Pigr	4.57004	7.34214e-55	8.06905e-53
Kifc3	4.56839	8.12554e-48	7.31372e-46
Plxdc2	4.5683	6.93146e-30	2.74117e-28
Lrg1	4.56235	7.73165e-64	1.15638e-61
Ldhb	4.55246	2.68169e-31	1.13017e-29
Col4a5	4.55156	2.05488e-36	1.13229e-34
Olfml2a	4.54945	3.05444e-50	2.90712e-48
Itga7	4.54004	4.54894e-28	1.61585e-26
Fgfr3	4.53817	3.28639e-107	1.72034e-104
Gm15368	4.53713	3.40028e-09	3.14304e-08
Acpp	4.52386	2.56504e-73	4.85941e-71
Rgcc	4.52171	2.09336e-61	2.85213e-59
BC027072	4.51771	1.11561e-09	1.08761e-08
Rest	4.50727	1.09488e-69	1.92737e-67
Nedd4l	4.50012	2.18469e-34	1.08917e-32
9930111J21Rik1	4.49931	3.07233e-91	9.85722e-89
Trf	4.4982	4.90558e-91	1.54892e-88
Slco2a1	4.49714	3.59472e-102	1.62514e-99
Pxdc1	4.49596	2.02798e-57	2.43016e-55
Smpdl3b	4.49398	1.30816e-83	3.33615e-81
Flnc	4.48986	4.62109e-22	1.17548e-20
Tff2	4.46807	6.55436e-13	8.83329e-12
Elfn1	4.46728	3.27886e-53	3.48787e-51
Iigp1	4.45624	1.34809e-41	9.09022e-40
Slc2a10	4.45275	2.7288e-22	7.03124e-21
Wfdc1	4.44828	2.37117e-16	4.1741e-15
Ttc23l	4.44483	3.02082e-09	2.80795e-08
Akr1c14	4.44461	4.74382e-35	2.43835e-33
Cdh15	4.43391	4.3466e-18	8.58615e-17
C3	4.42993	1.44776e-41	9.72936e-40
Atp10d	4.42974	6.99101e-91	2.17289e-88
Vamp5	4.41821	8.59299e-15	1.34911e-13
Nckap5	4.41537	6.97423e-105	3.46828e-102
Xdh	4.41418	2.55028e-09	2.39406e-08
Gm12680	4.40575	8.61606e-09	7.59373e-08
Pak6	4.39722	4.06342e-14	6.09574e-13
Col4a4	4.39602	2.83418e-45	2.2551e-43
Itih1	4.38215	1.47417e-08	1.2667e-07
Tnfrsf8	4.38059	8.75444e-13	1.16875e-11
Mtus1	4.37905	2.37484e-57	2.81192e-55
Scnn1b	4.37771	9.51551e-47	8.02044e-45
Lpar1	4.3724	2.08238e-17	3.92261e-16
Adamts10	4.36193	6.00461e-37	3.36461e-35
Lypd2	4.3612	7.93452e-17	1.43616e-15
Mroh9	4.36097	9.43077e-09	8.27147e-08
Sec14l3	4.36012	2.27464e-27	7.78779e-26
Vmn2r12	4.35847	1.68687e-10	1.8197e-09
Ugt1a2	4.35543	2.61396e-09	2.44807e-08
Gc	4.34966	4.46444e-10	4.55886e-09
Nwd2	4.34674	4.11475e-43	2.89224e-41
Spata20	4.34294	1.83907e-12	2.3848e-11
Itgb6	4.33892	1.42416e-51	1.41647e-49
Aspa	4.33227	1.32548e-92	4.39441e-90
Clic3	4.32756	1.06501e-76	2.18405e-74
Gm16026	4.32615	4.46637e-17	8.22638e-16
Meig1	4.31925	3.58266e-31	1.50034e-29
Ctgf	4.31782	2.08476e-14	3.19247e-13
Acvrl1	4.3088	1.41704e-23	3.91497e-22
Gnai1	4.26404	1.79835e-44	1.38654e-42
Edar	4.26214	6.7714e-14	9.97015e-13
Slc45a3	4.26192	8.68978e-26	2.73076e-24
Gm7582	4.26112	8.39292e-09	7.41679e-08
9130008F23Rik	4.26075	1.79935e-26	5.85804e-25
4930523C07Rik	4.26059	3.25909e-93	1.09881e-90
Epn3	4.24775	2.80553e-83	7.06424e-81
Sptssb	4.24465	8.43022e-12	1.03323e-10
Afap1l1	4.2446	3.57472e-17	6.62088e-16
1810010H24Rik	4.24397	5.40432e-85	1.41451e-82
P2ry2	4.24012	6.06882e-33	2.78801e-31
Chrna9	4.23264	2.23758e-08	1.87489e-07
Tmem27	4.22665	3.38115e-10	3.50666e-09
Catsperb	4.22523	3.13857e-08	2.58519e-07
Hopx	4.2244	2.33489e-76	4.73934e-74
Gm12185	4.21856	2.33002e-43	1.66722e-41
Cldn8	4.21767	1.32973e-43	9.61853e-42
Gata2	4.21213	1.15762e-17	2.19517e-16
Sytl2	4.21053	3.01888e-60	3.92494e-58
Sdpr	4.20865	3.44774e-45	2.72153e-43
Gm15433	4.20102	4.37523e-09	3.99229e-08
Tmem37	4.19225	1.63389e-33	7.77545e-32
Bmpr1b	4.18941	1.32041e-18	2.69668e-17
Slc1a1	4.18883	2.19404e-30	8.83477e-29
Ikzf1	4.17614	6.94504e-94	2.4237e-91
Sult1d1	4.17518	9.23623e-11	1.02298e-09
Pla2g4f	4.17392	2.5313e-25	7.65239e-24
Ugt1a1	4.16575	1.72196e-08	1.46319e-07
B3gnt5	4.16094	3.75671e-11	4.31706e-10
Lrriq1	4.15855	2.01381e-16	3.56078e-15
Nrn1	4.15453	7.7997e-09	6.91655e-08
Pdk4	4.15069	6.64215e-21	1.55442e-19
Mal	4.14528	1.85431e-14	2.85053e-13
Lats2	4.141	1.21391e-32	5.50048e-31
Gjb3	4.13762	1.50302e-32	6.76429e-31
Dcxr	4.11985	2.11994e-37	1.22231e-35
Wfdc3	4.11864	4.0996e-37	2.31018e-35
Col23a1	4.11608	1.4897e-32	6.71951e-31
Phlda1	4.11356	1.75938e-22	4.56291e-21
Cyr61	4.11002	9.67944e-57	1.11297e-54
Swap70	4.09717	2.70139e-45	2.15807e-43
Lrrc63	4.09634	8.8516e-13	1.18006e-11
Krt19	4.09397	5.5708e-101	2.40901e-98
Chst15	4.08956	1.18683e-25	3.6946e-24
Tchh	4.08256	2.04291e-16	3.60902e-15
Drc7	4.07866	7.87211e-08	6.19921e-07
Gm12188	4.07643	2.49289e-07	1.84687e-06
Trpm3	4.07224	8.79319e-32	3.78602e-30
Ikzf3	4.06338	6.94552e-21	1.6235e-19
Gm13899	4.04967	2.95277e-08	2.43821e-07
Itga1	4.04108	1.64875e-45	1.33321e-43
Gsta2	4.03917	7.4017e-09	6.59063e-08
Gramd2	4.03632	6.37078e-40	4.01037e-38
Hrh2	4.02517	3.63453e-11	4.18634e-10
Myof	4.02184	3.65205e-35	1.89184e-33
Trip6	4.01933	1.50003e-37	8.67404e-36
Cecr2	4.01476	4.00988e-64	6.04277e-62
Ifit1	4.01469	2.40724e-21	5.81832e-20
Trim30a	4.01042	6.3876e-51	6.22853e-49
Cxcl10	4.01004	1.17115e-13	1.68693e-12
Gm7592	4.00752	2.33784e-08	1.95232e-07
Rcan1	4.00414	3.83359e-26	1.23394e-24
Prdm16	3.99338	2.51213e-21	6.0498e-20
Palm2Akap2	3.98876	1.87897e-35	9.83593e-34
Gm16464	3.98516	2.44493e-08	2.03577e-07
Tcea3	3.97545	3.29335e-13	4.59084e-12
Ces1e	3.97522	1.38048e-09	1.33239e-08
Mob3b	3.96676	8.32211e-67	1.33503e-64
Asap3	3.96229	3.3865e-48	3.07599e-46
Elf5	3.96208	4.00675e-152	7.24565e-149
Tnfrsf19	3.96104	3.17314e-52	3.25362e-50
Psme2b	3.95412	5.601e-10	5.66998e-09
Mocos	3.95342	4.75003e-41	3.16012e-39
Gm15901	3.95163	1.97707e-07	1.47904e-06
Ikzf2	3.95013	3.71422e-30	1.4836e-28
A530032D15Rik	3.9411	1.17009e-15	1.95427e-14
Vdr	3.94025	7.88515e-42	5.35329e-40
Cyp2j9	3.93765	3.52699e-16	6.13277e-15
Gm13717	3.93532	4.93567e-07	3.51901e-06
Cftr	3.93434	6.07439e-36	3.24817e-34
Car2	3.93279	7.85587e-88	2.26477e-85
Wdr72	3.93012	2.30061e-44	1.7534e-42
Htra1	3.92905	2.97406e-44	2.23245e-42
Icam1	3.92753	2.18347e-38	1.28883e-36
Ccdc141	3.90896	8.52833e-64	1.26601e-61
Il7	3.89936	3.09565e-45	2.45333e-43
Fam179a	3.89723	7.36438e-32	3.19155e-30
F2rl1	3.89302	5.7408e-40	3.62527e-38
Palm2	3.89262	1.01331e-16	1.82249e-15
Cyp2s1	3.89219	7.04506e-32	3.05983e-30
Dock8	3.89109	1.98423e-169	4.93379e-166
Smim3	3.89078	3.84659e-32	1.69284e-30
Anxa8	3.8775	6.7752e-12	8.38136e-11
Rhov	3.87188	5.15411e-52	5.23089e-50
Fas	3.87001	6.84434e-14	1.00701e-12
Gdf5	3.86638	5.76125e-07	4.05961e-06
Rgmb	3.86216	2.75393e-25	8.27511e-24
Car13	3.85488	2.45864e-47	2.1172e-45
Dclk1	3.85048	5.05328e-40	3.20127e-38
Aspg	3.84133	2.6565e-07	1.96224e-06
Notch1	3.8403	5.03852e-11	5.70115e-10
Gbp2	3.8368	3.04198e-18	6.08152e-17
Susd2	3.83671	1.25119e-19	2.72306e-18
Gsta1	3.83646	1.49967e-07	1.14355e-06
Akap2	3.83233	6.74447e-43	4.72398e-41
Cytip	3.83129	1.01143e-101	4.47097e-99
Ebf3	3.82946	3.32719e-13	4.63477e-12
Klk14	3.82633	1.1313e-16	2.02738e-15
Dpep1	3.81654	3.13598e-07	2.29173e-06
Rhod	3.81536	8.08573e-31	3.32317e-29
Klkb1	3.81325	1.46816e-07	1.12024e-06
Stmnd1	3.80949	6.29776e-07	4.40021e-06
Fcamr	3.80661	1.13197e-11	1.36799e-10
Wnt11	3.80197	1.27092e-25	3.94401e-24
Sp100	3.79773	6.73096e-78	1.39471e-75
Gdnf	3.78481	1.74529e-11	2.07391e-10
Apol7b	3.78395	2.28209e-09	2.15552e-08
Cx3cl1	3.78334	1.96199e-50	1.87634e-48
Ugt1a6a	3.77992	8.27636e-09	7.32355e-08
Gm9949	3.77687	1.78636e-16	3.16423e-15
Scnn1g	3.77238	3.45726e-30	1.38374e-28
Hes1	3.77195	1.25594e-34	6.3409e-33
Fads3	3.75605	9.54254e-190	3.79641e-186
Vnn1	3.75338	1.07481e-08	9.3979e-08
Isg15	3.74951	3.25252e-26	1.04861e-24
Ppp2r2b	3.74382	1.49817e-68	2.56911e-66
Napsa	3.74372	7.42401e-30	2.93013e-28
Maob	3.73867	8.96234e-65	1.38201e-62
Adh7	3.73115	1.14044e-09	1.10878e-08
Htra3	3.73097	1.25295e-08	1.08637e-07
Cd74	3.73072	7.61367e-48	6.88414e-46
Phf11b	3.72684	1.79974e-12	2.33532e-11
Oacyl	3.72459	1.10641e-26	3.64382e-25
Rnaset2b	3.71517	2.08648e-31	8.83071e-30
Bnipl	3.71472	3.95477e-33	1.83376e-31
Plcd3	3.71205	9.56566e-34	4.65232e-32
Phlda2	3.70838	4.46947e-07	3.20847e-06
Ly6i	3.70731	9.699e-13	1.28966e-11
Osr1	3.70649	3.92613e-18	7.80207e-17
Atoh8	3.69535	6.37882e-18	1.23431e-16
Antxrl	3.69417	1.86775e-06	1.22618e-05
Gpx8	3.69249	5.9241e-09	5.33706e-08
Tgfb2	3.69166	1.72786e-29	6.71301e-28
Sparc	3.68814	2.39999e-33	1.12862e-31
Fzd7	3.68579	9.85355e-44	7.15353e-42
Ager	3.68465	3.69083e-24	1.04733e-22
Clu	3.6714	1.07335e-60	1.41398e-58
Mrc2	3.67029	1.32708e-16	2.36755e-15
Rbm47	3.6633	1.06127e-50	1.01985e-48
Tmem140	3.65904	1.94019e-62	2.73718e-60
Frem1	3.65783	6.55175e-27	2.19038e-25
C130026I21Rik	3.6547	1.77764e-27	6.1178e-26
Als2cl	3.6526	8.60722e-44	6.2716e-42
Nod1	3.64999	7.06194e-63	1.02537e-60
Cxcl16	3.64729	8.02048e-61	1.07076e-58
Yap1	3.64618	3.36336e-30	1.34887e-28
Gstt1	3.64583	3.23394e-28	1.16652e-26
Aox1	3.6457	6.67853e-30	2.65168e-28
Upk2	3.64003	6.34748e-07	4.43187e-06
Fmo1	3.63949	5.62595e-72	1.03622e-69
H2-DMb1	3.63074	1.89381e-30	7.64131e-29
Gm8696	3.62571	1.64758e-08	1.40479e-07
Sdc1	3.62162	7.50718e-53	7.85962e-51
Ifit2	3.61917	2.42956e-33	1.13983e-31
Mettl7b	3.61865	1.64727e-06	1.08645e-05
Mybpc2	3.61386	3.8977e-23	1.05344e-21
Smtnl1	3.60993	1.99135e-09	1.88988e-08
Lrig3	3.60404	4.35588e-19	9.15933e-18
Runx1	3.60387	1.06754e-93	3.66128e-91
Cdhr3	3.6011	1.50476e-12	1.96409e-11
Bgn	3.59356	3.0103e-81	6.96289e-79
Rad51b	3.59341	4.12207e-24	1.16637e-22
Gpam	3.59259	7.94463e-29	2.99876e-27
Prrx2	3.59159	1.20342e-11	1.44905e-10
Npc2	3.59154	6.1665e-113	4.22979e-110
Kdr	3.59068	4.88603e-26	1.55705e-24
Gstk1	3.58917	4.1853e-35	2.16244e-33
Irak2	3.58819	3.80714e-71	6.8847e-69
Slc6a14	3.58331	3.94688e-18	7.83546e-17
Ahr	3.58205	1.58595e-94	5.63352e-92
Spp2	3.57807	1.04604e-06	7.07026e-06
Ifi44l	3.57594	7.84494e-11	8.7571e-10
Agmo	3.57481	3.89346e-74	7.44699e-72
Itga2	3.57444	4.18648e-53	4.42965e-51
Slc1a2	3.56802	3.6836e-08	3.00674e-07
Col4a6	3.56409	7.17296e-47	6.09763e-45
Atp2c2	3.56156	6.1057e-16	1.03719e-14
Cxcl17	3.55698	1.47793e-20	3.39872e-19
Lgals2	3.55504	1.43245e-08	1.23192e-07
Itpkb	3.54826	1.81601e-36	1.00344e-34
Kcnk5	3.53352	1.60885e-11	1.91407e-10
Sat1	3.53091	5.5944e-56	6.32295e-54
Fam129a	3.52846	3.95236e-43	2.80787e-41
Gbp8	3.52733	1.20819e-10	1.31834e-09
Adam1b	3.52036	2.39501e-33	1.12862e-31
Rnd3	3.51916	7.80766e-34	3.81597e-32
Wfdc18	3.51743	3.50527e-06	2.19198e-05
Ptrf	3.5156	3.68345e-24	1.04673e-22
Adamts15	3.51302	8.41297e-38	4.92208e-36
Col12a1	3.51298	4.01033e-13	5.52448e-12
Bpifb1	3.5108	2.21286e-12	2.84707e-11
AW011738	3.51023	1.77805e-55	1.98702e-53
Noxa1	3.50629	1.00736e-09	9.8711e-09
Rftn2	3.50138	7.54818e-28	2.64346e-26
Ppp1r36	3.49513	1.39851e-13	2.00715e-12
Smad6	3.48626	1.84463e-17	3.48465e-16
Igsf11	3.48505	2.57304e-26	8.32242e-25
Adrb1	3.48401	5.22734e-22	1.3179e-20
Msrb3	3.48218	2.50826e-19	5.34201e-18
Tcf7l2	3.48151	2.72197e-88	8.08141e-86
Krtap1-5	3.47971	3.6367e-06	2.26633e-05
Gm10240	3.47631	2.53512e-06	1.62464e-05
Gm13370	3.47631	2.53512e-06	1.62464e-05
Gm16184	3.47219	5.33951e-13	7.27989e-12
Met	3.46603	3.17338e-20	7.10865e-19
Sftpa1	3.46492	8.82032e-08	6.89948e-07
Gstm2	3.46284	1.40767e-33	6.79645e-32
B3gnt6	3.46283	4.86593e-07	3.47302e-06
Klk9	3.45921	5.72444e-08	4.58601e-07
Sp110	3.45891	4.05347e-43	2.85928e-41
Atp7b	3.45845	2.99913e-31	1.26128e-29
Tbkbp1	3.45724	1.40165e-28	5.22128e-27
Plekhd1	3.43888	1.15535e-33	5.59179e-32
Mab21l3	3.43736	5.00051e-32	2.19097e-30
Mettl20	3.43346	2.80445e-25	8.41419e-24
Sp140	3.4227	4.22955e-58	5.13013e-56
Gm13418	3.42238	4.49609e-06	2.76123e-05
Tmem116	3.42132	1.16786e-47	1.04175e-45
Dnah11	3.42067	1.38233e-25	4.28308e-24
Gjb6	3.41298	3.28186e-06	2.06395e-05
Ccdc146	3.40909	3.3914e-11	3.91309e-10
Tmem125	3.40865	9.37919e-38	5.47129e-36
Proc	3.39951	9.70676e-10	9.53987e-09
Zfp809	3.38832	1.49375e-40	9.74221e-39
Gsto1	3.3873	4.98099e-46	4.09429e-44
Heph	3.38716	2.36653e-10	2.49868e-09
Slc2a3	3.382	2.74038e-34	1.35939e-32
Eya1	3.38106	2.56425e-25	7.73737e-24
Papolb	3.37937	3.36439e-10	3.49474e-09
Gal3st1	3.37752	1.49107e-22	3.88733e-21
Rasgef1b	3.37722	3.62718e-70	6.50017e-68
Slit2	3.37398	8.03733e-41	5.31158e-39
Ankrd1	3.3728	4.06894e-08	3.30635e-07
Tmem40	3.37211	1.85493e-10	1.99019e-09
Pvr	3.3698	4.39911e-26	1.40687e-24
Lamb2	3.36948	8.32146e-26	2.61915e-24
Pld2	3.36219	2.35042e-57	2.79968e-55
Tmem213	3.3546	2.29987e-06	1.48536e-05
Cnn2	3.35141	8.49835e-31	3.48555e-29
Pon3	3.34576	4.32359e-69	7.54428e-67
Cth	3.34374	2.93422e-17	5.47025e-16
Fga	3.33913	1.93571e-06	1.26745e-05
Ccdc121	3.33667	1.47261e-06	9.79604e-06
Gstt3	3.33288	5.08001e-21	1.19305e-19
Iglc2	3.33287	5.22599e-07	3.70608e-06
Ugt1a7c	3.33062	2.27044e-19	4.84587e-18
Krt13	3.32833	1.21461e-05	6.98298e-05
Ppara	3.32608	3.51867e-24	1.00134e-22
Rab38	3.32172	8.12698e-27	2.70338e-25
Dppa5a	3.31671	2.63258e-07	1.94529e-06
Itpr3	3.3135	1.77483e-98	7.51167e-96
Tmc7	3.31265	1.04165e-30	4.26347e-29
Ly6g6e	3.31119	1.19652e-15	1.9934e-14
Epsti1	3.30985	5.30282e-29	2.02076e-27
G630090E17Rik	3.30873	1.0319e-05	6.00721e-05
Igfbp7	3.30424	5.18847e-24	1.46189e-22
1700016C15Rik	3.29996	6.99268e-25	2.08543e-23
Itih5	3.29797	5.40091e-46	4.42119e-44
Slc16a11	3.28059	5.97326e-28	2.11048e-26
C4bp-ps1	3.27879	1.47126e-06	9.79133e-06
Bcan	3.26982	5.11298e-17	9.36533e-16
Gm12982	3.26551	1.6934e-05	9.51317e-05
Gypc	3.2637	1.38109e-06	9.21282e-06
Tmie	3.26146	2.14613e-78	4.49377e-76
Phf11d	3.25899	1.19491e-61	1.63925e-59
Ier3	3.24763	3.87701e-27	1.31159e-25
Bpifb5	3.24604	6.75435e-08	5.35929e-07
A630077J23Rik	3.24391	1.37849e-10	1.49514e-09
AU018091	3.24206	4.63072e-06	2.83778e-05
Acot1	3.24066	8.20234e-07	5.64375e-06
Efemp1	3.24049	9.11477e-26	2.85529e-24
D630039A03Rik	3.2382	1.24042e-23	3.44134e-22
Cyp4a31	3.23725	6.00792e-19	1.25141e-17
Slc10a6	3.23303	4.37441e-07	3.14591e-06
Steap4	3.23128	1.54319e-07	1.17434e-06
Ptpn13	3.231	2.40463e-130	2.27776e-127
Alas1	3.23037	8.30966e-39	5.02419e-37
Serping1	3.22762	2.11611e-20	4.79427e-19
Esr1	3.22601	7.81853e-32	3.37367e-30
C1ra	3.22466	6.07989e-32	2.65222e-30
Smad3	3.22379	1.75141e-33	8.29502e-32
Ninj2	3.21836	1.30429e-05	7.45975e-05
Tfap2a	3.21828	3.3951e-46	2.81397e-44
Tslp	3.21729	3.77092e-08	3.07296e-07
Net1	3.21705	1.26966e-47	1.12751e-45
5430416O09Rik	3.21624	1.0674e-35	5.647e-34
Tm4sf1	3.21618	1.87291e-10	2.00624e-09
Serpinb10	3.21223	2.37302e-05	0.000129685
9930111J21Rik2	3.21214	2.44232e-40	1.58767e-38
Agrn	3.21067	3.20369e-75	6.30969e-73
Ppap2b	3.20693	6.52851e-26	2.06463e-24
Ppp1r1b	3.20295	2.2773e-15	3.72227e-14
Cbr3	3.19599	4.11598e-16	7.08262e-15
Topaz1	3.19518	2.19543e-05	0.000120673
Gm5398	3.1881	2.51856e-05	0.000137183
Cmya5	3.18585	4.96982e-37	2.79264e-35
Rgma	3.18381	6.05276e-19	1.25943e-17
Arhgap44	3.1807	2.63484e-97	1.04825e-94
Ifi47	3.17997	1.41064e-32	6.37736e-31
Fat3	3.17785	2.57458e-06	1.64833e-05
Wwc2	3.17483	4.89221e-26	1.55705e-24
Atp13a4	3.17432	3.22423e-10	3.35617e-09
Copz2	3.16839	6.7649e-30	2.68063e-28
Adhfe1	3.1672	1.55069e-25	4.76759e-24
Sema6a	3.16676	1.35079e-38	8.06904e-37
Ahnak	3.16092	2.26371e-25	6.87477e-24
Gm15369	3.15144	3.05973e-06	1.93588e-05
Prss22	3.1343	1.24719e-10	1.3594e-09
Slc19a3	3.13121	6.03235e-13	8.20201e-12
Lpar3	3.12948	3.07377e-11	3.55692e-10
Cldn11	3.12043	4.07576e-11	4.65949e-10
AC133103.1	3.11836	7.43998e-09	6.61878e-08
Ramp1	3.11773	5.30613e-18	1.0348e-16
Oasl2	3.11746	1.41382e-29	5.53617e-28
Pdlim1	3.1166	3.40462e-13	4.7393e-12
Lancl3	3.11409	6.4286e-09	5.77587e-08
Nynrin	3.11331	5.15211e-19	1.07993e-17
Ccdc125	3.11244	9.99074e-28	3.48049e-26
Pter	3.11119	6.51315e-17	1.18601e-15
Timp3	3.10992	1.57489e-58	1.9954e-56
Plce1	3.10256	2.78342e-34	1.37731e-32
Tnni2	3.09964	7.84895e-05	0.000390524
Gm20574	3.09922	1.29786e-05	7.4251e-05
Tlr3	3.09528	1.88112e-07	1.41311e-06
Gm14446	3.0937	2.02811e-10	2.16318e-09
Irx1	3.09345	4.0269e-31	1.6758e-29
BC030870	3.09105	1.69007e-24	4.90786e-23
Echdc3	3.08802	1.71049e-26	5.58704e-25
Slc44a4	3.08353	2.44888e-37	1.4027e-35
Efna4	3.08335	1.34564e-10	1.4619e-09
Sult1a1	3.08322	2.93435e-34	1.44839e-32
AA467197	3.07669	1.91316e-11	2.26528e-10
Layn	3.07624	1.87894e-10	2.01054e-09
Ctsc	3.0755	1.8145e-52	1.87016e-50
Cdrt4	3.07501	1.84532e-05	0.000102706
Hspa1b	3.0717	9.04626e-07	6.18804e-06
Grin2b	3.07135	2.01577e-11	2.37827e-10
Prdm5	3.07088	8.2157e-41	5.41148e-39
Gpc4	3.06988	3.0078e-15	4.86678e-14
Cyp2d22	3.06944	3.8607e-16	6.6722e-15
Smim6	3.06681	1.44515e-25	4.46382e-24
Zfp456	3.06562	5.61162e-12	6.981e-11
Sftpc	3.06214	3.28502e-06	2.06463e-05
Pla2g1b	3.05996	2.95536e-06	1.87282e-05
Gm5431	3.05733	3.57498e-40	2.29398e-38
Slc26a11	3.05682	1.66154e-19	3.57699e-18
Rab20	3.05272	6.37423e-15	1.00952e-13
Clic5	3.0467	5.85563e-20	1.29566e-18
Proser2	3.04342	6.27574e-18	1.21792e-16
Gstm6	3.04173	2.28385e-08	1.91045e-07
Tspan9	3.04103	1.53758e-26	5.03052e-25
Mdfic	3.04016	5.46099e-23	1.46204e-21
Hnmt	3.03909	3.75055e-11	4.31249e-10
Kcne3	3.02936	7.53304e-06	4.48645e-05
Oasl1	3.01964	1.35186e-18	2.75807e-17
Amotl2	3.0183	3.75012e-42	2.6083e-40
Gm6746	3.01183	4.63187e-05	0.000239753
Slc16a2	3.01083	3.35587e-10	3.48772e-09
Ifi44	3.00708	3.79215e-36	2.07235e-34
Galm	3.00704	1.43157e-14	2.21436e-13
Sh3rf3	3.00498	1.80181e-13	2.56011e-12
Tnfsf18	3.00312	7.56538e-05	0.000377737
Cd97	3.0029	3.99086e-42	2.76607e-40
Lrp4	3.00274	1.50553e-33	7.21639e-32
Adam30	2.99839	2.94744e-11	3.42468e-10
Rasl11b	2.99175	1.96686e-23	5.38167e-22
Gm15670	2.98759	3.59276e-05	0.000190528
Aass	2.98704	1.04632e-09	1.02278e-08
Tc2n	2.98445	8.57838e-34	4.18238e-32
Lrrc55	2.9759	6.20034e-06	3.73749e-05
Kcne2	2.97464	3.88351e-07	2.80605e-06
Lrp2	2.97149	9.15739e-27	3.04105e-25
Pdlim2	2.96833	9.61018e-17	1.73001e-15
Slco1a5	2.96787	1.09132e-05	6.32717e-05
Gm13288	2.9672	1.19201e-07	9.20116e-07
Hspa1a	2.96405	8.38443e-07	5.75909e-06
Stom	2.9639	5.64695e-36	3.03592e-34
1700086D15Rik	2.95718	8.67434e-18	1.66073e-16
H2-Ab1	2.95099	3.87097e-26	1.24396e-24
Ccdc102a	2.94967	7.43748e-07	5.13703e-06
Nlrp4a	2.94965	1.71073e-09	1.63526e-08
Gbp5	2.94939	1.54005e-05	8.72532e-05
Slamf8	2.94665	2.54926e-05	0.000138703
Casp4	2.94594	5.49595e-23	1.46943e-21
RP24-268P11.1	2.94566	2.66744e-05	0.00014458
Ubd	2.94533	4.35498e-05	0.000227135
Kitl	2.94497	7.88955e-22	1.96665e-20
Dmd	2.94091	8.86495e-57	1.02524e-54
Rprm	2.93436	2.95333e-05	0.000158906
Cryab	2.93364	2.68352e-09	2.50967e-08
Tmem243	2.93354	2.82223e-43	2.01218e-41
F3	2.93279	1.72535e-14	2.65434e-13
Acox2	2.93224	9.71692e-10	9.54513e-09
Prss35	2.93055	1.00536e-18	2.06597e-17
H2-Aa	2.92636	7.89078e-49	7.30062e-47
Hspb1	2.92442	1.03815e-24	3.07304e-23
Lgals3	2.92115	6.05823e-36	3.24817e-34
Tmem98	2.91686	1.08735e-09	1.06079e-08
Gm12294	2.91539	1.27898e-19	2.77745e-18
Gm12187	2.91184	8.26582e-05	0.00040932
Ppp1r3c	2.91111	1.11677e-14	1.74507e-13
Gm6445	2.91026	0.000107224	0.000521235
Arhgef37	2.90948	1.75156e-07	1.32178e-06
Ly6g6d	2.90898	3.06484e-05	0.000164417
Aldh2	2.90837	1.11313e-32	5.0669e-31
Rab29	2.897	5.84924e-12	7.26752e-11
Alox15	2.89236	9.01138e-06	5.29533e-05
Entpd8	2.8914	1.31484e-05	7.51793e-05
Trim12a	2.89039	8.84804e-36	4.71864e-34
Gm867	2.88388	0.000168459	0.000789026
Tctex1d4	2.88253	2.37308e-05	0.000129685
Dhrs3	2.88066	2.47505e-15	4.03225e-14
Aldh1l1	2.88053	1.98025e-06	1.29448e-05
Gulp1	2.8799	1.22013e-06	8.19764e-06
Serpinb9	2.87917	1.64693e-22	4.27686e-21
Il18r1	2.87562	7.99836e-23	2.11574e-21
Atp11a	2.87364	1.88796e-60	2.47075e-58
Ooep	2.86853	1.43954e-33	6.9335e-32
Chil1	2.86504	3.11675e-05	0.000167021
Slc43a3	2.86438	2.01565e-24	5.83629e-23
Gli2	2.86223	8.93776e-06	5.25384e-05
Chrm3	2.86171	3.71767e-07	2.69308e-06
Slc39a12	2.85649	6.68416e-05	0.000336696
Prkci	2.85554	6.5243e-41	4.32604e-39
Avpi1	2.85338	7.46087e-31	3.0727e-29
Gm10300	2.85153	1.17583e-05	6.77764e-05
Vipr2	2.85037	1.02618e-12	1.35994e-11
Kctd12b	2.84804	3.04554e-14	4.61753e-13
Asah2	2.84736	2.80907e-49	2.62338e-47
Synm	2.84501	1.4241e-22	3.7176e-21
Gm14387	2.84388	1.16114e-10	1.26839e-09
Rtp4	2.84138	5.55993e-11	6.26618e-10
Rbm46	2.83532	1.62275e-05	9.14182e-05
Kcnj2	2.83176	3.6817e-13	5.10885e-12
Dynlrb2	2.83136	3.83517e-10	3.94463e-09
A630023A22Rik	2.82993	4.5716e-05	0.000237127
Lypd6	2.82928	1.37904e-08	1.18804e-07
Cdc42ep5	2.82846	3.48541e-08	2.85198e-07
P2ry1	2.82659	1.87764e-19	4.02913e-18
Sgpp2	2.82215	9.81213e-26	3.06891e-24
C130074G19Rik	2.82093	6.35535e-11	7.13434e-10
Fam53b	2.82023	8.9686e-30	3.52576e-28
Plscr2	2.81865	2.0766e-29	8.05219e-28
Bco2	2.81849	0.000210342	0.000964752
Acss2	2.81419	1.05302e-25	3.28833e-24
Adamts3	2.81166	8.18447e-05	0.000405695
Stard8	2.80961	1.35325e-31	5.789e-30
Gm14052	2.80863	3.02133e-21	7.22359e-20
Creb5	2.80684	8.89286e-05	0.00043808
Dnajc5b	2.8062	1.57615e-05	8.90197e-05
Igfbp6	2.80445	5.15248e-06	3.13819e-05
Ifitm1	2.79906	1.25337e-08	1.08637e-07
H2-Oa	2.79742	7.33611e-06	4.37702e-05
Npr2	2.79391	2.32003e-39	1.43323e-37
Mfge8	2.79206	5.08955e-24	1.43809e-22
Zfp872	2.78367	7.19902e-24	2.0141e-22
Sntg2	2.7819	2.7493e-10	2.88445e-09
Mlc1	2.77947	0.000219939	0.00100391
Ecscr	2.778	3.00533e-08	2.47955e-07
Plekhs1	2.77749	6.18727e-05	0.000313653
Vnn3	2.77724	1.04361e-06	7.05628e-06
Gipc2	2.77502	1.87599e-12	2.4295e-11
Fgf1	2.77241	8.12509e-49	7.4826e-47
Ddx60	2.76479	1.15528e-30	4.68041e-29
Il17re	2.76328	3.77987e-05	0.000199177
Prdx6	2.76215	4.95665e-65	7.7636e-63
Arhgef26	2.7619	2.24115e-24	6.47037e-23
AC132444.1	2.76089	3.71317e-09	3.41323e-08
Gabra3	2.76075	2.83509e-07	2.08563e-06
Pde7b	2.76041	6.29483e-18	1.21958e-16
Amotl1	2.75935	1.04655e-27	3.63317e-26
Shroom1	2.75671	1.03626e-21	2.57345e-20
Gm6610	2.75259	2.67371e-07	1.97275e-06
Gm11805	2.75197	0.000289931	0.00128374
Hsd17b11	2.75189	9.71764e-73	1.82362e-70
Lipe	2.75103	1.27274e-37	7.38117e-36
Ptpn14	2.74101	1.21901e-30	4.92856e-29
Ppp1r3b	2.73978	3.68293e-13	5.10885e-12
Agpat9	2.73945	3.04509e-22	7.82595e-21
Rapgef5	2.73851	5.55383e-24	1.56041e-22
Pgc	2.73578	0.000102915	0.000501882
Celsr1	2.73481	2.46778e-49	2.31552e-47
Bend6	2.73413	2.60779e-12	3.32739e-11
Gm13770	2.73389	0.000242985	0.00109627
Ly6k	2.73218	1.65442e-09	1.58449e-08
Stk10	2.73217	1.13383e-40	7.44362e-39
Bhlhe40	2.72699	1.36138e-26	4.46875e-25
Liph	2.72616	3.58721e-14	5.39764e-13
Anxa2	2.72448	1.43752e-19	3.11155e-18
Plekhf1	2.7177	5.23326e-20	1.16053e-18
Agxt	2.71624	0.00019824	0.000914517
Idh1	2.71589	3.70254e-52	3.77697e-50
Dcbld1	2.71486	1.47378e-05	8.36418e-05
Dpt	2.71477	0.000176115	0.000821785
Fbxo39	2.70309	0.000262964	0.00117469
BC067074	2.70112	1.54155e-14	2.37894e-13
Bst2	2.69834	1.38749e-15	2.29808e-14
Gm6904	2.69778	1.13017e-09	1.09987e-08
Lad1	2.69222	3.73754e-27	1.26656e-25
Gm11366	2.69049	0.000274401	0.0012233
Antxr2	2.6886	2.44144e-11	2.85509e-10
Il33	2.68228	8.04864e-05	0.00039936
Gm13132	2.68035	0.000396812	0.00170336
Dpcr1	2.67962	1.14088e-06	7.69304e-06
Osr2	2.67929	5.54629e-05	0.000283617
Clec2d	2.67817	1.05803e-11	1.28019e-10
Gm10801	2.67717	8.49913e-08	6.65871e-07
Ptk7	2.67647	2.32518e-09	2.19414e-08
Ntng1	2.6752	0.000187246	0.000869239
Tnfrsf9	2.67343	3.00932e-15	4.86678e-14
Gm7609	2.67315	1.04742e-11	1.26889e-10
Syt8	2.6683	6.93745e-05	0.000348484
Pcdh19	2.66803	6.1749e-07	4.32047e-06
Arrdc1	2.66757	1.03284e-27	3.59182e-26
Sorl1	2.66643	4.0482e-51	4.00631e-49
Epdr1	2.66366	1.31584e-06	8.80412e-06
Gm15795	2.66244	0.000203666	0.000937371
Tectb	2.66039	6.32423e-05	0.000320106
Ccl20	2.65875	0.000100077	0.000489123
Gm11460	2.65799	0.000188792	0.000875806
Cks1brt	2.6576	6.36024e-05	0.000321683
Por	2.65585	1.48116e-33	7.11671e-32
Hs3st3a1	2.65474	2.31259e-13	3.26256e-12
Dock1	2.65427	1.60543e-21	3.9329e-20
Gm128	2.65418	3.66505e-08	2.99283e-07
Pxmp2	2.65345	6.46988e-06	3.88584e-05
Vsig2	2.65322	1.39254e-25	4.308e-24
Lrrd1	2.65288	0.000219084	0.0010007
Arhgap29	2.65223	1.34087e-19	2.9055e-18
Il13ra2	2.64545	0.000278227	0.00123731
Col4a3	2.6432	2.96345e-15	4.80432e-14
AI317395	2.64305	3.61627e-05	0.00019152
AU015836	2.64142	0.000193179	0.000893445
L3mbtl3	2.63951	5.23894e-13	7.1624e-12
Pde4b	2.63839	1.51331e-22	3.94016e-21
Abca13	2.63404	5.21064e-39	3.20898e-37
Gata6	2.63331	8.60035e-17	1.55103e-15
Gbp9	2.63157	7.86006e-14	1.15134e-12
Mcpt1	2.63102	0.000637002	0.00261479
Npnt	2.6307	1.1491e-25	3.58274e-24
Vsx1	2.6305	1.21833e-07	9.39705e-07
Ivl	2.62998	0.000192039	0.000889208
Otx1	2.62809	4.31857e-08	3.49919e-07
Rptn	2.62594	0.000260495	0.00116523
Specc1	2.62482	2.97986e-17	5.54493e-16
Sytl4	2.62422	7.55423e-19	1.56205e-17
Tnfsf13	2.62307	5.57502e-29	2.11638e-27
Slc23a1	2.62082	3.189e-35	1.65628e-33
RP23-436F15.5	2.61947	0.000395109	0.00169789
Ctse	2.61739	8.96872e-13	1.19415e-11
Plac9a	2.61279	1.79634e-08	1.52379e-07
Birc3	2.61168	1.06493e-37	6.19405e-36
Rac3	2.61151	2.77761e-27	9.44483e-26
Zfp57	2.6107	4.57269e-08	3.69156e-07
Spdef	2.60646	1.8809e-05	0.000104452
Fndc7	2.60496	1.25047e-08	1.08479e-07
Rhbdf1	2.6008	1.09877e-55	1.23484e-53
Cnksr2	2.60051	9.03099e-08	7.05595e-07
Rhou	2.5998	1.35191e-46	1.13469e-44
Tspan33	2.5991	6.0613e-29	2.29223e-27
Mfap3l	2.59491	1.31917e-23	3.64963e-22
Nlrp9a	2.59467	1.75711e-05	9.82084e-05
Rel	2.59456	9.78204e-13	1.29896e-11
Hydin	2.59363	1.42215e-05	8.08732e-05
Gm20620	2.59361	0.000217628	0.000995183
St7	2.59265	7.96804e-09	7.057e-08
Gprc5a	2.58335	7.39762e-20	1.6278e-18
Gm5475	2.58331	1.39407e-07	1.06534e-06
Gm8752	2.58211	5.02905e-08	4.04684e-07
Dapk1	2.58064	1.94119e-47	1.6936e-45
Rspo1	2.57968	2.06645e-10	2.2017e-09
Epha4	2.57844	1.43661e-05	8.16489e-05
B3gnt3	2.57577	3.03842e-25	9.10244e-24
Flt4	2.57425	2.70368e-16	4.74682e-15
Cfap69	2.57318	5.20665e-07	3.69499e-06
Parp3	2.57251	1.8615e-13	2.64116e-12
Daf2	2.57078	3.30033e-09	3.05208e-08
Notch2	2.56926	6.68211e-31	2.75769e-29
Ltbp2	2.56852	1.00245e-10	1.10549e-09
Ehd2	2.56846	7.60526e-09	6.75073e-08
Slpi	2.56841	9.6291e-15	1.5082e-13
1700009P17Rik	2.56523	3.3111e-06	2.07971e-05
Slc6a15	2.56442	9.88029e-16	1.65716e-14
Steap2	2.56431	3.63165e-19	7.66075e-18
Mfsd7c	2.56351	3.81259e-21	9.03935e-20
Samd12	2.56329	7.33914e-09	6.54078e-08
Ttc23	2.56254	3.78576e-10	3.89582e-09
Il1r1	2.56125	7.19533e-33	3.29792e-31
Gm13566	2.55985	0.000250146	0.00112424
Gm15936	2.55561	0.000171366	0.00080132
Glipr1	2.55551	1.94794e-09	1.85134e-08
Dmrt2	2.55094	4.26969e-11	4.86999e-10
Angptl4	2.54971	8.91257e-06	5.24368e-05
Ppargc1a	2.54845	5.59844e-29	2.12122e-27
Frem2	2.54678	2.73533e-20	6.16209e-19
Mboat1	2.54483	5.89665e-49	5.48113e-47
1700019N19Rik	2.54287	0.000699689	0.00284103
Clcf1	2.54273	8.17589e-11	9.10609e-10
Olfr110	2.5425	0.000219081	0.0010007
Lhpp	2.54156	0.000257602	0.00115306
Sh3tc1	2.53921	3.47024e-06	2.17153e-05
Ptpre	2.53814	1.65126e-07	1.25226e-06
Ephx1	2.53814	3.3002e-24	9.41858e-23
AC125149.1	2.53691	0.000192945	0.000892572
1700112E06Rik	2.53655	7.43577e-10	7.40302e-09
Tmem232	2.53637	0.000149392	0.000707549
Fgfrl1	2.53573	2.23556e-20	5.05339e-19
Hc	2.53462	0.000213599	0.000978336
Lypd6b	2.53386	1.88992e-07	1.41759e-06
Tns4	2.5329	2.7538e-09	2.57176e-08
St6gal1	2.53122	1.47446e-49	1.39666e-47
Gbp3	2.52852	1.96256e-16	3.47323e-15
Aanat	2.52706	2.81508e-05	0.000152126
Mmp23	2.5202	1.92376e-07	1.44133e-06
Plb1	2.51796	0.000131165	0.000627345
Gm15376	2.51729	0.000639604	0.00262492
Meox2	2.51652	2.15241e-05	0.000118505
4921511H03Rik	2.5164	0.000164285	0.000771653
Slc26a2	2.51582	4.90419e-27	1.65346e-25
Sidt1	2.51486	6.69974e-17	1.2182e-15
Pon2	2.5147	1.33122e-24	3.90571e-23
D230025D16Rik	2.51356	6.92251e-67	1.12871e-64
Fgf18	2.51283	5.6893e-07	4.01318e-06
Scarf1	2.51063	1.51252e-05	8.57182e-05
Ly6e	2.51051	3.97492e-61	5.37885e-59
Sh2d4a	2.50974	2.46565e-25	7.46526e-24
Prss50	2.50883	0.000599491	0.00247511
Pvrl4	2.5085	8.78541e-16	1.47726e-14
Il1rl2	2.50685	3.00155e-33	1.39829e-31
Ccbe1	2.50436	4.96777e-18	9.72627e-17
Rilp	2.50359	1.94517e-10	2.07694e-09
Ifi27l2b	2.50214	0.000102386	0.000499551
Cd44	2.50122	1.0464e-17	1.98996e-16
Alpl	2.49955	2.58461e-08	2.14758e-07
S100a11	2.49924	1.05676e-20	2.45002e-19
Ptpn18	2.49867	1.6162e-27	5.57183e-26
Serpina10	2.49736	2.77262e-10	2.90584e-09
Tsku	2.49694	7.6966e-05	0.000383615
Crym	2.4965	0.000702088	0.00284961
Gm20796	2.4958	0.000115269	0.000556943
Oat	2.4956	2.6338e-27	8.98654e-26
Nrarp	2.4936	5.5882e-42	3.81995e-40
Mgat3	2.49339	9.37447e-20	2.0492e-18
Enpp6	2.49275	2.94953e-11	3.4251e-10
Gata1	2.49038	0.000793196	0.00318431
Reg3g	2.49001	0.000173647	0.000811034
Sema4a	2.48841	9.37201e-16	1.57456e-14
Fam198a	2.48532	2.219e-12	2.85144e-11
Agr3	2.48415	0.000457608	0.00194254
Iqgap2	2.483	1.24802e-20	2.88e-19
H6pd	2.47963	6.73823e-26	2.1242e-24
Oas1g	2.47789	2.70186e-20	6.1005e-19
Vegfa	2.47619	2.19509e-37	1.26199e-35
Pdpn	2.47425	4.10386e-09	3.75501e-08
Il6	2.47315	0.000289696	0.00128315
Hcar2	2.47291	2.08641e-12	2.68975e-11
Myl1	2.47196	0.000666286	0.00272487
2810474O19Rik	2.47102	1.41609e-24	4.14248e-23
P4ha2	2.47091	1.19377e-27	4.12983e-26
Cachd1	2.47074	1.31795e-18	2.69442e-17
Lcp1	2.46867	9.90642e-45	7.66765e-43
Rhbdf2	2.46829	3.05379e-44	2.28369e-42
Efna3	2.46554	2.37616e-15	3.87431e-14
Cblc	2.46391	4.98221e-12	6.22526e-11
Il15ra	2.46198	3.22372e-24	9.21354e-23
Tst	2.46109	1.41495e-34	7.10761e-33
Cgnl1	2.45871	2.83557e-16	4.96962e-15
Matn4	2.45655	2.84422e-07	2.09158e-06
Mettl7a3	2.4481	2.22257e-11	2.60575e-10
H2-Q7	2.44499	2.69342e-21	6.45512e-20
Ebf2	2.44255	5.26152e-07	3.72994e-06
Slc25a48	2.43756	1.73564e-07	1.31076e-06
Krt33a	2.43664	0.000457388	0.00194202
Cdhr4	2.43653	0.000249362	0.00112148
Fam115c	2.43448	1.21889e-07	9.39776e-07
Sntn	2.4344	0.000483291	0.00204328
2610028H24Rik	2.43413	0.000453023	0.00192414
Oas1a	2.43202	5.33068e-19	1.11501e-17
Mettl8	2.43067	1.14821e-14	1.78858e-13
Tssk4	2.43023	0.000664416	0.00271778
Prrg1	2.42815	6.16817e-16	1.04601e-14
Igsf1	2.42754	0.00064361	0.00263973
Tyro3	2.42742	1.42262e-14	2.20224e-13
H2-Eb1	2.42678	1.64121e-06	1.08282e-05
Ntrk2	2.42321	1.1589e-20	2.68057e-19
Nexn	2.4229	1.7966e-05	0.000100162
Gpr133	2.42075	4.61928e-17	8.4923e-16
Hck	2.41779	3.0312e-07	2.21924e-06
BC064078	2.41459	1.15843e-21	2.86968e-20
AC132444.2	2.4126	0.0012434	0.00478965
AC132444.4	2.4126	0.0012434	0.00478965
AC133103.6	2.4126	0.0012434	0.00478965
Zfp595	2.41038	1.28814e-11	1.54453e-10
Zcchc5	2.40832	0.000934098	0.00369479
Pmp22	2.40822	7.13509e-20	1.57526e-18
Sulf2	2.40699	1.48342e-34	7.43277e-33
Bmp3	2.40644	1.09071e-20	2.52577e-19
Gpr160	2.40474	4.54965e-11	5.17531e-10
Dok1	2.40249	1.02054e-13	1.47855e-12
Oas2	2.40231	7.28605e-23	1.93246e-21
Snx7	2.40045	8.14423e-11	9.07591e-10
Egfl6	2.39994	1.36373e-15	2.2625e-14
Gmnn	2.39497	4.86903e-23	1.30532e-21
Fstl3	2.38902	3.27491e-17	6.08258e-16
Gm6657	2.38653	0.00157647	0.00593026
Gpt	2.38402	0.000228842	0.00104001
Map3k19	2.38363	2.13528e-05	0.000117659
Nr4a2	2.38082	1.78342e-16	3.16183e-15
Gss	2.37418	1.69577e-62	2.40944e-60
RP23-11M24.1	2.37407	0.00200769	0.00735352
Ceacam1	2.37042	1.58419e-18	3.22215e-17
Ccdc158	2.36926	1.92712e-17	3.63704e-16
Fap	2.36581	3.11088e-06	1.96387e-05
Lama5	2.36372	3.23936e-15	5.2176e-14
Csf2	2.36363	0.000304177	0.00134013
Gm3687	2.36277	0.00194062	0.00713544
Fabp2	2.36103	3.33033e-05	0.000177558
Itih2	2.36099	5.00987e-05	0.000258043
Acsm1	2.36062	0.000257178	0.00115217
Tgm1	2.35601	4.91122e-10	4.99458e-09
Ly6c2	2.35551	9.49786e-07	6.47913e-06
Ccdc153	2.35481	9.37384e-05	0.00046052
4930432E11Rik	2.3533	2.10688e-06	1.36916e-05
Traf1	2.35223	3.07008e-11	3.55472e-10
Casp1	2.34486	2.15686e-13	3.05151e-12
Kif6	2.34386	0.000325928	0.00142397
Tlr4	2.3409	4.29665e-46	3.54643e-44
Vamp8	2.34057	7.5173e-44	5.51786e-42
Akr1b8	2.34055	2.04648e-23	5.59183e-22
Ror1	2.3399	2.56699e-12	3.27955e-11
VAMP8	2.33967	8.6026e-44	6.2716e-42
Adamts1	2.33956	1.72036e-07	1.3002e-06
Adora2b	2.33544	1.27462e-15	2.11819e-14
Gdf15	2.33423	1.92253e-15	3.15536e-14
Rdh10	2.33351	2.05327e-20	4.6572e-19
Mroh3	2.33167	0.000911451	0.00361455
Gm18342	2.33118	0.00136476	0.00521373
Gm13535	2.32913	1.37384e-08	1.18459e-07
Pvrl3	2.32912	1.16077e-26	3.81653e-25
Hk2	2.32752	7.77155e-22	1.94211e-20
Tmem35	2.32734	2.37193e-05	0.000129685
Dpyd	2.32603	7.29109e-09	6.50378e-08
Gm17230	2.32532	0.00114824	0.00445936
Gm19684	2.32358	1.18368e-05	6.81895e-05
2010002M12Rik	2.32188	1.34017e-07	1.02652e-06
Plagl1	2.32141	7.8884e-20	1.73196e-18
Gm29427	2.31907	2.79235e-05	0.00015098
Myom3	2.31881	1.49121e-12	1.94896e-11
Thap3	2.31871	1.47457e-12	1.92848e-11
Serpina7	2.31842	0.000658219	0.00269576
Arl14	2.31829	0.00028202	0.00125166
Gstm1	2.31582	7.35589e-22	1.84519e-20
Kng2	2.31331	0.00101704	0.0039982
Kirrel	2.31093	1.15528e-14	1.79538e-13
Nfe2l3	2.31088	5.33229e-22	1.34266e-20
Synpo	2.30882	2.43445e-55	2.70537e-53
Pamr1	2.30815	3.46561e-10	3.58865e-09
Gm20497	2.30679	0.000101975	0.000497787
H2-Q6	2.30614	6.26393e-28	2.20926e-26
Atp10b	2.30531	1.40564e-11	1.67934e-10
Mdfi	2.30438	5.33962e-29	2.03089e-27
Apol9a	2.30288	1.0896e-26	3.59441e-25
Serpinb1a	2.30184	7.2918e-10	7.26695e-09
Cbs	2.30135	1.4e-11	1.67361e-10
Taok3	2.30071	5.19962e-47	4.43909e-45
Mief2	2.29946	5.04699e-10	5.13003e-09
Tead4	2.29827	3.8802e-05	0.000204031
Itgb4	2.2932	2.42635e-12	3.10585e-11
Gm14162	2.29105	0.0018254	0.00676181
C1rl	2.29015	1.00671e-06	6.83232e-06
Sec14l2	2.28647	9.67344e-10	9.51652e-09
Ndnf	2.28324	9.48184e-07	6.47042e-06
Gm7539	2.28303	0.000252884	0.00113424
Spata18	2.28071	0.000495667	0.0020885
Klk12	2.27862	0.000790952	0.00317622
Trpv4	2.2776	1.68535e-07	1.27617e-06
Usp46	2.276	3.82192e-21	9.05066e-20
Entpd1	2.27427	2.54505e-24	7.28435e-23
Tnip3	2.27355	0.00119794	0.00463337
Mcc	2.27326	4.28019e-27	1.44553e-25
Aim1l	2.27324	3.29663e-21	7.84409e-20
Fn1	2.27174	9.58076e-15	1.50182e-13
Gm10800	2.27142	6.41959e-09	5.77299e-08
Prkg1	2.27115	0.00028729	0.00127391
Fhod1	2.2706	1.63694e-10	1.76775e-09
Gm28064	2.26913	0.00146849	0.00555874
Hs3st3b1	2.26783	8.68604e-24	2.42332e-22
Mthfd1	2.26634	1.68112e-20	3.83936e-19
Nfatc4	2.26615	9.15691e-09	8.04902e-08
Sox5	2.26568	2.95312e-15	4.79148e-14
Heg1	2.26467	1.68979e-45	1.36086e-43
Gm8086	2.26462	0.00139251	0.00530343
8430408G22Rik	2.2646	0.000244599	0.0011023
9430020K01Rik	2.26003	5.08751e-22	1.28754e-20
Gm12221	2.25933	0.00226038	0.00816628
Kank1	2.25656	2.92476e-10	3.06046e-09
Col4a1	2.25622	3.54235e-10	3.66049e-09
Rbms2	2.2556	1.36004e-34	6.84907e-33
Fat2	2.2521	4.22347e-26	1.35505e-24
Sectm1b	2.25209	1.22558e-11	1.47395e-10
Gm684	2.25015	4.99461e-05	0.000257324
Slc23a2	2.24901	3.16744e-35	1.64939e-33
Tgfbr2	2.24893	5.09652e-17	9.34377e-16
RP23-16I21.1	2.248	0.0014311	0.00543792
Nrp2	2.24752	1.59151e-20	3.64307e-19
Rarg	2.24747	9.13631e-14	1.32735e-12
Me1	2.24725	2.51606e-22	6.4915e-21
Gprin3	2.24631	3.9738e-20	8.86176e-19
Gm28557	2.2457	1.14954e-09	1.11708e-08
Rsad2	2.24462	2.93489e-07	2.15427e-06
Fam46b	2.24292	1.51119e-16	2.68879e-15
Bcl6	2.24185	3.72321e-23	1.00765e-21
Rgn	2.23759	0.00220012	0.0079732
Cpm	2.23484	6.17024e-11	6.93046e-10
Cldn24	2.23458	0.00257514	0.00915545
Mcoln2	2.23426	7.07796e-05	0.000355184
Sdsl	2.2339	0.000336249	0.00146456
Acot11	2.23292	1.14445e-30	4.646e-29
AI118078	2.22822	0.000133173	0.000636184
Wnk4	2.22747	4.51159e-18	8.88561e-17
9930012K11Rik	2.22737	2.75105e-16	4.82574e-15
Cphx1	2.22696	3.18217e-05	0.000170206
Nfkbia	2.22363	2.3936e-22	6.18356e-21
Smagp	2.22343	1.16717e-08	1.01652e-07
Ccdc109b	2.22283	8.65842e-05	0.000427039
Blnk	2.2222	3.05175e-20	6.85162e-19
Hnf1b	2.21955	1.14423e-11	1.38197e-10
Glul	2.21939	3.06677e-40	1.98711e-38
Aqp3	2.21656	5.11126e-08	4.11133e-07
Wfdc12	2.21642	6.49725e-08	5.16766e-07
Lsmem1	2.21491	0.00176099	0.00653905
Erbb4	2.21177	0.000536163	0.00224203
Mlph	2.21026	2.56433e-09	2.40611e-08
Adamtsl5	2.20966	0.000798538	0.00320511
Herc4	2.20727	0.000186502	0.000866392
9130230L23Rik	2.2065	0.00138591	0.00528131
Cfap58	2.20593	0.00187858	0.00693684
Wdr60	2.20579	1.12332e-14	1.75394e-13
Gm18301	2.20452	3.88613e-06	2.4112e-05
Aco1	2.202	7.1955e-52	7.22894e-50
Lgi4	2.20082	0.00156612	0.00589464
Parp14	2.19977	2.57507e-18	5.17931e-17
Mycbpap	2.19671	6.32006e-19	1.3123e-17
H2-T3	2.19578	0.000281875	0.0012513
Ptplad2	2.1933	4.85649e-18	9.53655e-17
M1ap	2.1927	0.00168963	0.00630403
Gm14421	2.19231	5.07102e-14	7.5222e-13
Ifih1	2.19197	4.13622e-11	4.72317e-10
Thrb	2.19131	1.52834e-13	2.18561e-12
Slc12a7	2.19024	3.23708e-28	1.16652e-26
Bphl	2.18862	2.05298e-18	4.15018e-17
Cfap221	2.18854	0.00184029	0.00681317
Lpp	2.18764	1.00704e-38	6.05198e-37
Wdr93	2.18606	0.00167211	0.00624632
Pglyrp1	2.18584	1.21465e-16	2.17283e-15
Gabre	2.18319	1.29731e-10	1.41094e-09
Glipr2	2.18079	4.55089e-09	4.14878e-08
Zbtb32	2.17963	0.000171082	0.000800367
Cyb5a	2.1766	4.27076e-28	1.52521e-26
Cyp4f41-ps	2.17492	0.00337292	0.0116564
Cfap44	2.17421	3.76201e-05	0.000198446
Gm12250	2.17339	0.000392521	0.00168786
Ptgr1	2.17229	2.17134e-13	3.06982e-12
Zfp820	2.16989	1.51886e-08	1.3023e-07
Gm9780	2.16923	0.00149691	0.00565879
Pdzk1ip1	2.16841	1.41666e-14	2.19471e-13
Vldlr	2.16792	6.68925e-08	5.30976e-07
Filip1	2.16744	0.00212251	0.00772006
Tnfaip3	2.16681	2.7147e-08	2.25285e-07
Zfp53	2.16591	8.52118e-06	5.02977e-05
Pde7a	2.16423	1.0819e-36	5.99475e-35
Rin1	2.16129	3.09354e-05	0.000165867
Snx24	2.1612	1.07677e-19	2.346e-18
Mmp15	2.16057	9.16339e-40	5.7501e-38
Ascc2	2.15891	4.21772e-44	3.13055e-42
Decr1	2.1568	2.84937e-08	2.35716e-07
Sema3b	2.15423	5.10923e-07	3.63234e-06
Itih4	2.15155	3.75517e-05	0.000198295
Gm13669	2.15135	0.00371702	0.0126999
Tcn2	2.14761	2.15887e-21	5.23072e-20
Uba7	2.14687	2.0151e-08	1.69777e-07
Cd36	2.14684	4.44717e-06	2.73287e-05
Dnajb4	2.14437	5.45121e-21	1.27872e-19
Commd2	2.14389	9.1178e-23	2.40545e-21
Cep85	2.14177	2.58553e-12	3.30111e-11
Gm15530	2.14142	3.19592e-07	2.33071e-06
Gm20939	2.14055	1.12984e-17	2.14453e-16
Tnfsf10	2.14038	4.62058e-15	7.37069e-14
Rhcg	2.13989	0.00121327	0.00468902
Tmem176a	2.13844	1.03599e-56	1.18437e-54
Ifnb1	2.13619	0.00116567	0.00451938
Trim47	2.13126	1.56891e-05	8.87114e-05
Kcp	2.13113	1.32617e-06	8.86726e-06
Zfp36l1-ps	2.13085	0.00382178	0.0130031
Kcnrg	2.12915	6.78262e-07	4.71583e-06
Endod1	2.12764	2.49454e-14	3.81117e-13
Hpx	2.12601	3.58552e-06	2.23724e-05
Gm20445	2.1255	0.00294563	0.01034
Oplah	2.12547	9.98855e-28	3.48049e-26
Cmtm7	2.11949	4.60326e-09	4.19075e-08
Akr1c18	2.1185	0.00138707	0.00528472
AI429214	2.11797	6.44303e-06	3.87322e-05
Kcna7	2.11783	0.00022494	0.00102392
Rsad1	2.11744	4.14233e-18	8.19078e-17
Retnla	2.11698	0.000446462	0.00189765
Clec2g	2.11384	8.04912e-06	4.76527e-05
Gm6222	2.11217	0.00189834	0.0069981
Elovl5	2.11198	1.41123e-24	4.13434e-23
Mx2	2.11142	4.87342e-22	1.23651e-20
Klhl5	2.11076	0.000737285	0.00298334
3110062M04Rik	2.11061	1.79564e-08	1.52379e-07
Arhgap28	2.11038	0.00377889	0.0128865
Fgfr1	2.10823	6.70325e-14	9.87711e-13
Gm4841	2.1075	9.9452e-36	5.28957e-34
Mas1	2.10527	7.55606e-05	0.000377367
Foxn1	2.10526	7.67897e-05	0.000382928
Lama3	2.10491	1.25471e-05	7.19894e-05
Zfp804a	2.10308	0.000186044	0.000865072
Cnbd2	2.0983	1.89744e-09	1.80592e-08
Casp6	2.09736	6.25879e-14	9.25649e-13
Rbpjl	2.09725	1.75747e-12	2.28494e-11
Shh	2.09262	7.22777e-10	7.21399e-09
Mapkapk3	2.09135	2.385e-11	2.79073e-10
Lbp	2.09036	4.01702e-16	6.91831e-15
Gpr116	2.08969	3.04674e-12	3.86517e-11
Muc1	2.0896	2.10226e-24	6.07823e-23
Errfi1	2.08804	1.846e-12	2.39223e-11
Slc6a20a	2.08728	1.3073e-12	1.71649e-11
H2-M6-ps	2.08684	0.0021525	0.00781911
Gpd2	2.08594	3.92051e-16	6.76381e-15
Akap5	2.08497	5.37476e-12	6.69473e-11
Gm6829	2.08307	0.00125209	0.00482032
Dixdc1	2.08294	7.68281e-19	1.58698e-17
Gsap	2.08272	1.40968e-12	1.84482e-11
Ccdc113	2.08267	0.00236665	0.00850695
Slc25a45	2.08218	0.000314525	0.00137991
Rnd1	2.08215	4.48258e-19	9.41577e-18
Tsc22d3	2.0809	5.74039e-12	7.13674e-11
Clip4	2.07924	0.0016429	0.00615339
Epas1	2.07725	9.61002e-21	2.23321e-19
Stard3	2.07665	1.50555e-15	2.48535e-14
Gm10312	2.0734	0.00584545	0.0188762
H2-DMa	2.07147	2.82344e-08	2.33724e-07
St3gal4	2.07141	2.4398e-24	6.99316e-23
1810011O10Rik	2.07104	0.00096954	0.00382487
Vasn	2.07073	1.87066e-21	4.5602e-20
Cryl1	2.07021	1.29271e-11	1.54907e-10
Itga5	2.06707	9.93231e-07	6.74773e-06
Grhl3	2.06514	1.58118e-09	1.51799e-08
Crhr1	2.0617	0.00210205	0.0076535
Sned1	2.0594	2.68761e-10	2.8227e-09
Higd1c	2.05751	0.00378964	0.012917
Pcsk6	2.05662	3.10441e-15	5.01242e-14
Scnn1a	2.0545	2.86341e-37	1.61815e-35
Celsr2	2.05383	4.5749e-22	1.16672e-20
Lrrk1	2.05357	4.18024e-09	3.82139e-08
Il15	2.05313	0.00247529	0.00885106
Pglyrp2	2.05135	0.00476469	0.0157807
Med11	2.04988	6.05482e-10	6.09527e-09
AI464131	2.04939	2.95291e-10	3.08754e-09
Vmn1r84	2.04845	0.00178533	0.00662572
Tnnt2	2.04778	5.73388e-06	3.46893e-05
Fabp6	2.04775	0.00320066	0.0111268
Rbm44	2.04686	9.04409e-08	7.06341e-07
Sdc4	2.04487	1.66545e-13	2.37484e-12
Plod2	2.04421	4.03285e-09	3.69344e-08
Gm13212	2.04335	0.000876194	0.00349074
Cngb3	2.04257	0.00412991	0.0139123
Gm18417	2.03748	0.00576833	0.0186682
Gm14137	2.03517	6.67942e-23	1.77392e-21
Serpine1	2.03504	2.40008e-08	2.0001e-07
Nek6	2.03339	9.50794e-14	1.37851e-12
Gm13760	2.03206	1.35035e-05	7.70764e-05
Itga8	2.03158	0.00541431	0.0176531
Fignl2	2.02997	0.002375	0.00853389
Fxyd3	2.02944	5.95757e-08	4.75363e-07
Mal2	2.02926	6.49615e-54	7.0229e-52
Slc18b1	2.02735	1.84421e-08	1.55974e-07
Abi3bp	2.02711	1.02464e-06	6.94213e-06
Gm9826	2.02264	0.00574369	0.0185985
Ang	2.02225	0.00112475	0.00437667
Olfml2b	2.02202	8.52263e-09	7.52139e-08
Tpk1	2.0122	3.52348e-08	2.88195e-07
Nfia	2.00973	6.6494e-23	1.76831e-21
Il10	2.00775	2.67341e-05	0.000144864
Spon1	2.00747	1.6492e-12	2.14558e-11
Lbx2	2.00714	0.00294574	0.01034
Vars2	2.00601	1.29369e-12	1.69974e-11
Arrdc3	2.00578	2.61499e-15	4.25674e-14
Itgb8	2.00471	3.15674e-11	3.64869e-10
RP23-474A1.1	2.00453	0.00626345	0.0200438
Kazn	2.00452	1.38885e-12	1.81876e-11
Tmem150a	2.00421	4.36408e-05	0.00022749
Mfsd7a	2.00331	0.000251541	0.0011295
Trim69	2.00051	0.000157879	0.000743495
Kank4	1.99972	0.00433882	0.0145324
Wbp1l	1.99866	9.29166e-27	3.0805e-25
Lmod1	1.99705	7.25458e-05	0.000363222
Arhgef6	1.99698	1.64415e-24	4.7815e-23
Pard3b	1.99681	3.80294e-13	5.25699e-12
A530054K11Rik	1.99677	1.01363e-22	2.66707e-21
F830016B08Rik	1.99478	2.45394e-37	1.4027e-35
Plin2	1.99343	2.7535e-26	8.89166e-25
Tekt1	1.99276	0.00466569	0.015494
Peak1	1.99248	8.81967e-12	1.0803e-10
Ccrl2	1.99203	1.21429e-24	3.5679e-23
1700003M02Rik	1.99156	0.00334103	0.0115522
Gatsl3	1.99101	0.000207273	0.000951331
Cd79b	1.9907	0.000503468	0.00211913
Apol9b	1.98935	1.60866e-05	9.06758e-05
Gpx1	1.98666	2.35332e-33	1.11193e-31
Gm12983	1.98542	0.00243402	0.00871917
Piezo1	1.98506	1.58737e-23	4.37339e-22
Msn	1.98485	1.02679e-15	1.72072e-14
Tgtp2	1.98279	2.77683e-17	5.18655e-16
Lrat	1.97958	1.95314e-06	1.2776e-05
Gm13276	1.9781	0.00313123	0.0109198
Aldh7a1	1.97719	3.97125e-11	4.54461e-10
Irf5	1.97695	4.87803e-07	3.48041e-06
Ltbp3	1.97567	6.67542e-16	1.13011e-14
Mccc2	1.97464	4.68447e-06	2.86983e-05
Rnase4	1.97421	4.83431e-13	6.62288e-12
Gpr128	1.97408	0.0037918	0.0129221
Rusc2	1.97341	3.79596e-22	9.71806e-21
Magix	1.97177	5.7451e-06	3.47466e-05
Inmt	1.97052	0.00184345	0.00682356
Iffo2	1.96765	1.31618e-20	3.03377e-19
Gm14335	1.96683	7.36131e-14	1.08067e-12
Pls3	1.96671	1.21269e-20	2.80173e-19
Smarca2	1.96602	4.22278e-16	7.25385e-15
Fut9	1.96578	0.000914479	0.00362511
Tcf7l1	1.96441	5.5042e-16	9.39019e-15
Tmprss2	1.96253	4.48038e-10	4.57045e-09
Pfkfb2	1.96137	1.19786e-53	1.28799e-51
Clybl	1.96122	1.49496e-06	9.93247e-06
Plscr1	1.95982	7.08697e-10	7.08057e-09
Wwp1	1.95829	1.94623e-28	7.14289e-27
2810459M11Rik	1.95743	0.00142823	0.00542908
Slc4a10	1.95683	0.005389	0.0175821
Gm9687	1.95667	0.00454574	0.0151464
Hrnr	1.95576	0.000841744	0.00336224
Klk8	1.95498	0.00133928	0.00512423
Ccnd1	1.95488	5.62247e-07	3.96885e-06
Rnaset2a	1.95406	1.13755e-28	4.25341e-27
Zfp810	1.95303	1.11879e-07	8.66967e-07
5330417C22Rik	1.9529	6.52349e-26	2.06463e-24
Gm9574	1.95288	0.000165317	0.000775767
Nfe2l2	1.95229	9.95271e-19	2.04736e-17
Rara	1.95215	1.12545e-15	1.88129e-14
Nfkbie	1.95081	6.01728e-06	3.63485e-05
Mxra8	1.95067	1.72351e-25	5.27447e-24
Gm14921	1.9497	3.89237e-05	0.000204563
Gm6990	1.94965	0.00286365	0.0100946
Retnlg	1.94936	0.00605141	0.0194435
Isg20	1.94857	2.68836e-09	2.51301e-08
Creb3l4	1.94515	6.49641e-11	7.28448e-10
Gm14418	1.94468	1.51701e-06	1.00555e-05
Hkdc1	1.94174	0.00963871	0.0291477
Mgst2	1.94022	1.27482e-16	2.27636e-15
Gm4787	1.93712	0.000535375	0.00223921
Acbd4	1.93683	1.84171e-08	1.55829e-07
Golm1	1.93615	2.10469e-18	4.25041e-17
Aph1c	1.93496	8.53421e-14	1.24277e-12
Mettl7a2Higd1c	1.93486	0.000688002	0.00280216
Kazald1	1.93265	4.6905e-07	3.35503e-06
Dennd2d	1.93222	1.15828e-11	1.39724e-10
Gm3086	1.92994	1.6056e-06	1.06081e-05
Dyx1c1	1.92921	0.00535943	0.0175
Bpifa1	1.928	0.00639468	0.0203785
Smad7	1.92768	5.40246e-53	5.68601e-51
Gm3336	1.9269	0.00049847	0.00209942
Fign	1.92657	3.92363e-09	3.59672e-08
Pi4k2b	1.92387	4.2652e-40	2.71934e-38
Ccdc160	1.92236	0.00604536	0.0194366
Gm11745	1.92195	0.00358244	0.0122929
Syt12	1.9214	7.48005e-22	1.87397e-20
Idh2	1.92055	4.84475e-21	1.14049e-19
Zfp524	1.92004	0.00488312	0.0161354
Gm6472	1.91868	0.00253283	0.00901907
Tnfaip2	1.91825	3.75517e-08	3.06139e-07
Sp5	1.91809	0.00914064	0.0278063
Lyn	1.91748	1.93994e-18	3.92966e-17
Oas3	1.91712	4.50197e-35	2.32003e-33
Plcb3	1.91602	4.979e-36	2.68407e-34
Arhgap27	1.91563	6.78654e-10	6.79063e-09
Wfdc15b	1.91371	0.00602763	0.0193854
Cdyl2	1.91314	0.000322547	0.00141076
Slfn8	1.91153	2.10026e-09	1.98704e-08
Orai1	1.90815	1.02891e-17	1.95858e-16
Ociad2	1.90639	2.80424e-11	3.26401e-10
Plcd1	1.9054	0.00635744	0.0202776
Vav3	1.90415	1.01809e-06	6.90011e-06
Aox4	1.90393	0.000151931	0.000718546
Gm13573	1.90345	0.00807237	0.0249806
Thbs3	1.90317	4.1522e-10	4.25531e-09
Sec14l4	1.90176	2.19084e-08	1.8365e-07
4933428G20Rik	1.90155	4.28385e-09	3.91071e-08
Large	1.90086	1.54876e-19	3.34143e-18
2200002D01Rik	1.90055	3.62447e-06	2.25942e-05
Fam154a	1.90052	0.00241966	0.00867297
Tldc2	1.89938	0.0037794	0.0128865
Prr15l	1.89891	1.60427e-08	1.37021e-07
Fam212b	1.89755	5.92328e-10	5.97798e-09
Nr1h5	1.89691	8.9123e-07	6.1006e-06
Col17a1	1.89666	0.000153837	0.000727043
Mtap	1.89383	2.0084e-13	2.84349e-12
H2-Q5	1.89253	6.73076e-26	2.1242e-24
Rassf2	1.89202	8.17739e-35	4.13905e-33
Pex11a	1.89015	1.5969e-08	1.36508e-07
Nudt9	1.8883	1.4471e-28	5.37046e-27
Wdfy1	1.88551	1.32577e-21	3.26389e-20
Gm5976	1.88412	0.00406215	0.0137137
Gm17040	1.88298	0.00599426	0.0192817
Fgf16	1.88259	0.00875717	0.0267708
Csgalnact2	1.88195	4.40811e-18	8.6946e-17
Pkhd1l1	1.88146	0.00821337	0.0253303
Tap1	1.88144	6.30673e-14	9.32047e-13
Ifnar2	1.87937	3.78139e-31	1.58024e-29
4833427G06Rik	1.87756	0.0102071	0.030629
Rab11fip2	1.87554	1.25382e-11	1.50519e-10
Spr	1.87296	1.68889e-18	3.43161e-17
Ly6d	1.87089	9.75966e-05	0.000478057
Gm12793	1.87089	0.00816906	0.0252171
Gm15280	1.87006	1.92709e-23	5.2947e-22
Hpn	1.86989	3.49787e-07	2.54033e-06
Sptlc3	1.86664	0.00930268	0.0282259
Creg1	1.86332	2.25257e-24	6.49392e-23
Etl4	1.863	3.00067e-19	6.36348e-18
S100a6	1.86142	2.95598e-05	0.000159006
Myl12a	1.8605	2.48999e-34	1.23827e-32
Edaradd	1.85898	0.0103459	0.0309895
Gm12695	1.85864	0.00588632	0.0189866
Metrnl	1.8585	3.61619e-10	3.73291e-09
Kirrel3	1.85823	3.3769e-10	3.50409e-09
Myd88	1.85628	6.16383e-10	6.20187e-09
Inf2	1.85596	3.13341e-10	3.26676e-09
Pkp1	1.85365	0.00137468	0.00524656
Cebpd	1.85138	1.55233e-07	1.18084e-06
Art3	1.84712	0.00129114	0.00495339
Ifnlr1	1.84646	1.1799e-21	2.91922e-20
Loxl3	1.84194	1.12835e-05	6.53237e-05
Rnf151	1.84083	0.00428405	0.0143707
BC021614	1.83851	0.00847611	0.0260356
Col4a2	1.83811	8.00514e-07	5.51379e-06
Gm14857	1.83597	0.0110935	0.0328869
Gm14893	1.83546	0.00858795	0.0263197
Fam83e	1.8336	2.92243e-07	2.14592e-06
Tas1r2	1.83294	0.0129293	0.0375023
Gm14277	1.8319	0.0101522	0.0304964
Hsf1	1.82992	0.00672736	0.0212887
Dnah6	1.82907	0.0101943	0.0306044
Slc39a8	1.82863	3.18133e-12	4.0282e-11
Car5b	1.82607	2.45745e-44	1.86579e-42
Fstl1	1.82287	9.27573e-15	1.45515e-13
Pm20d1	1.82101	6.56757e-05	0.000331495
Cyp4f40	1.81595	0.005426	0.0176854
Ikbke	1.81502	5.04835e-09	4.5792e-08
Hps3	1.81491	3.76841e-20	8.41316e-19
Slc35b2	1.81406	0.00433335	0.0145165
Wfikkn2	1.8125	3.41035e-07	2.47948e-06
Fam178b	1.81156	0.00021157	0.000970158
Htra4	1.81134	0.00064872	0.00265905
Ak3	1.81079	8.70028e-43	6.07249e-41
Ctage5	1.81029	1.16568e-27	4.03966e-26
Amdhd1	1.80998	0.00633522	0.0202215
Vsig8	1.8064	0.00689089	0.0217508
Apol7a	1.80578	0.000800496	0.00321167
Batf	1.80216	0.00189429	0.00698578
Megf6	1.80173	0.000227029	0.00103201
Jdp2	1.80063	1.20814e-08	1.04991e-07
Gpr125	1.8004	7.35723e-19	1.52607e-17
Olfr56	1.80031	2.81496e-05	0.000152126
Gm6264	1.79995	1.29987e-06	8.7002e-06
Rin2	1.79994	5.86549e-27	1.97422e-25
Urah	1.79989	0.00269008	0.00953002
Trim3	1.79953	2.49463e-21	6.01492e-20
Gm16061	1.79863	6.37721e-05	0.000322377
Tmco4	1.798	2.6943e-14	4.09748e-13
Nfkb2	1.79782	6.51675e-17	1.18601e-15
Apobec3	1.79639	6.97969e-57	8.1193e-55
Spata13	1.79596	8.48137e-25	2.52562e-23
Plxnd1	1.79591	2.10109e-21	5.10316e-20
Muc20	1.79503	8.91618e-06	5.24386e-05
Plet1	1.79462	1.31241e-08	1.13605e-07
Gm27158	1.79418	0.00584507	0.0188762
Myoz3	1.79407	0.00992513	0.0299228
Gm16259	1.79209	0.00253027	0.00901363
Gm9964	1.79194	5.28871e-10	5.36751e-09
Ahcyl2	1.79192	2.41383e-19	5.1464e-18
Gm5313	1.79117	0.00475105	0.0157408
Gadd45a	1.79076	5.59453e-09	5.05158e-08
Scara3	1.79023	1.81085e-10	1.94605e-09
Gda	1.79022	8.43477e-17	1.52254e-15
Pax9	1.78984	0.000162249	0.000762811
Arrb1	1.78908	2.3848e-12	3.05463e-11
Degs1	1.78894	1.51941e-19	3.28165e-18
1700040L02Rik	1.78718	7.36006e-06	4.39e-05
Tax1bp3	1.78671	2.54568e-11	2.97256e-10
Gm17229	1.7863	0.017076	0.0478588
Tmem205	1.78561	1.73774e-05	9.72082e-05
Pcx	1.78488	0.0117662	0.0345363
Pdgfrl	1.78468	1.56056e-24	4.5584e-23
Bid	1.78293	5.51797e-10	5.59162e-09
Uhrf1bp1l	1.78283	4.53182e-22	1.15721e-20
Itgae	1.78273	3.29714e-07	2.40068e-06
Gjb1	1.78123	0.0171708	0.0480666
Chil5	1.78116	0.00812546	0.0251254
Elk3	1.78089	7.87859e-23	2.08683e-21
Prom1	1.78087	2.68226e-08	2.22685e-07
Tcte1	1.77527	0.00323539	0.0112338
Gm13474	1.77334	0.0102287	0.0306798
Nr1h4	1.76967	0.0084317	0.0259072
Gm13024	1.76965	0.00763719	0.0237857
Car9	1.76882	1.90494e-06	1.24854e-05
Pim1	1.76712	1.47355e-16	2.62416e-15
Pnpo	1.76706	5.41178e-12	6.73662e-11
Rftn1	1.7663	3.94043e-07	2.84512e-06
Plch1	1.76467	2.59456e-16	4.55927e-15
Alcam	1.76461	7.22114e-51	7.00697e-49
Samhd1	1.764	3.15728e-20	7.08057e-19
Prkab1	1.76294	5.44964e-52	5.50276e-50
Kdelr3	1.76226	9.48529e-11	1.0494e-09
Ucp1	1.76225	0.00747399	0.0233358
4930415O20Rik	1.76178	0.000969678	0.00382487
Bcat2	1.76117	0.0138829	0.0399651
A930033H14Rik	1.76043	1.444e-05	8.20216e-05
Fjx1	1.75986	0.0109619	0.0325842
Il4ra	1.75975	7.8025e-09	6.91655e-08
Zfp385c	1.75903	0.00511582	0.0167955
Arhgap8	1.75677	1.79594e-17	3.3959e-16
Lrp1	1.75656	7.74385e-10	7.69434e-09
Gm14420	1.7555	6.73345e-11	7.53752e-10
Myo3b	1.75441	0.00172863	0.00643449
Bcl2	1.75334	8.61756e-25	2.55851e-23
Spag16	1.75329	0.00113454	0.00441304
Gbp11	1.75328	0.00326602	0.0113263
Sec22a	1.75284	1.60794e-15	2.64777e-14
Ppp1r14d	1.75195	0.00250203	0.00892744
Tspo	1.75119	5.17792e-22	1.3071e-20
Lmcd1	1.75072	1.0403e-06	7.03628e-06
Gm15546	1.74876	0.0171555	0.0480374
Socs2	1.7487	2.12504e-17	3.99541e-16
Bach2	1.7485	9.85302e-12	1.19875e-10
Gm19015	1.7485	0.00608512	0.0195423
Cgn	1.74832	3.48059e-29	1.33403e-27
Serinc5	1.74818	6.09819e-46	4.97153e-44
Gm6478	1.747	0.0146383	0.0418911
Gm15268	1.74689	0.00540191	0.0176184
Morn3	1.74642	0.0017117	0.00637862
Casq2	1.74484	0.00034411	0.00149651
Als2cr12	1.74316	0.0116798	0.0343032
Ltbp1	1.74289	1.93747e-10	2.06983e-09
Nr2c1	1.74216	4.29724e-26	1.3765e-24
Nfil3	1.74204	3.56532e-14	5.37283e-13
Krt80	1.74004	1.01305e-10	1.11643e-09
Nsun4	1.73912	1.82627e-08	1.54654e-07
Cyp17a1	1.73726	0.00385325	0.0130912
AC133103.2	1.73678	0.00978617	0.0295531
Hadh	1.73537	6.68467e-10	6.69544e-09
Gpr113	1.73514	0.00757332	0.0236122
Efcab9	1.73439	0.000631312	0.00259679
Malt1	1.73308	5.00112e-14	7.4296e-13
Snx10	1.73259	2.07158e-34	1.03537e-32
Osbpl3	1.73241	1.0526e-50	1.01642e-48
Irf1	1.73089	2.0757e-11	2.44318e-10
Zfhx4	1.72974	0.0155653	0.0441251
Stbd1	1.72887	2.88063e-06	1.8278e-05
Enkur	1.72874	5.55139e-06	3.36671e-05
Tgif2	1.72859	3.6461e-07	2.64316e-06
Trim34a	1.72816	1.8164e-09	1.73295e-08
Susd3	1.72701	0.00188793	0.00696488
Asb15	1.72554	0.0119218	0.0349365
Gm7236	1.72534	0.0157721	0.0446244
Tacc2	1.72506	0.00117269	0.00454454
Gm281	1.72452	0.00394374	0.0133689
Oas1e	1.72318	0.0133121	0.0384723
Bsg	1.72293	3.06146e-16	5.35137e-15
4930467E23Rik	1.72289	0.0148432	0.0423922
Csrp2	1.72271	1.67227e-05	9.40483e-05
Frk	1.71942	9.85944e-10	9.67081e-09
Vwa5a	1.71826	4.49611e-13	6.17656e-12
Acy3	1.71815	1.27066e-07	9.76286e-07
K230010J24Rik	1.7168	2.11402e-06	1.37335e-05
Sugct	1.71584	2.34478e-05	0.00012838
Cela3b	1.71519	0.00480369	0.0158914
H2-K1	1.7125	6.24265e-24	1.75146e-22
Dnah10	1.71215	0.00205574	0.00749914
Plau	1.71199	0.000214283	0.000981019
Syn3	1.71167	6.07313e-11	6.8291e-10
Sult6b1	1.71138	7.02355e-05	0.00035272
Cfap52	1.71114	4.5863e-05	0.000237828
4430402I18Rik	1.71063	4.62961e-05	0.000239698
Gm14245	1.70821	0.0167845	0.047166
Tusc1	1.70727	0.00314614	0.0109622
Ldhd	1.7072	5.96938e-10	6.0184e-09
Pmepa1	1.70683	3.57801e-13	4.97371e-12
S100b	1.70587	0.0120898	0.0353713
Kctd1	1.70538	1.08043e-07	8.38222e-07
Pbp2	1.70516	0.00370988	0.0126777
Slc13a2	1.70511	0.00297732	0.0104335
Cpn1	1.70433	0.00326412	0.0113217
Gm14403	1.70321	5.62283e-06	3.40589e-05
Slc11a2	1.70015	6.63462e-13	8.92332e-12
Arhgef19	1.69983	1.75884e-12	2.28523e-11
Fam196a	1.69907	0.0151059	0.0430081
Arhgap6	1.69649	4.34862e-08	3.5221e-07
Mrps36-ps2	1.69594	0.0120438	0.0352523
H2-K2	1.69576	0.00377919	0.0128865
Ccdc108	1.69517	9.48383e-06	5.5535e-05
Wibg	1.69467	0.000589225	0.00243822
Nostrin	1.6943	7.01356e-07	4.86716e-06
L1td1	1.69331	0.000505265	0.00212579
Hs3st1	1.69308	1.06925e-05	6.20829e-05
Rpl31-ps17	1.69103	0.00304352	0.0106494
Rps27a-ps1	1.6908	0.0176112	0.0491336
Col8a2	1.69066	0.0152937	0.0434741
Ggct	1.68884	7.39799e-12	9.11777e-11
Gm8750	1.68728	0.0171358	0.0479958
Lynx1	1.68545	1.56124e-08	1.33518e-07
Rsl1	1.68495	3.42712e-08	2.80545e-07
Il13ra1	1.68485	4.25659e-17	7.85455e-16
Acp6	1.68433	4.07666e-12	5.13306e-11
Lrch1	1.6834	5.33582e-24	1.50127e-22
Scara5	1.68202	1.28263e-08	1.11076e-07
Mocs1	1.68152	2.52872e-12	3.23481e-11
Tmem59l	1.68133	0.00629757	0.0201366
ANKRD23	1.67897	0.0078661	0.0244069
Cysrt1	1.67885	0.0108492	0.0322926
Lhx5	1.6784	3.27671e-06	2.06136e-05
Tdo2	1.67697	0.0150754	0.0429443
Coro2a	1.67672	5.5543e-15	8.83889e-14
D8Ertd82e	1.67661	1.51784e-07	1.15637e-06
Rmdn2	1.67604	0.0150174	0.0427975
Phf11c	1.67573	2.85876e-05	0.000154319
1700012B09Rik	1.67516	0.00400733	0.0135568
2010005H15Rik	1.67442	0.000277967	0.00123671
Wdr45	1.67434	3.00204e-15	4.86291e-14
Ildr2	1.6735	0.000144922	0.000687031
Crim1	1.67321	5.17096e-18	1.01042e-16
Zfp704	1.67299	9.01791e-33	4.12378e-31
Kank2	1.67254	2.07649e-19	4.44145e-18
Pax7	1.67216	0.0107123	0.0319475
RP23-123L9.5	1.67179	0.0175939	0.0491054
P2rx5	1.67039	0.00411001	0.013857
Prkd3	1.67033	5.92132e-14	8.77696e-13
Wwc1	1.66773	1.30227e-21	3.21e-20
P2rx6	1.6677	0.00657704	0.0208628
Lap3	1.66715	6.24692e-19	1.29847e-17
Arl4c	1.66709	5.44407e-42	3.73426e-40
Stc1	1.66667	4.76817e-18	9.37238e-17
Cep70	1.66617	4.50729e-10	4.59319e-09
Cbln2	1.66435	0.00811217	0.0250999
Vmn2r31	1.66392	2.77234e-09	2.58787e-08
Erbb3	1.66284	1.85703e-18	3.76554e-17
Cnksr1	1.66225	5.35039e-11	6.03345e-10
Gm15793	1.66173	0.0036176	0.01239
Lct	1.66085	0.0109354	0.0325251
Phactr2	1.66026	3.51751e-27	1.19403e-25
Iah1	1.66023	2.77478e-08	2.30079e-07
Sntb1	1.65962	1.50798e-15	2.48728e-14
Kif21b	1.65862	0.00109541	0.00427338
Gsdmd	1.65859	2.64195e-12	3.36667e-11
Cxadr	1.65646	2.23058e-10	2.36392e-09
Hsd11b2	1.65561	1.33856e-05	7.64472e-05
B2m	1.65559	3.79747e-31	1.58363e-29
Myo1d	1.65416	1.17656e-09	1.14167e-08
Mdk	1.64959	0.000115544	0.000558
Atp1b1	1.64873	3.46153e-19	7.3174e-18
Acaa1a	1.64756	9.12203e-22	2.26819e-20
Add3	1.64718	3.5418e-13	4.92681e-12
Tmbim6	1.64683	6.50191e-28	2.28913e-26
Gm4724	1.64635	6.04055e-05	0.000306919
Pzp	1.64503	0.000518143	0.00217491
Zfp280d	1.6411	3.76198e-19	7.92725e-18
Orm1	1.6408	0.000361658	0.00156496
Ermn	1.64023	0.0019895	0.00729646
Oas1h	1.63982	0.00512586	0.0168201
H2-Q10	1.63588	1.70418e-10	1.83737e-09
Podxl	1.63367	8.34881e-14	1.22024e-12
Spint3	1.63106	0.00192926	0.00709894
Psmb10	1.63103	9.59775e-06	5.61856e-05
Nkd2	1.63065	0.00277405	0.00979608
Psmb8	1.62987	4.92449e-18	9.66055e-17
Mfsd9	1.62981	1.96047e-05	0.000108508
Slc8b1	1.62817	1.18055e-11	1.42238e-10
Mtap7d3	1.62758	0.00158645	0.00596441
Cyp46a1	1.62652	0.00478015	0.0158293
Thsd1	1.62369	0.00048807	0.00205998
Rassf3	1.62364	1.39571e-38	8.31239e-37
Gmpr	1.62244	1.32338e-05	7.5624e-05
Fcgrt	1.6221	0.00116574	0.00451938
Pstpip2	1.62165	1.01709e-11	1.23517e-10
Tmod3	1.62049	2.67807e-14	4.07591e-13
Nfix	1.62038	0.00358978	0.0123075
Acer3	1.62024	1.79055e-21	4.38102e-20
Rassf7	1.61901	8.12212e-08	6.37841e-07
6430573F11Rik	1.61888	3.74135e-07	2.70924e-06
Ldlrad1	1.61836	0.0112532	0.033296
Pof1b	1.61579	6.29654e-18	1.21958e-16
Rnasel	1.61427	1.19648e-12	1.57745e-11
Entpd3	1.61424	1.37822e-17	2.611e-16
Bmf	1.61276	1.30777e-07	1.00402e-06
Dnase1l2	1.61252	2.99753e-05	0.000161023
Zfp599	1.61211	3.64727e-10	3.75915e-09
Gnptab	1.61177	1.27231e-10	1.38603e-09
Gm21119	1.61085	0.000344267	0.00149687
Ccbl2	1.6103	2.01159e-12	2.59835e-11
Rnf125	1.61021	4.78755e-05	0.000247104
Galnt10	1.60835	9.35837e-09	8.21159e-08
Kif1c	1.60632	2.00363e-21	4.87239e-20
Spice1	1.60605	1.16541e-13	1.6811e-12
Apob	1.60477	0.0169075	0.0474834
Taf4b	1.60437	8.21383e-05	0.000406948
Map3k14	1.60376	1.14363e-22	2.99723e-21
Gp2	1.60239	0.000396083	0.00170097
Epha2	1.60162	2.06538e-07	1.54221e-06
Slc22a18	1.59983	2.60638e-05	0.000141618
Tnfsf15	1.59788	0.0001171	0.000564145
3110021N24Rik	1.59784	0.00396068	0.0134126
Chrnb1	1.59742	1.96447e-11	2.32188e-10
Fbxo24	1.59669	0.00243561	0.0087233
Slc25a18	1.59446	0.000121453	0.000583277
Cyba	1.59335	1.9882e-06	1.29882e-05
Mylip	1.59295	7.08822e-18	1.36627e-16
Fmo5	1.59143	1.87731e-10	2.00987e-09
Slc25a36	1.59079	2.76735e-12	3.52195e-11
Gm20302	1.58985	0.0157646	0.0446244
Radil	1.58884	0.0175018	0.0488693
1700024P16Rik	1.58818	1.2296e-11	1.4779e-10
Fbxo31	1.5879	0.000154871	0.000731407
Arhgap31	1.58635	5.45576e-26	1.73364e-24
Gm5089	1.58557	0.00153608	0.00579256
Gm6498	1.58506	0.00103575	0.00406534
Tifa	1.58312	1.05934e-05	6.15794e-05
Procr	1.58213	0.0140359	0.0403413
Iqub	1.57982	0.00787029	0.0244112
Plin3	1.57975	1.51706e-15	2.50019e-14
Gm14767	1.57881	0.0170797	0.0478588
Trim12c	1.57686	9.48057e-08	7.39269e-07
Sh3d21	1.57522	7.86793e-22	1.96372e-20
Ablim1	1.57518	1.56088e-09	1.50068e-08
Btd	1.57433	1.38674e-07	1.06015e-06
Itgb7	1.5735	0.00108398	0.00423543
Pde4c	1.57336	0.00126991	0.00487973
Gm8326	1.57268	0.0156566	0.0443459
Zfp119a	1.57259	4.32384e-07	3.11179e-06
Flot1	1.57238	2.00076e-08	1.6864e-07
Shb	1.57109	1.95673e-12	2.53077e-11
Peg12	1.57099	0.00432326	0.0144876
Acot9	1.57096	2.53418e-12	3.23971e-11
Marveld1	1.5692	8.07474e-08	6.34873e-07
Slc7a4	1.56809	4.35942e-05	0.000227307
Ddit4l	1.56809	0.0171826	0.048093
Ncmap	1.56703	5.52507e-07	3.90564e-06
Kcng3	1.56226	0.0107308	0.0319931
Rnf150	1.56109	2.16536e-10	2.2997e-09
Zfp503	1.55601	1.30233e-11	1.55872e-10
Slc25a25	1.55565	1.37986e-15	2.28736e-14
Wtip	1.5551	2.31868e-05	0.000127096
Ggt5	1.55357	0.00274594	0.009702
Garnl3	1.55301	4.72234e-16	8.09102e-15
Mbnl1	1.55047	6.55892e-35	3.33683e-33
1810062G17Rik	1.5499	0.00290195	0.0102187
Kif9	1.54848	7.55256e-05	0.000377351
Cept1	1.54537	1.12182e-23	3.12102e-22
Ago4	1.54453	1.30575e-10	1.41935e-09
Fut4	1.54295	6.09947e-06	3.68003e-05
Akr1b7	1.54251	0.00668943	0.0211855
H2-Q4	1.54131	2.69028e-28	9.83732e-27
Ptprq	1.54087	0.0116108	0.0341356
Gm10277	1.54056	6.46304e-13	8.71611e-12
Olfr171	1.54026	0.0147435	0.0421498
Ddx58	1.54019	5.43628e-38	3.18993e-36
Map2k6	1.53995	0.00224313	0.00811281
Runx2	1.53994	0.0021849	0.00792525
Ifnk	1.53953	0.0129556	0.0375673
Adm	1.53881	6.25681e-05	0.000316935
Tmem144	1.53789	0.0122141	0.0356983
Myl6	1.53713	4.43706e-08	3.58788e-07
Herpud1	1.53697	1.16061e-11	1.39921e-10
Tbc1d2b	1.53439	4.53509e-14	6.76759e-13
AC168977.1	1.53339	0.000462657	0.00196188
Zfp185	1.5307	1.36223e-11	1.62943e-10
Plat	1.52915	2.31668e-06	1.49379e-05
Prelp	1.52874	3.55345e-05	0.000188645
Micall2	1.52852	5.63706e-06	3.41347e-05
Tcirg1	1.52835	2.50734e-09	2.35597e-08
Nhsl1	1.52822	1.94772e-19	4.175e-18
Ifngr2	1.5278	4.30937e-19	9.0711e-18
Cxcl1	1.52748	0.000430843	0.00183597
Rnf181	1.52657	5.30094e-13	7.2422e-12
Cyp39a1	1.5261	3.82344e-06	2.376e-05
Smim5	1.52598	0.00234451	0.0084411
Sfxn3	1.52552	1.19665e-12	1.57745e-11
Ttc12	1.52449	0.00118139	0.00457605
Slc9a3r2	1.52411	2.58427e-13	3.62783e-12
Taar1	1.52362	0.0106257	0.0317271
Slc3a2	1.52357	2.15327e-08	1.80806e-07
Abcd3	1.52332	9.5314e-09	8.35604e-08
Zfp960	1.52258	2.01214e-05	0.000111182
Lepr	1.52053	5.39322e-09	4.87867e-08
Sspn	1.52004	2.17122e-08	1.82082e-07
Cd14	1.51908	1.69493e-05	9.51611e-05
Cd200	1.51874	1.22763e-13	1.76572e-12
Tmem176b	1.51863	1.49674e-19	3.23621e-18
Lrrc8c	1.51763	1.7546e-10	1.88866e-09
Slc2a12	1.51706	0.000584519	0.00241982
S100g	1.51594	0.00389481	0.0132233
Msra	1.51576	0.00118719	0.00459536
Tmsb4x	1.51542	7.28053e-10	7.25936e-09
Gm28041	1.51497	0.0110109	0.0326909
Clec1a	1.51068	0.011335	0.0334882
Cyp4f39	1.50958	0.0168504	0.0473295
Myom1	1.50888	0.00013362	0.000638017
Nrk	1.50586	0.00193992	0.00713419
Slc39a4	1.50471	4.46412e-16	7.65519e-15
Gm17782	1.50367	0.0111533	0.0330445
Wnt7b	1.50214	0.0151223	0.0430409
RP23-399N18.2	1.50101	0.00058079	0.00240739
Tulp1	1.50089	7.52022e-12	9.25694e-11
Gm13157	1.49954	3.77911e-11	4.3378e-10
Sec14l1	1.49853	4.76294e-30	1.89489e-28
Prep	1.49827	3.37411e-15	5.43024e-14
Ampd3	1.49745	1.05144e-08	9.19752e-08
Nipal1	1.49725	5.86327e-05	0.000298444
Tbx2	1.49635	0.00168931	0.00630403
Rnf13	1.49454	3.06398e-18	6.11936e-17
Dzip1l	1.49326	1.73133e-10	1.86463e-09
Mr1	1.49311	4.83988e-11	5.48887e-10
Agr2	1.49118	0.00101737	0.00399872
Lamb1	1.49076	3.42385e-07	2.48748e-06
Perp	1.49016	9.62947e-08	7.50585e-07
Cd82	1.4895	1.92804e-07	1.444e-06
Psmb9	1.48929	8.25707e-15	1.29944e-13
Il17rd	1.48897	4.32775e-06	2.66278e-05
Grhl2	1.48672	1.32112e-19	2.86583e-18
Agtr1a	1.48584	0.00500939	0.0164876
Zfp296	1.48554	0.000252841	0.00113424
Hdhd3	1.48351	1.57475e-05	8.89661e-05
Fzd10	1.48319	0.0136232	0.0392742
Cyp4v3	1.48224	2.84038e-09	2.64764e-08
Xrcc6	1.48116	4.00991e-10	4.11372e-09
Slc30a8	1.48061	0.00242395	0.00868621
Tlr9	1.47922	0.00315158	0.0109773
Cnga2	1.4786	0.004725	0.0156623
Apoc1	1.47855	0.000287107	0.00127339
Gbp7	1.47636	8.66751e-07	5.94121e-06
Slc44a2	1.47439	6.02338e-05	0.000306125
Igsf5	1.4721	5.32158e-16	9.08643e-15
Nbeal1	1.47149	8.42962e-14	1.22844e-12
Pwwp2b	1.47134	9.50154e-05	0.000466218
Npas2	1.47054	3.34416e-06	2.09849e-05
Pcca	1.46981	6.70183e-06	4.01424e-05
Gm14327	1.46806	0.000341512	0.00148619
Slc4a2	1.46732	2.21417e-12	2.84707e-11
Piwil4	1.46628	1.79272e-17	3.39304e-16
Crip2	1.46627	1.289e-13	1.85266e-12
Fgd6	1.46616	5.79655e-11	6.52916e-10
Rnpep	1.46512	1.19542e-14	1.85631e-13
Olfr1268-ps1	1.4646	0.00533609	0.0174352
Gadd45b	1.46446	2.17011e-08	1.82066e-07
Fcgbp	1.4644	4.25462e-06	2.62102e-05
BC025446	1.46375	0.0166815	0.046928
Epha1	1.46259	1.29308e-10	1.40711e-09
Cys1	1.4623	3.77011e-05	0.000198821
Efnb2	1.46036	0.000407369	0.00174416
Asb9	1.4595	0.0114479	0.0337509
Ceacam12	1.45833	2.01379e-06	1.31381e-05
Alpk1	1.45826	0.000979404	0.00385941
Fzd8	1.45777	3.9826e-05	0.000208863
Dera	1.45528	1.0109e-07	7.85806e-07
Hddc2	1.45426	5.20124e-07	3.6928e-06
Ier5l	1.45388	1.21055e-06	8.138e-06
Ilk	1.45265	8.501e-21	1.9778e-19
H2-T10	1.4522	2.0882e-06	1.35835e-05
Hist1h1t	1.4509	0.00966553	0.0292199
Spo11	1.45023	0.00306474	0.0107161
Reps2	1.44937	7.35486e-07	5.08349e-06
6330416G13Rik	1.44925	1.32978e-06	8.88548e-06
Gm17334	1.44913	0.000231579	0.00105077
Cpne3	1.44818	2.6827e-27	9.13773e-26
Tead3	1.4475	1.26624e-09	1.22332e-08
Cib1	1.4463	0.00118151	0.00457605
Eml3	1.4462	0.00250155	0.00892744
Trim5	1.4455	8.81547e-06	5.18962e-05
Lif	1.44223	0.000764393	0.00308174
Gm29288	1.44174	0.00159024	0.00597734
Gm21970	1.44165	0.0063347	0.0202215
Gm5345	1.44102	0.00832763	0.0256231
Maml2	1.441	1.61306e-12	2.10131e-11
Gm15801	1.44038	4.4132e-05	0.000229629
Gm8783	1.44038	4.4132e-05	0.000229629
Adam15	1.43598	4.01215e-10	4.1139e-09
Ppp1r15a	1.43532	3.90989e-13	5.38985e-12
F2rl2	1.43508	4.44226e-10	4.53854e-09
Gk5	1.4346	2.98313e-11	3.45807e-10
Plekha2	1.43435	2.27127e-07	1.68708e-06
Rhbdl3	1.43425	2.23005e-06	1.44496e-05
Dtna	1.43412	1.50029e-23	4.13923e-22
Slc25a51	1.43384	1.92435e-14	2.95591e-13
Gm15661	1.43376	0.0153362	0.0435747
Porcn	1.4334	3.9121e-06	2.42429e-05
Sytl5	1.43021	8.55744e-08	6.69912e-07
Gm650	1.42917	0.000288404	0.001278
Lrrc23	1.42834	0.0117562	0.034512
Lamp2	1.42689	8.00066e-18	1.53619e-16
2310030G06Rik	1.42656	3.20629e-09	2.97063e-08
Igtp	1.42418	2.39363e-18	4.82413e-17
Insr	1.42398	2.4078e-31	1.0169e-29
Rasd1	1.42319	0.000399464	0.00171327
Lemd1	1.42309	0.00441338	0.0147573
Arhgap42	1.42257	0.000351063	0.00152308
Rnf145	1.42254	3.03798e-20	6.82842e-19
Ifrd1	1.4209	1.25398e-06	8.4076e-06
Katnal1	1.42083	1.13502e-10	1.24258e-09
Myo18a	1.41963	2.69832e-14	4.10046e-13
Rhobtb1	1.41962	0.00084321	0.00336742
Gm21994	1.41772	0.00177387	0.00658439
Plbd1	1.41713	0.00170689	0.00636429
Lgi3	1.41712	0.000156633	0.000738153
Nthl1	1.4158	0.000172555	0.000806309
BC100451	1.41377	1.28317e-05	7.34774e-05
Lrrc8e	1.41074	8.79657e-09	7.74254e-08
4930403O15Rik	1.40955	0.00870604	0.026635
Cish	1.40947	4.53192e-08	3.66161e-07
Ptprk	1.40796	2.10564e-10	2.24106e-09
Atf3	1.40711	6.78273e-05	0.000341229
Fzd4	1.40668	9.5538e-12	1.16449e-10
Secisbp2l	1.40637	2.08059e-10	2.21559e-09
1700123I01Rik	1.40313	0.00741692	0.0231977
Vmn1r-ps128	1.40306	1.11776e-11	1.35164e-10
Slc7a2	1.4022	1.44175e-13	2.06772e-12
Cd83	1.40188	0.0115146	0.0339081
Dusp1	1.39935	0.0124119	0.0361968
Sepp1	1.39896	1.05996e-14	1.6576e-13
9930104L06Rik	1.39867	0.000118974	0.000571924
Glt8d2	1.39853	0.000246736	0.00111108
Gm27024	1.39801	0.00677344	0.021419
Trex1	1.39652	1.25132e-05	7.18155e-05
Ttpa	1.39595	0.000156736	0.000738466
Pacsin3	1.39418	1.9679e-14	3.01584e-13
BC016579	1.39269	1.99833e-05	0.00011048
Pmm1	1.3926	9.61747e-12	1.17153e-10
Sh3rf1	1.39238	1.86948e-10	2.00364e-09
Abca14	1.39086	0.00718036	0.0225571
Art2a-ps	1.38846	0.0173098	0.048408
Zbtb38	1.38687	1.89182e-10	2.02323e-09
Mitd1	1.38622	1.12815e-08	9.85125e-08
Nuak1	1.38551	5.08816e-07	3.61865e-06
Tceanc2	1.38542	1.68561e-08	1.43553e-07
Kcnj9	1.38388	0.000418135	0.00178565
9030617O03Rik	1.38279	0.000491927	0.0020745
Tgm2	1.38223	2.66258e-07	1.96527e-06
Srgap3	1.38198	1.80884e-11	2.14686e-10
Dapk2	1.3804	7.55036e-06	4.49541e-05
Gm4853	1.38005	0.00751182	0.0234356
Zc3h12a	1.37937	1.78617e-05	9.9693e-05
Gm8250	1.37934	0.0173029	0.0483956
Omp	1.37888	9.7684e-07	6.64091e-06
Fam167a	1.37643	5.88101e-12	7.30244e-11
Ehbp1l1	1.37458	1.54417e-08	1.32285e-07
Rassf10	1.37447	7.60787e-06	4.5283e-05
Adrb3	1.3736	0.0116061	0.0341269
Pdgfra	1.37348	0.00489608	0.0161728
Nfkb1	1.37297	2.25522e-09	2.13116e-08
Kdelc2	1.37088	4.55038e-11	5.17531e-10
Capg	1.37006	2.88526e-13	4.0418e-12
Rps19	1.36956	1.72825e-09	1.65043e-08
RP23-100O18.3	1.36939	0.0112845	0.0333537
Cdpf1	1.36909	6.92373e-06	4.14341e-05
Xaf1	1.3676	3.27463e-10	3.40685e-09
Tnf	1.36728	5.43016e-05	0.000278287
Arhgap30	1.36724	2.84988e-08	2.35716e-07
Tmcc3	1.36523	2.89053e-07	2.12328e-06
Vill	1.36506	2.1262e-07	1.58287e-06
Sfxn5	1.36476	0.00172805	0.00643352
1700084J12Rik	1.36253	0.0072994	0.0228877
Slc25a10	1.36222	1.45473e-10	1.57526e-09
Mettl21b	1.36208	1.36376e-05	7.77525e-05
Oas1c	1.36137	8.66227e-09	7.63108e-08
Itpr1	1.36125	7.06701e-10	7.06417e-09
H2-T22	1.35836	1.6e-07	1.21524e-06
Rap2b	1.35836	3.56249e-07	2.58632e-06
Hsd17b10	1.35833	6.73464e-10	6.74209e-09
C4b	1.35727	0.000675912	0.00276026
2610001J05Rik	1.35624	5.218e-08	4.1938e-07
Col1a1	1.35406	0.0149479	0.0426422
St3gal5	1.35402	4.9046e-11	5.55594e-10
Papss2	1.35392	7.70632e-10	7.66088e-09
Mbd1	1.3523	1.90899e-07	1.43083e-06
Ddb2	1.35207	4.16894e-08	3.38208e-07
Cxcr4	1.35197	6.68175e-10	6.69544e-09
Slitrk2	1.35087	3.49928e-05	0.000186017
Mmachc	1.35081	9.41303e-24	2.62246e-22
Inpp5b	1.35001	1.08779e-12	1.44063e-11
Frmd8	1.34849	8.50711e-20	1.86369e-18
Primpol	1.34511	0.00149771	0.00566075
B230307C23Rik	1.34483	0.00125629	0.00483325
Tmem159	1.34449	6.16522e-08	4.91144e-07
Tapbp	1.34087	2.34727e-24	6.74738e-23
Ppargc1b	1.33845	0.00895368	0.0273086
Gna14	1.33794	2.59069e-07	1.91576e-06
Shisa3	1.33739	7.41164e-09	6.59653e-08
Gm14288	1.33721	0.00959276	0.0290264
Bcl3	1.33704	1.55184e-09	1.49271e-08
Trib3	1.33643	0.00347166	0.0119644
Prss27	1.33587	0.00264814	0.00939317
Usp44	1.33586	0.00154856	0.00583521
Hdac7	1.3358	7.35654e-12	9.07231e-11
Frmd6	1.33569	6.20191e-09	5.58481e-08
Ptpn21	1.33498	3.44407e-12	4.35257e-11
Cmtm8	1.33464	3.63845e-10	3.752e-09
Ism1	1.33462	0.0166873	0.0469312
Zfyve21	1.33385	2.04672e-06	1.33311e-05
[truncated: 519 more rows]

## Sheet: Enrichr_TF_downreg_genes
Term	Overlap	P-value	Adjusted P-value	Odds Ratio	Combined Score	Genes
REST ENCODE	170/383	3.44774e-69	3.58565e-67	4.40341	694.157	ANKRD13B;RAB3C;CHPF;STMN3;SOGA3;TSEN54;CELSR3;SLC8A2;SCAMP5;RIMS2;RPH3A;TMEM145;DPYSL4;DPYSL2;RESP18;TNR;BSN;HMGN2;CHGB;SRRM3;GHSR;SRRM4;KCNH4;UNC13A;KCNH6;BSX;KCNH8;ACSL6;CARTPT;MAPK8IP2;ANK1;RUNDC3A;MAPK8IP1;DISP2;NPAS4;ASPHD1;RAB37;GPRIN1;SCG3;SCG2;GRIA2;BEX1;ABHD2;HPCA;CACNA1B;PHYHIPL;CABP1;NYAP2;SEZ6L2;CPLX2;CPLX1;MARCH11;GOLGA7B;NEUROD4;BRINP1;HRH3;SCAP;NXPH1;RIMKLA;DRD2;SYT5;SYT4;HHATL;ACD…
SUZ12 CHEA	403/1684	7.79136e-68	4.05151e-66	2.37412	366.855	ADARB1;SOX21;ZFYVE28;DPYSL4;DPYSL5;PROK2;CHGB;PRKCB;CACNA2D1;CACNA2D3;CACNA2D2;HDGFRP3;PRKCA;SOX11;CPED1;EID1;ADCY9;HOXB9;HECW1;HOXB4;PRR16;VOPP1;HOXB3;HOXB2;ASTN2;HOXB8;HOXB7;HOXB6;HOXB5;CRABP1;IL20RA;CHST11;ADAMTS18;GALR1;ADAMTS17;PROM2;FZD3;PLK5;HOMER2;CADM2;NFATC2;GRIN2C;FOSL1;PKIB;CPEB1;FAT4;GPR27;RET;GABRB1;KCNC1;KCNC4;JPH1;JPH4;LFNG;NEFL;NEFM;DLGAP2;RNF152;DUSP4;DUSP2;TIGD5;KCND2;ELOVL4;SL…
REST CHEA	302/1280	2.05935e-48	7.13908e-47	2.34065	257.007	CHIC1;MYT1L;STMN3;GCC1;SCAMP5;SOX1;DPYSL4;DPYSL5;RESP18;CALN1;CHGB;RBFOX1;SRRM4;UNC5A;PRKCB;BSX;ACSL6;CACNA2D2;PRKCA;PDYN;MAPK8IP2;ANK1;MAPK8IP1;EID2;ARC;TCERG1L;MAP1B;KCTD13;COL8A1;STX1A;LPPR1;SPTBN4;TMEM63C;PCDH15;PHYHIPL;CRHR2;PGBD5;GALR1;KCNMB2;FLRT1;ST8SIA5;SCAP;PROM2;JAG2;CADM3;TMEM86B;PTPRN2;CADM1;LRRN3;EGR4;FAM78B;LRRN2;HOMER2;STAC;IQSEC3;ST8SIA3;PDE2A;GRIN2C;ST18;TMEM198;XKR7;ID4;RLTPR;C…
EZH2 CHEA	66/237	8.19372e-15	2.13037e-13	2.76271	89.6096	COLGALT2;GALNT16;GFI1;KCNC4;GRIK3;NR2E1;ELFN2;HAPLN4;COMP;CDH4;ZIC2;DPYSL5;NEFL;BAI1;KIF1A;DLGAP2;FOXD1;RBFOX3;SLC30A3;GRID1;CACNA2D2;ZDHHC14;TGFBR3;CACNB2;HOXB9;COL2A1;SFRP5;HOXB3;LMX1B;HOXB8;HOXB7;INA;HOXB6;HOXB5;RTN1;SLC35D3;CRABP1;SEZ6;NRXN2;ASCL1;NKD1;GLIS1;NPAS3;PHF21B;HRH3;THPO;GPC1;CDH22;NPTX1;CACNG2;WNT3;GABBR2;PLK5;EGR4;B3GAT2;ESRRB;MAFA;SCRT1;HCRTR1;WNK2;KIF26B;FAM163A;FEV;MDGA2;CDK5R2…
EZH2 ENCODE	75/338	3.49505e-11	7.26971e-10	2.20132	53.0015	RAB3C;ATP8A2;GPR64;KLHL35;SOBP;JPH1;HAPLN4;SCAMP5;RNF157;TMEM145;MMP24;KIF5A;DACT3;ANKS1B;KCNH1;CADPS2;KCNH4;UNC13A;HFM1;KIRREL2;PIANP;ELOVL4;BSX;APLP1;SLC30A4;TET1;EBF4;MYRIP;COX6B2;NCCRP1;DUSP26;TMEM150C;FRMD3;TMEFF2;OLFM2;LPHN1;LPPR4;SHANK3;INA;PDZRN4;RNF165;NLGN1;RTN1;GLS2;NTN4;CACNA1A;TMEM163;PPM1E;HDAC9;DLL3;ERICH5;HRH3;MGAT5B;KCNMB2;CASKIN1;NCAM2;LRRC8B;LONRF2;MAPK4;PRPH;ANKRD29;SYT3;CADM4…
SMAD4 CHEA	100/584	7.7814e-08	1.34878e-06	1.69874	27.8066	SEMA5A;SEMA5B;ATP8A2;SLC8A1;ETS2;CDH4;RGS2;RPS6KA2;KIF5B;FAM19A2;TNR;NRCAM;AGFG2;ANKS1B;RBFOX1;SRRM4;LIMCH1;KCNH8;USP2;TTC7B;PDYN;GPR161;ELMO1;ROR2;TNIK;SKAP1;DGKI;GRIA1;SDC3;CACNA1D;RASAL2;CACNA1C;NYAP2;PLCXD2;CTIF;FAM83F;NEUROD4;TSPAN8;KCNMB1;ST8SIA4;KCNN3;B4GALNT3;PRELID2;KCNF1;FAM78B;MICAL3;NFATC2;FER1L6;GNAO1;PKIB;DAB1;FAM163A;FGF12;GABRB3;PCSK2;PTPRT;CNTNAP2;NRP1;TENM2;DOCK3;TENM4;SLC35F3;K…
FOXM1 ENCODE	26/95	1.55988e-06	2.31754e-05	2.71512	36.3036	GPSM2;PIF1;TROAP;KIF11;MKI67;CCNB1;RACGAP1;NEK2;HIST1H3B;GTSE1;HIST1H2AC;HIST1H2AB;CDKN2D;CKAP2L;UBE2C;PLK1;CKAP2;CCNA2;ASPM;TPX2;CENPF;KIF18B;UBE2S;KIF20A;HIST1H2BC;CDKN3
SUZ12 ENCODE	24/105	9.81955e-05	0.00127654	2.26757	20.9264	CHRM2;GABBR2;CALCA;SLC30A3;CITED1;CELF4;CRYBA2;OTOP1;VWA5B2;ASCL1;GRIN1;COMP;ZFYVE28;GREM1;DMRTA2;NELL1;FAM163A;PGR;INSM2;NXPH1;MDGA1;PDZRN4;CDK5R2;TRIM67
AR CHEA	138/1095	0.00321327	0.0371311	1.25027	7.17714	DGKG;FAM49A;APP;FAM13C;FRMPD1;STKLD1;PRDM1;PTPDC1;SLC8A1;HS6ST3;RIMS2;RIMS1;CDH4;CAPN9;MACROD1;MACROD2;CSGALNACT1;GUCY1A3;CADPS2;RBFOX1;KCNH5;CACNA2D3;NPY1R;PRKCA;CDC25A;POU3F4;FRMD3;MAP1B;FAR2;ROR2;KIF20A;TNIK;LMX1B;TOX;DGKI;PDE9A;CHRNA3;ABHD2;TSHZ2;PCDH15;TNFRSF11B;TMTC1;CACNA1C;RASAL2;FHIT;SCUBE2;FAM171A1;CHST11;ADAMTS18;GALR1;KCNMB2;MAP6;DRD2;MARK1;GPR98;ESRRB;ZBTB10;DNAJC12;TPX2;PLCXD3;WNK2;…
SOX2 CHEA	100/775	0.00577868	0.0600982	1.28008	6.59701	FAM13C;HHIP;STMN3;CDC14B;DPYSL4;BASP1;PEG10;SALL4;SLC16A6;SACS;NEK2;HIST1H2AG;AGFG2;SRRM4;SNRPN;CACNA2D1;KCNH8;MYT1;FOXP1;SLC9A2;CLDN4;ARMCX1;ARC;MYCN;MFNG;MAP1B;CD109;ELMO1;HIST1H2BF;FBLN1;NPAS3;BRINP2;CALD1;FLRT3;HIST1H3I;CDR2;FZD3;EGR3;LRRN2;ASNS;BMP7;DAB1;H2AFY2;AGO2;TOP2A;GRIK3;SLC6A1;ELAVL2;ZIC2;PBK;NEFL;UPP1;SCN5A;MYBL1;YWHAG;TIMP4;BCAS1;FOXD1;ELOVL6;ETV1;PROX1;HIST2H2BE;MTSS1;ZDHHC14;ENAH…
TCF3 CHEA	123/1006	0.0132588	0.125356	1.21296	5.24374	DGKE;CDC14B;FGF5;COMP;TMEM145;BASP1;PEG10;SALL4;HIST1H2AG;MB21D2;PRKACB;KIRREL2;MREG;SNRPN;NKX6-2;CACNA2D1;SOX11;SOX12;FOXP1;SLC9A2;CPED1;CLDN4;ARMCX1;MYCN;SLC9A9;ELMO1;LMX1B;HOXB7;HOXB6;SLC41A2;PDE1A;FOXO6;AEBP1;FHIT;SEL1L3;CTIF;BRINP2;FLRT3;KCNMB2;HIST1H3I;LONRF2;WNT3;CADM3;LRRN2;RCC2;ASNS;ADAP1;MAFA;FAM135B;XKR9;SPIRE2;SPIRE1;PCNXL2;XKR4;PTPRT;NRSN1;CHD7;KIF11;NR2E1;ELAVL2;ZIC2;BAI2;UPP1;DLGAP…
TRIM28 CHEA	31/210	0.0196663	0.170441	1.46447	5.7537	RET;KCNA3;NRXN2;ADCY1;NR2E1;FBXO21;SOX21;DLL1;TRIM9;SOX1;GPC1;SPOCK1;NEFM;NXPH1;BUB3;NPTX2;HMGN3;JAG2;PCDH8;NPY1R;HUNK;BMP7;SLC7A5;ARL4A;EVL;KCTD12;MAPT;INHA;APBA2;ADA;CBLN1
TP53 CHEA	42/319	0.0437511	0.350009	1.30617	4.0873	GRIA1;CDKN1A;NLGN1;LAMA2;FAM13C;FHL2;PRDM1;CACNA1C;ESPN;AFF3;SYNE1;TUBB6;TPO;PSD2;ZMAT3;CALD1;DSE;BAI3;NHS;NEFL;KCNN3;GPC6;MYBL1;NEO1;RRM2;SRD5A1;PCDH7;COX6B2;FOSL1;TGFBR3;NELL1;COL2A1;KCNMA1;VOPP1;BAX;PCNXL2;ASTN2;OBSL1;TRIM32;VAMP2;TRIM55;PVRL1
MYOD1 ENCODE	23/166	0.0722999	0.537085	1.37455	3.61084	POPDC2;EGLN3;ACTN3;BTBD17;DMPK;LAMA2;MAFA;F2;RUNDC3A;KLHL40;NOL4;KCTD7;AIF1L;CHRND;TUBB2B;ABLIM2;SLC9A9;MACROD1;FAM84A;SMYD1;SCN5A;ESYT1;TRIM55
NANOG CHEA	70/595	0.095894	0.664865	1.16713	2.73636	RB1;COL18A1;DGKE;NR2E1;SLC6A1;FGF5;AKAP12;DPYSL4;ZIC2;BASP1;SALL4;SACS;NEFL;UPP1;MB21D2;TIMP4;YWHAG;CCRN4L;CCDC38;MREG;SNRPN;CKAP2L;PLA2G4E;CACNA2D1;ETV1;MTSS1;SLC9A2;ENAH;TMEFF1;TUBB2B;ARMCX1;MYCN;DDAH1;SLC9A9;PPAP2A;KIT;ELMO1;SLC27A2;KCTD15;CDS1;CALCA;L3MBTL2;HLF;ABHD2;IL20RA;SEZ6;HMGCR;THBS2;DLL1;SLC7A3;FLRT3;KCNMB2;NCAM1;IGF2BP2;HIST1H3I;GPC6;MAPK4;RUNX1T1;EGLN3;LRRN2;ST8SIA1;PCDHGC4;PCDH8;AS…
GATA1 CHEA	92/807	0.113931	0.74055	1.13098	2.45667	COL18A1;ATP8A2;TENM4;ATP2A3;XYLT1;FAIM2;AFF3;ELAVL1;PITPNC1;ZFYVE28;FGF5;LBH;CREB3L3;PEG10;RPS6KA2;TUBB1;MACROD1;HMGN2;CCRN4L;CDK5RAP2;KCNH2;KCND1;UNC5A;PRKCB;HIST1H2AK;LMO2;PRKCA;GPR37L1;ANK1;FAM126A;MTSS1;SLC7A5;BDH1;GFOD1;DNAJC6;SFRP5;KCNQ2;KIT;KCNQ4;PLEKHO1;FAR2;ROR2;TNIK;ERG;ASTN2;ZFPM2;SKAP1;SEC22C;SLC24A1;SLC20A1;ABHD2;PRUNE2;TSHZ2;RHOBTB3;VWCE;RAP1GAP;PIK3R6;AGPAT4;FAM171A1;ASIC4;CHST11;M…
SALL4 CHEA	43/355	0.117716	0.720146	1.20165	2.57091	RET;USP13;FOXC1;CALCA;RTN1;KCNC1;SLC20A1;PDE3B;KCNA3;NRXN2;TTK;NID1;CXXC4;GLRA2;SALL4;KCNMB2;DSE;NEFL;IGF2BP2;MORC1;ZSWIM5;FAM81A;STRA6;KCNH2;CERS6;PRKCB;HOMER2;LRRN2;ASNS;ELOVL6;MYRIP;MTSS1;REEP1;DMRTA2;CORT;MYCN;TCERG1L;DDAH1;RUFY3;NPTXR;SSBP3;CDK5R1;HIST1H2BC
NFE2L2 CHEA	109/1022	0.276553	1	1.05807	1.36	RAB3C;FAM13C;MSANTD3;RORB;ETS2;RGS4;CDH2;TUBB3;AKT3;MB21D2;CDK5RAP2;KCNH3;RBFOX1;KCNH5;MREG;CACNA2D1;SLC30A4;CACNA2D3;VWA5B2;FOXP1;CLDN4;GPR161;PAPPA;EEF1A2;ZFPM2;GRIA2;KHDRBS3;SLC41A2;PHYHIPL;TNFRSF11B;PPP1R3A;CACNA1D;NALCN;KCNV1;NEUROD4;CHST11;PRKAR2B;GALR1;ST8SIA4;PRRT1;KCNF1;DCLK2;PBX4;NETO2;FAM135B;PEX5L;TMEM117;FAT4;LRP12;CDKN1A;SRXN1;ADO;ASGR1;SYNE1;PCLO;LBH;SCML4;EFCAB1;CEP170;ERC2;YAF2;Y…
HDAC2 ENCODE	19/175	0.401978	1	1.0771	0.981622	NAPA;SRRM3;DGKE;HPCA;STMN3;DCUN1D2;MAPK8IP2;CPLX2;CELSR3;MARCH4;PTPLA;NPAS4;SQLE;XKR7;MEX3B;ABCB10;INSM2;TNIK;LSM14B
POU5F1 CHEA	25/261	0.637143	1	0.950252	0.428337	HIST1H2BN;TENM4;THBS2;DLL1;FGD1;SLC7A3;AKAP12;ZIC2;GPA33;NEFL;HIST1H3I;UPP1;MAPK4;SRRM4;SNRPN;CAMK1D;LRRN2;GPR98;ETV1;MTSS1;CLDN4;MYCN;DAB1;HOXB4;HOXB6
CBX3 ENCODE	7/81	0.720342	1	0.857339	0.281232	NPAS4;HES6;XKR9;RFC1;MSMO1;SCN5A;NMRAL1
NELFE ENCODE	21/234	0.744915	1	0.890313	0.262184	HES6;MARCKSL1;RRM2;SLC20A1;HIST1H2BL;HIST1H2BK;HIST2H2AB;PIK3R3;HN1;HIST2H2BE;SLC7A5;HIST3H2A;NUSAP1;HIST1H2BF;HIST1H2AG;HIST1H3B;CALM1;HIST1H3D;HIST1H2AC;HIST1H2AB;HIST1H2BC
E2F4 ENCODE	66/710	0.777516	1	0.9222	0.232073	TOP2A;CASC5;KIF11;MKI67;RPS6KA5;PPME1;PBK;NUSAP1;NEK2;HIST1H2AG;HMGN2;GTSE1;AGFG2;CDK5RAP2;HIST1H2AB;RFC1;CKAP2L;HIST1H2AK;REV1;CKAP2;KIF22;CDC25C;CDC25A;CCNA2;ASPM;HIST1H2BF;KIF20A;MNS1;HIST1H2BN;TROAP;HIST1H2BL;HIST1H2BK;CDCA8;TTK;WDR62;SKA1;AURKB;RECQL4;PSMC3IP;RACGAP1;HIST1H3B;BUB1;HIST1H3D;E2F8;PLK4;FDPS;CENPW;RRM2;FANCM;PLK1;SHCBP1;NDC80;NMRAL1;NAP1L4;TICRR;TPX2;CENPF;KIF18B;TDP1;ANP32E;CEN…
BHLHE40 ENCODE	31/348	0.792484	1	0.883735	0.205542	NAPA;AGPAT5;HLF;EIF5A2;SLC43A1;TMEM180;RHOBTB3;WDR62;FOXRED2;HSF2;MACROD1;SCAP;NEK2;HMGN2;CCRN4L;SLC36A1;DGAT2;FAM46A;SPNS2;REV1;SOX12;MEX3D;NMRAL1;SLC7A5;CLCN6;DPY19L3;CATSPERD;BAX;LSM14B;SAE1;CDK5R1
STAT3 CHEA	15/177	0.796327	1	0.840732	0.191473	FHOD3;KCNJ6;RPH3AL;CERS6;TENM4;PLCL2;ASNS;TDRP;HELB;MYCN;LHX2;CCDC64;LMX1B;SLC27A2;CDH18
PPARD CHEA	25/285	0.796859	1	0.870231	0.197609	FHOD3;SPTBN4;NRP1;RGS17;RTN1;POP1;MRFAP1;FMN1;PREX1;OGFRL1;CDH2;SCN9A;MYO18B;CPA5;E2F8;CPA2;SLMO2;PRKCA;NAV1;POU2F2;PGF;CLIP2;KIT;SCG2;HIST1H2BC
KLF4 CHEA	89/987	0.884481	1	0.894566	0.109811	CDKN1A;ATP2A3;ARPC5L;SIX1;AKAP12;LFNG;DPYSL4;DPYSL5;TUBB3;DPYSL2;SIX2;NEFL;NEK2;ME2;STK32A;MYBL1;YWHAG;MFSD2A;PARP6;SRRM4;UNC13A;MREG;CAMK1D;IGFBP5;RFC1;EN2;IRAK3;SOX12;RANGAP1;MTSS1;BACE2;HIC2;CLDN4;ARL4A;TUBB2B;VGF;ZFP41;MAP1B;CD109;HOXB4;FAM84A;ROR2;IRF6;MAPT;LMX1B;NPTXR;ABCG4;HOXB5;AGPAT5;HIST1H2BN;RTN1;TMEM63C;CRABP1;TMEM74;RASGRP2;IGSF9;DLL4;EFNB3;TMEM65;GPA33;GPC1;NNAT;MAP6;HIST1H3I;PIRT;H…
TP63 CHEA	128/1399	0.894555	1	0.907678	0.101142	RB1;ANKRD35;PNMAL1;ARPC5L;ADARB1;SLC4A3;BZW2;BEST3;SCAMP5;PEG10;KIF5B;SCN9A;INSC;MB21D2;LZTS1;FAM81A;CCRN4L;KCNH2;SEMA6B;UNC13A;LMAN1L;TMOD2;USP2;LMO2;SPNS2;TTC7B;SYTL1;SHISA7;DISP2;CLIP2;FEZ1;DOK7;KCTD12;ERG;DSC2;KCTD15;DGKI;CDS1;SLC45A1;ABHD2;HSPA4L;TSHZ2;CPLX2;NID1;PLCXD2;TTBK2;STK33;FAM83F;CHST11;CASKIN1;CLCA2;TSPAN5;SCAP;S100A14;SLC38A5;PROM2;MARK1;SYT2;POU2F2;CORO2B;BMP7;FOSL1;WNK2;SPIRE1;T…
RAD21 ENCODE	113/1265	0.928096	1	0.886191	0.0661277	EPHB6;FHOD3;CNTFR;ANKRD13B;SEMA5B;APP;CHPF;CIB2;PRDM1;TSEN54;ETS2;MYLK4;MCIDAS;DPYSL5;BASP1;FAM19A2;KCNH1;LMO1;SRRM4;IGFBP5;REV1;NPY1R;CPED1;EID2;PCP4;MYCN;NHLRC1;KIF20A;CTXN1;NYAP1;CALCB;PARM1;ADAMTS17;CASKIN1;SCAP;SCN3A;SRGAP1;EGR2;GGT7;BTBD17;LRRN3;TRPV2;ADAP1;MAFA;POU2F2;MEX3B;XKR9;SELM;AGO2;TMCC2;COL9A2;RLTPR;SLC26A6;SLC26A5;LRP11;FAM57B;HIST2H2AB;HEPACAM2;ELFN2;RND2;PITPNC1;ELAVL3;FAM102B;B…
VDR CHEA	4/76	0.955353	1	0.522139	0.0238486	VASH2;MSMO1;SNX30;RELT
CEBPB ENCODE	9/144	0.960432	1	0.62004	0.025032	ABLIM2;ELMSAN1;ZBTB10;CASC5;HIST1H2AG;NCOA7;HIST1H2AC;SH2B2;HIST1H2BC
GATA2 CHEA	64/772	0.962429	1	0.822436	0.0314953	GLP1R;COL18A1;CDKN1A;ATP8A2;TENM4;SLC35F3;FHL2;SCAMP5;SERP2;FAM102B;RPS6KA2;PIP4K2A;HMGN2;BCAS1;CCRN4L;SLC36A1;CSGALNACT1;DUSP2;PRKCB;SH2D3C;SPNS2;ACSL6;ELOVL6;MTSS1;SLC7A5;OLFM2;OBSCN;GFOD1;GPRIN1;ELMO1;LMX1B;ZFPM2;SHANK3;STX1A;DDC;SLC20A1;ABHD2;CACNA1C;CXXC5;DLL1;ASIC4;CHST11;ELMSAN1;S1PR1;TSPAN5;MARK4;LONRF2;EGLN3;ATP8B2;DENND4A;PDE2A;DHCR24;CAPN13;XKR7;NOL4L;LPAR5;DPY19L3;UBXN10;AGO2;PDCD4;TM…
FOSL2 ENCODE	13/196	0.964673	1	0.658001	0.023666	SLC20A1;RAB39B;NFATC2;MYL6B;SCAF1;KLHL41;NME1;AHI1;TUBB6;TUBB3;UPP1;ALOXE3;CCRN4L
FOXA2 ENCODE	23/316	0.965785	1	0.722072	0.0251382	HIST1H2BN;RPH3AL;DAGLA;HIST1H2AK;CBX2;ZBTB10;NFATC2;DHCR24;SOX12;SEMA4G;SMARCA1;F2;NR0B2;CLGN;FOXP1;LFNG;VTN;SLC7A6;MARCKS;TSPAN8;SARM1;MACROD1;ESYT1
SMC3 ENCODE	100/1181	0.976317	1	0.84002	0.0201335	EPHB6;FHOD3;CARS;CNTFR;ANKRD13B;SEMA5B;APP;CHPF;CIB2;TSEN54;ETS2;MYLK4;DPYSL5;BASP1;FAM19A2;SLC16A6;TNR;NRTN;KCNH1;LMO1;USP2;REV1;NPY1R;CPED1;EID2;PCP4;NHLRC1;CTXN1;NYAP1;CALCB;CHST11;ADAMTS17;SCAP;NPTX1;S100A14;SCN3A;EGR2;GGT7;TGFB1;LRRN3;MICAL3;TRPV2;MARCH9;MAFA;POU2F2;MEX3B;SELM;AGO2;TMCC2;COL9A2;SLC26A5;HEPACAM2;RND2;PITPNC1;ASGR1;FAM102B;KCNT1;BAI2;ADAMTSL2;DNER;DACT3;SCN5A;EID2B;SLC36A1;ELO…
ESR1 CHEA	9/154	0.977555	1	0.579777	0.0131614	RET;LRRC49;SLC16A6;FHL2;PGR;DHCR24;MAPT;BMP7;ASGR2
EGR1 CHEA	22/315	0.977994	1	0.69287	0.0154179	TDRKH;EGR2;COLGALT2;TRIM62;DYRK2;FAM46A;GPR37L1;ASCL1;POU4F1;EGFR;CAMSAP1;AHI1;FAM83F;IGDCC4;CALD1;PCDH1;SLC18A1;RELT;APBA2;GPLD1;VAMP2;KCNK3
CTCF ENCODE	155/1790	0.984914	1	0.859049	0.013058	EPHB6;FHOD3;SEMA5A;ANKRD13B;CNTFR;SEMA5B;APP;GALNT16;CIB2;PRDM1;ESPN;ETS2;TSEN54;MYLK4;MCIDAS;DPYSL5;BASP1;PEG10;FAM19A2;TNR;MAP3K6;KCNH1;LMO1;KCNH4;SRRM4;MREG;USP2;REV1;NPY1R;CPED1;PCP4;EID2;MYCN;MTHFD2;RRAGB;NHLRC1;EIF1B;CTXN1;HOXB5;PARM1;NYAP1;CALCB;HPCA;ABHD8;RASGRP2;CHST11;MAN2A2;FLRT3;ADAMTS17;SCAP;SRGAP1;SCN3A;PRPH;JAG2;EGR2;GGT7;TGFB1;BTBD17;LRRN3;ATP8B2;WSCD1;ST8SIA1;GOT2;TRPV2;MICAL3;MA…
ZKSCAN1 ENCODE	6/120	0.985208	1	0.496032	0.00739205	AGO2;LYRM9;ELAVL1;ARNTL2;ASS1;SLC25A35
ZEB1 ENCODE	5/106	0.985553	1	0.467954	0.00681008	MRS2;DLL4;MREG;LRRC8B;FHIT
STAT5A ENCODE	14/233	0.989908	1	0.59609	0.00604631	HIST1H2BL;HIST1H2BK;ARPC5L;HIST2H2AB;RHOBTB3;HIST2H2BE;HELB;PBK;HIST1H4I;HIST1H2AG;HIST1H3B;HIST1H2AC;HIST1H2AB;HIST1H2BC
NFIC ENCODE	17/279	0.99328	1	0.604483	0.00407592	RB1;TIGD5;STK11IP;HIST2H2AB;HMGA1;PIK3R3;HIST2H2BE;FOXRED2;EXTL2;HSBP1L1;HIST1H2AG;UPP1;HIST1H3B;HIST1H2AC;CCRN4L;HIST1H2AB;HIST1H2BC
FOXA1 ENCODE	11/205	0.994717	1	0.532327	0.00281949	SMPD3;GTF3C2;AKIRIN1;CALD1;TDP1;MACROD1;ZBTB10;SOX12;SLC38A3;RAPGEF3;FOXP1
TRIM28 ENCODE	5/120	0.994878	1	0.41336	0.00212278	NPAS4;UGCG;GP1BB;MACROD1;HIST1H2AG
RUNX1 CHEA	103/1294	0.996946	1	0.789664	0.0024157	CYFIP2;ANKRD13D;ANKRD35;ARPC5L;CASC5;STMN3;ADARB1;TSEN54;RPS6KA2;PRKACA;MAP3K6;AGFG2;RBFOX1;SLC38A1;UNC13A;SNRPN;LMO2;PRKCA;MTHFD2;PRKAR1A;CLDN9;MFNG;ELMO1;TNIK;ZFPM2;EIF1B;CCDC148;ABHD2;SLC41A3;AEBP1;RASAL2;CABP1;RASGRP2;UGCG;FAM83F;BRINP1;HIST1H3B;SLC19A1;JAG2;TMEM86B;TGFB1;FANCM;RCC2;CBX2;ZBTB10;HMGA1;DHCR24;TBCB;SNAP91;LIN28A;REEP5;UBXN10;LHX2;CALM1;LSM14B;GPSM1;PDE3B;ATP2A3;PSIP1;NRGN;PANX1;…
FOS ENCODE	45/637	0.99704	1	0.70083	0.00207777	TDRKH;TOP2A;HIST1H2BN;ABHD2;HIST1H2BK;PIK3R3;MSMO1;TMEM97;HMGCR;CDC14B;TTBK2;RPS6KA5;DNAJB5;HSF2;MROH8;HIST1H2AG;BUB3;PRKACA;HIST1H3B;AGFG2;HIST1H3D;HIST1H2AB;RRM2;HIST1H2AK;LCA5;MBOAT2;HN1;BPGM;TUBG2;FAM126A;TICRR;ASPM;TPX2;CLCN6;CENPF;HIST3H2A;KIF18B;MTHFD2;TDP1;TMEM57;ANP32E;HIST1H2BF;CENPM;IFT27;KBTBD8
ERG CHEA	6/144	0.997333	1	0.41336	0.00110397	DUSP4;GNG10;POP1;LMX1B;NXPH1;TBX3
ZC3H11A ENCODE	5/129	0.997435	1	0.384521	0.000987698	GGT7;AGO2;POU2F2;ASGR1;KCNH1
RFX5 ENCODE	38/559	0.997582	1	0.67439	0.00163292	DYRK2;CCDC148;SRF;LRRC73;PIK3R3;HMGCR;PLCXD2;CELSR3;AURKB;CDC14B;CCNB1;TUBA1A;RPS6KA5;HSF2;DSE;AP1S2;CCDC96;INPP5J;DACT3;H1FX;HMGN3;AGFG2;PLK4;CDKN2D;DENND4A;INTS3;USP2;CKAP2;SOX12;SUOX;TICRR;AHI1;LPHN1;ADORA2A;MTHFD2;PDCD4;MVD;RNF187
ATF3 ENCODE	4/114	0.997665	1	0.348092	0.000813885	NAPA;CATSPERD;BAX;WDR62
SP1 ENCODE	49/707	0.998783	1	0.687569	0.000837581	TDRKH;TOP2A;MSMO1;TMEM97;BZW2;TSEN54;RPS6KA5;CREB3L3;SLC39A6;HIST1H2AG;PRKACA;AGFG2;HIST1H2AC;HIST1H2AB;HIST1H2AK;BPGM;FAM126A;ASPM;ARL4A;LPHN1;SNRPF;HIST1H2BC;HIST1H2BN;ABHD2;HIST1H2BK;CDCA8;PIK3R3;FHIT;TTBK2;DNAJB5;MROH8;HIST1H3B;BUB1;CDR2;SYT5;FANCM;DENND4A;INTS3;LCA5;SCAF1;SYT7;TICRR;TDP1;SHKBP1;TMEM57;ANP32E;CALM3;SSBP3;CDKN3
TCF7L2 ENCODE	38/583	0.999135	1	0.646628	0.000559883	ABHD2;RHOBTB3;CISD1;CXXC5;DNAJC27;PANX1;SMPD3;VTN;CTIF;CHST11;PTCHD2;KIF5B;FAM63B;NEK2;HIST1H2AG;NELFCD;YAF2;AGFG2;DUSP4;CCDC38;TIGD5;MREG;LRRC49;ARID3B;MEIS2;TBX3;VMAC;CCDC88A;SLC7A6;FAM222A;IRAK1BP1;FRAS1;FMNL2;KIF2A;SARM1;RHEBL1;SEC22C;CDK5R1
KAT2A ENCODE	2/90	0.999231	1	0.220459	0.000169584	CALM1;SCAF1
EGR1 ENCODE	34/537	0.999249	1	0.628122	0.000471635	ZCCHC12;SH3GL3;HCN3;ARPC5L;DCUN1D2;BZW2;MKI67;CACNA1H;TUBA1A;MCIDAS;MAN2A2;PPME1;PRKACA;MAP3K6;HMGN2;BOK;SLC36A1;SYT5;CENPW;CERS6;DENND4A;REV1;SOX12;SYN1;NME1;MEX3B;DLG4;TTC3;NAF1;ESYT1;LSM14B;HCST;EIF1B;SEC22C
FOXP2 ENCODE	7/178	0.999331	1	0.390137	0.000261259	DUSP4;GJD2;CDKN2D;ESYT1;CXXC4;SCAF1;FOXP1
IRF3 ENCODE	44/663	0.999364	1	0.658383	0.000419156	TDRKH;TOP2A;AGPAT5;HIST1H2BN;ABHD2;MSMO1;WDR62;DNAJC27;TTBK2;RPS6KA5;CREB3L3;DNAJB5;MROH8;FYN;BUB3;PRKACA;HIST1H3B;BUB1;AGFG2;HIST1H3D;CDR2;HIST1H2AC;HIST1H2AB;TIGD5;RRM2;CKAP2L;UBE2C;INTS3;HIST1H2AK;LCA5;HN1;BPGM;FAM126A;TICRR;TPX2;ARL4A;MTHFD2;TMEM57;ANP32E;HIST1H2BF;CENPM;CDKN3;MEGF9;HIST1H2BC
TCF3 ENCODE	58/840	0.999568	1	0.684996	0.00029613	RB1;DGKE;FRMPD1;PSIP1;CELSR3;RGS2;TUBB6;SCRN1;MACROD1;ME2;HMGN2;YAF2;KCNH2;NANOS1;HES6;DUSP2;TIGD5;ACTN3;FAM126A;KCTD7;NPAS4;TBC1D1;ARL4A;PRKAR1A;MFNG;SLC20A1;SRF;HSPA4L;HMGCR;KLC1;FAM129C;CAND2;FOXRED2;UGCG;MAN2A2;LRRC8B;EGLN3;EGR2;HOMER1;FANCM;RCC2;MEX3D;MAFA;PDP1;CCDC88A;MARCKS;TTC3;NAPEPLD;RIMBP3;CALM3;ESYT1;SMAP2;CALM1;TRIM32;RCOR2;SSBP3;RNF187;CDK5R1
UBTF ENCODE	123/1631	0.999895	1	0.748153	7.83095e-05	RB1;CERK;CHPF;FAM89A;INPPL1;ARPC5L;FBXO21;MKI67;BZW2;ESPN;ETS2;TSEN54;AP1S2;HABP4;PIP4K2A;CCDC92;HMGN2;HIST1H2AB;CCRN4L;KCNH2;NANOS1;HES6;TTC7B;REV1;PRKCA;EBF4;KLHL42;EID1;CLIP2;ADCY9;HIST1H2BF;EIF1B;PIF1;ARHGEF25;STXBP1;DCUN1D2;FBXO45;RASAL2;ENHO;GNG10;CHST11;MAN2A2;PRKAR2B;TSPAN5;SCAP;HIST1H3B;HIST1H3D;VAT1;EGR2;HOMER1;FANCM;LRRC75A;CBX2;DHCR24;ADAP1;TMEM198;CCDC88A;MEX3B;SPIRE2;UBE2O;RCOR2;LRP…
CHD1 ENCODE	39/655	0.999942	1	0.590694	3.4053e-05	SRXN1;SLC20A1;ARPC5L;HIST2H2AB;PIK3R3;PSIP1;BZW2;PITPNC1;AURKB;LBH;SLC16A6;MROH8;CCRN4L;PLXNA3;TIGD5;AKIRIN1;SEPT11;CNOT6L;DGAT2;TGFB1;RRM2;FANCM;GOT2;ZBTB10;HMGA1;HN1;ARID3B;PHKA2;HIST2H2BE;SYN1;NMRAL1;SLC7A5;CCDC88A;CATSPERD;AGO2;ANP32E;CALM3;CENPP;CALM1
IRF1 ENCODE	10/263	0.999957	1	0.37721	1.63021e-05	PLK4;SLC12A5;GUK1;HIST1H2BL;RHOBTB3;ZDHHC14;YWHAG;CCRN4L;NME1;FOXP1
IRF8 CHEA	2/121	0.99996	1	0.163977	6.59072e-06	SNX30;TMEM229B
SIN3A ENCODE	77/1131	0.999962	1	0.67541	2.54203e-05	CARS;SNAP25;HIST2H2AB;STMN3;ECE2;KIF11;TSEN54;PBK;SLC39A6;NEK2;HIST1H2AG;HMGN2;GTSE1;AGFG2;HIST1H2AC;CCRN4L;HIST1H2AB;TIGD5;CKAP2L;HIST1H2AK;CAD;USP2;CDC25C;MAPK8IP2;HIST2H2BE;CDC25A;NME1;NPAS4;CCNA2;FAM222A;CIRH1A;VGF;MTHFD2;ASPHD1;KIF20A;SNRPF;HIST1H2BC;NAPA;HIST1H2BN;HPCA;HIST1H2BK;CDCA8;SEZ6L2;CPLX2;AURKB;EXTL2;CCNB1;CCDC85B;FAM63B;UTP20;HIST1H3B;BUB1;E2F8;PLK4;CENPW;RRM2;FANCM;DDIAS;STK11IP;…
RCOR1 ENCODE	41/702	0.999977	1	0.57941	1.36093e-05	ANKRD13B;CHPF;USP31;SRF;HSPA4L;MRFAP1;DCUN1D2;NRXN2;TMEM97;TSEN54;PSMC3IP;RBM15B;TMEM65;LEPROTL1;AP1S2;SLC16A6;SCAP;UPP1;YAF2;GIT1;AKIRIN1;ZFHX2;LHFPL5;HMGA1;PRKCA;SYP;ZDHHC14;TMEM198;DISP2;CCDC88A;MEX3B;VGF;GFOD1;SYT11;KLHL7;SPIRE2;VOPP1;UBE2O;ST6GALNAC4;STX1A;MEGF9
BCL3 ENCODE	10/273	0.999977	1	0.363393	8.32491e-06	NANOS1;SYCE2;MARCKS;PRRT2;PNMA1;DENND4A;HIST2H2AB;CALM1;NAT14;HIST2H2BE
ETS1 ENCODE	3/156	0.999986	1	0.190781	2.67948e-06	ADO;CENPP;PGM2L1
PBX3 ENCODE	84/1269	0.99999	1	0.656685	6.69571e-06	TDRKH;TOP2A;MAST4;HIST2H2AB;MSMO1;ADO;ELAVL1;TSEN54;TRIM9;RPS6KA5;CREB3L3;GUK1;HIST1H2AG;ME2;PRKACA;ERC2;HMGN3;HIST1H2AC;HIST1H2AB;NXPE3;CNOT6L;CERS6;ACTN3;GLCE;ZDHHC13;KSR2;BPGM;FAM126A;HIST2H2BE;CDC25A;KCTD7;ASPM;ARL4A;MTHFD2;TRNP1;HIST1H2BC;GNAZ;PCDH10;ABHD2;ABHD8;NRXN2;FHIT;DNAJC27;TTBK2;SYCE2;DNAJB5;ZKSCAN2;MROH8;FYN;HIST1H3I;BUB3;HIST1H3B;ATP6V0E2;GPR158;WASF3;CDR2;JAG2;PRRT2;FANCM;UBE2C;IN…
NFYB ENCODE	236/3715	0.999991	1	0.630221	5.51643e-06	TDRKH;POP1;STMN4;TMEM97;MKI67;PTPDC1;SYNGAP1;RPS6KA5;CREB3L3;CCDC96;AP1S2;HABP4;PRKACA;CEP97;GTSE1;AGFG2;CDK5RAP2;HES6;ACTN3;GLCE;SOX12;EID1;MTHFD2;PRKAR1A;RRAGB;HOXB4;KIF20A;HOXB7;PIF1;L3MBTL2;STXBP1;EIF5A2;PLA2G3;CDCA8;PIK3R3;WDR62;ACTR3B;TTBK2;RACGAP1;RIMKLA;HIST1H3B;CDR2;HIST1H3D;PLK4;TMEM184C;ACD;PRRT2;DDIAS;CADM2;INTS3;PLK1;PBX4;TMEM198;SQLE;TPX2;CCDC88A;MEX3B;XKR9;TDP1;ANP32E;CALM3;TMCC2;F…
TAF1 ENCODE	78/3346	0.999991	1	0.231264	1.98616e-06	ARPC5L;MRFAP1;HIST2H2AB;PSIP1;ECE2;TMEM97;FBXO21;KIF5B;DSE;SLC39A6;ME2;HIST1H2AC;YWHAG;HIST1H2AB;CCRN4L;SLC38A1;TIGD5;HIST1H2AK;SPATS2;CKAP2;BPGM;KIF22;FAM126A;HIST2H2BE;NME1;KCTD7;MED22;PREPL;CIRH1A;MTHFD2;MRTO4;HIST1H2BF;CD2BP2;KIF20A;HIST1H2BC;SEC22C;HIST1H2BN;DDX28;GTF3C2;INO80E;SLC20A1;PIK3R3;FBXO45;DNAJC27;AGPAT4;UGCG;HECTD2;CCDC85B;FAM63B;ZKSCAN2;H1FX;HIST1H3B;HIST1H3D;FDPS;SEPT11;MARCKSL1…
E2F6 ENCODE	240/3245	0.999991	1	0.73373	6.26828e-06	TDRKH;APP;ARPC5L;CISD1;TMEM97;GCC1;SOX21;PTPDC1;RPS6KA5;MCIDAS;AP1S2;PIP4K2A;AGFG2;CDK5RAP2;HES6;REV1;SOX12;EBF4;EID1;MTHFD2;PRKAR1A;PRR19;KCTD13;PRR16;CD2BP2;KCNQ5;KCTD12;ZFPM2;CTXN1;HSPA4L;ARX;EIF5A2;C2CD4A;PIK3R3;C2CD4B;WDR62;ACTR3B;IGSF9;TSPAN5;SCAP;JAG2;PRELID2;CADM4;HOMER1;DDIAS;INTS3;NETO2;MEX3D;FOSL1;CCDC88A;MEX3B;CPEB1;XKR9;WNK2;NAPEPLD;CITED1;SLC35F3;LRRC10B;KCNC3;KCNC4;TMEM180;KIF17;RN…
BRCA1 ENCODE	121/3218	0.999991	1	0.373026	3.18034e-06	TDRKH;POP1;GFI1;PTPDC1;CELSR3;SCAMP5;SYNGAP1;NUSAP1;PRKACA;HMGN2;GTSE1;CCRN4L;SLC38A1;HIST1H2AK;GLCE;USP2;SOX12;KCTD7;VMAC;PREPL;MTHFD2;PRR19;CD2BP2;EIF1B;PIF1;INO80E;TROAP;ABHD2;HSPA4L;PIK3R3;FBXO45;WDR62;DNAJC27;CCNB1;RACGAP1;CHST12;ZKSCAN2;H1FX;SRGAP1;PLK4;FDPS;AKIRIN1;ACD;ZFHX2;HOMER1;FANCM;DDIAS;STK11IP;GOT2;TBCB;NDC80;NMRAL1;AHI1;CCDC88A;FAM135A;KIF18B;TMEM237;UBE2S;TDP1;ANP32E;MAP3K10;CALM…
PPARG CHEA	26/535	0.999992	1	0.482124	4.07355e-06	CDKN1A;SLC20A1;ATP1A2;ENO2;ROBO1;HELB;FAM83F;AKT3;PALM;B4GALNT3;ALOXE3;YWHAG;VWF;WNT5B;DENND2A;NAV1;TBC1D1;FMNL2;FABP5;NAPEPLD;CD9;NAF1;PLCB1;PDZRN3;SSBP3;KCNK3
E2F1 CHEA	50/859	0.999992	1	0.577453	4.84211e-06	COL18A1;CDKN1A;CHIC1;KCNC3;CASC5;TMEM97;GCC1;LMNB2;SCAMP5;TUBB6;RPS6KA5;PIEZO2;FAM81A;HIST1H2AC;SNRPN;HIST1H2AK;CAD;ZDHHC13;KIF22;KCNAB3;CDC25A;KLHL42;NPAS4;KIT;NHLRC1;MNS1;DDX28;L3MBTL2;RTN1;SLC20A1;HIST1H2BL;HIST1H2BK;AURKB;PSMC3IP;USP51;MAPK4;E2F8;SLMO1;RRM2;UBE2C;NTRK3;ESRRB;DNAJC12;SHCBP1;NDC80;TBX3;TICRR;CENPM;CD9;ESYT1
ATF2 ENCODE	107/2852	0.999992	1	0.372198	3.10035e-06	CHPF;MRFAP1;CASC5;GCC1;CELSR3;SYNGAP1;NUSAP1;HIST1H2AG;HMGN3;HIST1H2AC;AGFG2;HIST1H2AB;SLC38A1;HIST1H2AK;GLCE;RUNDC3A;NPAS4;VMAC;PREPL;MTHFD2;PRKAR1A;HIST1H2BF;CD2BP2;EIF1B;HIST1H2BC;INO80E;WDR62;KLC1;DNAJC27;SYCE2;RACGAP1;FLRT3;ZKSCAN2;H1FX;HIST1H3I;HIST1H3B;HIST1H3D;PLK4;FDPS;AKIRIN1;HOMER1;DENND4A;GOT2;ZBTB10;HMGA1;ASNS;NDC80;SYT7;NMRAL1;TMEM198;FOSL1;IRAK1BP1;FAM135A;UBE2S;ANP32E;CALM3;HIST1H…
YY1 ENCODE	89/2753	0.999992	1	0.320718	2.65293e-06	CARS;SNAP25;FASTKD1;USP31;MRFAP1;TMEM180;CASC5;ECE2;FBXO21;ADO;ELAVL1;CELSR3;LMNB2;KIF5B;SLC39A6;NUSAP1;NELFCD;CEP97;HMGN2;HIST1H2AC;YWHAG;CDK5RAP2;CCDC51;UNC13A;SYP;KIF22;RANGAP1;CCNA2;MED22;ASPM;PREPL;LPHN1;CATSPERD;PRKAR1A;PPAP2A;MRTO4;CD2BP2;SNRPF;KIF20A;KPTN;EIF1B;VAMP2;CCDC40;HIST1H2BC;DDX28;GTF3C2;INO80E;L3MBTL2;SLC20A1;TROAP;FBXO45;KLC1;ACTR3B;FHIT;CTIF;RBM15B;RACGAP1;PNMA1;HECTD2;CHN1;FA…
ELF1 ENCODE	58/2483	0.999992	1	0.231735	1.87731e-06	CARS;FASTKD1;GCC1;LMNB2;HELB;PPME1;AP1S2;HIST1H2AG;GTSE1;MYBL1;HIST1H2AC;CCDC51;ACTN3;ZDHHC13;JOSD2;BPGM;RANGAP1;ZDHHC14;FAM222A;KIF2A;KCTD13;CD2BP2;EIF1B;HIST1H2BC;GTF3C2;INO80E;EIF5A2;TTK;RACGAP1;CCDC85B;ZNHIT6;LEPROTL1;ZKSCAN2;MROH8;WASF1;E2F8;PLK4;FDPS;AKIRIN1;TMEM184C;SRD5A1;STK11IP;INTS3;ARID3B;GDAP1;MEIS2;NDC80;NMRAL1;GDAP2;GNL3L;KIF18B;DPY19L3;SYT11;SHKBP1;TDP1;TSR2;TRIM35;CENPP
NFYA ENCODE	148/2250	0.999992	1	0.652557	5.17937e-06	TDRKH;ARHGDIG;MSMO1;TMEM97;PTPDC1;CELSR3;SYNGAP1;RPS6KA5;CREB3L3;PPME1;HABP4;NUSAP1;NEK2;HIST1H2AG;PRKACA;GTSE1;HMGN3;HIST1H2AC;AGFG2;HIST1H2AB;NANOS1;GAS2L3;ACTN3;HIST1H2AK;GLCE;VASH2;CDC25C;CDC25A;KCTD7;VMAC;MTHFD2;PRKAR1A;HIST1H2BF;SNRPF;KIF20A;HOXB7;HIST1H2BC;GNAZ;PIF1;L3MBTL2;CCDC148;TROAP;ABHD2;EIF5A2;ABHD8;CDCA8;PIK3R3;FBXO45;WDR62;DNAJC27;TTBK2;CCNB1;HIST1H3B;CDR2;HIST1H3D;PLK4;FDPS;ANKRD…
CREB1 ENCODE	94/2238	0.999992	1	0.416684	3.30339e-06	RB1;CHPF;FASTKD1;HIST2H2AB;CASC5;MSMO1;GCC1;KIF11;ADO;NAT14;CELSR3;CDC14B;ZFYVE28;RPS6KA5;KIF5C;PPME1;GUK1;DACT3;HIST1H2AC;CDK5RAP2;HIST1H2AB;TIGD5;ATP6V0B;UNC13A;RFC1;CKAP2L;HIST1H2AK;USP2;JOSD2;BPGM;SOX12;RANGAP1;RUNDC3A;MLF1;HIST2H2BE;CCNA2;FAM222A;CATSPERD;NAF1;GEMIN6;SCG3;KPTN;HIST1H2BC;NAPA;HIST1H2BN;DDX28;GTF3C2;INO80E;DDX25;SRF;TROAP;ABHD2;CDCA8;FBXO45;TTK;HMGCR;KLC1;DNAJC27;TTBK1;RECQL4;…
ZBTB7A ENCODE	135/2184	0.999992	1	0.613226	4.83645e-06	ANKRD13B;APP;ANKRD13D;CPNE5;CHPF;INPPL1;STMN3;CIB2;MSANTD3;STKLD1;BZW2;CELSR3;ETS2;TSEN54;TUBB3;PALM;SCN9A;CCDC92;PRKACB;SLC16A5;SRRM3;HES6;UNC13A;ACTN3;REV1;SOX12;FOXP1;CIRH1A;GPRIN1;MAP1B;KCTD13;VOPP1;NPTXR;OBSL1;CTXN1;KCTD15;NYAP1;ARHGEF25;CCDC148;ABHD8;CDCA8;DCUN1D2;AK4;CABP1;RAP1GAP;GOLGA7B;HRH3;PCBP4;CHST12;ZKSCAN2;MARK4;SLC19A1;TBC1D16;VAT1;GGT7;TGFB1;HOMER1;DENND4A;CBX2;HMGA1;NFATC2;MARCH…
GABPA ENCODE	44/2082	0.999992	1	0.209658	1.63675e-06	CARS;ANKRD13D;CHPF;ARPC5L;FBXO45;MYL6B;ECE2;ADO;ELAVL1;SRM;PSMC3IP;GNG3;CCDC85B;PPME1;LEPROTL1;SLC39A6;BUB3;WASF1;CCDC51;HOMER1;FANCM;STK11IP;LRRC49;JOSD2;BPGM;KIF22;ARID3B;PHKA2;SCAF1;GDAP1;GDAP2;TMEM198;NME1;TPX2;CLCN6;CIRH1A;DPY19L3;ZFP41;CATSPERD;TRIM35;CD2BP2;GEMIN6;SERPINI1;CENPP
MAX ENCODE	112/2073	0.999992	1	0.535992	4.18046e-06	POP1;ARPC5L;CISD1;MRFAP1;TMEM97;PTPDC1;CELSR3;ETS2;RGS2;RPS6KA5;AP1S2;SLC39A6;SLC16A6;MACROD1;AGFG2;CCRN4L;HES6;SLC38A1;DGAT2;USP2;REV1;SOX12;NPAS4;VMAC;CIRH1A;MTHFD2;MRTO4;GEMIN6;KIF20A;PIF1;INO80E;EIF5A2;CDCA8;PIK3R3;WDR62;RASAL2;CCNB1;ZMAT3;CHST12;ZNHIT6;ADAMTS17;SCAP;UTP20;SLC19A1;SRD5A1;RCC2;PLK1;ZBTB10;HMGA1;TBCB;MEX3D;NMRAL1;FOSL1;AHI1;SQLE;GNL3L;UBE2S;SAE1;B4GALT2;USP31;ECE2;ELAVL3;SCN5A;…
NRF1 ENCODE	78/1882	0.999992	1	0.411163	3.1399e-06	MRS2;GPSM2;ANKRD13D;POP1;CISD1;CASC5;RPS6KA5;FSD1L;PPME1;CCDC96;SLC39A6;DACT3;CEP170;NELFCD;BSN;CCDC92;GTSE1;EID2B;YWHAG;AGFG2;PSD;TIGD5;SPATS2;SYP;KIF22;DNM1;DISP2;VMAC;EID2;KIF2A;VGF;CATSPERD;KCTD13;MAPT;STX1A;KCTD16;SEC22C;AGPAT5;INO80E;DDX25;CDCA8;WDR62;CAMSAP1;SKA1;TTBK2;CCNB1;ABLIM2;PARD6A;TMEM65;MAN2A2;NDNL2;ZMAT3;SCAP;UTP20;TCFL5;PLK4;CDKN2D;SLMO2;ACD;SRD5A1;INTS3;TBCB;NAP1L4;TICRR;PKIB;T…
PML ENCODE	52/1596	0.999993	1	0.323229	2.3786e-06	ANKRD13D;ARPC5L;HIST2H2AB;GCC1;KIF11;SLC39A6;SLC16A6;HIST1H2AG;HIST1H2AC;YWHAG;HIST1H2AB;CCRN4L;TIGD5;CNOT6L;CAD;SPATS2;JOSD2;HIST2H2BE;MED22;MTHFD2;KCTD13;CD2BP2;HIST1H2BC;GTF3C2;INO80E;SLC20A1;HIST1H2BL;HIST1H2BK;PIK3R3;WDR62;PSMC3IP;SYCE2;UGCG;GNG3;PNMA1;CCDC85B;ZKSCAN2;H1FX;HIST1H3B;PLK4;MARCKSL1;PRRT2;ASNS;HN1;XKR9;HIST3H2A;DPY19L3;UBE2S;DLG4;CENPP;CALM1;ZCCHC3
SPI1 ENCODE	71/1540	0.999993	1	0.45738	3.33832e-06	EPHB6;RB1;KCNC1;PODXL2;CTSZ;ATP2A3;PRDM1;FBXO21;SLC2A5;HAPLN4;IKZF4;TSEN54;LFNG;RGS2;FAM102B;KIF5B;AP1S2;SLC39A6;SLC16A6;NUSAP1;SCN5A;HMGN2;YWHAG;ATP6V0B;SH2D3C;SYTL1;CKAP2;ETV1;PROX1;VAV1;CPED1;CIRH1A;PRKAR1A;MFNG;ELMO1;ASPHD2;KCNQ5;PLEKHO2;B4GALT6;HCST;DSC2;DTX1;RASGRP2;CORO1A;FAM129C;FGD2;GPA33;DYNC1I1;ANKRD34A;AKIRIN1;SGTB;SRD5A1;STK11IP;RCC2;TRPV2;HMGA1;NETO2;ARID3B;MEIS2;PKIB;KIF18B;REEP5;D…
MYC ENCODE	59/1515	0.999993	1	0.386348	2.80923e-06	POP1;ARPC5L;CISD1;TMEM97;ECE2;BZW2;CELSR3;SLC16A6;SLC39A6;MACROD1;YWHAG;SLC38A1;TIGD5;HIST1H2AK;CAD;USP2;JOSD2;SOX12;RANGAP1;NME1;MED22;VMAC;PREPL;CIRH1A;KIF2A;MTHFD2;CATSPERD;MRTO4;NAF1;NCOA7;SNRPF;AGPAT5;DDX28;HIST1H2BN;GTF3C2;INO80E;SLC20A1;CDCA8;LRP8;SRM;FOXRED2;CCNB1;CCDC85B;ZNHIT6;SCAP;SLC19A1;RRM2;SRD5A1;RCC2;HMGA1;TBCB;NMRAL1;GDAP2;GNL3L;DPY19L3;UBE2S;NAPEPLD;CENPP;SAE1
SRF ENCODE	10/299	0.999993	1	0.331794	2.38692e-06	FOSL1;EGR3;HOMER1;EGR4;DDAH1;SRF;TSR2;RASAL2;LRP12;TICRR
CREB1 CHEA	84/1444	0.999993	1	0.577101	4.15011e-06	SNAP25;CDKN1A;TENM2;PTPRN;CASC5;CELF6;MSMO1;ELFN2;ADO;CELSR3;CDC14B;TUBA1A;RPS6KA5;KIF5C;GUK1;PRKACA;PRKACB;SULT4A1;YWHAG;AGFG2;RBFOX1;SRRM4;FOXD1;PEG3;ATG9B;USP2;JOSD2;SOX12;RANGAP1;RUNDC3A;MLF1;MAPK8IP1;NME1;CCNA2;HIC2;VGF;ASPHD1;MAP1A;CD2BP2;GEMIN6;MVD;ARHGEF7;KPTN;SCG2;NAPA;DDX28;GTF3C2;L3MBTL2;HLF;TROAP;PIK3R3;HMGCR;ACTR3B;TTBK2;AGPAT4;PARD6A;ABLIM2;NDNL2;DNAJB5;SPOCK2;ADAMTS17;BUB3;WASF1;PL…
USF1 ENCODE	84/1423	0.999993	1	0.585617	4.1978e-06	APP;GPSM2;CHIC1;USP31;POP1;TMEM180;ENO2;PTPDC1;ELAVL3;SYNGAP1;AP1S2;DACT3;HMGN2;YAF2;SLC36A1;CCDC38;PARP6;SLC38A1;TIGD5;ATP6V0B;CERS6;FOXD1;SLC2A13;CAD;USP2;REV1;NPY1R;ETV1;NME1;TMEFF2;VGF;PRKAR1A;CATSPERD;RRAGB;CD2BP2;EIF1B;HOXB7;RAPGEF3;NAPA;BEX2;SLC20A1;SLC43A1;EIF5A2;HIST1H2BK;WDR62;SNX30;LRP8;SRM;CTIF;FOXRED2;VTN;STK33;CCNB1;RBM15B;TMEM169;PRKAR2B;HSF2;FAM63B;UTP20;NPTX1;BUB3;ATP6V0E2;SRD5A1…
HNF4A ENCODE	59/1276	0.999993	1	0.458713	3.20314e-06	CHPF;FASTKD1;USP31;CASC5;AATK;STKLD1;C8B;TSEN54;ASGR1;ASGR2;CREB3L3;NEK2;SLC36A1;PRM1;ELOVL2;MAGI2;PROX1;F2;SLC7A5;CLDN4;BDH1;DOK7;TRNP1;VOPP1;CD2BP2;OBSL1;DSC2;CCDC148;SLC20A1;FBLN1;VWCE;NID1;FAM169A;RAP1GAP;NKD1;FOXRED2;VTN;THPO;CAMK2N1;ASPDH;ZKSCAN2;IGF2BP2;EPS8L3;PRELID2;TMEM86B;STK11IP;SUOX;NR0B2;AGT;TMEM198;NAP1L4;VIL1;USH1G;SARM1;SPIRE2;FAT4;CALM1;INHA;DFNA5
SIX5 ENCODE	50/1094	0.999993	1	0.453411	3.04983e-06	CARS;FASTKD1;USP31;POP1;TMEM180;ADO;LMNB2;ZFYVE28;SMPD3;PPME1;CEP170;CEP97;MYBL1;YWHAG;CDK5RAP2;ATP6V0B;IZUMO1;JOSD2;RANGAP1;PGM2L1;CDC25A;ZDHHC14;DNM1;FAM222A;GEMIN6;KPTN;EIF1B;INO80E;L3MBTL2;DDX25;CDCA8;FHIT;IGSF9;CTIF;ABLIM2;RACGAP1;FSD1;BUB3;WASF1;SYT5;FDPS;SYT3;SCAF1;GDAP1;TPX2;DLG4;SHKBP1;MAP3K10;SERPINI1;KBTBD8
SPI1 CHEA	37/1056	0.999993	1	0.347598	2.3177e-06	PODXL2;CNRIP1;SRF;CTSZ;ATP2A3;SNX30;RASAL3;TSEN54;AGPAT4;FGD2;GNG2;AP1S2;ARSG;BUB3;HIST1H3B;CDK5RAP2;TMEM184C;DENND4A;STK11IP;TRPV2;ELOVL6;VAV1;KLHL42;TICRR;AHI1;TBC1D1;FMNL1;KIF18B;LPAR5;REEP5;SYT11;UBE2S;KIFC1;DLG4;ELMO1;HIST1H4I;HCST
STAT3 ENCODE	38/725	0.999993	1	0.519978	3.46025e-06	HIST1H2BN;SLC20A1;RGS16;HIST1H2BK;ARPC5L;HIST2H2AB;PRDM1;HMGCR;ARNTL2;EXTL2;HELB;BASP1;MROH8;HIST1H2AG;MAP3K6;HIST1H3B;HIST1H3D;HIST1H2AC;YWHAG;CCRN4L;HIST1H2AB;RRM2;FANCM;DENND4A;HIST1H2AK;HN1;RANGAP1;HIST2H2BE;NME1;NPAS4;HSBP1L1;PDCD4;ANP32E;HIST1H2BF;KIF20A;CENPP;ZCCHC3;HIST1H2BC
SP2 ENCODE	42/994	0.999993	1	0.419182	2.75313e-06	TDRKH;TOP2A;ABHD2;ABHD8;MSMO1;FHIT;DNAJC27;TTBK2;RPS6KA5;CREB3L3;DNAJB5;MROH8;FYN;BUB3;PRKACA;AGFG2;CDR2;SRRM3;ACTN3;FANCM;CKAP2L;INTS3;GLCE;GOT2;LCA5;HN1;BPGM;FAM126A;KCTD7;TICRR;TSPAN15;TPX2;ARL4A;DPY19L3;TDP1;SHKBP1;TMEM57;TRIM35;ANP32E;CENPM;CDK5R2;MEGF9
USF2 ENCODE	45/965	0.999993	1	0.46262	3.01586e-06	NAPA;GPSM2;USP31;POP1;SLC20A1;EIF5A2;WDR62;SNX30;LRP8;PTPDC1;SRM;FOXRED2;RBM15B;TMEM169;RPS6KA5;HSF2;AP1S2;FAM63B;DACT3;SCAP;UTP20;HMGN2;YAF2;SLC36A1;VAT1;ATP6V0B;USP2;REV1;MEX3D;NME1;COPRS;CLCN6;GNL3L;KIF2A;VGF;CATSPERD;TTC3;TSR2;BAX;CENPP;RHEBL1;SAE1;EIF1B;RAPGEF3;MEGF9
ZMIZ1 ENCODE	48/914	0.999994	1	0.520996	3.36318e-06	HIST1H2BN;PIF1;DYRK2;SLC20A1;HIST1H2BL;HIST1H2BK;HIST2H2AB;TMEM97;KIF11;KLC1;PITPNC1;TMEM164;CCNB1;CCDC85B;AP1S2;PIP4K2A;HIST1H2AG;HIST1H3B;HIST1H3D;HIST1H2AC;HIST1H2AB;HES6;DUSP2;MARCKSL1;CNOT6L;TGFB1;RCC2;HIST1H2AK;FAM46A;HMGA1;REV1;HN1;CDC25C;FAM126A;SCAF1;HIST2H2BE;VAV1;NAP1L4;SLC7A5;HIST3H2A;TDP1;TRIM35;GEMIN6;HIST1H4I;PLEKHO2;CALM1;RCOR2;HIST1H2BC
BCLAF1 ENCODE	28/851	0.999994	1	0.326413	2.06068e-06	HIST1H2BN;HIST1H2BL;HIST2H2AB;RHOBTB3;ELAVL3;SYNGAP1;CCDC85B;H1FX;CEP170;HIST1H2AC;PLK4;SRRM3;FANCM;HIST1H2AK;GOT2;HMGA1;KIF22;HIST2H2BE;NME1;NPAS4;CCDC88A;HIST3H2A;BAX;SERPINI1;TNIK;CENPP;EIF1B;HIST1H2BC
TAF7 ENCODE	31/640	0.999994	1	0.480531	2.9693e-06	BEX4;HIST1H2BN;HIST1H2BL;HPCA;HIST1H2BK;HIST2H2AB;ADARB1;ECE2;CPLX2;AGPAT4;SLC16A6;HIST1H2AG;H1FX;HMGN2;HIST1H3B;HIST1H3D;HIST1H2AC;HIST1H2AB;SRRM3;HIST1H2AK;ZBTB10;HMGA1;HIST2H2BE;NPAS4;XKR7;ARL4A;ANP32E;HIST1H2BF;INSM2;HIST1H4I;HIST1H2BC
CEBPD ENCODE	34/734	0.999994	1	0.459539	2.79688e-06	ANKRD13D;HIST1H2BL;HIST2H2AB;CISD1;CASC5;ADARB1;ECE2;DNAJC27;PTPLA;CLGN;ABLIM2;CCDC85B;ELMSAN1;SCN9A;ZKSCAN2;HIST1H2AG;H1FX;HMGN2;HIST1H3B;HIST1H3D;HIST1H2AC;HIST1H2AB;SLC38A1;MARCKSL1;TGFB1;HIST2H2BE;EID1;HIST1H2BF;NCOA7;ESYT1;INHA;CALM1;OBSL1;HIST1H2BC
ZNF384 ENCODE	27/730	0.999994	1	0.366928	2.2254e-06	RB1;NAPA;GFI1;TMEM180;CIB2;KIF11;PRDM1;HELB;TUBA1A;CHST11;SCN3A;YWHAG;FDPS;CNOT6L;HOMER1;RCC2;GOT2;PLCL2;CAD;TRPV2;CKAP2;CDC25A;TTC3;TRIM35;CENPP;SAE1;SSBP3
ZBTB33 ENCODE	23/702	0.999994	1	0.325035	1.95096e-06	FDPS;GLCE;TROAP;HIST1H2BK;HIST2H2AB;JOSD2;POU4F1;SVIP;DNAJC27;HIST2H2BE;NMRAL1;SCAMP5;MED22;VMAC;FAM135A;RACGAP1;DSE;ZKSCAN2;HIST1H3B;HIST1H2AC;SEC22C;HIST1H2AB;HIST1H2BC
FLI1 ENCODE	16/650	0.999994	1	0.2442	1.4358e-06	PLK4;LRRC24;CENPW;ATP8B2;STK11IP;ARPC5L;GDAP2;NRGN;NME1;PSMC3IP;CLCN6;KIFC1;PPME1;AP1S2;CD2BP2;SERPINI1
MYC CHEA	20/573	0.999994	1	0.34627	1.9672e-06	PCDH10;GOT2;CAD;ARPC5L;HMGA1;TMEM97;SOX12;ECE2;BZW2;RANGAP1;NMRAL1;SRM;NME1;AKAP12;AHI1;ZMAT3;MRTO4;KCTD13;BAX;KIF20A
RELA ENCODE	14/484	0.999995	1	0.286961	1.55496e-06	DUSP2;DENND4A;NRXN2;SCAF1;FAM129C;PSMC3IP;MED22;MARCKS;ANP32E;HIST1H4I;HIST1H2AG;SAE1;CCRN4L;MFSD2A
YY1 CHEA	10/332	0.999995	1	0.298814	1.50371e-06	CTIF;AHI1;EHD3;SPATS2;TMEM180;CASC5;KPTN;ACTR3B;KLHL41;DCN
NR2C2 ENCODE	7/350	0.999995	0.999995	0.198413	9.78223e-07	PSD;TSR2;SCAP;SNRPF;RASAL2;LRP12;CCDC51

## Sheet: Normalized counts
	Hes1-GFP status	positive	negative	positive	negative	positive	negative	positive	negative
	gene	YT-1-CGCTACAT_S1	YT-2-AATCCAGC_S2	YT-5-CGTCTAAC_S3	YT-6-AACTCGGA_S4	YT-9-GTCGAGAA_S5	YT-10-ACAACAGC_S6	YT-11-ATGACAGG_S7	YT-12-GCACACAA_S8
1	0610007P14Rik	639.52170017716	653.099455313905	766.160761418677	542.389607915531	677.1867256924	678.171203963177	520.837169260724	650.54543091089
2	0610009B22Rik	445.526980315858	491.349598094174	376.502740698283	522.360969581826	613.614603443219	681.847912705612	594.774542023456	491.017554583781
3	0610009O20Rik	626.662265982236	625.82230642024	723.881779267464	594.049403358619	763.503610715488	864.163875207663	709.973817002595	784.930474492767
4	0610010F05Rik	1317.93799353247	2308.10814899105	1012.28694925443	1442.10382986833	1178.00137433003	1539.34654310353	1185.15038867941	1771.74239247234
5	0610010K14Rik	241.159128564955	331.826844480364	212.669129722905	338.379950772753	174.832405198745	451.691041692728	281.795663286837	462.479105116395
6	0610011F06Rik	340.590952896638	607.32844155055	599.72890038864	826.901014959609	520.153410284533	714.911818986438	451.035146750515	643.204330141123
7	0610030E20Rik	1224.42237269413	541.506554704335	1083.50661654538	650.6929960818	1305.71375829703	680.825685482831	1004.27205752412	654.756798197662
8	0610037L13Rik	554.324021196479	833.824021398092	711.588170158908	770.815742223278	779.890638129785	974.847014566155	576.958145062732	796.639563804075
9	0610040J01Rik	628.186876835687	376.389982504689	678.701737342365	491.924587909039	633.097541078827	729.861446856004	746.010616813607	468.506747656986
10	1110001J03Rik	249.222025147224	418.755271391199	400.745399698154	426.205837489737	249.594392316642	276.990936013565	407.871234211087	498.871037534045
11	1110002E22Rik	18.686501948701	1.58280648567153	7.71022346412524	26.5638829686354	3.26087805259207	3.83843696357854	23.2247224889691	11.585564013867
12	1110004E09Rik	533.835048833812	1025.88454704568	531.968722973275	757.283051162599	590.677775614711	707.393263074477	509.676643820392	684.298310273055
13	1110004F10Rik	942.969912483037	1835.52984369044	1242.70375872661	1563.31125024053	1165.44649028613	1660.49157489939	853.166592205907	1435.07873792902
14	1110007C09Rik	38.8812735982867	46.8989040674149	104.834718054448	82.8306249196221	31.6009724358433	106.479366406708	52.2102081768518	63.9364478163735
15	1110008F13Rik	1483.27662375464	1005.18918663444	1341.75213780745	1017.08500101133	1078.63586750799	934.145565767826	1410.16781555717	968.621461554059
16	1110008L16Rik	687.935048778107	445.877741219224	602.558549993135	537.336273724334	452.017216497896	462.435831996828	458.853065916763	442.151740663097
17	1110008P14Rik	184.732782596836	383.667858086759	210.093208163832	344.811525052561	124.068352562732	341.333729194458	292.128360145671	391.637154885185
18	1110012L19Rik	116.478089323438	194.44075517035	174.137771373606	193.120711918696	197.079598471846	188.406531780662	159.966907847174	148.61516348147
19	1110017D15Rik	82.4118677833081	92.9191621024108	45.8758026042472	76.6510556082965	20.7981427067214	78.3880247995192	174.397985184198	35.6057983143686
20	1110032A03Rik	1630.26386555052	792.071045855897	1237.50506690462	969.276356339295	1753.32752374891	1171.41451191877	1386.03782347862	628.396539703845
21	1110032F04Rik	14.696359489759	72.0816963978346	2.09864097437893	80.4828346275202	9.78795191916364	51.2068196077237	4.03442846884533	49.8517245080621
22	1110034G24Rik	81.4587242273321	88.3343149294531	163.129888673774	91.6611122884734	218.13159015125	113.213921533934	113.110181663482	63.6684469942862
23	1110037F02Rik	3947.32913248895	4223.95202484652	3547.03763708797	3688.36349938327	3216.90563353092	3753.76724776435	3654.20115147724	3832.48652908344
24	1110038F14Rik	4.01729013387707	24.6072559889691	12.532776649245	21.5477669747897	27.2240165683135	37.1728133787334	18.1051124932535	19.7407395918193
25	1110051M20Rik	696.701548675825	725.738208115107	582.318479366697	959.659830337639	573.496422065468	841.845577538598	894.838847609322	725.138308997911
26	1110057K04Rik	1461.58318702114	767.493183031312	1242.63726433748	913.179424257951	1348.40076805735	947.7726572338	1239.7691909835	762.635115324411
27	1110058L19Rik	146.903216332208	219.332540545288	321.797888419452	307.964915347313	237.591997376089	273.348091494397	165.36720386682	268.118268527132
28	1110059E24Rik	1148.57196987729	827.861895759797	1091.78599006683	898.104405232008	979.519891990349	923.578931410418	955.628336447999	615.576002078737
29	1110059G10Rik	327.157894605443	203.284281697646	336.513283396508	312.572906442517	384.356828402059	368.545718631057	297.044609688712	348.084741110926
30	1110065P20Rik	49.2432613241038	172.711880393704	60.5260209201413	107.862538642155	112.785803779166	267.45031212838	86.3114672058019	185.961554823306
31	1190002N15Rik	5297.56792574092	2837.68440856396	5526.12349616288	2823.37124002376	3551.00114383735	2655.65643145025	5049.89892937744	2422.22715376124
32	1190005I06Rik	2.12186671494683	0.629005983885796	3.29924510747373	5.90146603320344	2.49499298429265	0	1.49402488074723	1.74310902097775
33	1190007I07Rik	32.4949833359331	9.82321646322888	43.5121249282806	24.8497806839752	59.7551473891445	55.4858540699074	18.762072064656	22.621313487839
34	1200014J11Rik	2372.63875284607	2994.72065983029	2054.69565647013	2553.18528107832	3039.08354539804	2918.42193702302	1919.17394071982	2790.69331787744
35	1300017J02Rik	9.41774953566262	31.5300912956806	39.0612390035403	11.6101755862209	32.6187783858009	15.7151458884329	30.2983167054213	19.5368024294793
36	1500009C09Rik	0	0	1.40856690954348	5.85646624915515	2.19559406254463	0	5.98222854392918	2.29629124100666
37	1500009L16Rik	105.732098006301	755.310973656091	81.5526362999328	688.057287246451	139.344580850643	566.393661104858	145.940140769055	846.20831180543
38	1500011B03Rik	172.061845520211	303.653167982172	63.1465410808906	245.083143676533	521.424310133182	474.97569372423	136.565461181183	243.767272658089
39	1500011K16Rik	190.390241010299	82.6714377859757	212.432333842782	101.880356352003	148.199878808453	129.573550000278	154.617326653872	74.4004534359821
40	1500015O10Rik	10.7189954492523	5.5606337454329	5.56194435933274	31.4854570801438	7.62507430204547	14.1063944461966	35.1709224656865	15.1044477052384
41	1520401A03Rik	0	0.985637492329529	1.42016801657316	21.5010673864802	4.71307290318522	3.98192256771509	8.49733928102127	5.756320799157
42	1600002H07Rik	235.270292065072	360.665307346773	360.708579376603	326.351975025579	379.576554314569	459.258716342924	363.130624134537	522.789274004904
43	1600002K03Rik	41.6116609238522	41.3852478937218	55.3977845046393	24.8347572947769	33.8030775490842	35.9475251309555	38.0942773690048	54.6864274859583
44	1600012H06Rik	828.448389692433	1309.20381091712	854.391881050332	1103.38439621297	755.961306582872	1026.00898615076	839.270957710979	935.202812134279
45	1600014C10Rik	164.510798231488	84.9135338112628	252.799538224195	125.614269084793	160.584412889787	100.339495170802	145.872459113137	61.6216519459598
46	1600014C23Rik	13.4580800077678	1.59577979063066	2.06505175137307	2.48023069982214	2.1844685032463	2.57217499930119	5.9931124156659	8.16401845270276
47	1600029I14Rik	97.9819924225307	126.81109569476	34.9557214470316	74.2261454382234	20.3001404629686	190.560887766131	105.716856376711	216.963124621144
48	1600029O15Rik	74.8632168541697	47.5530548199392	49.6060275877646	60.5510345269986	81.5942319950049	76.8364125423268	78.6141151379123	64.9509692766159
49	1700001C02Rik	20.6953082230227	2.26920850106354	5.27460680284166	12.6610888945603	4.14648402855431	18.2373944179735	15.2645825102647	0
50	1700001C19Rik	10.5938459640178	12.5609456099048	18.6722922543612	13.9627317527676	23.993735891376	18.1018986531095	15.9652059684938	12.6369452709079
51	1700001J03Rik	14.1548826772807	5.5058891029555	2.84476055334721	0.580826401940338	13.5492977485225	11.2917449813126	4.1301387531736	3.22081358734167
52	1700001K19Rik	75.010612950147	62.7367511444342	11.1307307342857	103.584625325478	29.4064679252028	44.8768342228266	37.1949786573158	42.9800845211339
53	1700001L19Rik	50.799047036816	68.1581465634512	24.454656652537	72.9937478458266	17.406577235539	106.289203501581	45.3553611638865	70.7491871680437
54	1700001O22Rik	5.67579880220869	13.7844541325955	26.663901801382	22.297853072978	50.9117403624686	11.9319913196784	21.1533537196055	33.4316668982533
55	1700001P01Rik	20.149450310842	14.3357358436698	13.136803268828	18.2059559159595	16.3632249344202	11.5597221584403	17.0254020211342	27.9404843234641
56	1700003E16Rik	13.3655312976435	10.3010947970399	4.8929138927347	1.65911404927953	3.26336911018158	6.40225384323216	14.1139005882677	1.15966117070156
57	1700003F12Rik	5.3145370013786	18.9814404160318	16.34605555078	19.9283673711755	3.23831279400479	11.5632248960564	12.9529141740875	19.8390924114328
58	1700003M02Rik	147.037795371536	20.4392030713969	44.7572007954302	1.5901439701765	4.21374216254027	32.0933182222173	284.980664620802	11.1195025288603
59	1700006E09Rik	0	7.1551014126469	0.378635049654351	3.16730499642955	6.34904089263626	10.187473836405	3.52997921721636	2.31354490006145
60	1700007B14Rik	4.00419262993902	41.9391242534174	0	0	0	1.27863603050769	0	0
61	1700007E05Rik	143.122808464846	253.674918024581	84.4442468243696	180.860986679062	124.09631587166	110.134879673741	163.14890727332	185.628493255522
62	1700007G11Rik	0	4.77049455886953	22.9448368898233	0.828980950356172	4.3605653781576	19.2507828093186	32.1662280818259	2.32568864653453
63	1700007K09Rik	14.5521065324753	1.56873777412504	6.82517896034035	3.26357841367559	2.14935022494205	7.10640603692314	6.91633477717461	5.73367655067817
64	1700007K13Rik	63.0307910586926	8.79292225818966	6.05975222187296	0	5.02254949202858	20.1042202799194	104.599421963942	1.397183774291
65	1700008F21Rik	25.7036189482222	38.5976656492318	8.02020487572366	20.9009650665121	82.3505685032307	22.1772494622997	26.1284609708297	8.83514049601076
66	1700008I05Rik	0	0	17.4957452689447	0	0	2.56570424347455	8.07656581661607	0
67	1700008O03Rik	14.5163131727168	34.5154850320495	18.2788792185754	67.803088554714	52.972405031641	32.8723131085401	10.2614320689355	56.6917230055904
68	1700009N14Rik	8.02883233071412	34.1102271579637	23.707850754304	112.752235537935	91.4355405202476	201.164647765186	24.1608572096652	49.9071517198625
69	1700009P17Rik	131.244819119837	16.0559176273485	51.0806852945077	3.72140103799201	94.2234498133188	31.575610651268	282.514766293663	15.8252779347798
70	1700010B08Rik	17.418710424264	23.0373543209829	27.1134294316552	15.7426291648886	14.1610024899983	11.5416595289184	23.1118335354323	11.6189338206326
71	1700010I14Rik	38.0605018218241	60.0300342547391	17.8648091396895	13.8339307837664	30.8996053545391	52.110861722942	49.286807246492	39.0150350502807
72	1700011A15Rik	20.098116467348	11.9156437402134	22.2477774373309	48.8853149402233	44.6611494834092	100.027160618485	33.1611554676472	24.3994924469235
73	1700011E24Rik	13.5969535090252	22.0060921555937	6.24783728604956	28.4172079132157	10.7242313554584	11.9802494374313	9.12509481833886	4.21995554600699
74	1700011H14Rik	1.59690282161976	1.30382528471222	7.74083962857998	0	4.64497985352736	1.09352925361258	7.73557638005157	22.2526270382092
75	1700011I03Rik	18.9817373090172	1.50004451576392	1.96637505499206	0	5.14130369385091	0	2.18512429148356	1.70640697494262
76	1700011L22Rik	60.2979598825952	1.58884065570345	2.78406818534685	0.829030836457619	3.26865610676835	7.69605358429406	8.04591553116654	0
77	1700012B09Rik	18.728111888588	0	0	0	6.52050047262369	0	22.1672601536279	0
78	1700012L04Rik	5.38510518336327	0	14.477940791757	0	19.6683608149431	6.4331703021278	18.0005288421773	8.16643093775191
79	1700013F07Rik	139.47855842699	51.3845363152818	74.1252988029586	28.6177335884252	123.380456486848	67.756915245706	61.6789827810546	18.1170964691799
80	1700014D04Rik	0	3.28989739013683	0	9.49322003324767	109.094179514532	8.85987775326486	4.89013698196836	2.40772334657516
81	1700015E13Rik	12.0698205977612	39.755363739929	21.509845174763	21.5333853212664	16.3475835680952	34.6437592121632	26.0963692668617	43.0202412727931
82	1700015F17Rik	1.0843789695094	0	0	0.669090711421022	47.1428940074937	3.11179926260161	4.8630023947614	11.2801965509834
83	1700015G11Rik	6.06493713464385	8.47201108364056	0	1.72956079365271	0	0	0.896654339322466	0
84	1700016C15Rik	359.420679798236	29.4197815449732	428.784252768099	26.5022111123019	305.159955892387	20.5299948204951	401.469579431267	59.2994527189092
85	1700016D06Rik	193.913768891261	137.772747975932	143.980399210304	143.991511382277	132.997673498723	111.838257991125	158.284326181644	75.4784705593244
86	1700016G14Rik	56.288138595921	5.56199903101627	19.4565828860798	11.5985445997751	40.3095172433759	16.6734439369395	26.1190548355093	29.0525061243147
87	1700016H13Rik	11.2948500722771	0	0.906662310171309	0	1.45769978420833	12.3854032592256	39.7382061416787	0
88	1700016K19Rik	107.177473246147	167.594560697161	29.90221195272	21.5437587355239	6.53536938138046	62.8342030983261	163.820527258315	76.6779194349007
89	1700017B05Rik	905.369829622904	1112.3866302713	735.291978589985	1106.29995775008	790.421695398489	694.933880323297	1254.46379292121	1201.80670009786
90	1700017D01Rik	33.6763906553553	25.0299574216451	20.7635767304324	29.6623343222869	14.57925107946	34.7382413185164	35.0549746804119	29.9733437500816
91	1700018B08Rik	0	0	6.48873068006746	3.22657005726456	1.41665133570613	0	1.68123317358871	0
92	1700018C11Rik	0	0	0.697284614275832	4.12627200612752	1.08705156663554	0	0	3.51559635772199
93	1700019A02Rik	6.44517126066843	1.52849528776694	9.32494986433469	5.56890843315004	1.22905340752197	2.89419380325244	7.71070807453648	4.46990481798001
94	1700019B03Rik	19.7050385339788	11.6116524977567	11.7026837242004	9.77724054198673	38.7041652388546	12.0596410924156	15.8922313999744	2.28714867164454
95	1700019D03Rik	360.629098019561	1073.66444387841	149.875313486274	692.809356501666	362.131541677613	704.288561247423	117.31779547726	646.967330097612
96	1700019G17Rik	123.262786975478	139.322255097591	104.009450426824	83.7395991990046	129.690076221371	157.550492809162	90.701621069521	105.396674941326
97	1700019L03Rik	33.8503237215245	38.7724340510154	26.5113462799766	92.1591684655829	28.4454441412964	23.7624492795923	84.6887347638185	70.9121109034892
98	1700019N19Rik	13.4147199055386	0	14.5872691083895	0	8.72640765359567	2.56829941141511	19.1318448009688	0
99	1700019O17Rik	0	0	0	0	19.5961511621021	0	2.01676882420426	0
100	1700020D05Rik	4.02043827571612	1.58879753089189	4.87628076515996	14.9272634689571	0	0	8.05135932991135	4.64839124115817
101	1700021F05Rik	277.62680276586	276.08635103853	232.649557046653	203.105083217505	245.961141288897	220.832583231721	149.393446768101	199.827174258625
102	1700021K19Rik	1090.55281444003	1743.40014395499	1123.83979545279	1528.75391654523	1439.14504936916	1387.2894852816	1375.76313455998	2323.96230476145
103	1700022I11Rik	240.559742492645	130.992062922117	121.756789652647	130.125814271854	92.1939720547636	102.468364866353	113.148962821706	65.987393279217
104	1700023E05Rik	3.46193985036608	18.0094667985237	9.38603819448964	14.9384988410365	30.0486419640065	2.21066121112648	37.8676978908486	10.0112331250661
105	1700023F06Rik	17.7048642371538	58.4748000906256	4.25173170405888	103.573651823492	13.3724537702237	91.0972549196879	14.0365709554577	44.96973613573
106	1700024G13Rik	29.504206290948	0.79511079325487	1.3903330508119	0	0	0	25.1266369922313	2.32571853375137
107	1700024J04Rik	66.8412328212671	42.004660835577	50.30613299899	32.3494087347989	36.989095905667	56.346264435187	45.355050523054	44.0734416126217
108	1700024P16Rik	457.394362245064	176.824808528963	427.447880521818	177.801380234049	485.593513175939	156.356755154167	508.095889199111	94.0095927000268
109	1700025C18Rik	5.37218508973957	0	9.01470763141107	0.828603853729389	4.36456093348275	6.42326447012557	4.01456370718081	1.16423369803519
110	1700025G04Rik	1627.51221753138	3268.38105453491	1763.52192790381	2844.86703235909	1313.28305720166	2235.42811720424	1643.63302767793	2848.87237427796
111	1700026D08Rik	63.0963123015682	45.5047093109289	16.6564171803235	10.0965758488707	10.9337290273508	18.5379844198685	172.471361868828	33.3945433035637
112	1700026L06Rik	19.7652232271764	3.4416496602562	19.0774196575416	6.90932327263131	22.249614965459	22.9344891357269	75.0389262636376	6.85895787454884
113	1700028B04Rik	123.221838684081	79.4072171317272	128.720511902759	104.417022833369	128.513211487983	94.878327185339	117.62836684478	95.2467034761569
114	1700028J19Rik	22.7557882197755	9.52221711098872	23.015619602682	24.0493414419909	3.26657178033741	29.4791526298367	7.04867549794103	0
115	1700028K03Rik	207.882689180982	215.353073753872	109.087102577095	331.534880285144	389.261108524533	378.290739785467	117.178285462344	175.64676584207
116	1700028P14Rik	1.34480774187936	0	3.48669479296153	0	0	0	16.1297465869692	0
117	1700029F12Rik	32.0464909766045	0	0	0	0	0	0	0
118	1700029H14Rik	5.08939106681611	2.05684642767584	6.59230028938915	0.788160972579405	9.31453015433421	1.39267798205097	12.4839170802834	2.20705992341878
119	1700029I15Rik	32.583950981091	45.500076773956	69.5230460174163	107.683359327817	124.432715029031	89.9069388688235	43.5551289497031	90.5814353379566
120	1700029J07Rik	111.120932704104	177.077783691321	121.58277201595	137.861948534835	130.749814156414	128.592078733133	149.268481449603	162.336323889388
121	1700029P11Rik	0	0	5.57932511723849	0.830232903710057	6.54594030485918	0	14.105985997868	2.3267945392957
122	1700030C10Rik	97.6379522166054	46.7819488957698	55.1393149283939	35.6581210494022	60.9407595785927	67.8910671860449	53.3855064045079	84.6978500339759
123	1700030J22Rik	56.10312319819	19.0073458827203	16.0956201663709	12.4469449402057	4.34975145310483	29.440897112413	120.050565671213	60.2780324267703
124	1700030K09Rik	319.478798115743	118.752221380719	792.238198789684	341.595474226856	106.687086304412	97.511439101807	104.207989443247	212.287753938355
125	1700031F05Rik	0	0	2.70709484056997	3.21472619141638	0	0	0.781500035595137	1.50278309839023
126	1700034I23Rik	21.3794345986234	25.3506026999461	17.483782936842	27.3788783344087	45.6806268362071	49.9304720743198	25.2110562658808	23.1890779367602
127	1700034J05Rik	249.10082438626	400.478969441944	182.151269899846	304.525046752138	296.050080718332	307.636845487401	351.115511631569	216.169631024546
128	1700034O15Rik	0	1.58676493206431	0	2.47818085720995	0	1.28016723257073	0	4.64037299000283
129	1700037C18Rik	73.2656360835044	120.531902081541	64.8764633988742	80.9334263935265	112.382813422445	131.814953559371	79.9324394911203	139.467346240002
130	1700037H04Rik	217.006297927274	319.435035054276	207.04756681397	205.965842677413	260.572105659563	271.739881980897	274.191388423895	258.009122824828
131	1700040L02Rik	216.486767517669	49.4296760874098	135.027894173789	77.4601820638841	195.598914346575	31.967995242009	142.09723029128	19.4676249199607
132	1700047I17Rik2	5913.33780799754	4181.4046443792	4684.22280224808	3262.35569442417	3434.71207347297	3120.27975127388	5300.0163144185	2870.79496334028
133	1700049G17Rik	377.75843008805	320.6824320547	322.813888239801	309.555953334135	561.945117562776	374.654949744481	367.696120095958	425.497798998346
134	1700052N19Rik	930.441416575275	877.209070422963	789.203190494005	715.721891910337	871.533556572041	753.714237607183	784.924376409582	822.0432470802
135	1700055N04Rik	10.2161775821681	11.6583885533528	7.00781074447248	8.14256720997839	7.27799241606131	8.56703843872249	23.8720615209748	9.97451286631368
136	1700056E22Rik	94.8061260273495	132.120802822629	61.3976906114341	40.7517893466227	59.5042159125285	41.3961974907598	67.3079474129917	70.6803152903192
137	1700057G04Rik	110.134242017261	33.3250883351774	105.009925202893	61.9145841003481	127.152578796028	66.5473994258762	130.520140507807	54.9533267033496
138	1700061G19Rik	131.151311669426	57.5403559959299	65.7935754918349	122.183225249918	146.263191095373	114.360076103591	127.404235748744	86.2354604967387
139	1700064H15Rik	2.69125425731257	14.361826669233	10.2270906152307	10.7356622873224	14.2649248511425	10.3335828323047	9.94733944231938	2.34653880034262
140	1700066B19Rik	84.0803719928247	35.4940317636104	93.3465937152734	19.3968542322554	34.9599476862766	29.7148006999065	67.092590077727	37.2679650784929
141	1700066M21Rik	191.482246772234	502.174223231998	232.041750489861	395.755688585394	304.464545930047	450.395127672689	371.120195200666	443.495361334792
142	1700067K01Rik	32.2980126000064	84.3034440849867	13.654308758433	61.6627852245158	10.5710165121075	112.177225320085	33.7675805791869	105.062705102262
143	1700067P10Rik	0	0	0	8.28776281131945	5.44350654337853	0	0	0
144	1700071K01Rik	0	0	0	0	0	16.6302211207183	0	0
145	1700073E17Rik	1.34608134314822	5.58665519536212	4.09724458379718	0.830353688720921	3.28068890455187	0	1.00567418391311	1.16685083208875
146	1700084C01Rik	2251.99500960412	49.3416747375566	1607.08546367131	7.83470284602782	1840.99256949521	12.0748026746012	1628.33529578014	6.20595201562473
147	1700084J12Rik	88.4256651052459	9.91695781484651	72.935711242178	32.276092655854	74.9376946633949	30.4725716815334	23.0062769551902	15.3670559259997
148	1700084M14Rik	0	0	0	0	5.43039603715653	2.55765500968166	0	6.95641545019092
149	1700086D15Rik	566.328710100338	53.1739589271305	795.449230636379	63.8207679061722	401.782745199751	32.0420607992513	441.665703337513	102.17346034696
150	1700086L19Rik	149.309230802827	1369.95481880955	264.10165438144	1483.72700807656	167.06155806679	960.084831656854	341.816155170042	1661.57866481293
151	1700088E04Rik	205.443088747282	149.869814340983	95.2781395284187	279.664975443058	121.530848879539	94.6802545439572	240.085624501225	176.057955882296
152	1700092M07Rik	7.03839274576252	11.061066106198	0.836628146390992	21.7098293348782	9.30355250953491	3.36415767657979	8.31605571670353	22.47998245457
153	1700093K21Rik	5.44909413667554	8.43067931967766	5.43568398613958	9.06772176535949	20.4610949128279	32.9392917386576	5.03028457369215	12.7104504270733
154	1700101E01Rik	144.6659472648	66.5002977040279	33.813884865564	58.3647307541647	47.3314351525546	134.885269203589	118.718124022345	52.9376089740846
155	1700102P08Rik	51.5982321630019	86.1270897645131	24.9301273131376	69.5954675974981	8.97983980888555	31.9688625333631	19.2561784913376	44.752898154739
156	1700109H08Rik	81.4859151682456	55.9157107306375	101.0172371084	140.891457057918	226.649036735976	136.916809675469	92.825312432452	58.2267886628621
157	1700112E06Rik	184.854961754661	22.1979515874195	438.76872047209	89.378603628912	406.895686605285	44.0484315034581	281.196582794691	36.5304260072362
158	1700113H08Rik	30.0559493501286	78.5543446076024	24.8400245360066	144.966553721495	43.0556755753927	145.927990919155	45.5317759977798	113.795422233313
159	1700123I01Rik	27.7809419826683	3.46710257506704	48.7505988482033	12.4864825103691	40.9213898701744	21.3160220381095	31.9066783143694	11.4135954906546
160	1700123L14Rik	0	57.0836213146978	2.79505985708255	150.169813581695	7.61791960515514	161.408505951187	50.4032650198362	183.315596982878
161	1700123O20Rik	248.643206450738	332.066950986659	340.282451852431	241.379384336911	282.853819895629	298.374916055236	310.439382950838	234.281028480841
162	1700125H20Rik	15.0116743927344	3.56016826527263	0	4.17527914012237	2.43904963608196	4.30745283086535	4.48620280777959	9.10967638912067
163	1700128F08Rik	153.956319038173	117.451770205548	140.023488744945	94.4910313150836	128.47860434857	125.600245388758	123.756635043691	91.7196504384082
164	1700129C05Rik	5.33073443713095	23.7083335236344	7.42346417478778	5.78497370029276	16.6131276553633	2.60254701674616	15.9056859200937	16.6357648849523
165	1810009A15Rik	42.870368359034	52.2959082237273	52.5366142381978	63.4223592610628	80.3362226264832	27.2033512175154	81.2371367714549	49.1378778983063
166	1810010H24Rik	2054.07681213877	108.88411425355	2132.85893853693	81.1322296276392	2485.63936049401	136.839560145355	1649.26185218247	86.1467136048674
167	1810011H11Rik	0	0	3.49438499260159	6.6423901483373	11.9850993819672	8.97767689047385	3.0256805351455	0
168	1810011O10Rik	100.26370397059	34.0798361094209	13.2747255202213	8.29464276499471	162.100967619395	7.68366136411353	77.6058079548939	3.47952764927006
169	1810013L24Rik	6174.77387730199	6237.37424166831	4938.89975758511	6745.63692837306	2034.23975801793	2677.37511680985	5746.40422148445	4809.59868251804
170	1810014B01Rik	80.2257655533137	76.0981993519883	89.3958713237035	66.350962887589	96.8355050108927	161.373614076254	42.3210676004672	51.0397166428008
171	1810018F18Rik	8.22622023408399	3.48338366291639	4.29218844508382	10.1998765382578	6.69292258344235	3.37641547234418	14.9543459727523	5.09706560113501
172	1810022K09Rik	865.846850245631	448.517934696934	768.470935283543	476.480836852774	1029.32931225524	561.00754661624	892.649290220187	539.444568047456
173	1810024B03Rik	56.4838138581134	74.4428895751439	97.0388605738666	81.8587854604058	44.9876591013293	100.672194776279	71.8223130145429	87.8284780939659
174	1810026J23Rik	735.967004366624	1194.2160513802	714.6103895261	960.938710743904	893.837829787542	1400.30645227255	660.839146967197	1177.6806596099
175	1810030O07Rik	1887.69779241136	1626.89409599032	2362.66940668555	1961.51889862617	1651.93117773093	1692.32672410163	1655.24676146436	2047.30962549019
176	1810032O08Rik	120.52357679062	180.685771227299	141.120718934829	216.151740748088	228.662847082849	139.465982061024	181.982735887044	153.753557349584
177	1810037I17Rik	2362.49366890784	2834.27004985279	2870.43531182962	2684.93630582947	1941.14734031658	2014.53840096285	2977.80868413625	2218.42096557987
178	1810041L15Rik	7.12507420337278	32.4645820053514	9.96923746335242	47.3969439021574	5.80163128580287	39.827557847747	17.5617957180472	155.307569044814
179	1810043G02Rik	233.698219951661	299.862049714152	225.871180070399	351.952070628247	275.39931511078	470.680889690589	266.441621504524	293.21556890051
180	1810043H04Rik	143.659571887717	88.8824684196116	159.916673608228	105.332756320051	137.766683460771	129.27367088934	128.232325019944	98.4482787607734
181	1810046K07Rik	14.5281861330746	12.7783360049581	29.3662636963774	20.2140263777073	53.1847494117255	15.6217334277594	14.3807122349711	42.4458162396996
182	1810055G02Rik	553.408146572988	1093.63817023504	670.841140951801	1168.76577655567	553.727456604374	627.468755349569	844.680079695449	1206.16320366651
183	1810062G17Rik	101.824789462135	46.8655874522995	125.852977116704	71.2580592288828	54.4631680007763	20.5179638372839	255.257587618381	13.9420517431561
184	2010001E11Rik	0	0.79248254157843	2.798026297714	0	1.08799655796649	0	1.00870272424304	5.79923675295029
185	2010002M12Rik	958.887836182357	82.6080590063272	195.420915624357	76.38076852647	216.299623652209	82.4687680441913	370.595296186013	50.9728749447122
186	2010005H15Rik	39.6021311965269	14.3909349943176	78.3661004966212	24.4052927264358	62.2523503508029	13.4377527483087	128.80823226268	32.1095905853736
187	2010010A06Rik	5.43543152078561	0	5.63792901164514	3.35121763095688	2.76350607999276	33.1582277949439	1.59312582770976	3.03511771168089
188	2010012O05Rik	523.860270081606	559.360990998497	436.984708375605	804.723420661871	489.46915977043	749.008614573892	495.072404265969	579.777038469793
189	2010107E04Rik	401.453510678337	573.298162419139	516.414806940032	459.132296628417	455.444268573056	607.171677608957	597.480931698863	645.204143615618
190	2010107G12Rik	144.779618025396	72.5799184749254	187.744441723726	92.7548899779547	330.815334832432	101.80575277137	200.432441419288	95.0858301787751
191	2010107G23Rik	232.036318907434	299.219797542188	144.502309474366	294.32115749556	186.712922027857	313.493625576906	243.753391906694	256.441502442313
192	2010109A12Rik	14.8054715663815	3.9897710844233	10.3485259548209	4.1378913290932	1.09251857184488	0	13.0057891420387	12.8295665742222
193	2010109I03Rik	223.413336978943	212.79442852717	179.719923173881	218.855045662509	233.753305916964	156.685207076091	220.919377762932	189.18815045202
194	2010111I01Rik	400.984432412449	463.503951138547	338.273054630721	1104.8333313695	390.80979170255	755.996145059205	414.91748147213	293.536117173879
195	2010300C02Rik	934.316978984229	1009.79413444078	824.74766278073	1177.90829119856	1254.93942745782	1331.35398788823	1123.6488880609	976.281804458016
196	2010315B03Rik	301.806325989888	212.903996235608	421.339449537219	248.592796569681	378.969777756865	215.52721002739	320.463149938586	165.906616898254
197	2200002D01Rik	238.792910598057	64.2263529024209	270.148064992022	112.997387756439	167.498618025063	35.2664859371808	345.432657953311	29.4971939581599
198	2210010C04Rik	28.0646935792839	82.4008241179435	27.9654855681843	88.7672626660178	36.9826733876358	97.3085646484182	37.3056843524595	84.6490453360607
199	2210011C24Rik	82.0554007078395	301.238934619146	77.8012757541976	246.481270680347	84.4653766493643	403.816814950362	59.4454579804687	283.66051026865
200	2210013O21Rik	323.513741230551	272.341938908056	442.134897055875	541.221932322594	498.530033194789	491.67151207375	430.642815236973	328.459565998044
201	2210015D19Rik	274.042603113354	284.603359491062	391.683378248541	235.456442079617	262.648504873913	339.01981890307	225.26773228096	299.41803496651
202	2210016F16Rik	446.140584383961	362.713874850168	402.414270392868	427.351298665523	558.933974317427	398.085695612147	554.87469878374	435.847697127574
203	2210016L21Rik	556.682076707592	312.680198169306	412.153103905929	343.253760500496	384.983235495667	473.444429011663	338.09551568719	329.05446177953
204	2210017I01Rik	72.3899479658629	61.198937214673	69.4471973607839	36.4479011070896	86.0786343312352	38.4833884233813	61.2569761043126	32.5461599476812
205	2210018M11Rik	418.021935617771	253.386479529467	538.364990289829	669.710124168917	383.824060673339	949.686839210689	859.718922322521	900.571356597167
206	2210404O09Rik	205.273036295897	124.066724458416	259.969293293758	115.041347805347	200.050506636309	196.577815480455	125.960548595447	93.7383254702508
207	2210407C18Rik	181.383633863016	47.7531505873369	46.0529136262231	44.8560069752834	7.33619276271261	95.5607708055536	371.014379797647	129.811598259707
208	2210408I21Rik	611.504677995886	638.845160594611	746.015132834557	671.463630258978	631.633967116103	820.288817037637	629.86291138823	421.806675971567
209	2210418O10Rik	627.688294599185	281.797629817253	555.707038292858	387.602440585453	864.434602586245	738.21136761349	455.140196021001	305.135005179844
210	2300005B03Rik	4.03992958582294	0	0.690076226947635	0.827903350799439	7.65129024025118	3.86113177394927	3.00229480133991	9.33533206044252
211	2300009A05Rik	89.5420829758963	404.226512321817	136.051526214354	209.381246204383	182.688380880211	264.097954264841	156.861014262601	162.974581338142
212	2310003H01Rik	366.325566396389	383.751460153374	293.589548285667	551.211863972916	312.207508691488	385.645633689681	261.034567208179	484.146617039525
213	2310007B03Rik	887.578135668023	8.29853469700889	944.734241199197	11.294853758858	951.879129932576	41.5712883731805	804.326869428326	24.2899774984024
214	2310007L24Rik	30.8699129375374	15.0054733247481	8.42735990961238	2.23586648369293	2.11709572923573	4.3784021527906	26.5649077293434	4.88430811402431
215	2310009B15Rik	398.270325267257	377.41360309354	486.641676243433	290.244840609439	292.796735621639	366.2833268635	388.747204501057	343.324104932866
216	2310011J03Rik	90.9240813317066	84.8191191907695	171.103311290731	105.33124894891	92.484236404805	92.2143749584056	121.922490877612	83.5205388718434
217	2310014L17Rik	116.202620039487	97.4041259893808	212.783464758592	112.027843236346	218.563315713823	94.7178474818786	166.475566785442	102.002165478948
218	2310015B20Rik	0	0	0	0	0	3.6643624342484	1.88298316562925	11.7141910916852
219	2310022A10Rik	666.44724770723	1009.75298109716	830.04975706972	1034.76217831168	1038.4652906134	766.037563614057	870.324014514348	967.341358887709
220	2310022B05Rik	320.551942936117	639.053171772781	348.588575224184	381.728707499677	243.570035645482	556.780499615037	402.578754071626	872.800509648159
221	2310030G06Rik	956.771733476956	399.011313883368	1277.42781062674	434.427146386842	1198.46049256308	475.364304517438	855.694292368703	243.733058971294
222	2310033P09Rik	353.243873761763	379.154243427685	451.211245118906	532.275724296583	444.097923071415	351.063355530768	362.44332640518	347.011657038582
223	2310034G01Rik	22.7420734979942	26.9639876749058	29.3027625337026	14.9251738811548	3.26504575792472	30.7465158861934	40.2814490496932	24.3685117052061
224	2310035C23Rik	4672.07802041438	4171.96618176598	4030.2938782482	4547.89525878144	4648.256270734	4977.56250398676	4266.75077253854	3353.54507071282
225	2310036O22Rik	405.981952640429	774.516843113868	581.918428595188	631.366270922884	681.899501868638	575.797373303843	507.466167004905	587.911579911586
226	2310039H08Rik	64.3772440682106	88.2640649383975	124.181092173024	72.8790664024515	110.078787642503	92.3881847833597	98.3528066477706	97.6737225830416
227	2310045N01Rik	351.709362987939	201.700883476878	519.274877478675	327.381582932321	553.195522665414	386.770195727227	545.780377938912	278.398500280784
228	2310047M10Rik	157.738086032685	173.559079005227	62.1898149913072	107.833853893271	107.700757037238	107.56737381798	141.112356598446	90.4636149495258
229	2310057J18Rik	1.33876591951816	2.38097475545586	9.77926078159594	1.65995651935687	0	0	3.02434013977847	0
230	2310057M21Rik	339.075556855927	284.943271715767	211.61774214704	251.508467210274	315.244014793018	414.584930772364	256.43720648269	432.185675956982
231	2310061I04Rik	118.967905130017	136.049826069296	233.678330842757	256.862482870059	151.831799508609	382.131522369932	180.925258438814	259.829447655747
232	2310067B10Rik	1337.87090296842	477.922375609334	2131.04843636625	827.512265215729	2162.66210522609	958.524250678565	1140.53386072945	1100.29597615735
233	2310069G16Rik	0	0.795123374279596	11.8190295690947	7.46070818368819	2.1803596970485	14.1176943641877	1.00514147100341	8.14021859315934
234	2410002F23Rik	1323.0655611549	1659.3003978129	1282.21765111745	2082.71806939244	1637.47596261367	2859.41539797233	1320.41491364368	1601.24568603371
235	2410004B18Rik	444.8969873905	908.379989907331	330.815105807752	626.372341952771	418.393302833961	457.740011070672	445.041716155234	551.178631076288
236	2410004P03Rik	530.825148819007	437.773175330574	471.38310246666	434.810270330712	470.423483038094	478.106787569744	755.831054027162	423.723462675944
237	2410012M07Rik	12.0314771406873	18.2285151042347	16.0698632926232	11.6125813649692	11.9670914826241	11.5254019947627	8.06307566975822	12.7581428454727
238	2410015M20Rik	67.0637260689789	90.6556574187325	99.8870461096045	75.3615125416467	67.5752474088241	65.4437295207465	85.2986144075605	87.2131083314156
239	2410016O06Rik	130.949380702985	294.701471898854	104.202784453503	157.635757524342	84.8355757630137	149.791637279541	128.071762277736	295.661291576719
240	2410024N13Rik	93.9715900464815	63.6760507180663	106.616635562716	88.5724406070938	86.1495338275036	57.7769699327472	103.2392488171	108.218994274539
241	2410089E03Rik	4358.63370609339	3760.68597881231	4968.15983225989	3372.35707427529	4169.87067011181	4857.54560583503	4687.81538986044	4260.26715999707
242	2410127L17Rik	568.000221575958	632.29285725526	657.830305528476	529.273763449049	482.961875393089	390.52401628568	531.326676161333	614.593802162463
243	2410131K14Rik	263.008981152499	332.463261120667	283.035546629258	352.758900998866	246.773345369812	310.955454809371	343.222949002551	612.980391490963
244	2410141K09Rik	3.05118767320519	5.31552830605563	14.5305420681825	3.5550554797666	18.6586976309408	4.36833712359839	10.0313256111066	8.24041724089221
245	2510002D24Rik	196.611343945871	320.204765801305	662.754429566014	306.912967678007	476.193672329737	375.444402010083	254.734686014161	259.627188663518
246	2510003E04Rik	1276.77696406436	1771.04509554926	1120.09741457842	1984.07186296789	1146.93772399189	2311.46838536903	1085.1559875335	1184.45937667353
247	2510009E07Rik	789.070078653006	1581.65519989303	952.68583626913	2070.01526721221	814.268523163113	1914.41840013055	673.278484616109	1251.50167183364
248	2510039O18Rik	972.556922991088	1944.48315329009	873.17271409744	1345.02821171862	780.827061038727	1655.18880382654	875.55186929422	1646.17679248058
249	2610001J05Rik	410.009753360599	206.297318414684	796.902306495742	227.61039857868	440.090088650104	186.025032069204	505.409656809799	198.6234166281
250	2610002J02Rik	274.168803559631	225.094086833731	237.61100273219	273.052675702536	340.183086566575	407.562473222795	318.045738759786	609.623415720236
251	2610002M06Rik	1987.84092513256	1563.2894157149	2370.99924029491	1411.19085047294	1677.79253188907	1552.87222709431	1853.52417671832	1469.37321884616
252	2610005L07Rik	3733.70830340727	2464.85601135761	5053.99741215087	4414.07977545709	5319.75291348869	4473.84633339367	3099.72724514035	2812.10004951435
253	2610008E11Rik	879.985158087838	426.738955571542	864.869586674494	468.915310045772	1117.67088885843	956.006096706999	682.246584514911	441.546377999325
254	2610015P09Rik	732.591648299024	246.604988697854	840.854849424151	473.091383463917	815.459694361161	456.229943823045	804.720868026218	312.707170846251
255	2610020H08Rik	404.482706035912	501.156459103203	410.50296599835	1137.7767704374	255.389458474163	531.585373211485	651.859503492801	597.807475395452
256	2610021A01Rik	420.649024765451	501.973424795626	669.424621026012	730.329541161082	377.277822559671	894.598467717751	526.795299060179	731.298040968861
257	2610024D14Rik	90.8984368733825	64.1180039265728	118.548450909546	68.6741850652202	90.4808376384583	40.6267558146034	66.6196510813776	57.7670430962569
258	2610028H24Rik	103.55297459773	24.791469042585	63.199284928333	0	45.9090242591872	5.00687078898943	192.352179025572	0
259	2610034B18Rik	269.928342791958	425.433722358543	428.66001824971	394.910003045471	362.191960497911	631.189440191568	277.305612298619	280.597367624233
260	2610042L04Rik	28.1594924408422	153.391688576293	85.7743771475459	223.752133122823	30.4358375129651	289.168338121404	59.3432088000115	251.38190268726
261	2610044O15Rik8	1888.49931779772	726.42701746617	1367.00966949124	547.221721900239	2309.03528822257	883.806864906739	1541.50482724412	725.738816196931
262	2610301B20Rik	607.710196353231	690.466298836374	687.497572807564	404.325065720287	1011.34885340859	1127.90974298362	402.839833246128	723.065944398151
263	2610305D13Rik	33.4590423940076	56.230634892109	71.9499251208668	22.1533831207737	83.0395268349684	50.6398921893331	32.4364825955157	15.9993128990789
264	2610318N02Rik	29.4384300507939	82.497542879788	10.459798769266	31.5046374692321	13.0620643660579	84.5650280446404	6.04036740029709	125.346328190466
265	2610507B11Rik	8343.93980592268	6255.38226442092	8287.86246190943	8255.45377264718	9290.28256337398	6305.55300773854	9988.62544353723	8039.22528862839
266	2610524H06Rik	258.529242600968	384.377571424941	276.854047591105	400.242066826317	405.161927660522	500.069656802529	202.04874415573	448.401619968624
267	2610528A11Rik	6.53158856471	20.0044924071492	16.295882424127	14.4739987667289	2.24931778220483	15.8894664712049	39.0742257536076	9.86925610767524
268	2610528J11Rik	294.213165165959	248.311607584031	326.344412580359	336.979112987772	519.128722926719	300.650899634158	365.655030615038	218.465974204584
269	2700029M09Rik	1153.56989035265	1896.31135378492	1222.58388571825	1738.32855928077	771.608187693042	1013.7727337322	1185.17244497485	1396.68775418478
270	2700049A03Rik	1933.97210280555	1612.32796865786	1735.83958388431	2560.56721743315	2132.01941650358	1963.29077340272	1711.61529088809	1790.74582799681
271	2700060E02Rik	1064.48733659036	1270.85675261387	1629.57881707505	1258.91467372897	1433.06866292098	1759.88832581591	1105.18803017919	1363.13593365375
272	2700062C07Rik	405.751384018298	234.962321553502	570.922957131096	165.751003058935	493.302667228786	505.041082773121	392.271545948274	325.144465065923
273	2700081O15Rik	157.965201633357	273.014782119112	239.152858845949	128.426317750603	25.0161625343687	121.889185628057	180.253819407033	351.028627970102
274	2700089E24Rik	1725.88831053241	1746.83438457303	2140.38538045035	2143.64482496728	1952.86899421556	2373.77568590253	1491.48931266228	1518.3138507495
275	2700094K13Rik	459.74979888195	455.802398735531	582.243500951058	429.267703127797	651.149178135959	553.029984769776	642.363301331161	663.458889574421
276	2700097O09Rik	794.364750987787	834.878438006546	564.892786851262	795.181050105404	800.332872191657	494.447743308714	619.816801995343	886.951649202561
277	2700099C18Rik	241.155233257285	220.058910920915	157.350451794059	176.635284791166	170.280810148075	237.700958083103	204.628748744136	259.116498442513
278	2810004N23Rik	479.703587244959	710.612538952831	646.193635998896	608.971012156546	467.683999056291	554.357906107204	604.053094330832	527.553481879236
279	2810006K23Rik	362.302909753093	622.239620363747	417.896414352178	416.043885946708	399.495995232844	403.196273101457	468.531204367486	553.003305128535
280	2810021J22Rik	331.635930237453	303.281930965048	394.435879424112	180.448339921439	904.927118740601	661.377567321091	205.405722715148	191.47099002789
281	2810025M15Rik	108.830804840022	112.152923780412	72.0223693922596	136.430190549383	93.0502100285832	159.693670716306	99.2957749436135	227.606839995235
282	2810039B14Rik	493.494663072598	345.32307167493	498.097507201789	315.481332677059	465.106816851094	251.765358994171	510.647913874293	423.926824833517
283	2810403A07Rik	4060.78951239956	4573.63429455935	2316.37903337624	2907.60921564979	1873.65335680047	1958.45751419394	3575.29586388005	4898.74253423456
284	2810408A11Rik	160.338044399109	109.684339864164	120.566466229373	86.4696958253028	222.64519246231	158.329898166613	181.840143395133	151.897717289639
285	2810408M09Rik	147.94537283371	209.281562907906	189.233713497506	133.822196900387	179.081329080679	221.346111694739	199.116720804945	176.236988077211
286	2810417H13Rik	745.924647517317	1128.11718390425	904.496377826898	970.154941635723	540.52885719986	825.22648849899	948.790028238097	1533.38861906756
287	2810428I15Rik	262.102327000759	199.836682601398	289.883403235576	278.764383903623	256.654571239531	324.388351796554	341.047707221989	316.097311700125
288	2810459M11Rik	68.1167775822452	11.0863474806318	10.4998175254981	4.14924073989774	135.920202796118	17.9192968983596	32.2873081949928	10.4318234219696
289	2810474O19Rik	26688.9958325827	3507.91204879607	14851.4666042807	3545.75694280659	26781.6216213479	4280.45247821204	14826.8784738735	2966.83932939031
290	2900011O08Rik	0	1.27028280642944	0	0	3.34108481059051	32.3354293367348	12.3485930895355	16.0389721112907
291	2900026A02Rik	643.489802411203	269.131353095792	125.410136196655	63.0823025245246	163.064021066172	0	218.053379939023	0
292	2900055J20Rik	0	10.3302286441749	0	1.65430583905284	2.17798177929135	7.69266117269847	1.0020906956845	15.1047200318604
293	3000002C10Rik	224.462094770591	232.701958345392	289.379754405614	348.276449046328	254.267704937844	261.189487499657	237.08353533618	226.701798914916
294	3010026O09Rik	311.666710722653	159.697209483211	299.546564333401	187.858444978575	298.049341303299	208.289259931865	246.345616568491	132.928855271608
295	3110001I22Rik	0	83.2380074445849	49.5793678902415	59.7136726751123	210.000234454602	88.374877168176	0	52.2023905295699
296	3110002H16Rik	824.063174003468	1328.39301473703	922.969603869271	993.899900331036	809.391446775012	686.266900229017	873.271167934795	1064.38920816573
297	3110007F17Rik	373.20955899698	332.902169399537	377.842429887201	510.264348624011	468.189035449633	422.468458107473	335.592105752266	204.933574067794
298	3110009E18Rik	85.1172708661913	37.244850122793	69.8505603049274	33.4230243335518	84.9199310926811	66.3264497323031	80.8771028814778	48.9407174443372
299	3110018I06Rik	2.67863634014357	6.35122910658748	2.78411819808762	23.2033448299208	3.26718695207785	8.97358080543608	7.03948070196811	18.5816868651785
300	3110021N24Rik	56.1472172978726	3.96274181920076	26.5498944893144	22.3956274281544	33.725549591483	16.6478568460376	72.5671785069999	6.95901533923397
301	3110035E14Rik	40.0696463129246	4.75139636032685	32.8978192377754	44.8112627410113	30.4465353349609	52.4786433720241	13.1163442630315	22.0231084096355
302	3110040N11Rik	80.8868121330193	138.433158278415	167.081554655068	122.441302338666	125.32092277187	207.034998904854	160.234755139776	147.343499299789
303	3110043O21Rik	934.63917176835	2689.85779578557	575.114417272202	2035.37472786042	700.111158460131	1506.94717959324	790.204839878876	1768.83543900267
304	3110052M02Rik	42.8026600966066	0	69.7633669023148	18.2399351011227	22.8523584122434	73.0135170905041	0	6.96150855497897
305	3110053B16Rik	306.363606658505	209.815373789529	204.411218812744	130.315697640844	213.874106196104	305.547296492287	266.391588631323	316.228699347729
306	3110057O12Rik	387.918211830709	139.827430471989	379.796713322327	185.40352162177	256.718452942202	65.541335866519	387.035434605136	157.971081796942
307	3110062M04Rik	645.262632658961	245.020641512655	397.815753046522	114.225260727805	673.606431943907	62.6740341141077	750.191309801119	90.8084650882867
308	3110067C02Rik	52.1212014240399	22.1852530166806	30.0616460982541	44.7979738136135	67.4397651677635	19.2058564905916	11.0906093897737	6.95755528672268
309	3110070M22Rik	5.35475670479474	3.17423770518302	2.78679914281788	13.2622069994279	4.35509407584155	20.5056342401978	9.05586192791947	5.80485324765288
310	3110079O15Rik	38.402055750672	42.6600525736328	69.5721228347555	38.4209195937976	62.0167350488711	13.3672824243257	56.610060541642	44.0388274381213
311	3110082I17Rik	290.262186922124	278.3336470428	403.35782023205	497.534967541458	316.688685030346	385.587431158387	269.923301882319	268.031687313624
312	3300002I08Rik	169.647263567156	71.6736976249151	138.023735218525	39.0147376624759	111.037312313815	67.092607401072	80.1330056443064	66.37017523176
313	3425401B19Rik	6.67542611783756	11.0822181355282	8.40681188390671	66.4013186406129	82.6206501224692	185.55066598379	13.1230622267632	77.6370433152184
314	3632451O06Rik	143.29693243368	156.59631313088	292.084181593445	116.215132075932	290.744416351699	91.0743815515821	231.411008040374	120.701370720327
315	3830403N18Rik	4.01764982600124	2.38154418697001	51.5141879818249	4.972336234001	16.3352355294572	10.2550844974495	2.01146314744257	1.16129331296665
316	3830406C13Rik	87.4334477496498	128.942353876225	156.335495623093	103.131453445479	166.805792515806	254.096868924088	101.097036953017	32.5420640751666
317	4430402I18Rik	173.914120371305	98.0018023589823	360.417738113859	61.58310441466	101.878318209561	41.7975471337556	229.628429184841	36.0477543474896
318	4632428N05Rik	140.330996705041	302.014265106267	272.03130864723	620.520771652035	347.123455784238	939.157911273203	283.845439096221	298.68171514645
319	4632433K11Rik	121.818187182015	65.0706263481732	45.9841415881518	44.7604185221575	118.674922752866	198.646017155077	80.4985541145773	103.324875020754
320	4732456N10Rik	0	0.791687268349259	0	8.29252319231672	0	1.27948172617783	0	1.15872266994596
321	4833403I15Rik	12.021040240415	21.3815243670716	2.09980826919315	14.1071628605443	1.0873837505961	14.0797324319542	20.178696305192	6.95472559487971
322	4833420G17Rik	1131.62759831196	669.334369020292	1557.86875961826	456.344360214406	678.634018082376	565.837582479018	794.775734028617	404.612506613997
323	4833423E24Rik	0	6.33504987796798	0	0	11.9588422056485	6.39859588392768	12.0950146227101	5.79482496743788
324	4833427G06Rik	20.0934472191178	5.55931743164002	4.87137374273988	0	8.71406687871129	1.28232985955271	38.2104817618717	0
325	4833439L19Rik	3675.33104568835	6519.23551116219	4221.33049325039	6677.17431267935	3723.94431982145	6406.95902558685	4538.32256966118	5959.23124689489
326	4921507P07Rik	38.7494740476269	54.6612571364533	38.4658538705679	45.6319098400774	93.5354964491434	39.6878914817133	109.922762772858	48.6963973589667
327	4921509C19Rik	5.34271603555153	0.791900103315514	2.79791151006077	0.829568091182372	14.1347438330526	10.2388963782046	0	11.590540507162
328	4921511H03Rik	32.5662592316778	0	40.1589522342345	0	32.7538889164108	0	0	1.65175989677021
329	4921513D11Rik	24.135178770428	0	0.696035140014338	0	1.09015910075531	0	19.112874156676	6.97661140386017
330	4921517D22Rik	6.67851506084524	11.8788868197649	15.3978388785514	0.829823132998292	14.1361795820822	5.11997141822941	9.08015324709565	5.79570231353275
331	4921524J17Rik	473.383878573215	654.827928072425	403.587498395593	317.637666637055	347.106043845044	596.862947106525	497.710921859487	581.201693748488
332	4921536K21Rik	126.922293476167	50.6945197943386	43.3724829053542	84.6317069835222	59.8150455414079	38.4049767018923	93.8011814656502	86.9502899806475
333	4930402H24Rik	1226.4248993671	1635.84283068475	1006.19965758497	1591.82535001003	1063.87357910616	2411.78056371497	1157.92903001796	1463.1837645619
334	4930403O15Rik	54.8834358269491	3.17408711596882	48.7741219939843	17.4070992135938	29.396031845224	15.3787819251289	24.1504537264458	13.9311426769868
335	4930404H24Rik	6.69069397120714	7.93624805758616	9.48334642614397	8.28388910251542	0	6.51639029962358	10.9613199673273	35.6693657434286
336	4930404N11Rik	10.374165366017	12.9227534934701	0	3.97342417724642	26.5805098224815	19.6468143648103	13.5112477075841	26.6940070002184
337	4930415F15Rik	52.2203297413271	94.5124020185897	8.76094588452752	39.9942766922105	30.9680118136883	34.308458364074	10.115403116046	33.0177751641474
338	4930415O20Rik	44.378443596317	4.78366112547709	17.9319867100701	16.541350239283	50.214844338909	7.7121657891298	45.998648183357	8.15733131607327
339	4930421P07Rik	0	4.80413527384975	0	0	0	0	6.98703605291941	0
340	4930426L09Rik	0	18.229699442055	0	29.8403520474503	2.17556316871733	26.8892008291519	1.00682077273252	15.0770409750043
341	4930427A07Rik	0	16.637305514871	9.7931946652503	0	19.5789669642362	43.5325962781788	4.03450559414594	8.11675552996958
342	4930430A15Rik	10.1374850034334	13.834024164315	1.42698264328083	14.4406701652209	3.34895512014174	19.7103515645128	12.3701938100378	11.9041697609571
343	4930430F08Rik	33.401068799979	72.0821989071759	131.512797983196	67.2070601654704	70.6910651913382	143.37970254897	43.3697136508015	57.9674299772416
344	4930432E11Rik	103.251415605633	11.6293298709611	48.071083368339	8.13263883069811	31.9451882061278	5.01377103843673	54.4105525345988	11.3498168314618
345	4930432K21Rik	44.9019769854993	96.1594955963806	103.813573675261	63.0538968449699	44.3241091444421	74.0135522744234	71.2191545333407	78.4522000139318
346	4930442H23Rik	18.7345978795224	28.5583237278861	11.8530749546952	8.29045886211815	25.0364163654323	17.9386011407912	25.1665025138094	10.4459407214361
347	4930444P10Rik	108.433002584001	77.1227283828952	99.9898506940719	59.1940630966431	95.4661250927638	58.2304138274796	72.6671185420102	60.1235793192872
348	4930447A16Rik	10.7525695720233	26.2971530249226	6.90515730161362	29.7832450626503	10.9127154643998	68.0994526472857	8.0054087903304	32.6139771606961
349	4930447C04Rik	52.5788245902491	87.7042221014283	41.2467308268565	57.706051431006	41.7755320055054	51.9403820906421	41.7301924415099	68.3885682592491
350	4930448K20Rik	0	0	1.39682461179341	3.31952766179347	4.35652112670713	1.28202548927828	5.03989991449299	2.32243704018812
351	4930448N21Rik	110.908627328939	59.4168674443087	142.660244356454	49.7791428391556	181.637475583596	60.1734772819015	152.270148773656	90.4390214989944
352	4930449A18Rik	0	0.792907340156203	10.4930466975494	4.15075105189351	0	0	2.01777667997625	1.16042698317686
353	4930451G09Rik	36.0684643810009	56.2331951266745	6.99723034228593	24.0633637198395	6.52484930405924	80.6451868533621	27.2363958865423	45.2104454533462
354	4930452B06Rik	388.764959573445	506.923412282334	86.0536237703266	579.98969291316	238.166377189466	1024.10595530033	494.248844040788	644.570338521978
355	4930453N24Rik	1778.33510070365	1155.4048439331	2555.93632841257	1271.81458418799	2137.59365879531	1457.74953604788	2118.96447642558	1039.86895486307
356	4930455H04Rik	2.67451279858898	1.5855005958093	0.697265656604986	0.828769548596084	6.52738632030931	7.68344286825696	0	8.11955374662307
357	4930465K10Rik	10.7056901142359	24.592326569094	11.1553961300202	19.0678702560298	17.4168262354364	15.3761095152984	18.1194642262014	24.3741917366816
358	4930467E23Rik	10.6918121146514	0	6.29733742796401	0	44.6036892924955	5.12230412976407	4.03545617148264	0
359	4930469G21Rik	19.2268061674314	12.2758624908033	0.768115607156533	10.9817173170617	0	4.32478430252895	2.54760298834622	17.9565181592788
360	4930469K13Rik	75.1532075424345	107.416288388981	91.4517759614926	202.012885153906	94.8545537820072	317.062709916245	49.1362127160883	95.3932799574196
361	4930470P17Rik	4.01059724219561	0.792525776199765	0	0.828674925170614	0	2.56053227483734	1.00646005466016	5.79818910104754
362	4930471M09Rik	0	0	0	0	0	0	9.05114974184292	1.16045218286514
363	4930474N05Rik	37.4419265182947	34.0883760435476	13.9656281209163	38.9794900236595	45.6998851387646	42.266569505333	37.2789784178341	34.8019287088569
364	4930502E18Rik	2.67523813712032	12.6876201723107	12.5612140556578	4.14611642533933	3.26483911393428	3.84307265217244	5.03585853549223	6.96188147771034
365	4930503B20Rik	0	9.73055773880175	0	0.514071175199478	3.25534177215159	0	0	21.9361196485758
366	4930503L19Rik	118.927666008299	254.307252983141	195.103649610569	179.203738510689	171.849893866164	221.491227930149	14.1175416500501	199.431468847671
367	4930505A04Rik	10.7157703026924	12.7061818256537	0.695056880014683	0	13.0676892838208	8.97412529425036	27.1243598361001	11.6153443588108
368	4930506M07Rik	3157.14731154725	1757.55818469356	2955.80212960232	1799.31814637834	3561.29631701082	1749.93165891688	3044.05624084731	2283.30526238069
369	4930507D05Rik	20.0520737539547	35.6638476895752	2.09615240266246	14.9306075781663	13.0548660988409	30.7340711006943	27.2135125667361	57.990766334955
370	4930512M02Rik	16.1544603383804	11.8157084553345	18.7748742031825	20.7676337237768	23.7490900614265	7.72642380269902	20.1263742727488	21.0060982563124
371	4930515G13Rik	0	0.801496776905308	2.07040929187225	2.48966624624782	0	0	1.00213951440325	5.85916321541301
372	4930518I15Rik	86.9632037123895	87.2440526836958	55.8039735460718	62.1852555771399	337.406058562689	56.3716018440144	68.4706992500166	62.6660628135415
373	4930519F16Rik	22.8819988118933	19.1564248827669	11.6006124909991	3.30345668848216	7.67705135188266	11.6192256687003	11.9393689447747	11.7241106780718
374	4930519G04Rik	98.7067386112457	72.6520832455296	102.672192480052	76.0369688570873	93.5747733010797	87.3264252133414	67.8619877204109	72.0435353911934
375	4930519P11Rik	0	5.57678697861897	0	1.65020665889745	3.27183098498636	1.28418450316376	4.98262304472792	1.16465938919743
376	4930522L14Rik	654.23324239861	608.173680134217	444.713428130133	410.07638966019	615.987708248455	914.85107002543	428.36763467895	574.253287974673
377	4930523C07Rik	14627.9426773676	627.2547969529	11099.535997032	704.378360587199	13802.0012451414	676.197918488037	9869.9584133736	420.617225840026
378	4930524J08Rik	8.06246322715851	24.6970329771728	19.3457094289212	14.0658913160935	10.9109506921092	12.8468687882971	25.0259996424071	26.783786822945
379	4930526A20Rik	104.298446265682	122.079553538681	68.4370477299406	143.480519067799	144.713118395332	126.796934380595	157.183581879033	167.044666852169
380	4930529C04Rik	22.7042513275172	39.5919350507801	37.8039321769991	20.7468210168932	35.8817344099602	33.2775885553132	24.2171981666673	40.5665101433805
381	4930538K18Rik	14.713093708082	20.6164550412969	48.1561265918138	24.8773100488935	7.61774860293412	16.6528598690241	11.0795358072487	26.6862963373719
382	4930539E08Rik	457.990623906538	2572.95080458573	554.008737745412	2097.32163226733	796.90996348762	2373.93334666012	640.916375506235	2734.91578136661
383	4930544D05Rik	1.24181946895148	0.947837523575631	3.21112692364632	1.69934834602278	17.8575198993418	0	2.40554919997056	2.15323428867901
384	4930550C14Rik	30.7789441686704	26.1789951978192	59.262706159379	29.845320429924	25.0367267716718	25.6268889392753	14.0928698703353	13.928136711655
385	4930555G01Rik	1.33572029386907	47.5140319266123	0	0	0	0	4.03038472972647	6.95371316450595
386	4930556J24Rik	16.0656314649508	0	5.57930226073224	11.6107744901642	13.0681040699132	2.56376044850199	13.0906059011409	16.2563992877096
387	4930557A04Rik	22.8634292108866	15.1495955641056	14.4804233292661	10.7513807963088	48.035028409012	6.42716872018651	9.99848061899833	10.4889179205366
388	4930558K02Rik	2.68194900135613	3.18011622005918	0	3.31906725860225	1.0904254948483	2.56741058260781	4.95018109926546	1.16296576610245
389	4930562C15Rik	491.722437061796	554.953412534185	350.46311207018	532.836226170989	328.153185439636	468.624402565487	635.223345697717	550.313486512737
390	4930578C19Rik	1.33534869069267	0	0	0	0	0	13.1154497492327	4.63548074519236
391	4930578G10Rik	32.8574036621245	19.2173389238204	6.25763400406495	25.1891846556603	15.5854559641343	35.9120095296095	37.866514940157	8.3281922016003
392	4930579F01Rik	0	6.33236427794522	0	0	17.3841011170573	8.95257147940248	0	0
393	4930579G24Rik	926.274649346064	1408.93376150396	728.974156311815	1036.09227552845	544.997050722958	1226.70408205491	820.576433757125	1348.73046597661
394	4930590J08Rik	0	0	0	0	0	5.12227952031353	35.31908717378	0
395	4930594C11Rik	241.974016346731	210.822897532702	269.676744673166	184.139426862834	614.684305458888	201.057802306954	100.784625399688	199.495406827672
396	4930595D18Rik	68.370346087903	54.8423151599317	84.0259413548034	46.3876764393655	39.2263811030973	46.1808296119324	54.2254277702193	58.1191032718176
397	4931406B18Rik	81.2552778591975	87.5338415305059	86.7776570480514	116.187804681455	83.9383953593915	93.4424203007156	102.778635954679	101.681919348696
398	4931406C07Rik	1372.31990670594	591.082926391257	1354.01462342576	710.683366070182	845.583975537015	846.052217502616	1260.01973884969	472.00175505455
399	4931406P16Rik	3142.83464951161	3011.93239810161	2808.00036868287	2198.23158900982	1559.77677585397	1636.34467383862	2836.85215351097	2598.7674743804
400	4931409K22Rik	13.3561649519367	0	0	0	5.43610077416537	2.55956410201525	2.01666778514274	0
401	4931414P19Rik	96.1897912624147	69.7023196272241	201.489161534663	83.8037174390591	168.56576235976	158.736908266968	63.5458653138939	76.514038858569
402	4931422A03Rik	17.8006289236684	55.590484781904	30.2158668860049	53.0041264406278	19.4527860607434	61.1588979126354	21.615386025215	32.6877834579192
403	4931423N10Rik	28.8546612965889	28.9364191931988	11.0875462049586	67.1076935257746	27.9366420869864	13.6847465387695	32.3129691158325	20.7839713713177
404	4931428F04Rik	52.2240802714602	142.908076398445	7.01900767804164	213.100919283549	0	84.6474179092798	102.181164161926	123.588603717778
405	4931428L18Rik	535.192043416272	417.118590542003	628.10095607665	387.591542710316	485.36578980353	376.176623796157	419.197924870611	410.751866301194
406	4931429I11Rik	1037.39575682944	4154.10846729454	1057.81442157478	5356.32209435677	1659.60317190058	6384.7252910349	944.523720094307	3052.07897065112
407	4931429L15Rik	26.5770291853147	35.9249014570904	116.405336334286	50.2085597810506	19.9001280907201	16.2954358814705	29.6698662321676	75.8337565487802
408	4931440F15Rik	6.67823553676858	10.294636727322	26.5985547964111	2.48952189228575	7.6116087856807	7.67977634251323	5.04478301795925	2.31821241614442
409	4931440P22Rik	244.011918180538	222.64049274764	172.086760424832	204.286676735104	235.242864877673	191.75675509234	137.350455489856	190.108059251487
410	4932411E22Rik	16.0237703200441	0.791683251480192	0	0	0	10.2360577083318	20.1632877076433	1.15873427485964
411	4932411N23Rik	5.34236955464746	2.37559538358911	5.60016722431989	4.97914654232402	8.69877985912534	1.27993323010065	3.02701866079304	1.15907267875311
412	4932414N04Rik	253.617118614952	187.542492035474	209.271304950597	210.301067858644	267.405056640443	233.25122451881	171.407448012911	173.726219013406
413	4932418E24Rik	0	3.95861232881543	0	0	0	10.2373124969491	9.07781523763776	12.7472704897241
414	4932431P20Rik	0	0	20.3308379036692	4.98180365901374	9.78491385789576	0	0	0
415	4932438A13Rik	9131.03740113923	10439.3225027805	7771.23928683744	10860.1130997329	11479.9684538991	8959.9448472478	9828.56046516234	9488.72865820738
416	4932438H23Rik	22.1632848244106	21.769868782438	5.2996711499793	3.02042993965697	45.2136910817639	9.33448807285868	27.1204530941354	9.97138097589263
417	4932442L08Rik	10.2515693065475	19.0966992015607	10.0112263715216	5.25891154411938	8.90939898686492	11.2617463476333	6.19656074998459	35.5325488728673
418	4932443I19Rik	0	8.73331772584795	0	0	1.08835839175732	0	3.00826072010683	1.16107227462859
419	4933400A11Rik	9.31810888703236	2.36136867198394	19.658528090316	7.40299834763547	7.56045985411588	22.9936379655192	9.02649340789452	5.75815603135252
420	4933402D24Rik	0	0	0.699267276733969	2.49073879510101	0	12.8189479224765	7.06144714623439	9.28812328642739
421	4933402N03Rik	0	1.58531814577807	2.09643737749123	0	3.26423763509607	11.5271165369327	3.02415804960607	1.16000198874072
422	4933402P03Rik	0	0	0	6.63143386647529	0	1.28007692461626	0	5.79697653900342
423	4933405L10Rik	5.34853251918952	12.6825228130833	0	17.3939918986682	7.61349748391299	19.2040802617693	16.090813107364	16.2360448622313
424	4933405O20Rik	0	3.96829836385695	6.28258949743293	5.80804169151561	0	6.41021387682063	1.00764684774943	6.96760097090641
425	4933406M09Rik	5.3489275301158	8.72056299094206	1.3975507276504	0	0	0	4.03223179507071	1.1601593000444
426	4933407L21Rik	45.9514822490428	84.9582898502651	39.9216628372711	96.9881619337344	58.3920985693048	155.894780871006	71.5245822762478	54.1341629503032
427	4933408B17Rik	166.374874692598	143.788100028376	146.553277652192	117.249829751888	264.55612888607	175.156768882944	104.649046865812	149.852496994012
428	4933409K07RIK	5.18113115090221	15.3888018152647	4.73691851898815	73.9248807450775	2.108090195211	30.6530848654986	11.7153232425386	0
429	4933411K16Rik	1.33859954498596	0	5.58520099281111	4.14854979525511	6.53418851003449	0	7.05386428493839	2.32226178632039
430	4933412A08Rik	29.4328845283113	46.0002315968128	46.0408924490058	35.6533788146023	85.9827803376295	25.6230571112412	38.2643095015294	18.5673596773077
431	4933413G19Rik	11.0611002444027	41.5032889717514	3.75960195865585	53.3543133522557	6.28991291652148	31.2975536924042	5.8192207866531	63.4940833875198
432	4933415A04Rik	14.7022325034953	8.71639216591047	5.59178596534636	3.31821124174877	25.0193056010217	11.5241221399784	10.081235702566	4.63867765287282
433	4933416C03Rik	0	0	0	9.96306451561522	0	0	0	0
434	4933417A18Rik	12.9062382207716	0.850054937695106	27.588794953852	3.09432552061392	0	8.37117292949775	0	1.08329353150534
435	4933422H20Rik	0	5.54734195480117	0	2.48864756358315	0	0	1.00806863744755	3.47929637079397
436	4933425L06Rik	0	7.92186226574652	0	34.0086483187633	0	28.1637903697721	3.02436780749443	2.31877924503006
437	4933426M11Rik	3912.06581277875	2350.36970729378	3182.9342156987	2190.33849089211	2436.31586259362	1609.87360751472	3876.03417792654	2170.46520318461
438	4933427D14Rik	718.762253765437	526.482479475093	1197.95392596212	922.685683632668	798.612037687742	1094.02573204127	722.186888007334	951.690113139627
439	4933427G17Rik	0	3.35582058678098	0.4931769170069	2.92711690531707	23.7787224386724	11.748771446319	2.66673632244404	46.4850528423489
440	4933427G23Rik	28.0576580391537	15.842638516706	25.1819001071153	9.956465521458	28.2768593364546	46.0870350332301	18.1541734331825	25.506157051342
441	4933427I04Rik	336.765500271096	427.0454255801	310.43737471266	286.216840363449	267.575658244127	308.565006778881	299.465286766525	398.885084176714
442	4933428G20Rik	230.071395014815	34.8910838109445	277.740133878579	58.8747349398322	285.129923035688	107.606274551177	276.970897283625	68.4586932653147
443	4933428M09Rik	1.34125408032406	0	6.27510376541066	0	8.72544627628503	0	3.02190068650869	0
444	4933430I17Rik	97.5925465088263	91.1459425254944	32.1370915487349	37.3254019851205	48.9573884092578	66.5927059700416	71.5563658487247	54.5136014410573
445	4933433C11Rik	28.5331460677263	62.0327848757327	8.49101599346169	24.1288908032126	27.4445696691713	30.4038947219562	32.7988393395671	17.0198787062669
446	4933434E20Rik	1815.72509694472	1755.94818432729	2087.2187080449	1629.42114490745	2019.58320429885	1791.37838342987	2158.65059418034	1797.60591757989
447	5031414D18Rik	4.00702177508096	0.791896112082747	0	1.65908890795283	0	0	12.1010449644463	2.31808808902066
448	5031439G07Rik	1769.59296333392	1372.28358815358	1663.09960124673	1601.38000278859	1090.03288089011	905.993848192185	1860.13526477653	1523.16099780542
449	5330417C22Rik	42645.5509892969	8502.20818796316	39611.441216666	12430.471685997	37166.0823558672	9624.5235017729	31681.9346025367	7634.92821445388
450	5330417H12Rik	0	2.3819447761757	14.6481013820767	0	7.62602676471236	1.2823786332271	1.00720992327991	0
451	5430401F13Rik	0	5.56706250623004	0	3.30379060861467	0	0	0	0
452	5430403G16Rik	422.055593167979	273.990376697214	531.294138167577	292.107002451231	660.027351837677	518.378759990839	478.257525199642	316.431287237734
453	5430416O09Rik	548.8375603764	79.9661270546274	785.690879774713	70.543793837667	814.346947127035	81.9080949212522	591.395208366318	41.7217364888428
454	5430421N21Rik	3.54927012428513	4.9097628071887	0.61820242830786	1.46799731235677	6.23794322553472	7.72751169627203	4.2751021625925	11.5986830588415
455	5430427O19Rik	44.07047139811	62.5519925054962	56.7124757079483	59.7525428544078	86.9832455757442	51.1946649499796	51.4650320570132	24.3389362025465
456	5430435G22Rik	150.716517831382	86.3319456190406	259.476721386267	73.0256301555289	206.273116222098	97.5252515368771	156.908096314734	104.476998082006
457	5530401A14Rik	30.4850622982701	41.0605100439755	31.3234889513293	93.6533917659951	34.7474003341006	40.6633466585113	44.3243029069177	81.6740804272887
458	5730409E04Rik	69.6489000061391	77.8229812132552	77.1755461049995	119.804923807538	122.119846095061	252.847247894643	57.991681313961	83.2993506937049
459	5730416F02Rik	14.724334073834	0	0	0	16.3194634259742	2.56170257041372	9.02305794016995	1.16062201818473
460	5730455P16Rik	1857.93926973222	2096.77354613037	1626.6129379389	1755.48614921879	1884.25385505186	1820.95052918154	1429.8509978843	1652.83940882927
461	5730480H06Rik	14.7072318624269	27.7426958627861	30.7333686977088	6.63528417978533	65.2802938606038	30.7368626796355	32.2467940404037	10.4395288192339
462	5730507C01Rik	128.853040648183	54.4604394694535	107.396553070065	70.264513045414	104.687523665346	55.8823050624627	103.373110476344	82.5643328178856
463	5730508B09Rik	219.301045229552	222.762007675357	361.017117891646	204.021092510245	208.912863512422	198.523948585403	315.362883826446	177.48888451646
464	5730522E02Rik	91.5737963333434	30.4494647391081	100.214835442044	33.7762970459027	23.5944038641969	29.0184699874408	67.0231166860491	39.0617233503314
465	5730559C18Rik	1101.50328848604	21.50203428648	810.213639042725	18.6906378558787	1021.18249694048	9.86116350714771	1070.17761236825	12.4034628276667
466	5830415F09Rik	112.597253323246	98.3450546492491	69.0481252497802	52.8597896655132	85.5837424435364	82.5776503474875	87.2815707028437	80.046229467349
467	5830417I10Rik	2276.18091284087	1640.86692735461	2352.80244850641	1616.09190643266	2441.57300148048	1540.65726143387	2180.60755167604	1710.25850080732
468	5830428H23Rik	1034.72565783916	414.746943725795	1210.37326779911	617.621124222862	1031.7219854341	513.20458408618	1128.40426093254	973.357522725838
469	5930422O12Rik	9.38273064058716	23.840693329706	6.25191485808391	21.5385947177692	6.53725393735788	3.84805628558126	16.0700815079921	31.3803659525905
470	6030408B16Rik	109.604939985542	49.9238844199056	124.402138468627	44.7945159387238	112.046720940982	65.305528156979	103.829360571936	55.6664541487108
471	6030445D17Rik	6.68487787463796	11.0967291061368	9.08094768202878	17.4179201506805	35.9034712681121	7.68406877462485	11.0852882149505	4.63967917683609
472	6030458C11Rik	847.981860403725	570.068711514122	1190.37968703294	642.355418074239	511.012640306242	625.837820425215	860.827658894367	669.877458276755
473	6030468B19Rik	8.03367417661577	11.1117973348152	4.87498393938256	4.97284547015412	6.53334796002113	5.12696003355438	9.05378091425943	11.6112759551129
474	6030498E09Rik	0	4.66904227688549	0	1.61196192582584	0.626240737423397	0	9.73598726051829	6.82576047699299
475	6330403A02Rik	13.3502178508049	0.791554551553947	3.50360084946243	0.830085314333527	0	3.83894251760554	19.1826108815242	1.15873630700793
476	6330408A02Rik	254.892131967673	308.154281149662	350.798972515997	404.354969204618	200.324649363949	302.866600096442	244.777029528423	350.577976795222
477	6330409D20Rik	0	2.22242041125611	1.95107690284478	11.5381722158655	0	5.98200179912607	6.39014927548248	20.4452749161751
478	6330416G13Rik	277.865920427826	141.481734622756	281.544723417117	77.9881681652587	466.280238701665	159.868091005197	325.046354017746	94.051893349993
479	6330419J24Rik	32.0682257571798	106.944998783287	62.2459592217621	151.000860814433	57.6436592794804	181.795177739376	56.4747235460095	56.8120828237335
480	6330549D23Rik	83.0976976398116	95.8115446678365	64.5818593232738	43.2683620103671	97.0031963597393	51.5289262941881	78.3063602735121	128.944467384063
481	6430531B16Rik	16.7540558680546	15.71313894057	31.3870325638813	6.27091868906654	14.7934318845043	20.39681813518	50.5121748322686	15.7307625267957
482	6430548M08Rik	243.372468361776	799.078931670597	205.210424459473	638.418436211625	190.507480927285	692.413027930988	336.742477241427	606.868193956834
483	6430550D23Rik	121.752652388068	77.6544772747673	140.529020805176	124.946979529061	266.336580981002	160.880419582944	90.6632585849113	87.995153293552
484	6430571L13Rik	45.4050260436175	98.2206632306414	32.1282300960356	86.119673614695	74.9200066904286	76.4308009051023	61.0854700873663	133.240034251997
485	6430573F11Rik	249.891899422017	48.3151606154269	153.107855026405	85.6058824454265	273.623096373395	60.2444423310416	147.086315763713	58.6012020288036
486	6720489N17Rik	54.5195964517897	68.6258622501919	28.9737459512628	66.1324839768407	37.7188828011016	48.2087341634091	86.5013632070262	75.029933993893
487	6820408C15Rik	52.244195147582	42.7924495747971	21.1477666196791	29.8568162590368	1.66666459373957	8.99898798914955	45.5362590741151	10.6612586127547
488	6820431F20Rik	16961.6227560276	13127.7035957599	21155.6225423308	17266.3702222945	20815.7690555807	19817.0997900761	13792.0355906028	13290.8942841714
489	7420461P10Rik	42.6347039127424	4.8797593355993	0	5.81288343805529	3.13396859288207	1.62952092658438	1.92002073593704	1.47742810654702
490	7530416G11Rik	5.35407606937202	11.9019945201716	15.3313895336194	4.14470620031063	4.35478140553185	8.97057463086533	11.0699634943405	10.4477987175605
491	8030462N17Rik	703.854910081496	841.750110466557	607.622186643279	800.814041537652	442.549614777791	724.440889036564	707.316109042295	778.895059576148
492	8430408G22Rik	3037.68629694961	265.973936384819	4233.43632783612	484.897036119326	7028.08420390571	1269.57687102785	1897.71392997862	114.482072425512
493	8430419L09Rik	575.49638887583	360.665631068928	664.028804150482	539.967770634123	689.561849230503	576.91942132989	795.251864160362	563.321552210502
494	9030612E09Rik	18.7147494578395	23.7752882986856	13.2763881190516	15.7603064533667	10.8788844782711	43.5392552191376	14.1111802019726	40.5927415304836
495	9030617O03Rik	87.0521492558373	66.2343548846539	104.257531340469	45.4963251053152	245.596998537373	50.8269221838485	112.835777936983	31.9375585912765
496	9030624G23Rik	146.994027029957	91.9019561875833	137.752164658617	77.1559009424774	169.677696144895	124.190991683613	144.194979681215	193.638483944219
497	9030624J02Rik	1683.60461396701	1695.09902471771	2002.19140607642	1453.8997107194	1757.4295983	1887.93101221957	1262.83670350155	1460.93939225458
498	9130008F23Rik	184.422641933166	7.13075161042727	150.318647739049	4.97763736785042	165.333044065322	2.56073229118143	197.622499752512	13.9147791123078
499	9130011E15Rik	785.469183248038	870.404138187373	705.36107313638	910.271706789491	452.382444443164	821.80001986811	707.161114562562	686.257918970715
500	9130019O22Rik	80.3132016729006	167.429887364882	149.4787168119	126.387428621384	151.871067790065	100.558018391614	220.108975001074	172.699447708188
501	9130023H24Rik	46.7435417742751	148.072357316444	74.2093666917792	267.22050903139	103.295270629114	243.180899877041	175.576963869614	227.170723547746
502	9130208D14Rik	0	2.37474389460895	0.700856085491486	1.66035410353132	19.5688941319121	5.1188625532891	7.06832342597004	0
503	9130213A22Rik	8.02353092670321	11.0988748325115	9.07705256932155	4.97602340197543	14.145462406784	7.68497118139275	18.1350113716572	16.2412727006864
504	9130230L23Rik	24.4055392181317	0	11.0737936234475	1.66452898410247	0	0	60.3005018571191	0
505	9130401M01Rik	126.678305190401	218.730755291847	169.207073647302	247.93669799504	152.876043198144	199.415135320884	232.527877188722	254.919296413461
506	9130409I23Rik	42.7747874502637	150.57102276902	24.4585967104444	53.9179715516402	55.4810041660851	79.39325342199	60.4795115529857	98.5794731914387
507	9130409J20Rik	0	25.519188985454	1.76415259114757	44.0923989731934	6.43596221879321	36.4603603043589	1.24687374352414	14.9416806635819
508	9230104L09Rik	1.82577480872889	10.6171504104605	0	3.35892928221211	1.48314377691481	0.951424340416381	11.6610623119876	2.58692308452733
509	9230110C19Rik	274.132603124335	507.369085463972	254.166418540805	448.675329915922	312.285259021863	599.421976647393	377.820516343914	605.560124042962
510	9230113P08Rik	14.7025340811137	7.92414318858167	10.4841571728334	8.29544227584996	10.8780850685262	2.5609455489933	6.04859251538869	2.31937239996709
511	9330132A10Rik	13.3547757556182	2.37540650733036	11.9024581548857	14.9380864460998	15.2221243749007	3.83961401525922	16.1457654988731	12.7490255354776
512	9330159F19Rik	279.028921018996	1121.66432657792	208.074559837185	1333.84585020841	233.727626098578	821.535122979765	256.408738241942	1126.30541664543
513	9330161L09Rik	80.3613017367453	64.3078284336869	52.1992737944636	60.4935917350773	29.4051393073259	60.2521158508764	89.499014688184	73.1668121826117
514	9330182L06Rik	230.443711276328	1896.8186105014	502.691016108041	2021.96051227629	704.474931402361	2044.8575269634	1027.1731815226	2229.98496683303
515	9430015G10Rik	283.634308122138	250.789051442194	402.169459191779	225.646633775444	301.282238369191	265.782086515503	255.28928544623	401.883974423392
516	9430016H08Rik	690.196481333087	612.679515926829	733.337171053376	710.11137101422	1051.60499113857	1035.02126649164	692.428428966624	747.056217798247
517	9430020K01Rik	1042.59377869264	200.252365748977	1138.66446428774	212.495275593561	871.814267456579	148.431897369463	1243.81684473975	300.097404499331
518	9430025C20Rik	203.139375375612	190.951932318388	101.370324921044	180.021338123772	132.704177348881	94.7489795525145	129.054109195456	157.70476945902
519	9430038I01Rik	233.482612921686	271.819328402473	346.469027368895	343.719204059191	177.614880476457	194.675358813407	243.225942151058	201.247466718742
520	9430097D07Rik	9.36203495533489	5.55012202382606	9.77261259642378	20.7320342749513	7.61736135316486	25.6184895677681	39.2862345905788	33.6458023596599
521	9530003J23Rik	8.02937899683815	7.13979930914949	4.88034701934141	14.9225763966408	6.53136097789143	7.68811460544182	8.0529611317095	9.28549721375123
522	9530053A07Rik	75.5194920151507	66.8061203904386	75.555116818857	45.2365770494274	49.321246118065	60.9344671734111	102.322032341786	52.9032027323883
523	9530068E07Rik	4122.46561734132	4889.19283769393	4708.7274052771	5770.4724000396	4681.26941505884	5318.56332521286	4405.97714234402	4483.03170981794
524	9530077C05Rik	384.863270114929	202.02885265429	458.69258706445	414.813312449164	505.774648061732	294.476143722233	306.53446749428	204.076404206294
525	9630033F20Rik	498.142590532782	220.916683273724	455.776352134227	186.724295558499	328.366494900449	263.656310719085	409.689465636097	308.298749497615
526	9830147E19Rik	396.04749945607	570.470781868819	456.421804940977	637.28809529426	470.444087421174	658.643035031365	512.786076708374	446.663712571833
527	9930012K11Rik	327.308273613302	91.2037850284567	520.694358934924	72.518908205611	524.741366963874	114.793516914102	338.143491902549	68.3471420864705
528	9930021J03Rik	6267.65592230761	6652.47648932767	4343.80654516717	7034.58330408798	4674.32677885929	5317.48699808461	5557.15919670862	5951.84563492666
529	9930022D16Rik	9.35173296230597	3.16827373236298	2.0989466206263	0	7.61266302060229	0	7.06088587435989	2.31860628132975
530	9930104L06Rik	211.060133941937	40.391588352711	301.601695511813	112.850811542728	227.277880169312	98.5644550182592	143.249113004828	62.5975757348246
531	9930111J21Rik1	5119.17857413924	195.404937625197	4052.70699538487	167.758223434142	2654.88244703571	143.736472076556	4416.88018190282	159.412434235024
532	9930111J21Rik2	13558.04930297	1307.43694927563	11304.8558558277	1278.11801758988	6650.43586207153	869.630101955275	13364.443623033	1095.34400651002
533	a	2.97113960085061	0.880753573493223	0	0	0	2.83931384635104	1.32148018885356	3.86235847109261
534	A130006I12Rik	0	0.797530984230681	0.682120235681707	3.30037666085133	8.76099432399629	3.86786262215087	0	2.34128438454552
535	A130010J15Rik	569.081871291472	1948.54820369081	837.738202206844	1704.427594056	605.02718107399	1224.32932018098	825.163040658669	1268.26284575939
536	A230046K03Rik	2305.61989372976	2339.86334652525	2384.18543623142	2028.5922985743	2472.05295167754	2247.04290181986	2237.06156599593	2183.0589649629
537	A230050P20Rik	442.951464673756	543.879927694518	609.832097461004	489.38687168095	1024.43241487254	676.879065115368	430.614534789501	471.471163891023
538	A230072I06Rik	0	0	0	0	0	5.11631002912951	0	9.26758315845573
539	A330044P14Rik	259.173483265019	286.725325554114	258.167330457718	242.286165690849	286.015186230001	257.304859305604	277.388610092328	257.362203028126
540	A330050F15Rik	68.1493265047724	455.533346787628	105.594479028394	431.417157313862	183.813768759494	600.457714593054	68.5712002790449	54.49567575856
541	A330070K13Rik	0	0	0	7.4456031736402	0	1.28383435011106	0	0
542	A3galt2	457.141461040649	739.652062707024	256.417415226912	648.879505258216	181.522226359372	234.993875304325	481.618907863285	647.761934258199
543	A430005L14Rik	100.046119005577	182.250705881811	177.81809643038	211.05671860705	172.158675270728	210.677932398081	107.191803706371	213.158723883327
544	A430033K04Rik	343.147398021448	343.117572065868	228.054677489413	250.497779521993	770.663919973651	1001.84224522337	334.801951551122	282.721239765785
545	A430078G23Rik	52.0963999578119	83.1580870458099	53.8839711912699	48.1278879313989	41.3229271521792	35.8413407910779	58.511173989517	68.392978643236
546	A430105I19Rik	115.906778763808	119.482356950297	234.220641603708	153.918912960869	287.089339884522	323.170244220373	132.421518132084	81.1626241771511
547	A4galt	37.4211279306422	55.4641991832144	69.9078198123045	52.2637546558472	27.1937733553832	48.6554050747405	32.2627857054722	41.7459444003956
548	A530032D15Rik	117.993767182345	0.76033150887292	94.8144413412069	3.97612892753644	152.55808144808	8.89109192451106	92.9798824828272	7.78803572291708
549	A530040E14RIK	210.080601450596	5.55265226599363	190.373427435847	9.94889847694495	289.540295348776	5.12511570531996	248.665683368111	10.4454312815349
550	A530054K11Rik	17133.0224335971	3324.71547365939	11031.7032304402	3514.7162545311	10820.7410014143	3860.20962293892	15909.7555647355	2690.18678154436
551	A630001G21Rik	218.897730847544	149.883271936913	328.948587743271	199.650711257444	351.452157556586	126.765288195483	355.773810844654	162.134461335579
552	A630010A05Rik	218.396275771011	223.568376937197	234.627688243156	195.415890391158	244.895434582775	222.037230054717	221.378124074697	229.488215541978
553	A630023A22Rik	5.35863497630738	0	46.7785645827126	0	6.5386703351046	0	11.0875163968594	0
554	A630033H20Rik	44.6029063272488	30.5139702223835	176.527790703093	41.9176585695216	35.7183577626763	31.7814892370004	39.0856652492437	60.8453874160243
555	A630076J17Rik	4.0160395050998	0	6.28280658934576	0.829699685167139	15.2470351571029	0	4.03059505633651	8.12828858059726
556	A630077J23Rik	219.491197179144	7.93382902424402	77.3728225098726	5.80293669344458	55.5196376473953	7.68853719207895	72.4681298063723	10.4469059777485
557	A630081J09Rik	1.33673607679641	3.96246103991389	0.698791327949382	14.1014957619928	1.08787385023095	38.4164773896819	1.00797016749036	73.0657105008368
558	A630095E13Rik	20.0431675101601	6.33763534444604	4.19613044638967	0.829664073897942	16.3144854574583	12.8026663232228	6.05067249901553	8.11616229343913
559	A630095N17Rik	23.1395772850478	11.0331844980678	8.09743021015306	28.9096524810899	2.9092493616391	8.42254627970035	19.7533840712093	9.72425299163542
560	A730015C16Rik	5.3531005160717	14.280045493504	6.2742966375024	8.29017836332108	6.53148572309813	24.3461585430334	24.1579022235201	10.4464336486525
561	A730017C20Rik	3.09422316479034	42.5837434696375	9.16545434440995	100.553880382009	5.94246408203491	56.420133814486	30.809738636771	66.7311315106235
562	A730046J19Rik	17.3579517644334	3.95832395781999	4.20248794207248	6.63977676154547	3.261537540656	8.95815383073221	37.3454915468529	2.31769756585657
563	A730049H05Rik	23.4378152010077	33.7380846527	27.7452794067771	1.61678016505274	0	10.2757989895838	18.5213912055213	10.1684503997606
564	A730061H03Rik	14.8169174839389	7.98526742204574	4.80263843553156	3.30503722892035	25.1506057321266	2.57516981820738	4.98561620123838	7.00895161330448
565	A730071L15Rik	22.7321514181252	7.13464670341608	2.09492869952168	8.29359081102757	4.35232169059108	7.68474599128702	19.1437107552426	6.96028922804715
566	A830005F24Rik	0	6.36839947136964	2.77986386090895	3.31735972266615	15.2766500611173	0	1.00519073542706	8.14887762092187
567	A830010M20Rik	3924.88608341497	5517.73070414452	4351.91483172501	7807.07967987535	4293.20676386758	6683.23647030156	3956.03821390039	4797.99167137906
568	A830018L16Rik	158.646163755202	111.777789290373	175.248203480037	114.058865674529	99.8826725488398	162.839189962688	212.306791632779	218.40629022105
569	A830039N20Rik	226.89375439441	1524.1484418883	180.863567491025	1490.12066814947	429.332175843834	2777.64330775112	181.772267498897	788.943718563527
570	A830080D01Rik	3131.36758218594	2996.9122036331	2538.92555953486	2379.30313888326	2451.93315587787	1986.41434531034	2409.73602789907	2493.30496546356
571	A930002H24Rik	2.69295820264886	15.9645609844953	8.93518419994115	24.795126920366	24.0409107706108	20.5880739531147	18.9629976825543	30.3433931403346
572	A930004D18Rik	153.913969309571	42.4586015702591	117.927003821942	74.5359024820028	176.778459945264	86.9119710280574	140.205146105487	33.3923642621826
573	A930009A15Rik	0	1.58298197546806	0	0	0	0	0	9.26257189374481
574	A930011G23Rik	37.1808307832574	24.2459780762282	31.3267259409534	30.9688068897427	5.07097228581137	62.5206446134371	13.6686606242293	52.9032791383349
575	A930017K11Rik	0	8.71222335628404	0	18.2512977662226	7.61196451739616	0	5.04225907471514	15.0697405273153
576	A930017M01Rik	0	0	0.699963521512317	0	16.3167569104192	0	0	2.31913556720027
577	A930018M24Rik	4.01271455868971	0	12.5603855275204	0	2.17647259136893	19.214596178089	0	0
578	A930018P22Rik	6.70277295980212	6.35833113918681	1.38894394721568	14.9105049983549	5.44801483109083	7.69667768467626	3.01263816906455	5.81181427637163
579	A930033H14Rik	192.354096481517	27.719116878973	86.0760889684993	25.7236504143402	84.8202858326376	20.4806558862261	99.8736689445676	48.6861980432828
580	A930035D04Rik	30.9388569360213	16.7473766019389	10.3384912953515	17.3659050983347	12.010119499774	29.569392401005	24.9894902535965	17.4846404643034
581	AA413626	0	5.59463946518619	1.37659656392567	19.8621734969017	17.5060938894208	15.4602697498172	2.9982176190081	31.5493137894006
582	AA414768	0	41.2665304908692	13.2538449760748	45.6168976497199	29.4020461733377	71.782416189374	13.0924357053521	32.5110176459016
583	AA415398	108.88126877321	189.325155682639	115.441265778465	117.121376638074	191.358434341488	234.733818295766	97.6736708671655	211.113724445676
584	AA467197	138.615296231292	10.8720291546496	415.529642384069	30.1986335707153	180.21934647582	44.5984825558772	338.441662439279	14.1006759942015
585	AA474331	137.550981857612	134.588035110589	217.806025812792	120.315283839753	259.875975147872	183.049540457669	99.8726877315497	57.957724204318
586	AA543401	0	2.37853806833528	0	0.828661071017321	7.61572086533081	10.2451722397268	5.03118771178088	6.96018905923231
587	AA986860	4680.54037757566	176.181638470943	4669.99930046714	200.427135811108	2547.94093521089	105.78219851292	3656.69493346884	68.584132368995
588	AA987161	484.267070008207	540.570725315633	648.235224712583	343.700251424319	963.392854503274	725.814999335762	509.735184402482	354.790616307721
589	Aaas	81.5472433869521	174.360826801998	138.338595045427	344.228887064594	211.056803318281	238.19256832684	166.299552908141	204.131283448518
590	Aacs	454.500143637611	776.168554692179	290.272645615314	662.582062189858	266.05127140493	545.662891635029	314.645323889048	652.996190341054
591	Aaed1	227.947181358564	131.171275472969	208.929242688357	168.138400067878	278.973827190805	134.711105690336	108.423682988453	60.4535261118782
592	Aagab	1045.40133569447	505.837349066311	830.124332751953	477.252673878928	905.580325444545	551.542148603689	1218.38443468851	420.638961764185
593	Aak1	5450.01149097583	7153.12720503318	6354.42320188455	6921.31543946283	5262.64976207285	5629.8287987988	4651.51083805976	5604.67512403491
594	Aamdc	215.003272919238	93.1832402830873	247.898689287587	124.781725078054	171.34255464816	129.628468631686	232.769843428919	103.678515491302
595	Aamp	641.696646383357	584.610624862294	476.055482847612	591.756193748445	530.685355124906	442.220686079208	670.106765296874	564.717231383812
596	Aanat	29.5200456282786	4.75450498078455	21.8980358727897	5.01442198928887	32.3886144844062	0	62.8360501128808	6.09692254580116
597	Aar2	510.256395365364	684.839003968799	648.638610384661	620.020774719483	759.232743208209	524.572769688589	525.40575958933	496.198552904877
598	Aard	0	10.3173807068238	4.18851253077128	58.0806434051357	0	19.2303895468064	16.1225910549798	29.0312234998623
599	Aars	2154.06596613377	2058.18106501654	1705.06811821461	1619.91464411557	1511.84295774572	2157.03371425222	1904.17165645649	2861.73641631771
600	Aars2	32.0547764446543	7.12690112302372	30.0998198393792	44.8119251395355	10.8735821207486	43.5181567684187	18.1617317160355	30.1362608057496
601	Aarsd1	231.185163238672	279.648952216946	293.332567578827	494.740420576079	199.265441338903	297.535162796245	231.75152299492	440.039526520038
602	Aasdh	452.147207470813	415.793651046968	387.392020372812	460.116157336643	604.596313277273	450.577906933456	324.132542207597	290.306089338401
603	Aasdhppt	428.811722550827	538.568841052007	661.945103649301	619.840692275719	393.66474346649	532.51268350419	466.047922076221	607.440665113284
604	Aass	51.949028289937	13.6890966145515	116.042719887527	4.30425356924992	75.726206558273	5.53176110509947	63.6771644391596	5.00935497457448
605	Aatf	728.572478320772	572.468780269917	954.015661902264	570.3384125261	1131.56825167183	668.659535669028	873.796996356228	1031.12699336668
606	Aatk	186.179497356554	930.759148433382	266.194294363496	1262.66838772839	502.734225273027	1748.22649330224	136.012235108242	570.8251832409
607	AB124611	98.1604816741325	104.025804320194	43.4304164310003	64.9478189261259	123.911045785942	22.8345406645338	458.406133602425	67.1775731930779
608	Abat	430.754711762576	350.088945416744	162.525131854262	616.093439421846	188.99517190403	484.785700676837	180.78532178505	350.662794270535
609	Abca1	12204.3404829995	5340.56313325909	8972.21465243137	3300.73203977975	10138.0772911728	5628.58624347836	8359.98689183668	3307.06704568977
610	Abca12	100.988184307224	49.9971923417886	69.7499553867982	37.9344067102916	70.869814366457	50.13399145024	81.6645004949097	55.2449323265865
611	Abca13	680.283930807671	100.878923515138	520.337844921223	91.9428597340042	605.230046719639	75.7045302724018	541.393397369882	94.2987481794435
612	Abca14	9.52797886750311	0	0	0	61.9374585556594	0.565806522900439	0	0
613	Abca15	0	15.9762063252171	0.614705034569771	0	0.953934403681332	3.36867592500766	1.77152492867239	6.68440296491805
614	Abca16	12.1445811975682	9.60040279286855	11.306494683021	3.35233981053421	17.5752676708567	11.6370537867801	16.3009930109755	5.85478901157777
615	Abca17	17.2285994358624	0	1.42256677171378	1.68552738882359	3.23734565312747	0	23.0458542767598	2.30048043190729
616	Abca2	1335.36850863	1027.65691835461	1480.78018051737	1922.16324976369	842.055489183758	795.072464411885	1396.43405251523	1465.95393810967
617	Abca3	5371.21487929566	2356.98246398612	5715.83373815994	2770.22256466932	8055.88051151669	3284.86922687286	6343.56310975373	2164.38702839641
618	Abca4	428.360480863773	157.580653153732	397.351605750987	161.918662442906	330.371435235407	143.328180443731	344.583372274779	120.283240118644
619	Abca5	1235.02527515956	2503.26457702369	1436.84797368821	2771.95896260844	917.136022560582	1888.07540624259	1130.86841019336	1980.36587556687
620	Abca6	7.85494205850004	48.7403575290719	2.66244199153698	36.5278481685624	5.78459122783338	7.52301468737239	23.6642575187658	17.0349997377775
621	Abca7	775.120361153304	1311.13791325242	712.90496112936	1503.42286417853	777.531688483992	1282.06421536307	979.467880026139	1556.25532812195
622	Abca8a	9.38980969387818	3.71160599128887	2.87430387903132	0.486632865235627	0	0	51.3641399324018	0
623	Abca8b	103.650415605427	120.171881261841	147.196254611936	128.170853312565	104.964427614475	125.942400490957	87.4420236883279	114.186757509832
624	Abca9	36.213862527377	13.6463778416349	74.4699953377465	15.9005021524523	68.719060881613	39.2195735815651	37.7115121032537	5.5490386425336
625	Abcb10	365.876354272383	1143.23372474286	435.59882576463	836.584078552382	318.555394118831	848.496640148679	396.638265160588	954.935893546523
626	Abcb11	0	23.4857839932453	0	0	0	0.847047363333238	1.33620835750735	0
627	Abcb1a	86.4567120177163	16.9310568165372	24.9930826285403	19.6122351834705	39.7212447493303	23.9484656814292	44.0759569561681	39.2415127842471
628	Abcb1b	170.920340681989	43.5442208177683	64.4294083124533	55.6062829990175	28.2677141538895	31.9945942740829	125.147951348379	105.460153292152
629	Abcb4	8.01307233863501	0	20.3095727642359	14.11021707154	28.2713499314899	25.5989638976883	26.2420641553723	127.496478500125
630	Abcb5	13.3752838740546	3.1717587561077	6.28569670450019	0.82952617176723	4.353368850886	1.28109900127203	3.02322328279194	0
631	Abcb6	261.334185993655	437.163461521309	368.043776333176	323.669254057551	456.186614831667	436.964382686364	234.072816163052	432.250644752861
632	Abcb7	2328.10735664237	2602.37785153116	2365.34045688217	2883.3566073141	2466.24536251696	2889.76932511503	2339.56505893594	2426.31451809492
633	Abcb8	208.178637250371	366.232022751112	239.379061955357	384.28066089367	385.002052877901	283.846466819871	398.808721332669	339.73538248323
634	Abcb9	126.941857738379	199.778650596814	129.763130525559	248.73328270571	151.303162408699	303.024023745585	132.204116973793	181.265151085437
635	Abcc1	3404.91562105391	1592.67891489924	2886.0440566942	2514.61618897896	2537.66968584041	2051.41753615436	3117.82901466453	1553.88430514226
636	Abcc10	460.856068014713	345.807207102337	409.400537425932	393.238463997943	692.705712612436	459.874614357447	434.336681068863	374.702049213123
637	Abcc12	0	0	0	1.55761943034379	0	1.20133540235706	0	14.4637901536749
638	Abcc2	96.149985420223	69.5721958647592	88.7876072728947	78.1186376611009	87.7752278416289	59.3650832670309	80.877891100073	66.1993793875968
639	Abcc3	5768.60962640695	215.059445520642	5200.12850175148	233.745421405721	8734.82931575793	165.595824485555	4307.5358790871	133.349459917749
640	Abcc4	940.080552919078	883.062034516724	421.158392579339	956.032052996084	697.393682281943	1238.68134841361	804.548382896663	735.736950309262
641	Abcc5	1120.91015111612	946.966293030744	954.030791835054	1245.10253379107	783.173478104205	1342.45744323575	1162.20743778653	1223.74466937149
642	Abcc6	1.33517658052752	1.58327421940986	23.1154803148214	0.82998789271246	3.26146775811162	11.5173813479374	2.01876682962874	4.63527136712856
643	Abcc8	85.452432290738	101.330790657798	199.628260563174	161.846560498544	170.684758030701	212.433282692846	111.030411408338	118.200524888793
644	Abcc9	90.5681118963255	94.9467991299905	63.0082044413153	78.9049223602705	65.2001671124278	102.555690148625	103.630868635572	79.7494095874132
645	Abcd1	1094.70183353398	749.810156463687	1074.75469995168	1094.65014860619	1095.01654390228	1224.10014437259	1039.92387499543	827.700262145096
646	Abcd2	58.7438440821907	49.8700556124795	99.4802791194155	100.4319133358	111.972824870915	62.703385115446	85.8044723921243	93.8598154388368
647	Abcd3	2004.67683296762	460.063590649237	2037.15969695975	910.364788766978	2242.08055368472	921.539684600225	1861.66924687365	442.758380216167
648	Abcd4	0	0	51.0672229117797	16.5989482823424	0	23.0536425513571	55.4819109021398	15.0787426596723
649	Abce1	2594.79184201434	4242.41389120843	2816.77338815854	3616.70554990813	2236.54495110283	2973.11463638201	2789.23400288112	4615.09564056056
650	Abcf1	1006.78384200692	2102.24796466141	1485.13607599102	1602.36444094147	1490.66581207315	1922.81927095628	1345.09287159048	1839.49965685971
651	Abcf2	1118.2647615117	1421.04551273557	1032.52110289851	1381.48034061742	786.30095433767	1499.0837196382	1061.04852890171	1722.78873252581
652	Abcf3	575.99818065941	761.969415134374	915.713529919867	1170.05065731494	1074.43981765758	1017.48120166122	819.15603961752	834.296692116528
653	Abcg1	1622.60815330723	2941.96076603074	1825.9675359174	3540.19913841443	2371.42603235709	4843.21616562835	1548.34692561723	3032.65583190026
654	Abcg2	31.5245307154282	111.569164272061	51.416770010863	12.6372837593307	28.5419928255175	48.935490340764	55.9413280937383	33.8783827828542
655	Abcg3	5.23938174374893	8.54251925269731	34.3132893327146	1.86773987193617	11.7296142064815	0	0.989284673143874	6.82012258299083
656	Abcg4	32.8819906397037	115.643730228548	18.6705859555062	256.007516616907	71.1447364028678	182.981964248487	71.7647416841853	97.3376382664294
657	Abcg5	9.54527105043553	0	0	0	4.06323107457661	1.9131534978532	0	0
658	Abcg8	12.8651939250577	0	0	0	0	0	0	2.88319607287755
659	Abhd10	460.794634028739	546.76862338471	295.379883299374	269.723209382829	328.078715209935	447.202988609689	439.937607766421	557.651318571091
660	Abhd11	392.662024110266	372.377845364313	455.477273273253	444.509337161159	938.214900534637	605.501571983961	661.57513496155	434.637421091589
661	Abhd11os	32.2233062031577	27.9098093459788	31.0618315891554	96.6683926600295	21.9645340086542	37.2109375410423	54.9559039484077	39.545928193561
662	Abhd12	811.158501640037	697.642742204617	556.018352485633	957.471057672676	754.839157094759	693.539475171338	589.944128087737	506.51994887102
663	Abhd12b	34.0148820168515	34.8244275974691	139.597542681614	52.018026955812	62.0847651893345	24.7275910327087	117.995281532223	43.0971780899033
664	Abhd13	2469.26687000412	1847.46274255414	2458.07889947682	1617.14917383963	1720.77101725346	1997.69179952286	2084.49819908006	1569.8790356387
665	Abhd14a	68.5018062867459	69.6401611665654	52.2464212439121	99.877896618926	66.3837197251435	95.0302616612687	77.3184709015786	116.233655708294
666	Abhd14b	134.469961634036	214.825760445063	107.203315917415	68.7624629891226	81.0683779919893	64.0086286417845	257.638891488771	59.2169755467221
667	Abhd15	85.1907457355486	282.925865936558	164.629667802964	236.922599106253	46.2791072662928	200.607238307643	159.968471101094	222.37608923223
668	Abhd16a	514.471100286346	581.214495958336	613.989371992645	628.205972399621	798.094505039558	753.647483694662	558.610419923182	456.552606626406
669	Abhd16b	56.1496780649565	30.9106388871099	27.246125082827	15.7595374471313	10.8794789524138	1.28063590155486	17.133015982082	11.5987175591763
670	Abhd17a	157.811983347544	147.050135474644	141.35478686049	120.928934927741	170.196483386854	189.444935022575	121.75124019791	197.959566997564
671	Abhd17b	1631.38988996943	1657.17520530697	1749.35998968425	1268.60495429792	1313.80345831737	976.80172223817	1836.54655982084	1481.69988423456
672	Abhd17c	1497.54874902072	912.232372537584	1872.87352008037	707.476644516066	1281.14527384318	670.943686747461	1256.19017516389	779.305731944923
673	Abhd2	22622.7409818121	53739.082276823	18546.9580113465	47861.1752120895	12210.9315928453	22898.4311924762	24313.978669626	46310.8788890533
674	Abhd3	83.6976630146239	38.7244019491253	130.969228543443	111.793629851268	28.2269119046873	73.4269748887104	61.3048947086174	53.2012915504119
675	Abhd4	1364.65634999764	400.263429644702	863.52072187826	596.997611445221	1136.66527714629	589.429105496566	1158.22388715992	402.237463695251
676	Abhd5	1938.09871941341	1634.49273238334	1824.07028380782	1145.63871570588	1389.82545659887	1125.98531464449	1716.3754151903	1221.18138996591
677	Abhd6	364.706775093138	914.179800190695	278.680635910076	578.372420868792	386.422904954718	759.051122020054	468.901731163244	588.465635142168
678	Abhd8	129.65072545445	358.966520137553	125.807681305528	331.816262269346	167.523318279527	390.546069538329	199.601508076119	451.120649340879
679	Abi1	5163.12460883417	4155.15326182489	4208.25591813505	4019.46865002252	3892.25045302293	2938.17180530558	4724.29171170112	4138.70652197372
680	Abi2	4771.56484797322	8412.1930881362	4370.39739549143	7272.32935159651	4183.55443023951	7115.33505106717	4908.41382525436	8315.34680379134
681	Abi3	49.031459647185	1.85661476332606	63.9621757431227	1.30855369111732	38.8574785643833	70.0175485915277	119.428191965806	38.0947089606658
682	Abi3bp	143.776999523019	31.2743670204867	307.217746714622	37.7026064396331	283.151814059192	60.6651808886253	85.7169744449667	48.1437442809367
683	Abl1	2956.1625734571	2223.75291001499	2788.91668663096	2200.45841452793	3702.78603113964	1917.29199540533	2837.63441559587	2483.93327121976
684	Abl2	5314.11293099035	3659.40436101818	4828.58583343935	2151.99697777632	1709.38171833443	2151.87364265038	4355.85689931187	1732.44433580994
685	Ablim1	4860.60789367581	1025.72589348625	4895.78302555904	2315.07599631394	5448.45447743595	2037.02487289894	4889.7974493313	1131.90447061579
686	Ablim2	67.1200481385491	437.351531408958	85.9172552772476	403.277436436989	218.320308271655	523.711069373471	200.032293196767	410.158443002376
687	Ablim3	164.810409024541	69.911028561135	63.2428995832299	97.5826894963385	53.457165840719	62.9252806226166	98.2320298947468	13.9547418127925
688	Abo	5.36087396224903	26.2201455254759	22.4116666041293	47.3964164306585	4.27670035070201	52.6366298652797	6.06203438015848	2.32551000530374
689	Abr	5213.48784303836	3931.38264139046	5331.68210585408	5557.63820877992	5056.94082270413	5210.13140742452	4076.8714499227	4382.04814143457
690	Abra	98.8482433422536	114.043950903987	92.3750874109749	85.469072711595	61.9839168588158	64.0019077967019	102.900630524081	110.123236777881
691	Abracl	809.564368001733	1649.71375005801	586.340518571362	924.51957574784	453.239587030152	672.107452630009	830.671229816141	1108.73490056387
692	Abt1	316.461423597827	385.554963854864	219.211827916813	219.938192315074	247.882443148519	286.667350017835	239.201571192265	296.673637606526
693	Abtb1	152.39388396829	100.650157365955	141.843230888194	104.514902392009	226.282771192045	183.122573472521	133.045805384316	78.8667569584753
694	Abtb2	731.162188781771	1179.44065267964	474.088772640545	1422.03994974032	220.362169399153	547.73613340431	791.151834725314	1036.36053406276
695	AC098736.2	9.41584512864138	19.9364492962618	6.89296053507385	22.3281185945596	6.55083427543671	12.8558884266427	17.9934031390973	13.9871668436687
696	AC123072.1	1265.10743420444	273.777538162686	591.813219094032	758.803955138073	1358.55257044381	278.896612103743	936.267522927875	398.491118561424
697	AC125149.1	12.9512875160845	0.770703851272969	30.7166882810776	2.51443147281619	86.0526810719561	10.7542233645454	47.0924594918879	0
698	AC125149.2	5.22321507551757	0	2.01977404253091	0	2.31365239687837	0	4.0409035001798	0
699	AC132444.1	99.0369515394584	9.520438458824	52.2808373063249	10.7769792295351	197.038307646154	16.6583312454981	76.4957675897308	12.7682807290164
700	AC132444.2	14.7777524453784	0	9.52080581648206	0.825774977696411	6.59653038852962	1.293957672898	16.9013961438115	1.17636493205912
701	AC132444.4	14.7777524453784	0	9.52080581648206	0.825774977696411	6.59653038852962	1.293957672898	16.9013961438115	1.17636493205912
702	AC132444.6	201.952825825604	195.047464675899	186.377006345279	152.587635858453	196.963397605735	134.497203907962	211.540813791652	125.301765244813
703	AC133103.1	28.0875261965048	10.3078517897491	64.9113315414801	4.97556106904216	141.469324960905	3.84288261521797	91.6623140928233	5.80120747006046
704	AC133103.2	5.36545427060836	0	0.695862171731326	0	17.4474915757885	1.28377083918139	7.04090539107774	0
705	AC133103.4	0	0	8.29955298917795	0.840526506869091	0	0	2.02380160223862	0
706	AC133103.5	0	1.59947260852035	6.14223405173286	0	46.40694169404	0	0	0
707	AC133103.6	14.7777524453784	0	9.52080581648206	0.825774977696411	6.59653038852962	1.293957672898	16.9013961438115	1.17636493205912
708	AC161246.1	255.044461940034	259.68120754549	200.992930137022	326.16866990468	321.816529401805	80.6262470368544	307.824653278954	230.621185237049
709	AC168977.1	120.302592578477	87.9641641537776	114.608923710177	48.9412352832462	384.012877197285	46.0989861112952	122.976843513767	45.2301846269435
710	AC168977.2	33.8128815329364	0	53.3897391431223	0	138.523359458115	0	56.0809945627676	0
711	AC182748.1	782.631259755703	665.938205650069	844.282583849112	790.03774381446	895.957564161517	765.385835577366	677.070046975979	902.896534834257
712	AC244695.2	26.7761536256093	0.793650009411279	5.57893123710097	0	0	0	13.0899916388373	9.2893429673023
713	Acaa1a	1410.39956275432	357.030668792172	1186.58046383709	480.24417285496	1272.27605913512	441.108107975679	1244.86382771319	328.657589302909
714	Acaa1b	6.31372789976099	49.1629925493646	9.98969589261196	57.9115854492769	4.27034563098546	43.1148519192795	21.8552764326555	143.91904470532
715	Acaa2	1068.58323365115	419.421146755926	1655.84301611567	575.528392955959	1107.76665007967	584.093526099089	1357.93337232156	450.149851044977
716	Acaca	5032.51998816149	3387.65823529184	4306.46868345842	3646.99477713912	4484.79579517095	3191.90202466958	4428.0196747487	4806.68894965153
717	Acacb	249.958196200979	530.992470890928	456.378530232663	797.287874167041	657.076448093777	829.283625823666	404.716700670826	430.533547318239
718	Acad10	253.860776844501	119.93044887471	275.489269826916	82.2733932902705	230.654862546158	165.728180619922	198.011144273848	199.465999537029
719	Acad11	1031.00604696189	723.904919236597	792.235636683039	839.124099852542	654.669696890472	666.668718051832	749.649439747864	641.684023463495
720	Acad12	498.34977043165	312.020391948968	491.22698878975	271.289508610229	422.424627101775	226.54176985764	356.238310843508	237.023871656909
721	Acad8	240.650222824201	191.277886033065	490.337676556051	275.805762184789	653.855624097708	356.93936105832	342.233474957744	178.214314692598
722	Acad9	583.576317575892	546.319787348388	761.130580530003	480.51980234639	582.774432598862	499.136646869304	612.564478084852	576.005068243786
723	Acadl	2240.41117389678	1061.96499774674	2507.17827549803	1147.06424893038	1649.2040488994	929.814787699817	2411.16829972717	738.037318001966
724	Acadm	1546.68916753964	1263.4855075697	1950.76816679194	1645.19529331345	2216.49798094934	1529.59136590501	1763.05752675513	752.630129246472
725	Acads	52.5865388850947	27.4946274780126	91.9917516251657	27.3157106301857	192.235631035537	46.1888777992386	99.3073095031845	70.1805217182271
726	Acadsb	2623.05100157703	1802.76440370164	4302.51175011015	2248.06562131961	3341.40054321563	2801.269066943	2413.93888212014	1268.27349491525
727	Acadvl	669.30944274473	895.109640141707	1059.39220820425	938.617278939099	828.866326381867	868.939183562905	1190.19878366805	864.310796119737
728	Acan	9.34594254044207	0	2.80360988641291	0	0	1.27978782908318	13.1277132294534	0
729	Acap1	20.4760101636856	23.3518632729355	4.48387374804905	2.70588500920869	2.84910836669393	6.1227584771579	30.4722895985626	15.2412950611943
730	Acap2	1074.66250994181	2250.32480366181	2287.70834797119	1179.49822043466	1378.40144529105	2019.21736075592	1371.98900361559	1498.19920779115
731	Acap3	516.782236793042	789.945406839358	392.970088539506	752.256569291233	482.440043187982	752.03967557541	561.589890911991	1151.62158755026
732	Acat1	4334.99468347095	2778.5169384446	5575.67203043608	2855.36910503428	2865.95249469687	2322.24647777879	4718.00635968238	3647.24403901107
733	Acat2	184.267691429764	61.8616127108509	189.623277991796	162.082106478261	140.781177674234	211.728757138113	251.130094841728	364.732335497016
734	Acat3	146.382573769866	77.6028081218005	79.2067665977694	125.115245585552	201.80672091213	102.563859764673	112.725345409919	109.245326029838
735	Acbd3	3757.49011409288	4562.15476691013	2837.29887247919	3670.57782867221	2588.44815741907	3662.61629625278	3203.52972233002	3849.26273453962
736	Acbd4	198.350572943046	60.6303353269389	316.716699245461	82.7007018738034	407.565361869279	71.8559378977759	161.128380729635	46.4858786138328
737	Acbd5	1084.46005062582	1147.5365659252	1075.18912964933	1904.34377804276	1064.30122314505	1730.96873248414	886.436258475518	1417.87488046088
738	Acbd6	755.177193032471	927.695187061237	770.86190723917	958.555138469295	1031.53974577971	933.936743048327	706.609298072613	950.640633760783
739	Acbd7	6.72847604263415	7.18035396814556	2.06682673654503	0	5.46099806169824	0	6.99588123177748	10.4953486099836
740	Accs	473.874707709611	242.4819935977	365.835157025724	176.863063702534	429.623330916641	396.424755560268	422.440660282849	245.087481230238
741	Acd	81.4777418200469	130.667544515399	55.2924375177948	143.559527989075	42.4084969606934	166.398908083899	80.7126420559027	228.350390320354
742	Ace	1277.86672745777	1032.9357541393	987.774567901027	1027.98442025553	973.451343836474	1189.58762896116	1255.50526620126	911.798926449856
743	Ace2	1399.36680217857	42.1588446812698	1737.13430546051	23.3550797936247	640.937731354939	22.0380414704527	650.234812692342	3.62910341774433
744	Ace3	1.33574679339402	11.0869272342631	0	18.2436262582433	3.26162675901353	2.55953557692022	4.03152642517803	4.63606404651888
745	Acer1	53.4458526611642	99.8132764454877	56.6534081398614	93.7543342722952	76.1321762343075	65.2918168465724	68.5782830519955	63.7676619706405
746	Acer2	506.330400313542	777.689282897911	556.330745479831	668.250688890508	628.801387236383	715.405069397754	761.559032194075	728.513705909578
747	Acer3	4859.9652516618	1525.26204818352	5441.68255325085	1323.16477236777	3444.61016980462	1535.83167894502	4296.79110800484	1398.72993114776
748	Ache	5.66236595126677	36.8845748209227	34.8789937222524	39.0664908838911	17.5182329197398	28.6065601097058	21.3924511056481	52.6368210731328
749	Acin1	3655.88920507005	2693.6610123202	3844.75841903708	3134.79518078715	4318.87928931088	3401.98907359905	3294.25244247742	3055.88642021058
750	Ackr1	1.12696843068734	1.33610728757325	0	0	0	33.8042139927766	2.47748337947942	11.728272270539
751	Ackr2	0	0	0	1.65906150304257	9.78433830250429	0	0	2.31778585327989
752	Ackr3	469.658679533706	196.364564669311	465.102424830049	313.205676462449	1338.92514117813	811.284569141229	693.883192112512	121.216534561119
753	Ackr4	17.974052456107	14.9890643607361	35.698560250381	17.9702764725202	83.9849811934382	75.693888993683	58.5201635597541	1.01929564742414
754	Acly	4474.73025158051	3702.82713466282	4062.4364528888	4278.22951014215	3656.26585278688	3736.23969276214	4106.06607209337	5138.11595960922
755	Acmsd	160.779421615282	105.018210320243	139.400112808061	94.1211174323669	178.47382911458	92.0521533265258	122.288175891585	145.049414759134
756	Acn9	191.3382605638	142.077239672246	386.587787289476	233.859970250225	189.57019583763	160.735571990409	147.21742786684	206.833283808583
757	Acnat1	267.919373009726	271.885435606924	305.981354679723	297.466354196767	301.663950842975	247.892553641791	275.30145908855	222.565123970997
758	Acnat2	0	2.93942196173956	0	0	0.80692664434585	1.89968425281837	0	16.9648666188275
759	Aco1	5255.63994309288	1088.69340306709	5157.96387499685	907.419941010277	4158.72225198469	1181.99790442542	5165.93541963384	1052.28193742276
760	Aco2	1369.91265161954	1983.62076950155	2123.51079893812	2575.29957770041	2336.60708248685	1942.62687492414	2141.63533387868	2711.88352217078
761	Acot1	32.0755607485794	3.96180788939815	67.1405629879352	0.829764376416394	27.1956733130814	2.56099087001564	24.2047025498761	0
762	Acot10	6.68675333081265	0.792829131731193	6.28319265700802	0.829307327990875	1.08815638630318	2.5617597972791	4.02965713117227	3.48044806574814
763	Acot11	651.185149287183	116.536888981578	685.543578460455	129.750527788426	503.583106463164	137.035218272649	528.536477162669	107.480765129495
764	Acot12	10.9887879408845	14.1870636816534	1.8969984337325	2.35850038508325	13.5990010746546	45.5559382921364	18.3121066569787	6.35236322865117
765	Acot13	682.929133107134	563.197093092909	728.530852422755	457.059058526436	615.926205829059	482.580187931956	786.433574434473	543.18221244407
766	Acot2	558.597552547641	293.145377544776	442.592026123954	331.017653164523	481.851024918005	579.996552031035	536.42231866123	406.999083360007
767	Acot4	500.289217999495	326.666806016361	446.036510894492	463.529534781716	402.22256455413	282.8637746917	358.210301121058	329.510121173815
768	Acot6	89.4851951319051	113.237304425618	74.2013549845603	166.800934907765	65.2410572709571	126.713792067614	92.8279433475674	66.067405998869
769	Acot7	500.854787915625	1288.89035420853	788.013145497351	1344.60865534244	375.850873395976	881.678944538841	969.608220088922	1568.45827105094
770	Acot8	191.377246699058	121.842330405323	166.372939497275	192.806732879996	367.049263722051	168.766164156863	188.748825979423	152.604748771575
771	Acot9	995.083027384009	249.576785877123	986.245861937798	360.744770220775	617.736825098678	317.342674518687	1044.68910229779	268.411936879791
772	Acox1	6066.84087269462	4507.7626947238	4761.52655373701	4036.44499646038	6351.89988561476	3960.97387156273	4135.18037622828	3587.05572673557
773	Acox2	146.687008480573	15.9241598057841	64.4276332569715	3.91535583992448	124.720514310174	21.3472868341455	140.081797169675	6.64106487638956
774	Acox3	1347.37957914704	599.842193291729	1255.32803719837	738.781028986231	1417.08251749148	762.805149226207	1177.35947896375	884.231898918461
775	Acoxl	18.6888460255685	0.636590213608233	0.562416331060579	0.66694014536686	43.9305398368639	9.94443523463955	4.69310548978127	3.72700669072283
776	Acp1	2231.58483974009	4520.44249941071	2316.24983081025	3325.67753703164	2185.90367129433	3108.09587756878	2240.07793704598	3275.71399320859
777	Acp2	1372.40783567523	1489.32846579835	1482.82385495664	1579.98234175142	1748.87311309684	2078.96498545827	1534.85251604031	1259.79659486939
778	Acp5	448.785727369467	465.551199260715	440.831537793007	449.46289873021	591.105230459611	211.641710099343	577.119886800911	479.266523595612
779	Acp6	717.488138153876	231.676712219604	713.595977700023	312.905723530121	1074.62361341033	207.293883615314	628.163054550252	190.150737083169
780	Acpp	3621.18133572069	126.20702346473	2186.13361421034	108.042900295363	2773.50082031272	126.503493734764	2204.39654948339	68.2179594414128
781	Acpt	18.399287020366	38.3143896237627	35.667493748603	44.6483805886586	9.58497306162035	40.1158179238571	54.8872220637453	27.4749114407812
782	Acr	0	0	0	1.65728604734904	3.26205201721364	11.5193812268863	0	4.63719830815067
783	Acrbp	69.0952749555865	98.5644663850196	157.288548713823	92.4107231659054	142.05533291322	88.6007540808845	93.2128377203678	91.943142518021
784	Acrv1	86.7967677467373	225.157355840311	134.706484034481	109.051614086338	106.352460225353	99.6673287432105	106.746314838073	133.64830142945
785	Acsbg1	0.991557825927853	15.3457890435267	0	5.54330485279431	0.807192964008182	4.75079258007693	2.24637064502157	63.5745139782438
786	Acsbg2	12.0240971520544	9.50513464057044	5.59656425927905	10.7864483399969	8.70032110830474	6.40079349797232	19.1639120243055	8.11530316596415
787	Acsf2	4963.42427473889	224.844799269362	6789.25598054573	201.016723854833	6628.12825456416	223.018154651826	3900.57133856335	199.776249856338
788	Acsl1	6597.41536456034	5252.23511945638	5634.1559375091	6535.79292232246	6910.46997051322	6881.23028273683	5051.3117195011	3888.46761394903
789	Acsl3	3437.8526461591	2930.1223758022	1742.665859392	2023.93884777881	589.916606141585	1499.01255949957	2828.21067807652	2321.55655832848
790	Acsl4	12986.402765619	7220.6242841371	12695.9365695788	7177.98756642834	8702.54564548726	5249.79509417888	14259.061806659	5780.0983777553
791	Acsl5	3223.488034833	2114.6882981589	4273.24906555507	2712.24292334563	3146.43459592113	1790.42913121587	3934.03185881802	1960.87950523413
792	Acsl6	252.005207172957	732.76663621913	191.64176085081	504.948318589296	322.653952195118	510.826319872345	206.356730381409	709.170424862351
793	Acsm1	1.58011618503838	0	70.9656554873141	0	8.19573427631176	3.21540458218783	19.0719353313118	0
794	Acsm2	51.5315194202169	77.7895037921253	76.5924127096565	91.3265939652852	95.0482121296505	79.2924339937352	65.8384597645424	67.5638386884099
795	Acsm3	28.7474409969803	16.4174803116238	30.2302300797486	12.1441757770939	41.4738915993651	33.5896356549529	20.0545153935324	131.901788372576
796	Acsm4	4.00964889837572	0	2.79690041235904	0	2.17567972532741	1.28051028054857	2.01676349368607	8.11787468151458
797	Acsm5	45.416724809732	32.4708235631053	41.9887438074242	43.1494518304193	33.7105363092366	11.5203383187879	35.3090731477996	15.0694872089563
798	Acss1	3252.5786111526	26.228261969873	3873.12834723031	42.4115313068827	4686.81426353006	54.5078790273506	2931.61319923206	32.0174460270683
799	Acss2	2837.93671150654	418.075036901529	3064.70532246563	323.248653067566	3309.97492139642	498.663488504557	1817.11924357066	228.384839700153
800	Acss3	448.760960148584	651.784585926167	532.331334646861	1041.09012026578	558.062819500268	994.165713169814	529.970099009114	713.926375363007
801	Acta1	8.02699247769141	2.37931428110098	7.67839038908003	6.63521380118443	0	7.68749460496976	8.05931564574645	33.6548208921647
802	Acta2	6.68443705566076	38.8361835442842	7.68491877611875	7.46507134542559	4.35177376692402	7.68378413757322	47.3681619212206	17.3979874034889
803	Actb	61544.0353445646	75865.0399283695	88842.9497891547	79000.9001958716	50274.6915761399	65609.4747567699	90668.1357147807	85832.872732132
804	Actc1	0	6.07905847265362	0	36.2368939355003	0	14.9586876641561	1.44797880384242	60.0881066642272
805	Actg-ps1	17.4028987829131	42.8520714683425	25.7780757702313	27.3533500515641	13.0652565724026	17.9423949323955	25.1552769324048	17.4145170228806
806	Actg1	55419.4037977333	118261.266795879	55397.1390557723	101724.23503472	41307.0276110429	77862.0604505465	71604.8072269147	108312.105371956
807	Actg2	6.4735934476966	3.19801489540948	2.66539000478101	1.48519846903383	9.18967315048088	1.03312421940431	8.9926725923559	3.85879061051562
808	Actl10	10.6994685203827	11.1002440476521	5.58435005509931	17.4149087909591	2.1763889580471	6.40462239194204	6.04403609085828	9.28160065094066
809	Actl6a	779.550996082957	1183.81227474467	640.547324881929	766.105298505316	824.542949357014	910.945969268787	593.206951136284	1083.39382734304
810	Actl6b	0	66.8258458844135	6.79488066381754	75.1206519709503	1.0590406544746	111.792907506571	17.1111801766561	72.1813628738492
811	Actl7a	1.33740543244243	4.75715491989542	2.09422162790589	3.31716071931998	4.35272620926724	7.68545610194392	1.00736477699165	2.32036573459821
812	Actl7b	0	17.4511901107025	4.88685927264946	6.63618238837364	5.44322651357428	5.12581866078269	4.03020808018328	3.48209857082799
813	Actl9	0	0	0	0	14.1279033163698	0	0	0
814	Actn1	4221.70008517111	4809.30193645671	3385.98872721686	5955.08773602269	3766.1317235396	4614.1892874155	3977.04230274875	3990.44729762104
815	Actn2	208.600324045378	213.931069094786	185.076293040045	200.123273222862	211.644590629724	192.510705448647	173.589685548738	242.527676288503
816	Actn3	38.3699906568159	425.955996020652	0	51.7776639092607	12.9251104407563	65.9287828078712	6.99413240309913	140.869093466248
817	Actn4	8261.27459686532	7616.80691626046	8570.69048198499	6614.06818066687	6194.96239357767	5157.13119363566	10488.4876107282	7198.83229483632
818	Actr10	1125.73267401263	2489.27279171241	1464.20263541794	2392.6637053459	1294.91910395438	1775.11508677269	1323.04934734022	2341.07466533704
819	Actr1a	1432.10937000334	2009.42164113727	1312.5716684938	2013.81368954696	1233.22464272335	1589.89830416985	1340.57104636629	1912.80406741358
820	Actr1b	2336.26632908629	3622.2100491636	2859.84000880507	3935.46496265113	2231.38278382713	3299.14972564103	3089.30908175484	3775.3573822568
821	Actr2	5394.9223577923	5986.03519375047	6255.70458414842	5814.53151429428	4605.31878899647	4771.12846548681	6173.84153900731	5912.76322665186
822	Actr3	7975.48012495546	9914.97913693526	7975.48792991686	8168.71679688185	4965.15413635068	7017.69646701546	8491.08525721603	7599.02265860758
823	Actr3b	5.90879355993651	27.1483385222808	35.5004146198544	65.520824748331	3.97694978301063	58.5165586245731	15.5875504095214	56.483437722176
824	Actr5	213.677662569555	211.170157259499	200.128808986791	191.484021150022	381.994056782983	270.462310503208	182.998005803387	211.683594081934
825	Actr6	240.662834733527	218.770166643417	315.71809746557	160.905965093755	205.632462552868	165.210266982852	176.350498582174	190.230879016594
826	Actr8	360.83849484734	536.406910972178	711.694390882791	675.28853429203	727.696146141678	850.178463514999	455.724119442758	462.676890904424
827	Actrt3	4.0076200427133	0	0	0	3.26163064929136	12.7976841539102	2.01500004186262	1.15905243178553
828	Acvr1	1954.11982338955	1877.72927672452	1478.75197684519	1791.8740089814	1221.73784738245	1267.24815783027	1703.44416205468	1667.74607002136
829	Acvr1b	2925.61792302617	2211.21444166021	2496.74061487385	2113.05970005828	2636.47858321104	2999.77993297281	3016.74246928658	1973.58400156774
830	Acvr1c	23.6756063292495	193.011201860976	15.8227980231278	24.7929769965713	2.62911214961278	17.537052598624	14.6539219835527	63.8472066381364
831	Acvr2a	3145.55750046168	4527.99543263922	2710.12990246608	3621.22935062217	2458.6374410538	3440.95511355384	2804.52395934307	3748.95580341746
832	Acvr2b	1.37777400527749	0	2.47901399461969	1.70947341009072	0	1.31975936070859	0	3.58594721368571
833	Acvrl1	179.609456976382	2.10011211908789	177.074623428912	6.63948094856134	107.114470682676	7.88518481169437	205.507646049586	9.06324855592618
834	Acy1	18.676168233407	35.4716281807971	23.6305740467436	31.4115586081221	25.0310036241746	14.0179568050281	22.3790625118213	64.2544179768701
835	Acy3	175.202561115178	34.8862537392646	131.93217900033	49.7570595051767	157.787570886638	47.3940179918391	96.7053960868008	27.8446634062478
836	Acyp1	450.539176261989	760.373204328889	828.345633005571	608.381961141123	576.492154867604	398.791845801023	436.94748955149	594.328774028255
837	Acyp2	221.131973055404	267.770524778926	208.463388065141	312.332236722514	82.797927310718	316.79543480185	137.627327402491	291.687161488119
838	Ada	104.141193169154	437.148882989243	108.916800331542	174.5245579261	159.839362521999	119.701267944729	85.2578251098482	238.701112114039
839	Adad1	0	0.98272079284772	0	2.82717032587768	0	0.794182895307441	0.625965819159799	19.9319022450103
840	Adal	517.010880487308	994.870779291143	594.891913344477	962.97335950729	807.762293792231	817.573017113335	529.125916780326	772.322695980651
841	Adam10	5218.62461039766	6155.34398251961	5165.9558683225	5260.91673762411	3485.42837668474	3771.95360849251	6431.99151773095	5182.79576178939
842	Adam11	17.2701418557894	15.8942140856347	14.0616321808669	17.4564670594553	12.4726499025531	13.4582781990009	21.2287925160332	35.2029096378482
843	Adam12	410.071288659287	100.43734866955	507.500521399238	24.1231516196184	83.1864743448143	114.033691602465	614.359176120562	420.817843892094
844	Adam15	1146.67649485217	238.36269321075	1072.34872353075	370.12643955051	757.851719278945	424.527328655637	849.906969883182	350.777349637762
845	Adam17	3340.33475114702	1817.02503705039	3096.55345120238	2174.81472673017	2449.20117635022	1442.3845608585	2583.47438658555	1768.08782503067
846	Adam19	45.9038033343264	74.2485132445348	123.102912295709	63.9425317219442	178.231951150256	33.0087018827098	160.201630753952	68.837162224326
847	Adam1a	328.547324083044	102.148185044627	249.220541635414	56.4310545200145	349.033491243302	170.228670561716	210.888774425023	122.859485053512
848	Adam1b	412.706641865514	38.0102581617723	400.394821851622	27.3850187292405	481.700609143145	38.3984466278921	277.469775354324	19.7045252516436
849	Adam21	2.67164726508781	19.7997982121132	4.89840340738443	3.31914151596258	5.43726986050986	7.68034714427994	3.0263897113696	9.27371492367772
850	Adam22	1766.86809644208	2971.75783989706	550.409862849549	4204.7239379765	3932.4337601414	3540.04773166785	1204.68545364434	3987.22530711911
851	Adam23	254.99813312542	120.592669129401	123.875312893096	128.546427700399	163.357003247019	132.820683637629	91.1026803556302	137.066716854127
852	Adam25	0	8.71592041652925	4.19888868636632	5.81005930079322	2.17580417851835	0	0	0
853	Adam28	645.296185192377	413.448972197945	447.588328089675	514.803088629404	577.841024135819	334.653538337997	699.495173728503	295.842899580459
854	Adam30	161.601915526818	11.085809564884	81.2073440436943	14.9376614140382	67.4144197024118	16.6388561217737	214.925929028891	9.27238843948913
855	Adam32	11.6327195617575	7.771492446642	43.9441796245481	1.01150852806307	19.2515364835612	4.70245651155682	27.0906951769008	15.3612136520056
856	Adam33	34.8695444587646	32.3103985418817	27.9874591797698	118.272210847535	50.9464555290595	91.9244146457006	52.4038135295905	28.6616737895951
857	Adam39	1.33468411545612	0	0	0	10.8646677050481	0	0	0
858	Adam4	37.4104441651727	37.2304153708059	62.9539433376255	24.8910855102277	140.29722021566	34.5653975364882	51.4364394836332	60.2875458633275
859	Adam7	3.37867202983864	1.33546541710511	1.18063508894406	31.4958993649944	2.7507038953764	24.3253447010829	8.5039845163655	3.90952324472712
860	Adam8	431.835844026778	334.178179303012	292.547560573836	292.717189557022	168.563089192625	253.550183306243	397.62490383369	274.392172055416
861	Adam9	614.832645149825	545.122532061418	860.562222179916	608.185049333062	297.082555390283	32.0238565447264	815.077556679116	9.27982997325739
862	Adamdec1	6.68002624337429	8.71294262861862	20.2816647891485	0	93.5242611480367	37.1229274898113	41.345020838264	1.15929230991149
863	Adamts1	1161.54985191033	252.668219552108	521.853110050609	46.5644521094745	447.384702482677	92.4828567307802	1285.45096953421	170.798496224957
864	Adamts10	1169.28352792815	48.6103160147486	1712.81655239621	35.7564947146818	2230.05945410139	57.4201058664483	1264.89230548233	119.917211649066
865	Adamts12	2.66961888266436	23.7430729830101	2.80346142088873	3.32041114259909	7.60890684897305	3.83853296109005	13.1263169751928	8.11014934296486
866	Adamts13	14.4954968512841	32.6575656338486	0	16.0674516359959	10.1772403345577	6.58277458965965	12.9587450717324	12.562032204261
867	Adamts14	0	2.29136659636761	1.35176629669472	9.60986245037347	2.09784442803495	6.17351814103079	3.89572788518699	12.9350000506772
868	Adamts15	627.466248010048	28.4961323199831	416.16965518342	42.3316490733963	546.806507219975	46.0667679504882	361.405403741215	40.5555776012649
869	Adamts16	0	1.14369249893608	1.00870870551893	0	2.61765861204835	5.46982704591069	4.5291699901702	0
870	Adamts17	60.454654515767	1122.11773468713	99.9993596849376	378.601986008348	101.416903960725	693.101472058142	117.069466554563	583.322392351587
871	Adamts18	8.01043158870432	199.478089499041	50.4419039371868	302.127513958417	39.1358768867533	174.032753033022	11.1042622835227	76.477743685463
872	Adamts2	816.157941822629	722.350784171338	752.757044039369	649.079918479842	757.84973736946	639.386335719561	770.354628831793	604.524661065087
873	Adamts20	25.3078303471835	0.649968003735023	43.2246075371205	5.4530679586397	0	5.25382754643364	17.5470685109817	1.90295426224255
874	Adamts3	8.01476039199376	0	13.3109265364427	0	23.9265113849483	0	6.05684730217514	0
875	Adamts4	88.9514445898295	108.882803661991	16.3908731950275	50.9359210267582	1.15058077895032	8.12619911932978	75.7399068623179	118.396193378715
876	Adamts5	5220.05793038623	2575.14136066687	3099.01509409935	2874.76768468374	5589.02466953124	3825.56382620572	3867.56231722001	1785.30081241734
877	Adamts6	9.34652147004066	0	4.20267337087058	13.2797927525964	0	21.755518304366	0	0
878	Adamts7	46.6682014750391	1.39415534337997	20.9247248630441	14.5132373443773	111.710611695393	23.6734481730654	57.5907200955506	29.0701655091495
879	Adamts8	185.913746311398	69.7979085590109	164.77647522954	108.191573083834	101.290199238048	35.7529808814073	102.905444724867	70.7696463378183
880	Adamts9	231.920928804326	184.891809462446	178.572756763833	173.008801345727	166.940959504845	106.408589112851	317.96010511306	172.164678797109
881	Adamtsl1	2104.92946502027	22.2613421292235	2772.5050312135	22.096985710254	3616.78561889892	98.0859174657622	3791.27910675618	62.1183664231771
882	Adamtsl2	23.5426125251399	87.6444511153003	35.3598835030361	304.935108974427	64.8928227858362	629.024977780431	7.40125782982442	104.026744166641
883	Adamtsl3	91.7962588363596	17.4396098205935	107.560609453333	7.65426414751578	290.354722466805	209.59422947224	180.379650489756	43.4431315546012
884	Adamtsl4	445.22275657904	314.56412469653	622.92528446775	288.198874529334	682.877618196144	256.557727445642	514.225122970975	216.750174573822
885	Adamtsl5	24.1165708775677	3.90821145887704	27.1681766762469	3.5846234708287	8.72117393308489	10.1568988326719	201.575784179459	12.1566109244469
886	Adap1	57.6154134300566	129.884553398007	25.0118955016458	172.917334607987	59.7078686061377	149.349352350447	37.7496296435518	154.573311012457
887	Adap2	78.7869381005255	40.6804923809445	64.4134428681975	22.8635891146798	95.1364346662786	42.6034414520928	37.3827561850385	34.176051050851
888	Adar	1686.4332259472	1595.20147478472	1012.91355354021	1635.92861847831	1481.34148706166	1474.41343995221	1172.32930395344	1315.59724535828
889	Adarb1	373.775829417521	613.619099074739	146.880225691596	857.731556919819	145.348846532793	636.127216750748	135.474378636236	627.655694904798
890	Adarb2	208.403526728833	157.816400220756	174.774295077976	119.380208240187	178.272876349904	184.417007727187	163.210672773762	405.445493760246
891	Adat1	271.981395289105	425.13965994017	464.07554681511	293.942311713514	604.973997749094	543.320081782607	378.911272996812	367.313344975025
892	Adat2	164.514791564787	195.851537621231	152.851641715241	175.80200383691	223.087880437592	224.169788198532	230.663104956377	197.242862072572
893	Adat3	0	11.1078745627034	12.567033412578	0	2.17775108105366	0	26.1993134237819	17.4143116568706
894	Adck1	32.1589994826273	65.9366684712607	21.9775254455951	22.4590503089245	66.5276058494897	82.1618370144799	0	9.30124515210213
895	Adck2	392.187903380809	291.441758775329	274.914729852714	219.384494711807	301.592707853385	408.328782947115	286.903870354045	246.795771122664
896	Adck3	251.447444896259	200.734388074159	776.765648558922	329.760794034282	265.786127102671	94.4099618526144	202.342650142632	141.45829476921
897	Adck4	376.37771681582	351.165624952912	410.37524245167	657.75099007839	314.394156162681	458.619068769478	434.771491425948	412.213339921234
898	Adck5	197.465227439124	157.879151234332	216.536220201511	217.2620811025	247.293855359375	198.203732101441	215.254606422493	215.212656449752
899	Adcy1	972.38167594937	5056.70526476429	484.323751791445	5145.31282785721	920.877740031363	5221.55171008522	825.26932750975	4639.4312457423
900	Adcy10	62.4770123980182	35.891035680622	83.4949363129687	121.456661833151	139.695866864603	58.6166355410564	37.749462754744	42.9852455295413
901	Adcy2	421.966999392486	1687.95975104994	532.22372914149	2789.41887934017	489.253759496316	1805.79273771907	303.780157308266	1332.75472514481
902	Adcy3	218.930626617272	184.577459189195	150.302469367277	178.273325361488	234.604538979171	288.112357597257	265.700217460346	246.512305452804
903	Adcy5	62.7413215202561	58.5708039325664	25.2267877884109	76.3662233944879	38.0463461301197	65.2581502298404	36.3461303459654	81.1063128863679
904	Adcy6	2232.15540103027	750.391185914864	1913.43902780785	775.254116586965	2194.82319482574	1161.8996963509	1867.62025441812	823.851751135315
905	Adcy7	309.229615607266	577.743524391471	405.40664746576	504.388975971055	439.341378859769	540.063742913559	726.313885055972	873.283688002584
906	Adcy8	0	0	7.70816631079805	0	0	12.7957242935527	0	0
907	Adcy9	833.279168772428	1899.15995993014	787.325724822948	2451.76215505501	1053.17804459735	2274.16055222861	812.038518093121	1454.65207958046
908	Adcyap1	0	5.5470905289469	0.699155689460454	8.2967970582791	0	3.84167591869661	0	1.1597489155154
909	Adcyap1r1	75.1929571401775	1.31082944687616	76.2852933424998	13.0584430330892	23.4031506433413	25.5915697532431	26.749105661536	28.7831359634242
910	Add1	3135.80576366309	2039.17854839644	3731.78504747368	3314.85835201062	3025.57217885811	2748.28326303145	2792.72157693192	2269.20242632884
911	Add3	5520.92812134925	1960.92068092674	6413.30249507886	2101.7359053029	5653.54222270094	1952.58789700085	5083.43620672545	1023.8255878329
912	Adgb	76.2266662150138	24.9529130524759	18.4927839396059	3.42626630634971	94.7714082077301	48.9926335755255	82.5969207477623	0
913	Adh1	5.33207495081702	0	6.93689282454225	0.825342015695394	8.71477635108565	1.27615779520101	9.01694016389373	8.09230403745776
914	Adh5	1658.93288285108	1222.71169479464	1608.15721873906	1259.91899190235	1404.37050932272	1080.38326429365	1387.99102215568	1220.73646613691
915	Adh6b	17.3784639200941	6.34023958925782	4.19230480532492	3.31791279514806	11.9669605906042	5.12234518344906	4.03163149136831	3.4794459800973
916	Adh7	77.4585310054827	2.37541797821493	252.69419108074	0	80.457916504941	15.3580925399028	261.317163770139	6.9539278732711
917	Adhfe1	1535.13784869292	95.6627608579388	955.103850747385	87.9435450799959	1543.72066878612	172.465048049316	737.656534090635	126.718751871459
918	Adi1	3153.53263320443	2665.10074811516	3996.735380853	2471.39396802103	4309.07216977149	3920.36189878051	2328.46579439227	1727.97070635958
919	Adig	26.965051246529	22.9631893641324	22.9854882421934	4.92288777666149	27.1605926400022	6.49428818502522	28.7767638441753	10.8349466281162
920	Adipor1	4011.6159317717	3545.28287367754	4502.35930632702	3592.64431806517	4318.72407056284	3495.58680893714	3644.17647233758	3645.42150958211
921	Adipor2	3029.4348831637	2883.74781863704	2180.75958837831	2674.26662685301	1703.34926088591	1702.59231452975	2354.67371848199	2062.72967764897
922	Adk	109.624635922705	254.416348138923	625.274479529004	356.664736205127	128.377238921987	217.707070205529	341.6559587061	371.156749778667
923	Adm	57.9264248336543	24.3158895620083	94.9357093837447	37.3424080967223	72.9972881880829	15.9576428666001	111.788744615383	28.9082302940653
924	Adm2	4.01489222408013	6.34689043509741	13.9518124712719	0.829286924811673	11.9756567981542	0	12.0845880153205	9.28643348863646
925	Adnp	4357.99768608311	7665.4451522771	4554.49168607529	6362.08547337747	5706.10364549714	6378.93403665921	5026.24404824734	7119.33615863116
926	Adnp2	2261.77772650455	2251.40544340066	1903.89474642598	1880.75733762221	1688.3483262488	1648.26056672937	1973.35651604479	1913.20144572056
927	Ado	347.173513355957	904.907760345094	294.148935622918	825.804894671739	369.649645109659	836.967153817888	439.039881563605	1061.53674930065
928	Adora1	16.8934557458647	22.8943255136765	71.8250818551001	10.4276288975691	28.4932138807254	11.3131412249506	75.5697783052844	63.5514837903435
929	Adora2a	33.4004976055522	181.390796548865	42.6732047686619	151.009757796931	46.7644062715758	135.697342358492	108.930818979149	168.103517568519
930	Adora2b	1882.19814585397	225.868463380293	1150.11801991117	248.015522342941	966.053369319886	399.540160303682	1682.22309989714	179.769813655348
931	Adora3	168.360645339864	96.6478975387135	95.114566271035	79.6482189699979	101.149143467181	104.981176230742	101.854411485391	114.784779810443
932	Adpgk	0	340.626001831376	110.513878692978	297.030146894863	77.2188628294501	83.2140793530955	170.441494740699	134.489804691841
933	Adprh	527.638599745812	627.244705317544	450.673707331507	772.53884522583	368.642259184221	664.341719086704	446.908810718318	641.035478501533
934	Adprhl1	1.99534820167519	0	0	0.984197151532667	0	22.4521827793495	2.98015386847886	23.3205930749502
935	Adprhl2	156.351714051291	93.1995435128252	155.333143822896	100.278258279508	172.903634657965	249.612755960243	138.734950371557	159.602336090643
936	Adprm	363.684051192192	571.064834732524	480.470669602606	600.987264257198	524.680748433238	891.638385772818	385.216522772388	300.393566760307
937	Adra1a	48.9962236734002	91.6825249404183	36.0466780986072	23.2587083247398	46.1578925900177	20.6733207853744	28.0385081029672	18.6925074291128
938	Adra1b	13.5153859617911	9.61574805259098	7.08119791258416	15.1130637813974	11.0027259287122	12.9685513587627	4.0831372925194	14.074440952955
939	Adra2a	413.990714739455	216.158450617856	461.412089467096	435.698075163963	970.944344578717	625.850847865076	299.712144825546	200.504893483384
940	Adra2b	100.155987413958	102.137923487194	109.23338563584	89.6306958199242	103.290168045624	61.4321574327271	89.8160201800848	103.147693491357
941	Adrb1	297.949686180228	20.5956908577928	536.499283357325	28.2097909539165	574.242204612649	64.0102635848593	400.393800919392	26.6657855453872
942	Adrb2	6223.67492684399	296.325821396585	6857.14832299577	180.023399700354	6250.06897669479	266.318057219079	5603.92412623109	206.40440499151
943	Adrb3	40.0767119437182	3.96014268920455	34.9850031206792	9.12740929096024	20.6622095335078	23.0416889982129	42.3669143321823	9.27404215172833
[truncated: 19,452 more rows]
