# Supplementary material for: A conserved YAP/Notch/REST network controls the neuroendocrine cell fate in the lungs
Source: Nat Commun. 2022 May 16;13:2690. doi: 10.1038/s41467-022-30416-2 (PMC9110333; doi:10.1038/s41467-022-30416-2)
Supplement: Supplementary file 5 — Supplementary Data 2 [file 41467_2022_30416_MOESM5_ESM.xlsx]

## Sheet: Suppl Data 2 Readme
Supplementary Data 2: Gene Ontology (GO) analysis of differentially expressed genes comparing Hes1-GFP-high to Hes1-GFP-negative SCLC cells sorted fresh from tumors in mice by Metascape.
	See Supplementary Data 1 for the lists of genes.
	Upregulated or downregulated genes (p-adj < 0.05, > 2fold) are the inputs for gene ontologies analysis by Metascape (Biological Processes and Cellular Components).
	Enriched GO terms are clustered with the most significant term representing the cluster as 'Summary'.
	Top 10 Summary groups for each GO are plotted as bar graphs in Supplementary Figure 1
	Log(q-value) is adjusted p-value for multiple-testing in log base 10. Hypergeometric test with Benjamini-Hochberg corrections.
	InList/InTerm indicates the number of input genes / the total number of genes in a given GO term.

## Sheet: Upreg_genes_GO_Cell.Com
GroupID	Category	Term	Description	LogP	Log(q-value)	InTerm_InList	Genes	Symbols
1_Summary	GO Cellular Components	GO:0062023	collagen-containing extracellular matrix	-19.6765	-16.6852	102/366	11287,11504,11603,11727,11745,12032,12111,12153,12258,12306,12394,12495,12816,12819,12821,12826,12827,12828,12829,12830,12835,12842,12945,13030,13032,14066,14161,14183,14268,14735,14873,16007,16012,16424,16425,16427,16763,16774,16776,16777,16779,16854,16997,16998,17183,17304,17829,17831,18553,18787,18858,19695,20195,20200,20387,20388,20390,20563,20692,20723,21808,21817,21827,21859,22038,22041,223…	Pzp,Adamts1,Agrn,Ang,Anxa3,Bcan,Bgn,Bmp1,Serping1,Anxa2,Runx1,Entpd1,Col12a1,Col15a1,Col17a1,Col4a1,Col4a2,Col4a3,Col4a4,Col4a5,Col6a3,Col1a1,Dmbt1,Ctsb,Ctsc,F3,Fga,Fgfr2,Fn1,Gpc4,Gsto1,Ccn1,Igfbp6,Itih1,Itih2,Itih4,Lad1,Lama3,Lama5,Lamb1,Lamb2,Lgals3,Ltbp2,Ltbp3,Matn4,Mfge8,Muc1,Muc2,Pcsk6,Serpine1,Pmp22,Reg3g,S100a11,S100a6,Sftpa1,Sftpb,Sftpd,Slit2,Sparc,Serpinb9,Tgfb2,Tgm2,Thbs3,Timp3,Plscr1,T…
1_Member	GO Cellular Components	GO:0062023	collagen-containing extracellular matrix	-19.6765	-16.6852	102/366	11287,11504,11603,11727,11745,12032,12111,12153,12258,12306,12394,12495,12816,12819,12821,12826,12827,12828,12829,12830,12835,12842,12945,13030,13032,14066,14161,14183,14268,14735,14873,16007,16012,16424,16425,16427,16763,16774,16776,16777,16779,16854,16997,16998,17183,17304,17829,17831,18553,18787,18858,19695,20195,20200,20387,20388,20390,20563,20692,20723,21808,21817,21827,21859,22038,22041,223…	Pzp,Adamts1,Agrn,Ang,Anxa3,Bcan,Bgn,Bmp1,Serping1,Anxa2,Runx1,Entpd1,Col12a1,Col15a1,Col17a1,Col4a1,Col4a2,Col4a3,Col4a4,Col4a5,Col6a3,Col1a1,Dmbt1,Ctsb,Ctsc,F3,Fga,Fgfr2,Fn1,Gpc4,Gsto1,Ccn1,Igfbp6,Itih1,Itih2,Itih4,Lad1,Lama3,Lama5,Lamb1,Lamb2,Lgals3,Ltbp2,Ltbp3,Matn4,Mfge8,Muc1,Muc2,Pcsk6,Serpine1,Pmp22,Reg3g,S100a11,S100a6,Sftpa1,Sftpb,Sftpd,Slit2,Sparc,Serpinb9,Tgfb2,Tgm2,Thbs3,Timp3,Plscr1,T…
1_Member	GO Cellular Components	GO:0031012	extracellular matrix	-19.6724	-16.6852	122/481	11287,11504,11603,11647,11727,11745,12032,12111,12153,12258,12306,12394,12495,12643,12816,12819,12821,12826,12827,12828,12829,12830,12835,12842,12945,13030,13032,14066,14161,14164,14183,14219,14268,14735,14873,16007,16012,16424,16425,16427,16763,16774,16776,16777,16779,16854,16997,16998,17183,17304,17387,17388,17829,17831,18553,18787,18858,19695,20195,20200,20387,20388,20390,20423,20563,20692,207…	Pzp,Adamts1,Agrn,Alpl,Ang,Anxa3,Bcan,Bgn,Bmp1,Serping1,Anxa2,Runx1,Entpd1,Chad,Col12a1,Col15a1,Col17a1,Col4a1,Col4a2,Col4a3,Col4a4,Col4a5,Col6a3,Col1a1,Dmbt1,Ctsb,Ctsc,F3,Fga,Fgf1,Fgfr2,Ccn2,Fn1,Gpc4,Gsto1,Ccn1,Igfbp6,Itih1,Itih2,Itih4,Lad1,Lama3,Lama5,Lamb1,Lamb2,Lgals3,Ltbp2,Ltbp3,Matn4,Mfge8,Mmp14,Mmp15,Muc1,Muc2,Pcsk6,Serpine1,Pmp22,Reg3g,S100a11,S100a6,Sftpa1,Sftpb,Sftpd,Shh,Slit2,Sparc,Serp…
1_Member	GO Cellular Components	GO:0005604	basement membrane	-10.2279	-7.8939	37/109	11504,11603,11727,12306,12394,12495,12819,12821,12826,12827,12828,12829,12830,14268,14873,16763,16774,16776,16777,16779,18858,20692,21808,21859,22041,22339,26944,54156,94216,114249,192897,210530,216616,237759,242022,329872,329941	Adamts1,Agrn,Ang,Anxa2,Runx1,Entpd1,Col15a1,Col17a1,Col4a1,Col4a2,Col4a3,Col4a4,Col4a5,Fn1,Gsto1,Lad1,Lama3,Lama5,Lamb1,Lamb2,Pmp22,Sparc,Tgfb2,Timp3,Trf,Vegfa,Tinag,Egfl6,Col4a6,Npnt,Itgb4,P3h2,Efemp1,Col23a1,Frem2,Frem1,Col8a2
2_Summary	GO Cellular Components	GO:0045177	apical part of cell	-18.9614	-16.1503	112/431	11555,11596,11830,11931,11979,12309,12349,12491,12505,12638,12921,13030,13057,13117,13136,13137,13479,13482,13521,13608,13866,13867,14064,14079,14089,14102,14268,14609,14623,14725,14726,15216,16440,16971,17153,17698,17829,18128,18174,18214,18400,18414,18438,18441,18442,18759,18791,19126,20276,20277,20278,20501,20502,20510,20520,20522,20531,20535,20537,20855,22041,22269,22270,22359,26363,26365,269…	Adrb2,Ager,Aqp5,Atp1b1,Atp7b,S100g,Car2,Cd36,Cd44,Cftr,Crhr1,Ctsb,Cyba,Cyp4a10,Cd55,Cd55b,Dpep1,Dpp4,Slc26a2,Edar,Erbb2,Erbb3,F2rl2,Fabp2,Fap,Fas,Fn1,Gja1,Gjb6,Lrp2,Pdpn,Hfe,Itpr3,Lrp1,Mal,Msn,Muc1,Notch1,Slc11a2,Ddr2,Slc22a18,Osmr,P2rx4,P2ry1,P2ry2,Prkci,Plat,Prom1,Scnn1a,Scnn1b,Scnn1g,Slc16a1,Slc16a2,Slc1a1,Slc22a5,Slc23a1,Slc34a2,Slc4a2,Slc5a1,Stc1,Trf,Upk2,Upk3a,Vldlr,Btd,Ceacam1,Slc9a3r1,Tci…
2_Member	GO Cellular Components	GO:0045177	apical part of cell	-18.9614	-16.1503	112/431	11555,11596,11830,11931,11979,12309,12349,12491,12505,12638,12921,13030,13057,13117,13136,13137,13479,13482,13521,13608,13866,13867,14064,14079,14089,14102,14268,14609,14623,14725,14726,15216,16440,16971,17153,17698,17829,18128,18174,18214,18400,18414,18438,18441,18442,18759,18791,19126,20276,20277,20278,20501,20502,20510,20520,20522,20531,20535,20537,20855,22041,22269,22270,22359,26363,26365,269…	Adrb2,Ager,Aqp5,Atp1b1,Atp7b,S100g,Car2,Cd36,Cd44,Cftr,Crhr1,Ctsb,Cyba,Cyp4a10,Cd55,Cd55b,Dpep1,Dpp4,Slc26a2,Edar,Erbb2,Erbb3,F2rl2,Fabp2,Fap,Fas,Fn1,Gja1,Gjb6,Lrp2,Pdpn,Hfe,Itpr3,Lrp1,Mal,Msn,Muc1,Notch1,Slc11a2,Ddr2,Slc22a18,Osmr,P2rx4,P2ry1,P2ry2,Prkci,Plat,Prom1,Scnn1a,Scnn1b,Scnn1g,Slc16a1,Slc16a2,Slc1a1,Slc22a5,Slc23a1,Slc34a2,Slc4a2,Slc5a1,Stc1,Trf,Upk2,Upk3a,Vldlr,Btd,Ceacam1,Slc9a3r1,Tci…
2_Member	GO Cellular Components	GO:0016324	apical plasma membrane	-16.2567	-13.5706	89/330	11555,11596,11830,11931,12309,12505,12638,13030,13057,13117,13136,13137,13482,13521,13866,13867,14064,14102,14268,14609,14623,14725,14726,17153,17698,17829,18128,18174,18214,18400,18414,18441,18442,18759,19126,20276,20277,20278,20501,20502,20510,20520,20522,20531,20535,20537,20855,22041,22269,22270,26365,26941,27060,27205,27359,54338,56315,56332,58220,65962,67133,67171,67547,69550,70129,71670,717…	Adrb2,Ager,Aqp5,Atp1b1,S100g,Cd44,Cftr,Ctsb,Cyba,Cyp4a10,Cd55,Cd55b,Dpp4,Slc26a2,Erbb2,Erbb3,F2rl2,Fas,Fn1,Gja1,Gjb6,Lrp2,Pdpn,Mal,Msn,Muc1,Notch1,Slc11a2,Ddr2,Slc22a18,Osmr,P2ry1,P2ry2,Prkci,Prom1,Scnn1a,Scnn1b,Scnn1g,Slc16a1,Slc16a2,Slc1a1,Slc22a5,Slc23a1,Slc34a2,Slc4a2,Slc5a1,Stc1,Trf,Upk2,Upk3a,Ceacam1,Slc9a3r1,Tcirg1,Podxl,Sytl4,Slc23a2,Rhcg,Amotl2,Pard6b,Slc9a3r2,Gp2,Dram2,Slc39a8,Bst2,Slc4…
3_Summary	GO Cellular Components	GO:0043235	receptor complex	-13.6527	-11.0635	95/398	11435,11443,11482,11555,11556,11622,11658,12010,12167,12475,12491,12505,12902,12931,13835,13836,13838,13841,13846,13866,13867,13869,14182,14183,14184,14257,14396,14404,14573,14725,14812,15216,15985,16149,16157,16164,16165,16182,16190,16193,16195,16337,16367,16398,16402,16404,16407,16415,16420,16421,16439,16440,16542,16847,16971,17096,17127,17295,18128,18129,18131,18212,18214,18414,18440,18595,187…	Chrna1,Chrnb1,Acvrl1,Adrb2,Adrb3,Ahr,Alcam,B2m,Bmpr1b,Cd14,Cd36,Cd44,Cr2,Crlf1,Epha1,Epha2,Epha4,Epha7,Ephb4,Erbb2,Erbb3,Erbb4,Fgfr1,Fgfr2,Fgfr3,Flt4,Gabra3,Gabre,Gdnf,Lrp2,Grin2b,Hfe,Cd79b,Cd74,Il11ra1,Il13ra1,Il13ra2,Il18r1,Il4ra,Il6,Il6st,Insr,Irs1,Itga2,Itga5,Itga7,Itgae,Itgb2l,Itgb6,Itgb7,Itpr2,Itpr3,Kdr,Lepr,Lrp1,Lyn,Smad3,Met,Notch1,Notch2,Notch3,Ntrk2,Ddr2,Osmr,P2rx6,Pdgfra,Pigr,Pmp22,Nr1…
3_Member	GO Cellular Components	GO:0043235	receptor complex	-13.6527	-11.0635	95/398	11435,11443,11482,11555,11556,11622,11658,12010,12167,12475,12491,12505,12902,12931,13835,13836,13838,13841,13846,13866,13867,13869,14182,14183,14184,14257,14396,14404,14573,14725,14812,15216,15985,16149,16157,16164,16165,16182,16190,16193,16195,16337,16367,16398,16402,16404,16407,16415,16420,16421,16439,16440,16542,16847,16971,17096,17127,17295,18128,18129,18131,18212,18214,18414,18440,18595,187…	Chrna1,Chrnb1,Acvrl1,Adrb2,Adrb3,Ahr,Alcam,B2m,Bmpr1b,Cd14,Cd36,Cd44,Cr2,Crlf1,Epha1,Epha2,Epha4,Epha7,Ephb4,Erbb2,Erbb3,Erbb4,Fgfr1,Fgfr2,Fgfr3,Flt4,Gabra3,Gabre,Gdnf,Lrp2,Grin2b,Hfe,Cd79b,Cd74,Il11ra1,Il13ra1,Il13ra2,Il18r1,Il4ra,Il6,Il6st,Insr,Irs1,Itga2,Itga5,Itga7,Itgae,Itgb2l,Itgb6,Itgb7,Itpr2,Itpr3,Kdr,Lepr,Lrp1,Lyn,Smad3,Met,Notch1,Notch2,Notch3,Ntrk2,Ddr2,Osmr,P2rx6,Pdgfra,Pigr,Pmp22,Nr1…
3_Member	GO Cellular Components	GO:0098797	plasma membrane protein complex	-5.73823	-3.85142	93/539	11435,11443,11482,11658,11931,12010,12274,12295,12390,12555,12633,13057,13405,13527,13866,13867,14102,14251,14370,14609,14618,14619,14620,14623,14675,14677,14812,14960,14961,14969,14972,14998,14999,15001,15007,15015,15018,15064,15139,15216,15985,16149,16182,16193,16195,16337,16367,16398,16402,16404,16407,16415,16420,16421,16495,16518,16535,16651,16669,17096,17131,17254,17969,18414,18578,18858,206…	Chrna1,Chrnb1,Acvrl1,Alcam,Atp1b1,B2m,C6,Cacnb1,Cav2,Cdh15,Cflar,Cyba,Dmd,Dtna,Erbb2,Erbb3,Fas,Flot1,Fzd8,Gja1,Gjb1,Gjb2,Gjb3,Gjb6,Gna14,Gnai1,Grin2b,H2-Aa,H2-Ab1,H2-Eb1,H2-K1,H2-DMa,H2-DMb1,H2-Oa,H2-Q10,H2-Q4,H2-Q7,Mr1,Hc,Hfe,Cd79b,Cd74,Il18r1,Il6,Il6st,Insr,Irs1,Itga2,Itga5,Itga7,Itgae,Itgb2l,Itgb6,Itgb7,Kcna7,Kcnj2,Kcnq1,Sspn,Krt19,Lyn,Smad7,Slc3a2,Ncf1,Osmr,Pde4b,Pmp22,Sntb1,Traf1,Trf,Tlr2,Ce…
3_Member	GO Cellular Components	GO:0008305	integrin complex	-5.57122	-3.73012	14/33	16398,16402,16404,16407,16415,16420,16421,17096,18858,109700,114249,192897,241226,320910	Itga2,Itga5,Itga7,Itgae,Itgb2l,Itgb6,Itgb7,Lyn,Pmp22,Itga1,Npnt,Itgb4,Itga8,Itgb8
3_Member	GO Cellular Components	GO:0098636	protein complex involved in cell adhesion	-4.72257	-3.02538	14/38	16398,16402,16404,16407,16415,16420,16421,17096,18858,109700,114249,192897,241226,320910	Itga2,Itga5,Itga7,Itgae,Itgb2l,Itgb6,Itgb7,Lyn,Pmp22,Itga1,Npnt,Itgb4,Itga8,Itgb8
3_Member	GO Cellular Components	GO:0098802	plasma membrane receptor complex	-4.63192	-2.94573	39/185	11435,11443,11482,11658,12010,13866,13867,14812,15216,15985,16182,16193,16195,16337,16367,16398,16402,16404,16407,16415,16420,16421,17096,18414,18858,22029,22041,24088,26365,51801,53627,68404,109700,114249,192897,231252,241226,242700,320910	Chrna1,Chrnb1,Acvrl1,Alcam,B2m,Erbb2,Erbb3,Grin2b,Hfe,Cd79b,Il18r1,Il6,Il6st,Insr,Irs1,Itga2,Itga5,Itga7,Itgae,Itgb2l,Itgb6,Itgb7,Lyn,Osmr,Pmp22,Traf1,Trf,Tlr2,Ceacam1,Ramp1,Porcn,Nrn1,Itga1,Npnt,Itgb4,Chrna9,Itga8,Ifnlr1,Itgb8
4_Summary	GO Cellular Components	GO:0045121	membrane raft	-12.8185	-10.3085	89/373	11303,11512,11555,11796,11931,12215,12306,12390,12475,12491,12525,12555,12633,12879,13030,13052,13136,13137,13405,13830,13866,13869,14062,14102,14251,14609,14677,14725,14726,15162,15368,15894,16337,16367,16438,16535,16542,16784,16832,16890,17096,17153,17380,18799,18806,19225,19285,20324,20423,20527,20779,20852,20971,21813,21898,21926,22038,22337,24088,26941,27360,50768,50784,54447,57442,66395,679…	Abca1,Adcy6,Adrb2,Birc3,Atp1b1,Bsg,Anxa2,Cav2,Cd14,Cd36,Cd8a,Cdh15,Cflar,Cys1,Ctsb,Cxadr,Cd55,Cd55b,Dmd,Stom,Erbb2,Erbb4,F2r,Fas,Flot1,Gja1,Gnai1,Lrp2,Pdpn,Hck,Hmox1,Icam1,Insr,Irs1,Itpr1,Kcnq1,Kdr,Lamp2,Ldhb,Lipe,Lyn,Mal,Mme,Plcd1,Pld2,Ptgs2,Cavin1,Cavin2,Shh,Slc2a3,Src,Stat6,Sdc4,Tgfbr2,Tlr4,Tnf,Plscr1,Vdr,Tlr2,Slc9a3r1,Add3,Dlc1,Plpp2,Asah2,Kcne3,Ahnak,Plpp3,Tradd,Rap2b,Rftn1,Cblc,Ano1,Rhoq,Ma…
4_Member	GO Cellular Components	GO:0045121	membrane raft	-12.8185	-10.3085	89/373	11303,11512,11555,11796,11931,12215,12306,12390,12475,12491,12525,12555,12633,12879,13030,13052,13136,13137,13405,13830,13866,13869,14062,14102,14251,14609,14677,14725,14726,15162,15368,15894,16337,16367,16438,16535,16542,16784,16832,16890,17096,17153,17380,18799,18806,19225,19285,20324,20423,20527,20779,20852,20971,21813,21898,21926,22038,22337,24088,26941,27360,50768,50784,54447,57442,66395,679…	Abca1,Adcy6,Adrb2,Birc3,Atp1b1,Bsg,Anxa2,Cav2,Cd14,Cd36,Cd8a,Cdh15,Cflar,Cys1,Ctsb,Cxadr,Cd55,Cd55b,Dmd,Stom,Erbb2,Erbb4,F2r,Fas,Flot1,Gja1,Gnai1,Lrp2,Pdpn,Hck,Hmox1,Icam1,Insr,Irs1,Itpr1,Kcnq1,Kdr,Lamp2,Ldhb,Lipe,Lyn,Mal,Mme,Plcd1,Pld2,Ptgs2,Cavin1,Cavin2,Shh,Slc2a3,Src,Stat6,Sdc4,Tgfbr2,Tlr4,Tnf,Plscr1,Vdr,Tlr2,Slc9a3r1,Add3,Dlc1,Plpp2,Asah2,Kcne3,Ahnak,Plpp3,Tradd,Rap2b,Rftn1,Cblc,Ano1,Rhoq,Ma…
4_Member	GO Cellular Components	GO:0098857	membrane microdomain	-12.7474	-10.3042	89/374	11303,11512,11555,11796,11931,12215,12306,12390,12475,12491,12525,12555,12633,12879,13030,13052,13136,13137,13405,13830,13866,13869,14062,14102,14251,14609,14677,14725,14726,15162,15368,15894,16337,16367,16438,16535,16542,16784,16832,16890,17096,17153,17380,18799,18806,19225,19285,20324,20423,20527,20779,20852,20971,21813,21898,21926,22038,22337,24088,26941,27360,50768,50784,54447,57442,66395,679…	Abca1,Adcy6,Adrb2,Birc3,Atp1b1,Bsg,Anxa2,Cav2,Cd14,Cd36,Cd8a,Cdh15,Cflar,Cys1,Ctsb,Cxadr,Cd55,Cd55b,Dmd,Stom,Erbb2,Erbb4,F2r,Fas,Flot1,Gja1,Gnai1,Lrp2,Pdpn,Hck,Hmox1,Icam1,Insr,Irs1,Itpr1,Kcnq1,Kdr,Lamp2,Ldhb,Lipe,Lyn,Mal,Mme,Plcd1,Pld2,Ptgs2,Cavin1,Cavin2,Shh,Slc2a3,Src,Stat6,Sdc4,Tgfbr2,Tlr4,Tnf,Plscr1,Vdr,Tlr2,Slc9a3r1,Add3,Dlc1,Plpp2,Asah2,Kcne3,Ahnak,Plpp3,Tradd,Rap2b,Rftn1,Cblc,Ano1,Rhoq,Ma…
4_Member	GO Cellular Components	GO:0098589	membrane region	-11.8544	-9.46926	89/387	11303,11512,11555,11796,11931,12215,12306,12390,12475,12491,12525,12555,12633,12879,13030,13052,13136,13137,13405,13830,13866,13869,14062,14102,14251,14609,14677,14725,14726,15162,15368,15894,16337,16367,16438,16535,16542,16784,16832,16890,17096,17153,17380,18799,18806,19225,19285,20324,20423,20527,20779,20852,20971,21813,21898,21926,22038,22337,24088,26941,27360,50768,50784,54447,57442,66395,679…	Abca1,Adcy6,Adrb2,Birc3,Atp1b1,Bsg,Anxa2,Cav2,Cd14,Cd36,Cd8a,Cdh15,Cflar,Cys1,Ctsb,Cxadr,Cd55,Cd55b,Dmd,Stom,Erbb2,Erbb4,F2r,Fas,Flot1,Gja1,Gnai1,Lrp2,Pdpn,Hck,Hmox1,Icam1,Insr,Irs1,Itpr1,Kcnq1,Kdr,Lamp2,Ldhb,Lipe,Lyn,Mal,Mme,Plcd1,Pld2,Ptgs2,Cavin1,Cavin2,Shh,Slc2a3,Src,Stat6,Sdc4,Tgfbr2,Tlr4,Tnf,Plscr1,Vdr,Tlr2,Slc9a3r1,Add3,Dlc1,Plpp2,Asah2,Kcne3,Ahnak,Plpp3,Tradd,Rap2b,Rftn1,Cblc,Ano1,Rhoq,Ma…
4_Member	GO Cellular Components	GO:0044853	plasma membrane raft	-7.0606	-4.91848	35/127	11555,11931,12390,12491,12525,12555,13030,13869,14062,14251,15162,15368,16337,16367,16890,17153,18806,19225,19285,20324,20527,20779,21813,22337,27360,50768,50784,54447,109305,170790,226101,228357,259300,319757,338367	Adrb2,Atp1b1,Cav2,Cd36,Cd8a,Cdh15,Ctsb,Erbb4,F2r,Flot1,Hck,Hmox1,Insr,Irs1,Lipe,Mal,Pld2,Ptgs2,Cavin1,Cavin2,Slc2a3,Src,Tgfbr2,Vdr,Add3,Dlc1,Plpp2,Asah2,Orai1,Mlc1,Myof,Lrp4,Ehd2,Smo,Myo1d
4_Member	GO Cellular Components	GO:0005901	caveola	-6.68147	-4.69426	29/98	11555,11931,12390,12491,12555,13030,13869,14062,14251,15162,15368,16337,16367,16890,18806,19225,19285,20324,20527,20779,21813,22337,50768,50784,54447,170790,226101,259300,319757	Adrb2,Atp1b1,Cav2,Cd36,Cdh15,Ctsb,Erbb4,F2r,Flot1,Hck,Hmox1,Insr,Irs1,Lipe,Pld2,Ptgs2,Cavin1,Cavin2,Slc2a3,Src,Tgfbr2,Vdr,Dlc1,Plpp2,Asah2,Mlc1,Myof,Ehd2,Smo
5_Summary	GO Cellular Components	GO:0016323	basolateral plasma membrane	-9.7118	-7.42356	60/240	11596,11607,11828,11829,11830,11931,11979,12306,12309,12349,12495,12505,12638,13052,13866,13867,13869,14251,14595,14726,15203,16535,16971,17295,17698,18441,18442,20501,20520,20522,20535,22041,22320,26365,54338,54403,54420,56315,56753,58176,67547,67916,72293,76408,78789,81897,94229,107607,109305,109689,110935,170790,192897,193740,208431,224116,227394,230099,238276,338367,13614,14089,15216,16398,18…	Ager,Agtr1a,Aqp3,Aqp4,Aqp5,Atp1b1,Atp7b,Anxa2,S100g,Car2,Entpd1,Cd44,Cftr,Cxadr,Erbb2,Erbb3,Erbb4,Flot1,B4galt1,Pdpn,Heph,Kcnq1,Lrp1,Met,Msn,P2ry1,P2ry2,Slc16a1,Slc22a5,Slc23a1,Slc4a2,Trf,Vamp8,Ceacam1,Slc23a2,Slc4a4,Cldn8,Rhcg,Tacstd2,Rhbg,Slc39a8,Plpp3,Nkd2,Abcc3,Vsig1,Tlr9,Slc4a10,Nod1,Orai1,Arrb1,Atp6v1b1,Mlc1,Itgb4,Hspa1a,Shroom4,Muc20,Slco4c1,Car9,Akap5,Myo1d,Edn1,Fap,Hfe,Itga2,Slc11a2,Cldn…
5_Member	GO Cellular Components	GO:0016323	basolateral plasma membrane	-9.7118	-7.42356	60/240	11596,11607,11828,11829,11830,11931,11979,12306,12309,12349,12495,12505,12638,13052,13866,13867,13869,14251,14595,14726,15203,16535,16971,17295,17698,18441,18442,20501,20520,20522,20535,22041,22320,26365,54338,54403,54420,56315,56753,58176,67547,67916,72293,76408,78789,81897,94229,107607,109305,109689,110935,170790,192897,193740,208431,224116,227394,230099,238276,338367	Ager,Agtr1a,Aqp3,Aqp4,Aqp5,Atp1b1,Atp7b,Anxa2,S100g,Car2,Entpd1,Cd44,Cftr,Cxadr,Erbb2,Erbb3,Erbb4,Flot1,B4galt1,Pdpn,Heph,Kcnq1,Lrp1,Met,Msn,P2ry1,P2ry2,Slc16a1,Slc22a5,Slc23a1,Slc4a2,Trf,Vamp8,Ceacam1,Slc23a2,Slc4a4,Cldn8,Rhcg,Tacstd2,Rhbg,Slc39a8,Plpp3,Nkd2,Abcc3,Vsig1,Tlr9,Slc4a10,Nod1,Orai1,Arrb1,Atp6v1b1,Mlc1,Itgb4,Hspa1a,Shroom4,Muc20,Slco4c1,Car9,Akap5,Myo1d
5_Member	GO Cellular Components	GO:0045178	basal part of cell	-6.96629	-4.85413	24/70	11596,11829,11830,13614,13866,13867,13869,14089,15216,16398,17295,18174,18417,20522,22041,26365,54338,56315,56753,109700,192897,208177,208431,224116	Ager,Aqp4,Aqp5,Edn1,Erbb2,Erbb3,Erbb4,Fap,Hfe,Itga2,Met,Slc11a2,Cldn11,Slc23a1,Trf,Ceacam1,Slc23a2,Rhcg,Tacstd2,Itga1,Itgb4,Phldb2,Shroom4,Muc20
5_Member	GO Cellular Components	GO:0009925	basal plasma membrane	-4.80649	-3.08644	16/47	11596,11829,11830,13866,13867,13869,17295,20522,22041,26365,54338,56315,56753,192897,208431,224116	Ager,Aqp4,Aqp5,Erbb2,Erbb3,Erbb4,Met,Slc23a1,Trf,Ceacam1,Slc23a2,Rhcg,Tacstd2,Itgb4,Shroom4,Muc20
6_Summary	GO Cellular Components	GO:0042611	MHC protein complex	-8.12295	-5.87609	14/23	12010,14960,14961,14969,14972,14998,14999,15001,15007,15015,15018,15064,16149,110557	B2m,H2-Aa,H2-Ab1,H2-Eb1,H2-K1,H2-DMa,H2-DMb1,H2-Oa,H2-Q10,H2-Q4,H2-Q7,Mr1,Cd74,H2-Q6
6_Member	GO Cellular Components	GO:0042611	MHC protein complex	-8.12295	-5.87609	14/23	12010,14960,14961,14969,14972,14998,14999,15001,15007,15015,15018,15064,16149,110557	B2m,H2-Aa,H2-Ab1,H2-Eb1,H2-K1,H2-DMa,H2-DMb1,H2-Oa,H2-Q10,H2-Q4,H2-Q7,Mr1,Cd74,H2-Q6
6_Member	GO Cellular Components	GO:0042613	MHC class II protein complex	-5.33849	-3.55539	7/9	14960,14961,14969,14998,14999,15001,16149	H2-Aa,H2-Ab1,H2-Eb1,H2-DMa,H2-DMb1,H2-Oa,Cd74
7_Summary	GO Cellular Components	GO:0005912	adherens junction	-7.72217	-5.5131	64/294	12390,12555,13052,13057,13836,14251,14609,14924,15162,16202,16398,16402,16404,16415,16420,16421,16475,16582,16774,17096,17131,17698,18128,18772,18826,20971,21753,21816,21961,22051,22339,26365,50768,52118,54132,58998,63873,68810,69693,70549,70568,71602,71740,71774,72823,75785,93742,101543,109700,192897,208177,208431,210126,213019,217169,223881,227753,230837,231532,240185,244418,244895,245827,32091…	Cav2,Cdh15,Cxadr,Cyba,Epha2,Flot1,Gja1,Magi1,Hck,Ilk,Itga2,Itga5,Itga7,Itgb2l,Itgb6,Itgb7,Ajuba,Kifc3,Lama3,Lyn,Smad7,Msn,Notch1,Pkp1,Lcp1,Sdc4,Tes,Tgm1,Tns1,Trip6,Vegfa,Ceacam1,Dlc1,Pvr,Pdlim1,Nectin3,Trpv4,Nexn,Pof1b,Tln2,Cpne3,Myo1e,Nectin4,Shroom1,Pard3b,Klhl24,Pard3,Wtip,Itga1,Itgb4,Phldb2,Shroom4,Lpp,Pdlim2,Tns4,Rnd1,Gsn,Asap3,Arhgap24,Jcad,Prag1,Peak1,Fat2,Itgb8,B4galt1,Kazn,Col17a1,Dmd
7_Member	GO Cellular Components	GO:0005912	adherens junction	-7.72217	-5.5131	64/294	12390,12555,13052,13057,13836,14251,14609,14924,15162,16202,16398,16402,16404,16415,16420,16421,16475,16582,16774,17096,17131,17698,18128,18772,18826,20971,21753,21816,21961,22051,22339,26365,50768,52118,54132,58998,63873,68810,69693,70549,70568,71602,71740,71774,72823,75785,93742,101543,109700,192897,208177,208431,210126,213019,217169,223881,227753,230837,231532,240185,244418,244895,245827,320910	Cav2,Cdh15,Cxadr,Cyba,Epha2,Flot1,Gja1,Magi1,Hck,Ilk,Itga2,Itga5,Itga7,Itgb2l,Itgb6,Itgb7,Ajuba,Kifc3,Lama3,Lyn,Smad7,Msn,Notch1,Pkp1,Lcp1,Sdc4,Tes,Tgm1,Tns1,Trip6,Vegfa,Ceacam1,Dlc1,Pvr,Pdlim1,Nectin3,Trpv4,Nexn,Pof1b,Tln2,Cpne3,Myo1e,Nectin4,Shroom1,Pard3b,Klhl24,Pard3,Wtip,Itga1,Itgb4,Phldb2,Shroom4,Lpp,Pdlim2,Tns4,Rnd1,Gsn,Asap3,Arhgap24,Jcad,Prag1,Peak1,Fat2,Itgb8
7_Member	GO Cellular Components	GO:0070161	anchoring junction	-7.66008	-5.48578	66/308	12390,12555,13052,13057,13836,14251,14595,14609,14924,15162,16202,16398,16402,16404,16415,16420,16421,16475,16582,16774,17096,17131,17698,18128,18772,18826,20971,21753,21816,21961,22051,22339,26365,50768,52118,54132,58998,63873,68810,69693,70549,70568,71529,71602,71740,71774,72823,75785,93742,101543,109700,192897,208177,208431,210126,213019,217169,223881,227753,230837,231532,240185,244418,244895,…	Cav2,Cdh15,Cxadr,Cyba,Epha2,Flot1,B4galt1,Gja1,Magi1,Hck,Ilk,Itga2,Itga5,Itga7,Itgb2l,Itgb6,Itgb7,Ajuba,Kifc3,Lama3,Lyn,Smad7,Msn,Notch1,Pkp1,Lcp1,Sdc4,Tes,Tgm1,Tns1,Trip6,Vegfa,Ceacam1,Dlc1,Pvr,Pdlim1,Nectin3,Trpv4,Nexn,Pof1b,Tln2,Cpne3,Kazn,Myo1e,Nectin4,Shroom1,Pard3b,Klhl24,Pard3,Wtip,Itga1,Itgb4,Phldb2,Shroom4,Lpp,Pdlim2,Tns4,Rnd1,Gsn,Asap3,Arhgap24,Jcad,Prag1,Peak1,Fat2,Itgb8
7_Member	GO Cellular Components	GO:0030055	cell-substrate junction	-5.2045	-3.44773	38/169	12390,12821,13057,13405,13836,15162,16202,16398,16402,16404,16415,16420,16421,16475,16774,17698,18826,20971,21753,21961,22051,50768,63873,68810,70549,70568,109700,192897,208177,208431,210126,217169,227753,230837,231532,244418,244895,320910	Cav2,Col17a1,Cyba,Dmd,Epha2,Hck,Ilk,Itga2,Itga5,Itga7,Itgb2l,Itgb6,Itgb7,Ajuba,Lama3,Msn,Lcp1,Sdc4,Tes,Tns1,Trip6,Dlc1,Trpv4,Nexn,Tln2,Cpne3,Itga1,Itgb4,Phldb2,Shroom4,Lpp,Tns4,Gsn,Asap3,Arhgap24,Prag1,Peak1,Itgb8
7_Member	GO Cellular Components	GO:0005924	cell-substrate adherens junction	-4.45596	-2.82018	35/162	12390,13057,13836,15162,16202,16398,16402,16404,16415,16420,16421,16475,17698,18826,20971,21753,21961,22051,50768,63873,68810,70549,70568,109700,192897,208177,208431,210126,217169,227753,230837,231532,244418,244895,320910	Cav2,Cyba,Epha2,Hck,Ilk,Itga2,Itga5,Itga7,Itgb2l,Itgb6,Itgb7,Ajuba,Msn,Lcp1,Sdc4,Tes,Tns1,Trip6,Dlc1,Trpv4,Nexn,Tln2,Cpne3,Itga1,Itgb4,Phldb2,Shroom4,Lpp,Tns4,Gsn,Asap3,Arhgap24,Prag1,Peak1,Itgb8
7_Member	GO Cellular Components	GO:0005925	focal adhesion	-4.36922	-2.75307	34/157	12390,13057,13836,15162,16202,16398,16402,16415,16420,16421,16475,17698,18826,20971,21753,21961,22051,50768,63873,68810,70549,70568,109700,192897,208177,208431,210126,217169,227753,230837,231532,244418,244895,320910	Cav2,Cyba,Epha2,Hck,Ilk,Itga2,Itga5,Itgb2l,Itgb6,Itgb7,Ajuba,Msn,Lcp1,Sdc4,Tes,Tns1,Trip6,Dlc1,Trpv4,Nexn,Tln2,Cpne3,Itga1,Itgb4,Phldb2,Shroom4,Lpp,Tns4,Gsn,Asap3,Arhgap24,Prag1,Peak1,Itgb8
8_Summary	GO Cellular Components	GO:0005587	collagen type IV trimer	-6.81009	-4.8006	7/7	12826,12827,12828,12829,12830,94216,237759,12032,12816,12842,16774,16776,16777,16779,18858,66548,224697,268977,12819,12821,12835,20390,56745,219151,320924,329941	Col4a1,Col4a2,Col4a3,Col4a4,Col4a5,Col4a6,Col23a1,Bcan,Col12a1,Col1a1,Lama3,Lama5,Lamb1,Lamb2,Pmp22,Adamtsl5,Adamts10,Ltbp1,Col15a1,Col17a1,Col6a3,Sftpd,C1qtnf1,Scara3,Ccbe1,Col8a2
8_Member	GO Cellular Components	GO:0005587	collagen type IV trimer	-6.81009	-4.8006	7/7	12826,12827,12828,12829,12830,94216,237759	Col4a1,Col4a2,Col4a3,Col4a4,Col4a5,Col4a6,Col23a1
8_Member	GO Cellular Components	GO:0098642	network-forming collagen trimer	-6.81009	-4.8006	7/7	12826,12827,12828,12829,12830,94216,237759	Col4a1,Col4a2,Col4a3,Col4a4,Col4a5,Col4a6,Col23a1
8_Member	GO Cellular Components	GO:0098645	collagen network	-6.81009	-4.8006	7/7	12826,12827,12828,12829,12830,94216,237759	Col4a1,Col4a2,Col4a3,Col4a4,Col4a5,Col4a6,Col23a1
8_Member	GO Cellular Components	GO:0098651	basement membrane collagen trimer	-6.81009	-4.8006	7/7	12826,12827,12828,12829,12830,94216,237759	Col4a1,Col4a2,Col4a3,Col4a4,Col4a5,Col4a6,Col23a1
8_Member	GO Cellular Components	GO:0044420	extracellular matrix component	-5.1849	-3.44072	18/54	12032,12816,12826,12827,12828,12829,12830,12842,16774,16776,16777,16779,18858,66548,94216,224697,237759,268977	Bcan,Col12a1,Col4a1,Col4a2,Col4a3,Col4a4,Col4a5,Col1a1,Lama3,Lama5,Lamb1,Lamb2,Pmp22,Adamtsl5,Col4a6,Adamts10,Col23a1,Ltbp1
8_Member	GO Cellular Components	GO:0098644	complex of collagen trimers	-3.57069	-2.06059	8/18	12826,12827,12828,12829,12830,12842,94216,237759	Col4a1,Col4a2,Col4a3,Col4a4,Col4a5,Col1a1,Col4a6,Col23a1
8_Member	GO Cellular Components	GO:0005581	collagen trimer	-2.33419	-1.03271	17/81	12816,12819,12821,12826,12827,12828,12829,12830,12835,12842,20390,56745,94216,219151,237759,320924,329941	Col12a1,Col15a1,Col17a1,Col4a1,Col4a2,Col4a3,Col4a4,Col4a5,Col6a3,Col1a1,Sftpd,C1qtnf1,Col4a6,Scara3,Col23a1,Ccbe1,Col8a2
9_Summary	GO Cellular Components	GO:0005911	cell-cell junction	-6.58866	-4.62263	80/424	11828,11829,11931,11979,12443,12738,12767,13052,13482,13836,14251,14366,14367,14595,14609,14618,14619,14620,14623,14924,15451,16202,16402,16475,16518,16582,18417,18439,18759,18772,18858,19272,20537,26365,27205,27360,53620,54420,56332,56492,58187,58220,58998,66395,68178,69693,69847,70549,70737,71461,71529,71774,72058,72823,73341,74012,74761,75723,75785,77446,78321,93742,101543,104027,108058,116701…	Aqp3,Aqp4,Atp1b1,Atp7b,Ccnd1,Cldn2,Cxcr4,Cxadr,Dpp4,Epha2,Flot1,Fzd4,Fzd5,B4galt1,Gja1,Gjb1,Gjb2,Gjb3,Gjb6,Magi1,Hpn,Ilk,Itga5,Ajuba,Kcnj2,Kifc3,Cldn11,P2rx7,Prkci,Pkp1,Pmp22,Ptprk,Slc5a1,Ceacam1,Podxl,Add3,Vamp5,Cldn8,Amotl2,Cldn18,Cldn10,Pard6b,Nectin3,Ahnak,Cgnl1,Pof1b,Wnk4,Tln2,Cgn,Ptk7,Kazn,Shroom1,Igsf5,Pard3b,Arhgef6,Rap2b,Mxra8,Amotl1,Klhl24,Heg1,Ankrd23,Pard3,Wtip,Synpo,Camk2d,Fgfrl1,Kir…
9_Member	GO Cellular Components	GO:0005911	cell-cell junction	-6.58866	-4.62263	80/424	11828,11829,11931,11979,12443,12738,12767,13052,13482,13836,14251,14366,14367,14595,14609,14618,14619,14620,14623,14924,15451,16202,16402,16475,16518,16582,18417,18439,18759,18772,18858,19272,20537,26365,27205,27360,53620,54420,56332,56492,58187,58220,58998,66395,68178,69693,69847,70549,70737,71461,71529,71774,72058,72823,73341,74012,74761,75723,75785,77446,78321,93742,101543,104027,108058,116701…	Aqp3,Aqp4,Atp1b1,Atp7b,Ccnd1,Cldn2,Cxcr4,Cxadr,Dpp4,Epha2,Flot1,Fzd4,Fzd5,B4galt1,Gja1,Gjb1,Gjb2,Gjb3,Gjb6,Magi1,Hpn,Ilk,Itga5,Ajuba,Kcnj2,Kifc3,Cldn11,P2rx7,Prkci,Pkp1,Pmp22,Ptprk,Slc5a1,Ceacam1,Podxl,Add3,Vamp5,Cldn8,Amotl2,Cldn18,Cldn10,Pard6b,Nectin3,Ahnak,Cgnl1,Pof1b,Wnk4,Tln2,Cgn,Ptk7,Kazn,Shroom1,Igsf5,Pard3b,Arhgef6,Rap2b,Mxra8,Amotl1,Klhl24,Heg1,Ankrd23,Pard3,Wtip,Synpo,Camk2d,Fgfrl1,Kir…
9_Member	GO Cellular Components	GO:0043296	apical junction complex	-5.42462	-3.61349	34/141	11979,12443,12738,13052,14367,14924,16582,18417,18759,18858,54420,56332,56492,58187,58220,58998,68178,69693,69847,70737,71774,72058,72823,74012,74761,75723,93742,104027,170644,208431,230073,231830,319710,332110	Atp7b,Ccnd1,Cldn2,Cxadr,Fzd5,Magi1,Kifc3,Cldn11,Prkci,Pmp22,Cldn8,Amotl2,Cldn18,Cldn10,Pard6b,Nectin3,Cgnl1,Pof1b,Wnk4,Cgn,Shroom1,Igsf5,Pard3b,Rap2b,Mxra8,Amotl1,Pard3,Synpo,Ubn1,Shroom4,Ddx58,Micall2,Frmd6,Mapk15
9_Member	GO Cellular Components	GO:0070160	tight junction	-4.90003	-3.16809	31/130	11979,12443,12738,13052,13836,14367,14609,14924,18417,18759,18858,54420,56332,56492,58187,58220,68178,69693,69847,70737,72058,72823,74012,74761,75723,93742,104027,170644,230073,231830,332110	Atp7b,Ccnd1,Cldn2,Cxadr,Epha2,Fzd5,Gja1,Magi1,Cldn11,Prkci,Pmp22,Cldn8,Amotl2,Cldn18,Cldn10,Pard6b,Cgnl1,Pof1b,Wnk4,Cgn,Igsf5,Pard3b,Rap2b,Mxra8,Amotl1,Pard3,Synpo,Ubn1,Ddx58,Micall2,Mapk15
9_Member	GO Cellular Components	GO:0005923	bicellular tight junction	-4.74301	-3.03455	29/120	11979,12443,12738,13052,14367,14924,18417,18759,18858,54420,56332,56492,58187,58220,68178,69693,69847,70737,72058,72823,74012,74761,75723,93742,104027,170644,230073,231830,332110	Atp7b,Ccnd1,Cldn2,Cxadr,Fzd5,Magi1,Cldn11,Prkci,Pmp22,Cldn8,Amotl2,Cldn18,Cldn10,Pard6b,Cgnl1,Pof1b,Wnk4,Cgn,Igsf5,Pard3b,Rap2b,Mxra8,Amotl1,Pard3,Synpo,Ubn1,Ddx58,Micall2,Mapk15
10_Summary	GO Cellular Components	GO:0043230	extracellular organelle	-6.52446	-4.57863	32/116	11490,11647,12306,12512,14268,14469,15894,16663,16784,18174,18787,19126,20276,20277,20278,54396,54447,55932,60440,66395,74012,76074,103743,109552,170625,215705,226422,229900,232431,236573,246154,634650	Adam15,Alpl,Anxa2,Cd63,Fn1,Gbp2,Icam1,Krt13,Lamp2,Slc11a2,Serpine1,Prom1,Scnn1a,Scnn1b,Scnn1g,Irgm2,Asah2,Gbp3,Iigp1,Ahnak,Rap2b,Gbp8,Tmem98,Sri,Snx18,Arrdc1,Rab29,Gbp7,Gprc5a,Gbp9,Vasn,Gbp11
10_Member	GO Cellular Components	GO:0043230	extracellular organelle	-6.52446	-4.57863	32/116	11490,11647,12306,12512,14268,14469,15894,16663,16784,18174,18787,19126,20276,20277,20278,54396,54447,55932,60440,66395,74012,76074,103743,109552,170625,215705,226422,229900,232431,236573,246154,634650	Adam15,Alpl,Anxa2,Cd63,Fn1,Gbp2,Icam1,Krt13,Lamp2,Slc11a2,Serpine1,Prom1,Scnn1a,Scnn1b,Scnn1g,Irgm2,Asah2,Gbp3,Iigp1,Ahnak,Rap2b,Gbp8,Tmem98,Sri,Snx18,Arrdc1,Rab29,Gbp7,Gprc5a,Gbp9,Vasn,Gbp11
10_Member	GO Cellular Components	GO:1903561	extracellular vesicle	-3.14192	-1.68617	22/100	11490,12306,12512,14268,15894,16663,16784,18174,18787,19126,20276,20277,20278,54447,66395,74012,103743,109552,170625,215705,232431,246154	Adam15,Anxa2,Cd63,Fn1,Icam1,Krt13,Lamp2,Slc11a2,Serpine1,Prom1,Scnn1a,Scnn1b,Scnn1g,Asah2,Ahnak,Rap2b,Tmem98,Sri,Snx18,Arrdc1,Gprc5a,Vasn
10_Member	GO Cellular Components	GO:0070062	extracellular exosome	-2.8422	-1.44604	20/92	11490,12306,12512,14268,15894,16663,16784,18787,19126,20276,20277,20278,54447,66395,74012,103743,109552,170625,232431,246154	Adam15,Anxa2,Cd63,Fn1,Icam1,Krt13,Lamp2,Serpine1,Prom1,Scnn1a,Scnn1b,Scnn1g,Asah2,Ahnak,Rap2b,Tmem98,Sri,Snx18,Gprc5a,Vasn
11_Summary	GO Cellular Components	GO:0033256	I-kappaB/NF-kappaB complex	-5.83668	-3.91016	6/6	12051,18033,18034,19696,19697,19698	Bcl3,Nfkb1,Nfkb2,Rel,Rela,Relb
11_Member	GO Cellular Components	GO:0033256	I-kappaB/NF-kappaB complex	-5.83668	-3.91016	6/6	12051,18033,18034,19696,19697,19698	Bcl3,Nfkb1,Nfkb2,Rel,Rela,Relb
12_Summary	GO Cellular Components	GO:0065010	extracellular membrane-bounded organelle	-5.75015	-3.85142	10/17	11647,14469,54396,55932,60440,76074,226422,229900,236573,634650,12268,16854	Alpl,Gbp2,Irgm2,Gbp3,Iigp1,Gbp8,Rab29,Gbp7,Gbp9,Gbp11,C4b,Lgals3
12_Member	GO Cellular Components	GO:0065010	extracellular membrane-bounded organelle	-5.75015	-3.85142	10/17	11647,14469,54396,55932,60440,76074,226422,229900,236573,634650	Alpl,Gbp2,Irgm2,Gbp3,Iigp1,Gbp8,Rab29,Gbp7,Gbp9,Gbp11
12_Member	GO Cellular Components	GO:0020003	symbiont-containing vacuole	-5.31907	-3.54933	9/15	14469,54396,55932,60440,76074,226422,229900,236573,634650	Gbp2,Irgm2,Gbp3,Iigp1,Gbp8,Rab29,Gbp7,Gbp9,Gbp11
12_Member	GO Cellular Components	GO:0030430	host cell cytoplasm	-4.2259	-2.63662	9/19	14469,54396,55932,60440,76074,226422,229900,236573,634650	Gbp2,Irgm2,Gbp3,Iigp1,Gbp8,Rab29,Gbp7,Gbp9,Gbp11
12_Member	GO Cellular Components	GO:0033655	host cell cytoplasm part	-4.2259	-2.63662	9/19	14469,54396,55932,60440,76074,226422,229900,236573,634650	Gbp2,Irgm2,Gbp3,Iigp1,Gbp8,Rab29,Gbp7,Gbp9,Gbp11
12_Member	GO Cellular Components	GO:0020005	symbiont-containing vacuole membrane	-3.82881	-2.30399	7/13	14469,55932,60440,76074,229900,236573,634650	Gbp2,Gbp3,Iigp1,Gbp8,Gbp7,Gbp9,Gbp11
12_Member	GO Cellular Components	GO:0044215	other organism	-3.52031	-2.0314	11/32	12268,14469,16854,54396,55932,60440,76074,226422,229900,236573,634650	C4b,Gbp2,Lgals3,Irgm2,Gbp3,Iigp1,Gbp8,Rab29,Gbp7,Gbp9,Gbp11
12_Member	GO Cellular Components	GO:0044216	other organism cell	-3.52031	-2.0314	11/32	12268,14469,16854,54396,55932,60440,76074,226422,229900,236573,634650	C4b,Gbp2,Lgals3,Irgm2,Gbp3,Iigp1,Gbp8,Rab29,Gbp7,Gbp9,Gbp11
12_Member	GO Cellular Components	GO:0044217	other organism part	-3.52031	-2.0314	11/32	12268,14469,16854,54396,55932,60440,76074,226422,229900,236573,634650	C4b,Gbp2,Lgals3,Irgm2,Gbp3,Iigp1,Gbp8,Rab29,Gbp7,Gbp9,Gbp11
12_Member	GO Cellular Components	GO:0033646	host intracellular part	-3.29005	-1.82134	9/24	14469,54396,55932,60440,76074,226422,229900,236573,634650	Gbp2,Irgm2,Gbp3,Iigp1,Gbp8,Rab29,Gbp7,Gbp9,Gbp11
12_Member	GO Cellular Components	GO:0043656	intracellular region of host	-3.29005	-1.82134	9/24	14469,54396,55932,60440,76074,226422,229900,236573,634650	Gbp2,Irgm2,Gbp3,Iigp1,Gbp8,Rab29,Gbp7,Gbp9,Gbp11
12_Member	GO Cellular Components	GO:0033643	host cell part	-2.9973	-1.56117	9/26	14469,54396,55932,60440,76074,226422,229900,236573,634650	Gbp2,Irgm2,Gbp3,Iigp1,Gbp8,Rab29,Gbp7,Gbp9,Gbp11
12_Member	GO Cellular Components	GO:0018995	host	-2.73817	-1.36373	9/28	14469,54396,55932,60440,76074,226422,229900,236573,634650	Gbp2,Irgm2,Gbp3,Iigp1,Gbp8,Rab29,Gbp7,Gbp9,Gbp11
12_Member	GO Cellular Components	GO:0043657	host cell	-2.73817	-1.36373	9/28	14469,54396,55932,60440,76074,226422,229900,236573,634650	Gbp2,Irgm2,Gbp3,Iigp1,Gbp8,Rab29,Gbp7,Gbp9,Gbp11
13_Summary	GO Cellular Components	GO:0005903	brush border	-5.7247	-3.85142	34/137	12491,14595,14725,16440,17380,17904,18174,18806,19126,20520,20522,20531,20537,26365,26941,27360,56643,56774,57394,67880,70008,70737,71602,73649,74769,107684,108096,140494,192176,225997,226413,338367,360013,665270,11512,11829,12505,13405,13482,13521,14089,14396,14404,14726,16337,16402,17698,20276,20511,20779,27205,50768,63873,67425,68525,76854,107351,140474,170643,211652,219140,230073,238276,24018…	Cd36,B4galt1,Lrp2,Itpr3,Mme,Myl6,Slc11a2,Pld2,Prom1,Slc22a5,Slc23a1,Slc34a2,Slc5a1,Ceacam1,Slc9a3r1,Add3,Slc15a1,Slc6a14,Cltrn,Dcxr,Ace2,Cgn,Myo1e,Cybrd1,Pik3cb,Coro2a,Slco1a5,Atp6v0a4,Flna,Trpm6,Lct,Myo1d,Myo18a,Plb1,Adcy6,Aqp4,Cd44,Dmd,Dpp4,Slc26a2,Fap,Gabra3,Gabre,Pdpn,Insr,Itga5,Msn,Scnn1a,Slc1a2,Src,Podxl,Dlc1,Trpv4,Eps8l1,Evc2,Gper1,Kank1,Muc4,Kirrel,Wwc1,Spata13,Ddx58,Akap5,Jcad,Itga8,Gpr1…
13_Member	GO Cellular Components	GO:0005903	brush border	-5.7247	-3.85142	34/137	12491,14595,14725,16440,17380,17904,18174,18806,19126,20520,20522,20531,20537,26365,26941,27360,56643,56774,57394,67880,70008,70737,71602,73649,74769,107684,108096,140494,192176,225997,226413,338367,360013,665270	Cd36,B4galt1,Lrp2,Itpr3,Mme,Myl6,Slc11a2,Pld2,Prom1,Slc22a5,Slc23a1,Slc34a2,Slc5a1,Ceacam1,Slc9a3r1,Add3,Slc15a1,Slc6a14,Cltrn,Dcxr,Ace2,Cgn,Myo1e,Cybrd1,Pik3cb,Coro2a,Slco1a5,Atp6v0a4,Flna,Trpm6,Lct,Myo1d,Myo18a,Plb1
13_Member	GO Cellular Components	GO:0031253	cell projection membrane	-4.45792	-2.82018	55/298	11512,11829,12491,12505,13405,13482,13521,14089,14396,14404,14595,14725,14726,16337,16402,17698,18174,18806,19126,20276,20511,20520,20531,20537,20779,26365,26941,27205,50768,56774,57394,63873,67425,68525,70008,73649,74769,76854,107351,108096,140474,140494,170643,211652,219140,225997,230073,238276,240185,241226,269604,271844,319757,338367,665270	Adcy6,Aqp4,Cd36,Cd44,Dmd,Dpp4,Slc26a2,Fap,Gabra3,Gabre,B4galt1,Lrp2,Pdpn,Insr,Itga5,Msn,Slc11a2,Pld2,Prom1,Scnn1a,Slc1a2,Slc22a5,Slc34a2,Slc5a1,Src,Ceacam1,Slc9a3r1,Podxl,Dlc1,Slc6a14,Cltrn,Trpv4,Eps8l1,Evc2,Ace2,Cybrd1,Pik3cb,Gper1,Kank1,Slco1a5,Muc4,Atp6v0a4,Kirrel,Wwc1,Spata13,Trpm6,Ddx58,Akap5,Jcad,Itga8,Gpr157,Pla2g4f,Smo,Myo1d,Plb1
13_Member	GO Cellular Components	GO:0098862	cluster of actin-based cell projections	-4.1	-2.52776	39/195	12491,14595,14725,16440,17380,17904,18174,18806,19126,20520,20522,20531,20537,26365,26941,27360,56643,56774,57394,65962,67880,70008,70737,71602,73649,74769,102866,107684,108096,140494,192176,224796,225997,226413,237523,329421,338367,360013,665270	Cd36,B4galt1,Lrp2,Itpr3,Mme,Myl6,Slc11a2,Pld2,Prom1,Slc22a5,Slc23a1,Slc34a2,Slc5a1,Ceacam1,Slc9a3r1,Add3,Slc15a1,Slc6a14,Cltrn,Slc9a3r2,Dcxr,Ace2,Cgn,Myo1e,Cybrd1,Pik3cb,Pls3,Coro2a,Slco1a5,Atp6v0a4,Flna,Clic5,Trpm6,Lct,Ptprq,Myo3b,Myo1d,Myo18a,Plb1
13_Member	GO Cellular Components	GO:0031526	brush border membrane	-3.60029	-2.08289	19/75	12491,14595,14725,18174,18806,20520,20531,20537,26365,26941,56774,57394,70008,73649,74769,108096,140494,225997,665270	Cd36,B4galt1,Lrp2,Slc11a2,Pld2,Slc22a5,Slc34a2,Slc5a1,Ceacam1,Slc9a3r1,Slc6a14,Cltrn,Ace2,Cybrd1,Pik3cb,Slco1a5,Atp6v0a4,Trpm6,Plb1
14_Summary	GO Cellular Components	GO:0042383	sarcolemma	-5.67005	-3.81317	38/162	11512,11555,11603,11684,11829,11931,12111,12215,12295,12306,12372,12390,12491,12835,13030,13405,13527,13982,14102,14251,16404,16518,16535,16651,16669,17698,18797,18806,22337,23991,52331,66395,68794,94245,108058,109552,170756,233335	Adcy6,Adrb2,Agrn,Alox12,Aqp4,Atp1b1,Bgn,Bsg,Cacnb1,Anxa2,Casq1,Cav2,Cd36,Col6a3,Ctsb,Dmd,Dtna,Esr1,Fas,Flot1,Itga7,Kcnj2,Kcnq1,Sspn,Krt19,Msn,Plcb3,Pld2,Vdr,Cib1,Stbd1,Ahnak,Flnc,Dtnbp1,Camk2d,Sri,Slc8b1,Synm
14_Member	GO Cellular Components	GO:0042383	sarcolemma	-5.67005	-3.81317	38/162	11512,11555,11603,11684,11829,11931,12111,12215,12295,12306,12372,12390,12491,12835,13030,13405,13527,13982,14102,14251,16404,16518,16535,16651,16669,17698,18797,18806,22337,23991,52331,66395,68794,94245,108058,109552,170756,233335	Adcy6,Adrb2,Agrn,Alox12,Aqp4,Atp1b1,Bgn,Bsg,Cacnb1,Anxa2,Casq1,Cav2,Cd36,Col6a3,Ctsb,Dmd,Dtna,Esr1,Fas,Flot1,Itga7,Kcnj2,Kcnq1,Sspn,Krt19,Msn,Plcb3,Pld2,Vdr,Cib1,Stbd1,Ahnak,Flnc,Dtnbp1,Camk2d,Sri,Slc8b1,Synm
15_Summary	GO Cellular Components	GO:0030670	phagocytic vesicle membrane	-5.54314	-3.71728	12/25	11745,12010,12945,14972,15007,15018,15043,16784,21354,21356,27060,72519,15015,110557,15064,71145,319757,11303,12332,19332,22320,67844,72433,81897,226421,227753,360013,13482,14319,14725,14745,16443,20698,22041,71602,234577,240752	Anxa3,B2m,Dmbt1,H2-K1,H2-Q10,H2-Q7,H2-T3,Lamp2,Tap1,Tapbp,Tcirg1,Pip4p2,H2-Q4,H2-Q6,Mr1,Scara5,Smo,Abca1,Capg,Rab20,Vamp8,Rab32,Rab38,Tlr9,Rab7b,Gsn,Myo18a,Dpp4,Fth1,Lrp2,Lpar1,Itsn1,Sphk1,Trf,Myo1e,Cpne2,Pik3c2b
15_Member	GO Cellular Components	GO:0030670	phagocytic vesicle membrane	-5.54314	-3.71728	12/25	11745,12010,12945,14972,15007,15018,15043,16784,21354,21356,27060,72519	Anxa3,B2m,Dmbt1,H2-K1,H2-Q10,H2-Q7,H2-T3,Lamp2,Tap1,Tapbp,Tcirg1,Pip4p2
15_Member	GO Cellular Components	GO:0042824	MHC class I peptide loading complex	-4.5637	-2.88824	8/14	12010,14972,15007,15015,15018,21354,21356,110557	B2m,H2-K1,H2-Q10,H2-Q4,H2-Q7,Tap1,Tapbp,H2-Q6
15_Member	GO Cellular Components	GO:0042612	MHC class I protein complex	-4.12258	-2.5419	7/12	12010,14972,15007,15015,15018,15064,110557	B2m,H2-K1,H2-Q10,H2-Q4,H2-Q7,Mr1,H2-Q6
15_Member	GO Cellular Components	GO:0030666	endocytic vesicle membrane	-4.03662	-2.48531	14/43	11745,12010,12945,14972,15007,15018,15043,16784,21354,21356,27060,71145,72519,319757	Anxa3,B2m,Dmbt1,H2-K1,H2-Q10,H2-Q7,H2-T3,Lamp2,Tap1,Tapbp,Tcirg1,Scara5,Pip4p2,Smo
15_Member	GO Cellular Components	GO:0045335	phagocytic vesicle	-2.90296	-1.48394	22/104	11303,11745,12010,12332,12945,14972,15007,15018,15043,16784,19332,21354,21356,22320,27060,67844,72433,72519,81897,226421,227753,360013	Abca1,Anxa3,B2m,Capg,Dmbt1,H2-K1,H2-Q10,H2-Q7,H2-T3,Lamp2,Rab20,Tap1,Tapbp,Vamp8,Tcirg1,Rab32,Rab38,Pip4p2,Tlr9,Rab7b,Gsn,Myo18a
15_Member	GO Cellular Components	GO:0030139	endocytic vesicle	-2.72059	-1.35481	34/191	11303,11745,12010,12332,12945,13482,14319,14725,14745,14972,15007,15018,15043,16443,16784,19332,20698,21354,21356,22041,22320,27060,67844,71145,71602,72433,72519,81897,226421,227753,234577,240752,319757,360013	Abca1,Anxa3,B2m,Capg,Dmbt1,Dpp4,Fth1,Lrp2,Lpar1,H2-K1,H2-Q10,H2-Q7,H2-T3,Itsn1,Lamp2,Rab20,Sphk1,Tap1,Tapbp,Trf,Vamp8,Tcirg1,Rab32,Scara5,Myo1e,Rab38,Pip4p2,Tlr9,Rab7b,Gsn,Cpne2,Pik3c2b,Smo,Myo18a
16_Summary	GO Cellular Components	GO:0015629	actin cytoskeleton	-5.38182	-3.58494	87/505	11727,11856,11867,12306,12798,12955,13057,14251,14469,14623,15162,15216,15377,16202,16443,16578,16669,16763,17901,17904,17929,18131,18214,18519,18826,19401,20276,20779,20947,21953,21956,22051,22673,26563,26936,50768,50875,54132,63873,66395,67268,68178,68678,68794,68810,69635,69693,70598,70737,71584,71602,71774,76281,78321,93689,102866,104027,104215,110265,114601,170758,170947,171531,171543,192176…	Ang,Arhgap6,Arpc1b,Anxa2,Cnn2,Cryab,Cyba,Flot1,Gbp2,Gjb6,Hck,Hfe,Foxa3,Ilk,Itsn1,Kif9,Krt19,Lad1,Myl1,Myl6,Myom1,Notch3,Ddr2,Kat2b,Lcp1,Rara,Scnn1a,Src,Swap70,Tnni2,Tnnt2,Trip6,Zfp185,Ror1,Mprip,Dlc1,Tmod3,Pdlim1,Trpv4,Ahnak,Myl12a,Cgnl1,Smtnl1,Flnc,Nexn,Dapk1,Pof1b,Filip1,Cgn,Gdpd2,Myo1e,Shroom1,Tax1bp3,Ankrd23,Lmod1,Pls3,Synpo,Rhoq,Msra,Ehbp1l1,Rac3,Myoz3,Mlph,Bmf,Flna,Shroom4,Myo5c,Lpp,Pdlim2,…
16_Member	GO Cellular Components	GO:0015629	actin cytoskeleton	-5.38182	-3.58494	87/505	11727,11856,11867,12306,12798,12955,13057,14251,14469,14623,15162,15216,15377,16202,16443,16578,16669,16763,17901,17904,17929,18131,18214,18519,18826,19401,20276,20779,20947,21953,21956,22051,22673,26563,26936,50768,50875,54132,63873,66395,67268,68178,68678,68794,68810,69635,69693,70598,70737,71584,71602,71774,76281,78321,93689,102866,104027,104215,110265,114601,170758,170947,171531,171543,192176…	Ang,Arhgap6,Arpc1b,Anxa2,Cnn2,Cryab,Cyba,Flot1,Gbp2,Gjb6,Hck,Hfe,Foxa3,Ilk,Itsn1,Kif9,Krt19,Lad1,Myl1,Myl6,Myom1,Notch3,Ddr2,Kat2b,Lcp1,Rara,Scnn1a,Src,Swap70,Tnni2,Tnnt2,Trip6,Zfp185,Ror1,Mprip,Dlc1,Tmod3,Pdlim1,Trpv4,Ahnak,Myl12a,Cgnl1,Smtnl1,Flnc,Nexn,Dapk1,Pof1b,Filip1,Cgn,Gdpd2,Myo1e,Shroom1,Tax1bp3,Ankrd23,Lmod1,Pls3,Synpo,Rhoq,Msra,Ehbp1l1,Rac3,Myoz3,Mlph,Bmf,Flna,Shroom4,Myo5c,Lpp,Pdlim2,…
16_Member	GO Cellular Components	GO:0032432	actin filament bundle	-2.99209	-1.56117	21/96	12306,12798,12955,13057,16202,18826,22051,26563,26936,50768,54132,67268,102866,104027,171531,192176,208431,210126,213019,226251,231830	Anxa2,Cnn2,Cryab,Cyba,Ilk,Lcp1,Trip6,Ror1,Mprip,Dlc1,Pdlim1,Myl12a,Pls3,Synpo,Mlph,Flna,Shroom4,Lpp,Pdlim2,Ablim1,Micall2
16_Member	GO Cellular Components	GO:0042641	actomyosin	-2.49888	-1.16487	20/98	12306,12798,13057,16202,18519,18826,22051,26563,26936,50768,54132,67268,104027,171531,208431,210126,213019,226251,231830,360013	Anxa2,Cnn2,Cyba,Ilk,Kat2b,Lcp1,Trip6,Ror1,Mprip,Dlc1,Pdlim1,Myl12a,Synpo,Mlph,Shroom4,Lpp,Pdlim2,Ablim1,Micall2,Myo18a
16_Member	GO Cellular Components	GO:0001725	stress fiber	-2.36986	-1.05933	18/87	12306,12798,13057,16202,18826,22051,26563,26936,50768,54132,67268,104027,171531,208431,210126,213019,226251,231830	Anxa2,Cnn2,Cyba,Ilk,Lcp1,Trip6,Ror1,Mprip,Dlc1,Pdlim1,Myl12a,Synpo,Mlph,Shroom4,Lpp,Pdlim2,Ablim1,Micall2
16_Member	GO Cellular Components	GO:0097517	contractile actin filament bundle	-2.36986	-1.05933	18/87	12306,12798,13057,16202,18826,22051,26563,26936,50768,54132,67268,104027,171531,208431,210126,213019,226251,231830	Anxa2,Cnn2,Cyba,Ilk,Lcp1,Trip6,Ror1,Mprip,Dlc1,Pdlim1,Myl12a,Synpo,Mlph,Shroom4,Lpp,Pdlim2,Ablim1,Micall2
17_Summary	GO Cellular Components	GO:0030141	secretory granule	-4.51596	-2.85096	68/390	11745,12215,12390,12842,12945,13036,13052,13614,14102,14161,16415,16438,16439,16440,16535,16541,16784,16971,17002,17698,18128,18778,18787,18791,19027,19091,19695,20276,20388,20389,20482,20527,20597,20615,20692,21808,21926,22287,22320,22339,27060,27359,27410,55925,56318,56538,69511,69540,71099,71233,71982,72432,76486,83554,99571,101533,109552,109700,171543,208943,214704,215615,239436,239739,242646…	Anxa3,Bsg,Cav2,Col1a1,Dmbt1,Ctsh,Cxadr,Edn1,Fas,Fga,Itgb2l,Itpr1,Itpr2,Itpr3,Kcnq1,Napsa,Lamp2,Lrp1,Ltf,Msn,Notch1,Pla2g1b,Serpine1,Plat,Sypl,Prkg1,Reg3g,Scnn1a,Sftpb,Sftpc,Skil,Slc2a3,Smpd1,Snapin,Sparc,Tgfb2,Tnf,Scgb1a1,Vamp8,Vegfa,Tcirg1,Sytl4,Abca3,Syt8,Acpp,Klk11,Klk12,Klk10,Tssk4,Enkur,Snx10,Spink5,Ly6k,Fstl3,Fgg,Klk9,Sri,Itga1,Bmf,Myo5c,Iqub,Rnpep,Slc30a8,Lamp3,Tctex1d4,Klk8,Klk14,Klk13,En…
17_Member	GO Cellular Components	GO:0030141	secretory granule	-4.51596	-2.85096	68/390	11745,12215,12390,12842,12945,13036,13052,13614,14102,14161,16415,16438,16439,16440,16535,16541,16784,16971,17002,17698,18128,18778,18787,18791,19027,19091,19695,20276,20388,20389,20482,20527,20597,20615,20692,21808,21926,22287,22320,22339,27060,27359,27410,55925,56318,56538,69511,69540,71099,71233,71982,72432,76486,83554,99571,101533,109552,109700,171543,208943,214704,215615,239436,239739,242646…	Anxa3,Bsg,Cav2,Col1a1,Dmbt1,Ctsh,Cxadr,Edn1,Fas,Fga,Itgb2l,Itpr1,Itpr2,Itpr3,Kcnq1,Napsa,Lamp2,Lrp1,Ltf,Msn,Notch1,Pla2g1b,Serpine1,Plat,Sypl,Prkg1,Reg3g,Scnn1a,Sftpb,Sftpc,Skil,Slc2a3,Smpd1,Snapin,Sparc,Tgfb2,Tnf,Scgb1a1,Vamp8,Vegfa,Tcirg1,Sytl4,Abca3,Syt8,Acpp,Klk11,Klk12,Klk10,Tssk4,Enkur,Snx10,Spink5,Ly6k,Fstl3,Fgg,Klk9,Sri,Itga1,Bmf,Myo5c,Iqub,Rnpep,Slc30a8,Lamp3,Tctex1d4,Klk8,Klk14,Klk13
17_Member	GO Cellular Components	GO:0099503	secretory vesicle	-2.66185	-1.30302	87/604	11745,12215,12390,12495,12842,12945,13036,13052,13614,14102,14161,14812,16415,16438,16439,16440,16535,16541,16784,16971,17002,17380,17698,18128,18578,18778,18787,18791,19027,19091,19695,20276,20388,20389,20423,20482,20527,20597,20615,20692,20698,21808,21926,22287,22320,22339,27060,27204,27359,27410,55925,56318,56538,67703,69511,69540,71099,71233,71982,72003,72293,72432,76486,78405,83554,83671,942…	Anxa3,Bsg,Cav2,Entpd1,Col1a1,Dmbt1,Ctsh,Cxadr,Edn1,Fas,Fga,Grin2b,Itgb2l,Itpr1,Itpr2,Itpr3,Kcnq1,Napsa,Lamp2,Lrp1,Ltf,Mme,Msn,Notch1,Pde4b,Pla2g1b,Serpine1,Plat,Sypl,Prkg1,Reg3g,Scnn1a,Sftpb,Sftpc,Shh,Skil,Slc2a3,Smpd1,Snapin,Sparc,Sphk1,Tgfb2,Tnf,Scgb1a1,Vamp8,Vegfa,Tcirg1,Syn3,Sytl4,Abca3,Syt8,Acpp,Klk11,Kirrel3,Klk12,Klk10,Tssk4,Enkur,Snx10,Synpr,Nkd2,Spink5,Ly6k,Ntf5,Fstl3,Sytl2,Dtnbp1,Fgg,Kl…
17_Member	GO Cellular Components	GO:0030667	secretory granule membrane	-2.01406	-0.734411	17/87	12215,12390,12945,16438,16439,16440,16535,16784,17698,20527,20692,22320,27060,27359,27410,109552,239739	Bsg,Cav2,Dmbt1,Itpr1,Itpr2,Itpr3,Kcnq1,Lamp2,Msn,Slc2a3,Sparc,Vamp8,Tcirg1,Sytl4,Abca3,Sri,Lamp3
18_Summary	GO Cellular Components	GO:0000323	lytic vacuole	-4.44567	-2.82018	76/451	11758,12306,12359,12425,12512,12767,13030,13032,13036,14184,14319,14609,14667,14812,14960,14969,14998,14999,15162,15586,16149,16337,16535,16541,16784,16889,17254,18174,18442,20388,20597,20615,20779,21929,22320,24017,26944,27060,50877,56318,66857,67171,67443,67547,67963,68195,68279,69660,71406,71712,71772,71913,72287,72433,72519,73649,76943,81897,105171,105298,170790,192652,209200,214597,226421,22…	Prdx6,Anxa2,Cat,Cckar,Cd63,Cxcr4,Ctsb,Ctsc,Ctsh,Fgfr3,Fth1,Gja1,Gm2a,Grin2b,H2-Aa,H2-Eb1,H2-DMa,H2-DMb1,Hck,Hyal1,Cd74,Insr,Kcnq1,Napsa,Lamp2,Lipa,Slc3a2,Slc11a2,P2ry2,Sftpb,Smpd1,Snapin,Src,Tnfaip3,Vamp8,Rnf13,Tinag,Tcirg1,Neu3,Acpp,Plbd1,Dram2,Map1lc3b,Slc39a8,Npc2,Rnaset2b,Mcoln2,Tmbim1,Spaar,Dram1,Plbd2,Tmem79,Plekhf1,Rab38,Pip4p2,Cybrd1,Psapl1,Tlr9,Arrdc3,Epdr1,Mlc1,Wdr81,Dtx3l,Sidt2,Rab7b,5…
18_Member	GO Cellular Components	GO:0000323	lytic vacuole	-4.44567	-2.82018	76/451	11758,12306,12359,12425,12512,12767,13030,13032,13036,14184,14319,14609,14667,14812,14960,14969,14998,14999,15162,15586,16149,16337,16535,16541,16784,16889,17254,18174,18442,20388,20597,20615,20779,21929,22320,24017,26944,27060,50877,56318,66857,67171,67443,67547,67963,68195,68279,69660,71406,71712,71772,71913,72287,72433,72519,73649,76943,81897,105171,105298,170790,192652,209200,214597,226421,22…	Prdx6,Anxa2,Cat,Cckar,Cd63,Cxcr4,Ctsb,Ctsc,Ctsh,Fgfr3,Fth1,Gja1,Gm2a,Grin2b,H2-Aa,H2-Eb1,H2-DMa,H2-DMb1,Hck,Hyal1,Cd74,Insr,Kcnq1,Napsa,Lamp2,Lipa,Slc3a2,Slc11a2,P2ry2,Sftpb,Smpd1,Snapin,Src,Tnfaip3,Vamp8,Rnf13,Tinag,Tcirg1,Neu3,Acpp,Plbd1,Dram2,Map1lc3b,Slc39a8,Npc2,Rnaset2b,Mcoln2,Tmbim1,Spaar,Dram1,Plbd2,Tmem79,Plekhf1,Rab38,Pip4p2,Cybrd1,Psapl1,Tlr9,Arrdc3,Epdr1,Mlc1,Wdr81,Dtx3l,Sidt2,Rab7b,5…
18_Member	GO Cellular Components	GO:0005764	lysosome	-4.44567	-2.82018	76/451	11758,12306,12359,12425,12512,12767,13030,13032,13036,14184,14319,14609,14667,14812,14960,14969,14998,14999,15162,15586,16149,16337,16535,16541,16784,16889,17254,18174,18442,20388,20597,20615,20779,21929,22320,24017,26944,27060,50877,56318,66857,67171,67443,67547,67963,68195,68279,69660,71406,71712,71772,71913,72287,72433,72519,73649,76943,81897,105171,105298,170790,192652,209200,214597,226421,22…	Prdx6,Anxa2,Cat,Cckar,Cd63,Cxcr4,Ctsb,Ctsc,Ctsh,Fgfr3,Fth1,Gja1,Gm2a,Grin2b,H2-Aa,H2-Eb1,H2-DMa,H2-DMb1,Hck,Hyal1,Cd74,Insr,Kcnq1,Napsa,Lamp2,Lipa,Slc3a2,Slc11a2,P2ry2,Sftpb,Smpd1,Snapin,Src,Tnfaip3,Vamp8,Rnf13,Tinag,Tcirg1,Neu3,Acpp,Plbd1,Dram2,Map1lc3b,Slc39a8,Npc2,Rnaset2b,Mcoln2,Tmbim1,Spaar,Dram1,Plbd2,Tmem79,Plekhf1,Rab38,Pip4p2,Cybrd1,Psapl1,Tlr9,Arrdc3,Epdr1,Mlc1,Wdr81,Dtx3l,Sidt2,Rab7b,5…
18_Member	GO Cellular Components	GO:0005773	vacuole	-2.71878	-1.35481	80/545	11758,12306,12359,12425,12512,12767,13030,13032,13036,14184,14319,14609,14667,14812,14960,14969,14998,14999,15162,15586,16149,16337,16535,16541,16784,16889,17254,18174,18442,20388,20597,20615,20779,21929,22320,24017,26944,27060,50877,56318,66857,67171,67443,67547,67963,68195,68279,68775,69660,71406,71712,71772,71913,72287,72433,72519,73649,76943,81897,105171,105298,110935,140494,170790,192652,209…	Prdx6,Anxa2,Cat,Cckar,Cd63,Cxcr4,Ctsb,Ctsc,Ctsh,Fgfr3,Fth1,Gja1,Gm2a,Grin2b,H2-Aa,H2-Eb1,H2-DMa,H2-DMb1,Hck,Hyal1,Cd74,Insr,Kcnq1,Napsa,Lamp2,Lipa,Slc3a2,Slc11a2,P2ry2,Sftpb,Smpd1,Snapin,Src,Tnfaip3,Vamp8,Rnf13,Tinag,Tcirg1,Neu3,Acpp,Plbd1,Dram2,Map1lc3b,Slc39a8,Npc2,Rnaset2b,Mcoln2,Atp6v1c2,Tmbim1,Spaar,Dram1,Plbd2,Tmem79,Plekhf1,Rab38,Pip4p2,Cybrd1,Psapl1,Tlr9,Arrdc3,Epdr1,Atp6v1b1,Atp6v0a4,Mlc…
19_Summary	GO Cellular Components	GO:0031225	anchored component of membrane	-4.30584	-2.69883	39/191	11647,12032,12475,12870,13136,13479,13636,13638,13639,14735,17067,17068,17069,21684,22361,23936,26464,57248,58176,67133,68311,68404,68799,69550,70574,71897,76486,76509,80883,100340,109979,110454,114654,242122,244058,320343,320981,381813,100041546	Alpl,Bcan,Cd14,Cp,Cd55,Dpep1,Efna1,Efna3,Efna4,Gpc4,Ly6c1,Ly6d,Ly6e,Tectb,Vnn1,Lynx1,Vnn3,Ly6i,Rhbg,Gp2,Lypd2,Nrn1,Rgmb,Bst2,Cpm,Lypd6b,Ly6k,Plet1,Ntng1,Smpdl3b,Art3,Ly6a,Ly6g6d,Vtcn1,Rgma,Lypd6,Enpp6,Prmt8,Ly6c2
19_Member	GO Cellular Components	GO:0031225	anchored component of membrane	-4.30584	-2.69883	39/191	11647,12032,12475,12870,13136,13479,13636,13638,13639,14735,17067,17068,17069,21684,22361,23936,26464,57248,58176,67133,68311,68404,68799,69550,70574,71897,76486,76509,80883,100340,109979,110454,114654,242122,244058,320343,320981,381813,100041546	Alpl,Bcan,Cd14,Cp,Cd55,Dpep1,Efna1,Efna3,Efna4,Gpc4,Ly6c1,Ly6d,Ly6e,Tectb,Vnn1,Lynx1,Vnn3,Ly6i,Rhbg,Gp2,Lypd2,Nrn1,Rgmb,Bst2,Cpm,Lypd6b,Ly6k,Plet1,Ntng1,Smpdl3b,Art3,Ly6a,Ly6g6d,Vtcn1,Rgma,Lypd6,Enpp6,Prmt8,Ly6c2
20_Summary	GO Cellular Components	GO:0097208	alveolar lamellar body	-4.03662	-2.48531	6/9	13036,16541,20388,20389,27410,239739,20597,72432	Ctsh,Napsa,Sftpb,Sftpc,Abca3,Lamp3,Smpd1,Spink5
20_Member	GO Cellular Components	GO:0097208	alveolar lamellar body	-4.03662	-2.48531	6/9	13036,16541,20388,20389,27410,239739	Ctsh,Napsa,Sftpb,Sftpc,Abca3,Lamp3
20_Member	GO Cellular Components	GO:0042599	lamellar body	-4.01705	-2.47699	8/16	13036,16541,20388,20389,20597,27410,72432,239739	Ctsh,Napsa,Sftpb,Sftpc,Smpd1,Abca3,Spink5,Lamp3

## Sheet: Upreg_genes_GO_Bio.Pro.
GroupID	Category	Term	Description	LogP	Log(q-value)	InTerm_InList	Genes	Symbols
1_Summary	GO Biological Processes	GO:0048514	blood vessel morphogenesis	-22.387	-18.1885	153/632	11482,11490,11504,11535,11555,11607,11622,11727,11745,12018,12159,12192,12266,12274,12306,12394,12491,12628,12654,12767,12826,12827,12828,13036,13078,13197,13614,13636,13638,13642,13713,13819,13835,13836,13846,14048,14066,14089,14164,14172,14181,14182,14183,14219,14257,14268,14366,14367,14370,14461,14465,14595,14609,14645,14725,14775,15139,15205,15213,15218,15277,15368,15507,15586,15945,16007,161…	Acvrl1,Adam15,Adamts1,Adm,Adrb2,Agtr1a,Ahr,Ang,Anxa3,Bak1,Bmp4,Zfp36l1,C3,C6,Anxa2,Runx1,Cd36,Cfh,Chil1,Cxcr4,Col4a1,Col4a2,Col4a3,Ctsh,Cyp1b1,Gadd45a,Edn1,Efna1,Efna3,Efnb2,Elk3,Epas1,Epha1,Epha2,Ephb4,Eya1,F3,Fap,Fgf1,Fgf18,Fgfbp1,Fgfr1,Fgfr2,Ccn2,Flt4,Fn1,Fzd4,Fzd5,Fzd8,Gata2,Gata6,B4galt1,Gja1,Glul,Lrp2,Gpx1,Hc,Hes1,Hey1,Foxn1,Hk2,Hmox1,Hspb1,Hyal1,Cxcl10,Ccn1,Il10,Itga5,Itga7,Jun,Kdr,Lepr,Lg…
1_Member	GO Biological Processes	GO:0048514	blood vessel morphogenesis	-22.387	-18.1885	153/632	11482,11490,11504,11535,11555,11607,11622,11727,11745,12018,12159,12192,12266,12274,12306,12394,12491,12628,12654,12767,12826,12827,12828,13036,13078,13197,13614,13636,13638,13642,13713,13819,13835,13836,13846,14048,14066,14089,14164,14172,14181,14182,14183,14219,14257,14268,14366,14367,14370,14461,14465,14595,14609,14645,14725,14775,15139,15205,15213,15218,15277,15368,15507,15586,15945,16007,161…	Acvrl1,Adam15,Adamts1,Adm,Adrb2,Agtr1a,Ahr,Ang,Anxa3,Bak1,Bmp4,Zfp36l1,C3,C6,Anxa2,Runx1,Cd36,Cfh,Chil1,Cxcr4,Col4a1,Col4a2,Col4a3,Ctsh,Cyp1b1,Gadd45a,Edn1,Efna1,Efna3,Efnb2,Elk3,Epas1,Epha1,Epha2,Ephb4,Eya1,F3,Fap,Fgf1,Fgf18,Fgfbp1,Fgfr1,Fgfr2,Ccn2,Flt4,Fn1,Fzd4,Fzd5,Fzd8,Gata2,Gata6,B4galt1,Gja1,Glul,Lrp2,Gpx1,Hc,Hes1,Hey1,Foxn1,Hk2,Hmox1,Hspb1,Hyal1,Cxcl10,Ccn1,Il10,Itga5,Itga7,Jun,Kdr,Lepr,Lg…
1_Member	GO Biological Processes	GO:0001944	vasculature development	-20.863	-17.132	171/767	11482,11490,11504,11535,11555,11607,11622,11727,11745,12018,12159,12192,12266,12274,12306,12394,12491,12628,12633,12654,12767,12826,12827,12828,12842,13036,13078,13197,13614,13636,13638,13642,13713,13819,13835,13836,13846,14048,14066,14089,14164,14172,14181,14182,14183,14219,14257,14268,14366,14367,14370,14461,14465,14595,14609,14645,14725,14726,14775,15139,15205,15213,15218,15277,15368,15507,155…	Acvrl1,Adam15,Adamts1,Adm,Adrb2,Agtr1a,Ahr,Ang,Anxa3,Bak1,Bmp4,Zfp36l1,C3,C6,Anxa2,Runx1,Cd36,Cfh,Cflar,Chil1,Cxcr4,Col4a1,Col4a2,Col4a3,Col1a1,Ctsh,Cyp1b1,Gadd45a,Edn1,Efna1,Efna3,Efnb2,Elk3,Epas1,Epha1,Epha2,Ephb4,Eya1,F3,Fap,Fgf1,Fgf18,Fgfbp1,Fgfr1,Fgfr2,Ccn2,Flt4,Fn1,Fzd4,Fzd5,Fzd8,Gata2,Gata6,B4galt1,Gja1,Glul,Lrp2,Pdpn,Gpx1,Hc,Hes1,Hey1,Foxn1,Hk2,Hmox1,Hspb1,Ndst1,Hyal1,Cxcl10,Ccn1,Il10,Itg…
1_Member	GO Biological Processes	GO:0072358	cardiovascular system development	-20.8533	-17.132	173/780	11482,11490,11504,11535,11555,11607,11622,11727,11745,12018,12159,12192,12266,12274,12306,12394,12491,12628,12633,12654,12767,12826,12827,12828,12842,13036,13078,13197,13614,13636,13638,13642,13713,13819,13835,13836,13846,14048,14066,14089,14164,14172,14181,14182,14183,14219,14257,14268,14366,14367,14370,14461,14465,14595,14609,14645,14725,14726,14775,15139,15205,15213,15218,15277,15368,15507,155…	Acvrl1,Adam15,Adamts1,Adm,Adrb2,Agtr1a,Ahr,Ang,Anxa3,Bak1,Bmp4,Zfp36l1,C3,C6,Anxa2,Runx1,Cd36,Cfh,Cflar,Chil1,Cxcr4,Col4a1,Col4a2,Col4a3,Col1a1,Ctsh,Cyp1b1,Gadd45a,Edn1,Efna1,Efna3,Efnb2,Elk3,Epas1,Epha1,Epha2,Ephb4,Eya1,F3,Fap,Fgf1,Fgf18,Fgfbp1,Fgfr1,Fgfr2,Ccn2,Flt4,Fn1,Fzd4,Fzd5,Fzd8,Gata2,Gata6,B4galt1,Gja1,Glul,Lrp2,Pdpn,Gpx1,Hc,Hes1,Hey1,Foxn1,Hk2,Hmox1,Hspb1,Ndst1,Hyal1,Cxcl10,Ccn1,Il10,Itg…
1_Member	GO Biological Processes	GO:0001568	blood vessel development	-20.714	-17.1176	165/731	11482,11490,11504,11535,11555,11607,11622,11727,11745,12018,12159,12192,12266,12274,12306,12394,12491,12628,12633,12654,12767,12826,12827,12828,12842,13036,13078,13197,13614,13636,13638,13642,13713,13819,13835,13836,13846,14048,14066,14089,14164,14172,14181,14182,14183,14219,14257,14268,14366,14367,14370,14461,14465,14595,14609,14645,14725,14775,15139,15205,15213,15218,15277,15368,15507,15531,155…	Acvrl1,Adam15,Adamts1,Adm,Adrb2,Agtr1a,Ahr,Ang,Anxa3,Bak1,Bmp4,Zfp36l1,C3,C6,Anxa2,Runx1,Cd36,Cfh,Cflar,Chil1,Cxcr4,Col4a1,Col4a2,Col4a3,Col1a1,Ctsh,Cyp1b1,Gadd45a,Edn1,Efna1,Efna3,Efnb2,Elk3,Epas1,Epha1,Epha2,Ephb4,Eya1,F3,Fap,Fgf1,Fgf18,Fgfbp1,Fgfr1,Fgfr2,Ccn2,Flt4,Fn1,Fzd4,Fzd5,Fzd8,Gata2,Gata6,B4galt1,Gja1,Glul,Lrp2,Gpx1,Hc,Hes1,Hey1,Foxn1,Hk2,Hmox1,Hspb1,Ndst1,Hyal1,Cxcl10,Ccn1,Il10,Itga5,It…
1_Member	GO Biological Processes	GO:0001525	angiogenesis	-18.8929	-15.3933	127/521	11482,11490,11504,11535,11555,11607,11622,11727,11745,12159,12266,12274,12306,12394,12491,12628,12654,12767,12826,12827,12828,13036,13078,13197,13614,13636,13638,13642,13713,13819,13835,13836,13846,14066,14089,14164,14172,14181,14182,14183,14219,14257,14268,14367,14370,14461,14465,14595,14645,14775,15139,15277,15368,15507,15586,15945,16007,16153,16402,16476,16542,16847,16854,16878,17242,17286,173…	Acvrl1,Adam15,Adamts1,Adm,Adrb2,Agtr1a,Ahr,Ang,Anxa3,Bmp4,C3,C6,Anxa2,Runx1,Cd36,Cfh,Chil1,Cxcr4,Col4a1,Col4a2,Col4a3,Ctsh,Cyp1b1,Gadd45a,Edn1,Efna1,Efna3,Efnb2,Elk3,Epas1,Epha1,Epha2,Ephb4,F3,Fap,Fgf1,Fgf18,Fgfbp1,Fgfr1,Fgfr2,Ccn2,Flt4,Fn1,Fzd5,Fzd8,Gata2,Gata6,B4galt1,Glul,Gpx1,Hc,Hk2,Hmox1,Hspb1,Hyal1,Cxcl10,Ccn1,Il10,Itga5,Jun,Kdr,Lepr,Lgals3,Lif,Mdk,Meox2,Mfge8,Nfe2l2,Notch1,Notch2,Notch3,Nr…
1_Member	GO Biological Processes	GO:0030335	positive regulation of cell migration	-14.2142	-11.3379	121/553	11504,11541,11596,11684,11745,11854,12043,12159,12767,12842,13036,13078,13143,13614,13835,13869,14062,14063,14066,14161,14164,14172,14181,14182,14257,14268,14345,14456,14461,14726,14745,15368,15507,15586,15894,15945,16007,16149,16177,16195,16202,16337,16367,16398,16402,16476,16542,16777,16803,16854,16971,17096,17127,17242,17295,17311,17387,18024,18128,18214,18438,18442,18595,18707,18787,18792,188…	Adamts1,Adora2b,Ager,Alox12,Anxa3,Rhod,Bcl2,Bmp4,Cxcr4,Col1a1,Ctsh,Cyp1b1,Dapk2,Edn1,Epha1,Erbb4,F2r,F2rl1,F3,Fga,Fgf1,Fgf18,Fgfbp1,Fgfr1,Flt4,Fn1,Fut4,Gas6,Gata2,Pdpn,Lpar1,Hmox1,Hspb1,Hyal1,Icam1,Cxcl10,Ccn1,Cd74,Il1r1,Il6st,Ilk,Insr,Irs1,Itga2,Itga5,Jun,Kdr,Lamb1,Lbp,Lgals3,Lrp1,Lyn,Smad3,Mdk,Met,Kitl,Mmp14,Nfe2l2,Notch1,Ddr2,P2rx4,P2ry2,Pdgfra,Pik3cd,Serpine1,Plau,Pld2,Ptafr,Ptgs2,Tmsb4x,Ptp4…
1_Member	GO Biological Processes	GO:2000147	positive regulation of cell motility	-14.0029	-11.1846	124/576	11504,11541,11596,11684,11745,11854,12043,12159,12767,12842,13036,13078,13143,13614,13835,13869,14062,14063,14066,14161,14164,14172,14181,14182,14257,14268,14345,14456,14461,14726,14745,15368,15507,15586,15894,15945,16007,16149,16177,16195,16202,16337,16367,16398,16402,16476,16542,16777,16803,16854,16971,17096,17127,17242,17295,17311,17387,18024,18128,18214,18438,18442,18595,18707,18787,18792,188…	Adamts1,Adora2b,Ager,Alox12,Anxa3,Rhod,Bcl2,Bmp4,Cxcr4,Col1a1,Ctsh,Cyp1b1,Dapk2,Edn1,Epha1,Erbb4,F2r,F2rl1,F3,Fga,Fgf1,Fgf18,Fgfbp1,Fgfr1,Flt4,Fn1,Fut4,Gas6,Gata2,Pdpn,Lpar1,Hmox1,Hspb1,Hyal1,Icam1,Cxcl10,Ccn1,Cd74,Il1r1,Il6st,Ilk,Insr,Irs1,Itga2,Itga5,Jun,Kdr,Lamb1,Lbp,Lgals3,Lrp1,Lyn,Smad3,Mdk,Met,Kitl,Mmp14,Nfe2l2,Notch1,Ddr2,P2rx4,P2ry2,Pdgfra,Pik3cd,Serpine1,Plau,Pld2,Ptafr,Ptgs2,Tmsb4x,Ptp4…
1_Member	GO Biological Processes	GO:0051272	positive regulation of cellular component movement	-13.663	-10.8959	126/595	11504,11541,11596,11684,11745,11854,12043,12053,12159,12767,12842,13036,13078,13143,13614,13835,13869,14062,14063,14066,14161,14164,14172,14181,14182,14257,14268,14345,14456,14461,14726,14745,15368,15507,15586,15894,15945,16007,16149,16177,16195,16202,16337,16367,16398,16402,16476,16542,16777,16803,16854,16971,17096,17127,17242,17295,17311,17387,18024,18128,18214,18438,18442,18595,18707,18787,187…	Adamts1,Adora2b,Ager,Alox12,Anxa3,Rhod,Bcl2,Bcl6,Bmp4,Cxcr4,Col1a1,Ctsh,Cyp1b1,Dapk2,Edn1,Epha1,Erbb4,F2r,F2rl1,F3,Fga,Fgf1,Fgf18,Fgfbp1,Fgfr1,Flt4,Fn1,Fut4,Gas6,Gata2,Pdpn,Lpar1,Hmox1,Hspb1,Hyal1,Icam1,Cxcl10,Ccn1,Cd74,Il1r1,Il6st,Ilk,Insr,Irs1,Itga2,Itga5,Jun,Kdr,Lamb1,Lbp,Lgals3,Lrp1,Lyn,Smad3,Mdk,Met,Kitl,Mmp14,Nfe2l2,Notch1,Ddr2,P2rx4,P2ry2,Pdgfra,Pik3cd,Serpine1,Plau,Pld2,Ptafr,Ptgs2,Tmsb4x…
1_Member	GO Biological Processes	GO:0040017	positive regulation of locomotion	-13.3614	-10.6543	127/607	11504,11541,11596,11684,11745,11854,12043,12159,12390,12767,12842,13036,13078,13143,13614,13835,13869,14062,14063,14066,14161,14164,14172,14181,14182,14257,14268,14345,14456,14461,14726,14745,15368,15507,15586,15894,15945,16007,16149,16177,16195,16202,16337,16367,16398,16402,16476,16542,16777,16803,16854,16971,17096,17127,17242,17295,17311,17387,18024,18128,18214,18438,18442,18563,18595,18707,187…	Adamts1,Adora2b,Ager,Alox12,Anxa3,Rhod,Bcl2,Bmp4,Cav2,Cxcr4,Col1a1,Ctsh,Cyp1b1,Dapk2,Edn1,Epha1,Erbb4,F2r,F2rl1,F3,Fga,Fgf1,Fgf18,Fgfbp1,Fgfr1,Flt4,Fn1,Fut4,Gas6,Gata2,Pdpn,Lpar1,Hmox1,Hspb1,Hyal1,Icam1,Cxcl10,Ccn1,Cd74,Il1r1,Il6st,Ilk,Insr,Irs1,Itga2,Itga5,Jun,Kdr,Lamb1,Lbp,Lgals3,Lrp1,Lyn,Smad3,Mdk,Met,Kitl,Mmp14,Nfe2l2,Notch1,Ddr2,P2rx4,P2ry2,Pcx,Pdgfra,Pik3cd,Serpine1,Plau,Pld2,Ptafr,Ptgs2,Tm…
1_Member	GO Biological Processes	GO:1901342	regulation of vasculature development	-11.9861	-9.39311	83/348	11482,11504,11535,11555,11607,11745,12159,12266,12274,12394,12491,12633,12654,12767,12827,12828,13036,13078,13197,13636,13638,13642,13835,13836,13846,14066,14164,14172,14181,14461,14465,14645,15139,15213,15277,15368,15507,15586,15945,16153,16402,16542,16854,16878,17242,17286,18024,18128,18787,19016,19225,20312,20319,20351,20358,20423,20692,20698,21808,21813,22339,22436,23991,26365,56233,66214,677…	Acvrl1,Adamts1,Adm,Adrb2,Agtr1a,Anxa3,Bmp4,C3,C6,Runx1,Cd36,Cflar,Chil1,Cxcr4,Col4a2,Col4a3,Ctsh,Cyp1b1,Gadd45a,Efna1,Efna3,Efnb2,Epha1,Epha2,Ephb4,F3,Fgf1,Fgf18,Fgfbp1,Gata2,Gata6,Glul,Hc,Hey1,Hk2,Hmox1,Hspb1,Hyal1,Cxcl10,Il10,Itga5,Kdr,Lgals3,Lif,Mdk,Meox2,Nfe2l2,Notch1,Serpine1,Pparg,Ptgs2,Cx3cl1,Sfrp2,Sema4a,Sema6a,Shh,Sparc,Sphk1,Tgfb2,Tgfbr2,Vegfa,Xdh,Cib1,Ceacam1,Hdac7,Rgcc,Plxnd1,Ecscr,Sa…
1_Member	GO Biological Processes	GO:0010632	regulation of epithelial cell migration	-11.931	-9.36598	63/231	11482,11541,11596,11684,11745,12159,12512,13036,13197,13636,13836,14164,14172,14181,14182,14257,14461,14645,15368,15507,15586,16398,16476,16542,17286,17295,18024,18128,18438,18787,19016,19225,20346,20351,20423,20563,20682,20692,20779,20855,21808,21813,22339,23991,26365,56233,56753,66214,67916,70097,71093,74030,75723,80903,105844,114715,230738,240185,243362,320924,328949,330662,384009	Acvrl1,Adora2b,Ager,Alox12,Anxa3,Bmp4,Cd63,Ctsh,Gadd45a,Efna1,Epha2,Fgf1,Fgf18,Fgfbp1,Fgfr1,Flt4,Gata2,Glul,Hmox1,Hspb1,Hyal1,Itga2,Jun,Kdr,Meox2,Met,Nfe2l2,Notch1,P2rx4,Serpine1,Pparg,Ptgs2,Sema3a,Sema4a,Shh,Slit2,Sox9,Sparc,Src,Stc1,Tgfb2,Tgfbr2,Vegfa,Cib1,Ceacam1,Hdac7,Tacstd2,Rgcc,Plpp3,Sash1,Atoh8,Rin2,Amotl1,Fgf16,Card10,Spred1,Zc3h12a,Jcad,Stard13,Ccbe1,Mcc,Dock1,Glipr2
1_Member	GO Biological Processes	GO:0090132	epithelium migration	-11.9041	-9.34906	73/289	11482,11541,11596,11684,11745,12159,12512,13036,13078,13197,13482,13636,13642,13836,13846,14089,14164,14172,14181,14182,14257,14461,14645,14775,15368,15507,15586,16398,16476,16542,17286,17295,18024,18128,18438,18787,19016,19225,20346,20351,20423,20563,20682,20692,20779,20855,21808,21813,22339,23991,26365,56233,56753,66214,67784,70097,71093,74030,75723,80903,105844,107351,114715,230738,235041,2401…	Acvrl1,Adora2b,Ager,Alox12,Anxa3,Bmp4,Cd63,Ctsh,Cyp1b1,Gadd45a,Dpp4,Efna1,Efnb2,Epha2,Ephb4,Fap,Fgf1,Fgf18,Fgfbp1,Fgfr1,Flt4,Gata2,Glul,Gpx1,Hmox1,Hspb1,Hyal1,Itga2,Jun,Kdr,Meox2,Met,Nfe2l2,Notch1,P2rx4,Serpine1,Pparg,Ptgs2,Sema3a,Sema4a,Shh,Slit2,Sox9,Sparc,Src,Stc1,Tgfb2,Tgfbr2,Vegfa,Cib1,Ceacam1,Hdac7,Tacstd2,Rgcc,Plxnd1,Sash1,Atoh8,Rin2,Amotl1,Fgf16,Card10,Kank1,Spred1,Zc3h12a,Kank2,Jcad,Star…
1_Member	GO Biological Processes	GO:0090130	tissue migration	-11.7465	-9.22012	73/291	11482,11541,11596,11684,11745,12159,12512,13036,13078,13197,13482,13636,13642,13836,13846,14089,14164,14172,14181,14182,14257,14461,14645,14775,15368,15507,15586,16398,16476,16542,17286,17295,18024,18128,18438,18787,19016,19225,20346,20351,20423,20563,20682,20692,20779,20855,21808,21813,22339,23991,26365,56233,56753,66214,67784,70097,71093,74030,75723,80903,105844,107351,114715,230738,235041,2401…	Acvrl1,Adora2b,Ager,Alox12,Anxa3,Bmp4,Cd63,Ctsh,Cyp1b1,Gadd45a,Dpp4,Efna1,Efnb2,Epha2,Ephb4,Fap,Fgf1,Fgf18,Fgfbp1,Fgfr1,Flt4,Gata2,Glul,Gpx1,Hmox1,Hspb1,Hyal1,Itga2,Jun,Kdr,Meox2,Met,Nfe2l2,Notch1,P2rx4,Serpine1,Pparg,Ptgs2,Sema3a,Sema4a,Shh,Slit2,Sox9,Sparc,Src,Stc1,Tgfb2,Tgfbr2,Vegfa,Cib1,Ceacam1,Hdac7,Tacstd2,Rgcc,Plxnd1,Sash1,Atoh8,Rin2,Amotl1,Fgf16,Card10,Kank1,Spred1,Zc3h12a,Kank2,Jcad,Star…
1_Member	GO Biological Processes	GO:0010631	epithelial cell migration	-11.5958	-9.09627	72/287	11482,11541,11596,11684,11745,12159,12512,13036,13078,13197,13482,13636,13642,13836,13846,14089,14164,14172,14181,14182,14257,14461,14645,14775,15368,15507,15586,16398,16476,16542,17286,17295,18024,18128,18438,18787,19016,19225,20346,20351,20423,20563,20682,20692,20779,20855,21808,21813,22339,23991,26365,56233,56753,66214,67784,70097,71093,74030,75723,80903,105844,107351,114715,230738,235041,2401…	Acvrl1,Adora2b,Ager,Alox12,Anxa3,Bmp4,Cd63,Ctsh,Cyp1b1,Gadd45a,Dpp4,Efna1,Efnb2,Epha2,Ephb4,Fap,Fgf1,Fgf18,Fgfbp1,Fgfr1,Flt4,Gata2,Glul,Gpx1,Hmox1,Hspb1,Hyal1,Itga2,Jun,Kdr,Meox2,Met,Nfe2l2,Notch1,P2rx4,Serpine1,Pparg,Ptgs2,Sema3a,Sema4a,Shh,Slit2,Sox9,Sparc,Src,Stc1,Tgfb2,Tgfbr2,Vegfa,Cib1,Ceacam1,Hdac7,Tacstd2,Rgcc,Plxnd1,Sash1,Atoh8,Rin2,Amotl1,Fgf16,Card10,Kank1,Spred1,Zc3h12a,Kank2,Jcad,Star…
1_Member	GO Biological Processes	GO:0001667	ameboidal-type cell migration	-11.5465	-9.05916	93/417	11482,11541,11596,11684,11745,12159,12512,12767,13036,13078,13197,13482,13636,13642,13836,13846,13869,14089,14164,14172,14181,14182,14257,14268,14461,14573,14609,14645,14775,15368,15507,15586,16202,16398,16421,16476,16542,16776,17286,17295,17311,18024,18128,18187,18214,18438,18787,18858,19016,19225,20346,20347,20351,20358,20423,20563,20682,20692,20779,20855,20971,21808,21813,21961,22339,22411,239…	Acvrl1,Adora2b,Ager,Alox12,Anxa3,Bmp4,Cd63,Cxcr4,Ctsh,Cyp1b1,Gadd45a,Dpp4,Efna1,Efnb2,Epha2,Ephb4,Erbb4,Fap,Fgf1,Fgf18,Fgfbp1,Fgfr1,Flt4,Fn1,Gata2,Gdnf,Gja1,Glul,Gpx1,Hmox1,Hspb1,Hyal1,Ilk,Itga2,Itgb7,Jun,Kdr,Lama5,Meox2,Met,Kitl,Nfe2l2,Notch1,Nrp2,Ddr2,P2rx4,Serpine1,Pmp22,Pparg,Ptgs2,Sema3a,Sema3b,Sema4a,Sema6a,Shh,Slit2,Sox9,Sparc,Src,Stc1,Sdc4,Tgfb2,Tgfbr2,Tns1,Vegfa,Wnt11,Cib1,Ceacam1,Hdac7,…
1_Member	GO Biological Processes	GO:0045765	regulation of angiogenesis	-10.6342	-8.2147	74/312	11482,11504,11535,11555,11607,11745,12266,12274,12394,12491,12654,12767,12827,12828,13036,13078,13197,13636,13638,13835,13836,14066,14164,14172,14181,14461,14465,14645,15139,15277,15368,15507,15586,15945,16153,16402,16542,16854,16878,17242,17286,18024,18128,18787,19016,19225,20312,20319,20351,20358,20423,20692,20698,21808,21813,22339,23991,26365,56233,66214,67784,68545,70097,76905,105844,114715,1…	Acvrl1,Adamts1,Adm,Adrb2,Agtr1a,Anxa3,C3,C6,Runx1,Cd36,Chil1,Cxcr4,Col4a2,Col4a3,Ctsh,Cyp1b1,Gadd45a,Efna1,Efna3,Epha1,Epha2,F3,Fgf1,Fgf18,Fgfbp1,Gata2,Gata6,Glul,Hc,Hk2,Hmox1,Hspb1,Hyal1,Cxcl10,Il10,Itga5,Kdr,Lgals3,Lif,Mdk,Meox2,Nfe2l2,Notch1,Serpine1,Pparg,Ptgs2,Cx3cl1,Sfrp2,Sema4a,Sema6a,Shh,Sparc,Sphk1,Tgfb2,Tgfbr2,Vegfa,Cib1,Ceacam1,Hdac7,Rgcc,Plxnd1,Ecscr,Sash1,Lrg1,Card10,Spred1,Tlr3,Zc3h…
1_Member	GO Biological Processes	GO:0010594	regulation of endothelial cell migration	-10.6274	-8.2147	48/162	11482,11541,11596,11684,11745,12159,13197,13636,13836,14164,14172,14181,14182,14257,14461,14645,15368,15507,16542,17286,17295,18024,18128,18438,19016,19225,20351,20423,20563,20692,20855,22339,23991,26365,56233,66214,67916,70097,71093,74030,75723,80903,105844,114715,230738,240185,243362,320924	Acvrl1,Adora2b,Ager,Alox12,Anxa3,Bmp4,Gadd45a,Efna1,Epha2,Fgf1,Fgf18,Fgfbp1,Fgfr1,Flt4,Gata2,Glul,Hmox1,Hspb1,Kdr,Meox2,Met,Nfe2l2,Notch1,P2rx4,Pparg,Ptgs2,Sema4a,Shh,Slit2,Sparc,Stc1,Vegfa,Cib1,Ceacam1,Hdac7,Rgcc,Plpp3,Sash1,Atoh8,Rin2,Amotl1,Fgf16,Card10,Spred1,Zc3h12a,Jcad,Stard13,Ccbe1
1_Member	GO Biological Processes	GO:0043542	endothelial cell migration	-9.79374	-7.49287	54/204	11482,11541,11596,11684,11745,12159,13078,13197,13482,13636,13642,13836,13846,14089,14164,14172,14181,14182,14257,14461,14645,14775,15368,15507,16542,17286,17295,18024,18128,18438,19016,19225,20351,20423,20563,20692,20855,22339,23991,26365,56233,66214,67784,70097,71093,74030,75723,80903,105844,114715,230738,240185,243362,320924	Acvrl1,Adora2b,Ager,Alox12,Anxa3,Bmp4,Cyp1b1,Gadd45a,Dpp4,Efna1,Efnb2,Epha2,Ephb4,Fap,Fgf1,Fgf18,Fgfbp1,Fgfr1,Flt4,Gata2,Glul,Gpx1,Hmox1,Hspb1,Kdr,Meox2,Met,Nfe2l2,Notch1,P2rx4,Pparg,Ptgs2,Sema4a,Shh,Slit2,Sparc,Stc1,Vegfa,Cib1,Ceacam1,Hdac7,Rgcc,Plxnd1,Sash1,Atoh8,Rin2,Amotl1,Fgf16,Card10,Spred1,Zc3h12a,Jcad,Stard13,Ccbe1
1_Member	GO Biological Processes	GO:1904018	positive regulation of vasculature development	-9.62259	-7.34318	54/206	11482,11535,11607,11745,12266,12274,12394,12633,12654,12767,13036,13078,13642,13835,13846,14066,14164,14172,14181,14461,14465,15139,15277,15368,15507,15586,16153,16402,16542,16854,17242,18024,18128,18787,19225,20312,20319,20423,20698,21813,22339,23991,26365,56233,70097,74030,76854,76905,107869,142980,230738,240185,320910,320924	Acvrl1,Adm,Agtr1a,Anxa3,C3,C6,Runx1,Cflar,Chil1,Cxcr4,Ctsh,Cyp1b1,Efnb2,Epha1,Ephb4,F3,Fgf1,Fgf18,Fgfbp1,Gata2,Gata6,Hc,Hk2,Hmox1,Hspb1,Hyal1,Il10,Itga5,Kdr,Lgals3,Mdk,Nfe2l2,Notch1,Serpine1,Ptgs2,Cx3cl1,Sfrp2,Shh,Sphk1,Tgfbr2,Vegfa,Cib1,Ceacam1,Hdac7,Sash1,Rin2,Gper1,Lrg1,Cth,Tlr3,Zc3h12a,Jcad,Itgb8,Ccbe1
1_Member	GO Biological Processes	GO:0010634	positive regulation of epithelial cell migration	-8.85138	-6.64852	42/147	11541,11684,11745,12159,13036,14164,14172,14181,14182,14257,14461,15368,15507,15586,16398,16476,16542,17295,18024,18438,18787,19225,20423,20682,20692,20779,21808,21813,22339,23991,56233,67916,70097,71093,74030,75723,80903,230738,240185,320924,330662,384009	Adora2b,Alox12,Anxa3,Bmp4,Ctsh,Fgf1,Fgf18,Fgfbp1,Fgfr1,Flt4,Gata2,Hmox1,Hspb1,Hyal1,Itga2,Jun,Kdr,Met,Nfe2l2,P2rx4,Serpine1,Ptgs2,Shh,Sox9,Sparc,Src,Tgfb2,Tgfbr2,Vegfa,Cib1,Hdac7,Plpp3,Sash1,Atoh8,Rin2,Amotl1,Fgf16,Zc3h12a,Jcad,Ccbe1,Dock1,Glipr2
1_Member	GO Biological Processes	GO:0010595	positive regulation of endothelial cell migration	-7.61635	-5.60538	31/100	11541,11684,11745,12159,14164,14172,14181,14182,14257,14461,15368,15507,16542,17295,18024,18438,19225,20423,20692,22339,23991,56233,67916,70097,71093,74030,75723,80903,230738,240185,320924	Adora2b,Alox12,Anxa3,Bmp4,Fgf1,Fgf18,Fgfbp1,Fgfr1,Flt4,Gata2,Hmox1,Hspb1,Kdr,Met,Nfe2l2,P2rx4,Ptgs2,Shh,Sparc,Vegfa,Cib1,Hdac7,Plpp3,Sash1,Atoh8,Rin2,Amotl1,Fgf16,Zc3h12a,Jcad,Ccbe1
1_Member	GO Biological Processes	GO:0045766	positive regulation of angiogenesis	-7.45408	-5.47831	46/186	11482,11535,11607,11745,12266,12274,12394,12654,12767,13036,13078,13835,14066,14164,14172,14181,14461,14465,15139,15277,15368,15507,15586,16153,16402,16542,16854,17242,18024,18787,19225,20312,20319,20423,20698,21813,22339,23991,56233,70097,76905,142980,230738,240185,320910,320924	Acvrl1,Adm,Agtr1a,Anxa3,C3,C6,Runx1,Chil1,Cxcr4,Ctsh,Cyp1b1,Epha1,F3,Fgf1,Fgf18,Fgfbp1,Gata2,Gata6,Hc,Hk2,Hmox1,Hspb1,Hyal1,Il10,Itga5,Kdr,Lgals3,Mdk,Nfe2l2,Serpine1,Ptgs2,Cx3cl1,Sfrp2,Shh,Sphk1,Tgfbr2,Vegfa,Cib1,Hdac7,Sash1,Lrg1,Tlr3,Zc3h12a,Jcad,Itgb8,Ccbe1
2_Summary	GO Biological Processes	GO:0030155	regulation of cell adhesion	-18.6495	-15.2292	156/706	11482,11490,11555,11596,11684,11687,11847,11854,11856,12015,12043,12053,12159,12394,12491,12505,12512,12522,12571,12767,12842,13078,13405,13482,13636,13642,13835,13836,13841,13846,13866,13867,14161,14251,14268,14345,14348,14366,14369,14726,14732,14924,14960,14961,14998,15205,15216,15586,15894,15977,16007,16149,16153,16168,16190,16193,16195,16196,16202,16362,16396,16398,16402,16542,16774,16776,167…	Acvrl1,Adam15,Adrb2,Ager,Alox12,Alox15,Arg2,Rhod,Arhgap6,Bad,Bcl2,Bcl6,Bmp4,Runx1,Cd36,Cd44,Cd63,Cd83,Cdk6,Cxcr4,Col1a1,Cyp1b1,Dmd,Dpp4,Efna1,Efnb2,Epha1,Epha2,Epha7,Ephb4,Erbb2,Erbb3,Fga,Flot1,Fn1,Fut4,Fut9,Fzd4,Fzd7,Pdpn,Gpam,Magi1,H2-Aa,H2-Ab1,H2-DMa,Hes1,Hfe,Hyal1,Icam1,Ifnb1,Ccn1,Cd74,Il10,Il15,Il4ra,Il6,Il6st,Il7,Ilk,Irf1,Itch,Itga2,Itga5,Kdr,Lama3,Lama5,Lamb1,Lgals3,Lif,Loxl3,Lrp1,Lyn,Smad…
2_Member	GO Biological Processes	GO:0030155	regulation of cell adhesion	-18.6495	-15.2292	156/706	11482,11490,11555,11596,11684,11687,11847,11854,11856,12015,12043,12053,12159,12394,12491,12505,12512,12522,12571,12767,12842,13078,13405,13482,13636,13642,13835,13836,13841,13846,13866,13867,14161,14251,14268,14345,14348,14366,14369,14726,14732,14924,14960,14961,14998,15205,15216,15586,15894,15977,16007,16149,16153,16168,16190,16193,16195,16196,16202,16362,16396,16398,16402,16542,16774,16776,167…	Acvrl1,Adam15,Adrb2,Ager,Alox12,Alox15,Arg2,Rhod,Arhgap6,Bad,Bcl2,Bcl6,Bmp4,Runx1,Cd36,Cd44,Cd63,Cd83,Cdk6,Cxcr4,Col1a1,Cyp1b1,Dmd,Dpp4,Efna1,Efnb2,Epha1,Epha2,Epha7,Ephb4,Erbb2,Erbb3,Fga,Flot1,Fn1,Fut4,Fut9,Fzd4,Fzd7,Pdpn,Gpam,Magi1,H2-Aa,H2-Ab1,H2-DMa,Hes1,Hfe,Hyal1,Icam1,Ifnb1,Ccn1,Cd74,Il10,Il15,Il4ra,Il6,Il6st,Il7,Ilk,Irf1,Itch,Itga2,Itga5,Kdr,Lama3,Lama5,Lamb1,Lgals3,Lif,Loxl3,Lrp1,Lyn,Smad…
2_Member	GO Biological Processes	GO:0098609	cell-cell adhesion	-14.0672	-11.2304	150/748	11555,11596,11658,11684,11687,11829,11847,12015,12043,12053,12159,12160,12192,12215,12394,12505,12522,12555,12614,12628,12738,13052,13078,13482,13642,13841,13846,13866,14012,14161,14251,14345,14348,14460,14726,14732,14735,14924,14960,14961,14998,15205,15216,15894,15977,16007,16149,16153,16168,16190,16193,16195,16196,16362,16396,16402,16404,16421,16475,16582,16774,16776,16777,16854,16950,17096,171…	Adrb2,Ager,Alcam,Alox12,Alox15,Aqp4,Arg2,Bad,Bcl2,Bcl6,Bmp4,Bmp5,Zfp36l1,Bsg,Runx1,Cd44,Cd83,Cdh15,Celsr1,Cfh,Cldn2,Cxadr,Cyp1b1,Dpp4,Efnb2,Epha7,Ephb4,Erbb2,Mpzl2,Fga,Flot1,Fut4,Fut9,Gata1,Pdpn,Gpam,Gpc4,Magi1,H2-Aa,H2-Ab1,H2-DMa,Hes1,Hfe,Icam1,Ifnb1,Ccn1,Cd74,Il10,Il15,Il4ra,Il6,Il6st,Il7,Irf1,Itch,Itga5,Itga7,Itgb7,Ajuba,Kifc3,Lama3,Lama5,Lamb1,Lgals3,Loxl3,Lyn,Smad7,Mdk,Cd200,Msn,Pdgfra,Pkp1,…
2_Member	GO Biological Processes	GO:0002521	leukocyte differentiation	-13.7706	-10.9871	124/580	11596,11622,12010,12015,12018,12043,12051,12053,12159,12192,12306,12349,12393,12394,12505,12522,12525,12571,12902,12981,13639,13836,13866,14012,14063,14102,14184,14367,14369,14370,14456,14460,14461,14960,14961,14998,15001,15218,15977,15985,16149,16157,16168,16169,16182,16190,16193,16196,16362,16476,16847,16878,16950,17068,17096,17131,17242,17311,17387,18129,19016,19401,19419,19698,20297,20351,204…	Ager,Ahr,B2m,Bad,Bak1,Bcl2,Bcl3,Bcl6,Bmp4,Zfp36l1,Anxa2,Car2,Runx2,Runx1,Cd44,Cd83,Cd8a,Cdk6,Cr2,Csf2,Efna4,Epha2,Erbb2,Mpzl2,F2rl1,Fas,Fgfr3,Fzd5,Fzd7,Fzd8,Gas6,Gata1,Gata2,H2-Aa,H2-Ab1,H2-DMa,H2-Oa,Foxn1,Ifnb1,Cd79b,Cd74,Il11ra1,Il15,Il15ra,Il18r1,Il4ra,Il6,Il7,Irf1,Jun,Lepr,Lif,Loxl3,Ly6d,Lyn,Smad7,Mdk,Kitl,Mmp14,Notch2,Pparg,Rara,Rasgrp1,Relb,Ccl20,Sema4a,Shh,Sox4,Src,Stat6,Tgfbr2,Tnf,Tnfaip3…
2_Member	GO Biological Processes	GO:1902105	regulation of leukocyte differentiation	-10.9145	-8.47191	73/302	11596,12015,12053,12159,12192,12349,12394,12505,12522,12571,13866,14102,14184,14456,14461,14960,14998,15001,15218,15977,16149,16168,16169,16190,16193,16196,16362,16476,16878,16950,17096,17131,17242,17311,17387,18129,19401,19419,20297,20423,21813,21926,21946,21950,22361,22778,22780,26365,26379,56492,57757,59009,65963,66058,67122,70673,70809,74748,76527,80859,81897,83554,93694,107527,170826,215653,…	Ager,Bad,Bcl6,Bmp4,Zfp36l1,Car2,Runx1,Cd44,Cd83,Cdk6,Erbb2,Fas,Fgfr3,Gas6,Gata2,H2-Aa,H2-DMa,H2-Oa,Foxn1,Ifnb1,Cd74,Il15,Il15ra,Il4ra,Il6,Il7,Irf1,Jun,Lif,Loxl3,Lyn,Smad7,Mdk,Kitl,Mmp14,Notch2,Rara,Rasgrp1,Ccl20,Shh,Tgfbr2,Tnf,Pglyrp1,Tnfsf9,Vnn1,Ikzf1,Ikzf3,Ceacam1,Esrra,Cldn18,Pglyrp2,Sh3rf1,Tmem176b,Tmem176a,Nrarp,Prdm16,Clec2g,Slamf8,Il34,Nfkbiz,Tlr9,Fstl3,Clec2d,Il1rl2,Ppargc1b,Rassf2,Shb,Zc…
2_Member	GO Biological Processes	GO:0045785	positive regulation of cell adhesion	-10.3502	-7.97124	91/424	11596,11687,11854,12015,12053,12394,12491,12505,12512,12522,12571,13405,13482,13642,13835,13846,13866,14161,14251,14268,14345,14726,14732,14924,14960,14961,14998,15205,15586,15894,16007,16149,16168,16190,16193,16195,16196,16202,16362,16398,16402,16542,16878,17127,17131,17242,18806,19204,19401,19419,19697,20312,20423,20779,20971,21808,21813,21817,21926,21950,22339,22361,22778,23795,23991,26365,272…	Ager,Alox15,Rhod,Bad,Bcl6,Runx1,Cd36,Cd44,Cd63,Cd83,Cdk6,Dmd,Dpp4,Efnb2,Epha1,Ephb4,Erbb2,Fga,Flot1,Fn1,Fut4,Pdpn,Gpam,Magi1,H2-Aa,H2-Ab1,H2-DMa,Hes1,Hyal1,Icam1,Ccn1,Cd74,Il15,Il4ra,Il6,Il6st,Il7,Ilk,Irf1,Itga2,Itga5,Kdr,Lif,Smad3,Smad7,Mdk,Pld2,Ptafr,Rara,Rasgrp1,Rela,Cx3cl1,Shh,Src,Sdc4,Tgfb2,Tgfbr2,Tgm2,Tnf,Tnfsf9,Vegfa,Vnn1,Ikzf1,Agr2,Cib1,Ceacam1,Podxl,Egfl6,Net1,Vav3,Plpp3,Ndnf,Rin2,Dock8,…
2_Member	GO Biological Processes	GO:1903706	regulation of hemopoiesis	-10.0604	-7.73115	89/416	11596,12010,12015,12053,12159,12192,12349,12394,12505,12522,12571,13866,14102,14184,14456,14460,14461,14825,14960,14998,15001,15205,15218,15977,16149,16168,16169,16190,16193,16196,16362,16476,16542,16878,16950,17096,17131,17242,17311,17387,18024,18035,18128,18129,18712,19401,19411,19419,20297,20423,21813,21926,21946,21950,22339,22361,22695,22778,22780,23991,26365,26379,56492,57757,59009,65963,660…	Ager,B2m,Bad,Bcl6,Bmp4,Zfp36l1,Car2,Runx1,Cd44,Cd83,Cdk6,Erbb2,Fas,Fgfr3,Gas6,Gata1,Gata2,Cxcl1,H2-Aa,H2-DMa,H2-Oa,Hes1,Foxn1,Ifnb1,Cd74,Il15,Il15ra,Il4ra,Il6,Il7,Irf1,Jun,Kdr,Lif,Loxl3,Lyn,Smad7,Mdk,Kitl,Mmp14,Nfe2l2,Nfkbia,Notch1,Notch2,Pim1,Rara,Rarg,Rasgrp1,Ccl20,Shh,Tgfbr2,Tnf,Pglyrp1,Tnfsf9,Vegfa,Vnn1,Zfp36,Ikzf1,Ikzf3,Cib1,Ceacam1,Esrra,Cldn18,Pglyrp2,Sh3rf1,Tmem176b,Tmem176a,Nrarp,Tcim,Pr…
2_Member	GO Biological Processes	GO:0022407	regulation of cell-cell adhesion	-9.97324	-7.66124	88/411	11555,11596,11684,11687,11847,12015,12053,12159,12394,12505,12522,13482,13642,13841,13846,13866,14161,14251,14345,14348,14726,14732,14924,14960,14961,14998,15205,15216,15894,15977,16149,16153,16168,16190,16193,16195,16196,16362,16396,16854,16950,17096,17131,17242,19013,19091,19204,19401,19419,19697,20312,20390,20423,20779,20947,20971,21813,21926,21929,21950,22287,22339,22361,22778,26365,27205,538…	Adrb2,Ager,Alox12,Alox15,Arg2,Bad,Bcl6,Bmp4,Runx1,Cd44,Cd83,Dpp4,Efnb2,Epha7,Ephb4,Erbb2,Fga,Flot1,Fut4,Fut9,Pdpn,Gpam,Magi1,H2-Aa,H2-Ab1,H2-DMa,Hes1,Hfe,Icam1,Ifnb1,Cd74,Il10,Il15,Il4ra,Il6,Il6st,Il7,Irf1,Itch,Lgals3,Loxl3,Lyn,Smad7,Mdk,Ppara,Prkg1,Ptafr,Rara,Rasgrp1,Rela,Cx3cl1,Sftpd,Shh,Src,Swap70,Sdc4,Tgfbr2,Tnf,Tnfaip3,Tnfsf9,Scgb1a1,Vegfa,Vnn1,Ikzf1,Ceacam1,Podxl,Celsr2,C1qtnf1,Trpv4,Rgcc,N…
2_Member	GO Biological Processes	GO:0030098	lymphocyte differentiation	-9.3141	-7.05513	85/403	11622,12010,12015,12018,12043,12051,12053,12159,12192,12393,12394,12505,12522,12525,12571,12902,13866,14012,14102,14367,14369,14370,14456,14960,14961,14998,15001,15218,15977,15985,16149,16157,16168,16169,16182,16190,16193,16196,16362,16847,16950,17068,17131,17242,17387,18129,19401,19419,19698,20297,20351,20423,20677,20852,21813,21929,21946,21950,22174,22361,22778,22780,27060,53314,56233,56708,577…	Ahr,B2m,Bad,Bak1,Bcl2,Bcl3,Bcl6,Bmp4,Zfp36l1,Runx2,Runx1,Cd44,Cd83,Cd8a,Cdk6,Cr2,Erbb2,Mpzl2,Fas,Fzd5,Fzd7,Fzd8,Gas6,H2-Aa,H2-Ab1,H2-DMa,H2-Oa,Foxn1,Ifnb1,Cd79b,Cd74,Il11ra1,Il15,Il15ra,Il18r1,Il4ra,Il6,Il7,Irf1,Lepr,Loxl3,Ly6d,Smad7,Mdk,Mmp14,Notch2,Rara,Rasgrp1,Relb,Ccl20,Sema4a,Shh,Sox4,Stat6,Tgfbr2,Tnfaip3,Pglyrp1,Tnfsf9,Tyro3,Vnn1,Ikzf1,Ikzf3,Tcirg1,Batf,Hdac7,Clcf1,Pglyrp2,Rsad2,Sh3rf1,Nrar…
2_Member	GO Biological Processes	GO:0045619	regulation of lymphocyte differentiation	-8.87536	-6.66809	49/186	12015,12053,12159,12192,12394,12505,12522,13866,14102,14456,14960,14998,15001,15218,15977,16149,16168,16169,16190,16193,16196,16362,16950,17131,17242,17387,19401,19419,20297,20423,21813,21946,21950,22361,22778,22780,57757,59009,67122,74748,80859,81897,107527,230126,230738,240354,240873,243910,320404	Bad,Bcl6,Bmp4,Zfp36l1,Runx1,Cd44,Cd83,Erbb2,Fas,Gas6,H2-Aa,H2-DMa,H2-Oa,Foxn1,Ifnb1,Cd74,Il15,Il15ra,Il4ra,Il6,Il7,Irf1,Loxl3,Smad7,Mdk,Mmp14,Rara,Rasgrp1,Ccl20,Shh,Tgfbr2,Pglyrp1,Tnfsf9,Vnn1,Ikzf1,Ikzf3,Pglyrp2,Sh3rf1,Nrarp,Slamf8,Nfkbiz,Tlr9,Il1rl2,Shb,Zc3h12a,Malt1,Tnfsf18,Nfkbid,Itpkb
2_Member	GO Biological Processes	GO:0042110	T cell activation	-8.4853	-6.33603	98/507	11596,11847,12010,12015,12043,12051,12053,12159,12192,12393,12394,12505,12522,12525,12571,12767,13052,13482,13642,13846,13866,14012,14063,14102,14367,14369,14370,14609,14732,14960,14961,14998,15001,15205,15216,15218,15894,15977,16149,16168,16182,16190,16193,16195,16196,16362,16396,16847,16854,16950,17127,17131,17242,17698,18439,18826,19171,19401,19419,19698,20297,20351,20390,20423,20677,20852,209…	Ager,Arg2,B2m,Bad,Bcl2,Bcl3,Bcl6,Bmp4,Zfp36l1,Runx2,Runx1,Cd44,Cd83,Cd8a,Cdk6,Cxcr4,Cxadr,Dpp4,Efnb2,Ephb4,Erbb2,Mpzl2,F2rl1,Fas,Fzd5,Fzd7,Fzd8,Gja1,Gpam,H2-Aa,H2-Ab1,H2-DMa,H2-Oa,Hes1,Hfe,Foxn1,Icam1,Ifnb1,Cd74,Il15,Il18r1,Il4ra,Il6,Il6st,Il7,Irf1,Itch,Lepr,Lgals3,Loxl3,Smad3,Smad7,Mdk,Msn,P2rx7,Lcp1,Psmb10,Rara,Rasgrp1,Relb,Ccl20,Sema4a,Sftpd,Shh,Sox4,Stat6,Sdc4,Tgfbr2,Tnfsf9,Trex1,Scgb1a1,Vnn1…
2_Member	GO Biological Processes	GO:0030217	T cell differentiation	-7.98077	-5.89442	62/277	12010,12015,12043,12051,12053,12159,12192,12393,12394,12505,12522,12525,12571,13866,14012,14102,14367,14369,14370,14960,14998,15001,15218,15977,16149,16168,16182,16190,16193,16196,16362,16847,16950,17131,17242,19401,19419,19698,20297,20351,20423,20677,20852,21813,21950,22361,22778,27060,53314,58185,59009,67122,80859,103743,107527,107568,230126,230738,240354,240873,243910,320404	B2m,Bad,Bcl2,Bcl3,Bcl6,Bmp4,Zfp36l1,Runx2,Runx1,Cd44,Cd83,Cd8a,Cdk6,Erbb2,Mpzl2,Fas,Fzd5,Fzd7,Fzd8,H2-Aa,H2-DMa,H2-Oa,Foxn1,Ifnb1,Cd74,Il15,Il18r1,Il4ra,Il6,Il7,Irf1,Lepr,Loxl3,Smad7,Mdk,Rara,Rasgrp1,Relb,Ccl20,Sema4a,Shh,Sox4,Stat6,Tgfbr2,Tnfsf9,Vnn1,Ikzf1,Tcirg1,Batf,Rsad2,Sh3rf1,Nrarp,Nfkbiz,Tmem98,Il1rl2,Wwp1,Shb,Zc3h12a,Malt1,Tnfsf18,Nfkbid,Itpkb
2_Member	GO Biological Processes	GO:0007159	leukocyte cell-cell adhesion	-7.4185	-5.44532	69/332	11596,11847,12015,12053,12159,12394,12505,12522,12628,13482,13642,13846,13866,14345,14348,14732,14960,14961,14998,15205,15216,15894,15977,16149,16168,16190,16193,16195,16196,16362,16396,16402,16421,16854,16950,17131,17242,17698,19013,19204,19401,19419,19697,20390,20423,20868,20971,21813,21926,21950,22287,22361,22778,26365,57783,67122,67547,76088,80859,107527,208650,230126,230738,234199,240354,240…	Ager,Arg2,Bad,Bcl6,Bmp4,Runx1,Cd44,Cd83,Cfh,Dpp4,Efnb2,Ephb4,Erbb2,Fut4,Fut9,Gpam,H2-Aa,H2-Ab1,H2-DMa,Hes1,Hfe,Icam1,Ifnb1,Cd74,Il15,Il4ra,Il6,Il6st,Il7,Irf1,Itch,Itga5,Itgb7,Lgals3,Loxl3,Smad7,Mdk,Msn,Ppara,Ptafr,Rara,Rasgrp1,Rela,Sftpd,Shh,Stk10,Sdc4,Tgfbr2,Tnf,Tnfsf9,Scgb1a1,Vnn1,Ikzf1,Ceacam1,Tnip1,Nrarp,Slc39a8,Dock8,Nfkbiz,Il1rl2,Cblb,Shb,Zc3h12a,Fgl1,Malt1,Tnfsf18,Vtcn1,Nfkbid,Itpkb
2_Member	GO Biological Processes	GO:0050865	regulation of cell activation	-7.23506	-5.29664	122/710	11541,11555,11596,11622,11684,11847,11988,12015,12043,12053,12159,12192,12394,12505,12522,12638,12921,13032,13482,13642,13846,13866,14063,14102,14219,14456,14461,14726,14732,14960,14961,14998,15001,15205,15216,15218,15368,15977,16149,16153,16165,16168,16169,16190,16193,16195,16196,16362,16396,16803,16854,16911,16950,17096,17131,17242,17387,17470,17874,18595,18784,18806,19016,19091,19204,19267,194…	Adora2b,Adrb2,Ager,Ahr,Alox12,Arg2,Slc7a2,Bad,Bcl2,Bcl6,Bmp4,Zfp36l1,Runx1,Cd44,Cd83,Cftr,Crhr1,Ctsc,Dpp4,Efnb2,Ephb4,Erbb2,F2rl1,Fas,Ccn2,Gas6,Gata2,Pdpn,Gpam,H2-Aa,H2-Ab1,H2-DMa,H2-Oa,Hes1,Hfe,Foxn1,Hmox1,Ifnb1,Cd74,Il10,Il13ra2,Il15,Il15ra,Il4ra,Il6,Il6st,Il7,Irf1,Itch,Lbp,Lgals3,Lmo4,Loxl3,Lyn,Smad7,Mdk,Mmp14,Cd200,Myd88,Pdgfra,Pla2g5,Pld2,Pparg,Prkg1,Ptafr,Ptpre,Rara,Rasgrp1,Ccl20,Cx3cl1,Sft…
2_Member	GO Biological Processes	GO:1903037	regulation of leukocyte cell-cell adhesion	-6.80641	-4.94036	62/297	11596,11847,12015,12053,12159,12394,12505,12522,13482,13642,13846,13866,14345,14348,14732,14960,14961,14998,15205,15216,15894,15977,16149,16168,16190,16193,16195,16196,16362,16396,16854,16950,17131,17242,19013,19204,19401,19419,19697,20390,20423,20971,21813,21926,21950,22287,22361,22778,26365,67122,76088,80859,107527,208650,230126,230738,234199,240354,240873,242122,243910,320404	Ager,Arg2,Bad,Bcl6,Bmp4,Runx1,Cd44,Cd83,Dpp4,Efnb2,Ephb4,Erbb2,Fut4,Fut9,Gpam,H2-Aa,H2-Ab1,H2-DMa,Hes1,Hfe,Icam1,Ifnb1,Cd74,Il15,Il4ra,Il6,Il6st,Il7,Irf1,Itch,Lgals3,Loxl3,Smad7,Mdk,Ppara,Ptafr,Rara,Rasgrp1,Rela,Sftpd,Shh,Sdc4,Tgfbr2,Tnf,Tnfsf9,Scgb1a1,Vnn1,Ikzf1,Ceacam1,Nrarp,Dock8,Nfkbiz,Il1rl2,Cblb,Shb,Zc3h12a,Fgl1,Malt1,Tnfsf18,Vtcn1,Nfkbid,Itpkb
2_Member	GO Biological Processes	GO:0045580	regulation of T cell differentiation	-6.63406	-4.80964	39/155	12015,12053,12159,12394,12505,12522,13866,14960,14998,15001,15218,15977,16149,16168,16190,16193,16196,16362,16950,17131,17242,19401,19419,20297,20423,21813,21950,22361,22778,59009,67122,80859,107527,230126,230738,240354,240873,243910,320404	Bad,Bcl6,Bmp4,Runx1,Cd44,Cd83,Erbb2,H2-Aa,H2-DMa,H2-Oa,Foxn1,Ifnb1,Cd74,Il15,Il4ra,Il6,Il7,Irf1,Loxl3,Smad7,Mdk,Rara,Rasgrp1,Ccl20,Shh,Tgfbr2,Tnfsf9,Vnn1,Ikzf1,Sh3rf1,Nrarp,Nfkbiz,Il1rl2,Shb,Zc3h12a,Malt1,Tnfsf18,Nfkbid,Itpkb
2_Member	GO Biological Processes	GO:0022409	positive regulation of cell-cell adhesion	-6.59409	-4.77941	55/255	11596,11687,12015,12053,12394,12505,12522,13482,13642,13846,14161,14251,14345,14726,14732,14924,14960,14961,14998,15205,15894,16149,16168,16190,16193,16195,16196,16362,17131,17242,19204,19401,19419,19697,20312,20423,21813,21926,21950,22361,22778,26365,27205,67916,76088,80859,83554,99571,107527,230126,234839,240354,242122,243910,320404	Ager,Alox15,Bad,Bcl6,Runx1,Cd44,Cd83,Dpp4,Efnb2,Ephb4,Fga,Flot1,Fut4,Pdpn,Gpam,Magi1,H2-Aa,H2-Ab1,H2-DMa,Hes1,Icam1,Cd74,Il15,Il4ra,Il6,Il6st,Il7,Irf1,Smad7,Mdk,Ptafr,Rara,Rasgrp1,Rela,Cx3cl1,Shh,Tgfbr2,Tnf,Tnfsf9,Vnn1,Ikzf1,Ceacam1,Podxl,Plpp3,Dock8,Nfkbiz,Fstl3,Fgg,Il1rl2,Shb,Piezo1,Malt1,Vtcn1,Nfkbid,Itpkb
2_Member	GO Biological Processes	GO:0002694	regulation of leukocyte activation	-6.38947	-4.59752	113/668	11541,11596,11622,11847,11988,12015,12043,12053,12159,12192,12394,12505,12522,12638,12921,13032,13482,13642,13846,13866,14063,14102,14456,14461,14732,14960,14961,14998,15001,15205,15216,15218,15368,15977,16149,16153,16165,16168,16169,16190,16193,16195,16196,16362,16396,16803,16854,16950,17096,17131,17242,17387,17470,17874,18784,18806,19016,19204,19267,19401,19419,20297,20312,20390,20423,20698,208…	Adora2b,Ager,Ahr,Arg2,Slc7a2,Bad,Bcl2,Bcl6,Bmp4,Zfp36l1,Runx1,Cd44,Cd83,Cftr,Crhr1,Ctsc,Dpp4,Efnb2,Ephb4,Erbb2,F2rl1,Fas,Gas6,Gata2,Gpam,H2-Aa,H2-Ab1,H2-DMa,H2-Oa,Hes1,Hfe,Foxn1,Hmox1,Ifnb1,Cd74,Il10,Il13ra2,Il15,Il15ra,Il4ra,Il6,Il6st,Il7,Irf1,Itch,Lbp,Lgals3,Loxl3,Lyn,Smad7,Mdk,Mmp14,Cd200,Myd88,Pla2g5,Pld2,Pparg,Ptafr,Ptpre,Rara,Rasgrp1,Ccl20,Cx3cl1,Sftpd,Shh,Sphk1,Stat6,Sdc4,Tff2,Tgfbr2,Tlr4,…
2_Member	GO Biological Processes	GO:1902107	positive regulation of leukocyte differentiation	-5.83169	-4.13013	40/172	11596,12015,12053,12192,12349,12394,12522,14456,14960,14998,16149,16168,16169,16190,16193,16196,16362,16476,16878,17242,17311,17387,18129,19401,19419,20423,21813,21926,21950,22361,22778,76527,80859,107527,170826,230126,238377,240354,243910,320404	Ager,Bad,Bcl6,Zfp36l1,Car2,Runx1,Cd83,Gas6,H2-Aa,H2-DMa,Cd74,Il15,Il15ra,Il4ra,Il6,Il7,Irf1,Jun,Lif,Mdk,Kitl,Mmp14,Notch2,Rara,Rasgrp1,Shh,Tgfbr2,Tnf,Tnfsf9,Vnn1,Ikzf1,Il34,Nfkbiz,Il1rl2,Ppargc1b,Shb,Gpr68,Malt1,Nfkbid,Itpkb
2_Member	GO Biological Processes	GO:0050863	regulation of T cell activation	-5.65034	-3.98076	61/313	11596,11847,12015,12053,12159,12394,12505,12522,13482,13642,13846,13866,14732,14960,14961,14998,15001,15205,15216,15218,15977,16149,16168,16190,16193,16195,16196,16362,16396,16854,16950,17131,17242,19401,19419,20297,20390,20423,20971,21813,21950,22040,22287,22361,22778,26365,59009,67122,76088,80859,107527,208650,227753,230126,230738,234199,240354,240873,242122,243910,320404	Ager,Arg2,Bad,Bcl6,Bmp4,Runx1,Cd44,Cd83,Dpp4,Efnb2,Ephb4,Erbb2,Gpam,H2-Aa,H2-Ab1,H2-DMa,H2-Oa,Hes1,Hfe,Foxn1,Ifnb1,Cd74,Il15,Il4ra,Il6,Il6st,Il7,Irf1,Itch,Lgals3,Loxl3,Smad7,Mdk,Rara,Rasgrp1,Ccl20,Sftpd,Shh,Sdc4,Tgfbr2,Tnfsf9,Trex1,Scgb1a1,Vnn1,Ikzf1,Ceacam1,Sh3rf1,Nrarp,Dock8,Nfkbiz,Il1rl2,Cblb,Gsn,Shb,Zc3h12a,Fgl1,Malt1,Tnfsf18,Vtcn1,Nfkbid,Itpkb
2_Member	GO Biological Processes	GO:0045621	positive regulation of lymphocyte differentiation	-5.62574	-3.96507	29/109	12015,12053,12394,12522,14456,14960,14998,16149,16168,16169,16190,16193,16196,16362,17242,17387,19401,19419,20423,21813,21950,22361,22778,80859,107527,230126,240354,243910,320404	Bad,Bcl6,Runx1,Cd83,Gas6,H2-Aa,H2-DMa,Cd74,Il15,Il15ra,Il4ra,Il6,Il7,Irf1,Mdk,Mmp14,Rara,Rasgrp1,Shh,Tgfbr2,Tnfsf9,Vnn1,Ikzf1,Nfkbiz,Il1rl2,Shb,Malt1,Nfkbid,Itpkb
2_Member	GO Biological Processes	GO:1903708	positive regulation of hemopoiesis	-5.21222	-3.6147	45/214	11596,12015,12053,12192,12349,12394,12522,14456,14460,14461,14825,14960,14998,16149,16168,16169,16190,16193,16196,16362,16476,16878,17242,17311,17387,18129,19401,19419,20423,21813,21926,21950,22361,22778,76527,80859,107527,170826,226421,230126,238377,240354,243910,320404,100038882	Ager,Bad,Bcl6,Zfp36l1,Car2,Runx1,Cd83,Gas6,Gata1,Gata2,Cxcl1,H2-Aa,H2-DMa,Cd74,Il15,Il15ra,Il4ra,Il6,Il7,Irf1,Jun,Lif,Mdk,Kitl,Mmp14,Notch2,Rara,Rasgrp1,Shh,Tgfbr2,Tnf,Tnfsf9,Vnn1,Ikzf1,Il34,Nfkbiz,Il1rl2,Ppargc1b,Rab7b,Shb,Gpr68,Malt1,Nfkbid,Itpkb,Isg15
2_Member	GO Biological Processes	GO:0045582	positive regulation of T cell differentiation	-4.76461	-3.24281	25/96	12015,12053,12394,12522,14960,14998,16149,16190,16193,16196,16362,17242,19401,19419,20423,21813,21950,22361,22778,80859,107527,230126,240354,243910,320404	Bad,Bcl6,Runx1,Cd83,H2-Aa,H2-DMa,Cd74,Il4ra,Il6,Il7,Irf1,Mdk,Rara,Rasgrp1,Shh,Tgfbr2,Tnfsf9,Vnn1,Ikzf1,Nfkbiz,Il1rl2,Shb,Malt1,Nfkbid,Itpkb
2_Member	GO Biological Processes	GO:1903039	positive regulation of leukocyte cell-cell adhesion	-4.71126	-3.19581	43/210	11596,12015,12053,12394,12505,12522,13482,13642,13846,14345,14732,14960,14961,14998,15205,15894,16149,16168,16190,16193,16195,16196,16362,17242,19204,19401,19419,19697,20423,21813,21926,21950,22361,22778,26365,76088,80859,107527,230126,240354,242122,243910,320404	Ager,Bad,Bcl6,Runx1,Cd44,Cd83,Dpp4,Efnb2,Ephb4,Fut4,Gpam,H2-Aa,H2-Ab1,H2-DMa,Hes1,Icam1,Cd74,Il15,Il4ra,Il6,Il6st,Il7,Irf1,Mdk,Ptafr,Rara,Rasgrp1,Rela,Shh,Tgfbr2,Tnf,Tnfsf9,Vnn1,Ikzf1,Ceacam1,Dock8,Nfkbiz,Il1rl2,Shb,Malt1,Vtcn1,Nfkbid,Itpkb
2_Member	GO Biological Processes	GO:0070661	leukocyte proliferation	-4.60769	-3.10903	61/337	11596,11622,11847,12043,12053,12159,12505,12759,12767,12902,13866,14063,14609,14732,14960,14961,15205,15977,16149,16153,16168,16193,16195,16196,16362,16396,16854,17096,17311,17698,17874,18162,18439,19171,20312,20390,20423,20440,20971,21813,21898,21950,22287,22780,26365,27060,56708,57257,58206,59009,76088,76527,77125,81897,208650,230126,240354,240873,242122,387510,545649	Ager,Ahr,Arg2,Bcl2,Bcl6,Bmp4,Cd44,Clu,Cxcr4,Cr2,Erbb2,F2rl1,Gja1,Gpam,H2-Aa,H2-Ab1,Hes1,Ifnb1,Cd74,Il10,Il15,Il6,Il6st,Il7,Irf1,Itch,Lgals3,Lyn,Kitl,Msn,Myd88,Npr3,P2rx7,Psmb10,Cx3cl1,Sftpd,Shh,St6gal1,Sdc4,Tgfbr2,Tlr4,Tnfsf9,Scgb1a1,Ikzf3,Ceacam1,Tcirg1,Clcf1,Vav3,Zbtb32,Sh3rf1,Dock8,Il34,Il33,Tlr9,Cblb,Shb,Malt1,Tnfsf18,Vtcn1,Ifnk,Gm13276
2_Member	GO Biological Processes	GO:0050870	positive regulation of T cell activation	-3.67766	-2.33469	37/190	11596,12015,12053,12394,12522,13482,13642,13846,14732,14960,14961,14998,15205,16149,16168,16190,16193,16195,16196,16362,17242,19401,19419,20423,21813,21950,22361,22778,26365,76088,80859,107527,230126,240354,242122,243910,320404	Ager,Bad,Bcl6,Runx1,Cd83,Dpp4,Efnb2,Ephb4,Gpam,H2-Aa,H2-Ab1,H2-DMa,Hes1,Cd74,Il15,Il4ra,Il6,Il6st,Il7,Irf1,Mdk,Rara,Rasgrp1,Shh,Tgfbr2,Tnfsf9,Vnn1,Ikzf1,Ceacam1,Dock8,Nfkbiz,Il1rl2,Shb,Malt1,Vtcn1,Nfkbid,Itpkb
2_Member	GO Biological Processes	GO:0032943	mononuclear cell proliferation	-3.24266	-1.97664	53/316	11596,11622,11847,12043,12053,12159,12505,12767,12902,13866,14609,14732,14960,14961,15205,15977,16149,16153,16168,16193,16195,16196,16362,16396,16854,17096,17698,17874,18439,19171,20390,20423,20440,20971,21813,21898,21950,22287,22780,26365,56708,57257,58206,59009,76088,81897,208650,230126,240354,240873,242122,387510,545649	Ager,Ahr,Arg2,Bcl2,Bcl6,Bmp4,Cd44,Cxcr4,Cr2,Erbb2,Gja1,Gpam,H2-Aa,H2-Ab1,Hes1,Ifnb1,Cd74,Il10,Il15,Il6,Il6st,Il7,Irf1,Itch,Lgals3,Lyn,Msn,Myd88,P2rx7,Psmb10,Sftpd,Shh,St6gal1,Sdc4,Tgfbr2,Tlr4,Tnfsf9,Scgb1a1,Ikzf3,Ceacam1,Clcf1,Vav3,Zbtb32,Sh3rf1,Dock8,Tlr9,Cblb,Shb,Malt1,Tnfsf18,Vtcn1,Ifnk,Gm13276
2_Member	GO Biological Processes	GO:0051249	regulation of lymphocyte activation	-3.10457	-1.87362	85/568	11596,11622,11847,12015,12043,12053,12159,12192,12394,12505,12522,13482,13642,13846,13866,14102,14456,14732,14960,14961,14998,15001,15205,15216,15218,15977,16149,16153,16168,16169,16190,16193,16195,16196,16362,16396,16854,16950,17096,17131,17242,17387,17874,19401,19419,20297,20390,20423,20852,20971,21813,21898,21929,21946,21950,22040,22174,22287,22361,22778,22780,26365,56708,57257,57757,59009,671…	Ager,Ahr,Arg2,Bad,Bcl2,Bcl6,Bmp4,Zfp36l1,Runx1,Cd44,Cd83,Dpp4,Efnb2,Ephb4,Erbb2,Fas,Gas6,Gpam,H2-Aa,H2-Ab1,H2-DMa,H2-Oa,Hes1,Hfe,Foxn1,Ifnb1,Cd74,Il10,Il15,Il15ra,Il4ra,Il6,Il6st,Il7,Irf1,Itch,Lgals3,Loxl3,Lyn,Smad7,Mdk,Mmp14,Myd88,Rara,Rasgrp1,Ccl20,Sftpd,Shh,Stat6,Sdc4,Tgfbr2,Tlr4,Tnfaip3,Pglyrp1,Tnfsf9,Trex1,Tyro3,Scgb1a1,Vnn1,Ikzf1,Ikzf3,Ceacam1,Clcf1,Vav3,Pglyrp2,Sh3rf1,Nrarp,Tnfsf13,Slamf8,…
2_Member	GO Biological Processes	GO:0046651	lymphocyte proliferation	-3.09612	-1.86611	52/313	11596,11622,11847,12043,12053,12159,12505,12767,12902,13866,14609,14732,14960,14961,15205,15977,16149,16153,16168,16193,16195,16196,16362,16396,16854,17096,17698,17874,18439,19171,20390,20423,20971,21813,21898,21950,22287,22780,26365,56708,57257,58206,59009,76088,81897,208650,230126,240354,240873,242122,387510,545649	Ager,Ahr,Arg2,Bcl2,Bcl6,Bmp4,Cd44,Cxcr4,Cr2,Erbb2,Gja1,Gpam,H2-Aa,H2-Ab1,Hes1,Ifnb1,Cd74,Il10,Il15,Il6,Il6st,Il7,Irf1,Itch,Lgals3,Lyn,Msn,Myd88,P2rx7,Psmb10,Sftpd,Shh,Sdc4,Tgfbr2,Tlr4,Tnfsf9,Scgb1a1,Ikzf3,Ceacam1,Clcf1,Vav3,Zbtb32,Sh3rf1,Dock8,Tlr9,Cblb,Shb,Malt1,Tnfsf18,Vtcn1,Ifnk,Gm13276
2_Member	GO Biological Processes	GO:0032944	regulation of mononuclear cell proliferation	-2.93116	-1.72874	40/229	11596,11622,11847,12043,12053,12159,12505,13866,14732,14960,14961,15205,16149,16153,16168,16193,16195,16196,16362,16396,16854,17096,17874,20390,20423,20440,20971,21813,21898,21950,22287,22780,26365,56708,57257,59009,81897,208650,240873,242122	Ager,Ahr,Arg2,Bcl2,Bcl6,Bmp4,Cd44,Erbb2,Gpam,H2-Aa,H2-Ab1,Hes1,Cd74,Il10,Il15,Il6,Il6st,Il7,Irf1,Itch,Lgals3,Lyn,Myd88,Sftpd,Shh,St6gal1,Sdc4,Tgfbr2,Tlr4,Tnfsf9,Scgb1a1,Ikzf3,Ceacam1,Clcf1,Vav3,Sh3rf1,Tlr9,Cblb,Tnfsf18,Vtcn1
2_Member	GO Biological Processes	GO:0070663	regulation of leukocyte proliferation	-2.79899	-1.6311	41/240	11596,11622,11847,12043,12053,12159,12505,13866,14732,14960,14961,15205,16149,16153,16168,16193,16195,16196,16362,16396,16854,17096,17311,17874,20390,20423,20440,20971,21813,21898,21950,22287,22780,26365,56708,57257,59009,81897,208650,240873,242122	Ager,Ahr,Arg2,Bcl2,Bcl6,Bmp4,Cd44,Erbb2,Gpam,H2-Aa,H2-Ab1,Hes1,Cd74,Il10,Il15,Il6,Il6st,Il7,Irf1,Itch,Lgals3,Lyn,Kitl,Myd88,Sftpd,Shh,St6gal1,Sdc4,Tgfbr2,Tlr4,Tnfsf9,Scgb1a1,Ikzf3,Ceacam1,Clcf1,Vav3,Sh3rf1,Tlr9,Cblb,Tnfsf18,Vtcn1
2_Member	GO Biological Processes	GO:0050670	regulation of lymphocyte proliferation	-2.77333	-1.61307	39/226	11596,11622,11847,12043,12053,12159,12505,13866,14732,14960,14961,15205,16149,16153,16168,16193,16195,16196,16362,16396,16854,17096,17874,20390,20423,20971,21813,21898,21950,22287,22780,26365,56708,57257,59009,81897,208650,240873,242122	Ager,Ahr,Arg2,Bcl2,Bcl6,Bmp4,Cd44,Erbb2,Gpam,H2-Aa,H2-Ab1,Hes1,Cd74,Il10,Il15,Il6,Il6st,Il7,Irf1,Itch,Lgals3,Lyn,Myd88,Sftpd,Shh,Sdc4,Tgfbr2,Tlr4,Tnfsf9,Scgb1a1,Ikzf3,Ceacam1,Clcf1,Vav3,Sh3rf1,Tlr9,Cblb,Tnfsf18,Vtcn1
2_Member	GO Biological Processes	GO:0042098	T cell proliferation	-2.08939	-1.09202	34/209	11596,11847,12159,12505,12767,13866,14609,14732,14960,14961,15205,16168,16193,16195,16362,16396,16854,17698,18439,19171,20390,20423,20971,21813,21950,22287,26365,58206,59009,76088,208650,240354,240873,242122	Ager,Arg2,Bmp4,Cd44,Cxcr4,Erbb2,Gja1,Gpam,H2-Aa,H2-Ab1,Hes1,Il15,Il6,Il6st,Irf1,Itch,Lgals3,Msn,P2rx7,Psmb10,Sftpd,Shh,Sdc4,Tgfbr2,Tnfsf9,Scgb1a1,Ceacam1,Zbtb32,Sh3rf1,Dock8,Cblb,Malt1,Tnfsf18,Vtcn1
3_Summary	GO Biological Processes	GO:0023014	signal transduction by protein phosphorylation	-18.5408	-15.1874	170/799	11555,11556,11596,11687,11910,12159,12192,12266,12390,12411,12491,12505,12633,12654,12955,13036,13197,13405,13448,13608,13614,13636,13836,13838,13841,13866,13869,13982,14013,14062,14063,14102,14161,14164,14172,14182,14183,14184,14219,14257,14268,14366,14367,14370,14456,14745,14783,14812,15499,15531,15894,16007,16149,16193,16202,16337,16396,16475,16476,16542,16543,16847,16878,16971,17096,17164,172…	Adrb2,Adrb3,Ager,Alox15,Atf3,Bmp4,Zfp36l1,C3,Cav2,Cbs,Cd36,Cd44,Cflar,Chil1,Cryab,Ctsh,Gadd45a,Dmd,Dok1,Edar,Edn1,Efna1,Epha2,Epha4,Epha7,Erbb2,Erbb4,Esr1,Mecom,F2r,F2rl1,Fas,Fga,Fgf1,Fgf18,Fgfr1,Fgfr2,Fgfr3,Ccn2,Flt4,Fn1,Fzd4,Fzd5,Fzd8,Gas6,Lpar1,Grb10,Grin2b,Hsf1,Ndst1,Icam1,Ccn1,Cd74,Il6,Ilk,Insr,Itch,Ajuba,Jun,Kdr,Mdfic,Lepr,Lif,Lrp1,Lyn,Mapkapk2,Mdfi,Met,Kitl,Gadd45b,Myd88,Ncf1,Nqo2,Notch1,N…
3_Member	GO Biological Processes	GO:0023014	signal transduction by protein phosphorylation	-18.5408	-15.1874	170/799	11555,11556,11596,11687,11910,12159,12192,12266,12390,12411,12491,12505,12633,12654,12955,13036,13197,13405,13448,13608,13614,13636,13836,13838,13841,13866,13869,13982,14013,14062,14063,14102,14161,14164,14172,14182,14183,14184,14219,14257,14268,14366,14367,14370,14456,14745,14783,14812,15499,15531,15894,16007,16149,16193,16202,16337,16396,16475,16476,16542,16543,16847,16878,16971,17096,17164,172…	Adrb2,Adrb3,Ager,Alox15,Atf3,Bmp4,Zfp36l1,C3,Cav2,Cbs,Cd36,Cd44,Cflar,Chil1,Cryab,Ctsh,Gadd45a,Dmd,Dok1,Edar,Edn1,Efna1,Epha2,Epha4,Epha7,Erbb2,Erbb4,Esr1,Mecom,F2r,F2rl1,Fas,Fga,Fgf1,Fgf18,Fgfr1,Fgfr2,Fgfr3,Ccn2,Flt4,Fn1,Fzd4,Fzd5,Fzd8,Gas6,Lpar1,Grb10,Grin2b,Hsf1,Ndst1,Icam1,Ccn1,Cd74,Il6,Ilk,Insr,Itch,Ajuba,Jun,Kdr,Mdfic,Lepr,Lif,Lrp1,Lyn,Mapkapk2,Mdfi,Met,Kitl,Gadd45b,Myd88,Ncf1,Nqo2,Notch1,N…
3_Member	GO Biological Processes	GO:0000165	MAPK cascade	-17.9704	-14.675	165/776	11555,11556,11596,11687,11910,12159,12192,12266,12390,12411,12491,12505,12633,12654,12955,13036,13197,13405,13448,13608,13614,13636,13836,13838,13841,13866,13869,13982,14013,14062,14063,14102,14161,14164,14172,14182,14183,14184,14219,14257,14268,14366,14367,14370,14456,14745,14783,14812,15499,15531,15894,16007,16149,16193,16202,16337,16396,16475,16476,16542,16543,16847,16878,16971,17096,17164,172…	Adrb2,Adrb3,Ager,Alox15,Atf3,Bmp4,Zfp36l1,C3,Cav2,Cbs,Cd36,Cd44,Cflar,Chil1,Cryab,Ctsh,Gadd45a,Dmd,Dok1,Edar,Edn1,Efna1,Epha2,Epha4,Epha7,Erbb2,Erbb4,Esr1,Mecom,F2r,F2rl1,Fas,Fga,Fgf1,Fgf18,Fgfr1,Fgfr2,Fgfr3,Ccn2,Flt4,Fn1,Fzd4,Fzd5,Fzd8,Gas6,Lpar1,Grb10,Grin2b,Hsf1,Ndst1,Icam1,Ccn1,Cd74,Il6,Ilk,Insr,Itch,Ajuba,Jun,Kdr,Mdfic,Lepr,Lif,Lrp1,Lyn,Mapkapk2,Mdfi,Met,Kitl,Gadd45b,Myd88,Ncf1,Nqo2,Notch1,N…
3_Member	GO Biological Processes	GO:0043408	regulation of MAPK cascade	-17.0316	-13.8331	154/720	11555,11556,11596,11687,11910,12159,12266,12390,12411,12491,12505,12633,12654,13197,13405,13448,13608,13614,13636,13836,13838,13841,13866,13869,13982,14013,14062,14063,14102,14161,14164,14172,14182,14183,14184,14219,14257,14268,14366,14367,14370,14456,14745,14812,15531,15894,16007,16149,16193,16202,16337,16396,16475,16476,16542,16543,16847,16878,16971,17096,17240,17295,17311,17873,17874,17969,181…	Adrb2,Adrb3,Ager,Alox15,Atf3,Bmp4,C3,Cav2,Cbs,Cd36,Cd44,Cflar,Chil1,Gadd45a,Dmd,Dok1,Edar,Edn1,Efna1,Epha2,Epha4,Epha7,Erbb2,Erbb4,Esr1,Mecom,F2r,F2rl1,Fas,Fga,Fgf1,Fgf18,Fgfr1,Fgfr2,Fgfr3,Ccn2,Flt4,Fn1,Fzd4,Fzd5,Fzd8,Gas6,Lpar1,Grin2b,Ndst1,Icam1,Ccn1,Cd74,Il6,Ilk,Insr,Itch,Ajuba,Jun,Kdr,Mdfic,Lepr,Lif,Lrp1,Lyn,Mdfi,Met,Kitl,Gadd45b,Myd88,Ncf1,Nqo2,Notch1,Notch2,Ntrk2,P2rx7,P2ry1,Pdgfra,Pla2g5,D…
3_Member	GO Biological Processes	GO:0043410	positive regulation of MAPK cascade	-15.7114	-12.7433	120/523	11555,11556,11596,11687,12159,12266,12390,12491,12505,12633,12654,13197,13608,13614,13636,13838,13866,13869,13982,14062,14063,14161,14164,14172,14182,14183,14184,14219,14257,14366,14367,14370,14456,14745,15531,15894,16149,16193,16202,16337,16475,16476,16542,16543,16847,16878,16971,17240,17295,17311,17873,17874,17969,18105,18128,18129,18212,18439,18441,18595,18784,19401,19419,20297,20312,20698,207…	Adrb2,Adrb3,Ager,Alox15,Bmp4,C3,Cav2,Cd36,Cd44,Cflar,Chil1,Gadd45a,Edar,Edn1,Efna1,Epha4,Erbb2,Erbb4,Esr1,F2r,F2rl1,Fga,Fgf1,Fgf18,Fgfr1,Fgfr2,Fgfr3,Ccn2,Flt4,Fzd4,Fzd5,Fzd8,Gas6,Lpar1,Ndst1,Icam1,Cd74,Il6,Ilk,Insr,Ajuba,Jun,Kdr,Mdfic,Lepr,Lif,Lrp1,Mdfi,Met,Kitl,Gadd45b,Myd88,Ncf1,Nqo2,Notch1,Notch2,Ntrk2,P2rx7,P2ry1,Pdgfra,Pla2g5,Rara,Rasgrp1,Ccl20,Cx3cl1,Sphk1,Src,Tff2,Tgfb2,Tlr4,Tnf,Tnfrsf11a,…
3_Member	GO Biological Processes	GO:0033674	positive regulation of kinase activity	-11.9612	-9.38595	110/520	11555,11596,11603,11607,11727,12015,12159,12443,12444,12654,12759,13197,13614,13636,13835,13836,13838,13841,13846,13866,13867,13869,14062,14164,14172,14182,14183,14184,14257,14366,14367,14370,14375,14456,14745,16007,16149,16202,16337,16367,16475,16542,16543,16911,17002,17096,17171,17240,17295,17311,17873,17969,18212,18214,18439,18595,18640,18712,19419,20779,20868,20971,21808,21813,21898,21926,219…	Adrb2,Ager,Agrn,Agtr1a,Ang,Bad,Bmp4,Ccnd1,Ccnd2,Chil1,Clu,Gadd45a,Edn1,Efna1,Epha1,Epha2,Epha4,Epha7,Ephb4,Erbb2,Erbb3,Erbb4,F2r,Fgf1,Fgf18,Fgfr1,Fgfr2,Fgfr3,Flt4,Fzd4,Fzd5,Fzd8,Xrcc6,Gas6,Lpar1,Ccn1,Cd74,Ilk,Insr,Irs1,Ajuba,Kdr,Mdfic,Lmo4,Ltf,Lyn,Mas1,Mdfi,Met,Kitl,Gadd45b,Ncf1,Ntrk2,Ddr2,P2rx7,Pdgfra,Pfkfb2,Pim1,Rasgrp1,Src,Stk10,Sdc4,Tgfb2,Tgfbr2,Tlr4,Tnf,Tnfrsf11a,Trf,Tyro3,Vegfa,Vldlr,Wnt7b,…
3_Member	GO Biological Processes	GO:0070371	ERK1 and ERK2 cascade	-11.6778	-9.1695	80/334	11596,11687,11910,12159,12192,12266,12491,12505,12633,12654,13036,13405,13836,13841,13866,13869,13982,14062,14063,14161,14172,14183,14184,14219,14257,14268,14456,14783,15894,16007,16149,16193,16476,16542,16878,16971,17096,18105,18128,18129,18212,18441,18595,18784,19252,19401,19419,20297,20312,20358,20682,20779,21785,21859,21898,21934,22041,22339,23991,24088,26563,26941,29811,56708,57783,63873,700…	Ager,Alox15,Atf3,Bmp4,Zfp36l1,C3,Cd36,Cd44,Cflar,Chil1,Ctsh,Dmd,Epha2,Epha7,Erbb2,Erbb4,Esr1,F2r,F2rl1,Fga,Fgf18,Fgfr2,Fgfr3,Ccn2,Flt4,Fn1,Gas6,Grb10,Icam1,Ccn1,Cd74,Il6,Jun,Kdr,Lif,Lrp1,Lyn,Nqo2,Notch1,Notch2,Ntrk2,P2ry1,Pdgfra,Pla2g5,Dusp1,Rara,Rasgrp1,Ccl20,Cx3cl1,Sema6a,Sox9,Src,Tff2,Timp3,Tlr4,Tnfrsf11a,Trf,Vegfa,Cib1,Tlr2,Ror1,Slc9a3r1,Ndrg2,Clcf1,Tnip1,Trpv4,Ace2,Errfi1,Gper1,Denn2b,Fgg,No…
3_Member	GO Biological Processes	GO:0070372	regulation of ERK1 and ERK2 cascade	-10.855	-8.41993	75/315	11596,11687,11910,12159,12266,12491,12505,12633,12654,13405,13836,13841,13866,13869,13982,14062,14063,14161,14172,14183,14184,14219,14257,14268,14456,15894,16007,16149,16193,16476,16542,16878,16971,17096,18105,18128,18129,18212,18441,18595,18784,19252,19401,19419,20297,20312,20358,20779,21785,21859,21898,21934,22339,23991,24088,26563,26941,29811,56708,57783,63873,70008,74155,76854,76954,99571,107…	Ager,Alox15,Atf3,Bmp4,C3,Cd36,Cd44,Cflar,Chil1,Dmd,Epha2,Epha7,Erbb2,Erbb4,Esr1,F2r,F2rl1,Fga,Fgf18,Fgfr2,Fgfr3,Ccn2,Flt4,Fn1,Gas6,Icam1,Ccn1,Cd74,Il6,Jun,Kdr,Lif,Lrp1,Lyn,Nqo2,Notch1,Notch2,Ntrk2,P2ry1,Pdgfra,Pla2g5,Dusp1,Rara,Rasgrp1,Ccl20,Cx3cl1,Sema6a,Src,Tff2,Timp3,Tlr4,Tnfrsf11a,Vegfa,Cib1,Tlr2,Ror1,Slc9a3r1,Ndrg2,Clcf1,Tnip1,Trpv4,Ace2,Errfi1,Gper1,Denn2b,Fgg,Nod1,Camk2d,Arrb1,Npnt,Spred1,…
3_Member	GO Biological Processes	GO:0051347	positive regulation of transferase activity	-10.689	-8.26134	118/598	11555,11596,11603,11607,11727,12015,12159,12443,12444,12654,12759,13197,13614,13636,13835,13836,13838,13841,13846,13866,13867,13869,14062,14164,14172,14182,14183,14184,14257,14366,14367,14370,14375,14456,14745,16007,16149,16202,16337,16367,16475,16542,16543,16911,17002,17096,17171,17240,17295,17311,17470,17873,17969,18212,18214,18439,18595,18640,18712,19419,20660,20779,20868,20971,21808,21813,218…	Adrb2,Ager,Agrn,Agtr1a,Ang,Bad,Bmp4,Ccnd1,Ccnd2,Chil1,Clu,Gadd45a,Edn1,Efna1,Epha1,Epha2,Epha4,Epha7,Ephb4,Erbb2,Erbb3,Erbb4,F2r,Fgf1,Fgf18,Fgfr1,Fgfr2,Fgfr3,Flt4,Fzd4,Fzd5,Fzd8,Xrcc6,Gas6,Lpar1,Ccn1,Cd74,Ilk,Insr,Irs1,Ajuba,Kdr,Mdfic,Lmo4,Ltf,Lyn,Mas1,Mdfi,Met,Kitl,Cd200,Gadd45b,Ncf1,Ntrk2,Ddr2,P2rx7,Pdgfra,Pfkfb2,Pim1,Rasgrp1,Sorl1,Src,Stk10,Sdc4,Tgfb2,Tgfbr2,Tlr4,Tnf,Tnfrsf11a,Trf,Tyro3,Vegfa,…
3_Member	GO Biological Processes	GO:0031098	stress-activated protein kinase signaling cascade	-10.6138	-8.2147	71/294	11596,12192,12411,12955,13197,13608,13614,13838,14013,14063,14102,14184,14219,14257,14366,14367,14370,16396,16543,17096,17164,17240,17295,17873,17874,17969,19252,19419,20319,20698,20868,21808,21898,21926,21934,22029,22041,22339,22422,22436,22625,22695,24017,26365,26399,27206,29820,53859,57874,57912,58804,59009,59126,63873,65964,67313,68339,70097,74155,81897,93897,94245,107607,142980,214230,215653…	Ager,Zfp36l1,Cbs,Cryab,Gadd45a,Edar,Edn1,Epha4,Mecom,F2rl1,Fas,Fgfr3,Ccn2,Flt4,Fzd4,Fzd5,Fzd8,Itch,Mdfic,Lyn,Mapkapk2,Mdfi,Met,Gadd45b,Myd88,Ncf1,Dusp1,Rasgrp1,Sfrp2,Sphk1,Stk10,Tgfb2,Tlr4,Tnf,Tnfrsf11a,Traf1,Trf,Vegfa,Wnt7b,Xdh,Map3k19,Zfp36,Rnf13,Ceacam1,Map2k6,Nrk,Tnfrsf19,Map3k14,Hacd3,Cdc42se1,Cdc42ep5,Sh3rf1,Nek6,Trpv4,Map3k20,Inava,Ccdc88c,Sash1,Errfi1,Tlr9,Fzd10,Dtnbp1,Nod1,Tlr3,Pak6,Rass…
3_Member	GO Biological Processes	GO:0043549	regulation of kinase activity	-10.0334	-7.70995	141/774	11555,11596,11603,11607,11727,12015,12159,12411,12443,12444,12654,12759,13197,13614,13636,13835,13836,13838,13841,13846,13866,13867,13869,14062,14164,14172,14182,14183,14184,14257,14366,14367,14370,14375,14456,14745,15507,16007,16149,16193,16202,16337,16367,16475,16542,16543,16911,17002,17096,17171,17240,17295,17311,17873,17969,18212,18214,18439,18519,18595,18640,18712,18858,19252,19419,19733,203…	Adrb2,Ager,Agrn,Agtr1a,Ang,Bad,Bmp4,Cbs,Ccnd1,Ccnd2,Chil1,Clu,Gadd45a,Edn1,Efna1,Epha1,Epha2,Epha4,Epha7,Ephb4,Erbb2,Erbb3,Erbb4,F2r,Fgf1,Fgf18,Fgfr1,Fgfr2,Fgfr3,Flt4,Fzd4,Fzd5,Fzd8,Xrcc6,Gas6,Lpar1,Hspb1,Ccn1,Cd74,Il6,Ilk,Insr,Irs1,Ajuba,Kdr,Mdfic,Lmo4,Ltf,Lyn,Mas1,Mdfi,Met,Kitl,Gadd45b,Ncf1,Ntrk2,Ddr2,P2rx7,Kat2b,Pdgfra,Pfkfb2,Pim1,Pmp22,Dusp1,Rasgrp1,Rgn,Sfrp2,Smpd1,Sorl1,Src,Stk10,Sdc4,Tgfb2,…
3_Member	GO Biological Processes	GO:0070304	positive regulation of stress-activated protein kinase signaling cascade	-9.62815	-7.34348	48/172	11596,13197,13608,13614,13838,14063,14219,14257,14366,14367,14370,16543,17096,17240,17295,17873,17874,17969,19419,20698,21808,21898,21926,21934,22029,22041,22339,22422,22436,24017,26365,27206,29820,59009,63873,65964,67313,70097,81897,93897,107607,142980,215653,230738,237353,269016,330177,330938	Ager,Gadd45a,Edar,Edn1,Epha4,F2rl1,Ccn2,Flt4,Fzd4,Fzd5,Fzd8,Mdfic,Lyn,Mdfi,Met,Gadd45b,Myd88,Ncf1,Rasgrp1,Sphk1,Tgfb2,Tlr4,Tnf,Tnfrsf11a,Traf1,Trf,Vegfa,Wnt7b,Xdh,Rnf13,Ceacam1,Nrk,Tnfrsf19,Sh3rf1,Trpv4,Map3k20,Inava,Sash1,Tlr9,Fzd10,Nod1,Tlr3,Rassf2,Zc3h12a,Sh3rf3,Sh3rf2,Taok3,Dixdc1
3_Member	GO Biological Processes	GO:0045860	positive regulation of protein kinase activity	-8.9864	-6.76563	91/449	11555,11596,11603,11607,11727,12159,12443,12444,12654,12759,13197,13614,13636,13838,13866,13867,14062,14164,14172,14182,14366,14367,14370,14375,14456,14745,16007,16149,16202,16337,16475,16543,17002,17171,17240,17295,17311,17873,17969,18214,18439,18712,19419,20779,20868,20971,21808,21813,21898,21926,21934,22041,22339,22359,22422,22625,23886,23991,26365,26399,27206,52163,53859,54396,59126,65086,659…	Adrb2,Ager,Agrn,Agtr1a,Ang,Bmp4,Ccnd1,Ccnd2,Chil1,Clu,Gadd45a,Edn1,Efna1,Epha4,Erbb2,Erbb3,F2r,Fgf1,Fgf18,Fgfr1,Fzd4,Fzd5,Fzd8,Xrcc6,Gas6,Lpar1,Ccn1,Cd74,Ilk,Insr,Ajuba,Mdfic,Ltf,Mas1,Mdfi,Met,Kitl,Gadd45b,Ncf1,Ddr2,P2rx7,Pim1,Rasgrp1,Src,Stk10,Sdc4,Tgfb2,Tgfbr2,Tlr4,Tnf,Tnfrsf11a,Trf,Vegfa,Vldlr,Wnt7b,Map3k19,Gdf15,Cib1,Ceacam1,Map2k6,Nrk,Camk1,Map3k14,Irgm2,Nek6,Lpar3,Map3k20,Rgcc,Inava,Tcim,Av…
3_Member	GO Biological Processes	GO:0032874	positive regulation of stress-activated MAPK cascade	-8.77936	-6.58947	46/170	11596,13197,13608,13614,13838,14063,14219,14257,14366,14367,14370,16543,17240,17295,17873,17874,17969,19419,20698,21808,21898,21926,21934,22029,22041,22339,22422,22436,26365,27206,29820,59009,63873,65964,67313,70097,81897,93897,107607,142980,215653,230738,237353,269016,330177,330938	Ager,Gadd45a,Edar,Edn1,Epha4,F2rl1,Ccn2,Flt4,Fzd4,Fzd5,Fzd8,Mdfic,Mdfi,Met,Gadd45b,Myd88,Ncf1,Rasgrp1,Sphk1,Tgfb2,Tlr4,Tnf,Tnfrsf11a,Traf1,Trf,Vegfa,Wnt7b,Xdh,Ceacam1,Nrk,Tnfrsf19,Sh3rf1,Trpv4,Map3k20,Inava,Sash1,Tlr9,Fzd10,Nod1,Tlr3,Rassf2,Zc3h12a,Sh3rf3,Sh3rf2,Taok3,Dixdc1
3_Member	GO Biological Processes	GO:0051403	stress-activated MAPK cascade	-8.68952	-6.51418	61/260	11596,12192,12411,12955,13197,13608,13614,13838,14013,14063,14102,14184,14219,14257,14366,14367,14370,16396,16543,17164,17240,17295,17873,17874,17969,19252,19419,20319,20698,21808,21898,21926,21934,22029,22041,22339,22422,22436,22695,26365,27206,29820,57874,57912,58804,59009,63873,65964,67313,70097,81897,93897,94245,107607,142980,215653,230738,237353,269016,330177,330938	Ager,Zfp36l1,Cbs,Cryab,Gadd45a,Edar,Edn1,Epha4,Mecom,F2rl1,Fas,Fgfr3,Ccn2,Flt4,Fzd4,Fzd5,Fzd8,Itch,Mdfic,Mapkapk2,Mdfi,Met,Gadd45b,Myd88,Ncf1,Dusp1,Rasgrp1,Sfrp2,Sphk1,Tgfb2,Tlr4,Tnf,Tnfrsf11a,Traf1,Trf,Vegfa,Wnt7b,Xdh,Zfp36,Ceacam1,Nrk,Tnfrsf19,Hacd3,Cdc42se1,Cdc42ep5,Sh3rf1,Trpv4,Map3k20,Inava,Sash1,Tlr9,Fzd10,Dtnbp1,Nod1,Tlr3,Rassf2,Zc3h12a,Sh3rf3,Sh3rf2,Taok3,Dixdc1
3_Member	GO Biological Processes	GO:0070374	positive regulation of ERK1 and ERK2 cascade	-8.20847	-6.09634	54/224	11596,11687,12159,12266,12491,12505,12633,12654,13869,13982,14062,14063,14161,14172,14183,14184,14219,14257,14456,15894,16149,16193,16476,16542,16971,18105,18128,18129,18212,18441,18595,18784,19401,19419,20297,20312,20779,21785,21898,21934,22339,23991,24088,26563,63873,76854,76954,99571,107607,108058,109689,114249,384009,620393	Ager,Alox15,Bmp4,C3,Cd36,Cd44,Cflar,Chil1,Erbb4,Esr1,F2r,F2rl1,Fga,Fgf18,Fgfr2,Fgfr3,Ccn2,Flt4,Gas6,Icam1,Cd74,Il6,Jun,Kdr,Lrp1,Nqo2,Notch1,Notch2,Ntrk2,P2ry1,Pdgfra,Pla2g5,Rara,Rasgrp1,Ccl20,Cx3cl1,Src,Tff2,Tlr4,Tnfrsf11a,Vegfa,Cib1,Tlr2,Ror1,Trpv4,Gper1,Denn2b,Fgg,Nod1,Camk2d,Arrb1,Npnt,Glipr2,Alkal1
3_Member	GO Biological Processes	GO:0070302	regulation of stress-activated protein kinase signaling cascade	-8.15128	-6.04621	56/237	11596,12411,13197,13608,13614,13838,14013,14063,14102,14219,14257,14366,14367,14370,16396,16543,17096,17240,17295,17873,17874,17969,19252,19419,20319,20698,21808,21898,21926,21934,22029,22041,22339,22422,22436,24017,26365,27206,29820,57912,59009,63873,65964,67313,70097,81897,93897,94245,107607,142980,215653,230738,237353,269016,330177,330938	Ager,Cbs,Gadd45a,Edar,Edn1,Epha4,Mecom,F2rl1,Fas,Ccn2,Flt4,Fzd4,Fzd5,Fzd8,Itch,Mdfic,Lyn,Mdfi,Met,Gadd45b,Myd88,Ncf1,Dusp1,Rasgrp1,Sfrp2,Sphk1,Tgfb2,Tlr4,Tnf,Tnfrsf11a,Traf1,Trf,Vegfa,Wnt7b,Xdh,Rnf13,Ceacam1,Nrk,Tnfrsf19,Cdc42se1,Sh3rf1,Trpv4,Map3k20,Inava,Sash1,Tlr9,Fzd10,Dtnbp1,Nod1,Tlr3,Rassf2,Zc3h12a,Sh3rf3,Sh3rf2,Taok3,Dixdc1
3_Member	GO Biological Processes	GO:0045859	regulation of protein kinase activity	-7.8645	-5.80273	120/678	11555,11596,11603,11607,11727,12159,12411,12443,12444,12654,12759,13197,13614,13636,13835,13838,13866,13867,14062,14164,14172,14182,14366,14367,14370,14375,14456,14745,15507,16007,16149,16193,16202,16337,16475,16543,17002,17096,17171,17240,17295,17311,17873,17969,18214,18439,18519,18712,18858,19252,19419,19733,20319,20597,20660,20779,20868,20971,21808,21813,21898,21926,21929,21934,22041,22339,223…	Adrb2,Ager,Agrn,Agtr1a,Ang,Bmp4,Cbs,Ccnd1,Ccnd2,Chil1,Clu,Gadd45a,Edn1,Efna1,Epha1,Epha4,Erbb2,Erbb3,F2r,Fgf1,Fgf18,Fgfr1,Fzd4,Fzd5,Fzd8,Xrcc6,Gas6,Lpar1,Hspb1,Ccn1,Cd74,Il6,Ilk,Insr,Ajuba,Mdfic,Ltf,Lyn,Mas1,Mdfi,Met,Kitl,Gadd45b,Ncf1,Ddr2,P2rx7,Kat2b,Pim1,Pmp22,Dusp1,Rasgrp1,Rgn,Sfrp2,Smpd1,Sorl1,Src,Stk10,Sdc4,Tgfb2,Tgfbr2,Tlr4,Tnf,Tnfaip3,Tnfrsf11a,Trf,Vegfa,Vldlr,Wnt7b,Map3k19,Gdf15,Cib1,Ceac…
3_Member	GO Biological Processes	GO:0046330	positive regulation of JNK cascade	-7.83651	-5.78103	39/141	11596,13197,13608,13614,13838,14063,14219,14257,14366,14367,14370,16543,17240,17873,17874,17969,19419,21898,21926,21934,22029,22041,22422,26365,27206,29820,59009,63873,65964,70097,81897,93897,107607,142980,215653,237353,269016,330177,330938	Ager,Gadd45a,Edar,Edn1,Epha4,F2rl1,Ccn2,Flt4,Fzd4,Fzd5,Fzd8,Mdfic,Mdfi,Gadd45b,Myd88,Ncf1,Rasgrp1,Tlr4,Tnf,Tnfrsf11a,Traf1,Trf,Wnt7b,Ceacam1,Nrk,Tnfrsf19,Sh3rf1,Trpv4,Map3k20,Sash1,Tlr9,Fzd10,Nod1,Tlr3,Rassf2,Sh3rf3,Sh3rf2,Taok3,Dixdc1
3_Member	GO Biological Processes	GO:0071902	positive regulation of protein serine/threonine kinase activity	-7.69636	-5.66695	63/288	11555,11596,12159,12443,12444,13197,13614,13838,13866,14062,14164,14172,14182,14366,14367,14370,14745,16149,16202,16337,16475,16543,17002,17240,17295,17311,17873,18439,18712,19419,20779,21898,21926,21934,22041,22339,22422,23886,23991,26365,26399,27206,52163,54396,65086,65964,66214,67313,69068,69534,70097,71111,74055,81897,93897,109689,109700,110157,214424,224116,232983,330177,624855	Adrb2,Ager,Bmp4,Ccnd1,Ccnd2,Gadd45a,Edn1,Epha4,Erbb2,F2r,Fgf1,Fgf18,Fgfr1,Fzd4,Fzd5,Fzd8,Lpar1,Cd74,Ilk,Insr,Ajuba,Mdfic,Ltf,Mdfi,Met,Kitl,Gadd45b,P2rx7,Pim1,Rasgrp1,Src,Tlr4,Tnf,Tnfrsf11a,Trf,Vegfa,Wnt7b,Gdf15,Cib1,Ceacam1,Map2k6,Nrk,Camk1,Irgm2,Lpar3,Map3k20,Rgcc,Inava,Tcim,Avpi1,Sash1,Gpr39,Plce1,Tlr9,Fzd10,Arrb1,Itga1,Raf1,Parp16,Muc20,Cxcl17,Taok3,Cks1brt
3_Member	GO Biological Processes	GO:0032872	regulation of stress-activated MAPK cascade	-7.51104	-5.52473	54/234	11596,12411,13197,13608,13614,13838,14013,14063,14102,14219,14257,14366,14367,14370,16396,16543,17240,17295,17873,17874,17969,19252,19419,20319,20698,21808,21898,21926,21934,22029,22041,22339,22422,22436,26365,27206,29820,57912,59009,63873,65964,67313,70097,81897,93897,94245,107607,142980,215653,230738,237353,269016,330177,330938	Ager,Cbs,Gadd45a,Edar,Edn1,Epha4,Mecom,F2rl1,Fas,Ccn2,Flt4,Fzd4,Fzd5,Fzd8,Itch,Mdfic,Mdfi,Met,Gadd45b,Myd88,Ncf1,Dusp1,Rasgrp1,Sfrp2,Sphk1,Tgfb2,Tlr4,Tnf,Tnfrsf11a,Traf1,Trf,Vegfa,Wnt7b,Xdh,Ceacam1,Nrk,Tnfrsf19,Cdc42se1,Sh3rf1,Trpv4,Map3k20,Inava,Sash1,Tlr9,Fzd10,Dtnbp1,Nod1,Tlr3,Rassf2,Zc3h12a,Sh3rf3,Sh3rf2,Taok3,Dixdc1
3_Member	GO Biological Processes	GO:0043406	positive regulation of MAP kinase activity	-6.93402	-5.04728	51/224	11596,12159,13197,13614,13838,13866,14062,14164,14172,14182,14366,14367,14370,14745,16149,16202,16337,16475,16543,17240,17295,17311,17873,18439,19419,20779,21898,21926,21934,22041,22339,22422,23886,26365,26399,27206,65086,65964,67313,69534,70097,71111,74055,81897,93897,109689,109700,110157,224116,232983,330177	Ager,Bmp4,Gadd45a,Edn1,Epha4,Erbb2,F2r,Fgf1,Fgf18,Fgfr1,Fzd4,Fzd5,Fzd8,Lpar1,Cd74,Ilk,Insr,Ajuba,Mdfic,Mdfi,Met,Kitl,Gadd45b,P2rx7,Rasgrp1,Src,Tlr4,Tnf,Tnfrsf11a,Trf,Vegfa,Wnt7b,Gdf15,Ceacam1,Map2k6,Nrk,Lpar3,Map3k20,Inava,Avpi1,Sash1,Gpr39,Plce1,Tlr9,Fzd10,Arrb1,Itga1,Raf1,Muc20,Cxcl17,Taok3
3_Member	GO Biological Processes	GO:0046328	regulation of JNK cascade	-6.85967	-4.98546	45/188	11596,12411,13197,13608,13614,13838,14013,14063,14219,14257,14366,14367,14370,16396,16543,17240,17873,17874,17969,19419,20319,21898,21926,21934,22029,22041,22422,26365,27206,29820,57912,59009,63873,65964,70097,81897,93897,94245,107607,142980,215653,237353,269016,330177,330938	Ager,Cbs,Gadd45a,Edar,Edn1,Epha4,Mecom,F2rl1,Ccn2,Flt4,Fzd4,Fzd5,Fzd8,Itch,Mdfic,Mdfi,Gadd45b,Myd88,Ncf1,Rasgrp1,Sfrp2,Tlr4,Tnf,Tnfrsf11a,Traf1,Trf,Wnt7b,Ceacam1,Nrk,Tnfrsf19,Cdc42se1,Sh3rf1,Trpv4,Map3k20,Sash1,Tlr9,Fzd10,Dtnbp1,Nod1,Tlr3,Rassf2,Sh3rf3,Sh3rf2,Taok3,Dixdc1
3_Member	GO Biological Processes	GO:0043405	regulation of MAP kinase activity	-6.69781	-4.8614	62/299	11596,12159,12411,13197,13614,13838,13866,14062,14164,14172,14182,14366,14367,14370,14745,16149,16202,16337,16475,16543,17096,17240,17295,17311,17873,18439,19252,19419,20319,20597,20660,20779,21898,21926,21934,22041,22339,22422,23886,26365,26399,27206,65086,65964,67313,69534,70097,71111,74055,80794,81897,93897,94245,106504,109689,109700,110157,114715,224116,228775,232983,330177	Ager,Bmp4,Cbs,Gadd45a,Edn1,Epha4,Erbb2,F2r,Fgf1,Fgf18,Fgfr1,Fzd4,Fzd5,Fzd8,Lpar1,Cd74,Ilk,Insr,Ajuba,Mdfic,Lyn,Mdfi,Met,Kitl,Gadd45b,P2rx7,Dusp1,Rasgrp1,Sfrp2,Smpd1,Sorl1,Src,Tlr4,Tnf,Tnfrsf11a,Trf,Vegfa,Wnt7b,Gdf15,Ceacam1,Map2k6,Nrk,Lpar3,Map3k20,Inava,Avpi1,Sash1,Gpr39,Plce1,Cblc,Tlr9,Fzd10,Dtnbp1,Stk38,Arrb1,Itga1,Raf1,Spred1,Muc20,Trib3,Cxcl17,Taok3
3_Member	GO Biological Processes	GO:0007254	JNK cascade	-6.67165	-4.84237	47/203	11596,12411,13197,13608,13614,13838,14013,14063,14219,14257,14366,14367,14370,16396,16543,17240,17873,17874,17969,19419,20319,21898,21926,21934,22029,22041,22422,26365,27206,29820,57874,57912,58804,59009,63873,65964,70097,81897,93897,94245,107607,142980,215653,237353,269016,330177,330938	Ager,Cbs,Gadd45a,Edar,Edn1,Epha4,Mecom,F2rl1,Ccn2,Flt4,Fzd4,Fzd5,Fzd8,Itch,Mdfic,Mdfi,Gadd45b,Myd88,Ncf1,Rasgrp1,Sfrp2,Tlr4,Tnf,Tnfrsf11a,Traf1,Trf,Wnt7b,Ceacam1,Nrk,Tnfrsf19,Hacd3,Cdc42se1,Cdc42ep5,Sh3rf1,Trpv4,Map3k20,Sash1,Tlr9,Fzd10,Dtnbp1,Nod1,Tlr3,Rassf2,Sh3rf3,Sh3rf2,Taok3,Dixdc1
3_Member	GO Biological Processes	GO:0080135	regulation of cellular response to stress	-6.01317	-4.28154	114/687	11596,11847,12010,12015,12018,12053,12122,12411,12491,12505,12571,12759,13197,13608,13614,13838,14013,14048,14049,14063,14102,14219,14257,14362,14366,14367,14370,14775,15499,15507,15937,16149,16153,16396,16475,16543,16971,17096,17240,17295,17872,17873,17874,17969,18024,18143,19225,19252,19419,19712,19733,20319,20482,20698,21808,21898,21926,21934,22029,22038,22041,22339,22361,22422,22436,23795,240…	Ager,Arg2,B2m,Bad,Bak1,Bcl6,Bid,Cbs,Cd36,Cd44,Cdk6,Clu,Gadd45a,Edar,Edn1,Epha4,Mecom,Eya1,Eya2,F2rl1,Fas,Ccn2,Flt4,Fzd1,Fzd4,Fzd5,Fzd8,Gpx1,Hsf1,Hspb1,Ier3,Cd74,Il10,Itch,Ajuba,Mdfic,Lrp1,Lyn,Mdfi,Met,Ppp1r15a,Gadd45b,Myd88,Ncf1,Nfe2l2,Npas2,Ptgs2,Dusp1,Rasgrp1,Rest,Rgn,Sfrp2,Skil,Sphk1,Tgfb2,Tlr4,Tnf,Tnfrsf11a,Traf1,Plscr1,Trf,Vegfa,Vnn1,Wnt7b,Xdh,Agr2,Rnf13,Ceacam1,Serinc3,Nrk,Tnfrsf19,Usp25,Nu…
3_Member	GO Biological Processes	GO:0071900	regulation of protein serine/threonine kinase activity	-5.99802	-4.26788	80/438	11555,11596,12159,12411,12443,12444,13197,13614,13838,13866,14062,14164,14172,14182,14366,14367,14370,14745,16149,16202,16337,16475,16543,17002,17096,17240,17295,17311,17873,18439,18519,18712,18858,19252,19419,20319,20597,20660,20779,21898,21926,21929,21934,22041,22339,22422,23886,23991,26365,26399,27206,50523,52163,54396,65086,65964,66214,67313,69068,69534,70097,71111,74055,77446,80794,81897,938…	Adrb2,Ager,Bmp4,Cbs,Ccnd1,Ccnd2,Gadd45a,Edn1,Epha4,Erbb2,F2r,Fgf1,Fgf18,Fgfr1,Fzd4,Fzd5,Fzd8,Lpar1,Cd74,Ilk,Insr,Ajuba,Mdfic,Ltf,Lyn,Mdfi,Met,Kitl,Gadd45b,P2rx7,Kat2b,Pim1,Pmp22,Dusp1,Rasgrp1,Sfrp2,Smpd1,Sorl1,Src,Tlr4,Tnf,Tnfaip3,Tnfrsf11a,Trf,Vegfa,Wnt7b,Gdf15,Cib1,Ceacam1,Map2k6,Nrk,Lats2,Camk1,Irgm2,Lpar3,Map3k20,Rgcc,Inava,Tcim,Avpi1,Sash1,Gpr39,Plce1,Heg1,Cblc,Tlr9,Fzd10,Dtnbp1,Stk38,Arrb1,…
3_Member	GO Biological Processes	GO:0032147	activation of protein kinase activity	-4.59581	-3.09953	49/253	11607,11727,12159,12654,13197,14062,14164,14456,14745,16149,16337,16543,17171,17240,17295,17873,18439,20779,20868,21808,21813,21898,21926,22041,22339,22422,22625,23886,26399,27206,53859,59126,65086,65964,67313,69534,71111,74055,105844,108960,109689,109700,110157,214230,224116,232983,240354,326623,330177	Agtr1a,Ang,Bmp4,Chil1,Gadd45a,F2r,Fgf1,Gas6,Lpar1,Cd74,Insr,Mdfic,Mas1,Mdfi,Met,Gadd45b,P2rx7,Src,Stk10,Tgfb2,Tgfbr2,Tlr4,Tnf,Trf,Vegfa,Wnt7b,Map3k19,Gdf15,Map2k6,Nrk,Map3k14,Nek6,Lpar3,Map3k20,Inava,Avpi1,Gpr39,Plce1,Card10,Irak2,Arrb1,Itga1,Raf1,Pak6,Muc20,Cxcl17,Malt1,Tnfsf15,Taok3
3_Member	GO Biological Processes	GO:0043506	regulation of JUN kinase activity	-3.18219	-1.93197	21/93	11596,12411,13614,13838,14366,14367,14370,16543,17240,20319,21926,21934,22041,22422,27206,65964,70097,81897,93897,94245,330177	Ager,Cbs,Edn1,Epha4,Fzd4,Fzd5,Fzd8,Mdfic,Mdfi,Sfrp2,Tnf,Tnfrsf11a,Trf,Wnt7b,Nrk,Map3k20,Sash1,Tlr9,Fzd10,Dtnbp1,Taok3
3_Member	GO Biological Processes	GO:0043507	positive regulation of JUN kinase activity	-2.99403	-1.77826	18/77	11596,13614,13838,14366,14367,14370,16543,17240,21926,21934,22041,22422,27206,65964,70097,81897,93897,330177	Ager,Edn1,Epha4,Fzd4,Fzd5,Fzd8,Mdfic,Mdfi,Tnf,Tnfrsf11a,Trf,Wnt7b,Nrk,Map3k20,Sash1,Tlr9,Fzd10,Taok3
3_Member	GO Biological Processes	GO:0000187	activation of MAPK activity	-2.91625	-1.72337	24/117	14164,14745,16149,16337,16543,17240,17295,18439,21898,21926,22041,22422,23886,26399,65086,65964,67313,69534,71111,74055,109689,109700,224116,232983	Fgf1,Lpar1,Cd74,Insr,Mdfic,Mdfi,Met,P2rx7,Tlr4,Tnf,Trf,Wnt7b,Gdf15,Map2k6,Lpar3,Map3k20,Inava,Avpi1,Gpr39,Plce1,Arrb1,Itga1,Muc20,Cxcl17
4_Summary	GO Biological Processes	GO:0006954	inflammatory response	-17.7094	-14.4652	155/715	11541,11555,11596,11607,11988,12053,12167,12258,12266,12274,12362,12363,12364,12368,12475,12505,12628,12654,12759,12902,13032,13057,13136,13836,13982,14013,14062,14063,14066,14268,14595,14609,14775,14825,15139,15162,15368,15439,15531,15586,15894,15937,15945,15979,15980,16153,16177,16182,16190,16193,16398,16415,16420,16427,16476,16621,16803,16889,16950,16971,17096,17127,17164,17171,17242,17470,178…	Adora2b,Adrb2,Ager,Agtr1a,Slc7a2,Bcl6,Bmpr1b,Serping1,C3,C6,Casp1,Casp4,Casp12,Casp6,Cd14,Cd44,Cfh,Chil1,Clu,Cr2,Ctsc,Cyba,Cd55,Epha2,Esr1,Mecom,F2r,F2rl1,F3,Fn1,B4galt1,Gja1,Gpx1,Cxcl1,Hc,Hck,Hmox1,Hp,Ndst1,Hyal1,Icam1,Ier3,Cxcl10,Ifngr1,Ifngr2,Il10,Il1r1,Il18r1,Il4ra,Il6,Itga2,Itgb2l,Itgb6,Itih4,Jun,Klkb1,Lbp,Lipa,Loxl3,Lrp1,Lyn,Smad3,Mapkapk2,Mas1,Mdk,Cd200,Myd88,Ncf1,Nfe2l2,Nfkb1,Nfkb2,Nfkbia…
4_Member	GO Biological Processes	GO:0006954	inflammatory response	-17.7094	-14.4652	155/715	11541,11555,11596,11607,11988,12053,12167,12258,12266,12274,12362,12363,12364,12368,12475,12505,12628,12654,12759,12902,13032,13057,13136,13836,13982,14013,14062,14063,14066,14268,14595,14609,14775,14825,15139,15162,15368,15439,15531,15586,15894,15937,15945,15979,15980,16153,16177,16182,16190,16193,16398,16415,16420,16427,16476,16621,16803,16889,16950,16971,17096,17127,17164,17171,17242,17470,178…	Adora2b,Adrb2,Ager,Agtr1a,Slc7a2,Bcl6,Bmpr1b,Serping1,C3,C6,Casp1,Casp4,Casp12,Casp6,Cd14,Cd44,Cfh,Chil1,Clu,Cr2,Ctsc,Cyba,Cd55,Epha2,Esr1,Mecom,F2r,F2rl1,F3,Fn1,B4galt1,Gja1,Gpx1,Cxcl1,Hc,Hck,Hmox1,Hp,Ndst1,Hyal1,Icam1,Ier3,Cxcl10,Ifngr1,Ifngr2,Il10,Il1r1,Il18r1,Il4ra,Il6,Itga2,Itgb2l,Itgb6,Itih4,Jun,Klkb1,Lbp,Lipa,Loxl3,Lrp1,Lyn,Smad3,Mapkapk2,Mas1,Mdk,Cd200,Myd88,Ncf1,Nfe2l2,Nfkb1,Nfkb2,Nfkbia…
4_Member	GO Biological Processes	GO:0032101	regulation of response to external stimulus	-15.9886	-12.9662	162/792	11541,11555,11596,11603,11684,11847,11988,12053,12258,12266,12274,12306,12362,12363,12364,12491,12505,12628,12767,13032,13057,13136,13143,13482,13614,13642,13838,13982,14062,14063,14161,14164,14172,14182,14268,14456,14609,14726,14745,14775,14825,15139,15507,15937,15945,16149,16153,16168,16177,16193,16396,16398,16542,16621,16803,16971,17002,17096,17127,17171,17242,17295,17470,17874,18024,18033,180…	Adora2b,Adrb2,Ager,Agrn,Alox12,Arg2,Slc7a2,Bcl6,Serping1,C3,C6,Anxa2,Casp1,Casp4,Casp12,Cd36,Cd44,Cfh,Cxcr4,Ctsc,Cyba,Cd55,Dapk2,Dpp4,Edn1,Efnb2,Epha4,Esr1,F2r,F2rl1,Fga,Fgf1,Fgf18,Fgfr1,Fn1,Gas6,Gja1,Pdpn,Lpar1,Gpx1,Cxcl1,Hc,Hspb1,Ier3,Cxcl10,Cd74,Il10,Il15,Il1r1,Il6,Itch,Itga2,Kdr,Klkb1,Lbp,Lrp1,Ltf,Lyn,Smad3,Mas1,Mdk,Met,Cd200,Myd88,Nfe2l2,Nfkb1,Nfkbia,Notch1,P2rx4,Pdgfra,Pla2g5,Serpine1,Plau,…
4_Member	GO Biological Processes	GO:0050727	regulation of inflammatory response	-9.36876	-7.09455	79/363	11541,11555,11596,11988,12053,12258,12266,12274,12362,12363,12364,12505,12628,13032,13136,13982,14775,15937,16153,16177,16193,16398,16803,17096,17127,17171,17242,17470,17874,18033,18035,18784,18787,18858,19013,19016,19123,19225,19697,20085,20186,20312,20563,20698,21785,21817,21898,21926,21929,21934,21946,22040,22174,22287,22320,22695,24088,53603,56312,56708,57757,57783,63873,67866,71609,74748,768…	Adora2b,Adrb2,Ager,Slc7a2,Bcl6,Serping1,C3,C6,Casp1,Casp4,Casp12,Cd44,Cfh,Ctsc,Cd55,Esr1,Gpx1,Ier3,Il10,Il1r1,Il6,Itga2,Lbp,Lyn,Smad3,Mas1,Mdk,Cd200,Myd88,Nfkb1,Nfkbia,Pla2g5,Serpine1,Pmp22,Ppara,Pparg,Proc,Ptgs2,Rela,Rps19,Nr1h4,Cx3cl1,Slit2,Sphk1,Tff2,Tgm2,Tlr4,Tnf,Tnfaip3,Tnfrsf11a,Pglyrp1,Trex1,Tyro3,Scgb1a1,Vamp8,Zfp36,Tlr2,Tslp,Nupr1,Clcf1,Pglyrp2,Tnip1,Trpv4,Wfdc1,Tradd,Slamf8,Gper1,Il33,N…
4_Member	GO Biological Processes	GO:0032103	positive regulation of response to external stimulus	-6.69628	-4.8614	65/319	11541,11596,12266,12767,13032,13057,13143,13614,14063,14172,14182,14268,14456,14745,14825,15507,15945,16149,16193,16398,16542,16803,16971,17127,17242,17295,17874,18035,18438,18787,19225,20085,20312,20423,20563,20947,21817,21898,21926,21934,22320,22339,24088,53603,56312,57783,63873,70097,71609,77125,80859,80861,80903,81897,107607,109820,142980,192176,215999,229898,232983,234311,240873,257630,380713	Adora2b,Ager,C3,Cxcr4,Ctsc,Cyba,Dapk2,Edn1,F2rl1,Fgf18,Fgfr1,Fn1,Gas6,Lpar1,Cxcl1,Hspb1,Cxcl10,Cd74,Il6,Itga2,Kdr,Lbp,Lrp1,Smad3,Mdk,Met,Myd88,Nfkbia,P2rx4,Serpine1,Ptgs2,Rps19,Cx3cl1,Shh,Slit2,Swap70,Tgm2,Tlr4,Tnf,Tnfrsf11a,Vamp8,Vegfa,Tlr2,Tslp,Nupr1,Tnip1,Trpv4,Sash1,Tradd,Il33,Nfkbiz,Dhx58,Fgf16,Tlr9,Nod1,Pgc,Tlr3,Flna,Mcu,Gbp5,Cxcl17,Ddx60,Tnfsf18,Il17f,Scarf1
4_Member	GO Biological Processes	GO:0050729	positive regulation of inflammatory response	-4.10925	-2.69822	31/142	11541,11596,12266,13032,16193,16398,16803,17242,17874,18035,18787,19225,20085,21817,21898,21926,21934,22320,24088,53603,56312,57783,63873,71609,77125,80859,81897,142980,229898,240873,257630	Adora2b,Ager,C3,Ctsc,Il6,Itga2,Lbp,Mdk,Myd88,Nfkbia,Serpine1,Ptgs2,Rps19,Tgm2,Tlr4,Tnf,Tnfrsf11a,Vamp8,Tlr2,Tslp,Nupr1,Tnip1,Trpv4,Tradd,Il33,Nfkbiz,Tlr9,Tlr3,Gbp5,Tnfsf18,Il17f
5_Summary	GO Biological Processes	GO:0009611	response to wounding	-16.3338	-13.1767	121/520	11482,11535,11554,11555,11596,11684,11687,11752,12043,12192,12258,12266,12306,12491,12495,12505,12614,12628,12633,12767,12798,12842,13052,13713,13838,13866,13869,14062,14063,14064,14066,14161,14164,14184,14268,14369,14456,14460,14573,14595,14609,14726,14775,15139,15368,15982,16007,16153,16193,16475,16476,16621,16779,16795,16971,17096,17127,17183,17242,18024,18129,18438,18441,18509,18595,18787,187…	Acvrl1,Adm,Adrb1,Adrb2,Ager,Alox12,Alox15,Anxa8,Bcl2,Zfp36l1,Serping1,C3,Anxa2,Cd36,Entpd1,Cd44,Celsr1,Cfh,Cflar,Cxcr4,Cnn2,Col1a1,Cxadr,Elk3,Epha4,Erbb2,Erbb4,F2r,F2rl1,F2rl2,F3,Fga,Fgf1,Fgfr3,Fn1,Fzd7,Gas6,Gata1,Gdnf,B4galt1,Gja1,Pdpn,Gpx1,Hc,Hmox1,Ifrd1,Ccn1,Il10,Il6,Ajuba,Jun,Klkb1,Lamb2,Large1,Lrp1,Lyn,Smad3,Matn4,Mdk,Nfe2l2,Notch2,P2rx4,P2ry1,Pax7,Pdgfra,Serpine1,Plau,Lcp1,Ppara,Prkg1,Proc,…
5_Member	GO Biological Processes	GO:0009611	response to wounding	-16.3338	-13.1767	121/520	11482,11535,11554,11555,11596,11684,11687,11752,12043,12192,12258,12266,12306,12491,12495,12505,12614,12628,12633,12767,12798,12842,13052,13713,13838,13866,13869,14062,14063,14064,14066,14161,14164,14184,14268,14369,14456,14460,14573,14595,14609,14726,14775,15139,15368,15982,16007,16153,16193,16475,16476,16621,16779,16795,16971,17096,17127,17183,17242,18024,18129,18438,18441,18509,18595,18787,187…	Acvrl1,Adm,Adrb1,Adrb2,Ager,Alox12,Alox15,Anxa8,Bcl2,Zfp36l1,Serping1,C3,Anxa2,Cd36,Entpd1,Cd44,Celsr1,Cfh,Cflar,Cxcr4,Cnn2,Col1a1,Cxadr,Elk3,Epha4,Erbb2,Erbb4,F2r,F2rl1,F2rl2,F3,Fga,Fgf1,Fgfr3,Fn1,Fzd7,Gas6,Gata1,Gdnf,B4galt1,Gja1,Pdpn,Gpx1,Hc,Hmox1,Ifrd1,Ccn1,Il10,Il6,Ajuba,Jun,Klkb1,Lamb2,Large1,Lrp1,Lyn,Smad3,Matn4,Mdk,Nfe2l2,Notch2,P2rx4,P2ry1,Pax7,Pdgfra,Serpine1,Plau,Lcp1,Ppara,Prkg1,Proc,…
5_Member	GO Biological Processes	GO:0042060	wound healing	-16.0983	-13.0064	97/378	11482,11554,11555,11596,11684,11687,11752,12258,12266,12306,12491,12495,12505,12614,12628,12633,12767,12798,12842,13052,13713,13866,13869,14062,14063,14064,14066,14161,14164,14268,14369,14456,14460,14595,14609,14726,14775,15368,15982,16007,16475,16621,16795,17096,17127,17242,18024,18129,18441,18509,18595,18787,18792,19013,19091,19123,19124,19128,19695,20277,20278,20312,20423,20969,20971,21808,218…	Acvrl1,Adrb1,Adrb2,Ager,Alox12,Alox15,Anxa8,Serping1,C3,Anxa2,Cd36,Entpd1,Cd44,Celsr1,Cfh,Cflar,Cxcr4,Cnn2,Col1a1,Cxadr,Elk3,Erbb2,Erbb4,F2r,F2rl1,F2rl2,F3,Fga,Fgf1,Fn1,Fzd7,Gas6,Gata1,B4galt1,Gja1,Pdpn,Gpx1,Hmox1,Ifrd1,Ccn1,Ajuba,Klkb1,Large1,Lyn,Smad3,Mdk,Nfe2l2,Notch2,P2ry1,Pax7,Pdgfra,Serpine1,Plau,Ppara,Prkg1,Proc,Procr,Pros1,Reg3g,Scnn1b,Scnn1g,Cx3cl1,Shh,Sdc1,Sdc4,Tgfb2,Tlr4,Tyro3,Yap1,Pap…
5_Member	GO Biological Processes	GO:0050878	regulation of body fluid levels	-13.2476	-10.5677	86/349	11512,11535,11554,11555,11684,11752,11828,11829,11830,11979,12223,12258,12266,12306,12425,12443,12491,12495,12628,12638,12671,13057,13614,13869,14062,14063,14064,14066,14161,14456,14460,14609,14726,15484,16621,17096,17295,18024,18162,18441,18442,18595,18787,18792,18843,19091,19123,19124,19128,20249,20276,20277,20278,20312,20423,21898,22174,22320,22337,22339,22436,23795,23972,26365,53883,56745,638…	Adcy6,Adm,Adrb1,Adrb2,Alox12,Anxa8,Aqp3,Aqp4,Aqp5,Atp7b,Btc,Serping1,C3,Anxa2,Cckar,Ccnd1,Cd36,Entpd1,Cfh,Cftr,Chrm3,Cyba,Edn1,Erbb4,F2r,F2rl1,F2rl2,F3,Fga,Gas6,Gata1,Gja1,Pdpn,Hsd11b2,Klkb1,Lyn,Met,Nfe2l2,Npr3,P2ry1,P2ry2,Pdgfra,Serpine1,Plau,Bpifa1,Prkg1,Proc,Procr,Pros1,Scd1,Scnn1a,Scnn1b,Scnn1g,Cx3cl1,Shh,Tlr4,Tyro3,Vamp8,Vdr,Vegfa,Xdh,Agr2,Papss2,Ceacam1,Celsr2,C1qtnf1,Trpv4,Map1lc3b,Hrnr,Wn…
5_Member	GO Biological Processes	GO:0007596	blood coagulation	-7.57387	-5.5685	42/161	11555,11684,11752,12258,12266,12306,12491,12495,12628,14062,14063,14064,14066,14161,14456,14460,14726,16621,17096,18024,18441,18595,18787,18792,19091,19123,19124,19128,20312,20423,21898,22174,23972,26365,56745,74012,74769,94245,99571,217847,235627,385643	Adrb2,Alox12,Anxa8,Serping1,C3,Anxa2,Cd36,Entpd1,Cfh,F2r,F2rl1,F2rl2,F3,Fga,Gas6,Gata1,Pdpn,Klkb1,Lyn,Nfe2l2,P2ry1,Pdgfra,Serpine1,Plau,Prkg1,Proc,Procr,Pros1,Cx3cl1,Shh,Tlr4,Tyro3,Papss2,Ceacam1,C1qtnf1,Rap2b,Pik3cb,Dtnbp1,Fgg,Serpina10,Nbeal2,Kng2
5_Member	GO Biological Processes	GO:0007599	hemostasis	-7.40739	-5.44189	42/163	11555,11684,11752,12258,12266,12306,12491,12495,12628,14062,14063,14064,14066,14161,14456,14460,14726,16621,17096,18024,18441,18595,18787,18792,19091,19123,19124,19128,20312,20423,21898,22174,23972,26365,56745,74012,74769,94245,99571,217847,235627,385643	Adrb2,Alox12,Anxa8,Serping1,C3,Anxa2,Cd36,Entpd1,Cfh,F2r,F2rl1,F2rl2,F3,Fga,Gas6,Gata1,Pdpn,Klkb1,Lyn,Nfe2l2,P2ry1,Pdgfra,Serpine1,Plau,Prkg1,Proc,Procr,Pros1,Cx3cl1,Shh,Tlr4,Tyro3,Papss2,Ceacam1,C1qtnf1,Rap2b,Pik3cb,Dtnbp1,Fgg,Serpina10,Nbeal2,Kng2
5_Member	GO Biological Processes	GO:0050817	coagulation	-7.32553	-5.37746	42/164	11555,11684,11752,12258,12266,12306,12491,12495,12628,14062,14063,14064,14066,14161,14456,14460,14726,16621,17096,18024,18441,18595,18787,18792,19091,19123,19124,19128,20312,20423,21898,22174,23972,26365,56745,74012,74769,94245,99571,217847,235627,385643	Adrb2,Alox12,Anxa8,Serping1,C3,Anxa2,Cd36,Entpd1,Cfh,F2r,F2rl1,F2rl2,F3,Fga,Gas6,Gata1,Pdpn,Klkb1,Lyn,Nfe2l2,P2ry1,Pdgfra,Serpine1,Plau,Prkg1,Proc,Procr,Pros1,Cx3cl1,Shh,Tlr4,Tyro3,Papss2,Ceacam1,C1qtnf1,Rap2b,Pik3cb,Dtnbp1,Fgg,Serpina10,Nbeal2,Kng2
5_Member	GO Biological Processes	GO:1903034	regulation of response to wounding	-6.78821	-4.92742	45/189	11555,11596,11684,12258,12306,12491,12767,13838,14062,14063,14161,14609,14726,16153,16621,16971,17096,17127,17242,18024,18595,18787,18792,19091,19123,19128,19695,21898,26365,27359,56745,67866,67916,71406,74318,76893,94045,99571,107351,192176,208177,244058,259277,380713,385643	Adrb2,Ager,Alox12,Serping1,Anxa2,Cd36,Cxcr4,Epha4,F2r,F2rl1,Fga,Gja1,Pdpn,Il10,Klkb1,Lrp1,Lyn,Smad3,Mdk,Nfe2l2,Pdgfra,Serpine1,Plau,Prkg1,Proc,Pros1,Reg3g,Tlr4,Ceacam1,Sytl4,C1qtnf1,Wfdc1,Plpp3,Spaar,Hopx,Cers2,P2rx5,Fgg,Kank1,Flna,Phldb2,Rgma,Klk8,Scarf1,Kng2
5_Member	GO Biological Processes	GO:1903035	negative regulation of response to wounding	-5.83844	-4.13549	26/90	11555,11596,11684,12258,12306,13838,14161,14609,16621,17127,17242,18595,18787,18792,19091,19123,19128,26365,56745,67866,76893,99571,208177,244058,259277,385643	Adrb2,Ager,Alox12,Serping1,Anxa2,Epha4,Fga,Gja1,Klkb1,Smad3,Mdk,Pdgfra,Serpine1,Plau,Prkg1,Proc,Pros1,Ceacam1,C1qtnf1,Wfdc1,Cers2,Fgg,Phldb2,Rgma,Klk8,Kng2
5_Member	GO Biological Processes	GO:0061041	regulation of wound healing	-5.72579	-4.04397	36/149	11555,11596,11684,12258,12306,12491,12767,14062,14063,14161,14609,14726,16621,17096,17127,18024,18595,18787,18792,19091,19123,19128,19695,21898,26365,27359,56745,67866,67916,71406,74318,94045,99571,107351,208177,385643	Adrb2,Ager,Alox12,Serping1,Anxa2,Cd36,Cxcr4,F2r,F2rl1,Fga,Gja1,Pdpn,Klkb1,Lyn,Smad3,Nfe2l2,Pdgfra,Serpine1,Plau,Prkg1,Proc,Pros1,Reg3g,Tlr4,Ceacam1,Sytl4,C1qtnf1,Wfdc1,Plpp3,Spaar,Hopx,P2rx5,Fgg,Kank1,Phldb2,Kng2
5_Member	GO Biological Processes	GO:0050818	regulation of coagulation	-5.54946	-3.9012	24/82	11555,11684,12258,12306,12491,14062,14063,14161,14726,16621,17096,18024,18595,18787,18792,19091,19123,19124,19128,21898,26365,56745,99571,385643	Adrb2,Alox12,Serping1,Anxa2,Cd36,F2r,F2rl1,Fga,Pdpn,Klkb1,Lyn,Nfe2l2,Pdgfra,Serpine1,Plau,Prkg1,Proc,Procr,Pros1,Tlr4,Ceacam1,C1qtnf1,Fgg,Kng2
5_Member	GO Biological Processes	GO:0030193	regulation of blood coagulation	-5.40573	-3.77661	23/78	11555,11684,12258,12306,12491,14062,14063,14161,14726,16621,17096,18024,18595,18787,18792,19091,19123,19128,21898,26365,56745,99571,385643	Adrb2,Alox12,Serping1,Anxa2,Cd36,F2r,F2rl1,Fga,Pdpn,Klkb1,Lyn,Nfe2l2,Pdgfra,Serpine1,Plau,Prkg1,Proc,Pros1,Tlr4,Ceacam1,C1qtnf1,Fgg,Kng2
5_Member	GO Biological Processes	GO:1900046	regulation of hemostasis	-5.30206	-3.6924	23/79	11555,11684,12258,12306,12491,14062,14063,14161,14726,16621,17096,18024,18595,18787,18792,19091,19123,19128,21898,26365,56745,99571,385643	Adrb2,Alox12,Serping1,Anxa2,Cd36,F2r,F2rl1,Fga,Pdpn,Klkb1,Lyn,Nfe2l2,Pdgfra,Serpine1,Plau,Prkg1,Proc,Pros1,Tlr4,Ceacam1,C1qtnf1,Fgg,Kng2
5_Member	GO Biological Processes	GO:0050819	negative regulation of coagulation	-5.06136	-3.48196	17/50	11555,11684,12258,12306,14161,16621,18595,18787,18792,19091,19123,19124,19128,26365,56745,99571,385643	Adrb2,Alox12,Serping1,Anxa2,Fga,Klkb1,Pdgfra,Serpine1,Plau,Prkg1,Proc,Procr,Pros1,Ceacam1,C1qtnf1,Fgg,Kng2
5_Member	GO Biological Processes	GO:0061045	negative regulation of wound healing	-4.90935	-3.36214	21/72	11555,11596,11684,12258,12306,14161,14609,16621,17127,18595,18787,18792,19091,19123,19128,26365,56745,67866,99571,208177,385643	Adrb2,Ager,Alox12,Serping1,Anxa2,Fga,Gja1,Klkb1,Smad3,Pdgfra,Serpine1,Plau,Prkg1,Proc,Pros1,Ceacam1,C1qtnf1,Wfdc1,Fgg,Phldb2,Kng2
5_Member	GO Biological Processes	GO:0030195	negative regulation of blood coagulation	-4.67537	-3.16796	16/48	11555,11684,12258,12306,14161,16621,18595,18787,18792,19091,19123,19128,26365,56745,99571,385643	Adrb2,Alox12,Serping1,Anxa2,Fga,Klkb1,Pdgfra,Serpine1,Plau,Prkg1,Proc,Pros1,Ceacam1,C1qtnf1,Fgg,Kng2
5_Member	GO Biological Processes	GO:1900047	negative regulation of hemostasis	-4.54863	-3.0611	16/49	11555,11684,12258,12306,14161,16621,18595,18787,18792,19091,19123,19128,26365,56745,99571,385643	Adrb2,Alox12,Serping1,Anxa2,Fga,Klkb1,Pdgfra,Serpine1,Plau,Prkg1,Proc,Pros1,Ceacam1,C1qtnf1,Fgg,Kng2
5_Member	GO Biological Processes	GO:0030168	platelet activation	-3.67439	-2.33263	20/80	11555,11684,12495,12628,14062,14161,14460,14726,17096,18441,18595,19091,20312,21898,22174,26365,56745,74012,74769,99571	Adrb2,Alox12,Entpd1,Cfh,F2r,Fga,Gata1,Pdpn,Lyn,P2ry1,Pdgfra,Prkg1,Cx3cl1,Tlr4,Tyro3,Ceacam1,C1qtnf1,Rap2b,Pik3cb,Fgg
5_Member	GO Biological Processes	GO:0070527	platelet aggregation	-3.57498	-2.25097	14/47	11555,11684,12628,14161,14460,14726,17096,18595,19091,22174,26365,56745,74012,99571	Adrb2,Alox12,Cfh,Fga,Gata1,Pdpn,Lyn,Pdgfra,Prkg1,Tyro3,Ceacam1,C1qtnf1,Rap2b,Fgg
5_Member	GO Biological Processes	GO:0042730	fibrinolysis	-3.37578	-2.09139	8/19	12258,12306,14161,16621,18787,18792,19128,99571	Serping1,Anxa2,Fga,Klkb1,Serpine1,Plau,Pros1,Fgg
5_Member	GO Biological Processes	GO:0090330	regulation of platelet aggregation	-2.87633	-1.69529	8/22	11555,11684,14726,17096,19091,26365,56745,99571	Adrb2,Alox12,Pdpn,Lyn,Prkg1,Ceacam1,C1qtnf1,Fgg
5_Member	GO Biological Processes	GO:0090331	negative regulation of platelet aggregation	-2.68851	-1.54958	6/14	11555,11684,19091,26365,56745,99571	Adrb2,Alox12,Prkg1,Ceacam1,C1qtnf1,Fgg
5_Member	GO Biological Processes	GO:0010543	regulation of platelet activation	-2.65913	-1.53068	10/34	11555,11684,14726,17096,18595,19091,21898,26365,56745,99571	Adrb2,Alox12,Pdpn,Lyn,Pdgfra,Prkg1,Tlr4,Ceacam1,C1qtnf1,Fgg
5_Member	GO Biological Processes	GO:0010544	negative regulation of platelet activation	-2.61146	-1.49106	7/19	11555,11684,18595,19091,26365,56745,99571	Adrb2,Alox12,Pdgfra,Prkg1,Ceacam1,C1qtnf1,Fgg
5_Member	GO Biological Processes	GO:0034109	homotypic cell-cell adhesion	-2.36051	-1.29862	16/74	11555,11684,12628,13052,14161,14460,14726,17096,18595,19091,22174,26365,56745,67916,74012,99571	Adrb2,Alox12,Cfh,Cxadr,Fga,Gata1,Pdpn,Lyn,Pdgfra,Prkg1,Tyro3,Ceacam1,C1qtnf1,Plpp3,Rap2b,Fgg
6_Summary	GO Biological Processes	GO:0001822	kidney development	-16.0909	-13.0064	81/287	11504,11607,11622,11847,12043,12159,12359,12505,12628,12633,12828,12829,12879,12931,13047,13642,13838,13841,14048,14164,14182,14183,14573,14633,14859,15139,15205,15213,16202,16371,16373,16776,16779,16878,17127,17130,17131,18128,18129,18131,18541,18595,19126,19401,20423,20537,20563,20677,20682,21410,21418,21808,22040,22270,22339,22411,22422,22601,23967,56753,67703,68318,69847,71602,72043,72345,740…	Adamts1,Agtr1a,Ahr,Arg2,Bcl2,Bmp4,Cat,Cd44,Cfh,Cflar,Col4a3,Col4a4,Cys1,Crlf1,Cux1,Efnb2,Epha4,Epha7,Eya1,Fgf1,Fgfr1,Fgfr2,Gdnf,Gli2,Gsta3,Hc,Hes1,Hey1,Ilk,Irx1,Irx3,Lama5,Lamb2,Lif,Smad3,Smad6,Smad7,Notch1,Notch2,Notch3,Pcnt,Pdgfra,Prom1,Rara,Shh,Slc5a1,Slit2,Sox4,Sox9,Hnf1b,Tfap2a,Tgfb2,Trex1,Upk3a,Vegfa,Wnt11,Wnt7b,Yap1,Osr1,Tacstd2,Kirrel3,Aph1c,Wnk4,Myo1e,Sulf2,Amer1,Nphp3,Plce1,Wwtr1,Rdh10,…
6_Member	GO Biological Processes	GO:0001822	kidney development	-16.0909	-13.0064	81/287	11504,11607,11622,11847,12043,12159,12359,12505,12628,12633,12828,12829,12879,12931,13047,13642,13838,13841,14048,14164,14182,14183,14573,14633,14859,15139,15205,15213,16202,16371,16373,16776,16779,16878,17127,17130,17131,18128,18129,18131,18541,18595,19126,19401,20423,20537,20563,20677,20682,21410,21418,21808,22040,22270,22339,22411,22422,22601,23967,56753,67703,68318,69847,71602,72043,72345,740…	Adamts1,Agtr1a,Ahr,Arg2,Bcl2,Bmp4,Cat,Cd44,Cfh,Cflar,Col4a3,Col4a4,Cys1,Crlf1,Cux1,Efnb2,Epha4,Epha7,Eya1,Fgf1,Fgfr1,Fgfr2,Gdnf,Gli2,Gsta3,Hc,Hes1,Hey1,Ilk,Irx1,Irx3,Lama5,Lamb2,Lif,Smad3,Smad6,Smad7,Notch1,Notch2,Notch3,Pcnt,Pdgfra,Prom1,Rara,Shh,Slc5a1,Slit2,Sox4,Sox9,Hnf1b,Tfap2a,Tgfb2,Trex1,Upk3a,Vegfa,Wnt11,Wnt7b,Yap1,Osr1,Tacstd2,Kirrel3,Aph1c,Wnk4,Myo1e,Sulf2,Amer1,Nphp3,Plce1,Wwtr1,Rdh10,…
6_Member	GO Biological Processes	GO:0072001	renal system development	-16.0585	-13.0062	84/304	11504,11607,11622,11847,12043,12159,12359,12505,12628,12633,12826,12828,12829,12879,12931,13047,13642,13838,13841,14013,14048,14164,14182,14183,14573,14633,14859,15139,15205,15213,16202,16371,16373,16776,16779,16878,17127,17130,17131,18027,18128,18129,18131,18541,18595,19126,19401,20423,20537,20563,20677,20682,21410,21418,21808,22040,22270,22339,22411,22422,22601,23967,56753,67703,68318,69847,716…	Adamts1,Agtr1a,Ahr,Arg2,Bcl2,Bmp4,Cat,Cd44,Cfh,Cflar,Col4a1,Col4a3,Col4a4,Cys1,Crlf1,Cux1,Efnb2,Epha4,Epha7,Mecom,Eya1,Fgf1,Fgfr1,Fgfr2,Gdnf,Gli2,Gsta3,Hc,Hes1,Hey1,Ilk,Irx1,Irx3,Lama5,Lamb2,Lif,Smad3,Smad6,Smad7,Nfia,Notch1,Notch2,Notch3,Pcnt,Pdgfra,Prom1,Rara,Shh,Slc5a1,Slit2,Sox4,Sox9,Hnf1b,Tfap2a,Tgfb2,Trex1,Upk3a,Vegfa,Wnt11,Wnt7b,Yap1,Osr1,Tacstd2,Kirrel3,Aph1c,Wnk4,Myo1e,Sulf2,Amer1,Nphp3,…
6_Member	GO Biological Processes	GO:0001655	urogenital system development	-14.3292	-11.4317	88/347	11504,11607,11622,11847,12043,12159,12359,12505,12628,12633,12826,12828,12829,12879,12931,13047,13642,13838,13841,13982,14013,14048,14164,14182,14183,14461,14573,14633,14859,15139,15205,15213,16202,16371,16373,16776,16779,16878,17127,17130,17131,18027,18128,18129,18131,18541,18595,19126,19401,19411,20423,20537,20563,20677,20682,21410,21418,21808,22040,22270,22339,22411,22422,22601,23967,56753,677…	Adamts1,Agtr1a,Ahr,Arg2,Bcl2,Bmp4,Cat,Cd44,Cfh,Cflar,Col4a1,Col4a3,Col4a4,Cys1,Crlf1,Cux1,Efnb2,Epha4,Epha7,Esr1,Mecom,Eya1,Fgf1,Fgfr1,Fgfr2,Gata2,Gdnf,Gli2,Gsta3,Hc,Hes1,Hey1,Ilk,Irx1,Irx3,Lama5,Lamb2,Lif,Smad3,Smad6,Smad7,Nfia,Notch1,Notch2,Notch3,Pcnt,Pdgfra,Prom1,Rara,Rarg,Shh,Slc5a1,Slit2,Sox4,Sox9,Hnf1b,Tfap2a,Tgfb2,Trex1,Upk3a,Vegfa,Wnt11,Wnt7b,Yap1,Osr1,Tacstd2,Kirrel3,Aph1c,Wnk4,Myo1e,Su…
6_Member	GO Biological Processes	GO:0072073	kidney epithelium development	-12.5934	-9.96315	48/145	11607,11847,12043,12159,12359,12505,12931,13642,13838,13841,14048,14164,14182,14183,14573,14859,15205,15213,16202,16371,16373,16776,16779,16878,17127,17130,17131,18128,18129,19126,19401,20423,20563,20682,21410,22339,22422,22601,23967,56753,69847,71602,97064,114249,218772,226154,235041,319757	Agtr1a,Arg2,Bcl2,Bmp4,Cat,Cd44,Crlf1,Efnb2,Epha4,Epha7,Eya1,Fgf1,Fgfr1,Fgfr2,Gdnf,Gsta3,Hes1,Hey1,Ilk,Irx1,Irx3,Lama5,Lamb2,Lif,Smad3,Smad6,Smad7,Notch1,Notch2,Prom1,Rara,Shh,Slit2,Sox9,Hnf1b,Vegfa,Wnt7b,Yap1,Osr1,Tacstd2,Wnk4,Myo1e,Wwtr1,Npnt,Rarb,Lzts2,Kank2,Smo
6_Member	GO Biological Processes	GO:0002009	morphogenesis of an epithelium	-10.4479	-8.06234	112/562	11482,11535,11607,11622,11684,12043,12159,12160,12349,12394,12505,12614,12767,12826,13036,13614,13642,13836,13838,13841,13982,14048,14164,14182,14183,14184,14362,14367,14573,14595,14609,14633,14725,14726,15205,15213,15218,15220,15945,16007,16153,16193,16202,16371,16373,16475,16542,16774,16776,16878,16911,17127,17242,17295,17387,17698,18128,18129,18595,19401,19411,20277,20278,20319,20346,20423,205…	Acvrl1,Adm,Agtr1a,Ahr,Alox12,Bcl2,Bmp4,Bmp5,Car2,Runx1,Cd44,Celsr1,Cxcr4,Col4a1,Ctsh,Edn1,Efnb2,Epha2,Epha4,Epha7,Esr1,Eya1,Fgf1,Fgfr1,Fgfr2,Fgfr3,Fzd1,Fzd5,Gdnf,B4galt1,Gja1,Gli2,Lrp2,Pdpn,Hes1,Hey1,Foxn1,Foxq1,Cxcl10,Ccn1,Il10,Il6,Ilk,Irx1,Irx3,Ajuba,Kdr,Lama3,Lama5,Lif,Lmo4,Smad3,Mdk,Met,Mmp14,Msn,Notch1,Notch2,Pdgfra,Rara,Rarg,Scnn1b,Scnn1g,Sfrp2,Sema3a,Shh,Slit2,Sox4,Sox9,Src,Sdc4,Tbx2,Hnf1b…
6_Member	GO Biological Processes	GO:0072006	nephron development	-10.2067	-7.85329	45/150	11607,11622,12043,12159,12505,12628,12633,12828,12829,14048,14164,14573,15139,15205,15213,16202,16371,16373,16776,16779,16878,18128,18129,18131,18595,19126,20423,20682,21410,21418,22339,22422,22601,23967,56753,67703,69847,71602,72043,74055,97064,114249,226154,319757,100534287	Agtr1a,Ahr,Bcl2,Bmp4,Cd44,Cfh,Cflar,Col4a3,Col4a4,Eya1,Fgf1,Gdnf,Hc,Hes1,Hey1,Ilk,Irx1,Irx3,Lama5,Lamb2,Lif,Notch1,Notch2,Notch3,Pdgfra,Prom1,Shh,Sox9,Hnf1b,Tfap2a,Vegfa,Wnt7b,Yap1,Osr1,Tacstd2,Kirrel3,Wnk4,Myo1e,Sulf2,Plce1,Wwtr1,Npnt,Lzts2,Smo,Dchs2
6_Member	GO Biological Processes	GO:0048729	tissue morphogenesis	-9.67369	-7.38369	127/683	11482,11535,11607,11622,11684,12043,12159,12160,12349,12394,12505,12614,12767,12816,12826,12835,13036,13614,13642,13836,13838,13841,13982,14048,14164,14182,14183,14184,14362,14367,14573,14595,14609,14633,14725,14726,15205,15213,15218,15220,15945,16007,16153,16193,16202,16371,16373,16475,16542,16774,16776,16878,16911,17069,17127,17131,17183,17242,17295,17387,17698,17701,17929,18128,18129,18187,185…	Acvrl1,Adm,Agtr1a,Ahr,Alox12,Bcl2,Bmp4,Bmp5,Car2,Runx1,Cd44,Celsr1,Cxcr4,Col12a1,Col4a1,Col6a3,Ctsh,Edn1,Efnb2,Epha2,Epha4,Epha7,Esr1,Eya1,Fgf1,Fgfr1,Fgfr2,Fgfr3,Fzd1,Fzd5,Gdnf,B4galt1,Gja1,Gli2,Lrp2,Pdpn,Hes1,Hey1,Foxn1,Foxq1,Cxcl10,Ccn1,Il10,Il6,Ilk,Irx1,Irx3,Ajuba,Kdr,Lama3,Lama5,Lif,Lmo4,Ly6e,Smad3,Smad7,Matn4,Mdk,Met,Mmp14,Msn,Msx1,Myom1,Notch1,Notch2,Nrp2,Pax7,Pdgfra,Rara,Rarg,Scnn1b,Scnn1g…
6_Member	GO Biological Processes	GO:0060562	epithelial tube morphogenesis	-8.68737	-6.51418	81/388	11482,11535,11607,11622,11684,12043,12159,12160,12505,12614,12767,12826,13036,13614,13642,13836,13838,13841,13982,14048,14164,14183,14362,14573,14595,14609,14633,14725,15205,15213,15945,16202,16371,16373,16542,16776,16911,17127,17242,17295,17387,18128,18129,18595,19401,19411,20319,20423,20563,20677,20682,20779,20971,21385,21410,21418,21808,21813,21926,22337,22339,22601,23967,50768,56753,67122,677…	Acvrl1,Adm,Agtr1a,Ahr,Alox12,Bcl2,Bmp4,Bmp5,Cd44,Celsr1,Cxcr4,Col4a1,Ctsh,Edn1,Efnb2,Epha2,Epha4,Epha7,Esr1,Eya1,Fgf1,Fgfr2,Fzd1,Gdnf,B4galt1,Gja1,Gli2,Lrp2,Hes1,Hey1,Cxcl10,Ilk,Irx1,Irx3,Kdr,Lama5,Lmo4,Smad3,Mdk,Met,Mmp14,Notch1,Notch2,Pdgfra,Rara,Rarg,Sfrp2,Shh,Slit2,Sox4,Sox9,Src,Sdc4,Tbx2,Hnf1b,Tfap2a,Tgfb2,Tgfbr2,Tnf,Vdr,Vegfa,Yap1,Osr1,Dlc1,Tacstd2,Nrarp,Plxnd1,Wnk4,Ptk7,Nfatc4,Nphp3,Rdh10,…
6_Member	GO Biological Processes	GO:2000027	regulation of animal organ morphogenesis	-8.2039	-6.09532	52/212	11607,12043,12159,12368,12393,12614,12633,12643,13614,13982,14048,14164,14172,14182,14183,14362,14573,14595,15205,15451,16438,16878,17242,17295,17701,18128,18511,18595,18712,18792,18984,20319,20423,20682,21385,21410,21418,21808,21813,21834,21926,21929,22337,22339,22411,22422,26365,56753,71461,72043,230824,319757	Agtr1a,Bcl2,Bmp4,Casp6,Runx2,Celsr1,Cflar,Chad,Edn1,Esr1,Eya1,Fgf1,Fgf18,Fgfr1,Fgfr2,Fzd1,Gdnf,B4galt1,Hes1,Hpn,Itpr1,Lif,Mdk,Met,Msx1,Notch1,Pax9,Pdgfra,Pim1,Plau,Por,Sfrp2,Shh,Sox9,Tbx2,Hnf1b,Tfap2a,Tgfb2,Tgfbr2,Thrb,Tnf,Tnfaip3,Vdr,Vegfa,Wnt11,Wnt7b,Ceacam1,Tacstd2,Ptk7,Sulf2,Grhl3,Smo
6_Member	GO Biological Processes	GO:0001823	mesonephros development	-7.77932	-5.72696	33/109	11607,11847,12043,12159,12359,12505,12931,14048,14164,14182,14183,14573,14859,15205,15213,16202,16776,17127,17130,17131,19401,20423,20563,20682,21410,22339,23967,56753,107587,114249,218772,226154,319757	Agtr1a,Arg2,Bcl2,Bmp4,Cat,Cd44,Crlf1,Eya1,Fgf1,Fgfr1,Fgfr2,Gdnf,Gsta3,Hes1,Hey1,Ilk,Lama5,Smad3,Smad6,Smad7,Rara,Shh,Slit2,Sox9,Hnf1b,Vegfa,Osr1,Tacstd2,Osr2,Npnt,Rarb,Lzts2,Smo
6_Member	GO Biological Processes	GO:0022612	gland morphogenesis	-7.76939	-5.72012	41/153	12043,12159,12505,12633,13608,13836,13982,14164,14172,14182,14183,14595,14633,15451,16193,16438,16776,17242,17295,17698,18128,18129,18792,19411,20346,20423,20563,20682,20779,20852,21385,21813,21817,21926,21929,22337,26365,26941,67784,72043,234199	Bcl2,Bmp4,Cd44,Cflar,Edar,Epha2,Esr1,Fgf1,Fgf18,Fgfr1,Fgfr2,B4galt1,Gli2,Hpn,Il6,Itpr1,Lama5,Mdk,Met,Msn,Notch1,Notch2,Plau,Rarg,Sema3a,Shh,Slit2,Sox9,Src,Stat6,Tbx2,Tgfbr2,Tgm2,Tnf,Tnfaip3,Vdr,Ceacam1,Slc9a3r1,Plxnd1,Sulf2,Fgl1
6_Member	GO Biological Processes	GO:0001657	ureteric bud development	-7.53131	-5.54233	32/106	11607,11847,12043,12159,12359,12505,12931,14048,14164,14182,14183,14573,14859,15205,15213,16202,16776,17127,17130,17131,19401,20423,20563,20682,21410,22339,23967,56753,114249,218772,226154,319757	Agtr1a,Arg2,Bcl2,Bmp4,Cat,Cd44,Crlf1,Eya1,Fgf1,Fgfr1,Fgfr2,Gdnf,Gsta3,Hes1,Hey1,Ilk,Lama5,Smad3,Smad6,Smad7,Rara,Shh,Slit2,Sox9,Hnf1b,Vegfa,Osr1,Tacstd2,Npnt,Rarb,Lzts2,Smo
6_Member	GO Biological Processes	GO:0072163	mesonephric epithelium development	-7.53131	-5.54233	32/106	11607,11847,12043,12159,12359,12505,12931,14048,14164,14182,14183,14573,14859,15205,15213,16202,16776,17127,17130,17131,19401,20423,20563,20682,21410,22339,23967,56753,114249,218772,226154,319757	Agtr1a,Arg2,Bcl2,Bmp4,Cat,Cd44,Crlf1,Eya1,Fgf1,Fgfr1,Fgfr2,Gdnf,Gsta3,Hes1,Hey1,Ilk,Lama5,Smad3,Smad6,Smad7,Rara,Shh,Slit2,Sox9,Hnf1b,Vegfa,Osr1,Tacstd2,Npnt,Rarb,Lzts2,Smo
6_Member	GO Biological Processes	GO:0072164	mesonephric tubule development	-7.53131	-5.54233	32/106	11607,11847,12043,12159,12359,12505,12931,14048,14164,14182,14183,14573,14859,15205,15213,16202,16776,17127,17130,17131,19401,20423,20563,20682,21410,22339,23967,56753,114249,218772,226154,319757	Agtr1a,Arg2,Bcl2,Bmp4,Cat,Cd44,Crlf1,Eya1,Fgf1,Fgfr1,Fgfr2,Gdnf,Gsta3,Hes1,Hey1,Ilk,Lama5,Smad3,Smad6,Smad7,Rara,Shh,Slit2,Sox9,Hnf1b,Vegfa,Osr1,Tacstd2,Npnt,Rarb,Lzts2,Smo
6_Member	GO Biological Processes	GO:0061138	morphogenesis of a branching epithelium	-7.28079	-5.33998	52/225	11535,11607,11622,12043,12159,12505,12614,12767,12826,13036,13614,13836,13982,14048,14164,14182,14183,14367,14573,14595,14633,16153,16193,16202,16542,16776,17242,17295,17387,18128,18595,20319,20346,20423,20563,20682,20779,21410,21813,21817,21926,22337,22339,22601,56753,67122,67784,73181,98711,114249,252973,319757	Adm,Agtr1a,Ahr,Bcl2,Bmp4,Cd44,Celsr1,Cxcr4,Col4a1,Ctsh,Edn1,Epha2,Esr1,Eya1,Fgf1,Fgfr1,Fgfr2,Fzd5,Gdnf,B4galt1,Gli2,Il10,Il6,Ilk,Kdr,Lama5,Mdk,Met,Mmp14,Notch1,Pdgfra,Sfrp2,Sema3a,Shh,Slit2,Sox9,Src,Hnf1b,Tgfbr2,Tgm2,Tnf,Vdr,Vegfa,Yap1,Tacstd2,Nrarp,Plxnd1,Nfatc4,Rdh10,Npnt,Grhl2,Smo
6_Member	GO Biological Processes	GO:0072080	nephron tubule development	-7.03545	-5.12922	30/100	11607,12043,12159,12505,14048,14164,14573,15205,15213,16202,16371,16373,16776,16878,18128,18129,19126,20423,20682,21410,22339,22422,22601,23967,56753,69847,97064,114249,226154,319757	Agtr1a,Bcl2,Bmp4,Cd44,Eya1,Fgf1,Gdnf,Hes1,Hey1,Ilk,Irx1,Irx3,Lama5,Lif,Notch1,Notch2,Prom1,Shh,Sox9,Hnf1b,Vegfa,Wnt7b,Yap1,Osr1,Tacstd2,Wnk4,Wwtr1,Npnt,Lzts2,Smo
6_Member	GO Biological Processes	GO:0048732	gland development	-7.02626	-5.12223	88/470	11622,11979,12043,12159,12394,12443,12505,12633,12921,13608,13711,13836,13869,13982,14164,14172,14182,14183,14461,14465,14595,14609,14633,14775,15205,15218,15368,15377,15439,15451,15466,16193,16337,16367,16438,16476,16776,16911,17069,17127,17242,17295,17698,17701,18128,18129,18595,18792,19123,19401,19411,19697,20249,20346,20423,20563,20682,20779,20852,21385,21410,21416,21813,21817,21834,21926,219…	Ahr,Atp7b,Bcl2,Bmp4,Runx1,Ccnd1,Cd44,Cflar,Crhr1,Edar,Elf5,Epha2,Erbb4,Esr1,Fgf1,Fgf18,Fgfr1,Fgfr2,Gata2,Gata6,B4galt1,Gja1,Gli2,Gpx1,Hes1,Foxn1,Hmox1,Foxa3,Hp,Hpn,Hrh2,Il6,Insr,Irs1,Itpr1,Jun,Lama5,Lmo4,Ly6e,Smad3,Mdk,Met,Msn,Msx1,Notch1,Notch2,Pdgfra,Plau,Proc,Rara,Rarg,Rela,Scd1,Sema3a,Shh,Slit2,Sox9,Src,Stat6,Tbx2,Hnf1b,Tcf7l2,Tgfbr2,Tgm2,Thrb,Tnf,Tnfaip3,Tnfrsf11a,Vdr,Vegfa,Xdh,Ikzf1,Ceacam1…
6_Member	GO Biological Processes	GO:0072009	nephron epithelium development	-7.00834	-5.10651	32/111	11607,12043,12159,12505,14048,14164,14573,15205,15213,16202,16371,16373,16776,16779,16878,18128,18129,19126,20423,20682,21410,22339,22422,22601,23967,56753,69847,71602,97064,114249,226154,319757	Agtr1a,Bcl2,Bmp4,Cd44,Eya1,Fgf1,Gdnf,Hes1,Hey1,Ilk,Irx1,Irx3,Lama5,Lamb2,Lif,Notch1,Notch2,Prom1,Shh,Sox9,Hnf1b,Vegfa,Wnt7b,Yap1,Osr1,Tacstd2,Wnk4,Myo1e,Wwtr1,Npnt,Lzts2,Smo
6_Member	GO Biological Processes	GO:0061326	renal tubule development	-6.96645	-5.071	31/106	11607,12043,12159,12505,12826,14048,14164,14573,15205,15213,16202,16371,16373,16776,16878,18128,18129,19126,20423,20682,21410,22339,22422,22601,23967,56753,69847,97064,114249,226154,319757	Agtr1a,Bcl2,Bmp4,Cd44,Col4a1,Eya1,Fgf1,Gdnf,Hes1,Hey1,Ilk,Irx1,Irx3,Lama5,Lif,Notch1,Notch2,Prom1,Shh,Sox9,Hnf1b,Vegfa,Wnt7b,Yap1,Osr1,Tacstd2,Wnk4,Wwtr1,Npnt,Lzts2,Smo
6_Member	GO Biological Processes	GO:0001763	morphogenesis of a branching structure	-6.74661	-4.89447	54/246	11535,11607,11622,12043,12159,12505,12614,12767,12826,13036,13614,13836,13841,13982,14048,14164,14182,14183,14367,14573,14595,14633,16153,16193,16202,16542,16776,17242,17295,17387,18128,18595,20319,20346,20423,20563,20682,20779,21410,21813,21817,21926,22337,22339,22601,56753,67122,67784,73181,77767,98711,114249,252973,319757	Adm,Agtr1a,Ahr,Bcl2,Bmp4,Cd44,Celsr1,Cxcr4,Col4a1,Ctsh,Edn1,Epha2,Epha7,Esr1,Eya1,Fgf1,Fgfr1,Fgfr2,Fzd5,Gdnf,B4galt1,Gli2,Il10,Il6,Ilk,Kdr,Lama5,Mdk,Met,Mmp14,Notch1,Pdgfra,Sfrp2,Sema3a,Shh,Slit2,Sox9,Src,Hnf1b,Tgfbr2,Tgm2,Tnf,Vdr,Vegfa,Yap1,Tacstd2,Nrarp,Plxnd1,Nfatc4,Ermn,Rdh10,Npnt,Grhl2,Smo
6_Member	GO Biological Processes	GO:0048754	branching morphogenesis of an epithelial tube	-6.42878	-4.63341	44/188	11607,11622,12043,12159,12505,12614,12767,12826,13036,13614,13836,13982,14048,14164,14183,14573,14595,14633,16202,16542,16776,17242,17295,17387,18128,18595,20319,20423,20563,20682,20779,21410,21813,21926,22337,22339,22601,56753,67122,67784,73181,98711,114249,319757	Agtr1a,Ahr,Bcl2,Bmp4,Cd44,Celsr1,Cxcr4,Col4a1,Ctsh,Edn1,Epha2,Esr1,Eya1,Fgf1,Fgfr2,Gdnf,B4galt1,Gli2,Ilk,Kdr,Lama5,Mdk,Met,Mmp14,Notch1,Pdgfra,Sfrp2,Shh,Slit2,Sox9,Src,Hnf1b,Tgfbr2,Tnf,Vdr,Vegfa,Yap1,Tacstd2,Nrarp,Plxnd1,Nfatc4,Rdh10,Npnt,Smo
6_Member	GO Biological Processes	GO:0060993	kidney morphogenesis	-6.37386	-4.5853	29/101	11607,11622,12043,12159,12505,14048,14164,14573,15205,15213,16202,16371,16373,16776,16878,20423,20677,20682,21410,22339,22422,23967,56753,69847,74025,97064,114249,226154,319757	Agtr1a,Ahr,Bcl2,Bmp4,Cd44,Eya1,Fgf1,Gdnf,Hes1,Hey1,Ilk,Irx1,Irx3,Lama5,Lif,Shh,Sox4,Sox9,Hnf1b,Vegfa,Wnt7b,Osr1,Tacstd2,Wnk4,Nphp3,Wwtr1,Npnt,Lzts2,Smo
6_Member	GO Biological Processes	GO:0072088	nephron epithelium morphogenesis	-5.44709	-3.80731	24/83	11607,12043,12159,12505,14048,14164,14573,15205,15213,16202,16371,16373,16776,16878,20423,20682,21410,22339,23967,56753,69847,114249,226154,319757	Agtr1a,Bcl2,Bmp4,Cd44,Eya1,Fgf1,Gdnf,Hes1,Hey1,Ilk,Irx1,Irx3,Lama5,Lif,Shh,Sox9,Hnf1b,Vegfa,Osr1,Tacstd2,Wnk4,Npnt,Lzts2,Smo
6_Member	GO Biological Processes	GO:0110110	positive regulation of animal organ morphogenesis	-5.3885	-3.76172	28/106	11607,12159,12368,12633,13614,14164,14172,14182,14183,14573,14595,15451,16438,16878,17242,18128,18595,18712,20682,21418,21808,21813,21926,21929,22337,22339,22411,319757	Agtr1a,Bmp4,Casp6,Cflar,Edn1,Fgf1,Fgf18,Fgfr1,Fgfr2,Gdnf,B4galt1,Hpn,Itpr1,Lif,Mdk,Notch1,Pdgfra,Pim1,Sox9,Tfap2a,Tgfb2,Tgfbr2,Tnf,Tnfaip3,Vdr,Vegfa,Wnt11,Smo
6_Member	GO Biological Processes	GO:0072028	nephron morphogenesis	-5.3468	-3.7281	24/84	11607,12043,12159,12505,14048,14164,14573,15205,15213,16202,16371,16373,16776,16878,20423,20682,21410,22339,23967,56753,69847,114249,226154,319757	Agtr1a,Bcl2,Bmp4,Cd44,Eya1,Fgf1,Gdnf,Hes1,Hey1,Ilk,Irx1,Irx3,Lama5,Lif,Shh,Sox9,Hnf1b,Vegfa,Osr1,Tacstd2,Wnk4,Npnt,Lzts2,Smo
6_Member	GO Biological Processes	GO:0001656	metanephros development	-5.30057	-3.69203	25/90	12043,12159,14048,14573,15205,16371,16373,16779,16878,18595,20423,20537,20563,20682,21410,21418,22422,22601,23967,68318,97064,98711,107587,241226,319757	Bcl2,Bmp4,Eya1,Gdnf,Hes1,Irx1,Irx3,Lamb2,Lif,Pdgfra,Shh,Slc5a1,Slit2,Sox9,Hnf1b,Tfap2a,Wnt7b,Yap1,Osr1,Aph1c,Wwtr1,Rdh10,Osr2,Itga8,Smo
6_Member	GO Biological Processes	GO:1905330	regulation of morphogenesis of an epithelium	-5.28684	-3.67942	29/113	11607,11684,12159,12614,13982,14164,14182,14362,14573,14609,15945,16878,17242,17295,18595,20319,20423,20682,21385,21410,21926,22339,22411,22422,56753,71461,208177,230824,319757	Agtr1a,Alox12,Bmp4,Celsr1,Esr1,Fgf1,Fgfr1,Fzd1,Gdnf,Gja1,Cxcl10,Lif,Mdk,Met,Pdgfra,Sfrp2,Shh,Sox9,Tbx2,Hnf1b,Tnf,Vegfa,Wnt11,Wnt7b,Tacstd2,Ptk7,Phldb2,Grhl3,Smo
6_Member	GO Biological Processes	GO:0072078	nephron tubule morphogenesis	-5.00406	-3.43802	23/82	11607,12043,12159,12505,14048,14164,14573,15205,15213,16202,16371,16373,16776,20423,20682,21410,22339,23967,56753,69847,114249,226154,319757	Agtr1a,Bcl2,Bmp4,Cd44,Eya1,Fgf1,Gdnf,Hes1,Hey1,Ilk,Irx1,Irx3,Lama5,Shh,Sox9,Hnf1b,Vegfa,Osr1,Tacstd2,Wnk4,Npnt,Lzts2,Smo
6_Member	GO Biological Processes	GO:0061333	renal tubule morphogenesis	-4.96537	-3.40736	24/88	11607,12043,12159,12505,12826,14048,14164,14573,15205,15213,16202,16371,16373,16776,20423,20682,21410,22339,23967,56753,69847,114249,226154,319757	Agtr1a,Bcl2,Bmp4,Cd44,Col4a1,Eya1,Fgf1,Gdnf,Hes1,Hey1,Ilk,Irx1,Irx3,Lama5,Shh,Sox9,Hnf1b,Vegfa,Osr1,Tacstd2,Wnk4,Npnt,Lzts2,Smo
6_Member	GO Biological Processes	GO:0072171	mesonephric tubule morphogenesis	-4.18108	-2.75856	20/74	11607,12043,12159,12505,14048,14164,14573,15205,15213,16202,16776,20423,20682,21410,22339,23967,56753,114249,226154,319757	Agtr1a,Bcl2,Bmp4,Cd44,Eya1,Fgf1,Gdnf,Hes1,Hey1,Ilk,Lama5,Shh,Sox9,Hnf1b,Vegfa,Osr1,Tacstd2,Npnt,Lzts2,Smo
6_Member	GO Biological Processes	GO:0060675	ureteric bud morphogenesis	-3.7658	-2.41054	19/73	11607,12043,12159,12505,14048,14164,14573,15205,15213,16202,16776,20423,20682,21410,22339,56753,114249,226154,319757	Agtr1a,Bcl2,Bmp4,Cd44,Eya1,Fgf1,Gdnf,Hes1,Hey1,Ilk,Lama5,Shh,Sox9,Hnf1b,Vegfa,Tacstd2,Npnt,Lzts2,Smo
6_Member	GO Biological Processes	GO:0001658	branching involved in ureteric bud morphogenesis	-2.90135	-1.71103	16/66	11607,12043,12159,12505,14048,14164,14573,16202,16776,20423,20682,21410,22339,56753,114249,319757	Agtr1a,Bcl2,Bmp4,Cd44,Eya1,Fgf1,Gdnf,Ilk,Lama5,Shh,Sox9,Hnf1b,Vegfa,Tacstd2,Npnt,Smo
6_Member	GO Biological Processes	GO:0090183	regulation of kidney development	-2.89953	-1.71049	15/60	11607,12159,12633,14573,16878,19126,20423,20682,21410,22339,22601,23967,56753,97064,319757	Agtr1a,Bmp4,Cflar,Gdnf,Lif,Prom1,Shh,Sox9,Hnf1b,Vegfa,Yap1,Osr1,Tacstd2,Wwtr1,Smo
6_Member	GO Biological Processes	GO:0060688	regulation of morphogenesis of a branching structure	-2.8273	-1.65616	16/67	11607,12159,13982,14182,14183,14573,17242,17295,18595,20423,20682,21410,21926,22339,56753,319757	Agtr1a,Bmp4,Esr1,Fgfr1,Fgfr2,Gdnf,Mdk,Met,Pdgfra,Shh,Sox9,Hnf1b,Tnf,Vegfa,Tacstd2,Smo
6_Member	GO Biological Processes	GO:1905332	positive regulation of morphogenesis of an epithelium	-2.52227	-1.41579	11/41	11607,11684,12159,14573,14609,16878,17242,18595,20682,22339,319757	Agtr1a,Alox12,Bmp4,Gdnf,Gja1,Lif,Mdk,Pdgfra,Sox9,Vegfa,Smo
6_Member	GO Biological Processes	GO:0090189	regulation of branching involved in ureteric bud morphogenesis	-2.3557	-1.29862	8/26	11607,12159,14573,20682,21410,22339,56753,319757	Agtr1a,Bmp4,Gdnf,Sox9,Hnf1b,Vegfa,Tacstd2,Smo
6_Member	GO Biological Processes	GO:0061217	regulation of mesonephros development	-2.14065	-1.13361	8/28	11607,12159,14573,20682,21410,22339,56753,319757	Agtr1a,Bmp4,Gdnf,Sox9,Hnf1b,Vegfa,Tacstd2,Smo
7_Summary	GO Biological Processes	GO:0031347	regulation of defense response	-15.8343	-12.84	140/649	11541,11555,11596,11847,11988,12053,12258,12266,12274,12362,12363,12364,12475,12491,12505,12628,13032,13057,13136,13982,14063,14251,14375,14609,14775,14825,15458,15937,16149,16153,16168,16177,16193,16362,16396,16398,16803,17002,17096,17127,17164,17171,17242,17470,17874,18033,18035,18143,18784,18787,18858,19013,19016,19123,19225,19419,19695,19697,20085,20128,20186,20311,20312,20563,20698,20723,213…	Adora2b,Adrb2,Ager,Arg2,Slc7a2,Bcl6,Serping1,C3,C6,Casp1,Casp4,Casp12,Cd14,Cd36,Cd44,Cfh,Ctsc,Cyba,Cd55,Esr1,F2rl1,Flot1,Xrcc6,Gja1,Gpx1,Cxcl1,Hpx,Ier3,Cd74,Il10,Il15,Il1r1,Il6,Irf1,Itch,Itga2,Lbp,Ltf,Lyn,Smad3,Mapkapk2,Mas1,Mdk,Cd200,Myd88,Nfkb1,Nfkbia,Npas2,Pla2g5,Serpine1,Pmp22,Ppara,Pparg,Proc,Ptgs2,Rasgrp1,Reg3g,Rela,Rps19,Trim30a,Nr1h4,Cxcl5,Cx3cl1,Slit2,Sphk1,Serpinb9,Tap1,Tff2,Tgm2,Tlr4,T…
7_Member	GO Biological Processes	GO:0031347	regulation of defense response	-15.8343	-12.84	140/649	11541,11555,11596,11847,11988,12053,12258,12266,12274,12362,12363,12364,12475,12491,12505,12628,13032,13057,13136,13982,14063,14251,14375,14609,14775,14825,15458,15937,16149,16153,16168,16177,16193,16362,16396,16398,16803,17002,17096,17127,17164,17171,17242,17470,17874,18033,18035,18143,18784,18787,18858,19013,19016,19123,19225,19419,19695,19697,20085,20128,20186,20311,20312,20563,20698,20723,213…	Adora2b,Adrb2,Ager,Arg2,Slc7a2,Bcl6,Serping1,C3,C6,Casp1,Casp4,Casp12,Cd14,Cd36,Cd44,Cfh,Ctsc,Cyba,Cd55,Esr1,F2rl1,Flot1,Xrcc6,Gja1,Gpx1,Cxcl1,Hpx,Ier3,Cd74,Il10,Il15,Il1r1,Il6,Irf1,Itch,Itga2,Lbp,Ltf,Lyn,Smad3,Mapkapk2,Mas1,Mdk,Cd200,Myd88,Nfkb1,Nfkbia,Npas2,Pla2g5,Serpine1,Pmp22,Ppara,Pparg,Proc,Ptgs2,Rasgrp1,Reg3g,Rela,Rps19,Trim30a,Nr1h4,Cxcl5,Cx3cl1,Slit2,Sphk1,Serpinb9,Tap1,Tff2,Tgm2,Tlr4,T…
7_Member	GO Biological Processes	GO:0002221	pattern recognition receptor signaling pathway	-11.7186	-9.20136	46/142	12475,12491,13057,13982,14063,14251,16362,16803,17002,17096,17164,17874,18035,19695,19697,20128,20186,21898,21926,21929,22174,24088,53791,54123,54396,57783,58185,67313,69368,71481,71586,74136,74998,76438,80861,81897,100340,102626,108960,142980,211550,226421,228801,230073,234311,414084	Cd14,Cd36,Cyba,Esr1,F2rl1,Flot1,Irf1,Lbp,Ltf,Lyn,Mapkapk2,Myd88,Nfkbia,Reg3g,Rela,Trim30a,Nr1h4,Tlr4,Tnf,Tnfaip3,Tyro3,Tlr2,Tlr5,Irf7,Irgm2,Tnip1,Rsad2,Inava,Wdfy1,Alpk1,Ifih1,Sec14l1,Rab11fip2,Rftn1,Dhx58,Tlr9,Smpdl3b,Mapkapk3,Irak2,Tlr3,Tifa,Rab7b,Bpifb1,Ddx58,Ddx60,Tnip3
7_Member	GO Biological Processes	GO:0002758	innate immune response-activating signal transduction	-11.4765	-9.00228	46/144	12475,12491,13057,13982,14063,14251,16362,16803,17002,17096,17164,17874,18035,19695,19697,20128,20186,21898,21926,21929,22174,24088,53791,54123,54396,57783,58185,67313,69368,71481,71586,74136,74998,76438,80861,81897,100340,102626,108960,142980,211550,226421,228801,230073,234311,414084	Cd14,Cd36,Cyba,Esr1,F2rl1,Flot1,Irf1,Lbp,Ltf,Lyn,Mapkapk2,Myd88,Nfkbia,Reg3g,Rela,Trim30a,Nr1h4,Tlr4,Tnf,Tnfaip3,Tyro3,Tlr2,Tlr5,Irf7,Irgm2,Tnip1,Rsad2,Inava,Wdfy1,Alpk1,Ifih1,Sec14l1,Rab11fip2,Rftn1,Dhx58,Tlr9,Smpdl3b,Mapkapk3,Irak2,Tlr3,Tifa,Rab7b,Bpifb1,Ddx58,Ddx60,Tnip3
7_Member	GO Biological Processes	GO:0045088	regulation of innate immune response	-10.1687	-7.82152	69/288	12258,12475,12491,13057,13982,14063,14251,14375,15458,16149,16362,16803,17002,17096,17164,17874,18035,19016,19419,19695,19697,20085,20128,20186,20723,21354,21898,21926,21929,22038,22040,22174,24088,26365,52118,53791,54123,54396,56045,56489,57783,58185,64685,66222,67313,69368,71481,71586,74136,74748,74998,76438,80285,80861,81897,93694,100340,102626,108960,142980,211550,226421,228801,229898,230073,…	Serping1,Cd14,Cd36,Cyba,Esr1,F2rl1,Flot1,Xrcc6,Hpx,Cd74,Irf1,Lbp,Ltf,Lyn,Mapkapk2,Myd88,Nfkbia,Pparg,Rasgrp1,Reg3g,Rela,Rps19,Trim30a,Nr1h4,Serpinb9,Tap1,Tlr4,Tnf,Tnfaip3,Plscr1,Trex1,Tyro3,Tlr2,Ceacam1,Pvr,Tlr5,Irf7,Irgm2,Samhd1,Ikbke,Tnip1,Rsad2,Nmi,Serpinb1a,Inava,Wdfy1,Alpk1,Ifih1,Sec14l1,Slamf8,Rab11fip2,Rftn1,Parp9,Dhx58,Tlr9,Clec2d,Smpdl3b,Mapkapk3,Irak2,Tlr3,Tifa,Rab7b,Bpifb1,Gbp5,Ddx58,D…
7_Member	GO Biological Processes	GO:0031349	positive regulation of defense response	-10.1111	-7.77592	82/370	11541,11596,12266,12475,12491,13032,13057,13982,14063,14251,14375,14609,14825,15458,16149,16193,16362,16398,16803,17002,17096,17164,17242,17874,18035,18143,18787,19225,19419,19695,19697,20085,20128,20186,21817,21898,21926,21929,21934,22038,22174,22320,24088,52118,53603,53791,54123,54396,56312,56489,57783,58185,63873,67313,69368,71481,71586,71609,74136,74998,76438,77125,80285,80859,80861,81897,100…	Adora2b,Ager,C3,Cd14,Cd36,Ctsc,Cyba,Esr1,F2rl1,Flot1,Xrcc6,Gja1,Cxcl1,Hpx,Cd74,Il6,Irf1,Itga2,Lbp,Ltf,Lyn,Mapkapk2,Mdk,Myd88,Nfkbia,Npas2,Serpine1,Ptgs2,Rasgrp1,Reg3g,Rela,Rps19,Trim30a,Nr1h4,Tgm2,Tlr4,Tnf,Tnfaip3,Tnfrsf11a,Plscr1,Tyro3,Vamp8,Tlr2,Pvr,Tslp,Tlr5,Irf7,Irgm2,Nupr1,Ikbke,Tnip1,Rsad2,Trpv4,Inava,Wdfy1,Alpk1,Ifih1,Tradd,Sec14l1,Rab11fip2,Rftn1,Il33,Parp9,Nfkbiz,Dhx58,Tlr9,Smpdl3b,Mapka…
7_Member	GO Biological Processes	GO:0002224	toll-like receptor signaling pathway	-9.97751	-7.66124	36/106	12475,12491,13057,13982,14063,14251,16362,16803,17002,17096,17164,17874,18035,19695,20128,20186,21898,21926,21929,22174,24088,53791,54123,57783,58185,69368,74998,76438,81897,100340,102626,108960,142980,226421,228801,414084	Cd14,Cd36,Cyba,Esr1,F2rl1,Flot1,Irf1,Lbp,Ltf,Lyn,Mapkapk2,Myd88,Nfkbia,Reg3g,Trim30a,Nr1h4,Tlr4,Tnf,Tnfaip3,Tyro3,Tlr2,Tlr5,Irf7,Tnip1,Rsad2,Wdfy1,Rab11fip2,Rftn1,Tlr9,Smpdl3b,Mapkapk3,Irak2,Tlr3,Rab7b,Bpifb1,Tnip3
7_Member	GO Biological Processes	GO:0002218	activation of innate immune response	-9.29327	-7.03926	47/170	12475,12491,13057,13982,14063,14251,14375,16362,16803,17002,17096,17164,17874,18035,19695,19697,20128,20186,21898,21926,21929,22174,24088,53791,54123,54396,57783,58185,67313,69368,71481,71586,74136,74998,76438,80861,81897,100340,102626,108960,142980,211550,226421,228801,230073,234311,414084	Cd14,Cd36,Cyba,Esr1,F2rl1,Flot1,Xrcc6,Irf1,Lbp,Ltf,Lyn,Mapkapk2,Myd88,Nfkbia,Reg3g,Rela,Trim30a,Nr1h4,Tlr4,Tnf,Tnfaip3,Tyro3,Tlr2,Tlr5,Irf7,Irgm2,Tnip1,Rsad2,Inava,Wdfy1,Alpk1,Ifih1,Sec14l1,Rab11fip2,Rftn1,Dhx58,Tlr9,Smpdl3b,Mapkapk3,Irak2,Tlr3,Tifa,Rab7b,Bpifb1,Ddx58,Ddx60,Tnip3
7_Member	GO Biological Processes	GO:0045089	positive regulation of innate immune response	-9.03036	-6.805	57/231	12475,12491,13057,13982,14063,14251,14375,15458,16149,16362,16803,17002,17096,17164,17874,18035,19419,19695,19697,20085,20128,20186,21898,21926,21929,22038,22174,24088,52118,53791,54123,54396,56489,57783,58185,67313,69368,71481,71586,74136,74998,76438,80285,80861,81897,100340,102626,108960,142980,211550,226421,228801,229898,230073,234311,414084,434341	Cd14,Cd36,Cyba,Esr1,F2rl1,Flot1,Xrcc6,Hpx,Cd74,Irf1,Lbp,Ltf,Lyn,Mapkapk2,Myd88,Nfkbia,Rasgrp1,Reg3g,Rela,Rps19,Trim30a,Nr1h4,Tlr4,Tnf,Tnfaip3,Plscr1,Tyro3,Tlr2,Pvr,Tlr5,Irf7,Irgm2,Ikbke,Tnip1,Rsad2,Inava,Wdfy1,Alpk1,Ifih1,Sec14l1,Rab11fip2,Rftn1,Parp9,Dhx58,Tlr9,Smpdl3b,Mapkapk3,Irak2,Tlr3,Tifa,Rab7b,Bpifb1,Gbp5,Ddx58,Ddx60,Tnip3,Nlrc5
7_Member	GO Biological Processes	GO:0034121	regulation of toll-like receptor signaling pathway	-6.32862	-4.55173	22/65	12491,13057,13982,14063,14251,16362,16803,17002,17096,20128,21929,22174,24088,53791,54123,58185,69368,81897,100340,142980,226421,228801	Cd36,Cyba,Esr1,F2rl1,Flot1,Irf1,Lbp,Ltf,Lyn,Trim30a,Tnfaip3,Tyro3,Tlr2,Tlr5,Irf7,Rsad2,Wdfy1,Tlr9,Smpdl3b,Tlr3,Rab7b,Bpifb1
7_Member	GO Biological Processes	GO:0050778	positive regulation of immune response	-5.81584	-4.11703	122/754	11541,12007,12010,12043,12258,12266,12268,12274,12475,12491,12505,12628,12902,12921,13057,13136,13137,13709,13982,14063,14132,14251,14367,14375,14461,14961,14962,14972,14998,15007,15015,15018,15024,15039,15043,15139,15216,15458,15985,16149,16168,16177,16182,16190,16193,16362,16803,16854,17002,17096,17164,17874,18035,18439,18578,18806,19204,19401,19419,19695,19697,20085,20128,20186,20852,21898,219…	Adora2b,Azgp1,B2m,Bcl2,Serping1,C3,C4b,C6,Cd14,Cd36,Cd44,Cfh,Cr2,Crhr1,Cyba,Cd55,Cd55b,Elf1,Esr1,F2rl1,Fcgrt,Flot1,Fzd5,Xrcc6,Gata2,H2-Ab1,Cfb,H2-K1,H2-DMa,H2-Q10,H2-Q4,H2-Q7,H2-T10,H2-T22,H2-T3,Hc,Hfe,Hpx,Cd79b,Cd74,Il15,Il1r1,Il18r1,Il4ra,Il6,Irf1,Lbp,Lgals3,Ltf,Lyn,Mapkapk2,Myd88,Nfkbia,P2rx7,Pde4b,Pld2,Ptafr,Rara,Rasgrp1,Reg3g,Rela,Rps19,Trim30a,Nr1h4,Stat6,Tlr4,Tnf,Tnfaip3,Plscr1,Trex1,Tyro3…
7_Member	GO Biological Processes	GO:0034123	positive regulation of toll-like receptor signaling pathway	-4.48037	-3.00879	11/26	13057,14063,14251,16803,17002,24088,53791,58185,69368,81897,142980	Cyba,F2rl1,Flot1,Lbp,Ltf,Tlr2,Tlr5,Rsad2,Wdfy1,Tlr9,Tlr3
7_Member	GO Biological Processes	GO:0034142	toll-like receptor 4 signaling pathway	-4.46902	-2.99888	13/35	12475,14063,16803,17002,17096,18035,20186,21898,69368,74998,226421,228801,414084	Cd14,F2rl1,Lbp,Ltf,Lyn,Nfkbia,Nr1h4,Tlr4,Wdfy1,Rab11fip2,Rab7b,Bpifb1,Tnip3
7_Member	GO Biological Processes	GO:0002253	activation of immune response	-2.85548	-1.68106	79/531	12043,12258,12266,12268,12274,12475,12491,12628,12902,13057,13136,13137,13709,13982,14063,14251,14375,14962,15139,15985,16362,16803,16854,17002,17096,17164,17874,18035,18578,19695,19697,20128,20186,21898,21926,21929,22038,22040,22174,24088,50909,53791,54123,54396,57257,57783,58185,66214,67313,69368,69727,71481,71586,74136,74998,76438,80859,80861,81897,100340,102626,108960,110786,142980,208650,211…	Bcl2,Serping1,C3,C4b,C6,Cd14,Cd36,Cfh,Cr2,Cyba,Cd55,Cd55b,Elf1,Esr1,F2rl1,Flot1,Xrcc6,Cfb,Hc,Cd79b,Irf1,Lbp,Lgals3,Ltf,Lyn,Mapkapk2,Myd88,Nfkbia,Pde4b,Reg3g,Rela,Trim30a,Nr1h4,Tlr4,Tnf,Tnfaip3,Plscr1,Trex1,Tyro3,Tlr2,C1ra,Tlr5,Irf7,Irgm2,Vav3,Tnip1,Rsad2,Rgcc,Inava,Wdfy1,Usp46,Alpk1,Ifih1,Sec14l1,Rab11fip2,Rftn1,Nfkbiz,Dhx58,Tlr9,Smpdl3b,Mapkapk3,Irak2,Iglc2,Tlr3,Cblb,Tifa,Rab7b,Rab29,Bpifb1,Ddx5…
7_Member	GO Biological Processes	GO:0034143	regulation of toll-like receptor 4 signaling pathway	-2.46582	-1.37948	7/20	14063,16803,17002,17096,69368,226421,228801	F2rl1,Lbp,Ltf,Lyn,Wdfy1,Rab7b,Bpifb1
7_Member	GO Biological Processes	GO:0034122	negative regulation of toll-like receptor signaling pathway	-2.02532	-1.04484	9/35	14063,17096,20128,21929,22174,81897,100340,226421,228801	F2rl1,Lyn,Trim30a,Tnfaip3,Tyro3,Tlr9,Smpdl3b,Rab7b,Bpifb1
8_Summary	GO Biological Processes	GO:0009615	response to virus	-14.6868	-11.7436	76/274	12043,12051,12525,13052,14063,14633,14732,15061,15586,15945,15957,15958,15959,15976,15977,15979,15980,16168,16193,16362,16396,16819,17857,17858,17874,20128,21822,21926,22038,22040,23960,23962,24014,26943,27056,53859,54123,54396,56045,56213,56489,57444,58185,67775,68713,69550,71586,74136,76681,77125,80285,80287,80861,81897,94094,112419,114643,142980,209200,217845,218442,230073,230738,231655,231699…	Bcl2,Bcl3,Cd8a,Cxadr,F2rl1,Gli2,Gpam,Ifi44l,Hyal1,Cxcl10,Ifit1,Ifit2,Ifit3,Ifnar2,Ifnb1,Ifngr1,Ifngr2,Il15,Il6,Irf1,Itch,Lcn2,Mx1,Mx2,Myd88,Trim30a,Tgtp1,Tnf,Plscr1,Trex1,Oas1g,Oasl2,Rnasel,Serinc3,Irf5,Map3k14,Irf7,Irgm2,Samhd1,Htra1,Ikbke,Isg20,Rsad2,Rtp4,Ifitm1,Bst2,Ifih1,Sec14l1,Trim12a,Il33,Parp9,Apobec3,Dhx58,Tlr9,Trim34a,Ifit1bl2,Oas1c,Tlr3,Dtx3l,Ifi27l2b,Serinc5,Ddx58,Zc3h12a,Oasl1,Oas1e,…
8_Member	GO Biological Processes	GO:0009615	response to virus	-14.6868	-11.7436	76/274	12043,12051,12525,13052,14063,14633,14732,15061,15586,15945,15957,15958,15959,15976,15977,15979,15980,16168,16193,16362,16396,16819,17857,17858,17874,20128,21822,21926,22038,22040,23960,23962,24014,26943,27056,53859,54123,54396,56045,56213,56489,57444,58185,67775,68713,69550,71586,74136,76681,77125,80285,80287,80861,81897,94094,112419,114643,142980,209200,217845,218442,230073,230738,231655,231699…	Bcl2,Bcl3,Cd8a,Cxadr,F2rl1,Gli2,Gpam,Ifi44l,Hyal1,Cxcl10,Ifit1,Ifit2,Ifit3,Ifnar2,Ifnb1,Ifngr1,Ifngr2,Il15,Il6,Irf1,Itch,Lcn2,Mx1,Mx2,Myd88,Trim30a,Tgtp1,Tnf,Plscr1,Trex1,Oas1g,Oasl2,Rnasel,Serinc3,Irf5,Map3k14,Irf7,Irgm2,Samhd1,Htra1,Ikbke,Isg20,Rsad2,Rtp4,Ifitm1,Bst2,Ifih1,Sec14l1,Trim12a,Il33,Parp9,Apobec3,Dhx58,Tlr9,Trim34a,Ifit1bl2,Oas1c,Tlr3,Dtx3l,Ifi27l2b,Serinc5,Ddx58,Zc3h12a,Oasl1,Oas1e,…
8_Member	GO Biological Processes	GO:0051607	defense response to virus	-13.9546	-11.154	67/232	12043,12525,13052,14063,14732,15061,15945,15957,15958,15959,15976,15977,15979,15980,16168,16193,16362,16396,17857,17858,20128,22038,22040,23960,23962,24014,26943,27056,53859,54123,56045,56213,57444,58185,67775,68713,69550,71586,74136,76681,77125,80285,80287,80861,81897,94094,112419,114643,142980,209200,217845,218442,230073,230738,231655,231699,234311,242700,246727,246728,246729,246730,276950,3875…	Bcl2,Cd8a,Cxadr,F2rl1,Gpam,Ifi44l,Cxcl10,Ifit1,Ifit2,Ifit3,Ifnar2,Ifnb1,Ifngr1,Ifngr2,Il15,Il6,Irf1,Itch,Mx1,Mx2,Trim30a,Plscr1,Trex1,Oas1g,Oasl2,Rnasel,Serinc3,Irf5,Map3k14,Irf7,Samhd1,Htra1,Isg20,Rsad2,Rtp4,Ifitm1,Bst2,Ifih1,Sec14l1,Trim12a,Il33,Parp9,Apobec3,Dhx58,Tlr9,Trim34a,Ifit1bl2,Oas1c,Tlr3,Dtx3l,Ifi27l2b,Serinc5,Ddx58,Zc3h12a,Oasl1,Oas1e,Ddx60,Ifnlr1,Oas3,Oas2,Oas1h,Oas1a,Slfn8,Ifnk,Ifi…
8_Member	GO Biological Processes	GO:0043900	regulation of multi-organism process	-10.2972	-7.92483	87/399	11847,12015,12043,12306,12390,12659,12767,13057,13830,14063,14595,14609,14825,15423,15451,15977,16149,16168,16396,16476,16543,17002,18128,18441,18442,18563,18791,18792,18843,19204,19712,20128,20311,20312,20390,20423,20568,20817,21926,21929,22038,22695,23960,23962,23991,24014,24088,26365,50528,56213,57444,57874,58185,66597,67246,68713,69550,70097,71709,72432,74136,80285,80287,80861,107607,109820,1…	Arg2,Bad,Bcl2,Anxa2,Cav2,Ovgp1,Cxcr4,Cyba,Stom,F2rl1,B4galt1,Gja1,Cxcl1,Hoxc4,Hpn,Ifnb1,Cd74,Il15,Itch,Jun,Mdfic,Ltf,Notch1,P2ry1,P2ry2,Pcx,Plat,Plau,Bpifa1,Ptafr,Rest,Trim30a,Cxcl5,Cx3cl1,Sftpd,Shh,Slpi,Srpk2,Tnf,Tnfaip3,Plscr1,Zfp36,Oas1g,Oasl2,Cib1,Rnasel,Tlr2,Ceacam1,Tmprss2,Htra1,Isg20,Hacd3,Rsad2,Trim13,Resf1,Ifitm1,Bst2,Sash1,Syde1,Spink5,Sec14l1,Parp9,Apobec3,Dhx58,Nod1,Pgc,Oas1c,Rspo1,Cf…
8_Member	GO Biological Processes	GO:0045071	negative regulation of viral genome replication	-10.2727	-7.90675	26/59	15977,17002,20568,20817,21926,22038,23960,23962,24014,26365,57444,58185,67246,68713,69550,80287,114643,230738,231655,231699,235047,246727,246728,246729,246730,100038882	Ifnb1,Ltf,Slpi,Srpk2,Tnf,Plscr1,Oas1g,Oasl2,Rnasel,Ceacam1,Isg20,Rsad2,Resf1,Ifitm1,Bst2,Apobec3,Oas1c,Zc3h12a,Oasl1,Oas1e,Zfp809,Oas3,Oas2,Oas1h,Oas1a,Isg15
8_Member	GO Biological Processes	GO:0098542	defense response to other organism	-10.2403	-7.88061	130/691	11535,11727,11745,11847,12010,12043,12051,12491,12525,12945,13052,13057,13836,14063,14161,14469,14732,14825,14972,15061,15064,15162,15439,15945,15957,15958,15959,15976,15977,15979,15980,16153,16168,16190,16193,16362,16396,16803,16819,17002,17857,17858,17874,17969,18129,18439,18707,18778,18787,18843,19695,20085,20128,20186,20249,20311,20390,20568,20723,21898,21926,21946,22038,22040,23960,23962,240…	Adm,Ang,Anxa3,Arg2,B2m,Bcl2,Bcl3,Cd36,Cd8a,Dmbt1,Cxadr,Cyba,Epha2,F2rl1,Fga,Gbp2,Gpam,Cxcl1,H2-K1,Ifi44l,Mr1,Hck,Hp,Cxcl10,Ifit1,Ifit2,Ifit3,Ifnar2,Ifnb1,Ifngr1,Ifngr2,Il10,Il15,Il4ra,Il6,Irf1,Itch,Lbp,Lcn2,Ltf,Mx1,Mx2,Myd88,Ncf1,Notch2,P2rx7,Pik3cd,Pla2g1b,Serpine1,Bpifa1,Reg3g,Rps19,Trim30a,Nr1h4,Scd1,Cxcl5,Sftpd,Slpi,Serpinb9,Tlr4,Tnf,Pglyrp1,Plscr1,Trex1,Oas1g,Oasl2,Rnasel,Tlr2,Serinc3,Irf5,B…
8_Member	GO Biological Processes	GO:0043903	regulation of symbiosis, encompassing mutualism through parasitism	-8.28199	-6.15333	51/205	12015,12043,12306,12390,12767,13830,14063,14825,15451,15977,16149,16476,16543,17002,18128,18563,18843,19712,20128,20311,20390,20568,20817,21926,22038,22695,23960,23962,24014,26365,50528,57444,57874,58185,66597,67246,68713,69550,80287,114643,227753,230738,231655,231699,235047,239739,246727,246728,246729,246730,100038882	Bad,Bcl2,Anxa2,Cav2,Cxcr4,Stom,F2rl1,Cxcl1,Hpn,Ifnb1,Cd74,Jun,Mdfic,Ltf,Notch1,Pcx,Bpifa1,Rest,Trim30a,Cxcl5,Sftpd,Slpi,Srpk2,Tnf,Plscr1,Zfp36,Oas1g,Oasl2,Rnasel,Ceacam1,Tmprss2,Isg20,Hacd3,Rsad2,Trim13,Resf1,Ifitm1,Bst2,Apobec3,Oas1c,Gsn,Zc3h12a,Oasl1,Oas1e,Zfp809,Lamp3,Oas3,Oas2,Oas1h,Oas1a,Isg15
8_Member	GO Biological Processes	GO:0044403	symbiont process	-8.27264	-6.15333	75/356	12015,12018,12043,12306,12390,12767,13030,13830,14063,14268,14456,14469,14775,14825,15451,15894,15977,16149,16337,16476,16543,17002,17969,18128,18563,18843,19695,19712,20128,20311,20390,20568,20723,20817,21926,21946,22038,22320,22695,23960,23962,24014,24088,26365,50528,54396,55932,57444,57757,57783,57874,58185,66597,67246,68713,69550,70008,71740,80287,81600,114643,226422,227753,229900,230738,2316…	Bad,Bak1,Bcl2,Anxa2,Cav2,Cxcr4,Ctsb,Stom,F2rl1,Fn1,Gas6,Gbp2,Gpx1,Cxcl1,Hpn,Icam1,Ifnb1,Cd74,Insr,Jun,Mdfic,Ltf,Ncf1,Notch1,Pcx,Bpifa1,Reg3g,Rest,Trim30a,Cxcl5,Sftpd,Slpi,Serpinb9,Srpk2,Tnf,Pglyrp1,Plscr1,Vamp8,Zfp36,Oas1g,Oasl2,Rnasel,Tlr2,Ceacam1,Tmprss2,Irgm2,Gbp3,Isg20,Pglyrp2,Tnip1,Hacd3,Rsad2,Trim13,Resf1,Ifitm1,Bst2,Ace2,Nectin4,Apobec3,Chia1,Oas1c,Rab29,Gsn,Gbp7,Zc3h12a,Oasl1,Oas1e,Zfp809…
8_Member	GO Biological Processes	GO:1903901	negative regulation of viral life cycle	-7.70967	-5.67553	28/84	15977,17002,20568,20817,21926,22038,23960,23962,24014,26365,57444,58185,66597,67246,68713,69550,80287,114643,227753,230738,231655,231699,235047,246727,246728,246729,246730,100038882	Ifnb1,Ltf,Slpi,Srpk2,Tnf,Plscr1,Oas1g,Oasl2,Rnasel,Ceacam1,Isg20,Rsad2,Trim13,Resf1,Ifitm1,Bst2,Apobec3,Oas1c,Gsn,Zc3h12a,Oasl1,Oas1e,Zfp809,Oas3,Oas2,Oas1h,Oas1a,Isg15
8_Member	GO Biological Processes	GO:0043901	negative regulation of multi-organism process	-7.62579	-5.61199	44/172	11847,12306,12659,14609,15977,16396,16476,17002,18843,19712,20568,20817,21926,21929,22038,22695,23960,23962,24014,26365,56213,57444,58185,66597,67246,68713,69550,72432,74136,80287,80861,114643,227753,230103,230126,230738,231655,231699,235047,246727,246728,246729,246730,100038882	Arg2,Anxa2,Ovgp1,Gja1,Ifnb1,Itch,Jun,Ltf,Bpifa1,Rest,Slpi,Srpk2,Tnf,Tnfaip3,Plscr1,Zfp36,Oas1g,Oasl2,Rnasel,Ceacam1,Htra1,Isg20,Rsad2,Trim13,Resf1,Ifitm1,Bst2,Spink5,Sec14l1,Apobec3,Dhx58,Oas1c,Gsn,Npr2,Shb,Zc3h12a,Oasl1,Oas1e,Zfp809,Oas3,Oas2,Oas1h,Oas1a,Isg15
8_Member	GO Biological Processes	GO:0045069	regulation of viral genome replication	-7.48132	-5.50032	30/96	12043,13830,15977,17002,18128,20568,20817,21926,22038,23960,23962,24014,26365,57444,57874,58185,67246,68713,69550,80287,114643,230738,231655,231699,235047,246727,246728,246729,246730,100038882	Bcl2,Stom,Ifnb1,Ltf,Notch1,Slpi,Srpk2,Tnf,Plscr1,Oas1g,Oasl2,Rnasel,Ceacam1,Isg20,Hacd3,Rsad2,Resf1,Ifitm1,Bst2,Apobec3,Oas1c,Zc3h12a,Oasl1,Oas1e,Zfp809,Oas3,Oas2,Oas1h,Oas1a,Isg15
8_Member	GO Biological Processes	GO:0048525	negative regulation of viral process	-7.39251	-5.42954	31/102	15977,16476,17002,19712,20568,20817,21926,22038,22695,23960,23962,24014,26365,57444,58185,66597,67246,68713,69550,80287,114643,227753,230738,231655,231699,235047,246727,246728,246729,246730,100038882	Ifnb1,Jun,Ltf,Rest,Slpi,Srpk2,Tnf,Plscr1,Zfp36,Oas1g,Oasl2,Rnasel,Ceacam1,Isg20,Rsad2,Trim13,Resf1,Ifitm1,Bst2,Apobec3,Oas1c,Gsn,Zc3h12a,Oasl1,Oas1e,Zfp809,Oas3,Oas2,Oas1h,Oas1a,Isg15
8_Member	GO Biological Processes	GO:1903900	regulation of viral life cycle	-6.97482	-5.07518	38/145	12043,12390,13830,15977,16149,17002,18128,18563,20128,20568,20817,21926,22038,23960,23962,24014,26365,50528,57444,57874,58185,66597,67246,68713,69550,80287,114643,227753,230738,231655,231699,235047,239739,246727,246728,246729,246730,100038882	Bcl2,Cav2,Stom,Ifnb1,Cd74,Ltf,Notch1,Pcx,Trim30a,Slpi,Srpk2,Tnf,Plscr1,Oas1g,Oasl2,Rnasel,Ceacam1,Tmprss2,Isg20,Hacd3,Rsad2,Trim13,Resf1,Ifitm1,Bst2,Apobec3,Oas1c,Gsn,Zc3h12a,Oasl1,Oas1e,Zfp809,Lamp3,Oas3,Oas2,Oas1h,Oas1a,Isg15
8_Member	GO Biological Processes	GO:0019079	viral genome replication	-6.71358	-4.87112	32/114	12043,13830,14456,15977,17002,18128,20568,20817,21926,22038,23960,23962,24014,26365,57444,57874,58185,67246,68713,69550,80287,114643,226422,230738,231655,231699,235047,246727,246728,246729,246730,100038882	Bcl2,Stom,Gas6,Ifnb1,Ltf,Notch1,Slpi,Srpk2,Tnf,Plscr1,Oas1g,Oasl2,Rnasel,Ceacam1,Isg20,Hacd3,Rsad2,Resf1,Ifitm1,Bst2,Apobec3,Oas1c,Rab29,Zc3h12a,Oasl1,Oas1e,Zfp809,Oas3,Oas2,Oas1h,Oas1a,Isg15
8_Member	GO Biological Processes	GO:0050792	regulation of viral process	-6.49797	-4.69568	44/187	12043,12390,12767,13830,15451,15977,16149,16476,16543,17002,18128,18563,19712,20128,20568,20817,21926,22038,22695,23960,23962,24014,26365,50528,57444,57874,58185,66597,67246,68713,69550,80287,114643,227753,230738,231655,231699,235047,239739,246727,246728,246729,246730,100038882	Bcl2,Cav2,Cxcr4,Stom,Hpn,Ifnb1,Cd74,Jun,Mdfic,Ltf,Notch1,Pcx,Rest,Trim30a,Slpi,Srpk2,Tnf,Plscr1,Zfp36,Oas1g,Oasl2,Rnasel,Ceacam1,Tmprss2,Isg20,Hacd3,Rsad2,Trim13,Resf1,Ifitm1,Bst2,Apobec3,Oas1c,Gsn,Zc3h12a,Oasl1,Oas1e,Zfp809,Lamp3,Oas3,Oas2,Oas1h,Oas1a,Isg15
8_Member	GO Biological Processes	GO:0060700	regulation of ribonuclease activity	-6.47379	-4.67497	10/15	23960,23962,110213,114643,231655,231699,246727,246728,246729,246730	Oas1g,Oasl2,Tmbim6,Oas1c,Oasl1,Oas1e,Oas3,Oas2,Oas1h,Oas1a
8_Member	GO Biological Processes	GO:0044419	interspecies interaction between organisms	-6.12085	-4.3726	80/435	12015,12018,12043,12306,12390,12767,13030,13830,14063,14268,14456,14469,14775,14825,15451,15894,15945,15977,16149,16337,16476,16543,16854,17002,17969,18128,18563,18843,19695,19712,20085,20128,20297,20311,20390,20568,20723,20817,21926,21946,22038,22320,22695,23960,23962,24014,24088,26365,50528,54396,55932,57444,57757,57783,57874,58185,66597,67246,68713,69146,69550,70008,71740,80287,81600,114643,22…	Bad,Bak1,Bcl2,Anxa2,Cav2,Cxcr4,Ctsb,Stom,F2rl1,Fn1,Gas6,Gbp2,Gpx1,Cxcl1,Hpn,Icam1,Cxcl10,Ifnb1,Cd74,Insr,Jun,Mdfic,Lgals3,Ltf,Ncf1,Notch1,Pcx,Bpifa1,Reg3g,Rest,Rps19,Trim30a,Ccl20,Cxcl5,Sftpd,Slpi,Serpinb9,Srpk2,Tnf,Pglyrp1,Plscr1,Vamp8,Zfp36,Oas1g,Oasl2,Rnasel,Tlr2,Ceacam1,Tmprss2,Irgm2,Gbp3,Isg20,Pglyrp2,Tnip1,Hacd3,Rsad2,Trim13,Resf1,Ifitm1,Gsdmd,Bst2,Ace2,Nectin4,Apobec3,Chia1,Oas1c,Rab29,Gsn…
8_Member	GO Biological Processes	GO:0019058	viral life cycle	-5.79703	-4.10631	45/204	12043,12390,13030,13830,14456,15894,15977,16149,17002,18128,18563,20128,20568,20817,21926,22038,22320,23960,23962,24014,26365,50528,57444,57874,58185,66597,67246,68713,69550,70008,71740,80287,114643,226422,227753,230738,231655,231699,235047,239739,246727,246728,246729,246730,100038882	Bcl2,Cav2,Ctsb,Stom,Gas6,Icam1,Ifnb1,Cd74,Ltf,Notch1,Pcx,Trim30a,Slpi,Srpk2,Tnf,Plscr1,Vamp8,Oas1g,Oasl2,Rnasel,Ceacam1,Tmprss2,Isg20,Hacd3,Rsad2,Trim13,Resf1,Ifitm1,Bst2,Ace2,Nectin4,Apobec3,Oas1c,Rab29,Gsn,Zc3h12a,Oasl1,Oas1e,Zfp809,Lamp3,Oas3,Oas2,Oas1h,Oas1a,Isg15
8_Member	GO Biological Processes	GO:0016032	viral process	-4.45536	-2.98684	54/291	12015,12018,12043,12390,12767,13030,13830,14456,15451,15894,15977,16149,16337,16476,16543,17002,18128,18563,19712,20128,20568,20817,21926,22038,22320,22695,23960,23962,24014,26365,50528,57444,57874,58185,66597,67246,68713,69550,70008,71740,80287,114643,226422,227753,230738,231655,231699,235047,239739,246727,246728,246729,246730,100038882	Bad,Bak1,Bcl2,Cav2,Cxcr4,Ctsb,Stom,Gas6,Hpn,Icam1,Ifnb1,Cd74,Insr,Jun,Mdfic,Ltf,Notch1,Pcx,Rest,Trim30a,Slpi,Srpk2,Tnf,Plscr1,Vamp8,Zfp36,Oas1g,Oasl2,Rnasel,Ceacam1,Tmprss2,Isg20,Hacd3,Rsad2,Trim13,Resf1,Ifitm1,Bst2,Ace2,Nectin4,Apobec3,Oas1c,Rab29,Gsn,Zc3h12a,Oasl1,Oas1e,Zfp809,Lamp3,Oas3,Oas2,Oas1h,Oas1a,Isg15
8_Member	GO Biological Processes	GO:0032069	regulation of nuclease activity	-3.54861	-2.23093	10/27	23960,23962,110213,114643,231655,231699,246727,246728,246729,246730	Oas1g,Oasl2,Tmbim6,Oas1c,Oasl1,Oas1e,Oas3,Oas2,Oas1h,Oas1a
9_Summary	GO Biological Processes	GO:0001817	regulation of cytokine production	-14.3359	-11.4317	145/709	11541,11596,11607,11829,11847,12010,12051,12053,12215,12257,12266,12362,12363,12394,12475,12491,12522,12759,12981,13057,13078,13709,13836,14062,14063,14182,14251,14257,14268,14367,14456,14465,14732,15139,15216,15368,15499,15507,15977,15979,16149,16153,16168,16177,16182,16190,16193,16196,16362,16420,16803,16971,17002,17096,17127,17131,17164,17242,17295,17470,17874,18033,18439,18442,18578,18787,190…	Adora2b,Ager,Agtr1a,Aqp4,Arg2,B2m,Bcl3,Bcl6,Bsg,Tspo,C3,Casp1,Casp4,Runx1,Cd14,Cd36,Cd83,Clu,Csf2,Cyba,Cyp1b1,Elf1,Epha2,F2r,F2rl1,Fgfr1,Flot1,Flt4,Fn1,Fzd5,Gas6,Gata6,Gpam,Hc,Hfe,Hmox1,Hsf1,Hspb1,Ifnb1,Ifngr1,Cd74,Il10,Il15,Il1r1,Il18r1,Il4ra,Il6,Il7,Irf1,Itgb6,Lbp,Lrp1,Ltf,Lyn,Smad3,Smad7,Mapkapk2,Mdk,Met,Cd200,Myd88,Nfkb1,P2rx7,P2ry2,Pde4b,Serpine1,Pparg,Ptafr,Ptgs2,Rara,Rasgrp1,Rel,Rela,Relb,…
9_Member	GO Biological Processes	GO:0001817	regulation of cytokine production	-14.3359	-11.4317	145/709	11541,11596,11607,11829,11847,12010,12051,12053,12215,12257,12266,12362,12363,12394,12475,12491,12522,12759,12981,13057,13078,13709,13836,14062,14063,14182,14251,14257,14268,14367,14456,14465,14732,15139,15216,15368,15499,15507,15977,15979,16149,16153,16168,16177,16182,16190,16193,16196,16362,16420,16803,16971,17002,17096,17127,17131,17164,17242,17295,17470,17874,18033,18439,18442,18578,18787,190…	Adora2b,Ager,Agtr1a,Aqp4,Arg2,B2m,Bcl3,Bcl6,Bsg,Tspo,C3,Casp1,Casp4,Runx1,Cd14,Cd36,Cd83,Clu,Csf2,Cyba,Cyp1b1,Elf1,Epha2,F2r,F2rl1,Fgfr1,Flot1,Flt4,Fn1,Fzd5,Gas6,Gata6,Gpam,Hc,Hfe,Hmox1,Hsf1,Hspb1,Ifnb1,Ifngr1,Cd74,Il10,Il15,Il1r1,Il18r1,Il4ra,Il6,Il7,Irf1,Itgb6,Lbp,Lrp1,Ltf,Lyn,Smad3,Smad7,Mapkapk2,Mdk,Met,Cd200,Myd88,Nfkb1,P2rx7,P2ry2,Pde4b,Serpine1,Pparg,Ptafr,Ptgs2,Rara,Rasgrp1,Rel,Rela,Relb,…
9_Member	GO Biological Processes	GO:0001816	cytokine production	-14.1143	-11.2582	156/788	11303,11541,11596,11607,11829,11847,12010,12051,12053,12215,12257,12266,12362,12363,12394,12475,12491,12522,12654,12759,12981,13057,13078,13709,13836,14062,14063,14182,14251,14257,14268,14367,14456,14465,14732,15064,15139,15216,15368,15499,15507,15977,15979,16149,16153,16168,16177,16182,16190,16193,16196,16362,16420,16803,16889,16971,16998,17002,17096,17127,17131,17164,17242,17295,17470,17874,180…	Abca1,Adora2b,Ager,Agtr1a,Aqp4,Arg2,B2m,Bcl3,Bcl6,Bsg,Tspo,C3,Casp1,Casp4,Runx1,Cd14,Cd36,Cd83,Chil1,Clu,Csf2,Cyba,Cyp1b1,Elf1,Epha2,F2r,F2rl1,Fgfr1,Flot1,Flt4,Fn1,Fzd5,Gas6,Gata6,Gpam,Mr1,Hc,Hfe,Hmox1,Hsf1,Hspb1,Ifnb1,Ifngr1,Cd74,Il10,Il15,Il1r1,Il18r1,Il4ra,Il6,Il7,Irf1,Itgb6,Lbp,Lipa,Lrp1,Ltbp3,Ltf,Lyn,Smad3,Smad7,Mapkapk2,Mdk,Met,Cd200,Myd88,Nfkb1,Notch1,Notch2,P2rx7,P2ry2,Pde4b,Serpine1,Ppar…
9_Member	GO Biological Processes	GO:0001819	positive regulation of cytokine production	-10.1369	-7.79574	95/454	11541,11596,11607,12010,12051,12215,12266,12362,12363,12394,12475,12491,12522,12759,12981,13057,13078,14062,14063,14251,14257,14367,15139,15507,15979,16149,16153,16168,16177,16182,16190,16193,16196,16362,16803,16971,17127,17164,17242,17470,17874,18439,18442,18578,18787,19204,19225,19401,19419,19696,19697,20297,20312,20660,20698,20779,21898,21926,21941,21950,22411,24088,53603,53791,54123,58185,638…	Adora2b,Ager,Agtr1a,B2m,Bcl3,Bsg,C3,Casp1,Casp4,Runx1,Cd14,Cd36,Cd83,Clu,Csf2,Cyba,Cyp1b1,F2r,F2rl1,Flot1,Flt4,Fzd5,Hc,Hspb1,Ifngr1,Cd74,Il10,Il15,Il1r1,Il18r1,Il4ra,Il6,Il7,Irf1,Lbp,Lrp1,Smad3,Mapkapk2,Mdk,Cd200,Myd88,P2rx7,P2ry2,Pde4b,Serpine1,Ptafr,Ptgs2,Rara,Rasgrp1,Rel,Rela,Ccl20,Cx3cl1,Sorl1,Sphk1,Src,Tlr4,Tnf,Tnfrsf8,Tnfsf9,Wnt11,Tlr2,Tslp,Tlr5,Irf7,Rsad2,Trpv4,Rgcc,Inava,Frmd8,Mcoln2,Gsdm…
9_Member	GO Biological Processes	GO:0002790	peptide secretion	-9.32544	-7.06144	124/670	11303,11541,11554,11596,11607,11727,11847,12015,12362,12363,12425,12475,12491,12638,12654,12894,12921,13614,13650,14062,14063,14161,14268,14367,14456,14609,14645,14732,15107,15139,15216,15979,16149,16153,16190,16193,16367,16420,16443,16535,16847,16878,16971,17096,17242,17470,17929,18128,18129,18439,18640,19016,19285,19419,19712,20186,20312,20501,20502,20660,20677,20779,21410,21416,21808,21898,219…	Abca1,Adora2b,Adrb1,Ager,Agtr1a,Ang,Arg2,Bad,Casp1,Casp4,Cckar,Cd14,Cd36,Cftr,Chil1,Cpt1a,Crhr1,Edn1,Rhbdf1,F2r,F2rl1,Fga,Fn1,Fzd5,Gas6,Gja1,Glul,Gpam,Hadh,Hc,Hfe,Ifngr1,Cd74,Il10,Il4ra,Il6,Irs1,Itgb6,Itsn1,Kcnq1,Lepr,Lif,Lrp1,Lyn,Mdk,Cd200,Myom1,Notch1,Notch2,P2rx7,Pfkfb2,Pparg,Cavin1,Rasgrp1,Rest,Nr1h4,Cx3cl1,Slc16a1,Slc16a2,Sorl1,Sox4,Src,Hnf1b,Tcf7l2,Tgfb2,Tlr4,Tnf,Tnfaip3,Tnfrsf9,Vamp8,Tlr2,…
9_Member	GO Biological Processes	GO:0050663	cytokine secretion	-9.03538	-6.80537	60/249	11303,11541,11596,11607,11847,12362,12363,12475,12491,12654,14062,14063,14268,14367,14456,14732,15139,15979,16153,16190,16193,16420,16971,17096,17242,17470,18128,18129,18439,19419,20186,20312,20660,20779,21898,21926,21929,21942,24088,27060,53603,53791,63873,66214,66222,67457,68279,69146,71586,77125,81600,81897,94092,229898,230073,230738,242122,257630,326623,100038882	Abca1,Adora2b,Ager,Agtr1a,Arg2,Casp1,Casp4,Cd14,Cd36,Chil1,F2r,F2rl1,Fn1,Fzd5,Gas6,Gpam,Hc,Ifngr1,Il10,Il4ra,Il6,Itgb6,Lrp1,Lyn,Mdk,Cd200,Notch1,Notch2,P2rx7,Rasgrp1,Nr1h4,Cx3cl1,Sorl1,Src,Tlr4,Tnf,Tnfaip3,Tnfrsf9,Tlr2,Tcirg1,Tslp,Tlr5,Trpv4,Rgcc,Serpinb1a,Frmd8,Mcoln2,Gsdmd,Ifih1,Il33,Chia1,Tlr9,Trim16,Gbp5,Ddx58,Zc3h12a,Vtcn1,Il17f,Tnfsf15,Isg15
9_Member	GO Biological Processes	GO:0002793	positive regulation of peptide secretion	-8.93907	-6.72285	74/338	11541,11554,11596,11607,11727,12015,12362,12363,12425,12475,12491,12638,14062,14063,14161,14367,14609,14645,15139,15216,15979,16153,16190,16193,16367,16443,16847,16878,16971,17242,17929,18439,18640,19419,20186,20660,20677,20779,21416,21808,21898,21926,22320,24088,26365,27359,53603,56708,57394,63873,66214,67457,69146,71111,71586,76854,77125,80885,81600,94092,99571,101772,107765,109552,109689,21599…	Adora2b,Adrb1,Ager,Agtr1a,Ang,Bad,Casp1,Casp4,Cckar,Cd14,Cd36,Cftr,F2r,F2rl1,Fga,Fzd5,Gja1,Glul,Hc,Hfe,Ifngr1,Il10,Il4ra,Il6,Irs1,Itsn1,Lepr,Lif,Lrp1,Mdk,Myom1,P2rx7,Pfkfb2,Rasgrp1,Nr1h4,Sorl1,Sox4,Src,Tcf7l2,Tgfb2,Tlr4,Tnf,Vamp8,Tlr2,Ceacam1,Sytl4,Tslp,Clcf1,Cltrn,Trpv4,Rgcc,Frmd8,Gsdmd,Gpr39,Ifih1,Gper1,Il33,Hcar2,Chia1,Trim16,Fgg,Ano1,Ankrd1,Sri,Arrb1,Mcu,Ddx58,Gpr68,Slc30a8,Vtcn1,Il17f,Exph5,…
9_Member	GO Biological Processes	GO:0002791	regulation of peptide secretion	-8.92318	-6.71146	104/539	11541,11554,11596,11607,11727,11847,12015,12362,12363,12425,12475,12491,12638,12894,13650,14062,14063,14161,14268,14367,14456,14609,14645,14732,15107,15139,15216,15979,16149,16153,16190,16193,16367,16443,16535,16847,16878,16971,17096,17242,17470,17929,18439,18640,19016,19419,19712,20186,20312,20501,20660,20677,20779,21416,21808,21898,21926,21929,21942,22320,24088,26365,27060,27359,53603,53791,567…	Adora2b,Adrb1,Ager,Agtr1a,Ang,Arg2,Bad,Casp1,Casp4,Cckar,Cd14,Cd36,Cftr,Cpt1a,Rhbdf1,F2r,F2rl1,Fga,Fn1,Fzd5,Gas6,Gja1,Glul,Gpam,Hadh,Hc,Hfe,Ifngr1,Cd74,Il10,Il4ra,Il6,Irs1,Itsn1,Kcnq1,Lepr,Lif,Lrp1,Lyn,Mdk,Cd200,Myom1,P2rx7,Pfkfb2,Pparg,Rasgrp1,Rest,Nr1h4,Cx3cl1,Slc16a1,Sorl1,Sox4,Src,Tcf7l2,Tgfb2,Tlr4,Tnf,Tnfaip3,Tnfrsf9,Vamp8,Tlr2,Ceacam1,Tcirg1,Sytl4,Tslp,Tlr5,Clcf1,Cltrn,Rsad2,Trpv4,Rgcc,Serp…
9_Member	GO Biological Processes	GO:0009306	protein secretion	-8.66268	-6.49357	115/622	11303,11541,11554,11596,11607,11727,11847,12015,12362,12363,12425,12475,12491,12638,12654,12894,13650,14062,14063,14161,14268,14367,14456,14609,14645,14732,15107,15139,15979,16153,16190,16193,16367,16420,16535,16847,16971,17096,17242,17470,17929,18128,18129,18439,18640,19285,19419,19712,20186,20312,20501,20660,20677,20779,21410,21416,21808,21898,21926,21929,21942,22320,24088,26365,27060,27359,274…	Abca1,Adora2b,Adrb1,Ager,Agtr1a,Ang,Arg2,Bad,Casp1,Casp4,Cckar,Cd14,Cd36,Cftr,Chil1,Cpt1a,Rhbdf1,F2r,F2rl1,Fga,Fn1,Fzd5,Gas6,Gja1,Glul,Gpam,Hadh,Hc,Ifngr1,Il10,Il4ra,Il6,Irs1,Itgb6,Kcnq1,Lepr,Lrp1,Lyn,Mdk,Cd200,Myom1,Notch1,Notch2,P2rx7,Pfkfb2,Cavin1,Rasgrp1,Rest,Nr1h4,Cx3cl1,Slc16a1,Sorl1,Sox4,Src,Hnf1b,Tcf7l2,Tgfb2,Tlr4,Tnf,Tnfaip3,Tnfrsf9,Vamp8,Tlr2,Ceacam1,Tcirg1,Sytl4,Nagpa,Tslp,Tlr5,Cltrn,R…
9_Member	GO Biological Processes	GO:0050708	regulation of protein secretion	-8.5367	-6.37163	97/499	11541,11554,11596,11607,11727,11847,12015,12362,12363,12475,12491,12638,12894,13650,14062,14063,14161,14268,14367,14456,14609,14645,14732,15107,15139,15979,16153,16190,16193,16367,16535,16847,16971,17096,17242,17470,17929,18439,18640,19419,19712,20186,20312,20501,20660,20677,20779,21416,21808,21898,21926,21929,21942,22320,24088,26365,27060,27359,53603,53791,57394,58185,63873,66214,66222,67457,691…	Adora2b,Adrb1,Ager,Agtr1a,Ang,Arg2,Bad,Casp1,Casp4,Cd14,Cd36,Cftr,Cpt1a,Rhbdf1,F2r,F2rl1,Fga,Fn1,Fzd5,Gas6,Gja1,Glul,Gpam,Hadh,Hc,Ifngr1,Il10,Il4ra,Il6,Irs1,Kcnq1,Lepr,Lrp1,Lyn,Mdk,Cd200,Myom1,P2rx7,Pfkfb2,Rasgrp1,Rest,Nr1h4,Cx3cl1,Slc16a1,Sorl1,Sox4,Src,Tcf7l2,Tgfb2,Tlr4,Tnf,Tnfaip3,Tnfrsf9,Vamp8,Tlr2,Ceacam1,Tcirg1,Sytl4,Tslp,Tlr5,Cltrn,Rsad2,Trpv4,Rgcc,Serpinb1a,Frmd8,Gsdmd,Gpr39,Ifih1,Gper1,I…
9_Member	GO Biological Processes	GO:0050714	positive regulation of protein secretion	-8.48802	-6.33603	68/307	11541,11554,11596,11607,11727,12015,12362,12363,12475,12491,12638,14062,14063,14161,14367,14609,14645,15139,15979,16153,16190,16193,16847,16971,17242,17929,18439,18640,19419,20186,20660,20677,20779,21416,21808,21898,21926,22320,24088,26365,27359,53603,57394,63873,66214,67457,69146,71111,71586,76854,77125,80885,81600,94092,99571,101772,107765,109552,109689,215999,230073,238377,239436,242122,257630…	Adora2b,Adrb1,Ager,Agtr1a,Ang,Bad,Casp1,Casp4,Cd14,Cd36,Cftr,F2r,F2rl1,Fga,Fzd5,Gja1,Glul,Hc,Ifngr1,Il10,Il4ra,Il6,Lepr,Lrp1,Mdk,Myom1,P2rx7,Pfkfb2,Rasgrp1,Nr1h4,Sorl1,Sox4,Src,Tcf7l2,Tgfb2,Tlr4,Tnf,Vamp8,Tlr2,Ceacam1,Sytl4,Tslp,Cltrn,Trpv4,Rgcc,Frmd8,Gsdmd,Gpr39,Ifih1,Gper1,Il33,Hcar2,Chia1,Trim16,Fgg,Ano1,Ankrd1,Sri,Arrb1,Mcu,Ddx58,Gpr68,Slc30a8,Vtcn1,Il17f,Exph5,Tnfsf15,Myo18a
9_Member	GO Biological Processes	GO:1903532	positive regulation of secretion by cell	-7.4627	-5.48431	91/481	11541,11554,11596,11607,11727,12015,12362,12363,12394,12425,12475,12491,12638,12921,13614,14062,14063,14161,14182,14367,14461,14609,14645,14812,15139,15216,15979,16153,16190,16193,16367,16443,16847,16854,16878,16971,17242,17929,18439,18441,18640,18799,18806,19204,19419,20186,20660,20677,20698,20779,20969,20971,21416,21808,21898,21926,22320,24088,26365,27359,53603,56708,56745,57394,63873,66214,674…	Adora2b,Adrb1,Ager,Agtr1a,Ang,Bad,Casp1,Casp4,Runx1,Cckar,Cd14,Cd36,Cftr,Crhr1,Edn1,F2r,F2rl1,Fga,Fgfr1,Fzd5,Gata2,Gja1,Glul,Grin2b,Hc,Hfe,Ifngr1,Il10,Il4ra,Il6,Irs1,Itsn1,Lepr,Lgals3,Lif,Lrp1,Mdk,Myom1,P2rx7,P2ry1,Pfkfb2,Plcd1,Pld2,Ptafr,Rasgrp1,Nr1h4,Sorl1,Sox4,Sphk1,Src,Sdc1,Sdc4,Tcf7l2,Tgfb2,Tlr4,Tnf,Vamp8,Tlr2,Ceacam1,Sytl4,Tslp,Clcf1,C1qtnf1,Cltrn,Trpv4,Rgcc,Frmd8,Pink1,Gsdmd,Gpr39,Ifih1,Gp…
9_Member	GO Biological Processes	GO:0050707	regulation of cytokine secretion	-7.33556	-5.38505	51/218	11541,11596,11607,11847,12362,12363,12475,12491,14062,14063,14268,14367,14456,14732,15139,15979,16153,16190,16193,16971,17096,17242,17470,18439,19419,20186,20312,20660,20779,21898,21926,21929,21942,24088,53603,53791,63873,66214,66222,67457,69146,71586,77125,81600,81897,94092,230073,230738,242122,257630,326623	Adora2b,Ager,Agtr1a,Arg2,Casp1,Casp4,Cd14,Cd36,F2r,F2rl1,Fn1,Fzd5,Gas6,Gpam,Hc,Ifngr1,Il10,Il4ra,Il6,Lrp1,Lyn,Mdk,Cd200,P2rx7,Rasgrp1,Nr1h4,Cx3cl1,Sorl1,Src,Tlr4,Tnf,Tnfaip3,Tnfrsf9,Tlr2,Tslp,Tlr5,Trpv4,Rgcc,Serpinb1a,Frmd8,Gsdmd,Ifih1,Il33,Chia1,Tlr9,Trim16,Ddx58,Zc3h12a,Vtcn1,Il17f,Tnfsf15
9_Member	GO Biological Processes	GO:0051047	positive regulation of secretion	-7.18508	-5.2561	98/537	11541,11554,11596,11607,11727,12015,12362,12363,12394,12425,12475,12491,12638,12921,13057,13614,14062,14063,14161,14182,14367,14461,14609,14645,14812,15139,15216,15979,16153,16190,16193,16367,16443,16535,16847,16854,16878,16971,17242,17929,18439,18441,18442,18640,18799,18806,19204,19419,20186,20660,20677,20698,20779,20969,20971,21416,21808,21898,21926,21934,22320,24088,26365,26399,27359,53603,567…	Adora2b,Adrb1,Ager,Agtr1a,Ang,Bad,Casp1,Casp4,Runx1,Cckar,Cd14,Cd36,Cftr,Crhr1,Cyba,Edn1,F2r,F2rl1,Fga,Fgfr1,Fzd5,Gata2,Gja1,Glul,Grin2b,Hc,Hfe,Ifngr1,Il10,Il4ra,Il6,Irs1,Itsn1,Kcnq1,Lepr,Lgals3,Lif,Lrp1,Mdk,Myom1,P2rx7,P2ry1,P2ry2,Pfkfb2,Plcd1,Pld2,Ptafr,Rasgrp1,Nr1h4,Sorl1,Sox4,Sphk1,Src,Sdc1,Sdc4,Tcf7l2,Tgfb2,Tlr4,Tnf,Tnfrsf11a,Vamp8,Tlr2,Ceacam1,Map2k6,Sytl4,Tslp,Clcf1,C1qtnf1,Cltrn,Trpv4,Rgc…
9_Member	GO Biological Processes	GO:0001818	negative regulation of cytokine production	-6.62216	-4.80025	56/261	11596,11829,11847,12051,12053,12257,12522,13836,14063,14182,14268,14456,14465,15216,15368,15499,15977,16153,16193,16803,17131,17295,17470,18033,19016,19401,19696,19698,20128,20186,20312,20390,21808,21898,21926,21929,21942,21946,22287,22411,22695,24088,26365,29811,56233,57757,64685,66214,66222,66889,74155,77125,80861,81897,109689,230738	Ager,Aqp4,Arg2,Bcl3,Bcl6,Tspo,Cd83,Epha2,F2rl1,Fgfr1,Fn1,Gas6,Gata6,Hfe,Hmox1,Hsf1,Ifnb1,Il10,Il6,Lbp,Smad7,Met,Cd200,Nfkb1,Pparg,Rara,Rel,Relb,Trim30a,Nr1h4,Cx3cl1,Sftpd,Tgfb2,Tlr4,Tnf,Tnfaip3,Tnfrsf9,Pglyrp1,Scgb1a1,Wnt11,Zfp36,Tlr2,Ceacam1,Ndrg2,Hdac7,Pglyrp2,Nmi,Rgcc,Serpinb1a,Rnf128,Errfi1,Il33,Dhx58,Tlr9,Arrb1,Zc3h12a
9_Member	GO Biological Processes	GO:0090087	regulation of peptide transport	-6.3431	-4.56125	126/767	11541,11554,11596,11607,11727,11847,12015,12159,12349,12362,12363,12425,12475,12491,12638,12894,13650,13830,13866,14062,14063,14161,14268,14367,14456,14609,14645,14725,14732,15107,15139,15216,15979,16149,16153,16190,16193,16367,16443,16535,16543,16847,16878,16971,17096,17242,17470,17929,18439,18640,18826,19016,19225,19250,19419,19712,20186,20312,20423,20501,20660,20677,20779,21416,21808,21898,219…	Adora2b,Adrb1,Ager,Agtr1a,Ang,Arg2,Bad,Bmp4,Car2,Casp1,Casp4,Cckar,Cd14,Cd36,Cftr,Cpt1a,Rhbdf1,Stom,Erbb2,F2r,F2rl1,Fga,Fn1,Fzd5,Gas6,Gja1,Glul,Lrp2,Gpam,Hadh,Hc,Hfe,Ifngr1,Cd74,Il10,Il4ra,Il6,Irs1,Itsn1,Kcnq1,Mdfic,Lepr,Lif,Lrp1,Lyn,Mdk,Cd200,Myom1,P2rx7,Pfkfb2,Lcp1,Pparg,Ptgs2,Ptpn14,Rasgrp1,Rest,Nr1h4,Cx3cl1,Shh,Slc16a1,Sorl1,Sox4,Src,Tcf7l2,Tgfb2,Tlr4,Tnf,Tnfaip3,Tnfrsf9,Vamp8,Cib1,Tlr2,Ceaca…
9_Member	GO Biological Processes	GO:0051222	positive regulation of protein transport	-6.29376	-4.52177	82/445	11541,11554,11596,11607,11727,12015,12362,12363,12475,12491,12638,13830,13866,14062,14063,14161,14367,14456,14609,14645,14725,15139,15979,16153,16190,16193,16847,16971,17242,17929,18439,18640,19225,19419,20186,20423,20660,20677,20779,21416,21808,21898,21926,22320,23991,24088,26365,27359,52163,53603,57394,63873,66214,67457,69146,71111,71586,76854,77125,80885,81600,94092,99571,101772,107765,109552,…	Adora2b,Adrb1,Ager,Agtr1a,Ang,Bad,Casp1,Casp4,Cd14,Cd36,Cftr,Stom,Erbb2,F2r,F2rl1,Fga,Fzd5,Gas6,Gja1,Glul,Lrp2,Hc,Ifngr1,Il10,Il4ra,Il6,Lepr,Lrp1,Mdk,Myom1,P2rx7,Pfkfb2,Ptgs2,Rasgrp1,Nr1h4,Shh,Sorl1,Sox4,Src,Tcf7l2,Tgfb2,Tlr4,Tnf,Vamp8,Cib1,Tlr2,Ceacam1,Sytl4,Camk1,Tslp,Cltrn,Trpv4,Rgcc,Frmd8,Gsdmd,Gpr39,Ifih1,Gper1,Il33,Hcar2,Chia1,Trim16,Fgg,Ano1,Ankrd1,Sri,Arrb1,Flna,Mcu,Rab29,Ddx58,Zc3h12a,Tc…
9_Member	GO Biological Processes	GO:1904951	positive regulation of establishment of protein localization	-5.81936	-4.11918	83/464	11541,11554,11596,11607,11727,12015,12362,12363,12475,12491,12638,13830,13866,14062,14063,14161,14367,14456,14609,14645,14725,15139,15979,16153,16190,16193,16847,16971,17242,17929,18439,18640,19225,19419,20186,20423,20660,20677,20779,21416,21808,21898,21926,22320,23991,24088,26365,27359,52163,53603,57394,58801,63873,66214,67457,69146,71111,71586,76854,77125,80885,81600,94092,99571,101772,107765,1…	Adora2b,Adrb1,Ager,Agtr1a,Ang,Bad,Casp1,Casp4,Cd14,Cd36,Cftr,Stom,Erbb2,F2r,F2rl1,Fga,Fzd5,Gas6,Gja1,Glul,Lrp2,Hc,Ifngr1,Il10,Il4ra,Il6,Lepr,Lrp1,Mdk,Myom1,P2rx7,Pfkfb2,Ptgs2,Rasgrp1,Nr1h4,Shh,Sorl1,Sox4,Src,Tcf7l2,Tgfb2,Tlr4,Tnf,Vamp8,Cib1,Tlr2,Ceacam1,Sytl4,Camk1,Tslp,Cltrn,Pmaip1,Trpv4,Rgcc,Frmd8,Gsdmd,Gpr39,Ifih1,Gper1,Il33,Hcar2,Chia1,Trim16,Fgg,Ano1,Ankrd1,Sri,Arrb1,Flna,Mcu,Rab29,Ddx58,Zc3…
9_Member	GO Biological Processes	GO:0051223	regulation of protein transport	-5.77253	-4.08324	118/725	11541,11554,11596,11607,11727,11847,12015,12159,12362,12363,12475,12491,12638,12894,13650,13830,13866,14062,14063,14161,14268,14367,14456,14609,14645,14725,14732,15107,15139,15979,16153,16190,16193,16367,16535,16543,16847,16971,17096,17242,17470,17929,18439,18640,18826,19225,19250,19419,19712,20186,20312,20423,20501,20660,20677,20779,21416,21808,21898,21926,21929,21942,22320,23991,24088,26365,270…	Adora2b,Adrb1,Ager,Agtr1a,Ang,Arg2,Bad,Bmp4,Casp1,Casp4,Cd14,Cd36,Cftr,Cpt1a,Rhbdf1,Stom,Erbb2,F2r,F2rl1,Fga,Fn1,Fzd5,Gas6,Gja1,Glul,Lrp2,Gpam,Hadh,Hc,Ifngr1,Il10,Il4ra,Il6,Irs1,Kcnq1,Mdfic,Lepr,Lrp1,Lyn,Mdk,Cd200,Myom1,P2rx7,Pfkfb2,Lcp1,Ptgs2,Ptpn14,Rasgrp1,Rest,Nr1h4,Cx3cl1,Shh,Slc16a1,Sorl1,Sox4,Src,Tcf7l2,Tgfb2,Tlr4,Tnf,Tnfaip3,Tnfrsf9,Vamp8,Cib1,Tlr2,Ceacam1,Tcirg1,Sytl4,Camk1,Tslp,Tlr5,Cltr…
9_Member	GO Biological Processes	GO:0050715	positive regulation of cytokine secretion	-5.37064	-3.74624	36/154	11541,11596,11607,12362,12363,12475,12491,14062,14063,14367,15139,15979,16153,16190,16971,17242,18439,19419,20660,20779,21898,21926,24088,53603,63873,66214,67457,69146,71586,77125,81600,94092,230073,242122,257630,326623	Adora2b,Ager,Agtr1a,Casp1,Casp4,Cd14,Cd36,F2r,F2rl1,Fzd5,Hc,Ifngr1,Il10,Il4ra,Lrp1,Mdk,P2rx7,Rasgrp1,Sorl1,Src,Tlr4,Tnf,Tlr2,Tslp,Trpv4,Rgcc,Frmd8,Gsdmd,Ifih1,Il33,Chia1,Trim16,Ddx58,Vtcn1,Il17f,Tnfsf15
9_Member	GO Biological Processes	GO:0070201	regulation of establishment of protein localization	-5.07369	-3.49114	119/757	11541,11554,11596,11607,11727,11847,12015,12159,12362,12363,12475,12491,12638,12894,13650,13830,13866,14062,14063,14161,14268,14367,14456,14609,14645,14725,14732,15107,15139,15979,16153,16190,16193,16367,16535,16543,16847,16971,17096,17242,17470,17929,18439,18640,18826,19225,19250,19419,19712,20186,20312,20423,20501,20660,20677,20779,21416,21808,21898,21926,21929,21942,22320,23991,24088,26365,270…	Adora2b,Adrb1,Ager,Agtr1a,Ang,Arg2,Bad,Bmp4,Casp1,Casp4,Cd14,Cd36,Cftr,Cpt1a,Rhbdf1,Stom,Erbb2,F2r,F2rl1,Fga,Fn1,Fzd5,Gas6,Gja1,Glul,Lrp2,Gpam,Hadh,Hc,Ifngr1,Il10,Il4ra,Il6,Irs1,Kcnq1,Mdfic,Lepr,Lrp1,Lyn,Mdk,Cd200,Myom1,P2rx7,Pfkfb2,Lcp1,Ptgs2,Ptpn14,Rasgrp1,Rest,Nr1h4,Cx3cl1,Shh,Slc16a1,Sorl1,Sox4,Src,Tcf7l2,Tgfb2,Tlr4,Tnf,Tnfaip3,Tnfrsf9,Vamp8,Cib1,Tlr2,Ceacam1,Tcirg1,Sytl4,Camk1,Tslp,Tlr5,Cltr…
10_Summary	GO Biological Processes	GO:0050678	regulation of epithelial cell proliferation	-13.627	-10.8757	90/368	11482,11541,11596,11607,11727,12010,12015,12159,12160,12192,12390,12443,12444,12571,12633,12828,13052,13057,13642,13866,13869,13982,14048,14066,14164,14172,14181,14182,14183,14184,14257,14369,14461,14563,14595,14609,14645,14775,15205,15213,15368,15451,15586,16153,16193,16438,16476,16542,16601,17127,17242,18128,18129,18792,19016,19272,19695,19733,20319,20423,20682,20692,21416,21808,21816,21898,219…	Acvrl1,Adora2b,Ager,Agtr1a,Ang,B2m,Bad,Bmp4,Bmp5,Zfp36l1,Cav2,Ccnd1,Ccnd2,Cdk6,Cflar,Col4a3,Cxadr,Cyba,Efnb2,Erbb2,Erbb4,Esr1,Eya1,F3,Fgf1,Fgf18,Fgfbp1,Fgfr1,Fgfr2,Fgfr3,Flt4,Fzd7,Gata2,Gdf5,B4galt1,Gja1,Glul,Gpx1,Hes1,Hey1,Hmox1,Hpn,Hyal1,Il10,Il6,Itpr1,Jun,Kdr,Klf9,Smad3,Mdk,Notch1,Notch2,Plau,Pparg,Ptprk,Reg3g,Rgn,Sfrp2,Shh,Sox9,Sparc,Tcf7l2,Tgfb2,Tgm1,Tlr4,Tnf,Tnfaip3,Vdr,Vegfa,Xdh,Yap1,Zfp36…
10_Member	GO Biological Processes	GO:0050678	regulation of epithelial cell proliferation	-13.627	-10.8757	90/368	11482,11541,11596,11607,11727,12010,12015,12159,12160,12192,12390,12443,12444,12571,12633,12828,13052,13057,13642,13866,13869,13982,14048,14066,14164,14172,14181,14182,14183,14184,14257,14369,14461,14563,14595,14609,14645,14775,15205,15213,15368,15451,15586,16153,16193,16438,16476,16542,16601,17127,17242,18128,18129,18792,19016,19272,19695,19733,20319,20423,20682,20692,21416,21808,21816,21898,219…	Acvrl1,Adora2b,Ager,Agtr1a,Ang,B2m,Bad,Bmp4,Bmp5,Zfp36l1,Cav2,Ccnd1,Ccnd2,Cdk6,Cflar,Col4a3,Cxadr,Cyba,Efnb2,Erbb2,Erbb4,Esr1,Eya1,F3,Fgf1,Fgf18,Fgfbp1,Fgfr1,Fgfr2,Fgfr3,Flt4,Fzd7,Gata2,Gdf5,B4galt1,Gja1,Glul,Gpx1,Hes1,Hey1,Hmox1,Hpn,Hyal1,Il10,Il6,Itpr1,Jun,Kdr,Klf9,Smad3,Mdk,Notch1,Notch2,Plau,Pparg,Ptprk,Reg3g,Rgn,Sfrp2,Shh,Sox9,Sparc,Tcf7l2,Tgfb2,Tgm1,Tlr4,Tnf,Tnfaip3,Vdr,Vegfa,Xdh,Yap1,Zfp36…
10_Member	GO Biological Processes	GO:0050673	epithelial cell proliferation	-13.2346	-10.5675	100/435	11482,11541,11596,11607,11727,12010,12015,12159,12160,12192,12390,12443,12444,12571,12633,12828,13052,13057,13642,13836,13866,13869,13982,14048,14066,14089,14164,14172,14181,14182,14183,14184,14257,14369,14461,14563,14595,14609,14645,14775,15205,15213,15368,15451,15586,16153,16193,16438,16476,16542,16601,17127,17242,18128,18129,18792,19016,19272,19695,19733,20319,20423,20682,20692,20852,21410,214…	Acvrl1,Adora2b,Ager,Agtr1a,Ang,B2m,Bad,Bmp4,Bmp5,Zfp36l1,Cav2,Ccnd1,Ccnd2,Cdk6,Cflar,Col4a3,Cxadr,Cyba,Efnb2,Epha2,Erbb2,Erbb4,Esr1,Eya1,F3,Fap,Fgf1,Fgf18,Fgfbp1,Fgfr1,Fgfr2,Fgfr3,Flt4,Fzd7,Gata2,Gdf5,B4galt1,Gja1,Glul,Gpx1,Hes1,Hey1,Hmox1,Hpn,Hyal1,Il10,Il6,Itpr1,Jun,Kdr,Klf9,Smad3,Mdk,Notch1,Notch2,Plau,Pparg,Ptprk,Reg3g,Rgn,Sfrp2,Shh,Sox9,Sparc,Stat6,Hnf1b,Tcf7l2,Tgfb2,Tgm1,Tlr4,Tnf,Tnfaip3,Vd…
10_Member	GO Biological Processes	GO:0050679	positive regulation of epithelial cell proliferation	-10.952	-8.50173	57/208	11482,11541,11607,11727,12015,12159,12160,12390,12443,12444,12633,13052,13057,13866,13869,13982,14048,14066,14164,14172,14181,14182,14183,14184,14257,14369,14461,14595,14645,15368,15451,15586,16153,16193,16438,16476,16542,17242,18128,18129,19695,20423,20682,21416,21816,21898,21926,21929,22339,22601,23967,56213,67122,76905,107587,240185,319757	Acvrl1,Adora2b,Agtr1a,Ang,Bad,Bmp4,Bmp5,Cav2,Ccnd1,Ccnd2,Cflar,Cxadr,Cyba,Erbb2,Erbb4,Esr1,Eya1,F3,Fgf1,Fgf18,Fgfbp1,Fgfr1,Fgfr2,Fgfr3,Flt4,Fzd7,Gata2,B4galt1,Glul,Hmox1,Hpn,Hyal1,Il10,Il6,Itpr1,Jun,Kdr,Mdk,Notch1,Notch2,Reg3g,Shh,Sox9,Tcf7l2,Tgm1,Tlr4,Tnf,Tnfaip3,Vegfa,Yap1,Osr1,Htra1,Nrarp,Lrg1,Osr2,Jcad,Smo
10_Member	GO Biological Processes	GO:0001936	regulation of endothelial cell proliferation	-4.82889	-3.29504	31/131	11482,11541,11596,11607,11727,12159,12390,12828,13057,14066,14181,14182,14184,14257,14461,14609,15368,16153,16476,16542,17242,19016,20692,21926,22339,22436,66214,67122,71093,76905,240185	Acvrl1,Adora2b,Ager,Agtr1a,Ang,Bmp4,Cav2,Col4a3,Cyba,F3,Fgfbp1,Fgfr1,Fgfr3,Flt4,Gata2,Gja1,Hmox1,Il10,Jun,Kdr,Mdk,Pparg,Sparc,Tnf,Vegfa,Xdh,Rgcc,Nrarp,Atoh8,Lrg1,Jcad
10_Member	GO Biological Processes	GO:0001935	endothelial cell proliferation	-4.65563	-3.15262	33/146	11482,11541,11596,11607,11727,12159,12390,12828,13057,13836,14066,14181,14182,14184,14257,14461,14609,15368,16153,16476,16542,17242,19016,20692,21926,22339,22436,66214,67122,71093,74769,76905,240185	Acvrl1,Adora2b,Ager,Agtr1a,Ang,Bmp4,Cav2,Col4a3,Cyba,Epha2,F3,Fgfbp1,Fgfr1,Fgfr3,Flt4,Gata2,Gja1,Hmox1,Il10,Jun,Kdr,Mdk,Pparg,Sparc,Tnf,Vegfa,Xdh,Rgcc,Nrarp,Atoh8,Pik3cb,Lrg1,Jcad
10_Member	GO Biological Processes	GO:0001938	positive regulation of endothelial cell proliferation	-3.75227	-2.39949	22/91	11482,11541,11607,11727,12159,12390,13057,14066,14181,14182,14184,14257,14461,15368,16153,16476,16542,17242,22339,67122,76905,240185	Acvrl1,Adora2b,Agtr1a,Ang,Bmp4,Cav2,Cyba,F3,Fgfbp1,Fgfr1,Fgfr3,Flt4,Gata2,Hmox1,Il10,Jun,Kdr,Mdk,Vegfa,Nrarp,Lrg1,Jcad
10_Member	GO Biological Processes	GO:0050680	negative regulation of epithelial cell proliferation	-3.56186	-2.24246	30/145	11482,11596,12010,12159,12390,12571,12828,13642,14183,14184,14563,14609,15451,16601,19016,19272,19733,20319,20682,20692,21808,21926,22337,22436,26365,56312,66214,67866,71093,328949	Acvrl1,Ager,B2m,Bmp4,Cav2,Cdk6,Col4a3,Efnb2,Fgfr2,Fgfr3,Gdf5,Gja1,Hpn,Klf9,Pparg,Ptprk,Rgn,Sfrp2,Sox9,Sparc,Tgfb2,Tnf,Vdr,Xdh,Ceacam1,Nupr1,Rgcc,Wfdc1,Atoh8,Mcc
10_Member	GO Biological Processes	GO:0001937	negative regulation of endothelial cell proliferation	-2.43357	-1.35893	11/42	11482,11596,12390,12828,14609,19016,20692,21926,22436,66214,71093	Acvrl1,Ager,Cav2,Col4a3,Gja1,Pparg,Sparc,Tnf,Xdh,Rgcc,Atoh8
11_Summary	GO Biological Processes	GO:0010942	positive regulation of cell death	-13.5847	-10.8511	143/710	11535,11554,11555,11596,11603,11684,11910,12015,12018,12053,12122,12159,12167,12257,12274,12362,12363,12364,12368,12491,12505,12633,12759,12828,13032,13036,13078,13197,13244,13642,13841,13869,14062,14066,14089,14102,14184,14219,14465,14595,14745,14812,15368,15439,15499,15958,15977,16007,16153,16193,16362,16438,16476,16971,17096,17127,17153,17701,17831,17873,18104,18105,18128,18129,18174,18439,187…	Adm,Adrb1,Adrb2,Ager,Agrn,Alox12,Atf3,Bad,Bak1,Bcl6,Bid,Bmp4,Bmpr1b,Tspo,C6,Casp1,Casp4,Casp12,Casp6,Cd36,Cd44,Cflar,Clu,Col4a3,Ctsc,Ctsh,Cyp1b1,Gadd45a,Degs1,Efnb2,Epha7,Erbb4,F2r,F3,Fap,Fas,Fgfr3,Ccn2,Gata6,B4galt1,Lpar1,Grin2b,Hmox1,Hp,Hsf1,Ifit2,Ifnb1,Ccn1,Il10,Il6,Irf1,Itpr1,Jun,Lrp1,Lyn,Smad3,Mal,Msx1,Muc2,Gadd45b,Nqo1,Nqo2,Notch1,Notch2,Slc11a2,P2rx7,Pik3cd,Prkci,Pparg,Ppargc1a,Ptgs2,Dusp1…
11_Member	GO Biological Processes	GO:0010942	positive regulation of cell death	-13.5847	-10.8511	143/710	11535,11554,11555,11596,11603,11684,11910,12015,12018,12053,12122,12159,12167,12257,12274,12362,12363,12364,12368,12491,12505,12633,12759,12828,13032,13036,13078,13197,13244,13642,13841,13869,14062,14066,14089,14102,14184,14219,14465,14595,14745,14812,15368,15439,15499,15958,15977,16007,16153,16193,16362,16438,16476,16971,17096,17127,17153,17701,17831,17873,18104,18105,18128,18129,18174,18439,187…	Adm,Adrb1,Adrb2,Ager,Agrn,Alox12,Atf3,Bad,Bak1,Bcl6,Bid,Bmp4,Bmpr1b,Tspo,C6,Casp1,Casp4,Casp12,Casp6,Cd36,Cd44,Cflar,Clu,Col4a3,Ctsc,Ctsh,Cyp1b1,Gadd45a,Degs1,Efnb2,Epha7,Erbb4,F2r,F3,Fap,Fas,Fgfr3,Ccn2,Gata6,B4galt1,Lpar1,Grin2b,Hmox1,Hp,Hsf1,Ifit2,Ifnb1,Ccn1,Il10,Il6,Irf1,Itpr1,Jun,Lrp1,Lyn,Smad3,Mal,Msx1,Muc2,Gadd45b,Nqo1,Nqo2,Notch1,Notch2,Slc11a2,P2rx7,Pik3cd,Prkci,Pparg,Ppargc1a,Ptgs2,Dusp1…
11_Member	GO Biological Processes	GO:0043065	positive regulation of apoptotic process	-13.5725	-10.8511	133/643	11535,11554,11555,11596,11603,11684,11910,12015,12018,12053,12122,12159,12167,12257,12274,12362,12363,12364,12368,12505,12633,12759,12828,13032,13036,13078,13197,13244,13841,13869,14062,14066,14089,14102,14184,14219,14465,14595,14745,15368,15499,15958,15977,16007,16153,16193,16438,16476,17096,17127,17153,17701,17831,17873,18104,18105,18128,18129,18174,18439,18707,18759,19016,19017,19225,19252,194…	Adm,Adrb1,Adrb2,Ager,Agrn,Alox12,Atf3,Bad,Bak1,Bcl6,Bid,Bmp4,Bmpr1b,Tspo,C6,Casp1,Casp4,Casp12,Casp6,Cd44,Cflar,Clu,Col4a3,Ctsc,Ctsh,Cyp1b1,Gadd45a,Degs1,Epha7,Erbb4,F2r,F3,Fap,Fas,Fgfr3,Ccn2,Gata6,B4galt1,Lpar1,Hmox1,Hsf1,Ifit2,Ifnb1,Ccn1,Il10,Il6,Itpr1,Jun,Lyn,Smad3,Mal,Msx1,Muc2,Gadd45b,Nqo1,Nqo2,Notch1,Notch2,Slc11a2,P2rx7,Pik3cd,Prkci,Pparg,Ppargc1a,Ptgs2,Dusp1,Rarg,Rest,S100b,Sfrp2,Skil,Sli…
11_Member	GO Biological Processes	GO:0043068	positive regulation of programmed cell death	-13.3053	-10.612	133/648	11535,11554,11555,11596,11603,11684,11910,12015,12018,12053,12122,12159,12167,12257,12274,12362,12363,12364,12368,12505,12633,12759,12828,13032,13036,13078,13197,13244,13841,13869,14062,14066,14089,14102,14184,14219,14465,14595,14745,15368,15499,15958,15977,16007,16153,16193,16438,16476,17096,17127,17153,17701,17831,17873,18104,18105,18128,18129,18174,18439,18707,18759,19016,19017,19225,19252,194…	Adm,Adrb1,Adrb2,Ager,Agrn,Alox12,Atf3,Bad,Bak1,Bcl6,Bid,Bmp4,Bmpr1b,Tspo,C6,Casp1,Casp4,Casp12,Casp6,Cd44,Cflar,Clu,Col4a3,Ctsc,Ctsh,Cyp1b1,Gadd45a,Degs1,Epha7,Erbb4,F2r,F3,Fap,Fas,Fgfr3,Ccn2,Gata6,B4galt1,Lpar1,Hmox1,Hsf1,Ifit2,Ifnb1,Ccn1,Il10,Il6,Itpr1,Jun,Lyn,Smad3,Mal,Msx1,Muc2,Gadd45b,Nqo1,Nqo2,Notch1,Notch2,Slc11a2,P2rx7,Pik3cd,Prkci,Pparg,Ppargc1a,Ptgs2,Dusp1,Rarg,Rest,S100b,Sfrp2,Skil,Sli…
11_Member	GO Biological Processes	GO:0052547	regulation of peptidase activity	-9.21427	-6.97002	87/418	11287,11596,11684,11752,11796,12015,12018,12122,12258,12362,12363,12364,12505,12633,12828,12955,13012,13036,13479,13636,13638,13838,13841,14038,14062,14066,14102,14219,14456,14775,14812,15499,15511,16007,16193,16424,16425,16427,16912,16913,17002,17096,17127,18174,18787,18984,19016,19225,19703,19712,20319,20568,20660,20680,20708,20723,20779,21859,21926,22035,22339,22436,50768,58801,59009,64058,642…	Pzp,Ager,Alox12,Anxa8,Birc3,Bad,Bak1,Bid,Serping1,Casp1,Casp4,Casp12,Cd44,Cflar,Col4a3,Cryab,Cst8,Ctsh,Dpep1,Efna1,Efna3,Epha4,Epha7,Wfdc18,F2r,F3,Fas,Ccn2,Gas6,Gpx1,Grin2b,Hsf1,Hspa1b,Ccn1,Il6,Itih1,Itih2,Itih4,Psmb9,Psmb8,Ltf,Lyn,Smad3,Slc11a2,Serpine1,Por,Pparg,Ptgs2,Renbp,Rest,Sfrp2,Slpi,Sorl1,Sox7,Serpinb6b,Serpinb9,Src,Timp3,Tnf,Tnfsf10,Vegfa,Xdh,Dlc1,Pmaip1,Sh3rf1,Perp,Herpud1,Serpinb1a,Wf…
11_Member	GO Biological Processes	GO:0052548	regulation of endopeptidase activity	-8.26723	-6.15152	73/343	11596,11684,11752,11796,12015,12018,12122,12258,12362,12363,12364,12505,12633,12828,12955,13479,13636,13638,13838,13841,14062,14066,14102,14219,14456,14775,14812,15499,15511,16007,16193,16912,16913,17002,17096,17127,18174,18787,18984,19016,19225,19703,19712,20319,20660,20680,20708,20723,20779,21859,21926,22035,22339,22436,50768,58801,59009,64058,64209,66222,69635,72432,76854,107607,109689,217847,…	Ager,Alox12,Anxa8,Birc3,Bad,Bak1,Bid,Serping1,Casp1,Casp4,Casp12,Cd44,Cflar,Col4a3,Cryab,Dpep1,Efna1,Efna3,Epha4,Epha7,F2r,F3,Fas,Ccn2,Gas6,Gpx1,Grin2b,Hsf1,Hspa1b,Ccn1,Il6,Psmb9,Psmb8,Ltf,Lyn,Smad3,Slc11a2,Serpine1,Por,Pparg,Ptgs2,Renbp,Rest,Sfrp2,Sorl1,Sox7,Serpinb6b,Serpinb9,Src,Timp3,Tnf,Tnfsf10,Vegfa,Xdh,Dlc1,Pmaip1,Sh3rf1,Perp,Herpud1,Serpinb1a,Dapk1,Spink5,Gper1,Nod1,Arrb1,Serpina10,Gsn,La…
11_Member	GO Biological Processes	GO:0030162	regulation of proteolysis	-7.60438	-5.59622	126/729	11287,11596,11684,11752,11796,12015,12018,12122,12258,12266,12274,12362,12363,12364,12505,12628,12633,12759,12828,12955,13012,13032,13036,13136,13479,13636,13638,13650,13838,13841,14038,14062,14066,14102,14219,14456,14775,14812,15216,15451,15499,15511,16007,16153,16193,16330,16396,16424,16425,16427,16912,16913,17002,17096,17127,17131,17387,18174,18787,18791,18984,19016,19225,19703,19712,19733,203…	Pzp,Ager,Alox12,Anxa8,Birc3,Bad,Bak1,Bid,Serping1,C3,C6,Casp1,Casp4,Casp12,Cd44,Cfh,Cflar,Clu,Col4a3,Cryab,Cst8,Ctsc,Ctsh,Cd55,Dpep1,Efna1,Efna3,Rhbdf1,Epha4,Epha7,Wfdc18,F2r,F3,Fas,Ccn2,Gas6,Gpx1,Grin2b,Hfe,Hpn,Hsf1,Hspa1b,Ccn1,Il10,Il6,Inpp5b,Itch,Itih1,Itih2,Itih4,Psmb9,Psmb8,Ltf,Lyn,Smad3,Smad7,Mmp14,Slc11a2,Serpine1,Plat,Por,Pparg,Ptgs2,Renbp,Rest,Rgn,Sfrp2,Shh,Slpi,Sorl1,Sox7,Serpinb6b,Serp…
11_Member	GO Biological Processes	GO:2000116	regulation of cysteine-type endopeptidase activity	-7.23018	-5.29414	53/232	11684,11796,12015,12018,12122,12362,12363,12364,12505,12633,12828,12955,13479,13841,14062,14066,14102,14219,14456,14775,14812,15499,15511,16007,16193,16912,17002,17127,18174,18984,19016,19225,19712,20319,20680,20779,21926,22035,22339,22436,50768,58801,59009,64058,64209,69635,76854,107607,109689,227753,239739,240354,326623	Alox12,Birc3,Bad,Bak1,Bid,Casp1,Casp4,Casp12,Cd44,Cflar,Col4a3,Cryab,Dpep1,Epha7,F2r,F3,Fas,Ccn2,Gas6,Gpx1,Grin2b,Hsf1,Hspa1b,Ccn1,Il6,Psmb9,Ltf,Smad3,Slc11a2,Por,Pparg,Ptgs2,Rest,Sfrp2,Sox7,Src,Tnf,Tnfsf10,Vegfa,Xdh,Dlc1,Pmaip1,Sh3rf1,Perp,Herpud1,Dapk1,Gper1,Nod1,Arrb1,Gsn,Lamp3,Malt1,Tnfsf15
11_Member	GO Biological Processes	GO:0043281	regulation of cysteine-type endopeptidase activity involved in apoptotic process	-7.17539	-5.25014	49/208	11684,11796,12015,12018,12122,12362,12363,12364,12505,12633,12828,12955,13479,13841,14062,14066,14102,14219,14456,14775,15499,15511,16007,16193,17127,18174,18984,19016,19225,19712,20319,20680,20779,21926,22035,22339,22436,50768,58801,59009,64209,69635,76854,107607,109689,227753,239739,240354,326623	Alox12,Birc3,Bad,Bak1,Bid,Casp1,Casp4,Casp12,Cd44,Cflar,Col4a3,Cryab,Dpep1,Epha7,F2r,F3,Fas,Ccn2,Gas6,Gpx1,Hsf1,Hspa1b,Ccn1,Il6,Smad3,Slc11a2,Por,Pparg,Ptgs2,Rest,Sfrp2,Sox7,Src,Tnf,Tnfsf10,Vegfa,Xdh,Dlc1,Pmaip1,Sh3rf1,Herpud1,Dapk1,Gper1,Nod1,Arrb1,Gsn,Lamp3,Malt1,Tnfsf15
11_Member	GO Biological Processes	GO:0051345	positive regulation of hydrolase activity	-7.09349	-5.1783	96/525	11554,11555,11596,11603,11607,11684,11727,11856,11931,12015,12018,12122,12362,12363,12364,12390,12633,12828,13036,13636,13638,13835,13836,13838,13866,13982,14062,14063,14066,14102,14182,14183,14184,14219,14745,14812,15499,15894,16007,16398,17096,17127,17470,17872,18174,18595,18784,19016,19204,19419,19712,19733,20297,20312,20319,20680,21926,21956,22035,22038,22339,22411,22436,50768,56349,58801,640…	Adrb1,Adrb2,Ager,Agrn,Agtr1a,Alox12,Ang,Arhgap6,Atp1b1,Bad,Bak1,Bid,Casp1,Casp4,Casp12,Cav2,Cflar,Col4a3,Ctsh,Efna1,Efna3,Epha1,Epha2,Epha4,Erbb2,Esr1,F2r,F2rl1,F3,Fas,Fgfr1,Fgfr2,Fgfr3,Ccn2,Lpar1,Grin2b,Hsf1,Icam1,Ccn1,Itga2,Lyn,Smad3,Cd200,Ppp1r15a,Slc11a2,Pdgfra,Pla2g5,Pparg,Ptafr,Rasgrp1,Rest,Rgn,Ccl20,Cx3cl1,Sfrp2,Sox7,Tnf,Tnnt2,Tnfsf10,Plscr1,Vegfa,Wnt11,Xdh,Dlc1,Net1,Pmaip1,Perp,Tbc1d2b,Pi…
11_Member	GO Biological Processes	GO:0010950	positive regulation of endopeptidase activity	-6.70613	-4.86748	40/160	11596,11684,12015,12018,12122,12362,12363,12364,12633,12828,13636,13638,13838,14062,14066,14102,14219,14812,15499,16007,17096,17127,18174,19016,19712,20319,20680,21926,22035,22436,50768,58801,64058,69635,76854,107607,109689,227753,240354,326623	Ager,Alox12,Bad,Bak1,Bid,Casp1,Casp4,Casp12,Cflar,Col4a3,Efna1,Efna3,Epha4,F2r,F3,Fas,Ccn2,Grin2b,Hsf1,Ccn1,Lyn,Smad3,Slc11a2,Pparg,Rest,Sfrp2,Sox7,Tnf,Tnfsf10,Xdh,Dlc1,Pmaip1,Perp,Dapk1,Gper1,Nod1,Arrb1,Gsn,Malt1,Tnfsf15
11_Member	GO Biological Processes	GO:0045862	positive regulation of proteolysis	-6.55538	-4.74606	68/342	11596,11684,12015,12018,12122,12266,12274,12362,12363,12364,12633,12759,12828,13032,13036,13636,13638,13838,14062,14066,14102,14219,14812,15451,15499,15511,16007,17096,17127,17131,17387,18174,19016,19712,19733,20319,20680,20779,21926,22035,22436,30945,50768,56312,57783,58801,64058,64209,68545,69635,72293,76854,77125,80708,107607,109689,193740,227753,228775,230738,231672,233744,240354,244058,24613…	Ager,Alox12,Bad,Bak1,Bid,C3,C6,Casp1,Casp4,Casp12,Cflar,Clu,Col4a3,Ctsc,Ctsh,Efna1,Efna3,Epha4,F2r,F3,Fas,Ccn2,Grin2b,Hpn,Hsf1,Hspa1b,Ccn1,Lyn,Smad3,Smad7,Mmp14,Slc11a2,Pparg,Rest,Rgn,Sfrp2,Sox7,Src,Tnf,Tnfsf10,Xdh,Rnf19a,Dlc1,Nupr1,Tnip1,Pmaip1,Perp,Herpud1,Ecscr,Dapk1,Nkd2,Gper1,Il33,Pacsin3,Nod1,Arrb1,Hspa1a,Gsn,Trib3,Zc3h12a,Fbxw8,Spon1,Malt1,Rgma,Kcne2,Sh3rf2,Ccbe1,Tnfsf15
11_Member	GO Biological Processes	GO:0010952	positive regulation of peptidase activity	-6.33182	-4.55328	41/171	11596,11684,12015,12018,12122,12362,12363,12364,12633,12828,13036,13636,13638,13838,14062,14066,14102,14219,14812,15499,16007,17096,17127,18174,19016,19712,20319,20680,21926,22035,22436,50768,58801,64058,69635,76854,107607,109689,227753,240354,326623	Ager,Alox12,Bad,Bak1,Bid,Casp1,Casp4,Casp12,Cflar,Col4a3,Ctsh,Efna1,Efna3,Epha4,F2r,F3,Fas,Ccn2,Grin2b,Hsf1,Ccn1,Lyn,Smad3,Slc11a2,Pparg,Rest,Sfrp2,Sox7,Tnf,Tnfsf10,Xdh,Dlc1,Pmaip1,Perp,Dapk1,Gper1,Nod1,Arrb1,Gsn,Malt1,Tnfsf15
11_Member	GO Biological Processes	GO:0043280	positive regulation of cysteine-type endopeptidase activity involved in apoptotic process	-5.65882	-3.98539	32/126	11684,12015,12018,12122,12362,12363,12364,12633,12828,14062,14066,14102,14219,15499,16007,17127,18174,19016,19712,20680,21926,22035,22436,50768,58801,69635,76854,107607,109689,227753,240354,326623	Alox12,Bad,Bak1,Bid,Casp1,Casp4,Casp12,Cflar,Col4a3,F2r,F3,Fas,Ccn2,Hsf1,Ccn1,Smad3,Slc11a2,Pparg,Rest,Sox7,Tnf,Tnfsf10,Xdh,Dlc1,Pmaip1,Dapk1,Gper1,Nod1,Arrb1,Gsn,Malt1,Tnfsf15
11_Member	GO Biological Processes	GO:2001056	positive regulation of cysteine-type endopeptidase activity	-5.28043	-3.67411	34/143	11684,12015,12018,12122,12362,12363,12364,12633,12828,14062,14066,14102,14219,14812,15499,16007,17127,18174,19016,19712,20680,21926,22035,22436,50768,58801,64058,69635,76854,107607,109689,227753,240354,326623	Alox12,Bad,Bak1,Bid,Casp1,Casp4,Casp12,Cflar,Col4a3,F2r,F3,Fas,Ccn2,Grin2b,Hsf1,Ccn1,Smad3,Slc11a2,Pparg,Rest,Sox7,Tnf,Tnfsf10,Xdh,Dlc1,Pmaip1,Perp,Dapk1,Gper1,Nod1,Arrb1,Gsn,Malt1,Tnfsf15
11_Member	GO Biological Processes	GO:0006919	activation of cysteine-type endopeptidase activity involved in apoptotic process	-3.29175	-2.01805	19/79	12015,12018,12122,12362,12363,12364,12633,12828,14062,14066,17127,18174,19016,21926,22436,50768,58801,107607,326623	Bad,Bak1,Bid,Casp1,Casp4,Casp12,Cflar,Col4a3,F2r,F3,Smad3,Slc11a2,Pparg,Tnf,Xdh,Dlc1,Pmaip1,Nod1,Tnfsf15
12_Summary	GO Biological Processes	GO:0048871	multicellular organismal homeostasis	-13.1334	-10.479	110/500	11304,11363,11512,11554,11555,11556,11684,11717,11828,11829,12043,12349,12425,12491,12638,12767,13036,13052,13592,13819,13869,14062,14219,14460,14461,14609,14775,14783,15107,15216,15499,16168,16182,16190,16193,16196,16373,16541,16542,16819,16847,16889,16998,17295,17831,17833,18128,18162,18174,18439,18559,18843,19017,19079,19126,19225,20249,20276,20277,20278,20390,20520,20682,20779,20852,21785,218…	Abca4,Acadl,Adcy6,Adrb1,Adrb2,Adrb3,Alox12,Ampd3,Aqp3,Aqp4,Bcl2,Car2,Cckar,Cd36,Cftr,Cxcr4,Ctsh,Cxadr,Ebf2,Epas1,Erbb4,F2r,Ccn2,Gata1,Gata2,Gja1,Gpx1,Grb10,Hadh,Hfe,Hsf1,Il15,Il18r1,Il4ra,Il6,Il7,Irx3,Napsa,Kdr,Lcn2,Lepr,Lipa,Ltbp3,Met,Muc2,Muc5ac,Notch1,Npr3,Slc11a2,P2rx7,Pctp,Bpifa1,Ppargc1a,Prkab1,Prom1,Ptgs2,Scd1,Scnn1a,Scnn1b,Scnn1g,Sftpd,Slc22a5,Sox9,Src,Stat6,Tff2,Tlr4,Tnf,Tnfrsf11a,Trf,Tu…
12_Member	GO Biological Processes	GO:0048871	multicellular organismal homeostasis	-13.1334	-10.479	110/500	11304,11363,11512,11554,11555,11556,11684,11717,11828,11829,12043,12349,12425,12491,12638,12767,13036,13052,13592,13819,13869,14062,14219,14460,14461,14609,14775,14783,15107,15216,15499,16168,16182,16190,16193,16196,16373,16541,16542,16819,16847,16889,16998,17295,17831,17833,18128,18162,18174,18439,18559,18843,19017,19079,19126,19225,20249,20276,20277,20278,20390,20520,20682,20779,20852,21785,218…	Abca4,Acadl,Adcy6,Adrb1,Adrb2,Adrb3,Alox12,Ampd3,Aqp3,Aqp4,Bcl2,Car2,Cckar,Cd36,Cftr,Cxcr4,Ctsh,Cxadr,Ebf2,Epas1,Erbb4,F2r,Ccn2,Gata1,Gata2,Gja1,Gpx1,Grb10,Hadh,Hfe,Hsf1,Il15,Il18r1,Il4ra,Il6,Il7,Irx3,Napsa,Kdr,Lcn2,Lepr,Lipa,Ltbp3,Met,Muc2,Muc5ac,Notch1,Npr3,Slc11a2,P2rx7,Pctp,Bpifa1,Ppargc1a,Prkab1,Prom1,Ptgs2,Scd1,Scnn1a,Scnn1b,Scnn1g,Sftpd,Slc22a5,Sox9,Src,Stat6,Tff2,Tlr4,Tnf,Tnfrsf11a,Trf,Tu…
12_Member	GO Biological Processes	GO:0001894	tissue homeostasis	-7.87582	-5.80766	56/241	11304,11555,12043,12349,13036,13052,13819,13869,14062,14219,14460,14461,16193,16196,16541,16542,16889,16998,17831,17833,18128,18439,19126,20390,20520,20682,20779,21785,21898,21934,22041,22157,22339,22601,26365,27060,27273,56492,67171,67313,67547,71982,74025,78789,81897,97064,104271,114304,140474,170758,170826,224792,233328,319757,330890,100039795	Abca4,Adrb2,Bcl2,Car2,Ctsh,Cxadr,Epas1,Erbb4,F2r,Ccn2,Gata1,Gata2,Il6,Il7,Napsa,Kdr,Lipa,Ltbp3,Muc2,Muc5ac,Notch1,P2rx7,Prom1,Sftpd,Slc22a5,Sox9,Src,Tff2,Tlr4,Tnfrsf11a,Trf,Tulp1,Vegfa,Yap1,Ceacam1,Tcirg1,Pdk4,Cldn18,Dram2,Inava,Slc39a8,Snx10,Nphp3,Vsig1,Tlr9,Wwtr1,Tex15,Slc28a3,Muc4,Rac3,Ppargc1b,Adgrf5,Lrrk1,Smo,Piwil4,Ildr2
12_Member	GO Biological Processes	GO:0060249	anatomical structure homeostasis	-4.50291	-3.02623	70/405	11304,11435,11555,12043,12349,13036,13052,13405,13819,13869,14062,14219,14375,14460,14461,16193,16196,16541,16542,16784,16795,16889,16998,17831,17833,18128,18439,18441,18442,19126,20312,20390,20520,20682,20779,21785,21898,21934,22041,22157,22174,22339,22601,26365,27060,27273,56492,67171,67313,67547,71982,74025,78789,81897,97064,104271,106052,108689,114304,140474,170758,170826,193740,224792,233328…	Abca4,Chrna1,Adrb2,Bcl2,Car2,Ctsh,Cxadr,Dmd,Epas1,Erbb4,F2r,Ccn2,Xrcc6,Gata1,Gata2,Il6,Il7,Napsa,Kdr,Lamp2,Large1,Lipa,Ltbp3,Muc2,Muc5ac,Notch1,P2rx7,P2ry1,P2ry2,Prom1,Cx3cl1,Sftpd,Slc22a5,Sox9,Src,Tff2,Tlr4,Tnfrsf11a,Trf,Tulp1,Tyro3,Vegfa,Yap1,Ceacam1,Tcirg1,Pdk4,Cldn18,Dram2,Inava,Slc39a8,Snx10,Nphp3,Vsig1,Tlr9,Wwtr1,Tex15,Fbxo4,Stn1,Slc28a3,Muc4,Rac3,Ppargc1b,Hspa1a,Adgrf5,Lrrk1,Parp3,Smo,Piwi…
12_Member	GO Biological Processes	GO:0048873	homeostasis of number of cells within a tissue	-4.16319	-2.74429	14/42	12043,14062,14460,14461,16196,16889,18128,18439,20682,22339,104271,170758,319757,100039795	Bcl2,F2r,Gata1,Gata2,Il7,Lipa,Notch1,P2rx7,Sox9,Vegfa,Tex15,Rac3,Smo,Ildr2
13_Summary	GO Biological Processes	GO:0008285	negative regulation of cell proliferation	-12.7799	-10.1377	138/692	11482,11535,11541,11596,11622,11727,11847,12010,12018,12043,12053,12159,12160,12257,12390,12394,12505,12571,12828,13052,13078,13642,13866,13869,13982,14062,14089,14102,14183,14184,14319,14367,14460,14461,14563,14595,14609,14623,14726,14960,14961,15205,15368,15377,15451,15499,16153,16168,16193,16202,16362,16396,16476,16601,16854,16878,17096,17127,17130,17131,17470,17701,17831,18128,18162,18519,188…	Acvrl1,Adm,Adora2b,Ager,Ahr,Ang,Arg2,B2m,Bak1,Bcl2,Bcl6,Bmp4,Bmp5,Tspo,Cav2,Runx1,Cd44,Cdk6,Col4a3,Cxadr,Cyp1b1,Efnb2,Erbb2,Erbb4,Esr1,F2r,Fap,Fas,Fgfr2,Fgfr3,Fth1,Fzd5,Gata1,Gata2,Gdf5,B4galt1,Gja1,Gjb6,Pdpn,H2-Aa,H2-Ab1,Hes1,Hmox1,Foxa3,Hpn,Hsf1,Il10,Il15,Il6,Ilk,Irf1,Itch,Jun,Klf9,Lgals3,Lif,Lyn,Smad3,Smad6,Smad7,Cd200,Msx1,Muc2,Notch1,Npr3,Kat2b,Pmp22,Pparg,Ppargc1a,Prkg1,Ptgs2,Ptpn14,Dusp1,P…
13_Member	GO Biological Processes	GO:0008285	negative regulation of cell proliferation	-12.7799	-10.1377	138/692	11482,11535,11541,11596,11622,11727,11847,12010,12018,12043,12053,12159,12160,12257,12390,12394,12505,12571,12828,13052,13078,13642,13866,13869,13982,14062,14089,14102,14183,14184,14319,14367,14460,14461,14563,14595,14609,14623,14726,14960,14961,15205,15368,15377,15451,15499,16153,16168,16193,16202,16362,16396,16476,16601,16854,16878,17096,17127,17130,17131,17470,17701,17831,18128,18162,18519,188…	Acvrl1,Adm,Adora2b,Ager,Ahr,Ang,Arg2,B2m,Bak1,Bcl2,Bcl6,Bmp4,Bmp5,Tspo,Cav2,Runx1,Cd44,Cdk6,Col4a3,Cxadr,Cyp1b1,Efnb2,Erbb2,Erbb4,Esr1,F2r,Fap,Fas,Fgfr2,Fgfr3,Fth1,Fzd5,Gata1,Gata2,Gdf5,B4galt1,Gja1,Gjb6,Pdpn,H2-Aa,H2-Ab1,Hes1,Hmox1,Foxa3,Hpn,Hsf1,Il10,Il15,Il6,Ilk,Irf1,Itch,Jun,Klf9,Lgals3,Lif,Lyn,Smad3,Smad6,Smad7,Cd200,Msx1,Muc2,Notch1,Npr3,Kat2b,Pmp22,Pparg,Ppargc1a,Prkg1,Ptgs2,Ptpn14,Dusp1,P…
14_Summary	GO Biological Processes	GO:0043062	extracellular structure organization	-12.3422	-9.7235	79/319	11303,12051,12306,12390,12491,12587,12633,12819,12821,12826,12827,12828,12829,12830,12842,13078,13482,14089,14219,14251,14268,14595,14726,15451,15586,16007,16193,16424,16578,16777,16779,16854,16950,17127,17387,17388,18034,18128,18214,18451,18595,18784,18826,18830,18858,20319,20682,20969,20971,21418,21808,21926,26561,52076,54156,56429,66214,67547,68169,71602,72043,74025,83560,94216,104158,107250,1…	Abca1,Bcl3,Anxa2,Cav2,Cd36,Mia,Cflar,Col15a1,Col17a1,Col4a1,Col4a2,Col4a3,Col4a4,Col4a5,Col1a1,Cyp1b1,Dpp4,Fap,Ccn2,Flot1,Fn1,B4galt1,Pdpn,Hpn,Hyal1,Ccn1,Il6,Itih1,Kif9,Lamb1,Lamb2,Lgals3,Loxl3,Smad3,Mmp14,Mmp15,Nfkb2,Notch1,Ddr2,P4ha1,Pdgfra,Pla2g5,Lcp1,Pltp,Pmp22,Sfrp2,Sox9,Sdc1,Sdc4,Tfap2a,Tgfb2,Tnf,Mmp23,Tmem38b,Egfl6,Dpt,Rgcc,Slc39a8,Ndnf,Myo1e,Sulf2,Nphp3,Tex14,Col4a6,Ces1d,Kazald1,Npnt,Phl…
14_Member	GO Biological Processes	GO:0043062	extracellular structure organization	-12.3422	-9.7235	79/319	11303,12051,12306,12390,12491,12587,12633,12819,12821,12826,12827,12828,12829,12830,12842,13078,13482,14089,14219,14251,14268,14595,14726,15451,15586,16007,16193,16424,16578,16777,16779,16854,16950,17127,17387,17388,18034,18128,18214,18451,18595,18784,18826,18830,18858,20319,20682,20969,20971,21418,21808,21926,26561,52076,54156,56429,66214,67547,68169,71602,72043,74025,83560,94216,104158,107250,1…	Abca1,Bcl3,Anxa2,Cav2,Cd36,Mia,Cflar,Col15a1,Col17a1,Col4a1,Col4a2,Col4a3,Col4a4,Col4a5,Col1a1,Cyp1b1,Dpp4,Fap,Ccn2,Flot1,Fn1,B4galt1,Pdpn,Hpn,Hyal1,Ccn1,Il6,Itih1,Kif9,Lamb1,Lamb2,Lgals3,Loxl3,Smad3,Mmp14,Mmp15,Nfkb2,Notch1,Ddr2,P4ha1,Pdgfra,Pla2g5,Lcp1,Pltp,Pmp22,Sfrp2,Sox9,Sdc1,Sdc4,Tfap2a,Tgfb2,Tnf,Mmp23,Tmem38b,Egfl6,Dpt,Rgcc,Slc39a8,Ndnf,Myo1e,Sulf2,Nphp3,Tex14,Col4a6,Ces1d,Kazald1,Npnt,Phl…
14_Member	GO Biological Processes	GO:0030198	extracellular matrix organization	-11.1439	-8.67777	69/275	12051,12306,12390,12587,12633,12819,12821,12826,12827,12828,12829,12830,12842,13078,13482,14089,14219,14251,14268,14595,14726,15451,16007,16193,16424,16578,16777,16779,16854,16950,17127,17387,17388,18034,18128,18214,18451,18595,18826,18858,20319,20682,21418,21808,21926,26561,52076,54156,56429,66214,67547,68169,71602,72043,74025,94216,107250,114249,208177,219151,229595,237759,241226,241327,319742,…	Bcl3,Anxa2,Cav2,Mia,Cflar,Col15a1,Col17a1,Col4a1,Col4a2,Col4a3,Col4a4,Col4a5,Col1a1,Cyp1b1,Dpp4,Fap,Ccn2,Flot1,Fn1,B4galt1,Pdpn,Hpn,Ccn1,Il6,Itih1,Kif9,Lamb1,Lamb2,Lgals3,Loxl3,Smad3,Mmp14,Mmp15,Nfkb2,Notch1,Ddr2,P4ha1,Pdgfra,Lcp1,Pmp22,Sfrp2,Sox9,Tfap2a,Tgfb2,Tnf,Mmp23,Tmem38b,Egfl6,Dpt,Rgcc,Slc39a8,Ndnf,Myo1e,Sulf2,Nphp3,Col4a6,Kazald1,Npnt,Phldb2,Scara3,Adamtsl4,Col23a1,Itga8,Olfml2a,Mpzl3,Olf…
15_Summary	GO Biological Processes	GO:0002697	regulation of immune effector process	-12.1173	-9.50986	96/427	11541,11596,12007,12010,12053,12258,12266,12274,12491,12628,12921,13136,13482,14063,14132,14367,14461,14825,14972,15007,15015,15018,15024,15039,15043,15216,15368,15458,15977,16149,16153,16165,16168,16177,16182,16190,16193,16362,16396,16803,16854,16950,17096,17131,18439,18806,19204,19401,19419,20085,20297,20311,20723,20852,21354,21808,21898,21926,21929,21946,22040,22320,24088,26365,52118,56213,567…	Adora2b,Ager,Azgp1,B2m,Bcl6,Serping1,C3,C6,Cd36,Cfh,Crhr1,Cd55,Dpp4,F2rl1,Fcgrt,Fzd5,Gata2,Cxcl1,H2-K1,H2-Q10,H2-Q4,H2-Q7,H2-T10,H2-T22,H2-T3,Hfe,Hmox1,Hpx,Ifnb1,Cd74,Il10,Il13ra2,Il15,Il1r1,Il18r1,Il4ra,Il6,Irf1,Itch,Lbp,Lgals3,Loxl3,Lyn,Smad7,P2rx7,Pld2,Ptafr,Rara,Rasgrp1,Rps19,Ccl20,Cxcl5,Serpinb9,Stat6,Tap1,Tgfb2,Tlr4,Tnf,Tnfaip3,Pglyrp1,Trex1,Vamp8,Tlr2,Ceacam1,Pvr,Htra1,Clcf1,Pglyrp2,Rsad2,…
15_Member	GO Biological Processes	GO:0002697	regulation of immune effector process	-12.1173	-9.50986	96/427	11541,11596,12007,12010,12053,12258,12266,12274,12491,12628,12921,13136,13482,14063,14132,14367,14461,14825,14972,15007,15015,15018,15024,15039,15043,15216,15368,15458,15977,16149,16153,16165,16168,16177,16182,16190,16193,16362,16396,16803,16854,16950,17096,17131,18439,18806,19204,19401,19419,20085,20297,20311,20723,20852,21354,21808,21898,21926,21929,21946,22040,22320,24088,26365,52118,56213,567…	Adora2b,Ager,Azgp1,B2m,Bcl6,Serping1,C3,C6,Cd36,Cfh,Crhr1,Cd55,Dpp4,F2rl1,Fcgrt,Fzd5,Gata2,Cxcl1,H2-K1,H2-Q10,H2-Q4,H2-Q7,H2-T10,H2-T22,H2-T3,Hfe,Hmox1,Hpx,Ifnb1,Cd74,Il10,Il13ra2,Il15,Il1r1,Il18r1,Il4ra,Il6,Irf1,Itch,Lbp,Lgals3,Loxl3,Lyn,Smad7,P2rx7,Pld2,Ptafr,Rara,Rasgrp1,Rps19,Ccl20,Cxcl5,Serpinb9,Stat6,Tap1,Tgfb2,Tlr4,Tnf,Tnfaip3,Pglyrp1,Trex1,Vamp8,Tlr2,Ceacam1,Pvr,Htra1,Clcf1,Pglyrp2,Rsad2,…
15_Member	GO Biological Processes	GO:0002703	regulation of leukocyte mediated immunity	-7.83971	-5.7811	58/254	11541,11596,12007,12010,12053,12266,12921,13136,13482,14063,14132,14367,14461,14825,14972,15007,15015,15018,15024,15039,15043,15216,15368,15458,15977,16165,16177,16182,16190,16193,17096,17131,18439,18806,19204,19419,20297,20311,20723,20852,21354,21898,21926,22320,24088,26365,52118,56708,58185,69583,81897,93694,110557,140474,142980,230073,235587,240354	Adora2b,Ager,Azgp1,B2m,Bcl6,C3,Crhr1,Cd55,Dpp4,F2rl1,Fcgrt,Fzd5,Gata2,Cxcl1,H2-K1,H2-Q10,H2-Q4,H2-Q7,H2-T10,H2-T22,H2-T3,Hfe,Hmox1,Hpx,Ifnb1,Il13ra2,Il1r1,Il18r1,Il4ra,Il6,Lyn,Smad7,P2rx7,Pld2,Ptafr,Rasgrp1,Ccl20,Cxcl5,Serpinb9,Stat6,Tap1,Tlr4,Tnf,Vamp8,Tlr2,Ceacam1,Pvr,Clcf1,Rsad2,Tnfsf13,Tlr9,Clec2d,H2-Q6,Muc4,Tlr3,Ddx58,Parp3,Malt1
15_Member	GO Biological Processes	GO:0002699	positive regulation of immune effector process	-7.66552	-5.646	59/263	11541,12007,12010,12266,12274,12491,12921,14063,14132,14367,14461,14825,14972,15007,15015,15018,15024,15039,15043,15216,15368,15458,16149,16165,16177,16182,16190,16193,16362,16803,17096,18439,18806,19204,19401,19419,20085,20852,21898,21926,22320,24088,26365,52118,56708,58185,69583,77125,80859,80861,81897,109820,110557,230073,230126,234311,240354,243910,360013	Adora2b,Azgp1,B2m,C3,C6,Cd36,Crhr1,F2rl1,Fcgrt,Fzd5,Gata2,Cxcl1,H2-K1,H2-Q10,H2-Q4,H2-Q7,H2-T10,H2-T22,H2-T3,Hfe,Hmox1,Hpx,Cd74,Il13ra2,Il1r1,Il18r1,Il4ra,Il6,Irf1,Lbp,Lyn,P2rx7,Pld2,Ptafr,Rara,Rasgrp1,Rps19,Stat6,Tlr4,Tnf,Vamp8,Tlr2,Ceacam1,Pvr,Clcf1,Rsad2,Tnfsf13,Il33,Nfkbiz,Dhx58,Tlr9,Pgc,H2-Q6,Ddx58,Shb,Ddx60,Malt1,Nfkbid,Myo18a
15_Member	GO Biological Processes	GO:0002819	regulation of adaptive immune response	-7.18646	-5.2561	50/214	11596,11687,12007,12010,12053,12266,12505,13136,13482,14132,14367,14961,14972,14998,15007,15015,15018,15024,15039,15043,15216,15458,15977,16149,16177,16182,16190,16193,16362,16950,17131,18439,20297,20852,21926,21929,52118,54123,56708,58185,69583,77125,80859,110557,140474,230738,235587,240354,240873,243910	Ager,Alox15,Azgp1,B2m,Bcl6,C3,Cd44,Cd55,Dpp4,Fcgrt,Fzd5,H2-Ab1,H2-K1,H2-DMa,H2-Q10,H2-Q4,H2-Q7,H2-T10,H2-T22,H2-T3,Hfe,Hpx,Ifnb1,Cd74,Il1r1,Il18r1,Il4ra,Il6,Irf1,Loxl3,Smad7,P2rx7,Ccl20,Stat6,Tnf,Tnfaip3,Pvr,Irf7,Clcf1,Rsad2,Tnfsf13,Il33,Nfkbiz,H2-Q6,Muc4,Zc3h12a,Parp3,Malt1,Tnfsf18,Nfkbid
15_Member	GO Biological Processes	GO:0002822	regulation of adaptive immune response based on somatic recombination of immune receptors built from	-6.59037	-4.77749	46/198	11596,12007,12010,12053,12266,13136,13482,14132,14367,14961,14972,14998,15007,15015,15018,15024,15039,15043,15216,15458,15977,16177,16182,16190,16193,16362,16950,17131,18439,20297,20852,21926,21929,52118,56708,58185,69583,77125,80859,110557,140474,230738,235587,240354,240873,243910	Ager,Azgp1,B2m,Bcl6,C3,Cd55,Dpp4,Fcgrt,Fzd5,H2-Ab1,H2-K1,H2-DMa,H2-Q10,H2-Q4,H2-Q7,H2-T10,H2-T22,H2-T3,Hfe,Hpx,Ifnb1,Il1r1,Il18r1,Il4ra,Il6,Irf1,Loxl3,Smad7,P2rx7,Ccl20,Stat6,Tnf,Tnfaip3,Pvr,Clcf1,Rsad2,Tnfsf13,Il33,Nfkbiz,H2-Q6,Muc4,Zc3h12a,Parp3,Malt1,Tnfsf18,Nfkbid
15_Member	GO Biological Processes	GO:0048002	antigen processing and presentation of peptide antigen	-6.07827	-4.34218	23/72	12007,12010,13034,14132,14960,14961,14969,14972,14998,14999,15001,15007,15015,15018,15024,15039,15043,15064,15216,16149,21354,21356,110557	Azgp1,B2m,Ctse,Fcgrt,H2-Aa,H2-Ab1,H2-Eb1,H2-K1,H2-DMa,H2-DMb1,H2-Oa,H2-Q10,H2-Q4,H2-Q7,H2-T10,H2-T22,H2-T3,Mr1,Hfe,Cd74,Tap1,Tapbp,H2-Q6
15_Member	GO Biological Processes	GO:0019882	antigen processing and presentation	-5.92578	-4.2073	31/117	12007,12010,13034,14132,14960,14961,14969,14972,14998,14999,15001,15007,15015,15018,15024,15039,15043,15064,15216,15894,16149,16912,16913,19698,21354,21356,22040,67844,76438,107607,110557	Azgp1,B2m,Ctse,Fcgrt,H2-Aa,H2-Ab1,H2-Eb1,H2-K1,H2-DMa,H2-DMb1,H2-Oa,H2-Q10,H2-Q4,H2-Q7,H2-T10,H2-T22,H2-T3,Mr1,Hfe,Icam1,Cd74,Psmb9,Psmb8,Relb,Tap1,Tapbp,Trex1,Rab32,Rftn1,Nod1,H2-Q6
15_Member	GO Biological Processes	GO:0002250	adaptive immune response	-5.79712	-4.10631	100/589	11596,11658,11687,11847,12007,12010,12014,12051,12053,12258,12266,12268,12505,12525,12628,12902,13032,13036,13136,13137,13482,14102,14132,14161,14367,14960,14961,14969,14972,14998,14999,15007,15015,15018,15024,15039,15043,15139,15216,15458,15894,15977,15985,16149,16165,16177,16182,16190,16193,16362,16950,17096,17131,17874,18034,18439,18707,19698,20297,20351,20723,20852,20947,21354,21926,21929,219…	Ager,Alcam,Alox15,Arg2,Azgp1,B2m,Bach2,Bcl3,Bcl6,Serping1,C3,C4b,Cd44,Cd8a,Cfh,Cr2,Ctsc,Ctsh,Cd55,Cd55b,Dpp4,Fas,Fcgrt,Fga,Fzd5,H2-Aa,H2-Ab1,H2-Eb1,H2-K1,H2-DMa,H2-DMb1,H2-Q10,H2-Q4,H2-Q7,H2-T10,H2-T22,H2-T3,Hc,Hfe,Hpx,Icam1,Ifnb1,Cd79b,Cd74,Il13ra2,Il1r1,Il18r1,Il4ra,Il6,Irf1,Loxl3,Lyn,Smad7,Myd88,Nfkb2,P2rx7,Pik3cd,Relb,Ccl20,Sema4a,Serpinb9,Stat6,Swap70,Tap1,Tnf,Tnfaip3,Tnfrsf11a,Trex1,Vegfa,T…
15_Member	GO Biological Processes	GO:0002456	T cell mediated immunity	-5.27391	-3.66981	33/137	11596,12007,12010,12525,13032,13036,13482,14132,14367,14972,15007,15015,15018,15024,15039,15043,15216,15894,15977,16177,16182,16193,17131,18439,20297,20723,22040,52118,58185,76438,110557,140474,240354	Ager,Azgp1,B2m,Cd8a,Ctsc,Ctsh,Dpp4,Fcgrt,Fzd5,H2-K1,H2-Q10,H2-Q4,H2-Q7,H2-T10,H2-T22,H2-T3,Hfe,Icam1,Ifnb1,Il1r1,Il18r1,Il6,Smad7,P2rx7,Ccl20,Serpinb9,Trex1,Pvr,Rsad2,Rftn1,H2-Q6,Muc4,Malt1
15_Member	GO Biological Processes	GO:0002709	regulation of T cell mediated immunity	-4.91606	-3.3669	26/100	11596,12007,12010,13482,14132,14367,14972,15007,15015,15018,15024,15039,15043,15216,15977,16177,16182,16193,17131,18439,20297,52118,58185,110557,140474,240354	Ager,Azgp1,B2m,Dpp4,Fcgrt,Fzd5,H2-K1,H2-Q10,H2-Q4,H2-Q7,H2-T10,H2-T22,H2-T3,Hfe,Ifnb1,Il1r1,Il18r1,Il6,Smad7,P2rx7,Ccl20,Pvr,Rsad2,H2-Q6,Muc4,Malt1
15_Member	GO Biological Processes	GO:0002460	adaptive immune response based on somatic recombination of immune receptors built from immunoglobuli	-4.80045	-3.2722	77/448	11596,12007,12010,12014,12051,12053,12258,12266,12268,12525,12628,12902,13032,13036,13136,13137,13482,14102,14132,14367,14961,14972,14998,15007,15015,15018,15024,15039,15043,15139,15216,15458,15894,15977,16149,16165,16177,16182,16190,16193,16362,16950,17131,17874,18034,18439,19698,20297,20351,20723,20852,20947,21926,21929,22040,22339,27060,50909,52118,53314,54123,56708,58185,69583,76438,77125,808…	Ager,Azgp1,B2m,Bach2,Bcl3,Bcl6,Serping1,C3,C4b,Cd8a,Cfh,Cr2,Ctsc,Ctsh,Cd55,Cd55b,Dpp4,Fas,Fcgrt,Fzd5,H2-Ab1,H2-K1,H2-DMa,H2-Q10,H2-Q4,H2-Q7,H2-T10,H2-T22,H2-T3,Hc,Hfe,Hpx,Icam1,Ifnb1,Cd74,Il13ra2,Il1r1,Il18r1,Il4ra,Il6,Irf1,Loxl3,Smad7,Myd88,Nfkb2,P2rx7,Relb,Ccl20,Sema4a,Serpinb9,Stat6,Swap70,Tnf,Tnfaip3,Trex1,Vegfa,Tcirg1,C1ra,Pvr,Batf,Irf7,Clcf1,Rsad2,Tnfsf13,Rftn1,Il33,Nfkbiz,Tmem98,H2-Q6,Iglc…
15_Member	GO Biological Processes	GO:0002706	regulation of lymphocyte mediated immunity	-4.39414	-2.93994	40/196	11596,12007,12010,12053,12266,13136,13482,14132,14367,14972,15007,15015,15018,15024,15039,15043,15216,15458,15977,16177,16182,16193,17131,18439,19419,20297,20723,20852,21354,21926,26365,52118,56708,58185,69583,93694,110557,140474,235587,240354	Ager,Azgp1,B2m,Bcl6,C3,Cd55,Dpp4,Fcgrt,Fzd5,H2-K1,H2-Q10,H2-Q4,H2-Q7,H2-T10,H2-T22,H2-T3,Hfe,Hpx,Ifnb1,Il1r1,Il18r1,Il6,Smad7,P2rx7,Rasgrp1,Ccl20,Serpinb9,Stat6,Tap1,Tnf,Ceacam1,Pvr,Clcf1,Rsad2,Tnfsf13,Clec2d,H2-Q6,Muc4,Parp3,Malt1
15_Member	GO Biological Processes	GO:0002443	leukocyte mediated immunity	-4.36876	-2.92462	85/521	11541,11596,11745,12007,12010,12051,12053,12258,12266,12268,12525,12628,12902,12921,13032,13036,13136,13137,13482,14063,14102,14132,14367,14461,14825,14961,14972,14998,15007,15015,15018,15024,15039,15043,15139,15216,15368,15458,15894,15977,16149,16165,16177,16182,16190,16193,17096,17131,17874,17969,18439,18806,19204,19419,20297,20311,20723,20852,20947,21354,21898,21926,22040,22320,24088,26365,270…	Adora2b,Ager,Anxa3,Azgp1,B2m,Bcl3,Bcl6,Serping1,C3,C4b,Cd8a,Cfh,Cr2,Crhr1,Ctsc,Ctsh,Cd55,Cd55b,Dpp4,F2rl1,Fas,Fcgrt,Fzd5,Gata2,Cxcl1,H2-Ab1,H2-K1,H2-DMa,H2-Q10,H2-Q4,H2-Q7,H2-T10,H2-T22,H2-T3,Hc,Hfe,Hmox1,Hpx,Icam1,Ifnb1,Cd74,Il13ra2,Il1r1,Il18r1,Il4ra,Il6,Lyn,Smad7,Myd88,Ncf1,P2rx7,Pld2,Ptafr,Rasgrp1,Ccl20,Cxcl5,Serpinb9,Stat6,Swap70,Tap1,Tlr4,Tnf,Trex1,Vamp8,Tlr2,Ceacam1,Tcirg1,C1ra,Pvr,Batf,Ir…
15_Member	GO Biological Processes	GO:0002705	positive regulation of leukocyte mediated immunity	-4.23583	-2.80598	37/179	11541,12007,12010,12266,12921,14063,14132,14367,14461,14825,14972,15007,15015,15018,15024,15039,15043,15216,15458,16177,16182,16190,16193,18439,18806,19204,19419,20852,21926,22320,52118,56708,58185,69583,110557,230073,240354	Adora2b,Azgp1,B2m,C3,Crhr1,F2rl1,Fcgrt,Fzd5,Gata2,Cxcl1,H2-K1,H2-Q10,H2-Q4,H2-Q7,H2-T10,H2-T22,H2-T3,Hfe,Hpx,Il1r1,Il18r1,Il4ra,Il6,P2rx7,Pld2,Ptafr,Rasgrp1,Stat6,Tnf,Vamp8,Pvr,Clcf1,Rsad2,Tnfsf13,H2-Q6,Ddx58,Malt1
15_Member	GO Biological Processes	GO:0002821	positive regulation of adaptive immune response	-4.22313	-2.79623	33/153	12007,12010,12266,12505,14132,14367,14961,14972,14998,15007,15015,15018,15024,15039,15043,15216,15458,16149,16177,16182,16193,16362,18439,20852,21926,52118,56708,58185,69583,80859,110557,240354,243910	Azgp1,B2m,C3,Cd44,Fcgrt,Fzd5,H2-Ab1,H2-K1,H2-DMa,H2-Q10,H2-Q4,H2-Q7,H2-T10,H2-T22,H2-T3,Hfe,Hpx,Cd74,Il1r1,Il18r1,Il6,Irf1,P2rx7,Stat6,Tnf,Pvr,Clcf1,Rsad2,Tnfsf13,Nfkbiz,H2-Q6,Malt1,Nfkbid
15_Member	GO Biological Processes	GO:0002483	antigen processing and presentation of endogenous peptide antigen	-4.03662	-2.64363	14/43	12007,12010,14132,14972,15007,15015,15018,15024,15039,15043,15216,21354,21356,110557	Azgp1,B2m,Fcgrt,H2-K1,H2-Q10,H2-Q4,H2-Q7,H2-T10,H2-T22,H2-T3,Hfe,Tap1,Tapbp,H2-Q6
15_Member	GO Biological Processes	GO:0019885	antigen processing and presentation of endogenous peptide antigen via MHC class I	-4.03662	-2.64363	14/43	12007,12010,14132,14972,15007,15015,15018,15024,15039,15043,15216,21354,21356,110557	Azgp1,B2m,Fcgrt,H2-K1,H2-Q10,H2-Q4,H2-Q7,H2-T10,H2-T22,H2-T3,Hfe,Tap1,Tapbp,H2-Q6
15_Member	GO Biological Processes	GO:0002711	positive regulation of T cell mediated immunity	-4.00438	-2.61612	20/76	12007,12010,14132,14367,14972,15007,15015,15018,15024,15039,15043,15216,16177,16182,16193,18439,52118,58185,110557,240354	Azgp1,B2m,Fcgrt,Fzd5,H2-K1,H2-Q10,H2-Q4,H2-Q7,H2-T10,H2-T22,H2-T3,Hfe,Il1r1,Il18r1,Il6,P2rx7,Pvr,Rsad2,H2-Q6,Malt1
15_Member	GO Biological Processes	GO:0002824	positive regulation of adaptive immune response based on somatic recombination of immune receptors b	-3.87371	-2.4999	31/146	12007,12010,12266,14132,14367,14961,14972,14998,15007,15015,15018,15024,15039,15043,15216,15458,16177,16182,16193,16362,18439,20852,21926,52118,56708,58185,69583,80859,110557,240354,243910	Azgp1,B2m,C3,Fcgrt,Fzd5,H2-Ab1,H2-K1,H2-DMa,H2-Q10,H2-Q4,H2-Q7,H2-T10,H2-T22,H2-T3,Hfe,Hpx,Il1r1,Il18r1,Il6,Irf1,P2rx7,Stat6,Tnf,Pvr,Clcf1,Rsad2,Tnfsf13,Nfkbiz,H2-Q6,Malt1,Nfkbid
15_Member	GO Biological Processes	GO:0001913	T cell mediated cytotoxicity	-3.7658	-2.41054	19/73	11596,12007,12010,13032,13036,14132,14972,15007,15015,15018,15024,15039,15043,15216,18439,20723,52118,110557,140474	Ager,Azgp1,B2m,Ctsc,Ctsh,Fcgrt,H2-K1,H2-Q10,H2-Q4,H2-Q7,H2-T10,H2-T22,H2-T3,Hfe,P2rx7,Serpinb9,Pvr,H2-Q6,Muc4
15_Member	GO Biological Processes	GO:0019883	antigen processing and presentation of endogenous antigen	-3.68418	-2.33878	14/46	12007,12010,14132,14972,15007,15015,15018,15024,15039,15043,15216,21354,21356,110557	Azgp1,B2m,Fcgrt,H2-K1,H2-Q10,H2-Q4,H2-Q7,H2-T10,H2-T22,H2-T3,Hfe,Tap1,Tapbp,H2-Q6
15_Member	GO Biological Processes	GO:0002474	antigen processing and presentation of peptide antigen via MHC class I	-3.51856	-2.20825	15/53	12007,12010,14132,14972,15007,15015,15018,15024,15039,15043,15064,15216,21354,21356,110557	Azgp1,B2m,Fcgrt,H2-K1,H2-Q10,H2-Q4,H2-Q7,H2-T10,H2-T22,H2-T3,Mr1,Hfe,Tap1,Tapbp,H2-Q6
15_Member	GO Biological Processes	GO:0001914	regulation of T cell mediated cytotoxicity	-3.48126	-2.17375	16/59	11596,12007,12010,14132,14972,15007,15015,15018,15024,15039,15043,15216,18439,52118,110557,140474	Ager,Azgp1,B2m,Fcgrt,H2-K1,H2-Q10,H2-Q4,H2-Q7,H2-T10,H2-T22,H2-T3,Hfe,P2rx7,Pvr,H2-Q6,Muc4
15_Member	GO Biological Processes	GO:0031341	regulation of cell killing	-3.46352	-2.15934	27/127	11596,12007,12010,12015,12628,13136,14063,14132,14825,14972,15007,15015,15018,15024,15039,15043,15216,18439,19419,20311,20723,21354,26365,52118,93694,110557,140474	Ager,Azgp1,B2m,Bad,Cfh,Cd55,F2rl1,Fcgrt,Cxcl1,H2-K1,H2-Q10,H2-Q4,H2-Q7,H2-T10,H2-T22,H2-T3,Hfe,P2rx7,Rasgrp1,Cxcl5,Serpinb9,Tap1,Ceacam1,Pvr,Clec2d,H2-Q6,Muc4
15_Member	GO Biological Processes	GO:0001906	cell killing	-3.44529	-2.14387	38/202	11596,12007,12010,12015,12266,12628,13032,13036,13136,14063,14132,14825,14972,15007,15015,15018,15024,15039,15043,15216,15945,16854,17002,17969,18439,19419,19695,20085,20297,20311,20723,21354,21946,26365,52118,93694,110557,140474	Ager,Azgp1,B2m,Bad,C3,Cfh,Ctsc,Ctsh,Cd55,F2rl1,Fcgrt,Cxcl1,H2-K1,H2-Q10,H2-Q4,H2-Q7,H2-T10,H2-T22,H2-T3,Hfe,Cxcl10,Lgals3,Ltf,Ncf1,P2rx7,Rasgrp1,Reg3g,Rps19,Ccl20,Cxcl5,Serpinb9,Tap1,Pglyrp1,Ceacam1,Pvr,Clec2d,H2-Q6,Muc4
15_Member	GO Biological Processes	GO:0001910	regulation of leukocyte mediated cytotoxicity	-3.44138	-2.14216	24/108	11596,12007,12010,14063,14132,14825,14972,15007,15015,15018,15024,15039,15043,15216,18439,19419,20311,20723,21354,26365,52118,93694,110557,140474	Ager,Azgp1,B2m,F2rl1,Fcgrt,Cxcl1,H2-K1,H2-Q10,H2-Q4,H2-Q7,H2-T10,H2-T22,H2-T3,Hfe,P2rx7,Rasgrp1,Cxcl5,Serpinb9,Tap1,Ceacam1,Pvr,Clec2d,H2-Q6,Muc4
15_Member	GO Biological Processes	GO:0002428	antigen processing and presentation of peptide antigen via MHC class Ib	-3.28436	-2.01272	12/39	12007,12010,14132,14972,15007,15015,15018,15024,15039,15043,15216,110557	Azgp1,B2m,Fcgrt,H2-K1,H2-Q10,H2-Q4,H2-Q7,H2-T10,H2-T22,H2-T3,Hfe,H2-Q6
15_Member	GO Biological Processes	GO:0002486	antigen processing and presentation of endogenous peptide antigen via MHC class I via ER pathway, TA	-2.91666	-1.72337	11/37	12007,14132,14972,15007,15015,15018,15024,15039,15043,15216,110557	Azgp1,Fcgrt,H2-K1,H2-Q10,H2-Q4,H2-Q7,H2-T10,H2-T22,H2-T3,Hfe,H2-Q6
15_Member	GO Biological Processes	GO:0001916	positive regulation of T cell mediated cytotoxicity	-2.90703	-1.71543	14/54	12007,12010,14132,14972,15007,15015,15018,15024,15039,15043,15216,18439,52118,110557	Azgp1,B2m,Fcgrt,H2-K1,H2-Q10,H2-Q4,H2-Q7,H2-T10,H2-T22,H2-T3,Hfe,P2rx7,Pvr,H2-Q6
15_Member	GO Biological Processes	GO:0002475	antigen processing and presentation via MHC class Ib	-2.86583	-1.68745	12/43	12007,12010,14132,14972,15007,15015,15018,15024,15039,15043,15216,110557	Azgp1,B2m,Fcgrt,H2-K1,H2-Q10,H2-Q4,H2-Q7,H2-T10,H2-T22,H2-T3,Hfe,H2-Q6
15_Member	GO Biological Processes	GO:0002449	lymphocyte mediated immunity	-2.86445	-1.68745	67/436	11596,12007,12010,12051,12053,12258,12266,12268,12525,12628,12902,13032,13036,13136,13137,13482,14102,14132,14367,14961,14972,14998,15007,15015,15018,15024,15039,15043,15139,15216,15458,15894,15977,16149,16165,16177,16182,16190,16193,17131,17874,18439,19419,20297,20723,20852,20947,21354,21926,22040,26365,27060,50909,52118,53314,54123,56708,58185,69583,76438,93694,110557,110786,140474,232371,23558…	Ager,Azgp1,B2m,Bcl3,Bcl6,Serping1,C3,C4b,Cd8a,Cfh,Cr2,Ctsc,Ctsh,Cd55,Cd55b,Dpp4,Fas,Fcgrt,Fzd5,H2-Ab1,H2-K1,H2-DMa,H2-Q10,H2-Q4,H2-Q7,H2-T10,H2-T22,H2-T3,Hc,Hfe,Hpx,Icam1,Ifnb1,Cd74,Il13ra2,Il1r1,Il18r1,Il4ra,Il6,Smad7,Myd88,P2rx7,Rasgrp1,Ccl20,Serpinb9,Stat6,Swap70,Tap1,Tnf,Trex1,Ceacam1,Tcirg1,C1ra,Pvr,Batf,Irf7,Clcf1,Rsad2,Tnfsf13,Rftn1,Clec2d,H2-Q6,Iglc2,Muc4,C1rl,Parp3,Malt1
15_Member	GO Biological Processes	GO:0002476	antigen processing and presentation of endogenous peptide antigen via MHC class Ib	-2.81163	-1.64293	11/38	12007,14132,14972,15007,15015,15018,15024,15039,15043,15216,110557	Azgp1,Fcgrt,H2-K1,H2-Q10,H2-Q4,H2-Q7,H2-T10,H2-T22,H2-T3,Hfe,H2-Q6
15_Member	GO Biological Processes	GO:0002484	antigen processing and presentation of endogenous peptide antigen via MHC class I via ER pathway	-2.81163	-1.64293	11/38	12007,14132,14972,15007,15015,15018,15024,15039,15043,15216,110557	Azgp1,Fcgrt,H2-K1,H2-Q10,H2-Q4,H2-Q7,H2-T10,H2-T22,H2-T3,Hfe,H2-Q6
15_Member	GO Biological Processes	GO:0002708	positive regulation of lymphocyte mediated immunity	-2.60141	-1.48318	27/144	12007,12010,12266,14132,14367,14972,15007,15015,15018,15024,15039,15043,15216,15458,16177,16182,16193,18439,19419,20852,21926,52118,56708,58185,69583,110557,240354	Azgp1,B2m,C3,Fcgrt,Fzd5,H2-K1,H2-Q10,H2-Q4,H2-Q7,H2-T10,H2-T22,H2-T3,Hfe,Hpx,Il1r1,Il18r1,Il6,P2rx7,Rasgrp1,Stat6,Tnf,Pvr,Clcf1,Rsad2,Tnfsf13,H2-Q6,Malt1
15_Member	GO Biological Processes	GO:0001909	leukocyte mediated cytotoxicity	-2.55734	-1.44413	27/145	11596,12007,12010,13032,13036,14063,14132,14825,14972,15007,15015,15018,15024,15039,15043,15216,17969,18439,19419,20311,20723,21354,26365,52118,93694,110557,140474	Ager,Azgp1,B2m,Ctsc,Ctsh,F2rl1,Fcgrt,Cxcl1,H2-K1,H2-Q10,H2-Q4,H2-Q7,H2-T10,H2-T22,H2-T3,Hfe,Ncf1,P2rx7,Rasgrp1,Cxcl5,Serpinb9,Tap1,Ceacam1,Pvr,Clec2d,H2-Q6,Muc4
15_Member	GO Biological Processes	GO:0001912	positive regulation of leukocyte mediated cytotoxicity	-2.11577	-1.11123	17/85	12007,12010,14063,14132,14825,14972,15007,15015,15018,15024,15039,15043,15216,18439,19419,52118,110557	Azgp1,B2m,F2rl1,Fcgrt,Cxcl1,H2-K1,H2-Q10,H2-Q4,H2-Q7,H2-T10,H2-T22,H2-T3,Hfe,P2rx7,Rasgrp1,Pvr,H2-Q6
16_Summary	GO Biological Processes	GO:0031589	cell-substrate adhesion	-11.9788	-9.39311	82/342	11482,11490,11687,11854,11856,12032,12043,12053,12491,12512,12571,12587,12842,13405,13636,13835,14161,14219,14268,14366,14369,14456,14726,16007,16202,16398,16402,16415,16420,16421,16475,16542,16776,16777,16779,16971,17127,17130,17242,17387,18128,18787,18792,19272,20440,20779,20971,22174,22339,23795,23991,50768,54156,56349,56753,57278,68169,74030,74769,76509,83436,99571,105298,107351,109700,114249…	Acvrl1,Adam15,Alox15,Rhod,Arhgap6,Bcan,Bcl2,Bcl6,Cd36,Cd63,Cdk6,Mia,Col1a1,Dmd,Efna1,Epha1,Fga,Ccn2,Fn1,Fzd4,Fzd7,Gas6,Pdpn,Ccn1,Ilk,Itga2,Itga5,Itgb2l,Itgb6,Itgb7,Ajuba,Kdr,Lama5,Lamb1,Lamb2,Lrp1,Smad3,Smad6,Mdk,Mmp14,Notch1,Serpine1,Plau,Ptprk,St6gal1,Src,Sdc4,Tyro3,Vegfa,Agr2,Cib1,Dlc1,Egfl6,Net1,Tacstd2,Bcam,Ndnf,Rin2,Pik3cb,Plet1,Plekha2,Fgg,Epdr1,Kank1,Itga1,Npnt,Muc4,Rac3,Flna,Itgb4,Phldb2…
16_Member	GO Biological Processes	GO:0031589	cell-substrate adhesion	-11.9788	-9.39311	82/342	11482,11490,11687,11854,11856,12032,12043,12053,12491,12512,12571,12587,12842,13405,13636,13835,14161,14219,14268,14366,14369,14456,14726,16007,16202,16398,16402,16415,16420,16421,16475,16542,16776,16777,16779,16971,17127,17130,17242,17387,18128,18787,18792,19272,20440,20779,20971,22174,22339,23795,23991,50768,54156,56349,56753,57278,68169,74030,74769,76509,83436,99571,105298,107351,109700,114249…	Acvrl1,Adam15,Alox15,Rhod,Arhgap6,Bcan,Bcl2,Bcl6,Cd36,Cd63,Cdk6,Mia,Col1a1,Dmd,Efna1,Epha1,Fga,Ccn2,Fn1,Fzd4,Fzd7,Gas6,Pdpn,Ccn1,Ilk,Itga2,Itga5,Itgb2l,Itgb6,Itgb7,Ajuba,Kdr,Lama5,Lamb1,Lamb2,Lrp1,Smad3,Smad6,Mdk,Mmp14,Notch1,Serpine1,Plau,Ptprk,St6gal1,Src,Sdc4,Tyro3,Vegfa,Agr2,Cib1,Dlc1,Egfl6,Net1,Tacstd2,Bcam,Ndnf,Rin2,Pik3cb,Plet1,Plekha2,Fgg,Epdr1,Kank1,Itga1,Npnt,Muc4,Rac3,Flna,Itgb4,Phldb2…
16_Member	GO Biological Processes	GO:0007160	cell-matrix adhesion	-8.27934	-6.15333	52/211	11482,11490,11854,11856,12032,12043,12053,12491,12512,12571,12587,13405,13835,14161,14219,14268,16202,16398,16415,16420,16421,16475,16542,16971,17127,17387,18787,18792,19272,20779,20971,22339,23991,50768,57278,74030,74769,76509,83436,99571,105298,109700,114249,140474,192897,208177,208777,241226,244895,320910,329278,329872	Acvrl1,Adam15,Rhod,Arhgap6,Bcan,Bcl2,Bcl6,Cd36,Cd63,Cdk6,Mia,Dmd,Epha1,Fga,Ccn2,Fn1,Ilk,Itga2,Itgb2l,Itgb6,Itgb7,Ajuba,Kdr,Lrp1,Smad3,Mmp14,Serpine1,Plau,Ptprk,Src,Sdc4,Vegfa,Cib1,Dlc1,Bcam,Rin2,Pik3cb,Plet1,Plekha2,Fgg,Epdr1,Itga1,Npnt,Muc4,Itgb4,Phldb2,Sned1,Itga8,Peak1,Itgb8,Tnn,Frem1
16_Member	GO Biological Processes	GO:0010810	regulation of cell-substrate adhesion	-7.75882	-5.71261	51/212	11482,11490,11687,11854,11856,12043,12053,12491,12571,12842,13405,13835,14268,14366,14369,14726,16007,16202,16402,16542,16971,17127,17242,17387,18128,18787,18792,20440,20779,20971,22339,23795,23991,50768,54156,56349,56753,68169,74030,74769,76509,83436,107351,114249,140474,170758,192176,208177,244895,320712,330662	Acvrl1,Adam15,Alox15,Rhod,Arhgap6,Bcl2,Bcl6,Cd36,Cdk6,Col1a1,Dmd,Epha1,Fn1,Fzd4,Fzd7,Pdpn,Ccn1,Ilk,Itga5,Kdr,Lrp1,Smad3,Mdk,Mmp14,Notch1,Serpine1,Plau,St6gal1,Src,Sdc4,Vegfa,Agr2,Cib1,Dlc1,Egfl6,Net1,Tacstd2,Ndnf,Rin2,Pik3cb,Plet1,Plekha2,Kank1,Npnt,Muc4,Rac3,Flna,Phldb2,Peak1,Abi3bp,Dock1
16_Member	GO Biological Processes	GO:0001952	regulation of cell-matrix adhesion	-4.96882	-3.40982	29/117	11482,11490,11854,11856,12043,12053,12491,12571,13405,13835,16202,16542,16971,17127,17387,18787,18792,20779,20971,22339,23991,50768,74030,74769,76509,83436,140474,208177,244895	Acvrl1,Adam15,Rhod,Arhgap6,Bcl2,Bcl6,Cd36,Cdk6,Dmd,Epha1,Ilk,Kdr,Lrp1,Smad3,Mmp14,Serpine1,Plau,Src,Sdc4,Vegfa,Cib1,Dlc1,Rin2,Pik3cb,Plet1,Plekha2,Muc4,Phldb2,Peak1
16_Member	GO Biological Processes	GO:0010812	negative regulation of cell-substrate adhesion	-4.36994	-2.92503	18/61	11482,11490,11856,12053,12842,14366,14369,16971,17387,18128,18787,20779,50768,56753,76509,107351,140474,208177	Acvrl1,Adam15,Arhgap6,Bcl6,Col1a1,Fzd4,Fzd7,Lrp1,Mmp14,Notch1,Serpine1,Src,Dlc1,Tacstd2,Plet1,Kank1,Muc4,Phldb2
16_Member	GO Biological Processes	GO:0007044	cell-substrate junction assembly	-3.82704	-2.45849	22/90	11482,11854,11856,12043,14268,16398,16402,16475,16542,16774,16971,17127,17387,19272,20779,20971,21961,22339,50768,192897,208177,244895	Acvrl1,Rhod,Arhgap6,Bcl2,Fn1,Itga2,Itga5,Ajuba,Kdr,Lama3,Lrp1,Smad3,Mmp14,Ptprk,Src,Sdc4,Tns1,Vegfa,Dlc1,Itgb4,Phldb2,Peak1
16_Member	GO Biological Processes	GO:0001953	negative regulation of cell-matrix adhesion	-3.4002	-2.10949	12/38	11482,11490,11856,12053,16971,17387,18787,20779,50768,76509,140474,208177	Acvrl1,Adam15,Arhgap6,Bcl6,Lrp1,Mmp14,Serpine1,Src,Dlc1,Plet1,Muc4,Phldb2
16_Member	GO Biological Processes	GO:1903392	negative regulation of adherens junction organization	-3.19633	-1.94429	8/20	11482,11856,16971,17387,20779,22339,50768,208177	Acvrl1,Arhgap6,Lrp1,Mmp14,Src,Vegfa,Dlc1,Phldb2
16_Member	GO Biological Processes	GO:0010811	positive regulation of cell-substrate adhesion	-3.15033	-1.90511	26/126	11687,12491,12571,13405,13835,14268,16007,16202,16402,16542,17127,17242,20971,22339,23795,23991,54156,56349,68169,74030,83436,114249,170758,192176,320712,330662	Alox15,Cd36,Cdk6,Dmd,Epha1,Fn1,Ccn1,Ilk,Itga5,Kdr,Smad3,Mdk,Sdc4,Vegfa,Agr2,Cib1,Egfl6,Net1,Ndnf,Rin2,Plekha2,Npnt,Rac3,Flna,Abi3bp,Dock1
16_Member	GO Biological Processes	GO:0051895	negative regulation of focal adhesion assembly	-2.94175	-1.73889	7/17	11482,11856,16971,17387,20779,50768,208177	Acvrl1,Arhgap6,Lrp1,Mmp14,Src,Dlc1,Phldb2
16_Member	GO Biological Processes	GO:1901888	regulation of cell junction assembly	-2.8422	-1.66819	20/92	11482,11854,11856,13836,14251,14367,14609,16542,16971,17127,17387,20779,20971,21926,22339,50768,70008,83814,208177,244895	Acvrl1,Rhod,Arhgap6,Epha2,Flot1,Fzd5,Gja1,Kdr,Lrp1,Smad3,Mmp14,Src,Sdc4,Tnf,Vegfa,Dlc1,Ace2,Nedd4l,Phldb2,Peak1
16_Member	GO Biological Processes	GO:1901889	negative regulation of cell junction assembly	-2.73287	-1.58708	8/23	11482,11856,16971,17387,20779,21926,50768,208177	Acvrl1,Arhgap6,Lrp1,Mmp14,Src,Tnf,Dlc1,Phldb2
16_Member	GO Biological Processes	GO:0007045	cell-substrate adherens junction assembly	-2.39213	-1.32654	17/80	11482,11854,11856,12043,16398,16475,16542,16971,17127,17387,19272,20779,20971,22339,50768,208177,244895	Acvrl1,Rhod,Arhgap6,Bcl2,Itga2,Ajuba,Kdr,Lrp1,Smad3,Mmp14,Ptprk,Src,Sdc4,Vegfa,Dlc1,Phldb2,Peak1
16_Member	GO Biological Processes	GO:0048041	focal adhesion assembly	-2.39213	-1.32654	17/80	11482,11854,11856,12043,16398,16475,16542,16971,17127,17387,19272,20779,20971,22339,50768,208177,244895	Acvrl1,Rhod,Arhgap6,Bcl2,Itga2,Ajuba,Kdr,Lrp1,Smad3,Mmp14,Ptprk,Src,Sdc4,Vegfa,Dlc1,Phldb2,Peak1
16_Member	GO Biological Processes	GO:0034333	adherens junction assembly	-2.15748	-1.14623	18/91	11482,11854,11856,12043,16398,16475,16542,16971,17127,17131,17387,19272,20779,20971,22339,50768,208177,244895	Acvrl1,Rhod,Arhgap6,Bcl2,Itga2,Ajuba,Kdr,Lrp1,Smad3,Smad7,Mmp14,Ptprk,Src,Sdc4,Vegfa,Dlc1,Phldb2,Peak1
16_Member	GO Biological Processes	GO:0051893	regulation of focal adhesion assembly	-2.02331	-1.04335	13/60	11482,11854,11856,16542,16971,17127,17387,20779,20971,22339,50768,208177,244895	Acvrl1,Rhod,Arhgap6,Kdr,Lrp1,Smad3,Mmp14,Src,Sdc4,Vegfa,Dlc1,Phldb2,Peak1
16_Member	GO Biological Processes	GO:0090109	regulation of cell-substrate junction assembly	-2.02331	-1.04335	13/60	11482,11854,11856,16542,16971,17127,17387,20779,20971,22339,50768,208177,244895	Acvrl1,Rhod,Arhgap6,Kdr,Lrp1,Smad3,Mmp14,Src,Sdc4,Vegfa,Dlc1,Phldb2,Peak1
17_Summary	GO Biological Processes	GO:0002683	negative regulation of immune system process	-11.8928	-9.34755	104/482	11687,11847,12053,12159,12192,12258,12394,12505,12571,13482,13709,13866,14063,14102,14461,14605,14732,14775,14960,14961,15001,15139,15205,15216,15368,15977,16149,16153,16165,16190,16362,16396,16854,16950,17096,17131,17242,17311,17470,18024,18035,18128,19016,19252,19401,20085,20128,20312,20390,20423,20563,20682,20723,20852,20971,21354,21785,21808,21926,21929,21946,22040,22174,22287,22695,23991,263…	Alox15,Arg2,Bcl6,Bmp4,Zfp36l1,Serping1,Runx1,Cd44,Cdk6,Dpp4,Elf1,Erbb2,F2rl1,Fas,Gata2,Tsc22d3,Gpam,Gpx1,H2-Aa,H2-Ab1,H2-Oa,Hc,Hes1,Hfe,Hmox1,Ifnb1,Cd74,Il10,Il13ra2,Il4ra,Irf1,Itch,Lgals3,Loxl3,Lyn,Smad7,Mdk,Kitl,Cd200,Nfe2l2,Nfkbia,Notch1,Pparg,Dusp1,Rara,Rps19,Trim30a,Cx3cl1,Sftpd,Shh,Slit2,Sox9,Serpinb9,Stat6,Sdc4,Tap1,Tff2,Tgfb2,Tnf,Tnfaip3,Pglyrp1,Trex1,Tyro3,Scgb1a1,Zfp36,Cib1,Ceacam1,Samh…
17_Member	GO Biological Processes	GO:0002683	negative regulation of immune system process	-11.8928	-9.34755	104/482	11687,11847,12053,12159,12192,12258,12394,12505,12571,13482,13709,13866,14063,14102,14461,14605,14732,14775,14960,14961,15001,15139,15205,15216,15368,15977,16149,16153,16165,16190,16362,16396,16854,16950,17096,17131,17242,17311,17470,18024,18035,18128,19016,19252,19401,20085,20128,20312,20390,20423,20563,20682,20723,20852,20971,21354,21785,21808,21926,21929,21946,22040,22174,22287,22695,23991,263…	Alox15,Arg2,Bcl6,Bmp4,Zfp36l1,Serping1,Runx1,Cd44,Cdk6,Dpp4,Elf1,Erbb2,F2rl1,Fas,Gata2,Tsc22d3,Gpam,Gpx1,H2-Aa,H2-Ab1,H2-Oa,Hc,Hes1,Hfe,Hmox1,Ifnb1,Cd74,Il10,Il13ra2,Il4ra,Irf1,Itch,Lgals3,Loxl3,Lyn,Smad7,Mdk,Kitl,Cd200,Nfe2l2,Nfkbia,Notch1,Pparg,Dusp1,Rara,Rps19,Trim30a,Cx3cl1,Sftpd,Shh,Slit2,Sox9,Serpinb9,Stat6,Sdc4,Tap1,Tff2,Tgfb2,Tnf,Tnfaip3,Pglyrp1,Trex1,Tyro3,Scgb1a1,Zfp36,Cib1,Ceacam1,Samh…
17_Member	GO Biological Processes	GO:0050777	negative regulation of immune response	-7.74412	-5.70399	42/159	11687,11847,12053,12258,14775,15216,15368,15977,16153,16165,16190,16362,16854,16950,17131,19016,20085,20723,20852,21354,21808,21926,21929,21946,22040,22174,26365,56045,57757,64685,72432,74748,77125,80861,93694,100340,140474,230738,235587,240873,434341,547253	Alox15,Arg2,Bcl6,Serping1,Gpx1,Hfe,Hmox1,Ifnb1,Il10,Il13ra2,Il4ra,Irf1,Lgals3,Loxl3,Smad7,Pparg,Rps19,Serpinb9,Stat6,Tap1,Tgfb2,Tnf,Tnfaip3,Pglyrp1,Trex1,Tyro3,Ceacam1,Samhd1,Pglyrp2,Nmi,Spink5,Slamf8,Il33,Dhx58,Clec2d,Smpdl3b,Muc4,Zc3h12a,Parp3,Tnfsf18,Nlrc5,Parp14
17_Member	GO Biological Processes	GO:0032102	negative regulation of response to external stimulus	-6.1774	-4.42401	67/343	11555,11596,11684,11847,12258,12306,12505,13482,13838,14161,14609,14775,15139,15937,16153,16396,16621,17002,17127,17242,17470,18033,18128,18595,18784,18787,18792,19013,19016,19091,19123,19128,19252,20085,20186,20312,20346,20347,20351,20358,20440,20563,21785,21929,21946,22174,22695,26365,56213,56745,67866,72432,74136,74748,76854,76893,80861,99571,100340,208177,210029,230738,232983,235041,244058,25…	Adrb2,Ager,Alox12,Arg2,Serping1,Anxa2,Cd44,Dpp4,Epha4,Fga,Gja1,Gpx1,Hc,Ier3,Il10,Itch,Klkb1,Ltf,Smad3,Mdk,Cd200,Nfkb1,Notch1,Pdgfra,Pla2g5,Serpine1,Plau,Ppara,Pparg,Prkg1,Proc,Pros1,Dusp1,Rps19,Nr1h4,Cx3cl1,Sema3a,Sema3b,Sema4a,Sema6a,St6gal1,Slit2,Tff2,Tnfaip3,Pglyrp1,Tyro3,Zfp36,Ceacam1,Htra1,C1qtnf1,Wfdc1,Spink5,Sec14l1,Slamf8,Gper1,Cers2,Dhx58,Fgg,Smpdl3b,Phldb2,Metrnl,Zc3h12a,Cxcl17,Kank2,Rg…
17_Member	GO Biological Processes	GO:0002698	negative regulation of immune effector process	-5.88085	-4.1695	34/135	12053,12258,15216,15368,15977,16153,16165,16190,16362,16396,16854,16950,17131,20085,20723,21354,21808,21926,21929,21946,26365,56213,57757,72432,74136,74748,77125,80861,93694,110213,140474,230738,235587,240873	Bcl6,Serping1,Hfe,Hmox1,Ifnb1,Il10,Il13ra2,Il4ra,Irf1,Itch,Lgals3,Loxl3,Smad7,Rps19,Serpinb9,Tap1,Tgfb2,Tnf,Tnfaip3,Pglyrp1,Ceacam1,Htra1,Pglyrp2,Spink5,Sec14l1,Slamf8,Il33,Dhx58,Clec2d,Tmbim6,Muc4,Zc3h12a,Parp3,Tnfsf18
17_Member	GO Biological Processes	GO:0031348	negative regulation of defense response	-5.02807	-3.45591	46/224	11555,11596,11847,12258,12505,14775,15937,16153,16396,17127,17242,17470,18033,18784,19013,19016,19123,20085,20186,20312,20563,20723,21354,21785,21929,21946,22040,22174,22695,26365,56045,56213,64685,67866,72432,74136,74748,76854,80861,93694,100340,210029,230738,232983,434341,547253	Adrb2,Ager,Arg2,Serping1,Cd44,Gpx1,Ier3,Il10,Itch,Smad3,Mdk,Cd200,Nfkb1,Pla2g5,Ppara,Pparg,Proc,Rps19,Nr1h4,Cx3cl1,Slit2,Serpinb9,Tap1,Tff2,Tnfaip3,Pglyrp1,Trex1,Tyro3,Zfp36,Ceacam1,Samhd1,Htra1,Nmi,Wfdc1,Spink5,Sec14l1,Slamf8,Gper1,Dhx58,Clec2d,Smpdl3b,Metrnl,Zc3h12a,Cxcl17,Nlrc5,Parp14
17_Member	GO Biological Processes	GO:0045824	negative regulation of innate immune response	-3.82027	-2.45301	17/61	12258,19016,20085,20723,21354,21929,22040,22174,26365,56045,64685,74748,80861,93694,100340,434341,547253	Serping1,Pparg,Rps19,Serpinb9,Tap1,Tnfaip3,Trex1,Tyro3,Ceacam1,Samhd1,Nmi,Slamf8,Dhx58,Clec2d,Smpdl3b,Nlrc5,Parp14
17_Member	GO Biological Processes	GO:0050728	negative regulation of inflammatory response	-3.19898	-1.94429	30/152	11555,11596,12505,14775,15937,16153,17127,17242,17470,18033,18784,19013,19016,19123,20085,20186,20312,20563,21785,21929,21946,22174,22695,67866,74748,76854,100340,210029,230738,232983	Adrb2,Ager,Cd44,Gpx1,Ier3,Il10,Smad3,Mdk,Cd200,Nfkb1,Pla2g5,Ppara,Pparg,Proc,Rps19,Nr1h4,Cx3cl1,Slit2,Tff2,Tnfaip3,Pglyrp1,Tyro3,Zfp36,Wfdc1,Slamf8,Gper1,Smpdl3b,Metrnl,Zc3h12a,Cxcl17
18_Summary	GO Biological Processes	GO:0030029	actin filament-based process	-11.8444	-9.3087	147/774	11554,11687,11854,11856,11867,12043,12053,12332,12363,12372,12373,12425,12614,12633,12798,13008,13052,13614,13835,14063,14219,14726,14745,15162,15894,16202,16518,16535,16669,16886,16971,17127,17242,17295,17904,17929,18129,18578,18595,18759,18826,18858,19241,20312,20563,20779,20855,20947,20971,21808,21926,21927,21956,22041,22351,22411,24088,26941,27206,27360,50768,50875,54132,56332,56419,56753,574…	Adrb1,Alox15,Rhod,Arhgap6,Arpc1b,Bcl2,Bcl6,Capg,Casp4,Casq1,Casq2,Cckar,Celsr1,Cflar,Cnn2,Csrp2,Cxadr,Edn1,Epha1,F2rl1,Ccn2,Pdpn,Lpar1,Hck,Icam1,Ilk,Kcnj2,Kcnq1,Krt19,Limk2,Lrp1,Smad3,Mdk,Met,Myl6,Myom1,Notch2,Pde4b,Pdgfra,Prkci,Lcp1,Pmp22,Tmsb4x,Cx3cl1,Slit2,Src,Stc1,Swap70,Sdc4,Tgfb2,Tnf,Tnfaip1,Tnnt2,Trf,Vill,Wnt11,Tlr2,Slc9a3r1,Nrk,Add3,Dlc1,Tmod3,Pdlim1,Amotl2,Diaph3,Tacstd2,Kcne3,Cdc42ep5,T…
18_Member	GO Biological Processes	GO:0030029	actin filament-based process	-11.8444	-9.3087	147/774	11554,11687,11854,11856,11867,12043,12053,12332,12363,12372,12373,12425,12614,12633,12798,13008,13052,13614,13835,14063,14219,14726,14745,15162,15894,16202,16518,16535,16669,16886,16971,17127,17242,17295,17904,17929,18129,18578,18595,18759,18826,18858,19241,20312,20563,20779,20855,20947,20971,21808,21926,21927,21956,22041,22351,22411,24088,26941,27206,27360,50768,50875,54132,56332,56419,56753,574…	Adrb1,Alox15,Rhod,Arhgap6,Arpc1b,Bcl2,Bcl6,Capg,Casp4,Casq1,Casq2,Cckar,Celsr1,Cflar,Cnn2,Csrp2,Cxadr,Edn1,Epha1,F2rl1,Ccn2,Pdpn,Lpar1,Hck,Icam1,Ilk,Kcnj2,Kcnq1,Krt19,Limk2,Lrp1,Smad3,Mdk,Met,Myl6,Myom1,Notch2,Pde4b,Pdgfra,Prkci,Lcp1,Pmp22,Tmsb4x,Cx3cl1,Slit2,Src,Stc1,Swap70,Sdc4,Tgfb2,Tnf,Tnfaip1,Tnnt2,Trf,Vill,Wnt11,Tlr2,Slc9a3r1,Nrk,Add3,Dlc1,Tmod3,Pdlim1,Amotl2,Diaph3,Tacstd2,Kcne3,Cdc42ep5,T…
18_Member	GO Biological Processes	GO:0030036	actin cytoskeleton organization	-10.4607	-8.06841	131/693	11687,11854,11856,11867,12043,12053,12332,12363,12372,12373,12425,12614,12633,12798,13008,13052,13614,13835,14063,14219,14745,15162,15894,16202,16669,16886,16971,17127,17242,17295,17929,18129,18595,18759,18826,18858,19241,20312,20563,20779,20947,20971,21808,21926,21927,21956,22041,22351,22411,24088,26941,27206,27360,50768,50875,54132,56332,56419,56753,58804,63873,66214,68178,68678,69288,69550,695…	Alox15,Rhod,Arhgap6,Arpc1b,Bcl2,Bcl6,Capg,Casp4,Casq1,Casq2,Cckar,Celsr1,Cflar,Cnn2,Csrp2,Cxadr,Edn1,Epha1,F2rl1,Ccn2,Lpar1,Hck,Icam1,Ilk,Krt19,Limk2,Lrp1,Smad3,Mdk,Met,Myom1,Notch2,Pdgfra,Prkci,Lcp1,Pmp22,Tmsb4x,Cx3cl1,Slit2,Src,Swap70,Sdc4,Tgfb2,Tnf,Tnfaip1,Tnnt2,Trf,Vill,Wnt11,Tlr2,Slc9a3r1,Nrk,Add3,Dlc1,Tmod3,Pdlim1,Amotl2,Diaph3,Tacstd2,Cdc42ep5,Trpv4,Rgcc,Cgnl1,Smtnl1,Rhobtb1,Bst2,Rhou,Pof1…
18_Member	GO Biological Processes	GO:0032970	regulation of actin filament-based process	-9.34605	-7.07697	86/409	11554,11687,11854,11856,11867,12332,12373,12614,12798,13614,13835,14063,14219,14726,14745,15162,15894,16202,16518,16971,17127,17242,17295,18129,18578,19241,20312,20563,20855,20947,20971,21808,21956,22351,22411,24088,27360,50768,50875,56753,57442,58804,66214,68178,69288,69550,69581,72754,74194,78321,93689,93742,93897,102098,104027,104215,104445,107351,109552,170643,170758,192176,208177,213556,2136…	Adrb1,Alox15,Rhod,Arhgap6,Arpc1b,Capg,Casq2,Celsr1,Cnn2,Edn1,Epha1,F2rl1,Ccn2,Pdpn,Lpar1,Hck,Icam1,Ilk,Kcnj2,Lrp1,Smad3,Mdk,Met,Notch2,Pde4b,Tmsb4x,Cx3cl1,Slit2,Stc1,Swap70,Sdc4,Tgfb2,Tnnt2,Vill,Wnt11,Tlr2,Add3,Dlc1,Tmod3,Tacstd2,Kcne3,Cdc42ep5,Rgcc,Cgnl1,Rhobtb1,Bst2,Rhou,Arhgef10l,Rnd3,Ankrd23,Lmod1,Pard3,Fzd10,Arhgef18,Synpo,Rhoq,Cdc42ep1,Kank1,Sri,Kirrel,Rac3,Flna,Phldb2,Plekhh2,Arhgef19,Arhg…
18_Member	GO Biological Processes	GO:0032956	regulation of actin cytoskeleton organization	-7.29656	-5.35334	73/361	11687,11854,11856,11867,12332,12614,13614,13835,14063,14219,14745,15162,15894,16202,16971,17127,17242,17295,18129,19241,20312,20563,20947,20971,21808,22351,22411,24088,27360,50768,50875,56753,58804,66214,68178,69288,69550,69581,72754,74194,78321,93689,93897,102098,104027,104215,104445,107351,170643,170758,192176,208177,213556,213649,216831,223881,227753,228543,230824,230837,231637,234686,234854,2…	Alox15,Rhod,Arhgap6,Arpc1b,Capg,Celsr1,Edn1,Epha1,F2rl1,Ccn2,Lpar1,Hck,Icam1,Ilk,Lrp1,Smad3,Mdk,Met,Notch2,Tmsb4x,Cx3cl1,Slit2,Swap70,Sdc4,Tgfb2,Vill,Wnt11,Tlr2,Add3,Dlc1,Tmod3,Tacstd2,Cdc42ep5,Rgcc,Cgnl1,Rhobtb1,Bst2,Rhou,Arhgef10l,Rnd3,Ankrd23,Lmod1,Fzd10,Arhgef18,Synpo,Rhoq,Cdc42ep1,Kank1,Kirrel,Rac3,Flna,Phldb2,Plekhh2,Arhgef19,Arhgap44,Rnd1,Gsn,Rhov,Grhl3,Asap3,Ssh1,Fhod1,Cdk10,Kank2,Kank4,P…
18_Member	GO Biological Processes	GO:0007015	actin filament organization	-6.94099	-5.04999	82/430	11687,11854,11856,11867,12043,12332,12363,13835,14063,14219,14745,15894,17127,17295,17929,18759,18826,19241,20312,20563,20779,20947,20971,21927,21956,22041,22351,22411,24088,27360,50768,50875,56419,56753,58804,63873,66214,68178,69288,69581,69693,71584,71602,71774,72754,74194,77767,93689,102098,102866,104027,104215,104445,107351,109689,170643,170758,170826,192176,208177,208431,208943,213556,215999…	Alox15,Rhod,Arhgap6,Arpc1b,Bcl2,Capg,Casp4,Epha1,F2rl1,Ccn2,Lpar1,Icam1,Smad3,Met,Myom1,Prkci,Lcp1,Tmsb4x,Cx3cl1,Slit2,Src,Swap70,Sdc4,Tnfaip1,Tnnt2,Trf,Vill,Wnt11,Tlr2,Add3,Dlc1,Tmod3,Diaph3,Tacstd2,Cdc42ep5,Trpv4,Rgcc,Cgnl1,Rhobtb1,Rhou,Pof1b,Gdpd2,Myo1e,Shroom1,Arhgef10l,Rnd3,Ermn,Lmod1,Arhgef18,Pls3,Synpo,Rhoq,Cdc42ep1,Kank1,Arrb1,Kirrel,Rac3,Ppargc1b,Flna,Phldb2,Shroom4,Myo5c,Plekhh2,Mcu,Rnd…
18_Member	GO Biological Processes	GO:0097435	supramolecular fiber organization	-6.66133	-4.8339	120/712	11687,11854,11856,11867,12010,12043,12306,12332,12363,12372,12373,12491,12633,12759,12842,12955,13078,13614,13835,14063,14219,14544,14745,15894,16202,16669,16886,16950,16997,17127,17295,17929,18214,18451,18595,18759,18772,18826,19241,20312,20319,20423,20563,20779,20947,20971,21808,21927,21956,22041,22351,22411,23991,24088,27360,50768,50875,56419,56429,56753,57752,58804,60344,63873,66214,68178,683…	Alox15,Rhod,Arhgap6,Arpc1b,B2m,Bcl2,Anxa2,Capg,Casp4,Casq1,Casq2,Cd36,Cflar,Clu,Col1a1,Cryab,Cyp1b1,Edn1,Epha1,F2rl1,Ccn2,Gda,Lpar1,Icam1,Ilk,Krt19,Limk2,Loxl3,Ltbp2,Smad3,Met,Myom1,Ddr2,P4ha1,Pdgfra,Prkci,Pkp1,Lcp1,Tmsb4x,Cx3cl1,Sfrp2,Shh,Slit2,Src,Swap70,Sdc4,Tgfb2,Tnfaip1,Tnnt2,Trf,Vill,Wnt11,Cib1,Tlr2,Add3,Dlc1,Tmod3,Diaph3,Dpt,Tacstd2,Tacc2,Cdc42ep5,Fign,Trpv4,Rgcc,Cgnl1,Ccdc88c,Rhobtb1,Rhou…
18_Member	GO Biological Processes	GO:0051493	regulation of cytoskeleton organization	-4.59559	-3.09953	91/559	11603,11687,11854,11856,11867,12332,12614,13614,13835,14063,14219,14544,14677,14745,15162,15511,15894,16202,16971,17127,17242,17295,18129,18519,19241,20312,20563,20947,20971,21808,22351,22411,23991,24088,27360,50768,50875,56753,58804,63873,66214,66985,68121,68178,69288,69550,69581,70012,71709,72754,74194,78321,93689,93897,102098,104027,104215,104445,107351,170643,170758,192176,193740,208177,21251…	Agrn,Alox15,Rhod,Arhgap6,Arpc1b,Capg,Celsr1,Edn1,Epha1,F2rl1,Ccn2,Gda,Gnai1,Lpar1,Hck,Hspa1b,Icam1,Ilk,Lrp1,Smad3,Mdk,Met,Notch2,Kat2b,Tmsb4x,Cx3cl1,Slit2,Swap70,Sdc4,Tgfb2,Vill,Wnt11,Cib1,Tlr2,Add3,Dlc1,Tmod3,Tacstd2,Cdc42ep5,Trpv4,Rgcc,Rassf7,Cep70,Cgnl1,Rhobtb1,Bst2,Rhou,Cep85,Syde1,Arhgef10l,Rnd3,Ankrd23,Lmod1,Fzd10,Arhgef18,Synpo,Rhoq,Cdc42ep1,Kank1,Kirrel,Rac3,Flna,Hspa1a,Phldb2,Spice1,Plek…
18_Member	GO Biological Processes	GO:0051017	actin filament bundle assembly	-3.988	-2.60108	36/177	11854,11856,13835,14219,14745,17127,17295,18826,20312,20779,20947,20971,21927,22411,27360,50768,56753,66214,68178,69288,71774,72754,74194,102098,102866,104027,109689,192176,208177,223881,230837,234686,235041,242553,243725,268970	Rhod,Arhgap6,Epha1,Ccn2,Lpar1,Smad3,Met,Lcp1,Cx3cl1,Src,Swap70,Sdc4,Tnfaip1,Wnt11,Add3,Dlc1,Tacstd2,Rgcc,Cgnl1,Rhobtb1,Shroom1,Arhgef10l,Rnd3,Arhgef18,Pls3,Synpo,Arrb1,Flna,Phldb2,Rnd1,Asap3,Fhod1,Kank2,Kank4,Ppp1r9a,Arhgap28
18_Member	GO Biological Processes	GO:0031032	actomyosin structure organization	-3.84904	-2.47856	40/207	11856,12372,12373,12633,12798,13614,13835,14219,14745,16669,17127,17295,17929,18595,20779,20971,21927,21956,22411,50768,50875,56753,66214,68178,72754,78321,93689,102098,104027,109689,208177,230837,234686,235041,242553,242702,243725,268970,319710,360013	Arhgap6,Casq1,Casq2,Cflar,Cnn2,Edn1,Epha1,Ccn2,Lpar1,Krt19,Smad3,Met,Myom1,Pdgfra,Src,Sdc4,Tnfaip1,Tnnt2,Wnt11,Dlc1,Tmod3,Tacstd2,Rgcc,Cgnl1,Arhgef10l,Ankrd23,Lmod1,Arhgef18,Synpo,Arrb1,Phldb2,Asap3,Fhod1,Kank2,Kank4,Myom3,Ppp1r9a,Arhgap28,Frmd6,Myo18a
18_Member	GO Biological Processes	GO:0061572	actin filament bundle organization	-3.83393	-2.4641	36/180	11854,11856,13835,14219,14745,17127,17295,18826,20312,20779,20947,20971,21927,22411,27360,50768,56753,66214,68178,69288,71774,72754,74194,102098,102866,104027,109689,192176,208177,223881,230837,234686,235041,242553,243725,268970	Rhod,Arhgap6,Epha1,Ccn2,Lpar1,Smad3,Met,Lcp1,Cx3cl1,Src,Swap70,Sdc4,Tnfaip1,Wnt11,Add3,Dlc1,Tacstd2,Rgcc,Cgnl1,Rhobtb1,Shroom1,Arhgef10l,Rnd3,Arhgef18,Pls3,Synpo,Arrb1,Flna,Phldb2,Rnd1,Asap3,Fhod1,Kank2,Kank4,Ppp1r9a,Arhgap28
18_Member	GO Biological Processes	GO:0032231	regulation of actin filament bundle assembly	-3.72034	-2.37065	25/110	11856,13835,14219,14745,17127,17295,20312,20947,20971,22411,50768,56753,66214,68178,72754,102098,104027,192176,208177,230837,234686,235041,242553,243725,268970	Arhgap6,Epha1,Ccn2,Lpar1,Smad3,Met,Cx3cl1,Swap70,Sdc4,Wnt11,Dlc1,Tacstd2,Rgcc,Cgnl1,Arhgef10l,Arhgef18,Synpo,Flna,Phldb2,Asap3,Fhod1,Kank2,Kank4,Ppp1r9a,Arhgap28
18_Member	GO Biological Processes	GO:0051497	negative regulation of stress fiber assembly	-3.65957	-2.32261	11/31	11856,17295,50768,56753,68178,102098,208177,235041,242553,243725,268970	Arhgap6,Met,Dlc1,Tacstd2,Cgnl1,Arhgef18,Phldb2,Kank2,Kank4,Ppp1r9a,Arhgap28
18_Member	GO Biological Processes	GO:0030038	contractile actin filament bundle assembly	-3.65513	-2.31936	25/111	11856,13835,14219,14745,17127,17295,20779,20971,21927,22411,50768,56753,66214,68178,72754,102098,104027,109689,208177,230837,234686,235041,242553,243725,268970	Arhgap6,Epha1,Ccn2,Lpar1,Smad3,Met,Src,Sdc4,Tnfaip1,Wnt11,Dlc1,Tacstd2,Rgcc,Cgnl1,Arhgef10l,Arhgef18,Synpo,Arrb1,Phldb2,Asap3,Fhod1,Kank2,Kank4,Ppp1r9a,Arhgap28
18_Member	GO Biological Processes	GO:0043149	stress fiber assembly	-3.65513	-2.31936	25/111	11856,13835,14219,14745,17127,17295,20779,20971,21927,22411,50768,56753,66214,68178,72754,102098,104027,109689,208177,230837,234686,235041,242553,243725,268970	Arhgap6,Epha1,Ccn2,Lpar1,Smad3,Met,Src,Sdc4,Tnfaip1,Wnt11,Dlc1,Tacstd2,Rgcc,Cgnl1,Arhgef10l,Arhgef18,Synpo,Arrb1,Phldb2,Asap3,Fhod1,Kank2,Kank4,Ppp1r9a,Arhgap28
18_Member	GO Biological Processes	GO:0110053	regulation of actin filament organization	-3.53622	-2.21969	48/271	11687,11856,11867,12332,13835,14063,14219,14745,15894,17127,17295,19241,20312,20563,20947,20971,22351,22411,24088,27360,50768,50875,56753,58804,66214,68178,72754,93689,102098,104027,104445,107351,170643,192176,208177,213556,227753,230837,231637,234686,235041,242553,243725,260409,268970,544963,545481,623781	Alox15,Arhgap6,Arpc1b,Capg,Epha1,F2rl1,Ccn2,Lpar1,Icam1,Smad3,Met,Tmsb4x,Cx3cl1,Slit2,Swap70,Sdc4,Vill,Wnt11,Tlr2,Add3,Dlc1,Tmod3,Tacstd2,Cdc42ep5,Rgcc,Cgnl1,Arhgef10l,Lmod1,Arhgef18,Synpo,Cdc42ep1,Kank1,Kirrel,Flna,Phldb2,Plekhh2,Gsn,Asap3,Ssh1,Fhod1,Kank2,Kank4,Ppp1r9a,Cdc42ep3,Arhgap28,Iqgap2,Arhgap40,Gm14137
18_Member	GO Biological Processes	GO:0110020	regulation of actomyosin structure organization	-3.50503	-2.19584	24/107	11856,13614,13835,14219,14745,17127,17295,20971,22411,50768,56753,66214,68178,72754,78321,102098,104027,208177,230837,234686,235041,242553,243725,268970	Arhgap6,Edn1,Epha1,Ccn2,Lpar1,Smad3,Met,Sdc4,Wnt11,Dlc1,Tacstd2,Rgcc,Cgnl1,Arhgef10l,Ankrd23,Arhgef18,Synpo,Phldb2,Asap3,Fhod1,Kank2,Kank4,Ppp1r9a,Arhgap28
18_Member	GO Biological Processes	GO:0051492	regulation of stress fiber assembly	-3.46766	-2.16238	22/95	11856,13835,14219,14745,17127,17295,20971,22411,50768,56753,66214,68178,72754,102098,104027,208177,230837,234686,235041,242553,243725,268970	Arhgap6,Epha1,Ccn2,Lpar1,Smad3,Met,Sdc4,Wnt11,Dlc1,Tacstd2,Rgcc,Cgnl1,Arhgef10l,Arhgef18,Synpo,Phldb2,Asap3,Fhod1,Kank2,Kank4,Ppp1r9a,Arhgap28
18_Member	GO Biological Processes	GO:0032232	negative regulation of actin filament bundle assembly	-3.02646	-1.80523	11/36	11856,17295,50768,56753,68178,102098,208177,235041,242553,243725,268970	Arhgap6,Met,Dlc1,Tacstd2,Cgnl1,Arhgef18,Phldb2,Kank2,Kank4,Ppp1r9a,Arhgap28
18_Member	GO Biological Processes	GO:1902903	regulation of supramolecular fiber organization	-2.4257	-1.35496	56/367	11687,11856,11867,12332,12759,12955,13614,13835,14063,14219,14544,14745,15894,17127,17295,19241,20312,20563,20947,20971,22351,22411,23991,24088,27360,50768,50875,56753,58804,63873,66214,68178,72754,78321,93689,102098,104027,104445,107351,170643,192176,208177,213556,227753,230837,231637,234686,235041,242553,243725,260409,268970,277468,544963,545481,623781	Alox15,Arhgap6,Arpc1b,Capg,Clu,Cryab,Edn1,Epha1,F2rl1,Ccn2,Gda,Lpar1,Icam1,Smad3,Met,Tmsb4x,Cx3cl1,Slit2,Swap70,Sdc4,Vill,Wnt11,Cib1,Tlr2,Add3,Dlc1,Tmod3,Tacstd2,Cdc42ep5,Trpv4,Rgcc,Cgnl1,Arhgef10l,Ankrd23,Lmod1,Arhgef18,Synpo,Cdc42ep1,Kank1,Kirrel,Flna,Phldb2,Plekhh2,Gsn,Asap3,Ssh1,Fhod1,Kank2,Kank4,Ppp1r9a,Cdc42ep3,Arhgap28,Slc39a12,Iqgap2,Arhgap40,Gm14137
19_Summary	GO Biological Processes	GO:0030855	epithelial cell differentiation	-11.5416	-9.05916	122/608	11482,12015,12159,12160,12192,12443,12512,12571,12638,12767,12921,12945,13047,13405,13711,13836,13869,13982,14048,14063,14182,14183,14184,14362,14369,14465,14573,14595,14609,14633,14726,14775,15205,15213,15218,15377,15466,15488,15894,16476,16542,16779,16878,17127,17295,17698,17831,17874,18088,18128,18129,18787,19016,19123,19126,19224,19225,19401,19411,19695,19712,20482,20677,20682,20855,21410,214…	Acvrl1,Bad,Bmp4,Bmp5,Zfp36l1,Ccnd1,Cd63,Cdk6,Cftr,Cxcr4,Crhr1,Dmbt1,Cux1,Dmd,Elf5,Epha2,Erbb4,Esr1,Eya1,F2rl1,Fgfr1,Fgfr2,Fgfr3,Fzd1,Fzd7,Gata6,Gdnf,B4galt1,Gja1,Gli2,Pdpn,Gpx1,Hes1,Hey1,Foxn1,Foxa3,Hrh2,Hsd17b4,Icam1,Jun,Kdr,Lamb2,Lif,Smad3,Met,Msn,Muc2,Myd88,Nkx2-2,Notch1,Notch2,Serpine1,Pparg,Proc,Prom1,Ptgs1,Ptgs2,Rara,Rarg,Reg3g,Rest,Skil,Sox4,Sox9,Stc1,Hnf1b,Tfap2a,Tgfb2,Tgm1,Thrb,Tnf,Tst,U…
19_Member	GO Biological Processes	GO:0030855	epithelial cell differentiation	-11.5416	-9.05916	122/608	11482,12015,12159,12160,12192,12443,12512,12571,12638,12767,12921,12945,13047,13405,13711,13836,13869,13982,14048,14063,14182,14183,14184,14362,14369,14465,14573,14595,14609,14633,14726,14775,15205,15213,15218,15377,15466,15488,15894,16476,16542,16779,16878,17127,17295,17698,17831,17874,18088,18128,18129,18787,19016,19123,19126,19224,19225,19401,19411,19695,19712,20482,20677,20682,20855,21410,214…	Acvrl1,Bad,Bmp4,Bmp5,Zfp36l1,Ccnd1,Cd63,Cdk6,Cftr,Cxcr4,Crhr1,Dmbt1,Cux1,Dmd,Elf5,Epha2,Erbb4,Esr1,Eya1,F2rl1,Fgfr1,Fgfr2,Fgfr3,Fzd1,Fzd7,Gata6,Gdnf,B4galt1,Gja1,Gli2,Pdpn,Gpx1,Hes1,Hey1,Foxn1,Foxa3,Hrh2,Hsd17b4,Icam1,Jun,Kdr,Lamb2,Lif,Smad3,Met,Msn,Muc2,Myd88,Nkx2-2,Notch1,Notch2,Serpine1,Pparg,Proc,Prom1,Ptgs1,Ptgs2,Rara,Rarg,Reg3g,Rest,Skil,Sox4,Sox9,Stc1,Hnf1b,Tfap2a,Tgfb2,Tgm1,Thrb,Tnf,Tst,U…
19_Member	GO Biological Processes	GO:0002064	epithelial cell development	-9.25832	-7.00921	61/252	12015,12159,12160,12571,12638,12767,13405,13836,13982,14063,14182,14183,14184,14595,14609,14775,15466,15488,15894,16779,17295,17698,17831,17874,18088,18128,18129,19123,19401,19411,19712,20682,20855,21418,21926,22339,22422,26941,30051,66705,68339,69693,70737,71602,71913,77446,78789,93742,192176,214597,218772,224796,229595,232156,244653,252973,319710,319757,320051,329421,622434	Bad,Bmp4,Bmp5,Cdk6,Cftr,Cxcr4,Dmd,Epha2,Esr1,F2rl1,Fgfr1,Fgfr2,Fgfr3,B4galt1,Gja1,Gpx1,Hrh2,Hsd17b4,Icam1,Lamb2,Met,Msn,Muc2,Myd88,Nkx2-2,Notch1,Notch2,Proc,Rara,Rarg,Rest,Sox9,Stc1,Tfap2a,Tnf,Vegfa,Wnt7b,Slc9a3r1,Spdef,Dnase1l2,Ccdc88c,Pof1b,Cgn,Myo1e,Tmem79,Heg1,Vsig1,Pard3,Flna,Sidt2,Rarb,Clic5,Adamtsl4,Slc4a5,Hydin,Grhl2,Frmd6,Smo,Exph5,Myo3b,Arhgef26
19_Member	GO Biological Processes	GO:0003158	endothelium development	-4.2386	-2.808	28/121	11482,11684,12159,12767,13405,14063,14164,14726,14775,15213,15894,15945,16542,17295,17698,17874,18128,19123,20855,21926,22339,22422,22436,26365,71093,77446,243362,622434	Acvrl1,Alox12,Bmp4,Cxcr4,Dmd,F2rl1,Fgf1,Pdpn,Gpx1,Hey1,Icam1,Cxcl10,Kdr,Met,Msn,Myd88,Notch1,Proc,Stc1,Tnf,Vegfa,Wnt7b,Xdh,Ceacam1,Atoh8,Heg1,Stard13,Arhgef26
19_Member	GO Biological Processes	GO:0045446	endothelial cell differentiation	-3.44138	-2.14216	24/108	11482,12159,12767,13405,14063,14726,14775,15213,15894,16542,17295,17698,17874,18128,19123,20855,21926,22339,22422,22436,26365,71093,77446,622434	Acvrl1,Bmp4,Cxcr4,Dmd,F2rl1,Pdpn,Gpx1,Hey1,Icam1,Kdr,Met,Msn,Myd88,Notch1,Proc,Stc1,Tnf,Vegfa,Wnt7b,Xdh,Ceacam1,Atoh8,Heg1,Arhgef26
20_Summary	GO Biological Processes	GO:0051186	cofactor metabolic process	-10.9814	-8.52329	107/518	11655,11720,11758,12359,12409,13057,14148,14187,14261,14287,14571,14635,14732,14775,14854,14857,14858,14859,14860,14862,14863,14867,14871,14873,14874,15199,15277,15368,15439,15458,15488,15926,15937,16337,16832,17436,17969,18024,18174,18439,18604,18640,19013,19017,19733,20751,22040,22361,23887,26363,26464,26897,27273,29807,52538,54338,54403,55990,56312,56360,56615,56720,56738,60525,64292,67096,678…	Alas1,Mat1a,Prdx6,Cat,Cbr2,Cyba,Fdx1,Akr1b8,Fmo1,Fpgs,Gpd2,Galk1,Gpam,Gpx1,Gss,Gsta1,Gsta2,Gsta3,Gsta4,Gstm1,Gstm2,Gstm6,Gstt1,Gsto1,Gstz1,Hebp1,Hk2,Hmox1,Hp,Hpx,Hsd17b4,Idh1,Ier3,Insr,Ldhb,Me1,Ncf1,Nfe2l2,Slc11a2,P2rx7,Pdk2,Pfkfb2,Ppara,Ppargc1a,Rgn,Spr,Trex1,Vnn1,Ggt5,Btd,Vnn3,Acot1,Pdk4,Tpk1,Acaa2,Slc23a2,Slc4a4,Fmo2,Nupr1,Acot9,Mgst1,Tdo2,Mocs1,Acss2,Ptges,Mmachc,Dcxr,Nudt12,Mocos,Acss1,Pink1…
20_Member	GO Biological Processes	GO:0051186	cofactor metabolic process	-10.9814	-8.52329	107/518	11655,11720,11758,12359,12409,13057,14148,14187,14261,14287,14571,14635,14732,14775,14854,14857,14858,14859,14860,14862,14863,14867,14871,14873,14874,15199,15277,15368,15439,15458,15488,15926,15937,16337,16832,17436,17969,18024,18174,18439,18604,18640,19013,19017,19733,20751,22040,22361,23887,26363,26464,26897,27273,29807,52538,54338,54403,55990,56312,56360,56615,56720,56738,60525,64292,67096,678…	Alas1,Mat1a,Prdx6,Cat,Cbr2,Cyba,Fdx1,Akr1b8,Fmo1,Fpgs,Gpd2,Galk1,Gpam,Gpx1,Gss,Gsta1,Gsta2,Gsta3,Gsta4,Gstm1,Gstm2,Gstm6,Gstt1,Gsto1,Gstz1,Hebp1,Hk2,Hmox1,Hp,Hpx,Hsd17b4,Idh1,Ier3,Insr,Ldhb,Me1,Ncf1,Nfe2l2,Slc11a2,P2rx7,Pdk2,Pfkfb2,Ppara,Ppargc1a,Rgn,Spr,Trex1,Vnn1,Ggt5,Btd,Vnn3,Acot1,Pdk4,Tpk1,Acaa2,Slc23a2,Slc4a4,Fmo2,Nupr1,Acot9,Mgst1,Tdo2,Mocs1,Acss2,Ptges,Mmachc,Dcxr,Nudt12,Mocos,Acss1,Pink1…
20_Member	GO Biological Processes	GO:0006732	coenzyme metabolic process	-5.76883	-4.08089	65/338	11720,12409,14148,14261,14287,14571,14635,14732,14873,15277,15488,15926,15937,16337,16832,17436,17969,18439,18604,18640,19013,19017,19733,20751,22040,22361,26363,26464,26897,27273,29807,52538,54338,54403,55990,56312,56360,56720,56738,60525,67880,67993,68591,68738,74147,74340,78038,78914,100198,103711,104158,107747,108156,108645,109857,110208,117147,216019,225994,227683,246703,269951,329910,631304…	Mat1a,Cbr2,Fdx1,Fmo1,Fpgs,Gpd2,Galk1,Gpam,Gsto1,Hk2,Hsd17b4,Idh1,Ier3,Insr,Ldhb,Me1,Ncf1,P2rx7,Pdk2,Pfkfb2,Ppara,Ppargc1a,Rgn,Spr,Trex1,Vnn1,Btd,Vnn3,Acot1,Pdk4,Tpk1,Acaa2,Slc23a2,Slc4a4,Fmo2,Nupr1,Acot9,Tdo2,Mocs1,Acss2,Dcxr,Nudt12,Mocos,Acss1,Ehhadh,Ahcyl2,Mccc2,Nadsyn1,H6pd,Pnpo,Ces1d,Aldh1l1,Mthfd1,Mat2b,Cbr3,Pgd,Acsm1,Hkdc1,Nmrk1,Coq4,Naxe,Idh2,Acot11,Cyp4f40,Mthfd2l
20_Member	GO Biological Processes	GO:0055086	nucleobase-containing small molecule metabolic process	-3.27851	-2.00738	95/640	11512,11541,11717,11761,11931,12015,12122,12257,12409,12495,12628,13836,14148,14261,14544,14571,14635,14732,15277,15488,15926,15937,16337,16832,17436,17969,18439,18604,18640,19013,19017,21926,22040,22436,23962,23972,26897,27273,29858,52538,52815,54403,55990,56045,56248,56312,56318,56360,56720,56738,60525,66355,66826,66902,67880,67993,68055,68738,68943,71724,71872,72090,73707,74147,74167,74340,755…	Adcy6,Adora2b,Ampd3,Aox1,Atp1b1,Bad,Bid,Tspo,Cbr2,Entpd1,Cfh,Epha2,Fdx1,Fmo1,Gda,Gpd2,Galk1,Gpam,Hk2,Hsd17b4,Idh1,Ier3,Insr,Ldhb,Me1,Ncf1,P2rx7,Pdk2,Pfkfb2,Ppara,Ppargc1a,Tnf,Trex1,Xdh,Oasl2,Papss2,Acot1,Pdk4,Pmm1,Acaa2,Ldhd,Slc4a4,Fmo2,Samhd1,Ak3,Nupr1,Acpp,Acot9,Tdo2,Mocs1,Acss2,Gmpr,Taz,Mtap,Dcxr,Nudt12,Dmac2l,Acss1,Pink1,Aox3,Aox4,Entpd8,Gucy2g,Ehhadh,Nudt9,Ahcyl2,Nme5,Urah,Mccc2,Ak7,Nadsyn1,…
20_Member	GO Biological Processes	GO:0006739	NADP metabolic process	-2.91666	-1.72337	11/37	14148,14261,15926,17436,17969,55990,67880,67993,100198,110208,269951	Fdx1,Fmo1,Idh1,Me1,Ncf1,Fmo2,Dcxr,Nudt12,H6pd,Pgd,Idh2
20_Member	GO Biological Processes	GO:0006753	nucleoside phosphate metabolic process	-2.89775	-1.70913	84/569	11512,11541,11717,11931,12015,12122,12257,12409,12495,12628,13836,14148,14261,14571,14635,14732,15277,15488,15926,15937,16337,16832,17436,17969,18439,18604,18640,19013,19017,21926,22040,23962,23972,26897,27273,52538,52815,54403,55990,56045,56248,56312,56318,56360,56720,56738,60525,66355,66826,67880,67993,68055,68738,68943,72090,73707,74147,74167,75533,78038,78801,78914,83965,100198,104158,104215,…	Adcy6,Adora2b,Ampd3,Atp1b1,Bad,Bid,Tspo,Cbr2,Entpd1,Cfh,Epha2,Fdx1,Fmo1,Gpd2,Galk1,Gpam,Hk2,Hsd17b4,Idh1,Ier3,Insr,Ldhb,Me1,Ncf1,P2rx7,Pdk2,Pfkfb2,Ppara,Ppargc1a,Tnf,Trex1,Oasl2,Papss2,Acot1,Pdk4,Acaa2,Ldhd,Slc4a4,Fmo2,Samhd1,Ak3,Nupr1,Acpp,Acot9,Tdo2,Mocs1,Acss2,Gmpr,Taz,Dcxr,Nudt12,Dmac2l,Acss1,Pink1,Entpd8,Gucy2g,Ehhadh,Nudt9,Nme5,Mccc2,Ak7,Nadsyn1,Enpp5,H6pd,Ces1d,Rhoq,Mthfd1,Pgd,Atp6v1b1,Acs…
20_Member	GO Biological Processes	GO:0009117	nucleotide metabolic process	-2.74151	-1.59224	82/560	11512,11541,11717,11931,12015,12122,12257,12409,12495,12628,13836,14148,14261,14571,14635,14732,15277,15488,15926,15937,16337,16832,17436,17969,18439,18604,18640,19013,19017,21926,22040,23962,23972,26897,27273,52538,52815,54403,55990,56045,56248,56312,56318,56360,56720,56738,60525,66355,66826,67880,67993,68055,68738,68943,73707,74147,74167,75533,78038,78801,78914,83965,100198,104158,104215,108156…	Adcy6,Adora2b,Ampd3,Atp1b1,Bad,Bid,Tspo,Cbr2,Entpd1,Cfh,Epha2,Fdx1,Fmo1,Gpd2,Galk1,Gpam,Hk2,Hsd17b4,Idh1,Ier3,Insr,Ldhb,Me1,Ncf1,P2rx7,Pdk2,Pfkfb2,Ppara,Ppargc1a,Tnf,Trex1,Oasl2,Papss2,Acot1,Pdk4,Acaa2,Ldhd,Slc4a4,Fmo2,Samhd1,Ak3,Nupr1,Acpp,Acot9,Tdo2,Mocs1,Acss2,Gmpr,Taz,Dcxr,Nudt12,Dmac2l,Acss1,Pink1,Gucy2g,Ehhadh,Nudt9,Nme5,Mccc2,Ak7,Nadsyn1,Enpp5,H6pd,Ces1d,Rhoq,Mthfd1,Pgd,Atp6v1b1,Acsm1,Nme7…
20_Member	GO Biological Processes	GO:0090407	organophosphate biosynthetic process	-2.65187	-1.52378	75/508	11512,11541,11687,11717,12495,14635,14732,15277,15926,15937,16337,16475,17171,18439,18441,18563,18604,18640,18707,18784,18797,18799,18806,19013,19017,19091,19204,20186,22038,22040,23962,23972,27273,29807,52076,52815,54403,56248,56312,56738,60525,66268,66826,68055,68591,68738,72084,72090,72433,72469,73707,74055,74769,75533,76854,78801,78914,99712,103711,108156,171567,216019,218121,218442,224792,22…	Adcy6,Adora2b,Alox15,Ampd3,Entpd1,Galk1,Gpam,Hk2,Idh1,Ier3,Insr,Ajuba,Mas1,P2rx7,P2ry1,Pcx,Pdk2,Pfkfb2,Pik3cd,Pla2g5,Plcb3,Plcd1,Pld2,Ppara,Ppargc1a,Prkg1,Ptafr,Nr1h4,Plscr1,Trex1,Oasl2,Papss2,Pdk4,Tpk1,Tmem38b,Ldhd,Slc4a4,Ak3,Nupr1,Mocs1,Acss2,Pigyl,Taz,Dmac2l,Mocos,Acss1,Pigx,Entpd8,Rab38,Plcd3,Gucy2g,Plce1,Pik3cb,Nme5,Gper1,Ak7,Nadsyn1,Cept1,Pnpo,Mthfd1,Nme7,Hkdc1,Mboat1,Serinc5,Adgrf5,Nmrk1,I…
20_Member	GO Biological Processes	GO:0051188	cofactor biosynthetic process	-2.40297	-1.33438	41/252	11655,11720,13057,14287,14635,14854,14873,15277,15937,16337,17969,18024,18174,18439,18604,18640,19013,19017,19733,20751,22040,23887,27273,29807,54403,56312,56738,60525,67096,68591,68738,78914,103711,108156,108645,211666,216019,225994,227683,237926,269951	Alas1,Mat1a,Cyba,Fpgs,Galk1,Gss,Gsto1,Hk2,Ier3,Insr,Ncf1,Nfe2l2,Slc11a2,P2rx7,Pdk2,Pfkfb2,Ppara,Ppargc1a,Rgn,Spr,Trex1,Ggt5,Pdk4,Tpk1,Slc4a4,Nupr1,Mocs1,Acss2,Mmachc,Mocos,Acss1,Nadsyn1,Pnpo,Mthfd1,Mat2b,Mgst2,Hkdc1,Nmrk1,Coq4,Rsad1,Idh2
20_Member	GO Biological Processes	GO:0072524	pyridine-containing compound metabolic process	-2.37396	-1.30952	30/171	12409,14148,14261,14571,14635,15277,15926,15937,16337,16832,17436,17969,18439,18640,19013,19017,22040,54403,55990,56312,67880,67993,78914,100198,103711,110208,216019,225994,246703,269951	Cbr2,Fdx1,Fmo1,Gpd2,Galk1,Hk2,Idh1,Ier3,Insr,Ldhb,Me1,Ncf1,P2rx7,Pfkfb2,Ppara,Ppargc1a,Trex1,Slc4a4,Fmo2,Nupr1,Dcxr,Nudt12,Nadsyn1,H6pd,Pnpo,Pgd,Hkdc1,Nmrk1,Naxe,Idh2
20_Member	GO Biological Processes	GO:0072521	purine-containing compound metabolic process	-2.31989	-1.2743	71/491	11512,11541,11717,11761,11931,12015,12122,12257,12495,12628,13836,14544,14635,14732,15277,15488,15937,16337,18439,18604,18640,19013,19017,21926,22040,22436,23962,23972,26897,27273,52538,52815,54403,56045,56248,56312,56318,56360,56720,56738,60525,66355,66826,66902,68055,68738,68943,71724,71872,73707,74147,74167,74340,75533,76974,78038,99586,104158,104215,108156,110935,117147,171567,215951,216019,2…	Adcy6,Adora2b,Ampd3,Aox1,Atp1b1,Bad,Bid,Tspo,Entpd1,Cfh,Epha2,Gda,Galk1,Gpam,Hk2,Hsd17b4,Ier3,Insr,P2rx7,Pdk2,Pfkfb2,Ppara,Ppargc1a,Tnf,Trex1,Xdh,Oasl2,Papss2,Acot1,Pdk4,Acaa2,Ldhd,Slc4a4,Samhd1,Ak3,Nupr1,Acpp,Acot9,Tdo2,Mocs1,Acss2,Gmpr,Taz,Mtap,Dmac2l,Acss1,Pink1,Aox3,Aox4,Gucy2g,Ehhadh,Nudt9,Ahcyl2,Nme5,Urah,Mccc2,Dpyd,Ces1d,Rhoq,Mthfd1,Atp6v1b1,Acsm1,Nme7,Afg1l,Hkdc1,Slc25a25,Npr2,Pde4d,Oas1a…
20_Member	GO Biological Processes	GO:0019362	pyridine nucleotide metabolic process	-2.28732	-1.24534	29/166	12409,14148,14261,14571,14635,15277,15926,15937,16337,16832,17436,17969,18439,18640,19013,19017,22040,54403,55990,56312,67880,67993,78914,100198,110208,216019,225994,246703,269951	Cbr2,Fdx1,Fmo1,Gpd2,Galk1,Hk2,Idh1,Ier3,Insr,Ldhb,Me1,Ncf1,P2rx7,Pfkfb2,Ppara,Ppargc1a,Trex1,Slc4a4,Fmo2,Nupr1,Dcxr,Nudt12,Nadsyn1,H6pd,Pgd,Hkdc1,Nmrk1,Naxe,Idh2
20_Member	GO Biological Processes	GO:0046496	nicotinamide nucleotide metabolic process	-2.09096	-1.09202	28/164	12409,14148,14261,14571,14635,15277,15926,15937,16337,16832,17436,17969,18439,18640,19013,19017,22040,54403,55990,56312,67880,67993,78914,100198,110208,216019,246703,269951	Cbr2,Fdx1,Fmo1,Gpd2,Galk1,Hk2,Idh1,Ier3,Insr,Ldhb,Me1,Ncf1,P2rx7,Pfkfb2,Ppara,Ppargc1a,Trex1,Slc4a4,Fmo2,Nupr1,Dcxr,Nudt12,Nadsyn1,H6pd,Pgd,Hkdc1,Naxe,Idh2

## Sheet: Downreg_genes_GO_Cell.Com.
GroupID	Category	Term	Description	LogP	Log(q-value)	InTerm_InList	Genes	Symbols
1_Summary	GO Cellular Components	GO:0030424	axon	-49.0683	-45.7801	196/723	11302,11515,11540,11733,11820,12217,12287,12300,12310,12311,12313,12315,12322,12374,12386,12569,12570,12672,12721,12877,12889,12890,12922,12933,12934,13176,13193,13195,13385,13426,13429,13489,13807,14168,14299,14365,14402,14403,14415,14432,14799,14800,14807,14810,15114,15165,15166,15168,15444,15561,15572,16467,16491,16502,16504,16510,16522,16531,16536,16560,16572,16573,16574,16593,16975,17754,177…	Aatk,Adcy9,Adora2a,Ank1,App,Bsn,Cacna1b,Cacng2,Calca,Calcr,Calm1,Calm3,Camk2a,Casr,Ctnna2,Cdk5r1,Cdk5r2,Chrm4,Coro1a,Cpeb1,Cplx1,Cplx2,Crhr2,Crmp1,Dpysl2,Dcc,Dcx,Ddc,Dlg4,Dync1i1,Dnm1,Drd2,Eno2,Fgf13,Ncs1,Fzd3,Gabrb3,Gabrd,Gad1,Gap43,Gria1,Gria2,Grik3,Grin1,Hap1,Hcn1,Hcn2,Hcn3,Hpca,Htr3a,Elavl4,Atcay,Kcna3,Kcnc1,Kcnc3,Kcnh1,Kcnj6,Kcnma1,Kcnq2,Kif1a,Kif5a,Kif5b,Kif5c,Klc1,Lrp8,Map1a,Map1b,Map2,Map…
1_Member	GO Cellular Components	GO:0030424	axon	-49.0683	-45.7801	196/723	11302,11515,11540,11733,11820,12217,12287,12300,12310,12311,12313,12315,12322,12374,12386,12569,12570,12672,12721,12877,12889,12890,12922,12933,12934,13176,13193,13195,13385,13426,13429,13489,13807,14168,14299,14365,14402,14403,14415,14432,14799,14800,14807,14810,15114,15165,15166,15168,15444,15561,15572,16467,16491,16502,16504,16510,16522,16531,16536,16560,16572,16573,16574,16593,16975,17754,177…	Aatk,Adcy9,Adora2a,Ank1,App,Bsn,Cacna1b,Cacng2,Calca,Calcr,Calm1,Calm3,Camk2a,Casr,Ctnna2,Cdk5r1,Cdk5r2,Chrm4,Coro1a,Cpeb1,Cplx1,Cplx2,Crhr2,Crmp1,Dpysl2,Dcc,Dcx,Ddc,Dlg4,Dync1i1,Dnm1,Drd2,Eno2,Fgf13,Ncs1,Fzd3,Gabrb3,Gabrd,Gad1,Gap43,Gria1,Gria2,Grik3,Grin1,Hap1,Hcn1,Hcn2,Hcn3,Hpca,Htr3a,Elavl4,Atcay,Kcna3,Kcnc1,Kcnc3,Kcnh1,Kcnj6,Kcnma1,Kcnq2,Kif1a,Kif5a,Kif5b,Kif5c,Klc1,Lrp8,Map1a,Map1b,Map2,Map…
1_Member	GO Cellular Components	GO:0033267	axon part	-37.0721	-34.562	134/459	11302,11540,11733,11820,12217,12287,12310,12313,12315,12374,12569,12570,12672,12877,12889,12890,12922,12933,12934,13176,13193,13385,13426,13429,13489,13807,14168,14299,14402,14415,14799,14800,14807,14810,15114,15165,15168,15572,16491,16502,16504,16510,16531,16536,16572,16573,16574,16593,17754,17755,17756,17762,17967,18039,18186,18189,18386,18610,18667,18750,18751,18951,19099,19132,19275,19276,192…	Aatk,Adora2a,Ank1,App,Bsn,Cacna1b,Calca,Calm1,Calm3,Casr,Cdk5r1,Cdk5r2,Chrm4,Cpeb1,Cplx1,Cplx2,Crhr2,Crmp1,Dpysl2,Dcc,Dcx,Dlg4,Dync1i1,Dnm1,Drd2,Eno2,Fgf13,Ncs1,Gabrb3,Gad1,Gria1,Gria2,Grik3,Grin1,Hap1,Hcn1,Hcn3,Elavl4,Kcna3,Kcnc1,Kcnc3,Kcnh1,Kcnma1,Kcnq2,Kif5a,Kif5b,Kif5c,Klc1,Map1a,Map1b,Map2,Mapt,Ncam1,Nefl,Nrp1,Nrxn1,Oprd1,Pdyn,Pgr,Prkca,Prkcb,Septin5,Mapk8ip1,Prph,Ptprn,Ptprn2,Ptprz1,Rangap1…
1_Member	GO Cellular Components	GO:0150034	distal axon	-28.9852	-26.7761	109/384	11302,11820,12287,12310,12313,12315,12374,12569,12570,12672,12877,12889,12890,12922,12933,12934,13176,13193,13489,13807,14168,14299,14402,14415,14800,14807,14810,15114,15165,15168,15572,16491,16502,16504,16531,16572,16573,16574,16593,17754,17755,17756,17762,17967,18039,18186,18189,18386,18610,18667,18750,18751,18951,19099,19132,19275,19276,19283,20541,20614,20616,20617,20977,21823,22152,22360,223…	Aatk,App,Cacna1b,Calca,Calm1,Calm3,Casr,Cdk5r1,Cdk5r2,Chrm4,Cpeb1,Cplx1,Cplx2,Crhr2,Crmp1,Dpysl2,Dcc,Dcx,Drd2,Eno2,Fgf13,Ncs1,Gabrb3,Gad1,Gria2,Grik3,Grin1,Hap1,Hcn1,Hcn3,Elavl4,Kcna3,Kcnc1,Kcnc3,Kcnma1,Kif5a,Kif5b,Kif5c,Klc1,Map1a,Map1b,Map2,Mapt,Ncam1,Nefl,Nrp1,Nrxn1,Oprd1,Pdyn,Pgr,Prkca,Prkcb,Septin5,Mapk8ip1,Prph,Ptprn,Ptprn2,Ptprz1,Slc8a1,Snap25,Snap91,Snca,Syp,Th,Tubb3,Nrsn1,Trpv2,Pacsin1,P…
1_Member	GO Cellular Components	GO:0044306	neuron projection terminus	-20.7925	-18.9022	67/212	12217,12287,12310,12374,12672,12889,12890,12922,12934,13385,13489,14299,14402,14415,14800,14807,14810,15114,15165,15168,16467,16491,16502,16504,16531,18386,18610,18667,18750,18751,18951,19132,19275,19276,20541,20616,20617,20977,20979,20983,21823,22223,22318,23969,26875,53623,54525,56461,56508,66146,69017,69719,71436,99738,104069,108073,110877,110891,110893,216963,223864,229521,238988,320127,33095…	Bsn,Cacna1b,Calca,Casr,Chrm4,Cplx1,Cplx2,Crhr2,Dpysl2,Dlg4,Drd2,Ncs1,Gabrb3,Gad1,Gria2,Grik3,Grin1,Hap1,Hcn1,Hcn3,Atcay,Kcna3,Kcnc1,Kcnc3,Kcnma1,Oprd1,Pdyn,Pgr,Prkca,Prkcb,Septin5,Prph,Ptprn,Ptprn2,Slc8a1,Snap91,Snca,Syp,Syt1,Syt4,Th,Uchl1,Vamp2,Pacsin1,Pclo,Gria3,Syt7,Kcnip3,Rapgef4,Maco1,Prrt2,Cad,Flrt3,Kcnc4,Sncb,Grm7,Slc18a1,Slc8a2,Slc8a3,Git1,Rapgef3,Syt11,Erc2,Dgki,Hcn4,Unc13a,Flrt1
1_Member	GO Cellular Components	GO:0043679	axon terminus	-17.1642	-15.2909	58/191	12287,12310,12374,12672,12889,12890,12922,12934,13489,14299,14402,14415,14800,14807,14810,15114,15165,15168,16491,16502,16504,16531,18386,18610,18667,18750,18751,18951,19132,19275,19276,20541,20616,20617,20977,21823,23969,26875,53623,54525,56461,56508,69017,69719,71436,99738,104069,108073,110877,110891,110893,216963,223864,229521,238988,320127,330953,382018	Cacna1b,Calca,Casr,Chrm4,Cplx1,Cplx2,Crhr2,Dpysl2,Drd2,Ncs1,Gabrb3,Gad1,Gria2,Grik3,Grin1,Hap1,Hcn1,Hcn3,Kcna3,Kcnc1,Kcnc3,Kcnma1,Oprd1,Pdyn,Pgr,Prkca,Prkcb,Septin5,Prph,Ptprn,Ptprn2,Slc8a1,Snap91,Snca,Syp,Th,Pacsin1,Pclo,Gria3,Syt7,Kcnip3,Rapgef4,Prrt2,Cad,Flrt3,Kcnc4,Sncb,Grm7,Slc18a1,Slc8a2,Slc8a3,Git1,Rapgef3,Syt11,Erc2,Dgki,Hcn4,Unc13a
1_Member	GO Cellular Components	GO:0030426	growth cone	-15.7977	-13.9408	59/209	11302,11820,12313,12315,12569,12570,12877,12933,12934,13176,13193,13807,14168,14800,14810,15114,15572,16572,16573,16574,16593,17755,17756,17762,17967,18039,18186,18189,19099,19283,20614,20617,22152,22360,22368,26875,50876,52822,54126,56177,56508,56513,58235,64138,71436,72832,73205,74342,104069,170835,211712,223864,235180,238988,243931,277360,330814,100040531,100503659	Aatk,App,Calm1,Calm3,Cdk5r1,Cdk5r2,Cpeb1,Crmp1,Dpysl2,Dcc,Dcx,Eno2,Fgf13,Gria2,Grin1,Hap1,Elavl4,Kif5a,Kif5b,Kif5c,Klc1,Map1b,Map2,Mapt,Ncam1,Nefl,Nrp1,Nrxn1,Mapk8ip1,Ptprz1,Snap25,Snca,Tubb3,Nrsn1,Trpv2,Pclo,Tmod2,Rufy3,Arhgef7,Olfm1,Rapgef4,Pard6a,Nectin1,Ctsz,Flrt3,Crtac1,C9orf72,Lrrtm1,Sncb,Inpp5j,Pcdh9,Rapgef3,Fez1,Erc2,Tshz3,Prex1,Adgrl1,Dynlt1f,Cbarp
1_Member	GO Cellular Components	GO:0030427	site of polarized growth	-14.9754	-13.1495	59/217	11302,11820,12313,12315,12569,12570,12877,12933,12934,13176,13193,13807,14168,14800,14810,15114,15572,16572,16573,16574,16593,17755,17756,17762,17967,18039,18186,18189,19099,19283,20614,20617,22152,22360,22368,26875,50876,52822,54126,56177,56508,56513,58235,64138,71436,72832,73205,74342,104069,170835,211712,223864,235180,238988,243931,277360,330814,100040531,100503659	Aatk,App,Calm1,Calm3,Cdk5r1,Cdk5r2,Cpeb1,Crmp1,Dpysl2,Dcc,Dcx,Eno2,Fgf13,Gria2,Grin1,Hap1,Elavl4,Kif5a,Kif5b,Kif5c,Klc1,Map1b,Map2,Mapt,Ncam1,Nefl,Nrp1,Nrxn1,Mapk8ip1,Ptprz1,Snap25,Snca,Tubb3,Nrsn1,Trpv2,Pclo,Tmod2,Rufy3,Arhgef7,Olfm1,Rapgef4,Pard6a,Nectin1,Ctsz,Flrt3,Crtac1,C9orf72,Lrrtm1,Sncb,Inpp5j,Pcdh9,Rapgef3,Fez1,Erc2,Tshz3,Prex1,Adgrl1,Dynlt1f,Cbarp
1_Member	GO Cellular Components	GO:0043195	terminal bouton	-7.46232	-5.9594	26/91	12310,12889,12890,12934,14402,14800,14807,14810,16531,18951,19132,19276,20617,20977,21823,26875,53623,69719,104069,108073,110877,223864,229521,238988,330953,382018	Calca,Cplx1,Cplx2,Dpysl2,Gabrb3,Gria2,Grik3,Grin1,Kcnma1,Septin5,Prph,Ptprn2,Snca,Syp,Th,Pclo,Gria3,Cad,Sncb,Grm7,Slc18a1,Rapgef3,Syt11,Erc2,Hcn4,Unc13a
2_Summary	GO Cellular Components	GO:0097060	synaptic membrane	-44.8308	-41.8436	147/469	11447,11540,11733,11838,12217,12286,12288,12289,12293,12300,12386,12404,12558,12672,12876,13176,13385,13429,13489,13643,13807,14283,14397,14400,14402,14403,14658,14799,14800,14803,14804,14807,14810,14813,15561,16491,16502,16504,16508,16510,16519,16522,16531,17357,17967,18186,18189,18190,18191,18196,18213,18386,18483,18530,19283,19894,20541,20614,20616,20907,20910,20977,20979,20981,21367,23964,239…	Chrnd,Adora2a,Ank1,Arc,Bsn,Cacna1a,Cacna1c,Cacna1d,Cacna2d1,Cacng2,Ctnna2,Cbln1,Cdh2,Chrm4,Cpe,Dcc,Dlg4,Dnm1,Drd2,Efnb3,Eno2,Fosl1,Gabra4,Gabrb1,Gabrb3,Gabrd,Glrb,Gria1,Gria2,Grid1,Grid2,Grik3,Grin1,Grin2c,Htr3a,Kcna3,Kcnc1,Kcnc3,Kcnd2,Kcnh1,Kcnj3,Kcnj6,Kcnma1,Marcksl1,Ncam1,Nrp1,Nrxn1,Nrxn2,Nrxn3,Nsg1,Ntrk3,Oprd1,Palm,Pcdh8,Ptprz1,Rph3a,Slc8a1,Snap25,Snap91,Stx1a,Stxbp1,Syp,Syt1,Syt3,Cntn2,Tenm2…
2_Member	GO Cellular Components	GO:0097060	synaptic membrane	-44.8308	-41.8436	147/469	11447,11540,11733,11838,12217,12286,12288,12289,12293,12300,12386,12404,12558,12672,12876,13176,13385,13429,13489,13643,13807,14283,14397,14400,14402,14403,14658,14799,14800,14803,14804,14807,14810,14813,15561,16491,16502,16504,16508,16510,16519,16522,16531,17357,17967,18186,18189,18190,18191,18196,18213,18386,18483,18530,19283,19894,20541,20614,20616,20907,20910,20977,20979,20981,21367,23964,239…	Chrnd,Adora2a,Ank1,Arc,Bsn,Cacna1a,Cacna1c,Cacna1d,Cacna2d1,Cacng2,Ctnna2,Cbln1,Cdh2,Chrm4,Cpe,Dcc,Dlg4,Dnm1,Drd2,Efnb3,Eno2,Fosl1,Gabra4,Gabrb1,Gabrb3,Gabrd,Glrb,Gria1,Gria2,Grid1,Grid2,Grik3,Grin1,Grin2c,Htr3a,Kcna3,Kcnc1,Kcnc3,Kcnd2,Kcnh1,Kcnj3,Kcnj6,Kcnma1,Marcksl1,Ncam1,Nrp1,Nrxn1,Nrxn2,Nrxn3,Nsg1,Ntrk3,Oprd1,Palm,Pcdh8,Ptprz1,Rph3a,Slc8a1,Snap25,Snap91,Stx1a,Stxbp1,Syp,Syt1,Syt3,Cntn2,Tenm2…
2_Member	GO Cellular Components	GO:0098794	postsynapse	-42.7781	-39.967	187/731	11447,11540,11733,11784,11820,11838,12217,12288,12293,12300,12322,12323,12386,12404,12558,12569,12672,12877,12889,12890,13131,13176,13385,13429,13489,13643,14299,14360,14397,14400,14402,14403,14432,14658,14704,14799,14800,14803,14804,14807,14810,14813,15114,15444,15561,15568,16491,16502,16504,16508,16510,16531,16560,16592,16773,16975,17754,17755,17756,17762,17967,18011,18039,18040,18186,18196,182…	Chrnd,Adora2a,Ank1,Apba2,App,Arc,Bsn,Cacna1c,Cacna2d1,Cacng2,Camk2a,Camk2b,Ctnna2,Cbln1,Cdh2,Cdk5r1,Chrm4,Cpeb1,Cplx1,Cplx2,Dab1,Dcc,Dlg4,Dnm1,Drd2,Efnb3,Ncs1,Fyn,Gabra4,Gabrb1,Gabrb3,Gabrd,Gap43,Glrb,Gng3,Gria1,Gria2,Grid1,Grid2,Grik3,Grin1,Grin2c,Hap1,Hpca,Htr3a,Elavl1,Kcna3,Kcnc1,Kcnc3,Kcnd2,Kcnh1,Kcnma1,Kif1a,Fabp5,Lama2,Lrp8,Map1a,Map1b,Map2,Mapt,Ncam1,Neurl1a,Nefl,Nefm,Nrp1,Nsg1,Ntrk3,Oprd1…
2_Member	GO Cellular Components	GO:0098978	glutamatergic synapse	-36.9474	-34.5043	142/508	11464,11540,11838,12217,12286,12287,12288,12293,12300,12322,12323,12404,12558,12672,12721,12889,12890,13385,13429,13489,13643,14299,14360,14403,14799,14800,14803,14804,14807,14810,14813,15444,15561,15568,15572,16491,16504,16508,16531,17967,18164,18186,18189,18196,18213,18481,18530,18795,19084,19088,19283,20404,20408,20614,20907,20910,20965,20979,20983,21960,22784,23888,23964,23969,24012,26414,265…	Actc1,Adora2a,Arc,Bsn,Cacna1a,Cacna1b,Cacna1c,Cacna2d1,Cacng2,Camk2a,Camk2b,Cbln1,Cdh2,Chrm4,Coro1a,Cplx1,Cplx2,Dlg4,Dnm1,Drd2,Efnb3,Ncs1,Fyn,Gabrd,Gria1,Gria2,Grid1,Grid2,Grik3,Grin1,Grin2c,Hpca,Htr3a,Elavl1,Elavl4,Kcna3,Kcnc3,Kcnd2,Kcnma1,Ncam1,Nptx1,Nrp1,Nrxn1,Nsg1,Ntrk3,Pak3,Pcdh8,Plcb1,Prkar1a,Prkar2b,Ptprz1,Sh3gl2,Sh3gl3,Snap25,Stx1a,Stxbp1,Syn2,Syt1,Syt4,Tnr,Slc30a3,Gpc6,Tenm2,Pacsin1,Rgs7…
2_Member	GO Cellular Components	GO:0045211	postsynaptic membrane	-32.6234	-30.3352	105/330	11447,11540,11733,11838,12288,12293,12300,12386,12404,12558,12672,13176,13385,13429,13489,13643,14397,14400,14402,14403,14658,14799,14800,14803,14804,14807,14810,14813,15561,16491,16502,16504,16508,16510,16531,17967,18186,18196,18213,18386,18530,19283,19894,20541,20616,21367,23964,23969,24012,50791,52882,53324,53623,54377,54393,54725,58226,58234,64009,64011,64085,69017,71436,72393,74342,80879,819…	Chrnd,Adora2a,Ank1,Arc,Cacna1c,Cacna2d1,Cacng2,Ctnna2,Cbln1,Cdh2,Chrm4,Dcc,Dlg4,Dnm1,Drd2,Efnb3,Gabra4,Gabrb1,Gabrb3,Gabrd,Glrb,Gria1,Gria2,Grid1,Grid2,Grik3,Grin1,Grin2c,Htr3a,Kcna3,Kcnc1,Kcnc3,Kcnd2,Kcnh1,Kcnma1,Ncam1,Nrp1,Nsg1,Ntrk3,Oprd1,Pcdh8,Ptprz1,Rph3a,Slc8a1,Snap91,Cntn2,Tenm2,Pacsin1,Rgs7,Magi2,Rgs7bp,Nptx2,Gria3,Cacng4,Gabbr1,Cadm1,Cacna1h,Shank3,Syne1,Nrgn,Clstn2,Prrt2,Flrt3,Faim2,Lrr…
2_Member	GO Cellular Components	GO:0099240	intrinsic component of synaptic membrane	-30.4346	-28.1878	86/244	11447,11540,12286,12288,12289,12293,12300,12558,12672,13176,13385,13489,13643,14397,14402,14403,14799,14800,14803,14804,14810,15561,16491,16502,16504,16508,16510,16519,16522,16531,17357,17967,18186,18189,18213,18386,18530,19283,20541,20614,20907,20981,21367,52882,53623,54377,54393,54725,58226,58235,64085,69017,71436,74342,80879,81904,94332,99738,107831,108068,108071,108073,110834,110876,110891,11…	Chrnd,Adora2a,Cacna1a,Cacna1c,Cacna1d,Cacna2d1,Cacng2,Cdh2,Chrm4,Dcc,Dlg4,Drd2,Efnb3,Gabra4,Gabrb3,Gabrd,Gria1,Gria2,Grid1,Grid2,Grin1,Htr3a,Kcna3,Kcnc1,Kcnc3,Kcnd2,Kcnh1,Kcnj3,Kcnj6,Kcnma1,Marcksl1,Ncam1,Nrp1,Nrxn1,Ntrk3,Oprd1,Pcdh8,Ptprz1,Slc8a1,Snap25,Stx1a,Syt3,Cntn2,Rgs7bp,Gria3,Cacng4,Gabbr1,Cadm1,Cacna1h,Nectin1,Clstn2,Prrt2,Flrt3,Lrrtm1,Slc16a3,Cacng7,Cadm3,Kcnc4,Adgrb1,Grm2,Grm5,Grm7,Chr…
2_Member	GO Cellular Components	GO:0099699	integral component of synaptic membrane	-27.7132	-25.5389	79/226	11447,11540,12286,12288,12289,12300,12558,12672,13176,13489,13643,14397,14402,14403,14799,14800,14803,14804,14810,15561,16491,16502,16504,16508,16510,16519,16522,16531,17967,18186,18189,18213,18386,18530,19283,20541,20907,20981,53623,54377,54393,54725,58226,58235,64085,69017,71436,74342,80879,81904,94332,99738,107831,108068,108071,108073,110834,110876,110891,110893,140723,170571,192167,208188,216…	Chrnd,Adora2a,Cacna1a,Cacna1c,Cacna1d,Cacng2,Cdh2,Chrm4,Dcc,Drd2,Efnb3,Gabra4,Gabrb3,Gabrd,Gria1,Gria2,Grid1,Grid2,Grin1,Htr3a,Kcna3,Kcnc1,Kcnc3,Kcnd2,Kcnh1,Kcnj3,Kcnj6,Kcnma1,Ncam1,Nrp1,Nrxn1,Ntrk3,Oprd1,Pcdh8,Ptprz1,Slc8a1,Stx1a,Syt3,Gria3,Cacng4,Gabbr1,Cadm1,Cacna1h,Nectin1,Clstn2,Prrt2,Flrt3,Lrrtm1,Slc16a3,Cacng7,Cadm3,Kcnc4,Adgrb1,Grm2,Grm5,Grm7,Chrna3,Scn2a,Slc8a2,Slc8a3,Cacng5,Cntnap4,Nlgn…
2_Member	GO Cellular Components	GO:0098984	neuron to neuron synapse	-24.4733	-22.4638	109/430	11540,11838,12217,12288,12300,12322,12323,12386,12558,12569,12672,12877,13131,13176,13385,13429,13489,13643,14360,14432,14704,14799,14800,14803,14804,14807,14810,14813,16508,16592,16975,17754,17755,17756,17762,18011,18040,18386,18481,18483,19283,20404,20408,20541,20616,20907,20964,20965,20977,20979,21960,22671,22784,23969,26414,26556,26557,26875,50791,52398,52882,53623,54377,54725,56508,58234,582…	Adora2a,Arc,Bsn,Cacna1c,Cacng2,Camk2a,Camk2b,Ctnna2,Cdh2,Cdk5r1,Chrm4,Cpeb1,Dab1,Dcc,Dlg4,Dnm1,Drd2,Efnb3,Fyn,Gap43,Gng3,Gria1,Gria2,Grid1,Grid2,Grik3,Grin1,Grin2c,Kcnd2,Fabp5,Lrp8,Map1a,Map1b,Map2,Mapt,Neurl1a,Nefm,Oprd1,Pak3,Palm,Ptprz1,Sh3gl2,Sh3gl3,Slc8a1,Snap91,Stx1a,Syn1,Syn2,Syp,Syt1,Tnr,Rnf112,Slc30a3,Pacsin1,Mapk10,Homer1,Homer2,Pclo,Magi2,Septin11,Rgs7bp,Gria3,Cacng4,Cadm1,Rapgef4,Shank…
2_Member	GO Cellular Components	GO:0098936	intrinsic component of postsynaptic membrane	-24.1172	-22.1299	65/178	11447,11540,12288,12293,12300,12558,12672,13176,13385,13489,13643,14397,14402,14403,14799,14800,14803,14804,14810,15561,16491,16502,16504,16508,17967,18186,18213,18386,18530,19283,20541,21367,52882,53623,54377,54393,54725,58226,64085,71436,74342,80879,81904,99738,107831,108068,108071,110834,110891,110893,140723,192167,216856,229791,232333,232813,233067,242425,246317,260297,269060,272381,319504,38…	Chrnd,Adora2a,Cacna1c,Cacna2d1,Cacng2,Cdh2,Chrm4,Dcc,Dlg4,Drd2,Efnb3,Gabra4,Gabrb3,Gabrd,Gria1,Gria2,Grid1,Grid2,Grin1,Htr3a,Kcna3,Kcnc1,Kcnc3,Kcnd2,Ncam1,Nrp1,Ntrk3,Oprd1,Pcdh8,Ptprz1,Slc8a1,Cntn2,Rgs7bp,Gria3,Cacng4,Gabbr1,Cadm1,Cacna1h,Clstn2,Flrt3,Lrrtm1,Slc16a3,Cacng7,Kcnc4,Adgrb1,Grm2,Grm5,Chrna3,Slc8a2,Slc8a3,Cacng5,Nlgn1,Nlgn2,Plppr4,Slc6a1,Shisa7,Lrfn3,Gabbr2,Neto1,Prrt1,Dagla,Lrrc4b,Nrc…
2_Member	GO Cellular Components	GO:0099572	postsynaptic specialization	-23.7684	-21.8024	109/438	11447,11540,11838,12217,12288,12300,12322,12323,12386,12558,12569,12672,12877,13131,13176,13385,13429,13489,13643,14360,14397,14402,14432,14704,14799,14800,14803,14804,14807,14810,14813,16508,16592,16975,17754,17755,17756,17762,18011,18040,18386,18481,18483,19283,20408,20541,20616,20907,20964,20965,20977,22671,23969,26414,26556,26557,26875,50791,52398,52882,53324,53623,54377,54725,56508,58234,605…	Chrnd,Adora2a,Arc,Bsn,Cacna1c,Cacng2,Camk2a,Camk2b,Ctnna2,Cdh2,Cdk5r1,Chrm4,Cpeb1,Dab1,Dcc,Dlg4,Dnm1,Drd2,Efnb3,Fyn,Gabra4,Gabrb3,Gap43,Gng3,Gria1,Gria2,Grid1,Grid2,Grik3,Grin1,Grin2c,Kcnd2,Fabp5,Lrp8,Map1a,Map1b,Map2,Mapt,Neurl1a,Nefm,Oprd1,Pak3,Palm,Ptprz1,Sh3gl3,Slc8a1,Snap91,Stx1a,Syn1,Syn2,Syp,Rnf112,Pacsin1,Mapk10,Homer1,Homer2,Pclo,Magi2,Septin11,Rgs7bp,Nptx2,Gria3,Cacng4,Cadm1,Rapgef4,Sha…
2_Member	GO Cellular Components	GO:0032279	asymmetric synapse	-22.8661	-20.9202	102/403	11540,11838,12217,12288,12300,12322,12323,12386,12558,12569,12672,12877,13131,13176,13385,13429,13489,13643,14360,14432,14704,14799,14800,14803,14804,14807,14810,14813,16508,16592,16975,17754,17755,17756,17762,18011,18040,18386,18481,18483,19283,20408,20541,20616,20907,20964,20965,20977,22671,23969,26414,26556,26557,26875,50791,52882,53623,54377,54725,56508,58234,60597,64011,64085,66259,71436,726…	Adora2a,Arc,Bsn,Cacna1c,Cacng2,Camk2a,Camk2b,Ctnna2,Cdh2,Cdk5r1,Chrm4,Cpeb1,Dab1,Dcc,Dlg4,Dnm1,Drd2,Efnb3,Fyn,Gap43,Gng3,Gria1,Gria2,Grid1,Grid2,Grik3,Grin1,Grin2c,Kcnd2,Fabp5,Lrp8,Map1a,Map1b,Map2,Mapt,Neurl1a,Nefm,Oprd1,Pak3,Palm,Ptprz1,Sh3gl3,Slc8a1,Snap91,Stx1a,Syn1,Syn2,Syp,Rnf112,Pacsin1,Mapk10,Homer1,Homer2,Pclo,Magi2,Rgs7bp,Gria3,Cacng4,Cadm1,Rapgef4,Shank3,Mapk8ip2,Nrgn,Clstn2,Camk2n1,Fl…
2_Member	GO Cellular Components	GO:0014069	postsynaptic density	-22.6497	-20.7231	101/399	11540,11838,12217,12288,12300,12322,12323,12386,12558,12569,12672,12877,13131,13176,13385,13429,13489,13643,14360,14432,14704,14799,14800,14803,14804,14807,14810,14813,16508,16592,16975,17754,17755,17756,17762,18011,18040,18386,18481,18483,19283,20408,20541,20616,20907,20964,20965,20977,22671,23969,26414,26556,26557,26875,50791,52882,53623,54377,54725,56508,58234,60597,64011,64085,66259,71436,726…	Adora2a,Arc,Bsn,Cacna1c,Cacng2,Camk2a,Camk2b,Ctnna2,Cdh2,Cdk5r1,Chrm4,Cpeb1,Dab1,Dcc,Dlg4,Dnm1,Drd2,Efnb3,Fyn,Gap43,Gng3,Gria1,Gria2,Grid1,Grid2,Grik3,Grin1,Grin2c,Kcnd2,Fabp5,Lrp8,Map1a,Map1b,Map2,Mapt,Neurl1a,Nefm,Oprd1,Pak3,Palm,Ptprz1,Sh3gl3,Slc8a1,Snap91,Stx1a,Syn1,Syn2,Syp,Rnf112,Pacsin1,Mapk10,Homer1,Homer2,Pclo,Magi2,Rgs7bp,Gria3,Cacng4,Cadm1,Rapgef4,Shank3,Mapk8ip2,Nrgn,Clstn2,Camk2n1,Fl…
2_Member	GO Cellular Components	GO:0099055	integral component of postsynaptic membrane	-22.3615	-20.4534	61/169	11447,11540,12288,12300,12558,12672,13176,13489,13643,14397,14402,14403,14799,14800,14803,14804,14810,15561,16491,16502,16504,16508,17967,18186,18213,18386,18530,19283,20541,53623,54377,54393,54725,58226,64085,71436,74342,80879,81904,99738,107831,108068,108071,110834,110891,110893,140723,192167,216856,229791,232333,232813,233067,242425,246317,260297,269060,272381,319504,380702,432530	Chrnd,Adora2a,Cacna1c,Cacng2,Cdh2,Chrm4,Dcc,Drd2,Efnb3,Gabra4,Gabrb3,Gabrd,Gria1,Gria2,Grid1,Grid2,Grin1,Htr3a,Kcna3,Kcnc1,Kcnc3,Kcnd2,Ncam1,Nrp1,Ntrk3,Oprd1,Pcdh8,Ptprz1,Slc8a1,Gria3,Cacng4,Gabbr1,Cadm1,Cacna1h,Clstn2,Flrt3,Lrrtm1,Slc16a3,Cacng7,Kcnc4,Adgrb1,Grm2,Grm5,Chrna3,Slc8a2,Slc8a3,Cacng5,Nlgn1,Nlgn2,Plppr4,Slc6a1,Shisa7,Lrfn3,Gabbr2,Neto1,Prrt1,Dagla,Lrrc4b,Nrcam,Shisa6,Adcy1
2_Member	GO Cellular Components	GO:0099634	postsynaptic specialization membrane	-12.8942	-11.2187	42/136	11447,11838,12300,12558,12672,13176,13385,13643,14397,14402,14799,14800,14803,14804,14807,14810,14813,16508,18386,19283,23969,52882,53324,53623,54377,64085,74342,80879,81904,108071,110834,192167,216856,229791,232813,233067,246317,272381,319504,320127,380702,432530	Chrnd,Arc,Cacng2,Cdh2,Chrm4,Dcc,Dlg4,Efnb3,Gabra4,Gabrb3,Gria1,Gria2,Grid1,Grid2,Grik3,Grin1,Grin2c,Kcnd2,Oprd1,Ptprz1,Pacsin1,Rgs7bp,Nptx2,Gria3,Cacng4,Clstn2,Lrrtm1,Slc16a3,Cacng7,Grm5,Chrna3,Nlgn1,Nlgn2,Plppr4,Shisa7,Lrfn3,Neto1,Lrrc4b,Nrcam,Dgki,Shisa6,Adcy1
2_Member	GO Cellular Components	GO:0098948	intrinsic component of postsynaptic specialization membrane	-11.1502	-9.50544	35/111	11447,12300,12558,12672,13176,13385,13643,14397,14402,14799,14800,14803,14804,14810,16508,18386,19283,52882,53623,54377,64085,74342,80879,81904,110834,192167,216856,229791,232813,233067,246317,272381,319504,380702,432530	Chrnd,Cacng2,Cdh2,Chrm4,Dcc,Dlg4,Efnb3,Gabra4,Gabrb3,Gria1,Gria2,Grid1,Grid2,Grin1,Kcnd2,Oprd1,Ptprz1,Rgs7bp,Gria3,Cacng4,Clstn2,Lrrtm1,Slc16a3,Cacng7,Chrna3,Nlgn1,Nlgn2,Plppr4,Shisa7,Lrfn3,Neto1,Lrrc4b,Nrcam,Shisa6,Adcy1
2_Member	GO Cellular Components	GO:0099060	integral component of postsynaptic specialization membrane	-10.5095	-8.88403	33/105	11447,12300,12558,12672,13176,13643,14397,14402,14799,14800,14803,14804,14810,16508,18386,19283,53623,54377,64085,74342,80879,81904,110834,192167,216856,229791,232813,233067,246317,272381,319504,380702,432530	Chrnd,Cacng2,Cdh2,Chrm4,Dcc,Efnb3,Gabra4,Gabrb3,Gria1,Gria2,Grid1,Grid2,Grin1,Kcnd2,Oprd1,Ptprz1,Gria3,Cacng4,Clstn2,Lrrtm1,Slc16a3,Cacng7,Chrna3,Nlgn1,Nlgn2,Plppr4,Shisa7,Lrfn3,Neto1,Lrrc4b,Nrcam,Shisa6,Adcy1
2_Member	GO Cellular Components	GO:0098839	postsynaptic density membrane	-10.1222	-8.51524	31/97	11838,12300,12672,13176,13385,13643,14799,14800,14803,14804,14807,14810,14813,18386,19283,23969,52882,53623,54377,64085,80879,81904,108071,229791,233067,246317,272381,319504,320127,380702,432530	Arc,Cacng2,Chrm4,Dcc,Dlg4,Efnb3,Gria1,Gria2,Grid1,Grid2,Grik3,Grin1,Grin2c,Oprd1,Ptprz1,Pacsin1,Rgs7bp,Gria3,Cacng4,Clstn2,Slc16a3,Cacng7,Grm5,Plppr4,Lrfn3,Neto1,Lrrc4b,Nrcam,Dgki,Shisa6,Adcy1
2_Member	GO Cellular Components	GO:0099146	intrinsic component of postsynaptic density membrane	-8.45403	-6.91396	25/77	12300,12672,13176,13385,13643,14799,14800,14803,14804,14810,18386,19283,52882,53623,54377,64085,80879,81904,229791,233067,246317,272381,319504,380702,432530	Cacng2,Chrm4,Dcc,Dlg4,Efnb3,Gria1,Gria2,Grid1,Grid2,Grin1,Oprd1,Ptprz1,Rgs7bp,Gria3,Cacng4,Clstn2,Slc16a3,Cacng7,Plppr4,Lrfn3,Neto1,Lrrc4b,Nrcam,Shisa6,Adcy1
2_Member	GO Cellular Components	GO:0099061	integral component of postsynaptic density membrane	-7.80964	-6.29954	23/71	12300,12672,13176,13643,14799,14800,14803,14804,14810,18386,19283,53623,54377,64085,80879,81904,229791,233067,246317,272381,319504,380702,432530	Cacng2,Chrm4,Dcc,Efnb3,Gria1,Gria2,Grid1,Grid2,Grin1,Oprd1,Ptprz1,Gria3,Cacng4,Clstn2,Slc16a3,Cacng7,Plppr4,Lrfn3,Neto1,Lrrc4b,Nrcam,Shisa6,Adcy1
3_Summary	GO Cellular Components	GO:0098793	presynapse	-39.9811	-37.2949	160/589	11540,11784,11820,12217,12286,12287,12288,12289,12293,12310,12313,12315,12322,12374,12386,12558,12569,12672,12889,12890,12922,12934,13195,13385,13429,13446,13447,13489,13643,14283,14299,14365,14402,14415,14799,14800,14807,14810,15114,15165,15168,15561,16491,16502,16504,16510,16519,16522,16531,16560,17357,17967,18039,18040,18166,18189,18190,18191,18386,18610,18667,18747,18750,18751,18951,18952,191…	Adora2a,Apba2,App,Bsn,Cacna1a,Cacna1b,Cacna1c,Cacna1d,Cacna2d1,Calca,Calm1,Calm3,Camk2a,Casr,Ctnna2,Cdh2,Cdk5r1,Chrm4,Cplx1,Cplx2,Crhr2,Dpysl2,Ddc,Dlg4,Dnm1,Doc2a,Doc2b,Drd2,Efnb3,Fosl1,Ncs1,Fzd3,Gabrb3,Gad1,Gria1,Gria2,Grik3,Grin1,Hap1,Hcn1,Hcn3,Htr3a,Kcna3,Kcnc1,Kcnc3,Kcnh1,Kcnj3,Kcnj6,Kcnma1,Kif1a,Marcksl1,Ncam1,Nefl,Nefm,Npy1r,Nrxn1,Nrxn2,Nrxn3,Oprd1,Pdyn,Pgr,Prkaca,Prkca,Prkcb,Septin5,Septin…
3_Member	GO Cellular Components	GO:0098793	presynapse	-39.9811	-37.2949	160/589	11540,11784,11820,12217,12286,12287,12288,12289,12293,12310,12313,12315,12322,12374,12386,12558,12569,12672,12889,12890,12922,12934,13195,13385,13429,13446,13447,13489,13643,14283,14299,14365,14402,14415,14799,14800,14807,14810,15114,15165,15168,15561,16491,16502,16504,16510,16519,16522,16531,16560,17357,17967,18039,18040,18166,18189,18190,18191,18386,18610,18667,18747,18750,18751,18951,18952,191…	Adora2a,Apba2,App,Bsn,Cacna1a,Cacna1b,Cacna1c,Cacna1d,Cacna2d1,Calca,Calm1,Calm3,Camk2a,Casr,Ctnna2,Cdh2,Cdk5r1,Chrm4,Cplx1,Cplx2,Crhr2,Dpysl2,Ddc,Dlg4,Dnm1,Doc2a,Doc2b,Drd2,Efnb3,Fosl1,Ncs1,Fzd3,Gabrb3,Gad1,Gria1,Gria2,Grik3,Grin1,Hap1,Hcn1,Hcn3,Htr3a,Kcna3,Kcnc1,Kcnc3,Kcnh1,Kcnj3,Kcnj6,Kcnma1,Kif1a,Marcksl1,Ncam1,Nefl,Nefm,Npy1r,Nrxn1,Nrxn2,Nrxn3,Oprd1,Pdyn,Pgr,Prkaca,Prkca,Prkcb,Septin5,Septin…
3_Member	GO Cellular Components	GO:0042734	presynaptic membrane	-25.7327	-23.6486	71/198	11540,12286,12288,12289,12293,12386,12558,12672,13429,13489,13643,14283,14799,14800,14807,14810,15561,16491,16502,16504,16510,16519,16522,16531,17357,17967,18189,18190,18191,18386,20614,20616,20907,20910,20977,20979,24050,52882,53623,54393,54525,54725,56216,58226,58235,69017,83762,94332,99738,108068,108073,110876,116837,116838,170571,207728,229521,232333,233067,238988,239217,241727,242425,242662,…	Adora2a,Cacna1a,Cacna1c,Cacna1d,Cacna2d1,Ctnna2,Cdh2,Chrm4,Dnm1,Drd2,Efnb3,Fosl1,Gria1,Gria2,Grik3,Grin1,Htr3a,Kcna3,Kcnc1,Kcnc3,Kcnh1,Kcnj3,Kcnj6,Kcnma1,Marcksl1,Ncam1,Nrxn1,Nrxn2,Nrxn3,Oprd1,Snap25,Snap91,Stx1a,Stxbp1,Syp,Syt1,Septin3,Rgs7bp,Gria3,Gabbr1,Syt7,Cadm1,Stx1b,Cacna1h,Nectin1,Prrt2,Otof,Cadm3,Kcnc4,Grm2,Grm7,Scn2a,Rims1,Rims2,Cntnap4,Pde2a,Syt11,Slc6a1,Lrfn3,Erc2,Kctd12,Snph,Gabbr2,R…
3_Member	GO Cellular Components	GO:0098889	intrinsic component of presynaptic membrane	-15.3966	-13.5555	44/128	11540,12286,12288,12289,12293,12558,12672,13489,13643,14799,14800,14810,15561,16491,16502,16504,16510,16519,16522,16531,17357,17967,18189,18386,20614,20907,52882,53623,54393,54725,58226,58235,69017,94332,99738,108073,110876,170571,229521,232333,233067,242425,244682,330814	Adora2a,Cacna1a,Cacna1c,Cacna1d,Cacna2d1,Cdh2,Chrm4,Drd2,Efnb3,Gria1,Gria2,Grin1,Htr3a,Kcna3,Kcnc1,Kcnc3,Kcnh1,Kcnj3,Kcnj6,Kcnma1,Marcksl1,Ncam1,Nrxn1,Oprd1,Snap25,Stx1a,Rgs7bp,Gria3,Gabbr1,Cadm1,Cacna1h,Nectin1,Prrt2,Cadm3,Kcnc4,Grm7,Scn2a,Cntnap4,Syt11,Slc6a1,Lrfn3,Gabbr2,Cntn5,Adgrl1
3_Member	GO Cellular Components	GO:0048786	presynaptic active zone	-13.9054	-12.1487	36/97	11540,11820,12217,12286,12289,12293,12386,12558,14365,14415,16531,18189,20614,20616,20907,20910,20964,20977,26875,54195,56216,58226,58235,64051,83762,108073,116837,116838,229521,233067,238988,242662,319924,320127,327814,382018	Adora2a,App,Bsn,Cacna1a,Cacna1d,Cacna2d1,Ctnna2,Cdh2,Fzd3,Gad1,Kcnma1,Nrxn1,Snap25,Snap91,Stx1a,Stxbp1,Syn1,Syp,Pclo,Gucy1b1,Stx1b,Cacna1h,Nectin1,Sv2a,Otof,Grm7,Rims1,Rims2,Syt11,Lrfn3,Erc2,Rims3,Apba1,Dgki,Ppfia2,Unc13a
3_Member	GO Cellular Components	GO:0099056	integral component of presynaptic membrane	-13.3641	-11.6556	39/116	11540,12286,12288,12289,12558,12672,13489,13643,14799,14800,14810,15561,16491,16502,16504,16510,16519,16522,16531,17967,18189,18386,20907,53623,54393,54725,58226,58235,69017,94332,99738,108073,110876,170571,229521,232333,233067,242425,330814	Adora2a,Cacna1a,Cacna1c,Cacna1d,Cdh2,Chrm4,Drd2,Efnb3,Gria1,Gria2,Grin1,Htr3a,Kcna3,Kcnc1,Kcnc3,Kcnh1,Kcnj3,Kcnj6,Kcnma1,Ncam1,Nrxn1,Oprd1,Stx1a,Gria3,Gabbr1,Cadm1,Cacna1h,Nectin1,Prrt2,Cadm3,Kcnc4,Grm7,Scn2a,Cntnap4,Syt11,Slc6a1,Lrfn3,Gabbr2,Adgrl1
3_Member	GO Cellular Components	GO:0048787	presynaptic active zone membrane	-8.37801	-6.84563	19/47	12286,12289,12293,12558,16531,18189,20614,20616,20907,20910,56216,58226,58235,83762,108073,229521,233067,319924,320127	Cacna1a,Cacna1d,Cacna2d1,Cdh2,Kcnma1,Nrxn1,Snap25,Snap91,Stx1a,Stxbp1,Stx1b,Cacna1h,Nectin1,Otof,Grm7,Syt11,Lrfn3,Apba1,Dgki
3_Member	GO Cellular Components	GO:0098945	intrinsic component of presynaptic active zone membrane	-4.4623	-3.13784	11/31	12286,12289,12293,12558,16531,18189,58226,58235,108073,229521,233067	Cacna1a,Cacna1d,Cacna2d1,Cdh2,Kcnma1,Nrxn1,Cacna1h,Nectin1,Grm7,Syt11,Lrfn3
3_Member	GO Cellular Components	GO:0099059	integral component of presynaptic active zone membrane	-4.4551	-3.13533	10/26	12286,12289,12558,16531,18189,58226,58235,108073,229521,233067	Cacna1a,Cacna1d,Cdh2,Kcnma1,Nrxn1,Cacna1h,Nectin1,Grm7,Syt11,Lrfn3
4_Summary	GO Cellular Components	GO:0043025	neuronal cell body	-37.8847	-35.2955	176/714	11486,11540,11898,12217,12286,12287,12288,12289,12310,12311,12322,12323,12374,12569,12672,12876,12877,12889,12890,12922,12933,12934,13070,13131,13193,13195,13489,13628,13637,13807,14365,14403,14419,14719,14733,14799,14800,14807,14810,15165,15166,15168,15444,15561,15572,16194,16322,16502,16504,16506,16508,16510,16522,16531,16560,16572,16574,16593,16975,17172,17754,17755,17756,17762,17951,17955,179…	Ada,Adora2a,Ass1,Bsn,Cacna1a,Cacna1b,Cacna1c,Cacna1d,Calca,Calcr,Camk2a,Camk2b,Casr,Cdk5r1,Chrm4,Cpe,Cpeb1,Cplx1,Cplx2,Crhr2,Crmp1,Dpysl2,Cyp11a1,Dab1,Dcx,Ddc,Drd2,Eef1a2,Efna2,Eno2,Fzd3,Gabrd,Gal,Got2,Gpc1,Gria1,Gria2,Grik3,Grin1,Hcn1,Hcn2,Hcn3,Hpca,Htr3a,Elavl4,Il6ra,Inha,Kcnc1,Kcnc3,Kcnd1,Kcnd2,Kcnh1,Kcnj6,Kcnma1,Kif1a,Kif5a,Kif5c,Klc1,Lrp8,Ascl1,Map1a,Map1b,Map2,Mapt,Naip5,Nap1l4,Ncam1,Neo1,N…
4_Member	GO Cellular Components	GO:0043025	neuronal cell body	-37.8847	-35.2955	176/714	11486,11540,11898,12217,12286,12287,12288,12289,12310,12311,12322,12323,12374,12569,12672,12876,12877,12889,12890,12922,12933,12934,13070,13131,13193,13195,13489,13628,13637,13807,14365,14403,14419,14719,14733,14799,14800,14807,14810,15165,15166,15168,15444,15561,15572,16194,16322,16502,16504,16506,16508,16510,16522,16531,16560,16572,16574,16593,16975,17172,17754,17755,17756,17762,17951,17955,179…	Ada,Adora2a,Ass1,Bsn,Cacna1a,Cacna1b,Cacna1c,Cacna1d,Calca,Calcr,Camk2a,Camk2b,Casr,Cdk5r1,Chrm4,Cpe,Cpeb1,Cplx1,Cplx2,Crhr2,Crmp1,Dpysl2,Cyp11a1,Dab1,Dcx,Ddc,Drd2,Eef1a2,Efna2,Eno2,Fzd3,Gabrd,Gal,Got2,Gpc1,Gria1,Gria2,Grik3,Grin1,Hcn1,Hcn2,Hcn3,Hpca,Htr3a,Elavl4,Il6ra,Inha,Kcnc1,Kcnc3,Kcnd1,Kcnd2,Kcnh1,Kcnj6,Kcnma1,Kif1a,Kif5a,Kif5c,Klc1,Lrp8,Ascl1,Map1a,Map1b,Map2,Mapt,Naip5,Nap1l4,Ncam1,Neo1,N…
4_Member	GO Cellular Components	GO:0030425	dendrite	-33.6277	-31.2426	171/732	11486,11515,11540,11784,11838,12217,12286,12287,12288,12289,12322,12323,12569,12661,12672,12876,12889,12890,12922,12933,12934,13193,13385,13429,13489,14168,14299,14360,14365,14397,14400,14403,14681,14687,14704,14799,14800,14804,14807,14810,15114,15165,15166,15168,15444,15572,16467,16502,16504,16508,16510,16522,16531,16560,16572,16574,16773,16975,17754,17755,17756,17760,17762,17955,18011,18133,181…	Ada,Adcy9,Adora2a,Apba2,Arc,Bsn,Cacna1a,Cacna1b,Cacna1c,Cacna1d,Camk2a,Camk2b,Cdk5r1,Chl1,Chrm4,Cpe,Cplx1,Cplx2,Crhr2,Crmp1,Dpysl2,Dcx,Dlg4,Dnm1,Drd2,Fgf13,Ncs1,Fyn,Fzd3,Gabra4,Gabrb1,Gabrd,Gnao1,Gnaz,Gng3,Gria1,Gria2,Grid2,Grik3,Grin1,Hap1,Hcn1,Hcn2,Hcn3,Hpca,Elavl4,Atcay,Kcnc1,Kcnc3,Kcnd2,Kcnh1,Kcnj6,Kcnma1,Kif1a,Kif5a,Kif5c,Lama2,Lrp8,Map1a,Map1b,Map2,Map6,Mapt,Nap1l4,Neurl1a,Ccn3,Nsg1,Nsg2,Nt…
4_Member	GO Cellular Components	GO:0097447	dendritic tree	-33.392	-31.058	171/735	11486,11515,11540,11784,11838,12217,12286,12287,12288,12289,12322,12323,12569,12661,12672,12876,12889,12890,12922,12933,12934,13193,13385,13429,13489,14168,14299,14360,14365,14397,14400,14403,14681,14687,14704,14799,14800,14804,14807,14810,15114,15165,15166,15168,15444,15572,16467,16502,16504,16508,16510,16522,16531,16560,16572,16574,16773,16975,17754,17755,17756,17760,17762,17955,18011,18133,181…	Ada,Adcy9,Adora2a,Apba2,Arc,Bsn,Cacna1a,Cacna1b,Cacna1c,Cacna1d,Camk2a,Camk2b,Cdk5r1,Chl1,Chrm4,Cpe,Cplx1,Cplx2,Crhr2,Crmp1,Dpysl2,Dcx,Dlg4,Dnm1,Drd2,Fgf13,Ncs1,Fyn,Fzd3,Gabra4,Gabrb1,Gabrd,Gnao1,Gnaz,Gng3,Gria1,Gria2,Grid2,Grik3,Grin1,Hap1,Hcn1,Hcn2,Hcn3,Hpca,Elavl4,Atcay,Kcnc1,Kcnc3,Kcnd2,Kcnh1,Kcnj6,Kcnma1,Kif1a,Kif5a,Kif5c,Lama2,Lrp8,Map1a,Map1b,Map2,Map6,Mapt,Nap1l4,Neurl1a,Ccn3,Nsg1,Nsg2,Nt…
4_Member	GO Cellular Components	GO:0044309	neuron spine	-13.1417	-11.4555	54/205	11784,11838,12322,12569,13385,13429,13489,14799,14800,14804,14810,15444,16508,16773,18011,18386,18483,18667,18747,19088,19283,19894,20370,20541,20977,23964,26556,52882,53623,54393,56508,58234,64009,64011,66797,73728,98660,108071,109624,110891,110893,192167,211134,229521,230904,232813,242667,243961,244310,319924,320127,327814,333605,380702	Apba2,Arc,Camk2a,Cdk5r1,Dlg4,Dnm1,Drd2,Gria1,Gria2,Grid2,Grin1,Hpca,Kcnd2,Lama2,Neurl1a,Oprd1,Palm,Pgr,Prkaca,Prkar2b,Ptprz1,Rph3a,Sez6,Slc8a1,Syp,Tenm2,Homer1,Rgs7bp,Gria3,Gabbr1,Rapgef4,Shank3,Syne1,Nrgn,Cntnap2,Psd,Atp1a2,Grm5,Cald1,Slc8a2,Slc8a3,Nlgn1,Lzts1,Syt11,Fbxo2,Shisa7,Dlgap3,Shank1,Dlgap2,Apba1,Dgki,Ppfia2,Frmpd4,Shisa6
4_Member	GO Cellular Components	GO:0043197	dendritic spine	-12.4371	-10.7721	52/200	11784,11838,12322,12569,13385,13429,13489,14799,14800,14804,14810,15444,16508,16773,18011,18386,18483,18667,18747,19088,19283,19894,20370,20541,23964,26556,52882,53623,54393,56508,58234,64009,64011,73728,98660,108071,109624,110891,110893,192167,211134,229521,230904,232813,242667,243961,244310,319924,320127,327814,333605,380702	Apba2,Arc,Camk2a,Cdk5r1,Dlg4,Dnm1,Drd2,Gria1,Gria2,Grid2,Grin1,Hpca,Kcnd2,Lama2,Neurl1a,Oprd1,Palm,Pgr,Prkaca,Prkar2b,Ptprz1,Rph3a,Sez6,Slc8a1,Tenm2,Homer1,Rgs7bp,Gria3,Gabbr1,Rapgef4,Shank3,Syne1,Nrgn,Psd,Atp1a2,Grm5,Cald1,Slc8a2,Slc8a3,Nlgn1,Lzts1,Syt11,Fbxo2,Shisa7,Dlgap3,Shank1,Dlgap2,Apba1,Dgki,Ppfia2,Frmpd4,Shisa6
5_Summary	GO Cellular Components	GO:0034702	ion channel complex	-26.6145	-24.4724	90/294	11447,12286,12287,12288,12289,12293,12294,12296,12300,12313,12315,12740,13385,14226,14397,14400,14402,14403,14658,14799,14800,14804,14807,14810,14813,15165,15166,15561,16491,16502,16504,16506,16508,16510,16511,16519,16531,16533,16536,20191,20269,20271,20272,20274,20614,20907,22063,22066,22318,53623,54377,54652,56177,56461,56808,58226,58234,58869,60613,66658,66797,67498,70357,72413,80906,81904,987…	Chrnd,Cacna1a,Cacna1b,Cacna1c,Cacna1d,Cacna2d1,Cacna2d3,Cacnb2,Cacng2,Calm1,Calm3,Cldn4,Dlg4,Fkbp1b,Gabra4,Gabrb1,Gabrb3,Gabrd,Glrb,Gria1,Gria2,Grid2,Grik3,Grin1,Grin2c,Hcn1,Hcn2,Htr3a,Kcna3,Kcnc1,Kcnc3,Kcnd1,Kcnd2,Kcnh1,Kcnh2,Kcnj3,Kcnma1,Kcnmb1,Kcnq2,Ryr2,Scn3a,Scn5a,Scn7a,Scn9a,Snap25,Stx1a,Trpc1,Trpc4,Vamp2,Gria3,Cacng4,Cacna1f,Olfm1,Kcnip3,Cacna2d2,Cacna1h,Shank3,Pex5l,Kcnq4,Ccdc51,Cntnap2,K…
5_Member	GO Cellular Components	GO:0034702	ion channel complex	-26.6145	-24.4724	90/294	11447,12286,12287,12288,12289,12293,12294,12296,12300,12313,12315,12740,13385,14226,14397,14400,14402,14403,14658,14799,14800,14804,14807,14810,14813,15165,15166,15561,16491,16502,16504,16506,16508,16510,16511,16519,16531,16533,16536,20191,20269,20271,20272,20274,20614,20907,22063,22066,22318,53623,54377,54652,56177,56461,56808,58226,58234,58869,60613,66658,66797,67498,70357,72413,80906,81904,987…	Chrnd,Cacna1a,Cacna1b,Cacna1c,Cacna1d,Cacna2d1,Cacna2d3,Cacnb2,Cacng2,Calm1,Calm3,Cldn4,Dlg4,Fkbp1b,Gabra4,Gabrb1,Gabrb3,Gabrd,Glrb,Gria1,Gria2,Grid2,Grik3,Grin1,Grin2c,Hcn1,Hcn2,Htr3a,Kcna3,Kcnc1,Kcnc3,Kcnd1,Kcnd2,Kcnh1,Kcnh2,Kcnj3,Kcnma1,Kcnmb1,Kcnq2,Ryr2,Scn3a,Scn5a,Scn7a,Scn9a,Snap25,Stx1a,Trpc1,Trpc4,Vamp2,Gria3,Cacng4,Cacna1f,Olfm1,Kcnip3,Cacna2d2,Cacna1h,Shank3,Pex5l,Kcnq4,Ccdc51,Cntnap2,K…
5_Member	GO Cellular Components	GO:0034703	cation channel complex	-26.2984	-24.1863	76/220	12286,12287,12288,12289,12293,12294,12296,12300,12313,12315,13385,14226,14799,14800,14807,14810,14813,15165,15166,15561,16491,16502,16504,16506,16508,16510,16511,16519,16531,16533,16536,20191,20269,20271,20272,20274,20614,20907,22063,22066,22318,53623,54377,54652,56177,56461,56808,58226,58869,60613,66658,66797,67498,70357,72413,80906,81904,98741,99738,106757,110876,140723,171395,192167,226922,232…	Cacna1a,Cacna1b,Cacna1c,Cacna1d,Cacna2d1,Cacna2d3,Cacnb2,Cacng2,Calm1,Calm3,Dlg4,Fkbp1b,Gria1,Gria2,Grik3,Grin1,Grin2c,Hcn1,Hcn2,Htr3a,Kcna3,Kcnc1,Kcnc3,Kcnd1,Kcnd2,Kcnh1,Kcnh2,Kcnj3,Kcnma1,Kcnmb1,Kcnq2,Ryr2,Scn3a,Scn5a,Scn7a,Scn9a,Snap25,Stx1a,Trpc1,Trpc4,Vamp2,Gria3,Cacng4,Cacna1f,Olfm1,Kcnip3,Cacna2d2,Cacna1h,Pex5l,Kcnq4,Ccdc51,Cntnap2,Kcnv1,Kcnip1,Kcnmb2,Kcnip2,Cacng7,Kcnb2,Kcnc4,Catsperd,Scn…
5_Member	GO Cellular Components	GO:1902495	transmembrane transporter complex	-25.4162	-23.3584	91/310	11447,12286,12287,12288,12289,12293,12294,12296,12300,12313,12315,12740,13385,14226,14397,14400,14402,14403,14658,14799,14800,14804,14807,14810,14813,15165,15166,15561,16491,16502,16504,16506,16508,16510,16511,16519,16531,16533,16536,20191,20269,20271,20272,20274,20614,20907,22063,22066,22318,53623,54377,54652,56177,56461,56808,58226,58234,58869,60613,66658,66797,67498,70357,72413,80906,81904,986…	Chrnd,Cacna1a,Cacna1b,Cacna1c,Cacna1d,Cacna2d1,Cacna2d3,Cacnb2,Cacng2,Calm1,Calm3,Cldn4,Dlg4,Fkbp1b,Gabra4,Gabrb1,Gabrb3,Gabrd,Glrb,Gria1,Gria2,Grid2,Grik3,Grin1,Grin2c,Hcn1,Hcn2,Htr3a,Kcna3,Kcnc1,Kcnc3,Kcnd1,Kcnd2,Kcnh1,Kcnh2,Kcnj3,Kcnma1,Kcnmb1,Kcnq2,Ryr2,Scn3a,Scn5a,Scn7a,Scn9a,Snap25,Stx1a,Trpc1,Trpc4,Vamp2,Gria3,Cacng4,Cacna1f,Olfm1,Kcnip3,Cacna2d2,Cacna1h,Shank3,Pex5l,Kcnq4,Ccdc51,Cntnap2,K…
5_Member	GO Cellular Components	GO:1990351	transporter complex	-24.638	-22.6051	91/317	11447,12286,12287,12288,12289,12293,12294,12296,12300,12313,12315,12740,13385,14226,14397,14400,14402,14403,14658,14799,14800,14804,14807,14810,14813,15165,15166,15561,16491,16502,16504,16506,16508,16510,16511,16519,16531,16533,16536,20191,20269,20271,20272,20274,20614,20907,22063,22066,22318,53623,54377,54652,56177,56461,56808,58226,58234,58869,60613,66658,66797,67498,70357,72413,80906,81904,986…	Chrnd,Cacna1a,Cacna1b,Cacna1c,Cacna1d,Cacna2d1,Cacna2d3,Cacnb2,Cacng2,Calm1,Calm3,Cldn4,Dlg4,Fkbp1b,Gabra4,Gabrb1,Gabrb3,Gabrd,Glrb,Gria1,Gria2,Grid2,Grik3,Grin1,Grin2c,Hcn1,Hcn2,Htr3a,Kcna3,Kcnc1,Kcnc3,Kcnd1,Kcnd2,Kcnh1,Kcnh2,Kcnj3,Kcnma1,Kcnmb1,Kcnq2,Ryr2,Scn3a,Scn5a,Scn7a,Scn9a,Snap25,Stx1a,Trpc1,Trpc4,Vamp2,Gria3,Cacng4,Cacna1f,Olfm1,Kcnip3,Cacna2d2,Cacna1h,Shank3,Pex5l,Kcnq4,Ccdc51,Cntnap2,K…
5_Member	GO Cellular Components	GO:0008076	voltage-gated potassium channel complex	-14.0718	-12.3021	32/77	12313,12315,13385,15165,15166,16491,16502,16504,16506,16508,16510,16511,16519,16531,16533,16536,20614,20907,22318,56461,60613,66797,67498,70357,72413,80906,98741,99738,226922,269109,330953,382571	Calm1,Calm3,Dlg4,Hcn1,Hcn2,Kcna3,Kcnc1,Kcnc3,Kcnd1,Kcnd2,Kcnh1,Kcnh2,Kcnj3,Kcnma1,Kcnmb1,Kcnq2,Snap25,Stx1a,Vamp2,Kcnip3,Kcnq4,Cntnap2,Kcnv1,Kcnip1,Kcnmb2,Kcnip2,Kcnb2,Kcnc4,Kcnq5,Dpp10,Hcn4,Kcnf1
5_Member	GO Cellular Components	GO:0098797	plasma membrane protein complex	-13.8487	-12.1045	103/539	11447,12286,12287,12288,12289,12293,12294,12296,12300,12311,12313,12315,12554,12558,12561,12804,13385,14617,14658,14681,14687,14700,14702,14704,14799,14800,14804,14807,14810,14813,15165,15166,15561,16194,16322,16491,16502,16504,16506,16508,16510,16511,16519,16531,16533,16536,18007,18750,19713,20269,20271,20272,20274,20539,20614,20616,20907,21814,22318,23805,23920,53623,54377,54393,54652,56177,564…	Chrnd,Cacna1a,Cacna1b,Cacna1c,Cacna1d,Cacna2d1,Cacna2d3,Cacnb2,Cacng2,Calcr,Calm1,Calm3,Cdh13,Cdh2,Cdh4,Cntfr,Dlg4,Gjd2,Glrb,Gnao1,Gnaz,Gng10,Gng2,Gng3,Gria1,Gria2,Grid2,Grik3,Grin1,Grin2c,Hcn1,Hcn2,Htr3a,Il6ra,Inha,Kcna3,Kcnc1,Kcnc3,Kcnd1,Kcnd2,Kcnh1,Kcnh2,Kcnj3,Kcnma1,Kcnmb1,Kcnq2,Neo1,Prkca,Ret,Scn3a,Scn5a,Scn7a,Scn9a,Slc7a5,Snap25,Snap91,Stx1a,Tgfbr3,Vamp2,Apc2,Insrr,Gria3,Cacng4,Gabbr1,Cacna…
5_Member	GO Cellular Components	GO:0034705	potassium channel complex	-13.6049	-11.8754	34/89	12313,12315,13385,14807,15165,15166,16491,16502,16504,16506,16508,16510,16511,16519,16531,16533,16536,20614,20907,22318,56461,60613,66658,66797,67498,70357,72413,80906,98741,99738,226922,269109,330953,382571	Calm1,Calm3,Dlg4,Grik3,Hcn1,Hcn2,Kcna3,Kcnc1,Kcnc3,Kcnd1,Kcnd2,Kcnh1,Kcnh2,Kcnj3,Kcnma1,Kcnmb1,Kcnq2,Snap25,Stx1a,Vamp2,Kcnip3,Kcnq4,Ccdc51,Cntnap2,Kcnv1,Kcnip1,Kcnmb2,Kcnip2,Kcnb2,Kcnc4,Kcnq5,Dpp10,Hcn4,Kcnf1
6_Summary	GO Cellular Components	GO:0008021	synaptic vesicle	-14.7716	-12.9699	63/244	11784,11820,12217,12313,12315,13195,13385,13429,13446,13489,14799,14800,14810,16560,17357,18166,18386,18610,18951,18952,19276,19894,20404,20614,20616,20617,20907,20964,20965,20974,20977,20979,20980,20983,21823,22318,22671,22784,53420,54393,54525,54725,56807,60510,64051,67295,69017,69908,72160,75209,83762,94090,99738,110877,229521,229706,235380,244049,319924,320127,320405,381979,382018,20981,26958…	Apba2,App,Bsn,Calm1,Calm3,Ddc,Dlg4,Dnm1,Doc2a,Drd2,Gria1,Gria2,Grin1,Kif1a,Marcksl1,Npy1r,Oprd1,Pdyn,Septin5,Septin4,Ptprn2,Rph3a,Sh3gl2,Snap25,Snap91,Snca,Stx1a,Syn1,Syn2,Syngr3,Syp,Syt1,Syt2,Syt4,Th,Vamp2,Rnf112,Slc30a3,Syt5,Gabbr1,Syt7,Cadm1,Scamp5,Syt9,Sv2a,Rab3c,Prrt2,Rab3b,Tmem163,Sv2c,Otof,Trim9,Kcnc4,Slc18a1,Syt11,Slc6a17,Dmxl2,Mctp2,Apba1,Dgki,Cadps2,Brsk1,Unc13a,Syt3,Sytl1,Calcr,Chga,Ch…
6_Member	GO Cellular Components	GO:0008021	synaptic vesicle	-14.7716	-12.9699	63/244	11784,11820,12217,12313,12315,13195,13385,13429,13446,13489,14799,14800,14810,16560,17357,18166,18386,18610,18951,18952,19276,19894,20404,20614,20616,20617,20907,20964,20965,20974,20977,20979,20980,20983,21823,22318,22671,22784,53420,54393,54525,54725,56807,60510,64051,67295,69017,69908,72160,75209,83762,94090,99738,110877,229521,229706,235380,244049,319924,320127,320405,381979,382018	Apba2,App,Bsn,Calm1,Calm3,Ddc,Dlg4,Dnm1,Doc2a,Drd2,Gria1,Gria2,Grin1,Kif1a,Marcksl1,Npy1r,Oprd1,Pdyn,Septin5,Septin4,Ptprn2,Rph3a,Sh3gl2,Snap25,Snap91,Snca,Stx1a,Syn1,Syn2,Syngr3,Syp,Syt1,Syt2,Syt4,Th,Vamp2,Rnf112,Slc30a3,Syt5,Gabbr1,Syt7,Cadm1,Scamp5,Syt9,Sv2a,Rab3c,Prrt2,Rab3b,Tmem163,Sv2c,Otof,Trim9,Kcnc4,Slc18a1,Syt11,Slc6a17,Dmxl2,Mctp2,Apba1,Dgki,Cadps2,Brsk1,Unc13a
6_Member	GO Cellular Components	GO:0070382	exocytic vesicle	-14.2247	-12.4416	65/263	11784,11820,12217,12313,12315,13195,13385,13429,13446,13489,14799,14800,14810,16560,17357,18166,18386,18610,18951,18952,19276,19894,20404,20614,20616,20617,20907,20964,20965,20974,20977,20979,20980,20981,20983,21823,22318,22671,22784,53420,54393,54525,54725,56807,60510,64051,67295,69017,69908,72160,75209,83762,94090,99738,110877,229521,229706,235380,244049,269589,319924,320127,320405,381979,382018	Apba2,App,Bsn,Calm1,Calm3,Ddc,Dlg4,Dnm1,Doc2a,Drd2,Gria1,Gria2,Grin1,Kif1a,Marcksl1,Npy1r,Oprd1,Pdyn,Septin5,Septin4,Ptprn2,Rph3a,Sh3gl2,Snap25,Snap91,Snca,Stx1a,Syn1,Syn2,Syngr3,Syp,Syt1,Syt2,Syt3,Syt4,Th,Vamp2,Rnf112,Slc30a3,Syt5,Gabbr1,Syt7,Cadm1,Scamp5,Syt9,Sv2a,Rab3c,Prrt2,Rab3b,Tmem163,Sv2c,Otof,Trim9,Kcnc4,Slc18a1,Syt11,Slc6a17,Dmxl2,Mctp2,Sytl1,Apba1,Dgki,Cadps2,Brsk1,Unc13a
6_Member	GO Cellular Components	GO:0099503	secretory vesicle	-13.2829	-11.5857	110/604	11784,11820,12217,12311,12313,12315,12652,12653,12876,13195,13385,13429,13446,13489,14067,14299,14419,14799,14800,14810,16560,16590,17357,17760,18048,18050,18166,18386,18548,18549,18552,18610,18747,18951,18952,19275,19276,19711,19894,20254,20255,20344,20394,20404,20408,20614,20616,20617,20713,20907,20910,20964,20965,20974,20977,20979,20980,20981,20983,21803,21823,21826,22318,22371,22671,22784,270…	Apba2,App,Bsn,Calcr,Calm1,Calm3,Chga,Chgb,Cpe,Ddc,Dlg4,Dnm1,Doc2a,Drd2,F5,Ncs1,Gal,Gria1,Gria2,Grin1,Kif1a,Kit,Marcksl1,Map6,Klk1b4,Klk1b3,Npy1r,Oprd1,Pcsk1,Pcsk2,Pcsk5,Pdyn,Prkaca,Septin5,Septin4,Ptprn,Ptprn2,Resp18,Rph3a,Scg2,Scg3,Selp,Scg5,Sh3gl2,Sh3gl3,Snap25,Snap91,Snca,Serpini1,Stx1a,Stxbp1,Syn1,Syn2,Syngr3,Syp,Syt1,Syt2,Syt3,Syt4,Tgfb1,Th,Thbs2,Vamp2,Vwf,Rnf112,Slc30a3,Cadps,Cartpt,Trim36,…
6_Member	GO Cellular Components	GO:0030133	transport vesicle	-10.6181	-8.98306	69/341	11784,11820,12217,12313,12315,13195,13385,13429,13446,13489,14799,14800,14810,16560,17357,18166,18386,18610,18951,18952,19276,19894,20404,20614,20616,20617,20907,20964,20965,20974,20977,20979,20980,20981,20983,21823,22318,22360,22671,22784,26875,53420,54393,54525,54725,56807,60510,64011,64051,67295,69017,69908,72160,75209,83762,94090,99738,108686,110877,229521,229706,235380,244049,269589,319924,3…	Apba2,App,Bsn,Calm1,Calm3,Ddc,Dlg4,Dnm1,Doc2a,Drd2,Gria1,Gria2,Grin1,Kif1a,Marcksl1,Npy1r,Oprd1,Pdyn,Septin5,Septin4,Ptprn2,Rph3a,Sh3gl2,Snap25,Snap91,Snca,Stx1a,Syn1,Syn2,Syngr3,Syp,Syt1,Syt2,Syt3,Syt4,Th,Vamp2,Nrsn1,Rnf112,Slc30a3,Pclo,Syt5,Gabbr1,Syt7,Cadm1,Scamp5,Syt9,Nrgn,Sv2a,Rab3c,Prrt2,Rab3b,Tmem163,Sv2c,Otof,Trim9,Kcnc4,Ccdc88a,Slc18a1,Syt11,Slc6a17,Dmxl2,Mctp2,Sytl1,Apba1,Dgki,Cadps2,Br…
6_Member	GO Cellular Components	GO:0030672	synaptic vesicle membrane	-9.02297	-7.459	33/118	12313,12315,13446,13489,14800,18386,19276,19894,20404,20617,20907,20964,20965,20974,20977,20979,20980,22318,22784,53420,56807,60510,64051,67295,69908,72160,75209,83762,110877,229521,229706,244049,382018	Calm1,Calm3,Doc2a,Drd2,Gria2,Oprd1,Ptprn2,Rph3a,Sh3gl2,Snca,Stx1a,Syn1,Syn2,Syngr3,Syp,Syt1,Syt2,Vamp2,Slc30a3,Syt5,Scamp5,Syt9,Sv2a,Rab3c,Rab3b,Tmem163,Sv2c,Otof,Slc18a1,Syt11,Slc6a17,Mctp2,Unc13a
6_Member	GO Cellular Components	GO:0099501	exocytic vesicle membrane	-9.02297	-7.459	33/118	12313,12315,13446,13489,14800,18386,19276,19894,20404,20617,20907,20964,20965,20974,20977,20979,20980,22318,22784,53420,56807,60510,64051,67295,69908,72160,75209,83762,110877,229521,229706,244049,382018	Calm1,Calm3,Doc2a,Drd2,Gria2,Oprd1,Ptprn2,Rph3a,Sh3gl2,Snca,Stx1a,Syn1,Syn2,Syngr3,Syp,Syt1,Syt2,Vamp2,Slc30a3,Syt5,Scamp5,Syt9,Sv2a,Rab3c,Rab3b,Tmem163,Sv2c,Otof,Slc18a1,Syt11,Slc6a17,Mctp2,Unc13a
6_Member	GO Cellular Components	GO:0030658	transport vesicle membrane	-6.85414	-5.37881	34/149	12313,12315,13446,13489,14800,18386,19276,19894,20404,20617,20907,20964,20965,20974,20977,20979,20980,22318,22784,53420,56807,60510,64011,64051,67295,69908,72160,75209,83762,110877,229521,229706,244049,382018	Calm1,Calm3,Doc2a,Drd2,Gria2,Oprd1,Ptprn2,Rph3a,Sh3gl2,Snca,Stx1a,Syn1,Syn2,Syngr3,Syp,Syt1,Syt2,Vamp2,Slc30a3,Syt5,Scamp5,Syt9,Nrgn,Sv2a,Rab3c,Rab3b,Tmem163,Sv2c,Otof,Slc18a1,Syt11,Slc6a17,Mctp2,Unc13a
6_Member	GO Cellular Components	GO:0030659	cytoplasmic vesicle membrane	-5.93723	-4.50024	56/332	12313,12315,12876,13446,13489,14415,14800,16560,18197,18386,19276,19894,20191,20255,20344,20404,20616,20617,20907,20964,20965,20974,20977,20979,20980,20983,21823,22318,22784,27062,52850,53420,54418,56807,60510,64011,64051,67295,68166,69908,72160,73456,75209,83762,107522,110877,229521,229706,232023,234857,244049,245049,380714,381269,381677,382018	Calm1,Calm3,Cpe,Doc2a,Drd2,Gad1,Gria2,Kif1a,Nsg2,Oprd1,Ptprn2,Rph3a,Ryr2,Scg3,Selp,Sh3gl2,Snap91,Snca,Stx1a,Syn1,Syn2,Syngr3,Syp,Syt1,Syt2,Syt4,Th,Vamp2,Slc30a3,Cadps,Sgsm1,Syt5,Fmn2,Scamp5,Syt9,Nrgn,Sv2a,Rab3c,Spire1,Rab3b,Tmem163,Izumo1,Sv2c,Otof,Ece2,Slc18a1,Syt11,Slc6a17,Vopp1,Spire2,Mctp2,Myrip,Rph3al,Mreg,Vgf,Unc13a
6_Member	GO Cellular Components	GO:0030285	integral component of synaptic vesicle membrane	-5.48596	-4.07853	15/45	18386,19276,20907,20977,20979,20980,22318,22784,56807,60510,64051,72160,75209,229521,229706	Oprd1,Ptprn2,Stx1a,Syp,Syt1,Syt2,Vamp2,Slc30a3,Scamp5,Syt9,Sv2a,Tmem163,Sv2c,Syt11,Slc6a17
6_Member	GO Cellular Components	GO:0098563	intrinsic component of synaptic vesicle membrane	-5.25756	-3.87779	18/64	18386,19276,20907,20964,20977,20979,20980,22318,22784,56807,60510,64051,67295,69908,72160,75209,229521,229706	Oprd1,Ptprn2,Stx1a,Syn1,Syp,Syt1,Syt2,Vamp2,Slc30a3,Scamp5,Syt9,Sv2a,Rab3c,Rab3b,Tmem163,Sv2c,Syt11,Slc6a17
6_Member	GO Cellular Components	GO:0012506	vesicle membrane	-5.22924	-3.8548	57/358	12313,12315,12876,13446,13489,14415,14800,16560,18197,18386,19276,19894,20191,20255,20344,20404,20616,20617,20907,20964,20965,20974,20977,20979,20980,20983,21823,22318,22784,27062,52850,53420,54418,56807,60510,64011,64051,67295,68166,69908,72160,73456,75209,83762,107522,110877,171429,229521,229706,232023,234857,244049,245049,380714,381269,381677,382018	Calm1,Calm3,Cpe,Doc2a,Drd2,Gad1,Gria2,Kif1a,Nsg2,Oprd1,Ptprn2,Rph3a,Ryr2,Scg3,Selp,Sh3gl2,Snap91,Snca,Stx1a,Syn1,Syn2,Syngr3,Syp,Syt1,Syt2,Syt4,Th,Vamp2,Slc30a3,Cadps,Sgsm1,Syt5,Fmn2,Scamp5,Syt9,Nrgn,Sv2a,Rab3c,Spire1,Rab3b,Tmem163,Izumo1,Sv2c,Otof,Ece2,Slc18a1,Slc26a6,Syt11,Slc6a17,Vopp1,Spire2,Mctp2,Myrip,Rph3al,Mreg,Vgf,Unc13a
6_Member	GO Cellular Components	GO:0044433	cytoplasmic vesicle part	-3.45336	-2.22581	73/562	12313,12315,12876,13446,13489,13649,14415,14799,14800,16510,16560,18196,18197,18386,18548,18549,18610,19276,19713,19894,20191,20255,20344,20404,20616,20617,20713,20907,20964,20965,20974,20977,20979,20980,20983,21823,22318,22784,27062,51800,52850,53420,54418,56807,57440,60510,64011,64051,67295,68166,69908,72160,73456,73728,75209,76686,83762,107522,108911,110877,229521,229706,231125,232023,234857,2…	Calm1,Calm3,Cpe,Doc2a,Drd2,Egfr,Gad1,Gria1,Gria2,Kcnh1,Kif1a,Nsg1,Nsg2,Oprd1,Pcsk1,Pcsk2,Pdyn,Ptprn2,Ret,Rph3a,Ryr2,Scg3,Selp,Sh3gl2,Snap91,Snca,Serpini1,Stx1a,Syn1,Syn2,Syngr3,Syp,Syt1,Syt2,Syt4,Th,Vamp2,Slc30a3,Cadps,Bok,Sgsm1,Syt5,Fmn2,Scamp5,Ehd3,Syt9,Nrgn,Sv2a,Rab3c,Spire1,Rab3b,Tmem163,Izumo1,Psd,Sv2c,Clip3,Otof,Ece2,Rcc2,Slc18a1,Syt11,Slc6a17,Zfyve28,Vopp1,Spire2,Zdhhc13,Mctp2,Myrip,Rragb,…
6_Member	GO Cellular Components	GO:0031300	intrinsic component of organelle membrane	-2.81436	-1.66284	37/256	13400,14545,16848,17305,18386,18549,18552,19276,20907,20964,20977,20979,20980,20983,22318,22784,26458,53420,56199,56807,60510,64051,66658,67295,68166,69908,72160,75209,107605,110891,229521,229706,232023,320311,330450,381269,383103	Dmpk,Gdap1,Lfng,Mfng,Oprd1,Pcsk2,Pcsk5,Ptprn2,Stx1a,Syn1,Syp,Syt1,Syt2,Syt4,Vamp2,Slc30a3,Slc27a2,Syt5,Abcb10,Scamp5,Syt9,Sv2a,Ccdc51,Rab3c,Spire1,Rab3b,Tmem163,Sv2c,Rdh1,Slc8a2,Syt11,Slc6a17,Vopp1,Rnf152,Far2,Mreg,Tvp23a
6_Member	GO Cellular Components	GO:0031301	integral component of organelle membrane	-2.5534	-1.4295	33/229	13400,14545,16848,17305,18386,18549,18552,19276,20907,20977,20979,20980,20983,22318,22784,26458,53420,56199,56807,60510,64051,66658,68166,72160,75209,107605,110891,229521,229706,232023,320311,330450,383103	Dmpk,Gdap1,Lfng,Mfng,Oprd1,Pcsk2,Pcsk5,Ptprn2,Stx1a,Syp,Syt1,Syt2,Syt4,Vamp2,Slc30a3,Slc27a2,Syt5,Abcb10,Scamp5,Syt9,Sv2a,Ccdc51,Spire1,Tmem163,Sv2c,Rdh1,Slc8a2,Syt11,Slc6a17,Vopp1,Rnf152,Far2,Tvp23a
7_Summary	GO Cellular Components	GO:0060076	excitatory synapse	-14.7668	-12.9699	33/78	12217,12386,12404,13385,14799,14804,14810,16510,16519,16522,20616,20977,20979,26556,26875,53623,56508,58234,66797,74342,80879,94332,192167,216856,229521,232813,235106,243961,246317,320127,320405,380702,382018	Bsn,Ctnna2,Cbln1,Dlg4,Gria1,Grid2,Grin1,Kcnh1,Kcnj3,Kcnj6,Snap91,Syp,Syt1,Homer1,Pclo,Gria3,Rapgef4,Shank3,Cntnap2,Lrrtm1,Slc16a3,Cadm3,Nlgn1,Nlgn2,Syt11,Shisa7,Ntm,Shank1,Neto1,Dgki,Cadps2,Shisa6,Unc13a
7_Member	GO Cellular Components	GO:0060076	excitatory synapse	-14.7668	-12.9699	33/78	12217,12386,12404,13385,14799,14804,14810,16510,16519,16522,20616,20977,20979,26556,26875,53623,56508,58234,66797,74342,80879,94332,192167,216856,229521,232813,235106,243961,246317,320127,320405,380702,382018	Bsn,Ctnna2,Cbln1,Dlg4,Gria1,Grid2,Grin1,Kcnh1,Kcnj3,Kcnj6,Snap91,Syp,Syt1,Homer1,Pclo,Gria3,Rapgef4,Shank3,Cntnap2,Lrrtm1,Slc16a3,Cadm3,Nlgn1,Nlgn2,Syt11,Shisa7,Ntm,Shank1,Neto1,Dgki,Cadps2,Shisa6,Unc13a
7_Member	GO Cellular Components	GO:0098688	parallel fiber to Purkinje cell synapse	-5.76781	-4.33689	13/33	12386,12404,14804,14810,16510,16519,16522,20616,26875,53623,80879,94332,320405	Ctnna2,Cbln1,Grid2,Grin1,Kcnh1,Kcnj3,Kcnj6,Snap91,Pclo,Gria3,Slc16a3,Cadm3,Cadps2
8_Summary	GO Cellular Components	GO:0098982	GABA-ergic synapse	-13.5955	-11.8754	37/104	12217,12554,13489,14397,14400,14402,14403,14432,14658,15114,16508,18189,18191,18795,50791,52398,54126,54393,54525,60596,64051,74342,74762,108073,116837,116838,170571,216856,216963,228942,229706,232333,238988,242425,243621,244682,320772	Bsn,Cdh13,Drd2,Gabra4,Gabrb1,Gabrb3,Gabrd,Gap43,Glrb,Hap1,Kcnd2,Nrxn1,Nrxn3,Plcb1,Magi2,Septin11,Arhgef7,Gabbr1,Syt7,Gucy1a1,Sv2a,Lrrtm1,Mdga1,Grm7,Rims1,Rims2,Cntnap4,Nlgn2,Git1,Cbln4,Slc6a17,Slc6a1,Erc2,Gabbr2,Iqsec3,Cntn5,Mdga2
8_Member	GO Cellular Components	GO:0098982	GABA-ergic synapse	-13.5955	-11.8754	37/104	12217,12554,13489,14397,14400,14402,14403,14432,14658,15114,16508,18189,18191,18795,50791,52398,54126,54393,54525,60596,64051,74342,74762,108073,116837,116838,170571,216856,216963,228942,229706,232333,238988,242425,243621,244682,320772	Bsn,Cdh13,Drd2,Gabra4,Gabrb1,Gabrb3,Gabrd,Gap43,Glrb,Hap1,Kcnd2,Nrxn1,Nrxn3,Plcb1,Magi2,Septin11,Arhgef7,Gabbr1,Syt7,Gucy1a1,Sv2a,Lrrtm1,Mdga1,Grm7,Rims1,Rims2,Cntnap4,Nlgn2,Git1,Cbln4,Slc6a17,Slc6a1,Erc2,Gabbr2,Iqsec3,Cntn5,Mdga2
9_Summary	GO Cellular Components	GO:0031594	neuromuscular junction	-11.4359	-9.78109	33/98	11447,11820,12569,13346,13385,13637,14799,16504,16773,18039,18040,18747,19084,19242,19894,20745,20974,20977,20980,21828,22142,26875,55983,56216,56506,64051,99738,110893,140493,207227,231134,242667,382018	Chrnd,App,Cdk5r1,Des,Dlg4,Efna2,Gria1,Kcnc3,Lama2,Nefl,Nefm,Prkaca,Prkar1a,Ptn,Rph3a,Spock1,Syngr3,Syp,Syt2,Thbs4,Tuba1a,Pclo,Pdzrn3,Stx1b,Cib2,Sv2a,Kcnc4,Slc8a3,Kcnn3,Stxbp5l,Dok7,Dlgap3,Unc13a
9_Member	GO Cellular Components	GO:0031594	neuromuscular junction	-11.4359	-9.78109	33/98	11447,11820,12569,13346,13385,13637,14799,16504,16773,18039,18040,18747,19084,19242,19894,20745,20974,20977,20980,21828,22142,26875,55983,56216,56506,64051,99738,110893,140493,207227,231134,242667,382018	Chrnd,App,Cdk5r1,Des,Dlg4,Efna2,Gria1,Kcnc3,Lama2,Nefl,Nefm,Prkaca,Prkar1a,Ptn,Rph3a,Spock1,Syngr3,Syp,Syt2,Thbs4,Tuba1a,Pclo,Pdzrn3,Stx1b,Cib2,Sv2a,Kcnc4,Slc8a3,Kcnn3,Stxbp5l,Dok7,Dlgap3,Unc13a
10_Summary	GO Cellular Components	GO:0044304	main axon	-10.291	-8.67484	29/85	11540,11733,11820,12922,13385,13429,16502,16504,16510,16536,17754,17755,17756,17762,19876,20745,21367,22153,54393,54725,66797,73205,80297,110876,215690,268902,269060,269116,319504	Adora2a,Ank1,App,Crhr2,Dlg4,Dnm1,Kcnc1,Kcnc3,Kcnh1,Kcnq2,Map1a,Map1b,Map2,Mapt,Robo1,Spock1,Cntn2,Tubb4a,Gabbr1,Cadm1,Cntnap2,C9orf72,Sptbn4,Scn2a,Nav1,Robo2,Dagla,Nfasc,Nrcam
10_Member	GO Cellular Components	GO:0044304	main axon	-10.291	-8.67484	29/85	11540,11733,11820,12922,13385,13429,16502,16504,16510,16536,17754,17755,17756,17762,19876,20745,21367,22153,54393,54725,66797,73205,80297,110876,215690,268902,269060,269116,319504	Adora2a,Ank1,App,Crhr2,Dlg4,Dnm1,Kcnc1,Kcnc3,Kcnh1,Kcnq2,Map1a,Map1b,Map2,Mapt,Robo1,Spock1,Cntn2,Tubb4a,Gabbr1,Cadm1,Cntnap2,C9orf72,Sptbn4,Scn2a,Nav1,Robo2,Dagla,Nfasc,Nrcam
10_Member	GO Cellular Components	GO:0030673	axolemma	-5.45666	-4.0549	10/21	11540,11733,16502,16504,16510,17762,19876,54393,66797,268902	Adora2a,Ank1,Kcnc1,Kcnc3,Kcnh1,Mapt,Robo1,Gabbr1,Cntnap2,Robo2
11_Summary	GO Cellular Components	GO:0031045	dense core granule	-9.85708	-8.25903	17/32	12652,12876,14299,16560,18386,18610,20254,20979,20980,20983,27062,53420,56175,60510,207227,235380,245049,19276,20255,20344,20617,22318,73456,380714,381677	Chga,Cpe,Ncs1,Kif1a,Oprd1,Pdyn,Scg2,Syt1,Syt2,Syt4,Cadps,Syt5,Bace2,Syt9,Stxbp5l,Dmxl2,Myrip,Ptprn2,Scg3,Selp,Snca,Vamp2,Izumo1,Rph3al,Vgf
11_Member	GO Cellular Components	GO:0031045	dense core granule	-9.85708	-8.25903	17/32	12652,12876,14299,16560,18386,18610,20254,20979,20980,20983,27062,53420,56175,60510,207227,235380,245049	Chga,Cpe,Ncs1,Kif1a,Oprd1,Pdyn,Scg2,Syt1,Syt2,Syt4,Cadps,Syt5,Bace2,Syt9,Stxbp5l,Dmxl2,Myrip
11_Member	GO Cellular Components	GO:0098992	neuronal dense core vesicle	-7.3141	-5.82519	10/15	12652,16560,18386,18610,20254,20983,27062,53420,207227,235380	Chga,Kif1a,Oprd1,Pdyn,Scg2,Syt4,Cadps,Syt5,Stxbp5l,Dmxl2
11_Member	GO Cellular Components	GO:0099012	neuronal dense core vesicle membrane	-3.12921	-1.94476	4/6	16560,20983,27062,53420	Kif1a,Syt4,Cadps,Syt5
11_Member	GO Cellular Components	GO:0030667	secretory granule membrane	-2.11012	-1.04894	15/87	12876,16560,19276,20255,20344,20617,20983,22318,27062,53420,60510,73456,245049,380714,381677	Cpe,Kif1a,Ptprn2,Scg3,Selp,Snca,Syt4,Vamp2,Cadps,Syt5,Syt9,Izumo1,Myrip,Rph3al,Vgf
11_Member	GO Cellular Components	GO:0032127	dense core granule membrane	-2.10674	-1.04894	4/10	16560,20983,27062,53420	Kif1a,Syt4,Cadps,Syt5
12_Summary	GO Cellular Components	GO:0043198	dendritic shaft	-9.76085	-8.17157	25/68	12287,12288,14799,14800,15165,15166,17754,17756,19088,20370,20541,26556,52882,53623,54393,57138,108071,108073,170835,192167,211134,216856,240057,277360,319984	Cacna1b,Cacna1c,Gria1,Gria2,Hcn1,Hcn2,Map1a,Map2,Prkar2b,Sez6,Slc8a1,Homer1,Rgs7bp,Gria3,Gabbr1,Slc12a5,Grm5,Grm7,Inpp5j,Nlgn1,Lzts1,Nlgn2,Syngap1,Prex1,Jph4
12_Member	GO Cellular Components	GO:0043198	dendritic shaft	-9.76085	-8.17157	25/68	12287,12288,14799,14800,15165,15166,17754,17756,19088,20370,20541,26556,52882,53623,54393,57138,108071,108073,170835,192167,211134,216856,240057,277360,319984	Cacna1b,Cacna1c,Gria1,Gria2,Hcn1,Hcn2,Map1a,Map2,Prkar2b,Sez6,Slc8a1,Homer1,Rgs7bp,Gria3,Gabbr1,Slc12a5,Grm5,Grm7,Inpp5j,Nlgn1,Lzts1,Nlgn2,Syngap1,Prex1,Jph4
13_Summary	GO Cellular Components	GO:0098685	Schaffer collateral - CA1 synapse	-9.56265	-7.98197	33/113	11784,12217,12287,12300,12322,12889,13176,14360,14800,17967,18039,18189,18530,20404,20616,20964,20965,20977,21960,54393,54725,73710,77531,83397,108071,208188,226180,229521,243961,319924,320127,380684,432530	Apba2,Bsn,Cacna1b,Cacng2,Camk2a,Cplx1,Dcc,Fyn,Gria2,Ncam1,Nefl,Nrxn1,Pcdh8,Sh3gl2,Snap91,Syn1,Syn2,Syp,Tnr,Gabbr1,Cadm1,Tubb2b,Anks1b,Akap12,Grm5,Ghsr,Ina,Syt11,Shank1,Apba1,Dgki,Nefh,Adcy1
13_Member	GO Cellular Components	GO:0098685	Schaffer collateral - CA1 synapse	-9.56265	-7.98197	33/113	11784,12217,12287,12300,12322,12889,13176,14360,14800,17967,18039,18189,18530,20404,20616,20964,20965,20977,21960,54393,54725,73710,77531,83397,108071,208188,226180,229521,243961,319924,320127,380684,432530	Apba2,Bsn,Cacna1b,Cacng2,Camk2a,Cplx1,Dcc,Fyn,Gria2,Ncam1,Nefl,Nrxn1,Pcdh8,Sh3gl2,Snap91,Syn1,Syn2,Syp,Tnr,Gabbr1,Cadm1,Tubb2b,Anks1b,Akap12,Grm5,Ghsr,Ina,Syt11,Shank1,Apba1,Dgki,Nefh,Adcy1
14_Summary	GO Cellular Components	GO:0032589	neuron projection membrane	-8.9755	-7.41965	24/68	11540,11733,12289,14397,14799,14810,15165,15166,15444,16502,16504,16510,17762,18386,18483,19876,54393,57138,66797,99738,107448,232813,268902,380702,17756,18102,19283,23805,23969,67220,73728,74002,99662,106957,108897,13489,13809,14432,18751,19132,20509,20607,54670,57440,58234,93887,170677,171429,223864,234593,268663,11820,12386,12558,12721,13800,14026,14163,16332,20614,22152,22349,22368,23921,2638…	Adora2a,Ank1,Cacna1d,Gabra4,Gria1,Grin1,Hcn1,Hcn2,Hpca,Kcnc1,Kcnc3,Kcnh1,Mapt,Oprd1,Palm,Robo1,Gabbr1,Slc12a5,Cntnap2,Kcnc4,Unc5a,Shisa7,Robo2,Shisa6,Map2,Nme1,Ptprz1,Apc2,Pacsin1,Plekho1,Psd,Psd2,Eps8l3,Slc39a6,Aif1l,Drd2,Enpep,Gap43,Prkcb,Prph,Slc19a1,Sstr3,Atp8b1,Ehd3,Shank3,Pcdhb16,Cdhr1,Slc26a6,Rapgef3,Ndrg4,Cdhr2,App,Ctnna2,Cdh2,Coro1a,Enah,Evl,Fgd1,Inppl1,Snap25,Tubb3,Vil1,Trpv2,Sh2b2,Fgd2…
14_Member	GO Cellular Components	GO:0032589	neuron projection membrane	-8.9755	-7.41965	24/68	11540,11733,12289,14397,14799,14810,15165,15166,15444,16502,16504,16510,17762,18386,18483,19876,54393,57138,66797,99738,107448,232813,268902,380702	Adora2a,Ank1,Cacna1d,Gabra4,Gria1,Grin1,Hcn1,Hcn2,Hpca,Kcnc1,Kcnc3,Kcnh1,Mapt,Oprd1,Palm,Robo1,Gabbr1,Slc12a5,Cntnap2,Kcnc4,Unc5a,Shisa7,Robo2,Shisa6
14_Member	GO Cellular Components	GO:0031256	leading edge membrane	-7.37088	-5.87503	35/149	11540,11733,12289,14397,14799,14810,15165,15166,15444,16502,16504,16510,17756,17762,18102,18386,18483,19283,19876,23805,23969,54393,57138,66797,67220,73728,74002,99662,99738,106957,107448,108897,232813,268902,380702	Adora2a,Ank1,Cacna1d,Gabra4,Gria1,Grin1,Hcn1,Hcn2,Hpca,Kcnc1,Kcnc3,Kcnh1,Map2,Mapt,Nme1,Oprd1,Palm,Ptprz1,Robo1,Apc2,Pacsin1,Gabbr1,Slc12a5,Cntnap2,Plekho1,Psd,Psd2,Eps8l3,Kcnc4,Slc39a6,Unc5a,Aif1l,Shisa7,Robo2,Shisa6
14_Member	GO Cellular Components	GO:0031253	cell projection membrane	-5.65423	-4.2293	51/298	11540,11733,12289,13489,13809,14397,14432,14799,14810,15165,15166,15444,16502,16504,16510,17756,17762,18102,18386,18483,18751,19132,19283,19876,20509,20607,23805,23969,54393,54670,57138,57440,58234,66797,67220,73728,74002,93887,99662,99738,106957,107448,108897,170677,171429,223864,232813,234593,268663,268902,380702	Adora2a,Ank1,Cacna1d,Drd2,Enpep,Gabra4,Gap43,Gria1,Grin1,Hcn1,Hcn2,Hpca,Kcnc1,Kcnc3,Kcnh1,Map2,Mapt,Nme1,Oprd1,Palm,Prkcb,Prph,Ptprz1,Robo1,Slc19a1,Sstr3,Apc2,Pacsin1,Gabbr1,Atp8b1,Slc12a5,Ehd3,Shank3,Cntnap2,Plekho1,Psd,Psd2,Pcdhb16,Eps8l3,Kcnc4,Slc39a6,Unc5a,Aif1l,Cdhr1,Slc26a6,Rapgef3,Shisa7,Ndrg4,Cdhr2,Robo2,Shisa6
14_Member	GO Cellular Components	GO:0031252	cell leading edge	-5.53386	-4.12067	62/392	11540,11733,11820,12289,12386,12558,12721,13800,14026,14163,14397,14799,14810,15165,15166,15444,16332,16502,16504,16510,17756,17762,18102,18386,18483,19283,19876,20614,22152,22349,22368,23805,23921,23969,26382,52822,54126,54393,57138,66797,67220,70394,73728,74002,78473,83767,99662,99738,106957,107448,108686,108897,170835,214593,223864,232813,234695,245880,260299,268902,380702,100040531	Adora2a,Ank1,App,Cacna1d,Ctnna2,Cdh2,Coro1a,Enah,Evl,Fgd1,Gabra4,Gria1,Grin1,Hcn1,Hcn2,Hpca,Inppl1,Kcnc1,Kcnc3,Kcnh1,Map2,Mapt,Nme1,Oprd1,Palm,Ptprz1,Robo1,Snap25,Tubb3,Vil1,Trpv2,Apc2,Sh2b2,Pacsin1,Fgd2,Rufy3,Arhgef7,Gabbr1,Slc12a5,Cntnap2,Plekho1,Kptn,Psd,Psd2,Skap1,Wasf1,Eps8l3,Kcnc4,Slc39a6,Unc5a,Ccdc88a,Aif1l,Inpp5j,Duox2,Rapgef3,Shisa7,Carmil2,Wasf3,Cadm4,Robo2,Shisa6,Dynlt1f
14_Member	GO Cellular Components	GO:0032590	dendrite membrane	-5.22011	-3.85094	15/47	12289,14397,14799,14810,15165,15166,15444,16502,16504,18386,18483,57138,99738,232813,380702	Cacna1d,Gabra4,Gria1,Grin1,Hcn1,Hcn2,Hpca,Kcnc1,Kcnc3,Oprd1,Palm,Slc12a5,Kcnc4,Shisa7,Shisa6
15_Summary	GO Cellular Components	GO:0043204	perikaryon	-8.86616	-7.31827	36/138	11898,12286,12323,12876,12922,13070,13489,13637,13807,14719,14800,14807,15444,16572,17755,17951,18011,18040,18549,18552,18585,18667,19711,21823,23984,26414,52822,52882,52897,53623,54652,57138,58226,73205,241489,380684	Ass1,Cacna1a,Camk2b,Cpe,Crhr2,Cyp11a1,Drd2,Efna2,Eno2,Got2,Gria2,Grik3,Hpca,Kif5a,Map1b,Naip5,Neurl1a,Nefm,Pcsk2,Pcsk5,Pde9a,Pgr,Resp18,Th,Pde10a,Mapk10,Rufy3,Rgs7bp,Rbfox3,Gria3,Cacna1f,Slc12a5,Cacna1h,C9orf72,Pde11a,Nefh
15_Member	GO Cellular Components	GO:0043204	perikaryon	-8.86616	-7.31827	36/138	11898,12286,12323,12876,12922,13070,13489,13637,13807,14719,14800,14807,15444,16572,17755,17951,18011,18040,18549,18552,18585,18667,19711,21823,23984,26414,52822,52882,52897,53623,54652,57138,58226,73205,241489,380684	Ass1,Cacna1a,Camk2b,Cpe,Crhr2,Cyp11a1,Drd2,Efna2,Eno2,Got2,Gria2,Grik3,Hpca,Kif5a,Map1b,Naip5,Neurl1a,Nefm,Pcsk2,Pcsk5,Pde9a,Pgr,Resp18,Th,Pde10a,Mapk10,Rufy3,Rgs7bp,Rbfox3,Gria3,Cacna1f,Slc12a5,Cacna1h,C9orf72,Pde11a,Nefh
16_Summary	GO Cellular Components	GO:0098878	neurotransmitter receptor complex	-8.3231	-6.79828	21/57	12300,13385,14799,14800,14804,14807,14810,14813,15561,53623,54377,56177,58234,81904,140723,192167,232813,242667,243961,244723,380702,11447,11820,12311,12804,13649,13848,14397,14400,14402,14588,16194,16590,16975,18073,18211,18213,18846,19276,19713,21814,22063,23920,26564,54393,58869,78473,108073,110789,110834,171469,223272,239217,239530,239845,242425,244646,246788,269275,329064,383348,436090	Cacng2,Dlg4,Gria1,Gria2,Grid2,Grik3,Grin1,Grin2c,Htr3a,Gria3,Cacng4,Olfm1,Shank3,Cacng7,Cacng5,Nlgn1,Shisa7,Dlgap3,Shank1,Olfm2,Shisa6,Chrnd,App,Calcr,Cntfr,Egfr,Ephb6,Gabra4,Gabrb1,Gabrb3,Gfra4,Il6ra,Kit,Lrp8,Nid1,Ntrk1,Ntrk3,Plxna3,Ptprn2,Ret,Tgfbr3,Trpc1,Insrr,Ror2,Gabbr1,Pex5l,Skap1,Grm7,Adgrv1,Chrna3,Gpr37l1,Itgbl1,Kctd12,Gpr20,Gpr156,Gabbr2,Pkd1l3,Trpv3,Acvr1c,Pkd2l1,Kctd16,Gpr62
16_Member	GO Cellular Components	GO:0098878	neurotransmitter receptor complex	-8.3231	-6.79828	21/57	12300,13385,14799,14800,14804,14807,14810,14813,15561,53623,54377,56177,58234,81904,140723,192167,232813,242667,243961,244723,380702	Cacng2,Dlg4,Gria1,Gria2,Grid2,Grik3,Grin1,Grin2c,Htr3a,Gria3,Cacng4,Olfm1,Shank3,Cacng7,Cacng5,Nlgn1,Shisa7,Dlgap3,Shank1,Olfm2,Shisa6
16_Member	GO Cellular Components	GO:0008328	ionotropic glutamate receptor complex	-7.84389	-6.3265	20/55	12300,13385,14799,14800,14804,14807,14810,14813,53623,54377,56177,58234,81904,140723,192167,232813,242667,243961,244723,380702	Cacng2,Dlg4,Gria1,Gria2,Grid2,Grik3,Grin1,Grin2c,Gria3,Cacng4,Olfm1,Shank3,Cacng7,Cacng5,Nlgn1,Shisa7,Dlgap3,Shank1,Olfm2,Shisa6
16_Member	GO Cellular Components	GO:0032281	AMPA glutamate receptor complex	-5.44988	-4.05413	12/30	12300,13385,14799,14800,53623,54377,56177,81904,140723,232813,244723,380702	Cacng2,Dlg4,Gria1,Gria2,Gria3,Cacng4,Olfm1,Cacng7,Cacng5,Shisa7,Olfm2,Shisa6
16_Member	GO Cellular Components	GO:0043235	receptor complex	-5.31547	-3.93031	62/398	11447,11820,12300,12311,12804,13385,13649,13848,14397,14400,14402,14588,14799,14800,14804,14807,14810,14813,15561,16194,16590,16975,18073,18211,18213,18846,19276,19713,21814,22063,23920,26564,53623,54377,54393,56177,58234,58869,78473,81904,108073,110789,110834,140723,171469,192167,223272,232813,239217,239530,239845,242425,242667,243961,244646,244723,246788,269275,329064,380702,383348,436090	Chrnd,App,Cacng2,Calcr,Cntfr,Dlg4,Egfr,Ephb6,Gabra4,Gabrb1,Gabrb3,Gfra4,Gria1,Gria2,Grid2,Grik3,Grin1,Grin2c,Htr3a,Il6ra,Kit,Lrp8,Nid1,Ntrk1,Ntrk3,Plxna3,Ptprn2,Ret,Tgfbr3,Trpc1,Insrr,Ror2,Gria3,Cacng4,Gabbr1,Olfm1,Shank3,Pex5l,Skap1,Cacng7,Grm7,Adgrv1,Chrna3,Cacng5,Gpr37l1,Nlgn1,Itgbl1,Shisa7,Kctd12,Gpr20,Gpr156,Gabbr2,Dlgap3,Shank1,Pkd1l3,Olfm2,Trpv3,Acvr1c,Pkd2l1,Shisa6,Kctd16,Gpr62
16_Member	GO Cellular Components	GO:0098802	plasma membrane receptor complex	-4.24826	-2.95461	33/185	11447,12300,12311,12804,13385,14799,14800,14804,14807,14810,14813,15561,16194,23920,53623,54377,54393,56177,58234,78473,81904,110834,140723,192167,223272,232813,239845,242425,242667,243961,244723,269275,380702	Chrnd,Cacng2,Calcr,Cntfr,Dlg4,Gria1,Gria2,Grid2,Grik3,Grin1,Grin2c,Htr3a,Il6ra,Insrr,Gria3,Cacng4,Gabbr1,Olfm1,Shank3,Skap1,Cacng7,Chrna3,Cacng5,Nlgn1,Itgbl1,Shisa7,Gpr156,Gabbr2,Dlgap3,Shank1,Olfm2,Acvr1c,Shisa6
17_Summary	GO Cellular Components	GO:0099569	presynaptic cytoskeleton	-6.9057	-5.42363	8/10	12217,18039,18040,24050,26875,116837,116838,242662,14402,14415,18189,93842,216856,229521,243621,269788,12386,54195,238988,382018,13807,64138,66991,76123,103988	Bsn,Nefl,Nefm,Septin3,Pclo,Rims1,Rims2,Rims3,Gabrb3,Gad1,Nrxn1,Igsf9,Nlgn2,Syt11,Iqsec3,Lhfpl4,Ctnna2,Gucy1b1,Erc2,Unc13a,Eno2,Ctsz,Khdc3,Gpsm2,Gck
17_Member	GO Cellular Components	GO:0099569	presynaptic cytoskeleton	-6.9057	-5.42363	8/10	12217,18039,18040,24050,26875,116837,116838,242662	Bsn,Nefl,Nefm,Septin3,Pclo,Rims1,Rims2,Rims3
17_Member	GO Cellular Components	GO:0060077	inhibitory synapse	-6.73972	-5.27755	12/24	12217,14402,14415,18189,26875,93842,116837,116838,216856,229521,243621,269788	Bsn,Gabrb3,Gad1,Nrxn1,Pclo,Igsf9,Rims1,Rims2,Nlgn2,Syt11,Iqsec3,Lhfpl4
17_Member	GO Cellular Components	GO:0048788	cytoskeleton of presynaptic active zone	-4.55859	-3.21973	5/6	12217,26875,116837,116838,242662	Bsn,Pclo,Rims1,Rims2,Rims3
17_Member	GO Cellular Components	GO:0098831	presynaptic active zone cytoplasmic component	-4.50417	-3.17496	9/21	12217,12386,26875,54195,116837,116838,238988,242662,382018	Bsn,Ctnna2,Pclo,Gucy1b1,Rims1,Rims2,Erc2,Rims3,Unc13a
17_Member	GO Cellular Components	GO:0099738	cell cortex region	-3.80304	-2.5401	14/54	12217,12386,13807,26875,54195,64138,66991,76123,103988,116837,116838,238988,242662,382018	Bsn,Ctnna2,Eno2,Pclo,Gucy1b1,Ctsz,Khdc3,Gpsm2,Gck,Rims1,Rims2,Erc2,Rims3,Unc13a
18_Summary	GO Cellular Components	GO:0099523	presynaptic cytosol	-6.73972	-5.27755	12/24	12322,14299,15114,17357,18750,18751,20404,77531,94090,104069,268882,327814,26556,242662	Camk2a,Ncs1,Hap1,Marcksl1,Prkca,Prkcb,Sh3gl2,Anks1b,Trim9,Sncb,Fbxo45,Ppfia2,Homer1,Rims3
18_Member	GO Cellular Components	GO:0099523	presynaptic cytosol	-6.73972	-5.27755	12/24	12322,14299,15114,17357,18750,18751,20404,77531,94090,104069,268882,327814	Camk2a,Ncs1,Hap1,Marcksl1,Prkca,Prkcb,Sh3gl2,Anks1b,Trim9,Sncb,Fbxo45,Ppfia2
18_Member	GO Cellular Components	GO:0099522	region of cytosol	-5.44475	-4.05413	14/40	12322,14299,15114,17357,18750,18751,20404,26556,77531,94090,104069,242662,268882,327814	Camk2a,Ncs1,Hap1,Marcksl1,Prkca,Prkcb,Sh3gl2,Homer1,Anks1b,Trim9,Sncb,Rims3,Fbxo45,Ppfia2
19_Summary	GO Cellular Components	GO:0034704	calcium channel complex	-6.51797	-5.06223	19/59	12286,12287,12288,12289,12293,12294,12296,12300,14226,20191,22066,54377,54652,56808,58226,81904,106757,171395,329064,12558,13617,14719,16508,16519,20271,20541,20840,98660,110876,11733,12672,13346,16773,18585,56485,56506,64082,110893,380698	Cacna1a,Cacna1b,Cacna1c,Cacna1d,Cacna2d1,Cacna2d3,Cacnb2,Cacng2,Fkbp1b,Ryr2,Trpc4,Cacng4,Cacna1f,Cacna2d2,Cacna1h,Cacng7,Catsperd,Pkd1l1,Pkd2l1,Cdh2,Ednra,Got2,Kcnd2,Kcnj3,Scn5a,Slc8a1,Stac,Atp1a2,Scn2a,Ank1,Chrm4,Des,Lama2,Pde9a,Slc2a5,Cib2,Popdc2,Slc8a3,Obscn
19_Member	GO Cellular Components	GO:0034704	calcium channel complex	-6.51797	-5.06223	19/59	12286,12287,12288,12289,12293,12294,12296,12300,14226,20191,22066,54377,54652,56808,58226,81904,106757,171395,329064	Cacna1a,Cacna1b,Cacna1c,Cacna1d,Cacna2d1,Cacna2d3,Cacnb2,Cacng2,Fkbp1b,Ryr2,Trpc4,Cacng4,Cacna1f,Cacna2d2,Cacna1h,Cacng7,Catsperd,Pkd1l1,Pkd2l1
19_Member	GO Cellular Components	GO:0005891	voltage-gated calcium channel complex	-5.59571	-4.17669	14/39	12286,12287,12288,12289,12293,12294,12296,12300,54377,54652,56808,58226,81904,106757	Cacna1a,Cacna1b,Cacna1c,Cacna1d,Cacna2d1,Cacna2d3,Cacnb2,Cacng2,Cacng4,Cacna1f,Cacna2d2,Cacna1h,Cacng7,Catsperd
19_Member	GO Cellular Components	GO:1990454	L-type voltage-gated calcium channel complex	-3.8682	-2.60114	6/11	12288,12289,12293,12296,54377,81904	Cacna1c,Cacna1d,Cacna2d1,Cacnb2,Cacng4,Cacng7
19_Member	GO Cellular Components	GO:0030315	T-tubule	-3.56793	-2.33276	16/70	12288,12289,12293,12296,12558,13617,14719,16508,16519,20271,20541,20840,54377,81904,98660,110876	Cacna1c,Cacna1d,Cacna2d1,Cacnb2,Cdh2,Ednra,Got2,Kcnd2,Kcnj3,Scn5a,Slc8a1,Stac,Cacng4,Cacng7,Atp1a2,Scn2a
19_Member	GO Cellular Components	GO:0042383	sarcolemma	-3.4658	-2.23446	28/162	11733,12288,12289,12293,12296,12558,12672,13346,13617,14719,16508,16519,16773,18585,20191,20271,20541,20840,54377,56485,56506,58226,64082,81904,98660,110876,110893,380698	Ank1,Cacna1c,Cacna1d,Cacna2d1,Cacnb2,Cdh2,Chrm4,Des,Ednra,Got2,Kcnd2,Kcnj3,Lama2,Pde9a,Ryr2,Scn5a,Slc8a1,Stac,Cacng4,Slc2a5,Cib2,Cacna1h,Popdc2,Cacng7,Atp1a2,Scn2a,Slc8a3,Obscn
20_Summary	GO Cellular Components	GO:0099513	polymeric cytoskeletal fiber	-6.46026	-5.01086	99/686	11464,11540,11636,12316,12721,12934,13193,13346,13426,13429,14027,14168,14260,14360,16551,16559,16560,16563,16572,16573,16574,16593,16907,17427,17754,17755,17756,17760,17762,18005,18039,18040,18102,18186,18546,18817,19132,19348,20541,20877,22142,22152,22153,23805,23921,24084,26564,29870,53857,54418,56226,66411,66468,66809,67951,68922,70218,70394,70762,70892,72119,73710,74376,78473,80297,80986,936…	Actc1,Adora2a,Ak1,Aspm,Coro1a,Dpysl2,Dcx,Des,Dync1i1,Dnm1,Evpl,Fgf13,Fmn1,Fyn,Kif11,Kif17,Kif1a,Kif2a,Kif5a,Kif5b,Kif5c,Klc1,Lmnb2,Mns1,Map1a,Map1b,Map2,Map6,Mapt,Nek2,Nefl,Nefm,Nme1,Nrp1,Pcp4,Plk1,Prph,Kif20a,Slc8a1,Aurkb,Tuba1a,Tubb3,Tubb4a,Apc2,Sh2b2,Tekt2,Ror2,Gtse1,Tuba8,Fmn2,Espn,Tbcb,Ska1,Krt20,Tubb6,Dnaic1,Kif18b,Kptn,Dclk2,Ttll7,Tpx2,Tubb2b,Myo18b,Skap1,Sptbn4,Ckap2,Lmod2,Lrrc49,Tubg2,Gc…
20_Member	GO Cellular Components	GO:0099513	polymeric cytoskeletal fiber	-6.46026	-5.01086	99/686	11464,11540,11636,12316,12721,12934,13193,13346,13426,13429,14027,14168,14260,14360,16551,16559,16560,16563,16572,16573,16574,16593,16907,17427,17754,17755,17756,17760,17762,18005,18039,18040,18102,18186,18546,18817,19132,19348,20541,20877,22142,22152,22153,23805,23921,24084,26564,29870,53857,54418,56226,66411,66468,66809,67951,68922,70218,70394,70762,70892,72119,73710,74376,78473,80297,80986,936…	Actc1,Adora2a,Ak1,Aspm,Coro1a,Dpysl2,Dcx,Des,Dync1i1,Dnm1,Evpl,Fgf13,Fmn1,Fyn,Kif11,Kif17,Kif1a,Kif2a,Kif5a,Kif5b,Kif5c,Klc1,Lmnb2,Mns1,Map1a,Map1b,Map2,Map6,Mapt,Nek2,Nefl,Nefm,Nme1,Nrp1,Pcp4,Plk1,Prph,Kif20a,Slc8a1,Aurkb,Tuba1a,Tubb3,Tubb4a,Apc2,Sh2b2,Tekt2,Ror2,Gtse1,Tuba8,Fmn2,Espn,Tbcb,Ska1,Krt20,Tubb6,Dnaic1,Kif18b,Kptn,Dclk2,Ttll7,Tpx2,Tubb2b,Myo18b,Skap1,Sptbn4,Ckap2,Lmod2,Lrrc49,Tubg2,Gc…
20_Member	GO Cellular Components	GO:0005874	microtubule	-5.95048	-4.50733	67/423	12316,12934,13193,13426,13429,14168,16551,16559,16560,16563,16572,16573,16574,16593,17754,17755,17756,17760,17762,18005,18817,19348,20541,20877,22142,22152,22153,23805,24084,26564,29870,53857,66411,66468,67951,68922,70218,70762,70892,72119,73710,78473,80986,102747,103768,108907,108911,110033,110891,110893,214444,215690,225362,227634,235180,237436,237868,240121,241727,269152,269713,406217,545389,5…	Aspm,Dpysl2,Dcx,Dync1i1,Dnm1,Fgf13,Kif11,Kif17,Kif1a,Kif2a,Kif5a,Kif5b,Kif5c,Klc1,Map1a,Map1b,Map2,Map6,Mapt,Nek2,Plk1,Kif20a,Slc8a1,Aurkb,Tuba1a,Tubb3,Tubb4a,Apc2,Tekt2,Ror2,Gtse1,Tuba8,Tbcb,Ska1,Tubb6,Dnaic1,Kif18b,Dclk2,Ttll7,Tpx2,Tubb2b,Skap1,Ckap2,Lrrc49,Tubg2,Nusap1,Rcc2,Kif22,Slc8a2,Slc8a3,Cdk5rap2,Nav1,Reep2,Camsap1,Fez1,Gas2l3,Sarm1,Fsd1,Snph,Kif26b,Clip2,Bex4,Cep170,Tubb1,Kif26a,Dynlt1f…

## Sheet: Downreg_genes_GO_Bio.Pro.
GroupID	Category	Term	Description	LogP	Log(q-value)	InTerm_InList	Genes	Symbols
1_Summary	GO Biological Processes	GO:0048812	neuron projection morphogenesis	-35.406	-31.4526	168/690	11302,11540,11820,11838,11858,11878,11925,12162,12286,12322,12323,12386,12558,12561,12569,12661,12933,12934,13131,13176,13193,13385,13489,13637,13643,13649,13654,13800,14009,14026,14168,14260,14360,14365,14432,14810,15229,15572,16005,16560,16572,16573,16574,16773,16870,16975,17754,17755,17756,17760,17762,17967,17984,18007,18039,18040,18164,18186,18209,18211,18213,18261,18481,18750,18846,19242,192…	Aatk,Adora2a,App,Arc,Rnd2,Arx,Neurog3,Bmp7,Cacna1a,Camk2a,Camk2b,Ctnna2,Cdh2,Cdh4,Cdk5r1,Chl1,Crmp1,Dpysl2,Dab1,Dcc,Dcx,Dlg4,Drd2,Efna2,Efnb3,Egfr,Egr2,Enah,Etv1,Evl,Fgf13,Fmn1,Fyn,Fzd3,Gap43,Grin1,Foxd1,Elavl4,Igfals,Kif1a,Kif5a,Kif5b,Kif5c,Lama2,Lhx2,Lrp8,Map1a,Map1b,Map2,Map6,Mapt,Ncam1,Ndn,Neo1,Nefl,Nefm,Nptx1,Nrp1,Ntn3,Ntrk1,Ntrk3,Ocm,Pak3,Prkca,Plxna3,Ptn,Ptprz1,Ret,Robo1,Sema5a,Sema5b,Sema…
1_Member	GO Biological Processes	GO:0048812	neuron projection morphogenesis	-35.406	-31.4526	168/690	11302,11540,11820,11838,11858,11878,11925,12162,12286,12322,12323,12386,12558,12561,12569,12661,12933,12934,13131,13176,13193,13385,13489,13637,13643,13649,13654,13800,14009,14026,14168,14260,14360,14365,14432,14810,15229,15572,16005,16560,16572,16573,16574,16773,16870,16975,17754,17755,17756,17760,17762,17967,17984,18007,18039,18040,18164,18186,18209,18211,18213,18261,18481,18750,18846,19242,192…	Aatk,Adora2a,App,Arc,Rnd2,Arx,Neurog3,Bmp7,Cacna1a,Camk2a,Camk2b,Ctnna2,Cdh2,Cdh4,Cdk5r1,Chl1,Crmp1,Dpysl2,Dab1,Dcc,Dcx,Dlg4,Drd2,Efna2,Efnb3,Egfr,Egr2,Enah,Etv1,Evl,Fgf13,Fmn1,Fyn,Fzd3,Gap43,Grin1,Foxd1,Elavl4,Igfals,Kif1a,Kif5a,Kif5b,Kif5c,Lama2,Lhx2,Lrp8,Map1a,Map1b,Map2,Map6,Mapt,Ncam1,Ndn,Neo1,Nefl,Nefm,Nptx1,Nrp1,Ntn3,Ntrk1,Ntrk3,Ocm,Pak3,Prkca,Plxna3,Ptn,Ptprz1,Ret,Robo1,Sema5a,Sema5b,Sema…
1_Member	GO Biological Processes	GO:0120039	plasma membrane bounded cell projection morphogenesis	-35.3501	-31.4526	170/704	11302,11540,11820,11838,11858,11878,11925,12162,12286,12322,12323,12386,12558,12561,12569,12661,12933,12934,13131,13176,13193,13385,13489,13637,13643,13649,13654,13800,14009,14026,14168,14260,14360,14365,14432,14810,15229,15572,16005,16560,16572,16573,16574,16773,16870,16975,17754,17755,17756,17760,17762,17967,17984,18007,18039,18040,18164,18186,18209,18211,18213,18261,18481,18750,18846,19242,192…	Aatk,Adora2a,App,Arc,Rnd2,Arx,Neurog3,Bmp7,Cacna1a,Camk2a,Camk2b,Ctnna2,Cdh2,Cdh4,Cdk5r1,Chl1,Crmp1,Dpysl2,Dab1,Dcc,Dcx,Dlg4,Drd2,Efna2,Efnb3,Egfr,Egr2,Enah,Etv1,Evl,Fgf13,Fmn1,Fyn,Fzd3,Gap43,Grin1,Foxd1,Elavl4,Igfals,Kif1a,Kif5a,Kif5b,Kif5c,Lama2,Lhx2,Lrp8,Map1a,Map1b,Map2,Map6,Mapt,Ncam1,Ndn,Neo1,Nefl,Nefm,Nptx1,Nrp1,Ntn3,Ntrk1,Ntrk3,Ocm,Pak3,Prkca,Plxna3,Ptn,Ptprz1,Ret,Robo1,Sema5a,Sema5b,Sema…
1_Member	GO Biological Processes	GO:0048858	cell projection morphogenesis	-34.9358	-31.2144	170/709	11302,11540,11820,11838,11858,11878,11925,12162,12286,12322,12323,12386,12558,12561,12569,12661,12933,12934,13131,13176,13193,13385,13489,13637,13643,13649,13654,13800,14009,14026,14168,14260,14360,14365,14432,14810,15229,15572,16005,16560,16572,16573,16574,16773,16870,16975,17754,17755,17756,17760,17762,17967,17984,18007,18039,18040,18164,18186,18209,18211,18213,18261,18481,18750,18846,19242,192…	Aatk,Adora2a,App,Arc,Rnd2,Arx,Neurog3,Bmp7,Cacna1a,Camk2a,Camk2b,Ctnna2,Cdh2,Cdh4,Cdk5r1,Chl1,Crmp1,Dpysl2,Dab1,Dcc,Dcx,Dlg4,Drd2,Efna2,Efnb3,Egfr,Egr2,Enah,Etv1,Evl,Fgf13,Fmn1,Fyn,Fzd3,Gap43,Grin1,Foxd1,Elavl4,Igfals,Kif1a,Kif5a,Kif5b,Kif5c,Lama2,Lhx2,Lrp8,Map1a,Map1b,Map2,Map6,Mapt,Ncam1,Ndn,Neo1,Nefl,Nefm,Nptx1,Nrp1,Ntn3,Ntrk1,Ntrk3,Ocm,Pak3,Prkca,Plxna3,Ptn,Ptprz1,Ret,Robo1,Sema5a,Sema5b,Sema…
1_Member	GO Biological Processes	GO:0032990	cell part morphogenesis	-34.1675	-30.5711	172/732	11302,11540,11820,11838,11858,11878,11925,12028,12162,12286,12322,12323,12386,12558,12561,12569,12661,12933,12934,13131,13176,13193,13385,13489,13637,13643,13649,13654,13800,14009,14026,14168,14260,14360,14365,14432,14810,15229,15572,16005,16560,16572,16573,16574,16773,16870,16975,17754,17755,17756,17760,17762,17967,17984,18007,18039,18040,18164,18186,18209,18211,18213,18261,18481,18750,18846,192…	Aatk,Adora2a,App,Arc,Rnd2,Arx,Neurog3,Bax,Bmp7,Cacna1a,Camk2a,Camk2b,Ctnna2,Cdh2,Cdh4,Cdk5r1,Chl1,Crmp1,Dpysl2,Dab1,Dcc,Dcx,Dlg4,Drd2,Efna2,Efnb3,Egfr,Egr2,Enah,Etv1,Evl,Fgf13,Fmn1,Fyn,Fzd3,Gap43,Grin1,Foxd1,Elavl4,Igfals,Kif1a,Kif5a,Kif5b,Kif5c,Lama2,Lhx2,Lrp8,Map1a,Map1b,Map2,Map6,Mapt,Ncam1,Ndn,Neo1,Nefl,Nefm,Nptx1,Nrp1,Ntn3,Ntrk1,Ntrk3,Ocm,Pak3,Prkca,Plxna3,Ptn,Ptprz1,Ret,Robo1,Sema5a,Sema5b,…
1_Member	GO Biological Processes	GO:0048667	cell morphogenesis involved in neuron differentiation	-29.9084	-26.4089	151/643	11302,11820,11838,11858,11878,11925,11994,12162,12286,12322,12323,12386,12558,12561,12569,12661,12933,12934,13131,13176,13193,13385,13489,13637,13643,13654,13800,14009,14026,14168,14260,14360,14365,14432,14810,15229,15572,16005,16560,16572,16573,16574,16773,16870,16975,17754,17755,17756,17760,17762,17967,17984,18007,18039,18040,18164,18186,18209,18211,18213,18261,18481,18750,18846,19242,19283,196…	Aatk,App,Arc,Rnd2,Arx,Neurog3,Pcdh15,Bmp7,Cacna1a,Camk2a,Camk2b,Ctnna2,Cdh2,Cdh4,Cdk5r1,Chl1,Crmp1,Dpysl2,Dab1,Dcc,Dcx,Dlg4,Drd2,Efna2,Efnb3,Egr2,Enah,Etv1,Evl,Fgf13,Fmn1,Fyn,Fzd3,Gap43,Grin1,Foxd1,Elavl4,Igfals,Kif1a,Kif5a,Kif5b,Kif5c,Lama2,Lhx2,Lrp8,Map1a,Map1b,Map2,Map6,Mapt,Ncam1,Ndn,Neo1,Nefl,Nefm,Nptx1,Nrp1,Ntn3,Ntrk1,Ntrk3,Ocm,Pak3,Prkca,Plxna3,Ptn,Ptprz1,Rb1,Ret,Robo1,Sema5a,Sema5b,Sema6b…
1_Member	GO Biological Processes	GO:0061564	axon development	-25.6537	-22.5497	125/521	11302,11820,11858,11878,12162,12286,12386,12558,12561,12569,12661,12933,12934,13131,13176,13193,13489,13637,13643,13654,13800,14009,14026,14168,14226,14365,14432,14810,15229,16005,16572,16573,16574,16773,16870,17754,17755,17756,17760,17762,17967,17984,18007,18039,18040,18164,18186,18209,18211,18213,18261,18481,18750,18846,19242,19283,19713,19716,19876,20356,20357,20359,20562,20616,20807,20910,213…	Aatk,App,Rnd2,Arx,Bmp7,Cacna1a,Ctnna2,Cdh2,Cdh4,Cdk5r1,Chl1,Crmp1,Dpysl2,Dab1,Dcc,Dcx,Drd2,Efna2,Efnb3,Egr2,Enah,Etv1,Evl,Fgf13,Fkbp1b,Fzd3,Gap43,Grin1,Foxd1,Igfals,Kif5a,Kif5b,Kif5c,Lama2,Lhx2,Map1a,Map1b,Map2,Map6,Mapt,Ncam1,Ndn,Neo1,Nefl,Nefm,Nptx1,Nrp1,Ntn3,Ntrk1,Ntrk3,Ocm,Pak3,Prkca,Plxna3,Ptn,Ptprz1,Ret,Bex1,Robo1,Sema5a,Sema5b,Sema6b,Slit1,Snap91,Srf,Stxbp1,Cntn2,Nr2e1,Tnr,Tubb3,Uchl1,Trpv…
1_Member	GO Biological Processes	GO:0007409	axonogenesis	-25.2113	-22.1889	118/480	11302,11820,11858,11878,12162,12286,12386,12558,12561,12569,12661,12933,12934,13131,13176,13193,13489,13637,13643,13654,13800,14009,14026,14168,14365,14432,14810,15229,16005,16572,16573,16574,16773,16870,17754,17755,17756,17760,17762,17967,17984,18007,18039,18040,18164,18186,18209,18211,18213,18261,18481,18750,18846,19283,19713,19876,20356,20357,20359,20562,20616,20807,20910,21367,21907,21960,221…	Aatk,App,Rnd2,Arx,Bmp7,Cacna1a,Ctnna2,Cdh2,Cdh4,Cdk5r1,Chl1,Crmp1,Dpysl2,Dab1,Dcc,Dcx,Drd2,Efna2,Efnb3,Egr2,Enah,Etv1,Evl,Fgf13,Fzd3,Gap43,Grin1,Foxd1,Igfals,Kif5a,Kif5b,Kif5c,Lama2,Lhx2,Map1a,Map1b,Map2,Map6,Mapt,Ncam1,Ndn,Neo1,Nefl,Nefm,Nptx1,Nrp1,Ntn3,Ntrk1,Ntrk3,Ocm,Pak3,Prkca,Plxna3,Ptprz1,Ret,Robo1,Sema5a,Sema5b,Sema6b,Slit1,Snap91,Srf,Stxbp1,Cntn2,Nr2e1,Tnr,Tubb3,Uchl1,Trpv2,Wnt3,Zic2,Tenm…
1_Member	GO Biological Processes	GO:0097485	neuron projection guidance	-17.1733	-14.5659	68/250	11820,11878,12162,12561,12569,12661,12933,12934,13176,13637,13643,13654,13800,14009,14026,14365,14432,15229,16005,16572,16573,16574,16773,16870,17967,18007,18186,18209,18211,18261,18846,19876,20356,20357,20359,20562,21367,22152,22415,22772,23964,26456,26757,56363,56839,58235,65254,71436,73296,73710,74464,76884,107448,107515,107934,108655,108699,114873,218877,225743,230157,237847,244682,268902,269…	App,Arx,Bmp7,Cdh4,Cdk5r1,Chl1,Crmp1,Dpysl2,Dcc,Efna2,Efnb3,Egr2,Enah,Etv1,Evl,Fzd3,Gap43,Foxd1,Igfals,Kif5a,Kif5b,Kif5c,Lama2,Lhx2,Ncam1,Neo1,Nrp1,Ntn3,Ntrk1,Ocm,Plxna3,Robo1,Sema5a,Sema5b,Sema6b,Slit1,Cntn2,Tubb3,Wnt3,Zic2,Tenm2,Sema4g,Dpysl4,Tmeff2,Lgi1,Nectin1,Dpysl5,Flrt3,Rhobtb3,Tubb2b,Zswim5,Cyfip2,Unc5a,Lgr4,Celsr3,Foxp1,Chn1,Dscaml1,Sema3g,Rnf165,Tmeff1,Rtn4rl1,Cntn5,Robo2,Nfasc,Cntn4,Lrt…
1_Member	GO Biological Processes	GO:0007411	axon guidance	-16.1612	-13.6254	66/248	11820,11878,12162,12561,12569,12661,12933,12934,13176,13637,13643,13654,13800,14009,14026,14365,14432,15229,16005,16572,16573,16574,16773,16870,17967,18007,18186,18209,18211,18261,18846,19876,20356,20359,20562,21367,22152,22415,22772,23964,26456,56363,56839,58235,65254,71436,73296,73710,74464,76884,107448,107515,107934,108655,108699,114873,218877,225743,230157,237847,244682,268902,269116,269784,3…	App,Arx,Bmp7,Cdh4,Cdk5r1,Chl1,Crmp1,Dpysl2,Dcc,Efna2,Efnb3,Egr2,Enah,Etv1,Evl,Fzd3,Gap43,Foxd1,Igfals,Kif5a,Kif5b,Kif5c,Lama2,Lhx2,Ncam1,Neo1,Nrp1,Ntn3,Ntrk1,Ocm,Plxna3,Robo1,Sema5a,Sema6b,Slit1,Cntn2,Tubb3,Wnt3,Zic2,Tenm2,Sema4g,Tmeff2,Lgi1,Nectin1,Dpysl5,Flrt3,Rhobtb3,Tubb2b,Zswim5,Cyfip2,Unc5a,Lgr4,Celsr3,Foxp1,Chn1,Dscaml1,Sema3g,Rnf165,Tmeff1,Rtn4rl1,Cntn5,Robo2,Nfasc,Cntn4,Lrtm1,Nrcam
1_Member	GO Biological Processes	GO:0042330	taxis	-10.3721	-8.12785	102/603	11600,11820,11878,12162,12374,12554,12561,12569,12652,12661,12721,12933,12934,13176,13609,13616,13617,13637,13643,13654,13655,13800,14009,14026,14365,14432,15229,15234,15417,16005,16572,16573,16574,16590,16773,16870,17967,18007,18133,18186,18209,18211,18213,18261,18654,18750,18846,19242,19876,20254,20356,20357,20359,20562,21367,21803,21828,22152,22324,22415,22772,23892,23964,26456,26757,50501,559…	Angpt1,App,Arx,Bmp7,Casr,Cdh13,Cdh4,Cdk5r1,Chga,Chl1,Coro1a,Crmp1,Dpysl2,Dcc,S1pr1,Edn3,Ednra,Efna2,Efnb3,Egr2,Egr3,Enah,Etv1,Evl,Fzd3,Gap43,Foxd1,Hgf,Hoxb9,Igfals,Kif5a,Kif5b,Kif5c,Kit,Lama2,Lhx2,Ncam1,Neo1,Ccn3,Nrp1,Ntn3,Ntrk1,Ntrk3,Ocm,Pgf,Prkca,Plxna3,Ptn,Robo1,Scg2,Sema5a,Sema5b,Sema6b,Slit1,Cntn2,Tgfb1,Thbs4,Tubb3,Vav1,Wnt3,Zic2,Grem1,Tenm2,Sema4g,Dpysl4,Prok2,Cxcl13,Tmeff2,Lgi1,Nectin1,Dpy…
1_Member	GO Biological Processes	GO:0006935	chemotaxis	-10.1517	-7.92173	101/600	11600,11820,11878,12162,12374,12554,12561,12569,12652,12661,12721,12933,12934,13176,13609,13616,13617,13637,13643,13654,13655,13800,14009,14026,14365,14432,15229,15234,15417,16005,16572,16573,16574,16590,16773,16870,17967,18007,18133,18186,18209,18211,18213,18261,18654,18750,18846,19242,19876,20254,20356,20357,20359,20562,21367,21803,21828,22152,22324,22415,22772,23892,23964,26456,26757,50501,559…	Angpt1,App,Arx,Bmp7,Casr,Cdh13,Cdh4,Cdk5r1,Chga,Chl1,Coro1a,Crmp1,Dpysl2,Dcc,S1pr1,Edn3,Ednra,Efna2,Efnb3,Egr2,Egr3,Enah,Etv1,Evl,Fzd3,Gap43,Foxd1,Hgf,Hoxb9,Igfals,Kif5a,Kif5b,Kif5c,Kit,Lama2,Lhx2,Ncam1,Neo1,Ccn3,Nrp1,Ntn3,Ntrk1,Ntrk3,Ocm,Pgf,Prkca,Plxna3,Ptn,Robo1,Scg2,Sema5a,Sema5b,Sema6b,Slit1,Cntn2,Tgfb1,Thbs4,Tubb3,Vav1,Wnt3,Zic2,Grem1,Tenm2,Sema4g,Dpysl4,Prok2,Cxcl13,Tmeff2,Lgi1,Nectin1,Dpy…
2_Summary	GO Biological Processes	GO:0050808	synapse organization	-29.1202	-25.6999	124/475	11820,11838,12217,12286,12296,12300,12310,12323,12386,12404,12558,12569,13385,13400,13489,14168,14360,14402,14432,14658,14804,14810,16560,16716,16917,16975,16979,16981,17762,18011,18039,18164,18186,18189,18190,18191,18211,18213,18481,18483,18530,18750,19242,19894,20370,20471,20616,20617,20964,21367,21826,21960,22142,23888,26556,26875,29867,50791,52398,54126,54725,55983,56363,56508,56808,58234,582…	App,Arc,Bsn,Cacna1a,Cacnb2,Cacng2,Calca,Camk2b,Ctnna2,Cbln1,Cdh2,Cdk5r1,Dlg4,Dmpk,Drd2,Fgf13,Fyn,Gabrb3,Gap43,Glrb,Grid2,Grin1,Kif1a,Ky,Lmx1b,Lrp8,Lrrn1,Lrrn3,Mapt,Neurl1a,Nefl,Nptx1,Nrp1,Nrxn1,Nrxn2,Nrxn3,Ntrk1,Ntrk3,Pak3,Palm,Pcdh8,Prkca,Ptn,Rph3a,Sez6,Six1,Snap91,Snca,Syn1,Cntn2,Thbs2,Tnr,Tuba1a,Gpc6,Homer1,Pclo,Cabp1,Magi2,Septin11,Arhgef7,Cadm1,Pdzrn3,Tmeff2,Rapgef4,Cacna2d2,Shank3,Nectin1,D…
2_Member	GO Biological Processes	GO:0050808	synapse organization	-29.1202	-25.6999	124/475	11820,11838,12217,12286,12296,12300,12310,12323,12386,12404,12558,12569,13385,13400,13489,14168,14360,14402,14432,14658,14804,14810,16560,16716,16917,16975,16979,16981,17762,18011,18039,18164,18186,18189,18190,18191,18211,18213,18481,18483,18530,18750,19242,19894,20370,20471,20616,20617,20964,21367,21826,21960,22142,23888,26556,26875,29867,50791,52398,54126,54725,55983,56363,56508,56808,58234,582…	App,Arc,Bsn,Cacna1a,Cacnb2,Cacng2,Calca,Camk2b,Ctnna2,Cbln1,Cdh2,Cdk5r1,Dlg4,Dmpk,Drd2,Fgf13,Fyn,Gabrb3,Gap43,Glrb,Grid2,Grin1,Kif1a,Ky,Lmx1b,Lrp8,Lrrn1,Lrrn3,Mapt,Neurl1a,Nefl,Nptx1,Nrp1,Nrxn1,Nrxn2,Nrxn3,Ntrk1,Ntrk3,Pak3,Palm,Pcdh8,Prkca,Ptn,Rph3a,Sez6,Six1,Snap91,Snca,Syn1,Cntn2,Thbs2,Tnr,Tuba1a,Gpc6,Homer1,Pclo,Cabp1,Magi2,Septin11,Arhgef7,Cadm1,Pdzrn3,Tmeff2,Rapgef4,Cacna2d2,Shank3,Nectin1,D…
2_Member	GO Biological Processes	GO:0007416	synapse assembly	-18.3434	-15.7013	59/187	11820,12217,12286,12404,12558,14168,14402,14432,14804,14810,16979,16981,17762,18164,18189,18190,18191,18211,18213,18750,20471,20617,21826,23888,26875,50791,54725,58234,58235,64085,71436,73340,74342,74762,93887,105827,107831,192167,208188,210933,216856,225872,228942,230775,233067,239250,242384,243961,244682,268882,269788,272381,319476,320772,330814,378937,396184,554327,574437	App,Bsn,Cacna1a,Cbln1,Cdh2,Fgf13,Gabrb3,Gap43,Grid2,Grin1,Lrrn1,Lrrn3,Mapt,Nptx1,Nrxn1,Nrxn2,Nrxn3,Ntrk1,Ntrk3,Prkca,Six1,Snca,Thbs2,Gpc6,Pclo,Magi2,Cadm1,Shank3,Nectin1,Clstn2,Flrt3,Nptxr,Lrrtm1,Mdga1,Pcdhb16,Amigo2,Adgrb1,Nlgn1,Ghsr,Adgrb3,Nlgn2,Npas4,Cbln4,Adgrb2,Lrfn3,Slitrk6,Lingo2,Shank1,Cntn5,Fbxo45,Lhfpl4,Lrrc4b,Lrtm1,Mdga2,Adgrl1,Lrrc24,Flrt1,2610042L04Rik,Xlr3b
2_Member	GO Biological Processes	GO:0050803	regulation of synapse structure or activity	-16.6312	-14.0762	73/287	11820,11838,12323,12386,12404,12558,12569,13400,13429,13489,14360,14432,14804,14810,16560,16975,16979,16981,18011,18164,18189,18211,18213,18481,18530,18750,19242,20471,20616,20617,21826,22142,23888,26556,50791,52398,56508,58234,58235,64085,71436,73340,74342,74762,93842,105827,107831,170571,192167,208188,210933,216856,230775,232813,233067,239250,240057,242384,242662,269788,272381,319476,319504,320…	App,Arc,Camk2b,Ctnna2,Cbln1,Cdh2,Cdk5r1,Dmpk,Dnm1,Drd2,Fyn,Gap43,Grid2,Grin1,Kif1a,Lrp8,Lrrn1,Lrrn3,Neurl1a,Nptx1,Nrxn1,Ntrk1,Ntrk3,Pak3,Pcdh8,Prkca,Ptn,Six1,Snap91,Snca,Thbs2,Tuba1a,Gpc6,Homer1,Magi2,Septin11,Rapgef4,Shank3,Nectin1,Clstn2,Flrt3,Nptxr,Lrrtm1,Mdga1,Igsf9,Amigo2,Adgrb1,Cntnap4,Nlgn1,Ghsr,Adgrb3,Nlgn2,Adgrb2,Shisa7,Lrfn3,Slitrk6,Syngap1,Lingo2,Rims3,Lhfpl4,Lrrc4b,Lrtm1,Nrcam,Mdga2,P…
2_Member	GO Biological Processes	GO:0050807	regulation of synapse organization	-15.9908	-13.4644	70/275	11820,11838,12323,12386,12404,12558,12569,13400,13489,14360,14432,14804,14810,16560,16975,16979,16981,18011,18164,18189,18211,18213,18481,18530,18750,19242,20471,20616,20617,21826,22142,23888,26556,50791,52398,56508,58234,58235,64085,71436,73340,74342,74762,93842,105827,107831,170571,192167,208188,210933,216856,230775,232813,233067,239250,242384,242662,269788,272381,319476,319504,320772,327814,33…	App,Arc,Camk2b,Ctnna2,Cbln1,Cdh2,Cdk5r1,Dmpk,Drd2,Fyn,Gap43,Grid2,Grin1,Kif1a,Lrp8,Lrrn1,Lrrn3,Neurl1a,Nptx1,Nrxn1,Ntrk1,Ntrk3,Pak3,Pcdh8,Prkca,Ptn,Six1,Snap91,Snca,Thbs2,Tuba1a,Gpc6,Homer1,Magi2,Septin11,Rapgef4,Shank3,Nectin1,Clstn2,Flrt3,Nptxr,Lrrtm1,Mdga1,Igsf9,Amigo2,Adgrb1,Cntnap4,Nlgn1,Ghsr,Adgrb3,Nlgn2,Adgrb2,Shisa7,Lrfn3,Slitrk6,Lingo2,Rims3,Lhfpl4,Lrrc4b,Lrtm1,Nrcam,Mdga2,Ppfia2,Adgrl1,…
2_Member	GO Biological Processes	GO:0051963	regulation of synapse assembly	-13.2754	-10.8899	40/122	11820,12404,14432,14804,14810,16979,16981,18164,18189,18211,18213,18750,20471,20617,21826,23888,58235,64085,71436,73340,74342,74762,105827,107831,192167,208188,210933,216856,230775,233067,239250,242384,269788,272381,319476,320772,330814,378937,396184,574437	App,Cbln1,Gap43,Grid2,Grin1,Lrrn1,Lrrn3,Nptx1,Nrxn1,Ntrk1,Ntrk3,Prkca,Six1,Snca,Thbs2,Gpc6,Nectin1,Clstn2,Flrt3,Nptxr,Lrrtm1,Mdga1,Amigo2,Adgrb1,Nlgn1,Ghsr,Adgrb3,Nlgn2,Adgrb2,Lrfn3,Slitrk6,Lingo2,Lhfpl4,Lrrc4b,Lrtm1,Mdga2,Adgrl1,Lrrc24,Flrt1,Xlr3b
2_Member	GO Biological Processes	GO:0051965	positive regulation of synapse assembly	-8.90939	-6.74028	26/79	12404,14804,16979,16981,18189,18211,18213,18750,21826,64085,71436,74342,105827,107831,192167,210933,216856,230775,239250,242384,272381,319476,330814,378937,396184,574437	Cbln1,Grid2,Lrrn1,Lrrn3,Nrxn1,Ntrk1,Ntrk3,Prkca,Thbs2,Clstn2,Flrt3,Lrrtm1,Amigo2,Adgrb1,Nlgn1,Adgrb3,Nlgn2,Adgrb2,Slitrk6,Lingo2,Lrrc4b,Lrtm1,Adgrl1,Lrrc24,Flrt1,Xlr3b
2_Member	GO Biological Processes	GO:0099068	postsynapse assembly	-8.3105	-6.19119	16/34	12404,12558,14432,14804,18164,18189,18190,18213,50791,58234,73340,74342,192167,216856,243961,272381	Cbln1,Cdh2,Gap43,Grid2,Nptx1,Nrxn1,Nrxn2,Ntrk3,Magi2,Shank3,Nptxr,Lrrtm1,Nlgn1,Nlgn2,Shank1,Lrrc4b
2_Member	GO Biological Processes	GO:0099173	postsynapse organization	-8.14955	-6.04796	44/200	11820,11838,12323,12404,12558,12569,13385,14360,14432,14658,14804,14810,16560,16975,18164,18186,18189,18190,18213,18481,19242,19894,26556,50791,54126,54725,56508,58234,73340,74342,107831,192167,208188,216856,232813,240057,243961,269788,272381,319504,327814,333605,380702,574437	App,Arc,Camk2b,Cbln1,Cdh2,Cdk5r1,Dlg4,Fyn,Gap43,Glrb,Grid2,Grin1,Kif1a,Lrp8,Nptx1,Nrp1,Nrxn1,Nrxn2,Ntrk3,Pak3,Ptn,Rph3a,Homer1,Magi2,Arhgef7,Cadm1,Rapgef4,Shank3,Nptxr,Lrrtm1,Adgrb1,Nlgn1,Ghsr,Nlgn2,Shisa7,Syngap1,Shank1,Lhfpl4,Lrrc4b,Nrcam,Ppfia2,Frmpd4,Shisa6,Xlr3b
2_Member	GO Biological Processes	GO:0098698	postsynaptic specialization assembly	-7.77236	-5.71059	14/28	12404,14432,14804,18164,18189,18190,18213,58234,73340,74342,192167,216856,243961,272381	Cbln1,Gap43,Grid2,Nptx1,Nrxn1,Nrxn2,Ntrk3,Shank3,Nptxr,Lrrtm1,Nlgn1,Nlgn2,Shank1,Lrrc4b
2_Member	GO Biological Processes	GO:0099084	postsynaptic specialization organization	-7.7595	-5.70089	17/41	12404,12558,14432,14804,18164,18189,18190,18213,54725,58234,73340,74342,192167,216856,240057,243961,272381	Cbln1,Cdh2,Gap43,Grid2,Nptx1,Nrxn1,Nrxn2,Ntrk3,Cadm1,Shank3,Nptxr,Lrrtm1,Nlgn1,Nlgn2,Syngap1,Shank1,Lrrc4b
2_Member	GO Biological Processes	GO:0099172	presynapse organization	-7.39141	-5.3488	20/58	11820,12217,12404,14804,18189,18213,20616,20617,23888,26875,54126,54725,74342,74762,192167,216856,233067,244682,272381,320772	App,Bsn,Cbln1,Grid2,Nrxn1,Ntrk3,Snap91,Snca,Gpc6,Pclo,Arhgef7,Cadm1,Lrrtm1,Mdga1,Nlgn1,Nlgn2,Lrfn3,Cntn5,Lrrc4b,Mdga2
2_Member	GO Biological Processes	GO:0097106	postsynaptic density organization	-7.14861	-5.13481	15/35	12404,12558,14804,18164,18189,18190,18213,54725,58234,74342,192167,216856,240057,243961,272381	Cbln1,Cdh2,Grid2,Nptx1,Nrxn1,Nrxn2,Ntrk3,Cadm1,Shank3,Lrrtm1,Nlgn1,Nlgn2,Syngap1,Shank1,Lrrc4b
2_Member	GO Biological Processes	GO:0099054	presynapse assembly	-6.89222	-4.89785	18/51	11820,12217,12404,14804,18189,18213,20617,23888,26875,54725,74342,74762,192167,216856,233067,244682,272381,320772	App,Bsn,Cbln1,Grid2,Nrxn1,Ntrk3,Snca,Gpc6,Pclo,Cadm1,Lrrtm1,Mdga1,Nlgn1,Nlgn2,Lrfn3,Cntn5,Lrrc4b,Mdga2
2_Member	GO Biological Processes	GO:0099174	regulation of presynapse organization	-6.57986	-4.59621	15/38	11820,12404,14804,18189,18213,20616,20617,23888,74342,74762,192167,216856,233067,272381,320772	App,Cbln1,Grid2,Nrxn1,Ntrk3,Snap91,Snca,Gpc6,Lrrtm1,Mdga1,Nlgn1,Nlgn2,Lrfn3,Lrrc4b,Mdga2
2_Member	GO Biological Processes	GO:0097107	postsynaptic density assembly	-6.48703	-4.51899	11/21	12404,14804,18164,18189,18190,18213,58234,74342,216856,243961,272381	Cbln1,Grid2,Nptx1,Nrxn1,Nrxn2,Ntrk3,Shank3,Lrrtm1,Nlgn2,Shank1,Lrrc4b
2_Member	GO Biological Processes	GO:1905606	regulation of presynapse assembly	-6.44969	-4.48419	14/34	11820,12404,14804,18189,18213,20617,23888,74342,74762,192167,216856,233067,272381,320772	App,Cbln1,Grid2,Nrxn1,Ntrk3,Snca,Gpc6,Lrrtm1,Mdga1,Nlgn1,Nlgn2,Lrfn3,Lrrc4b,Mdga2
2_Member	GO Biological Processes	GO:0099175	regulation of postsynapse organization	-6.08776	-4.15172	30/132	11820,11838,12323,12404,12558,12569,14360,14432,14804,14810,16560,16975,18164,18189,18213,18481,19242,26556,56508,58234,73340,74342,192167,208188,232813,272381,319504,327814,380702,574437	App,Arc,Camk2b,Cbln1,Cdh2,Cdk5r1,Fyn,Gap43,Grid2,Grin1,Kif1a,Lrp8,Nptx1,Nrxn1,Ntrk3,Pak3,Ptn,Homer1,Rapgef4,Shank3,Nptxr,Lrrtm1,Nlgn1,Ghsr,Shisa7,Lrrc4b,Nrcam,Ppfia2,Shisa6,Xlr3b
2_Member	GO Biological Processes	GO:1904861	excitatory synapse assembly	-5.83206	-3.9236	12/28	12404,14804,18164,18189,18190,18213,58234,74342,192167,216856,243961,272381	Cbln1,Grid2,Nptx1,Nrxn1,Nrxn2,Ntrk3,Shank3,Lrrtm1,Nlgn1,Nlgn2,Shank1,Lrrc4b
2_Member	GO Biological Processes	GO:0099150	regulation of postsynaptic specialization assembly	-5.18081	-3.3478	9/18	12404,14432,14804,18164,18189,18213,73340,74342,272381	Cbln1,Gap43,Grid2,Nptx1,Nrxn1,Ntrk3,Nptxr,Lrrtm1,Lrrc4b
2_Member	GO Biological Processes	GO:0150052	regulation of postsynapse assembly	-5.18081	-3.3478	9/18	12404,14432,14804,18164,18189,18213,73340,74342,272381	Cbln1,Gap43,Grid2,Nptx1,Nrxn1,Ntrk3,Nptxr,Lrrtm1,Lrrc4b
2_Member	GO Biological Processes	GO:0099151	regulation of postsynaptic density assembly	-4.13071	-2.44318	7/14	12404,14804,18164,18189,18213,74342,272381	Cbln1,Grid2,Nptx1,Nrxn1,Ntrk3,Lrrtm1,Lrrc4b
2_Member	GO Biological Processes	GO:1905874	regulation of postsynaptic density organization	-3.99177	-2.33485	8/19	12404,12558,14804,18164,18189,18213,74342,272381	Cbln1,Cdh2,Grid2,Nptx1,Nrxn1,Ntrk3,Lrrtm1,Lrrc4b
2_Member	GO Biological Processes	GO:1904889	regulation of excitatory synapse assembly	-3.47905	-1.91098	7/17	12404,14804,18164,18189,18213,74342,272381	Cbln1,Grid2,Nptx1,Nrxn1,Ntrk3,Lrrtm1,Lrrc4b
3_Summary	GO Biological Processes	GO:0099177	regulation of trans-synaptic signaling	-28.2085	-24.8551	152/672	11540,11606,11784,11820,11838,12038,12286,12287,12322,12323,12404,12426,12558,12877,12889,12890,12922,13176,13385,13400,13429,13489,13616,13643,13649,14169,14299,14360,14799,14800,14803,14804,14807,14810,14813,15114,15572,16504,16510,16573,16590,16592,16773,16975,17754,17762,17967,18011,18164,18168,18189,18191,18196,18211,18530,18747,18750,18751,18795,18951,19088,19242,19736,20614,20617,20807,209…	Adora2a,Agt,Apba2,App,Arc,Bche,Cacna1a,Cacna1b,Camk2a,Camk2b,Cbln1,Cckbr,Cdh2,Cpeb1,Cplx1,Cplx2,Crhr2,Dcc,Dlg4,Dmpk,Dnm1,Drd2,Edn3,Efnb3,Egfr,Fgf14,Ncs1,Fyn,Gria1,Gria2,Grid1,Grid2,Grik3,Grin1,Grin2c,Hap1,Elavl4,Kcnc3,Kcnh1,Kif5b,Kit,Fabp5,Lama2,Lrp8,Map1a,Mapt,Ncam1,Neurl1a,Nptx1,Npy5r,Nrxn1,Nrxn3,Nsg1,Ntrk1,Pcdh8,Prkaca,Prkca,Prkcb,Plcb1,Septin5,Prkar2b,Ptn,Rgs4,Snap25,Snca,Srf,Stx1a,Stxbp1,Syn…
3_Member	GO Biological Processes	GO:0099177	regulation of trans-synaptic signaling	-28.2085	-24.8551	152/672	11540,11606,11784,11820,11838,12038,12286,12287,12322,12323,12404,12426,12558,12877,12889,12890,12922,13176,13385,13400,13429,13489,13616,13643,13649,14169,14299,14360,14799,14800,14803,14804,14807,14810,14813,15114,15572,16504,16510,16573,16590,16592,16773,16975,17754,17762,17967,18011,18164,18168,18189,18191,18196,18211,18530,18747,18750,18751,18795,18951,19088,19242,19736,20614,20617,20807,209…	Adora2a,Agt,Apba2,App,Arc,Bche,Cacna1a,Cacna1b,Camk2a,Camk2b,Cbln1,Cckbr,Cdh2,Cpeb1,Cplx1,Cplx2,Crhr2,Dcc,Dlg4,Dmpk,Dnm1,Drd2,Edn3,Efnb3,Egfr,Fgf14,Ncs1,Fyn,Gria1,Gria2,Grid1,Grid2,Grik3,Grin1,Grin2c,Hap1,Elavl4,Kcnc3,Kcnh1,Kif5b,Kit,Fabp5,Lama2,Lrp8,Map1a,Mapt,Ncam1,Neurl1a,Nptx1,Npy5r,Nrxn1,Nrxn3,Nsg1,Ntrk1,Pcdh8,Prkaca,Prkca,Prkcb,Plcb1,Septin5,Prkar2b,Ptn,Rgs4,Snap25,Snca,Srf,Stx1a,Stxbp1,Syn…
3_Member	GO Biological Processes	GO:0050804	modulation of chemical synaptic transmission	-27.768	-24.4726	151/671	11540,11606,11784,11820,11838,12038,12286,12287,12322,12323,12404,12426,12558,12877,12889,12890,12922,13176,13385,13400,13429,13489,13616,13643,13649,14169,14299,14360,14799,14800,14803,14804,14807,14810,14813,15114,15572,16504,16510,16573,16590,16773,16975,17754,17762,17967,18011,18164,18168,18189,18191,18196,18211,18530,18747,18750,18751,18795,18951,19088,19242,19736,20614,20617,20807,20907,209…	Adora2a,Agt,Apba2,App,Arc,Bche,Cacna1a,Cacna1b,Camk2a,Camk2b,Cbln1,Cckbr,Cdh2,Cpeb1,Cplx1,Cplx2,Crhr2,Dcc,Dlg4,Dmpk,Dnm1,Drd2,Edn3,Efnb3,Egfr,Fgf14,Ncs1,Fyn,Gria1,Gria2,Grid1,Grid2,Grik3,Grin1,Grin2c,Hap1,Elavl4,Kcnc3,Kcnh1,Kif5b,Kit,Lama2,Lrp8,Map1a,Mapt,Ncam1,Neurl1a,Nptx1,Npy5r,Nrxn1,Nrxn3,Nsg1,Ntrk1,Pcdh8,Prkaca,Prkca,Prkcb,Plcb1,Septin5,Prkar2b,Ptn,Rgs4,Snap25,Snca,Srf,Stx1a,Stxbp1,Syn1,Syp,…
3_Member	GO Biological Processes	GO:0099504	synaptic vesicle cycle	-26.3718	-23.1421	78/230	11540,11784,12217,12286,12322,12558,12569,12889,12890,13195,13429,13447,13489,14169,14299,16510,18189,18191,18747,18750,18751,18951,20404,20408,20614,20616,20617,20907,20910,20964,20965,20977,20979,20980,20981,20983,21823,22318,23969,26875,27062,50791,53420,54525,56216,56508,56807,60510,64051,69017,69908,72685,83762,94090,104069,108012,108073,108124,110834,110877,116837,116838,192167,207227,21376…	Adora2a,Apba2,Bsn,Cacna1a,Camk2a,Cdh2,Cdk5r1,Cplx1,Cplx2,Ddc,Dnm1,Doc2b,Drd2,Fgf14,Ncs1,Kcnh1,Nrxn1,Nrxn3,Prkaca,Prkca,Prkcb,Septin5,Sh3gl2,Sh3gl3,Snap25,Snap91,Snca,Stx1a,Stxbp1,Syn1,Syn2,Syp,Syt1,Syt2,Syt3,Syt4,Th,Vamp2,Pacsin1,Pclo,Cadps,Magi2,Syt5,Syt7,Stx1b,Rapgef4,Scamp5,Syt9,Sv2a,Prrt2,Rab3b,Dnajc6,Otof,Trim9,Sncb,Ap1s2,Grm7,Napa,Chrna3,Slc18a1,Rims1,Rims2,Nlgn1,Stxbp5l,Prepl,Nlgn2,Git1,Sy…
3_Member	GO Biological Processes	GO:0006836	neurotransmitter transport	-26.3405	-23.1421	91/302	11486,11540,11784,12286,12287,12322,12426,12889,12890,12922,13195,13446,13447,13489,13616,13617,14299,14412,16504,16510,18189,18190,18191,18747,18750,18751,18951,19276,19735,19736,19894,20614,20616,20617,20907,20910,20964,20965,20974,20977,20979,20980,20981,20983,21823,22066,22318,26875,27062,30878,53420,54393,54525,56216,60510,64051,69017,69908,75209,83762,94090,98660,99296,99738,108030,108073,1…	Ada,Adora2a,Apba2,Cacna1a,Cacna1b,Camk2a,Cckbr,Cplx1,Cplx2,Crhr2,Ddc,Doc2a,Doc2b,Drd2,Edn3,Ednra,Ncs1,Slc6a13,Kcnc3,Kcnh1,Nrxn1,Nrxn2,Nrxn3,Prkaca,Prkca,Prkcb,Septin5,Ptprn2,Rgs2,Rgs4,Rph3a,Snap25,Snap91,Snca,Stx1a,Stxbp1,Syn1,Syn2,Syngr3,Syp,Syt1,Syt2,Syt3,Syt4,Th,Trpc4,Vamp2,Pclo,Cadps,Apln,Syt5,Gabbr1,Syt7,Stx1b,Syt9,Sv2a,Prrt2,Rab3b,Sv2c,Otof,Trim9,Atp1a2,Hrh3,Kcnc4,Lin7a,Grm7,Napa,Chrna3,Slc…
3_Member	GO Biological Processes	GO:0097479	synaptic vesicle localization	-25.0884	-22.1367	69/192	11540,11775,11784,12286,12322,12558,12889,12890,12934,13429,13447,13489,14299,16510,16572,16573,16574,17756,18189,18191,18747,18750,18751,18951,20614,20616,20617,20907,20910,20964,20965,20977,20979,20980,20981,20983,22318,26875,27062,50791,53420,54525,56216,60510,64051,69017,83762,94090,108012,108030,108073,108124,110834,116837,116838,192167,207227,213760,216856,216963,238988,242662,243764,319924…	Adora2a,Ap3b2,Apba2,Cacna1a,Camk2a,Cdh2,Cplx1,Cplx2,Dpysl2,Dnm1,Doc2b,Drd2,Ncs1,Kcnh1,Kif5a,Kif5b,Kif5c,Map2,Nrxn1,Nrxn3,Prkaca,Prkca,Prkcb,Septin5,Snap25,Snap91,Snca,Stx1a,Stxbp1,Syn1,Syn2,Syp,Syt1,Syt2,Syt3,Syt4,Vamp2,Pclo,Cadps,Magi2,Syt5,Syt7,Stx1b,Syt9,Sv2a,Prrt2,Otof,Trim9,Ap1s2,Lin7a,Grm7,Napa,Chrna3,Rims1,Rims2,Nlgn1,Stxbp5l,Prepl,Nlgn2,Git1,Erc2,Rims3,Chrm2,Apba1,Dgki,Cadps2,Ppfia2,Unc13…
3_Member	GO Biological Processes	GO:0007269	neurotransmitter secretion	-25.0799	-22.1367	68/187	11540,11784,12286,12287,12322,12889,12890,13446,13447,13489,13616,14299,16504,16510,18189,18190,18191,18747,18750,18751,18951,19276,19894,20614,20616,20617,20907,20910,20964,20965,20977,20979,20980,20981,20983,22318,26875,27062,53420,54525,56216,60510,64051,69017,83762,94090,99738,108030,108073,108124,110834,116837,116838,192167,207227,213760,216963,238988,242662,243764,244049,319924,320127,32040…	Adora2a,Apba2,Cacna1a,Cacna1b,Camk2a,Cplx1,Cplx2,Doc2a,Doc2b,Drd2,Edn3,Ncs1,Kcnc3,Kcnh1,Nrxn1,Nrxn2,Nrxn3,Prkaca,Prkca,Prkcb,Septin5,Ptprn2,Rph3a,Snap25,Snap91,Snca,Stx1a,Stxbp1,Syn1,Syn2,Syp,Syt1,Syt2,Syt3,Syt4,Vamp2,Pclo,Cadps,Syt5,Syt7,Stx1b,Syt9,Sv2a,Prrt2,Otof,Trim9,Kcnc4,Lin7a,Grm7,Napa,Chrna3,Rims1,Rims2,Nlgn1,Stxbp5l,Prepl,Git1,Erc2,Rims3,Chrm2,Mctp2,Apba1,Dgki,Cadps2,Ppfia2,Brsk1,Unc13a,…
3_Member	GO Biological Processes	GO:0099643	signal release from synapse	-25.0799	-22.1367	68/187	11540,11784,12286,12287,12322,12889,12890,13446,13447,13489,13616,14299,16504,16510,18189,18190,18191,18747,18750,18751,18951,19276,19894,20614,20616,20617,20907,20910,20964,20965,20977,20979,20980,20981,20983,22318,26875,27062,53420,54525,56216,60510,64051,69017,83762,94090,99738,108030,108073,108124,110834,116837,116838,192167,207227,213760,216963,238988,242662,243764,244049,319924,320127,32040…	Adora2a,Apba2,Cacna1a,Cacna1b,Camk2a,Cplx1,Cplx2,Doc2a,Doc2b,Drd2,Edn3,Ncs1,Kcnc3,Kcnh1,Nrxn1,Nrxn2,Nrxn3,Prkaca,Prkca,Prkcb,Septin5,Ptprn2,Rph3a,Snap25,Snap91,Snca,Stx1a,Stxbp1,Syn1,Syn2,Syp,Syt1,Syt2,Syt3,Syt4,Vamp2,Pclo,Cadps,Syt5,Syt7,Stx1b,Syt9,Sv2a,Prrt2,Otof,Trim9,Kcnc4,Lin7a,Grm7,Napa,Chrna3,Rims1,Rims2,Nlgn1,Stxbp5l,Prepl,Git1,Erc2,Rims3,Chrm2,Mctp2,Apba1,Dgki,Cadps2,Ppfia2,Brsk1,Unc13a,…
3_Member	GO Biological Processes	GO:0017156	calcium ion regulated exocytosis	-22.6954	-19.8191	63/177	11540,11784,12286,12288,12322,12570,12889,12890,13446,13447,13489,14299,16510,18191,18747,18750,18751,18951,20614,20617,20907,20910,20965,20977,20979,20980,20981,20983,22318,26875,27062,53420,54525,56216,56508,56807,58226,60510,64051,69017,83762,94090,108073,108124,110834,116837,116838,192167,207227,213760,216963,229521,238988,242662,243764,319924,320127,320405,327814,380714,382018,432530,1005036…	Adora2a,Apba2,Cacna1a,Cacna1c,Camk2a,Cdk5r2,Cplx1,Cplx2,Doc2a,Doc2b,Drd2,Ncs1,Kcnh1,Nrxn3,Prkaca,Prkca,Prkcb,Septin5,Snap25,Snca,Stx1a,Stxbp1,Syn2,Syp,Syt1,Syt2,Syt3,Syt4,Vamp2,Pclo,Cadps,Syt5,Syt7,Stx1b,Rapgef4,Scamp5,Cacna1h,Syt9,Sv2a,Prrt2,Otof,Trim9,Grm7,Napa,Chrna3,Rims1,Rims2,Nlgn1,Stxbp5l,Prepl,Git1,Syt11,Erc2,Rims3,Chrm2,Apba1,Dgki,Cadps2,Ppfia2,Rph3al,Unc13a,Adcy1,Cbarp
3_Member	GO Biological Processes	GO:0099003	vesicle-mediated transport in synapse	-22.6601	-19.8041	77/253	11540,11775,11784,11838,12286,12322,12889,12890,12934,13429,13447,13489,14299,15114,15444,16510,16572,16573,16574,17756,18191,18196,18747,18750,18751,18951,20404,20408,20614,20616,20617,20907,20910,20977,20979,20980,20981,20983,22318,23969,26414,26875,27062,53420,54525,56216,56807,60510,64009,64051,69017,72685,83762,94090,104069,108012,108030,108073,108124,110834,116837,116838,192167,207227,21376…	Adora2a,Ap3b2,Apba2,Arc,Cacna1a,Camk2a,Cplx1,Cplx2,Dpysl2,Dnm1,Doc2b,Drd2,Ncs1,Hap1,Hpca,Kcnh1,Kif5a,Kif5b,Kif5c,Map2,Nrxn3,Nsg1,Prkaca,Prkca,Prkcb,Septin5,Sh3gl2,Sh3gl3,Snap25,Snap91,Snca,Stx1a,Stxbp1,Syp,Syt1,Syt2,Syt3,Syt4,Vamp2,Pacsin1,Mapk10,Pclo,Cadps,Syt5,Syt7,Stx1b,Scamp5,Syt9,Syne1,Sv2a,Prrt2,Dnajc6,Otof,Trim9,Sncb,Ap1s2,Lin7a,Grm7,Napa,Chrna3,Rims1,Rims2,Nlgn1,Stxbp5l,Prepl,Nlgn2,Git1,S…
3_Member	GO Biological Processes	GO:0048489	synaptic vesicle transport	-22.0951	-19.2768	63/181	11540,11775,11784,12286,12322,12889,12890,12934,13429,13447,13489,14299,16510,16572,16573,16574,17756,18191,18747,18750,18751,18951,20614,20616,20617,20907,20910,20977,20979,20980,20981,20983,22318,26875,27062,53420,54525,56216,60510,64051,69017,83762,94090,108012,108030,108073,108124,110834,116837,116838,192167,207227,213760,216963,238988,242662,243764,319924,320127,320405,327814,382018,432530	Adora2a,Ap3b2,Apba2,Cacna1a,Camk2a,Cplx1,Cplx2,Dpysl2,Dnm1,Doc2b,Drd2,Ncs1,Kcnh1,Kif5a,Kif5b,Kif5c,Map2,Nrxn3,Prkaca,Prkca,Prkcb,Septin5,Snap25,Snap91,Snca,Stx1a,Stxbp1,Syp,Syt1,Syt2,Syt3,Syt4,Vamp2,Pclo,Cadps,Syt5,Syt7,Stx1b,Syt9,Sv2a,Prrt2,Otof,Trim9,Ap1s2,Lin7a,Grm7,Napa,Chrna3,Rims1,Rims2,Nlgn1,Stxbp5l,Prepl,Git1,Erc2,Rims3,Chrm2,Apba1,Dgki,Cadps2,Ppfia2,Unc13a,Adcy1
3_Member	GO Biological Processes	GO:0097480	establishment of synaptic vesicle localization	-22.0951	-19.2768	63/181	11540,11775,11784,12286,12322,12889,12890,12934,13429,13447,13489,14299,16510,16572,16573,16574,17756,18191,18747,18750,18751,18951,20614,20616,20617,20907,20910,20977,20979,20980,20981,20983,22318,26875,27062,53420,54525,56216,60510,64051,69017,83762,94090,108012,108030,108073,108124,110834,116837,116838,192167,207227,213760,216963,238988,242662,243764,319924,320127,320405,327814,382018,432530	Adora2a,Ap3b2,Apba2,Cacna1a,Camk2a,Cplx1,Cplx2,Dpysl2,Dnm1,Doc2b,Drd2,Ncs1,Kcnh1,Kif5a,Kif5b,Kif5c,Map2,Nrxn3,Prkaca,Prkca,Prkcb,Septin5,Snap25,Snap91,Snca,Stx1a,Stxbp1,Syp,Syt1,Syt2,Syt3,Syt4,Vamp2,Pclo,Cadps,Syt5,Syt7,Stx1b,Syt9,Sv2a,Prrt2,Otof,Trim9,Ap1s2,Lin7a,Grm7,Napa,Chrna3,Rims1,Rims2,Nlgn1,Stxbp5l,Prepl,Git1,Erc2,Rims3,Chrm2,Apba1,Dgki,Cadps2,Ppfia2,Unc13a,Adcy1
3_Member	GO Biological Processes	GO:0016079	synaptic vesicle exocytosis	-20.4504	-17.729	53/141	11540,11784,12286,12322,12889,12890,13447,13489,14299,16510,18191,18747,18750,18751,18951,20614,20617,20907,20910,20977,20979,20980,20981,20983,22318,26875,27062,53420,54525,56216,60510,64051,69017,83762,94090,108073,108124,110834,116837,116838,192167,207227,213760,216963,238988,242662,243764,319924,320127,320405,327814,382018,432530	Adora2a,Apba2,Cacna1a,Camk2a,Cplx1,Cplx2,Doc2b,Drd2,Ncs1,Kcnh1,Nrxn3,Prkaca,Prkca,Prkcb,Septin5,Snap25,Snca,Stx1a,Stxbp1,Syp,Syt1,Syt2,Syt3,Syt4,Vamp2,Pclo,Cadps,Syt5,Syt7,Stx1b,Syt9,Sv2a,Prrt2,Otof,Trim9,Grm7,Napa,Chrna3,Rims1,Rims2,Nlgn1,Stxbp5l,Prepl,Git1,Erc2,Rims3,Chrm2,Apba1,Dgki,Cadps2,Ppfia2,Unc13a,Adcy1
3_Member	GO Biological Processes	GO:0017158	regulation of calcium ion-dependent exocytosis	-20.1332	-17.4261	52/138	11540,11784,12286,12322,12570,12889,12890,13446,13447,13489,14299,16510,18191,18750,18751,18951,20907,20910,20977,20979,20980,20981,20983,22318,27062,53420,54525,56216,56807,58226,60510,69017,94090,108073,108124,110834,116837,116838,192167,207227,213760,216963,229521,242662,243764,319924,320127,327814,380714,382018,432530,100503659	Adora2a,Apba2,Cacna1a,Camk2a,Cdk5r2,Cplx1,Cplx2,Doc2a,Doc2b,Drd2,Ncs1,Kcnh1,Nrxn3,Prkca,Prkcb,Septin5,Stx1a,Stxbp1,Syp,Syt1,Syt2,Syt3,Syt4,Vamp2,Cadps,Syt5,Syt7,Stx1b,Scamp5,Cacna1h,Syt9,Prrt2,Trim9,Grm7,Napa,Chrna3,Rims1,Rims2,Nlgn1,Stxbp5l,Prepl,Git1,Syt11,Rims3,Chrm2,Apba1,Dgki,Ppfia2,Rph3al,Unc13a,Adcy1,Cbarp
3_Member	GO Biological Processes	GO:0098693	regulation of synaptic vesicle cycle	-19.6421	-16.9488	53/146	11540,11784,12217,12322,12558,12569,12889,12890,13429,13489,14169,14299,16510,18189,18191,18750,18751,18951,20616,20907,20910,20964,20977,20979,20980,20983,22318,50791,54525,56216,56508,56807,60510,69017,69908,108073,108124,110834,116837,116838,192167,207227,213760,216856,216963,229521,242662,243764,319924,320127,327814,382018,432530	Adora2a,Apba2,Bsn,Camk2a,Cdh2,Cdk5r1,Cplx1,Cplx2,Dnm1,Drd2,Fgf14,Ncs1,Kcnh1,Nrxn1,Nrxn3,Prkca,Prkcb,Septin5,Snap91,Stx1a,Stxbp1,Syn1,Syp,Syt1,Syt2,Syt4,Vamp2,Magi2,Syt7,Stx1b,Rapgef4,Scamp5,Syt9,Prrt2,Rab3b,Grm7,Napa,Chrna3,Rims1,Rims2,Nlgn1,Stxbp5l,Prepl,Nlgn2,Git1,Syt11,Rims3,Chrm2,Apba1,Dgki,Ppfia2,Unc13a,Adcy1
3_Member	GO Biological Processes	GO:0051648	vesicle localization	-19.5244	-16.8445	80/300	11540,11775,11784,12286,12322,12558,12889,12890,12934,13426,13429,13447,13489,14070,14299,15114,16510,16560,16572,16573,16574,17756,17922,18189,18191,18747,18750,18751,18951,20614,20616,20617,20907,20910,20964,20965,20977,20979,20980,20981,20983,22318,26875,27062,50791,52906,53420,54525,56216,60510,64051,69017,75665,83762,94090,108012,108030,108073,108124,110834,116837,116838,192167,207227,213760…	Adora2a,Ap3b2,Apba2,Cacna1a,Camk2a,Cdh2,Cplx1,Cplx2,Dpysl2,Dync1i1,Dnm1,Doc2b,Drd2,F8a,Ncs1,Hap1,Kcnh1,Kif1a,Kif5a,Kif5b,Kif5c,Map2,Myo7b,Nrxn1,Nrxn3,Prkaca,Prkca,Prkcb,Septin5,Snap25,Snap91,Snca,Stx1a,Stxbp1,Syn1,Syn2,Syp,Syt1,Syt2,Syt3,Syt4,Vamp2,Pclo,Cadps,Magi2,Ahi1,Syt5,Syt7,Stx1b,Syt9,Sv2a,Prrt2,Bicdl1,Otof,Trim9,Ap1s2,Lin7a,Grm7,Napa,Chrna3,Rims1,Rims2,Nlgn1,Stxbp5l,Prepl,Nlgn2,Git1,Syt11,…
3_Member	GO Biological Processes	GO:0051650	establishment of vesicle localization	-17.6717	-15.0418	74/282	11540,11775,11784,12286,12322,12889,12890,12934,13426,13429,13447,13489,14070,14299,15114,16510,16560,16572,16573,16574,17756,17922,18191,18747,18750,18751,18951,20614,20616,20617,20907,20910,20977,20979,20980,20981,20983,22318,26875,27062,52906,53420,54525,56216,60510,64051,69017,75665,83762,94090,108012,108030,108073,108124,110834,116837,116838,192167,207227,213760,216963,229521,238988,242662,2…	Adora2a,Ap3b2,Apba2,Cacna1a,Camk2a,Cplx1,Cplx2,Dpysl2,Dync1i1,Dnm1,Doc2b,Drd2,F8a,Ncs1,Hap1,Kcnh1,Kif1a,Kif5a,Kif5b,Kif5c,Map2,Myo7b,Nrxn3,Prkaca,Prkca,Prkcb,Septin5,Snap25,Snap91,Snca,Stx1a,Stxbp1,Syp,Syt1,Syt2,Syt3,Syt4,Vamp2,Pclo,Cadps,Ahi1,Syt5,Syt7,Stx1b,Syt9,Sv2a,Prrt2,Bicdl1,Otof,Trim9,Ap1s2,Lin7a,Grm7,Napa,Chrna3,Rims1,Rims2,Nlgn1,Stxbp5l,Prepl,Git1,Syt11,Erc2,Rims3,Chrm2,Myrip,Apba1,Dgki…
3_Member	GO Biological Processes	GO:0001505	regulation of neurotransmitter levels	-17.6605	-15.0418	88/373	11540,11606,11784,11820,11898,12038,12286,12287,12322,12889,12890,13195,13446,13447,13489,13616,14299,14415,16504,16510,18189,18190,18191,18747,18750,18751,18951,19276,19735,19736,19894,20614,20616,20617,20907,20910,20964,20965,20974,20977,20979,20980,20981,20983,21823,21990,22318,26875,27062,53420,54525,56216,58994,60510,64051,69017,69219,69908,83762,94090,98660,99296,99738,108030,108073,108124,…	Adora2a,Agt,Apba2,App,Ass1,Bche,Cacna1a,Cacna1b,Camk2a,Cplx1,Cplx2,Ddc,Doc2a,Doc2b,Drd2,Edn3,Ncs1,Gad1,Kcnc3,Kcnh1,Nrxn1,Nrxn2,Nrxn3,Prkaca,Prkca,Prkcb,Septin5,Ptprn2,Rgs2,Rgs4,Rph3a,Snap25,Snap91,Snca,Stx1a,Stxbp1,Syn1,Syn2,Syngr3,Syp,Syt1,Syt2,Syt3,Syt4,Th,Tph1,Vamp2,Pclo,Cadps,Syt5,Syt7,Stx1b,Smpd3,Syt9,Sv2a,Prrt2,Ddah1,Rab3b,Otof,Trim9,Atp1a2,Hrh3,Kcnc4,Lin7a,Grm7,Napa,Chrna3,Slc18a1,Rims1,Ri…
3_Member	GO Biological Processes	GO:0051588	regulation of neurotransmitter transport	-17.0069	-14.4105	56/181	11540,11784,12286,12287,12322,12889,12890,12922,13489,13616,14299,16504,16510,18191,18750,18751,18951,19735,19736,20617,20907,20910,20977,20979,20980,20983,30878,54393,54525,56216,60510,64051,69017,69908,99296,99738,108073,108124,110834,110877,116837,116838,192167,207227,213760,216963,232333,242662,243764,244049,260298,319924,320127,327814,382018,432530	Adora2a,Apba2,Cacna1a,Cacna1b,Camk2a,Cplx1,Cplx2,Crhr2,Drd2,Edn3,Ncs1,Kcnc3,Kcnh1,Nrxn3,Prkca,Prkcb,Septin5,Rgs2,Rgs4,Snca,Stx1a,Stxbp1,Syp,Syt1,Syt2,Syt4,Apln,Gabbr1,Syt7,Stx1b,Syt9,Sv2a,Prrt2,Rab3b,Hrh3,Kcnc4,Grm7,Napa,Chrna3,Slc18a1,Rims1,Rims2,Nlgn1,Stxbp5l,Prepl,Git1,Slc6a1,Rims3,Chrm2,Mctp2,Fev,Apba1,Dgki,Ppfia2,Unc13a,Adcy1
3_Member	GO Biological Processes	GO:0045055	regulated exocytosis	-16.8941	-14.3189	69/259	11540,11784,12286,12288,12322,12570,12652,12721,12889,12890,13446,13447,13489,14299,16510,16590,18191,18747,18750,18751,18951,20614,20617,20907,20910,20965,20974,20977,20979,20980,20981,20983,22318,26875,27062,53420,54525,56216,56508,56807,58226,58869,60510,64051,69017,83762,94090,108073,108124,110834,116837,116838,192167,207227,213760,216963,229521,237625,238988,242662,243764,319924,320127,32040…	Adora2a,Apba2,Cacna1a,Cacna1c,Camk2a,Cdk5r2,Chga,Coro1a,Cplx1,Cplx2,Doc2a,Doc2b,Drd2,Ncs1,Kcnh1,Kit,Nrxn3,Prkaca,Prkca,Prkcb,Septin5,Snap25,Snca,Stx1a,Stxbp1,Syn2,Syngr3,Syp,Syt1,Syt2,Syt3,Syt4,Vamp2,Pclo,Cadps,Syt5,Syt7,Stx1b,Rapgef4,Scamp5,Cacna1h,Pex5l,Syt9,Sv2a,Prrt2,Otof,Trim9,Grm7,Napa,Chrna3,Rims1,Rims2,Nlgn1,Stxbp5l,Prepl,Git1,Syt11,Pla2g3,Erc2,Rims3,Chrm2,Apba1,Dgki,Cadps2,Ppfia2,Rph3al,…
3_Member	GO Biological Processes	GO:0051656	establishment of organelle localization	-16.269	-13.7237	104/505	11540,11775,11784,12286,12322,12652,12889,12890,12934,13426,13429,13447,13489,14070,14299,15114,16510,16560,16572,16573,16574,16590,17755,17756,17760,17762,17922,18039,18191,18747,18750,18751,18817,18951,20562,20614,20616,20617,20877,20907,20910,20977,20979,20980,20981,20983,22223,22318,26875,27062,52276,52906,53420,54418,54525,56216,60510,64009,64051,67052,68166,69017,75665,76123,78933,83762,837…	Adora2a,Ap3b2,Apba2,Cacna1a,Camk2a,Chga,Cplx1,Cplx2,Dpysl2,Dync1i1,Dnm1,Doc2b,Drd2,F8a,Ncs1,Hap1,Kcnh1,Kif1a,Kif5a,Kif5b,Kif5c,Kit,Map1b,Map2,Map6,Mapt,Myo7b,Nefl,Nrxn3,Prkaca,Prkca,Prkcb,Plk1,Septin5,Slit1,Snap25,Snap91,Snca,Aurkb,Stx1a,Stxbp1,Syp,Syt1,Syt2,Syt3,Syt4,Uchl1,Vamp2,Pclo,Cadps,Cdca8,Ahi1,Syt5,Fmn2,Syt7,Stx1b,Syt9,Syne1,Sv2a,Ndc80,Spire1,Prrt2,Bicdl1,Gpsm2,Agbl4,Otof,Wasf1,Trim9,Cenp…
3_Member	GO Biological Processes	GO:0051640	organelle localization	-15.4369	-12.9627	119/632	11540,11775,11784,12286,12316,12322,12558,12652,12889,12890,12934,13131,13426,13429,13447,13489,14070,14299,15114,16467,16510,16560,16572,16573,16574,16590,17341,17755,17756,17760,17762,17922,17967,18039,18189,18191,18747,18750,18751,18817,18951,20562,20614,20616,20617,20877,20907,20910,20964,20965,20977,20979,20980,20981,20983,22223,22318,23943,26875,27062,50791,52276,52906,53420,54418,54525,562…	Adora2a,Ap3b2,Apba2,Cacna1a,Aspm,Camk2a,Cdh2,Chga,Cplx1,Cplx2,Dpysl2,Dab1,Dync1i1,Dnm1,Doc2b,Drd2,F8a,Ncs1,Hap1,Atcay,Kcnh1,Kif1a,Kif5a,Kif5b,Kif5c,Kit,Bhlha15,Map1b,Map2,Map6,Mapt,Myo7b,Ncam1,Nefl,Nrxn1,Nrxn3,Prkaca,Prkca,Prkcb,Plk1,Septin5,Slit1,Snap25,Snap91,Snca,Aurkb,Stx1a,Stxbp1,Syn1,Syn2,Syp,Syt1,Syt2,Syt3,Syt4,Uchl1,Vamp2,Esyt1,Pclo,Cadps,Magi2,Cdca8,Ahi1,Syt5,Fmn2,Syt7,Stx1b,Syt9,Syne1,S…
3_Member	GO Biological Processes	GO:0046928	regulation of neurotransmitter secretion	-15.2928	-12.8267	45/134	11540,11784,12286,12287,12322,12889,12890,13489,13616,14299,16504,16510,18191,18750,18751,18951,20617,20907,20910,20977,20979,20980,20983,54525,56216,60510,69017,99738,108073,108124,110834,116837,116838,192167,207227,213760,216963,242662,243764,244049,319924,320127,327814,382018,432530	Adora2a,Apba2,Cacna1a,Cacna1b,Camk2a,Cplx1,Cplx2,Drd2,Edn3,Ncs1,Kcnc3,Kcnh1,Nrxn3,Prkca,Prkcb,Septin5,Snca,Stx1a,Stxbp1,Syp,Syt1,Syt2,Syt4,Syt7,Stx1b,Syt9,Prrt2,Kcnc4,Grm7,Napa,Chrna3,Rims1,Rims2,Nlgn1,Stxbp5l,Prepl,Git1,Rims3,Chrm2,Mctp2,Apba1,Dgki,Ppfia2,Unc13a,Adcy1
3_Member	GO Biological Processes	GO:1902803	regulation of synaptic vesicle transport	-14.5429	-12.0906	39/108	11540,11784,12322,12889,12890,13489,14299,16510,17756,18191,18750,18751,18951,20907,20910,20977,20979,20980,20983,54525,56216,60510,69017,108073,108124,110834,116837,116838,192167,207227,213760,216963,242662,243764,319924,320127,327814,382018,432530	Adora2a,Apba2,Camk2a,Cplx1,Cplx2,Drd2,Ncs1,Kcnh1,Map2,Nrxn3,Prkca,Prkcb,Septin5,Stx1a,Stxbp1,Syp,Syt1,Syt2,Syt4,Syt7,Stx1b,Syt9,Prrt2,Grm7,Napa,Chrna3,Rims1,Rims2,Nlgn1,Stxbp5l,Prepl,Git1,Rims3,Chrm2,Apba1,Dgki,Ppfia2,Unc13a,Adcy1
3_Member	GO Biological Processes	GO:2000300	regulation of synaptic vesicle exocytosis	-14.541	-12.0906	38/103	11540,11784,12322,12889,12890,13489,14299,16510,18191,18750,18751,18951,20907,20910,20977,20979,20980,20983,54525,56216,60510,69017,108073,108124,110834,116837,116838,192167,207227,213760,216963,242662,243764,319924,320127,327814,382018,432530	Adora2a,Apba2,Camk2a,Cplx1,Cplx2,Drd2,Ncs1,Kcnh1,Nrxn3,Prkca,Prkcb,Septin5,Stx1a,Stxbp1,Syp,Syt1,Syt2,Syt4,Syt7,Stx1b,Syt9,Prrt2,Grm7,Napa,Chrna3,Rims1,Rims2,Nlgn1,Stxbp5l,Prepl,Git1,Rims3,Chrm2,Apba1,Dgki,Ppfia2,Unc13a,Adcy1
3_Member	GO Biological Processes	GO:0006887	exocytosis	-14.1178	-11.6827	82/380	11540,11784,12286,12288,12322,12570,12652,12721,12889,12890,13446,13447,13489,14299,15114,16510,16590,17967,18189,18191,18747,18750,18751,18951,18952,20614,20617,20907,20910,20965,20974,20977,20979,20980,20981,20983,22318,26875,27062,53420,54525,56216,56508,56807,58226,58869,58994,60510,64051,67295,69017,69908,69938,75770,83762,94090,108030,108073,108124,110834,116837,116838,192167,194401,207227,…	Adora2a,Apba2,Cacna1a,Cacna1c,Camk2a,Cdk5r2,Chga,Coro1a,Cplx1,Cplx2,Doc2a,Doc2b,Drd2,Ncs1,Hap1,Kcnh1,Kit,Ncam1,Nrxn1,Nrxn3,Prkaca,Prkca,Prkcb,Septin5,Septin4,Snap25,Snca,Stx1a,Stxbp1,Syn2,Syngr3,Syp,Syt1,Syt2,Syt3,Syt4,Vamp2,Pclo,Cadps,Syt5,Syt7,Stx1b,Rapgef4,Scamp5,Cacna1h,Pex5l,Smpd3,Syt9,Sv2a,Rab3c,Prrt2,Rab3b,Scrn1,Brsk2,Otof,Trim9,Lin7a,Grm7,Napa,Chrna3,Rims1,Rims2,Nlgn1,Mical3,Stxbp5l,Prepl…
[truncated: 202 more rows]
