# Supplementary material for: A conserved YAP/Notch/REST network controls the neuroendocrine cell fate in the lungs
Source: Nat Commun. 2022 May 16;13:2690. doi: 10.1038/s41467-022-30416-2 (PMC9110333; doi:10.1038/s41467-022-30416-2)
Supplement: Supplementary file 6 — Supplementary Data 3 [file 41467_2022_30416_MOESM6_ESM.xlsx]

## Sheet: Suppl Data 3 Readme
Supplementary Data 3: Annotated peaks/targets of REST ChIP-seq in Hes1-GFPhigh SCLC cell lines.
	Note that genes can have more than one peak, the list included all peaks (1493). Removing repeated gene names resulted in 1317 unique gene names. Peak calling based on Homer default setting, Poisson distribution.

## Sheet: annotated_peaks_Rest_ChIP
geneChr	start	end	PeakScore	Strand	annotation	geneStart	geneEnd	geneLength	geneStrand	geneId	transcriptId	distanceToTSS	ENSEMBL	SYMBOL	GENENAME
chr11	4076734	4076913	59.6	*	3' UTR	4071409	4076761	5353	1	380683	ENSMUST00000126396.1	5325	ENSMUSG00000054986	Sec14l3	SEC14-like lipid binding 3
chr8	29017353	29017532	9.54	*	Intron (ENSMUST00000168630.3/210801, intron 1 of 17)	28652425	29219427	567003	2	210801	ENSMUST00000209401.1	201895	ENSMUSG00000063626	Unc5d	unc-5 netrin receptor D
chr5	37557535	37557714	25.4	*	Intron (ENSMUST00000094836.5/64293, intron 3 of 11)	37415859	37417915	2057	1	68525	ENSMUST00000159854.1	141676	ENSMUSG00000050248	Evc2	EvC ciliary complex subunit 2
chr7	118001189	118001368	25.4	*	Distal Intergenic	118109663	118115228	5566	2	267019	ENSMUST00000134270.1	113860	ENSMUSG00000008683	Rps15a	ribosomal protein S15A
chr9	75683915	75684094	37.4	*	Promoter (<=1kb)	75643189	75684056	40868	2	20255	ENSMUST00000034699.7	0	ENSMUSG00000032181	Scg3	secretogranin III
chr10	98746104	98746283	15.1	*	Distal Intergenic	98914406	98987122	72717	1	67972	ENSMUST00000219557.1	-168123	ENSMUSG00000019943	Atp2b1	ATPase, Ca++ transporting, plasma membrane 1
chr8	121652864	121653043	25.4	*	Promoter (<=1kb)	121598703	121652901	54199	2	142682	ENSMUST00000046386.4	0	ENSMUSG00000061410	Zcchc14	zinc finger, CCHC domain containing 14
chr17	30938752	30938931	11.1	*	3' UTR	30459502	30923831	464330	2	224671	ENSMUST00000235858.1	-14921	ENSMUSG00000062202	Btbd9	BTB (POZ) domain containing 9
chr10	127703485	127703664	10.3	*	Promoter (1-2kb)	127705170	127720940	15771	1	432516	ENSMUST00000079590.6	-1506	ENSMUSG00000025401	Myo1a	myosin IA
chr17	30389784	30389963	15.1	*	Intron (ENSMUST00000168787.7/224671, intron 6 of 10)	30395620	30396033	414	2	623169	ENSMUST00000235315.1	6070	NA	Gm6402	ribosomal protein S17 pseudogene
chr19	54175809	54175988	15.1	*	Distal Intergenic	54044151	54048982	4832	1	11551	ENSMUST00000036700.6	131658	ENSMUSG00000033717	Adra2a	adrenergic receptor, alpha 2a
chr3	105307799	105307978	23.9	*	Distal Intergenic	105441595	105451727	10133	2	78635	ENSMUST00000143893.1	143749	ENSMUSG00000074346	Kcnd3os	potassium voltage-gated channel, Shal-related family, member 3, opposite strand
chr19	10182800	10182979	70	*	Promoter (<=1kb)	10182888	10196874	13987	1	76267	ENSMUST00000010807.5	0	ENSMUSG00000010663	Fads1	fatty acid desaturase 1
chr3	76074573	76074752	24.7	*	Promoter (<=1kb)	76074559	76546338	471780	1	213262	ENSMUST00000159686.1	14	ENSMUSG00000034098	Fstl5	follistatin-like 5
chr6	113881940	113882119	31	*	Intron (ENSMUST00000101045.9/11941, intron 3 of 21)	113803338	113891370	88033	2	11941	ENSMUST00000135199.1	9251	ENSMUSG00000030302	Atp2b2	ATPase, Ca++ transporting, plasma membrane 2
chr11	90638024	90638203	62.8	*	Promoter (<=1kb)	90476492	90638084	161593	2	20913	ENSMUST00000143203.7	0	ENSMUSG00000020546	Stxbp4	syntaxin binding protein 4
chr4	127619920	127620099	11.9	*	Distal Intergenic	127354809	127358181	3373	2	14622	ENSMUST00000046498.2	-261739	ENSMUSG00000042357	Gjb5	gap junction protein, beta 5
chr10	85128539	85128718	19.9	*	Promoter (<=1kb)	85120499	85128027	7529	2	74238	ENSMUST00000217027.1	-512	ENSMUSG00000049038	Mterf2	mitochondrial transcription termination factor 2
chr9	21408103	21408282	12.7	*	Intron (ENSMUST00000181812.1/330902, intron 2 of 4)	21405242	21411720	6479	2	330902	ENSMUST00000181812.1	3438	ENSMUSG00000097665	Gm16853	predicted gene, 16853
chr9	58841732	58841911	34.2	*	Intron (ENSMUST00000034889.9/330953, intron 1 of 7)	58823412	58863175	39764	1	330953	ENSMUST00000034889.9	18320	ENSMUSG00000032338	Hcn4	hyperpolarization-activated, cyclic nucleotide-gated K+ 4
chr19	56373993	56374172	21.5	*	Intron (ENSMUST00000167239.7/18175, intron 11 of 36)	56320192	56379865	59674	2	18175	ENSMUST00000169099.7	5693	ENSMUSG00000049134	Nrap	nebulin-related anchoring protein
chr7	110701791	110701970	39	*	Distal Intergenic	110768206	110811919	43714	1	11717	ENSMUST00000170374.7	-66236	ENSMUSG00000005686	Ampd3	adenosine monophosphate deaminase 3
chr19	40374821	40375000	13.5	*	Promoter (2-3kb)	40365091	40377800	12710	2	20411	ENSMUST00000225766.1	2800	ENSMUSG00000025006	Sorbs1	sorbin and SH3 domain containing 1
chr14	124195384	124195563	14.3	*	Promoter (2-3kb)	123978291	124192902	214612	2	14169	ENSMUST00000026631.5	-2482	ENSMUSG00000025551	Fgf14	fibroblast growth factor 14
chr6	45059157	45059336	12.7	*	Promoter (<=1kb)	45059357	45715945	656589	1	66797	ENSMUST00000207647.1	-21	ENSMUSG00000039419	Cntnap2	contactin associated protein-like 2
chr3	106684860	106685039	17.5	*	Promoter (<=1kb)	106684987	106735904	50918	1	321000	ENSMUST00000098751.9	0	ENSMUSG00000056260	Lrif1	ligand dependent nuclear receptor interacting factor 1
chr1	35017605	35017784	27	*	Distal Intergenic	34851837	34863475	11639	1	226971	ENSMUST00000152654.2	165768	ENSMUSG00000026123	Plekhb2	pleckstrin homology domain containing, family B (evectins) member 2
chr15	78153171	78153350	17.5	*	Distal Intergenic	78163812	78166936	3125	2	67042	ENSMUST00000231069.1	13586	ENSMUSG00000016637	Ift27	intraflagellar transport 27
chr1	173361766	173361945	52.5	*	Intron (ENSMUST00000147604.7/383619, intron 1 of 11)	173344901	173367633	22733	2	94332	ENSMUST00000126963.1	5688	ENSMUSG00000005338	Cadm3	cell adhesion molecule 3
chr3	135438219	135438398	87.5	*	Promoter (<=1kb)	135438234	135466058	27825	1	66105	ENSMUST00000106291.9	0	ENSMUSG00000078578	Ube2d3	ubiquitin-conjugating enzyme E2D 3
chr19	45074861	45075040	24.7	*	Promoter (<=1kb)	45075241	45079289	4049	1	107250	ENSMUST00000111948.7	-201	ENSMUSG00000025213	Kazald1	Kazal-type serine peptidase inhibitor domain 1
chr5	37257388	37257567	49.3	*	Intron (ENSMUST00000202434.3/12933, intron 1 of 2)	37247285	37278902	31618	1	12933	ENSMUST00000202652.1	10103	ENSMUSG00000029121	Crmp1	collapsin response mediator protein 1
chr4	126655449	126655628	15.9	*	Distal Intergenic	126677630	126709714	32085	1	26445	ENSMUST00000030642.2	-22002	ENSMUSG00000028837	Psmb2	proteasome (prosome, macropain) subunit, beta type 2
chr4	41546006	41546185	9.54	*	Intron (ENSMUST00000108049.8/71901, intron 1 of 5)	41520320	41524770	4451	2	71901	ENSMUST00000130288.1	-21236	ENSMUSG00000028439	Fam219a	family with sequence similarity 219, member A
chr12	106115169	106115348	9.54	*	Distal Intergenic	106030717	106075409	44693	1	22367	ENSMUST00000220629.1	84452	ENSMUSG00000021115	Vrk1	vaccinia related kinase 1
chr4	137048729	137048908	32.6	*	Promoter (<=1kb)	137014478	137048801	34324	2	230848	ENSMUST00000145505.1	0	ENSMUSG00000060862	Zbtb40	zinc finger and BTB domain containing 40
chr18	86471097	86471276	15.1	*	Intron (ENSMUST00000058829.3/246317, intron 6 of 10)	86498956	86505436	6481	1	246317	ENSMUST00000235167.1	-27680	ENSMUSG00000050321	Neto1	neuropilin (NRP) and tolloid (TLL)-like 1
chr9	64666614	64666793	28.6	*	Intron (ENSMUST00000093829.8/214058, intron 9 of 22)	64660459	64692405	31947	1	214058	ENSMUST00000124881.1	6155	ENSMUSG00000036466	Megf11	multiple EGF-like-domains 11
chr14	57999238	57999417	13.5	*	Promoter (<=1kb)	57916261	57999262	83002	2	68514	ENSMUST00000022543.9	0	ENSMUSG00000021973	Micu2	mitochondrial calcium uptake 2
chr4	128913970	128914149	23.9	*	Distal Intergenic	128883588	128911328	27741	1	67525	ENSMUST00000035667.8	30382	ENSMUSG00000041000	Trim62	tripartite motif-containing 62
chr3	96312272	96312451	11.1	*	Distal Intergenic	96282909	96293969	11061	2	14129	ENSMUST00000029748.7	-18303	ENSMUSG00000015947	Fcgr1	Fc receptor, IgG, high affinity I
chr6	120493030	120493209	16.7	*	Promoter (<=1kb)	120488939	120493807	4869	2	94047	ENSMUST00000178687.1	598	ENSMUSG00000094626	Tmem121b	transmembrane protein 121B
chr5	99884123	99884302	17.5	*	Distal Intergenic	99961168	99964750	3583	2	11991	ENSMUST00000164833.1	80448	ENSMUSG00000000568	Hnrnpd	heterogeneous nuclear ribonucleoprotein D
chr5	37015671	37015850	23.1	*	Distal Intergenic	37028335	37091447	63113	1	76071	ENSMUST00000173836.7	-12485	ENSMUSG00000063646	Jakmip1	janus kinase and microtubule interacting protein 1
chr1	134664886	134665065	34.2	*	Intron (ENSMUST00000187725.6/20980, intron 1 of 2)	134646681	134749417	102737	1	20980	ENSMUST00000188842.6	18205	ENSMUSG00000026452	Syt2	synaptotagmin II
chr2	94245457	94245636	36.6	*	Intron (ENSMUST00000210851.1/ENSMUST00000210851.1, intron 2 of 5)	94241364	94241453	90	2	723953	ENSMUST00000083577.1	-4004	ENSMUSG00000065511	Mir129-2	microRNA 129-2
chr1	162508718	162508897	12.7	*	Distal Intergenic	161990212	162478034	487823	2	103967	ENSMUST00000070330.13	-30684	ENSMUSG00000040265	Dnm3	dynamin 3
chr5	53590552	53590731	14.3	*	Promoter (<=1kb)	53590471	53657362	66892	1	19664	ENSMUST00000113865.4	81	ENSMUSG00000039191	Rbpj	recombination signal binding protein for immunoglobulin kappa J region
chr6	30509727	30509906	31.8	*	Promoter (<=1kb)	30481228	30509783	28556	2	72649	ENSMUST00000115160.9	0	ENSMUSG00000029782	Tmem209	transmembrane protein 209
chr15	72568659	72568838	230.6	*	Distal Intergenic	72501089	72546340	45252	2	223604	ENSMUST00000044624.7	-22319	ENSMUSG00000036760	Kcnk9	potassium channel, subfamily K, member 9
chr15	82079968	82080147	9.54	*	Promoter (2-3kb)	82082464	82126809	44346	1	74369	ENSMUST00000189540.6	-2317	ENSMUSG00000068117	Mei1	meiotic double-stranded break formation protein 1
chr14	63681640	63681819	124.1	*	Intron (ENSMUST00000119973.2/219149, intron 1 of 2)	63727189	63727267	79	1	100124452	ENSMUST00000102094.4	-45370	ENSMUSG00000076049	Mir598	microRNA 598
chr8	95979367	95979546	16.7	*	Distal Intergenic	95864134	95888547	24414	2	14719	ENSMUST00000034097.7	-90820	ENSMUSG00000031672	Got2	glutamatic-oxaloacetic transaminase 2, mitochondrial
chr2	29573694	29573873	50.9	*	Distal Intergenic	29619720	29740353	120634	1	107746	ENSMUST00000095087.10	-45847	ENSMUSG00000039844	Rapgef1	Rap guanine nucleotide exchange factor (GEF) 1
chr15	76080823	76081002	29.4	*	Promoter (<=1kb)	76070182	76080913	10732	2	67959	ENSMUST00000100527.12	0	ENSMUSG00000002524	Puf60	poly-U binding splicing factor 60
chr8	123838608	123838787	31	*	Exon (ENSMUST00000138442.1/ENSMUST00000138442.1, exon 2 of 2)	123827329	123834814	7486	1	19341	ENSMUST00000212846.1	11279	ENSMUSG00000019478	Rab4a	RAB4A, member RAS oncogene family
chr3	66973796	66973975	38.2	*	Exon (ENSMUST00000162098.8/20429, exon 5 of 5)	66972780	66978447	5668	2	20429	ENSMUST00000162060.8	4472	ENSMUSG00000027833	Shox2	short stature homeobox 2
chr15	34837378	34837557	62	*	Promoter (<=1kb)	34837355	34843407	6053	1	16539	ENSMUST00000072868.4	23	ENSMUSG00000050963	Kcns2	K+ voltage-gated channel, subfamily S, 2
chr5	125140955	125141134	14.3	*	Intron (ENSMUST00000111402.8/20602, intron 1 of 47)	125017835	125124900	107066	2	20602	ENSMUST00000055256.13	-16055	ENSMUSG00000029478	Ncor2	nuclear receptor co-repressor 2
chr1	24100426	24100605	11.1	*	Promoter (<=1kb)	24051764	24100341	48578	2	68187	ENSMUST00000185525.1	-85	ENSMUSG00000026153	Fam135a	family with sequence similarity 135, member A
chr2	125135852	125136031	58.1	*	Promoter (<=1kb)	125136633	125147839	11207	1	381418	ENSMUST00000238754.1	-602	ENSMUSG00000074872	Ctxn2	cortexin 2
chr19	46326901	46327080	16.7	*	Promoter (<=1kb)	46324886	46327121	2236	2	73728	ENSMUST00000223917.1	41	ENSMUSG00000037126	Psd	pleckstrin and Sec7 domain containing
chr14	37068624	37068803	20.7	*	Promoter (<=1kb)	37068048	37073743	5696	1	239038	ENSMUST00000057176.4	576	ENSMUSG00000043418	Lrit2	leucine-rich repeat, immunoglobulin-like and transmembrane domains 2
chr15	30406356	30406535	23.9	*	Intron (ENSMUST00000081728.6/18163, intron 2 of 22)	30457673	30480904	23232	1	18163	ENSMUST00000228695.1	-51138	ENSMUSG00000022240	Ctnnd2	catenin (cadherin associated protein), delta 2
chr4	151759211	151759390	8.75	*	Intron (ENSMUST00000169423.8/100072, intron 3 of 24)	151470176	151861650	391475	2	100072	ENSMUST00000155685.7	102260	ENSMUSG00000014592	Camta1	calmodulin binding transcription activator 1
chr7	18951515	18951694	46.9	*	Intron (ENSMUST00000032571.9/384569, intron 3 of 3)	18925888	18965319	39432	1	384569	ENSMUST00000220302.1	25627	ENSMUSG00000030411	Nova2	NOVA alternative splicing regulator 2
chr2	34065200	34065379	31	*	Intron (ENSMUST00000134921.1/329387, intron 1 of 3)	34018289	34107729	89441	2	329387	ENSMUST00000134921.1	42350	ENSMUSG00000087461	C230014O12Rik	RIKEN cDNA C230014O12 gene
chr13	99515174	99515353	10.3	*	Promoter (1-2kb)	99507061	99516518	9458	2	17755	ENSMUST00000223820.1	1165	ENSMUSG00000052727	Map1b	microtubule-associated protein 1B
chr11	29172764	29172943	15.9	*	Promoter (<=1kb)	29172890	29209641	36752	1	104570	ENSMUST00000102856.8	0	ENSMUSG00000020463	Ppp4r3b	protein phosphatase 4 regulatory subunit 3B
chr17	72603232	72603411	65.2	*	Promoter (<=1kb)	71868972	72603827	734856	2	11682	ENSMUST00000086639.5	416	ENSMUSG00000055471	Alk	anaplastic lymphoma kinase
chr9	29088798	29088977	10.3	*	Intron (ENSMUST00000075069.10/235106, intron 4 of 7)	29009251	29109782	100532	2	235106	ENSMUST00000148606.7	20805	ENSMUSG00000059974	Ntm	neurotrimin
chr18	82418941	82419120	66.8	*	Distal Intergenic	82392380	82406777	14398	2	14427	ENSMUST00000065224.7	-12164	ENSMUSG00000024553	Galr1	galanin receptor 1
chr1	177308559	177308738	30.2	*	Distal Intergenic	177022116	177258203	236088	2	23797	ENSMUST00000111159.1	-50356	ENSMUSG00000019699	Akt3	thymoma viral proto-oncogene 3
chr5	114015291	114015470	27.8	*	Promoter (1-2kb)	114017092	114020004	2913	1	13142	ENSMUST00000162214.1	-1622	ENSMUSG00000042096	Dao	D-amino acid oxidase
chr17	24886545	24886724	39.8	*	Promoter (<=1kb)	24886643	24892149	5507	1	79043	ENSMUST00000117890.7	0	ENSMUSG00000024160	Spsb3	splA/ryanodine receptor domain and SOCS box containing 3
chr11	58331198	58331377	15.1	*	Promoter (<=1kb)	58331275	58347720	16446	1	79566	ENSMUST00000154278.7	0	ENSMUSG00000013646	Sh3bp5l	SH3 binding domain protein 5 like
chr11	100203590	100203769	51.7	*	Promoter (2-3kb)	100203162	100206030	2869	2	16664	ENSMUST00000137265.1	2261	ENSMUSG00000045545	Krt14	keratin 14
chr3	92653922	92654101	16.7	*	Promoter (2-3kb)	92655650	92656926	1277	2	68720	ENSMUST00000029531.3	2825	ENSMUSG00000027923	Lce1b	late cornified envelope 1B
chr13	55419241	55419420	16.7	*	Intron (ENSMUST00000021948.14/58992, intron 12 of 13)	55414688	55415232	545	2	75477	ENSMUST00000054146.4	-4009	ENSMUSG00000044444	Pfn3	profilin 3
chr10	89224648	89224827	43.7	*	Intron (ENSMUST00000182462.7/320091, intron 1 of 26)	89067732	89257136	189405	2	320091	ENSMUST00000181976.7	32309	ENSMUSG00000035189	Ano4	anoctamin 4
chr5	77288031	77288210	11.9	*	Distal Intergenic	77272757	77272838	82	1	100628577	ENSMUST00000175320.1	15274	ENSMUSG00000093061	Mir5098	microRNA 5098
chr9	66124616	66124795	29.4	*	Promoter (<=1kb)	66109142	66124797	15656	2	56440	ENSMUST00000145449.1	2	ENSMUSG00000032382	Snx1	sorting nexin 1
chr15	68919477	68919656	13.5	*	Distal Intergenic	68928420	69093512	165093	1	13992	ENSMUST00000022954.6	-8764	ENSMUSG00000022332	Khdrbs3	KH domain containing, RNA binding, signal transduction associated 3
chr11	84870765	84870944	38.2	*	Promoter (<=1kb)	84832361	84870789	38429	2	217039	ENSMUST00000108081.8	0	ENSMUSG00000020530	Ggnbp2	gametogenetin binding protein 2
chr8	94838200	94838379	27	*	Promoter (<=1kb)	94819804	94838358	18555	2	109006	ENSMUST00000162538.8	0	ENSMUSG00000031781	Ciapin1	cytokine induced apoptosis inhibitor 1
chr5	147188580	147188759	83.5	*	Promoter (<=1kb)	147188696	147190947	2252	1	14842	ENSMUST00000065382.5	0	ENSMUSG00000053129	Gsx1	GS homeobox 1
chr7	6410158	6410337	134.4	*	Promoter (<=1kb)	6410277	6441691	31415	1	100042450	ENSMUST00000054781.6	0	ENSMUSG00000093536	Smim17	small integral membrane protein 17
chr15	78750035	78750214	18.3	*	Distal Intergenic	78763884	78767164	3281	2	17305	ENSMUST00000136795.1	16950	ENSMUSG00000018169	Mfng	MFNG O-fucosylpeptide 3-beta-N-acetylglucosaminyltransferase
chr10	77146975	77147154	29.4	*	Intron (ENSMUST00000081654.12/12822, intron 2 of 41)	77052178	77166548	114371	2	12822	ENSMUST00000081654.12	19394	ENSMUSG00000001435	Col18a1	collagen, type XVIII, alpha 1
chr14	63489386	63489565	16.7	*	Downstream (2-3kb)	63495619	63497139	1521	2	58865	ENSMUST00000170772.1	7574	ENSMUSG00000021953	Tdh	L-threonine dehydrogenase
chr9	87021766	87021945	47.7	*	Promoter (<=1kb)	87022014	87077774	55761	1	266690	ENSMUST00000168529.8	-69	ENSMUSG00000032872	Cyb5r4	cytochrome b5 reductase 4
chr15	89453410	89453589	66	*	Promoter (<=1kb)	89453913	89464468	10556	1	60597	ENSMUST00000023291.5	-324	ENSMUSG00000022619	Mapk8ip2	mitogen-activated protein kinase 8 interacting protein 2
chr12	92040633	92040812	13.5	*	Distal Intergenic	91806043	91849157	43115	2	20338	ENSMUST00000178462.7	-191476	ENSMUSG00000020964	Sel1l	sel-1 suppressor of lin-12-like (C. elegans)
chr2	53440408	53440587	15.1	*	Distal Intergenic	53192088	53219220	27133	1	65103	ENSMUST00000028336.6	248320	ENSMUSG00000026960	Arl6ip6	ADP-ribosylation factor-like 6 interacting protein 6
chr2	131958047	131958226	23.9	*	Distal Intergenic	131951037	131956130	5094	1	26434	ENSMUST00000110169.1	7010	ENSMUSG00000027338	Prnd	prion like protein doppel
chr9	64281515	64281694	33.4	*	Promoter (<=1kb)	64281581	64290449	8869	1	66131	ENSMUST00000215031.1	0	ENSMUSG00000032397	Tipin	timeless interacting protein
chr11	4949264	4949443	65.2	*	Promoter (1-2kb)	4938754	4948064	9311	2	380684	ENSMUST00000093369.4	-1200	ENSMUSG00000020396	Nefh	neurofilament, heavy polypeptide
chr6	39899315	39899494	21.5	*	Intron (ENSMUST00000239008.1/434008, intron 1 of 3)	39873071	40255075	382005	1	434008	ENSMUST00000180886.2	26244	ENSMUSG00000057716	Tmem178b	transmembrane protein 178B
chr19	8929074	8929253	10.3	*	Promoter (<=1kb)	8927391	8929356	1966	2	19881	ENSMUST00000096242.4	103	ENSMUSG00000071648	Rom1	rod outer segment membrane protein 1
chr15	102335336	102335515	14.3	*	Promoter (1-2kb)	102336771	102337851	1081	1	60315	ENSMUST00000164961.7	-1256	ENSMUSG00000001285	Myg1	melanocyte proliferating gene 1
chr12	80643780	80643959	29.4	*	Promoter (<=1kb)	80634357	80643832	9476	2	13877	ENSMUST00000166931.1	0	ENSMUSG00000021131	Erh	ERH mRNA splicing and mitosis factor
chr5	121068811	121068990	50.1	*	Distal Intergenic	120973367	121010092	36726	2	19894	ENSMUST00000200792.1	-58719	ENSMUSG00000029608	Rph3a	rabphilin 3A
chr12	13639475	13639654	24.7	*	Distal Intergenic	13607789	13627646	19858	2	102639399	ENSMUST00000221862.1	-11829	ENSMUSG00000113666	Gm35725	predicted gene, 35725
chr5	136240467	136240646	13.5	*	Intron (ENSMUST00000196397.4/23921, intron 1 of 8)	136223769	136244837	21069	2	23921	ENSMUST00000196447.1	4191	ENSMUSG00000005057	Sh2b2	SH2B adaptor protein 2
chr10	127090921	127091100	38.2	*	Exon (ENSMUST00000239120.1/216439, exon 17 of 19)	127078907	127093169	14263	1	216439	ENSMUST00000217941.1	12014	ENSMUSG00000025422	Agap2	ArfGAP with GTPase domain, ankyrin repeat and PH domain 2
chr1	184456951	184457130	15.9	*	Distal Intergenic	184527841	184557691	29851	2	73590	ENSMUST00000188766.1	100561	ENSMUSG00000101574	1700112H15Rik	RIKEN cDNA 1700112H15 gene
chr2	29310107	29310286	39	*	Distal Intergenic	29346819	29524793	177975	1	68975	ENSMUST00000028139.10	-36533	ENSMUSG00000026799	Med27	mediator complex subunit 27
chr3	113090997	113091176	11.1	*	Distal Intergenic	113147656	113156727	9072	2	545562	ENSMUST00000120184.1	65551	NA	Amy2b	amylase 2b
chr2	15161945	15162124	10.3	*	Distal Intergenic	15074999	15082452	7454	1	75869	ENSMUST00000193883.1	86946	ENSMUSG00000017418	Arl5b	ADP-ribosylation factor-like 5B
chr3	55011782	55011961	20.7	*	Distal Intergenic	55045469	55050638	5170	2	12427	ENSMUST00000198102.4	38677	ENSMUSG00000027793	Ccna1	cyclin A1
chr1	64158869	64159048	16.7	*	Distal Intergenic	64079103	64122282	43180	2	93691	ENSMUST00000135075.1	-36587	ENSMUSG00000025959	Klf7	Kruppel-like factor 7 (ubiquitous)
chr7	25008811	25008990	18.3	*	Promoter (2-3kb)	24978167	25005958	27792	2	232975	ENSMUST00000080882.10	-2853	ENSMUSG00000040907	Atp1a3	ATPase, Na+/K+ transporting, alpha 3 polypeptide
chr9	20813118	20813297	19.9	*	Promoter (1-2kb)	20770050	20815067	45018	2	53867	ENSMUST00000004201.7	1770	ENSMUSG00000004098	Col5a3	collagen, type V, alpha 3
chr1	159621340	159621519	15.9	*	Intron (ENSMUST00000192069.5/21960, intron 1 of 22)	159523841	159737795	213955	1	21960	ENSMUST00000195199.1	97499	ENSMUSG00000015829	Tnr	tenascin R
chr13	42711660	42711839	30.2	*	Promoter (2-3kb)	42709581	43138526	428946	1	218194	ENSMUST00000148891.7	2079	ENSMUSG00000054728	Phactr1	phosphatase and actin regulator 1
chr9	43959672	43959851	42.9	*	Intron (ENSMUST00000215774.1/ENSMUST00000215774.1, intron 1 of 2)	44043384	44048579	5196	1	21838	ENSMUST00000114840.1	-83533	ENSMUSG00000032011	Thy1	thymus cell antigen 1, theta
chr13	59585165	59585344	32.6	*	Promoter (<=1kb)	59580176	59585227	5052	2	319469	ENSMUST00000163284.1	0	ENSMUSG00000021557	A230056J06Rik	RIKEN cDNA A230056J06 gene
chr11	32718608	32718787	16.7	*	Intron (ENSMUST00000109366.7/103583, intron 3 of 12)	32642904	32720574	77671	1	103583	ENSMUST00000143290.1	75704	ENSMUSG00000020271	Fbxw11	F-box and WD-40 domain protein 11
chr10	115143653	115143832	21.5	*	Intron (ENSMUST00000006949.8/216343, intron 7 of 10)	115174080	115175558	1479	2	216343	ENSMUST00000155794.1	31726	ENSMUSG00000006764	Tph2	tryptophan hydroxylase 2
chr11	73425406	73425585	8.75	*	Promoter (2-3kb)	73424609	73428477	3869	2	259026	ENSMUST00000069790.4	2892	ENSMUSG00000055971	Olfr378	olfactory receptor 378
chr1	167187941	167188120	27.8	*	Distal Intergenic	167226227	167236835	10609	2	80914	ENSMUST00000195443.5	48715	ENSMUSG00000026558	Uck2	uridine-cytidine kinase 2
chr5	110558469	110558648	31	*	Intron (ENSMUST00000040001.13/231605, intron 1 of 10)	110544355	110621375	77021	1	231605	ENSMUST00000040001.13	14114	ENSMUSG00000033316	Galnt9	polypeptide N-acetylgalactosaminyltransferase 9
chr5	103950216	103950395	39	*	Distal Intergenic	103963461	103977326	13866	2	243168	ENSMUST00000120320.7	26931	ENSMUSG00000034528	Hsd17b13	hydroxysteroid (17-beta) dehydrogenase 13
chr12	72939724	72939903	15.1	*	Promoter (<=1kb)	72939892	72944899	5008	1	20476	ENSMUST00000021519.6	0	ENSMUSG00000021099	Six6	sine oculis-related homeobox 6
chr8	14072631	14072810	293.4	*	Intron (ENSMUST00000110813.4/234086, intron 2 of 5)	14033697	14090279	56583	2	234086	ENSMUST00000211242.1	17469	ENSMUSG00000051978	Erich1	glutamate rich 1
chr8	106337871	106338050	54.1	*	Promoter (<=1kb)	106252548	106337988	85441	2	58994	ENSMUST00000067512.7	0	ENSMUSG00000031906	Smpd3	sphingomyelin phosphodiesterase 3, neutral
chr11	84724291	84724470	11.1	*	Distal Intergenic	84716976	84720432	3457	2	78471	ENSMUST00000150735.1	-3859	ENSMUSG00000085044	1700109G15Rik	RIKEN cDNA 1700109G15 gene
chr5	134544953	134545132	11.9	*	Intron (ENSMUST00000036999.9/269713, intron 1 of 15)	134489383	134552434	63052	2	269713	ENSMUST00000036999.9	7302	ENSMUSG00000063146	Clip2	CAP-GLY domain containing linker protein 2
chr7	126949931	126950110	74.8	*	Promoter (<=1kb)	126945989	126949582	3594	2	233879	ENSMUST00000052937.11	-349	ENSMUSG00000046378	Asphd1	aspartate beta-hydroxylase domain containing 1
chr9	99575683	99575862	22.3	*	Promoter (<=1kb)	99575799	99584501	8703	1	83703	ENSMUST00000066650.11	0	ENSMUSG00000032469	Dbr1	debranching RNA lariats 1
chr7	34702795	34702974	10.3	*	Intron (ENSMUST00000238947.1/68947, intron 2 of 3)	34639019	34655509	16491	2	233107	ENSMUST00000032709.2	-47286	ENSMUSG00000030499	Kctd15	potassium channel tetramerisation domain containing 15
chr17	28328426	28328605	27	*	Promoter (<=1kb)	28328471	28331033	2563	1	19896	ENSMUST00000042334.15	0	ENSMUSG00000037805	Rpl10a	ribosomal protein L10A
chr11	115814088	115814267	33.4	*	Promoter (<=1kb)	115806777	115813639	6863	2	140721	ENSMUST00000156812.1	-449	ENSMUSG00000034471	Caskin2	CASK-interacting protein 2
chr17	28580444	28580623	29.4	*	Intron (ENSMUST00000232862.1/328789, intron 2 of 3)	28575760	28585679	9920	1	328789	ENSMUST00000232974.1	4684	ENSMUSG00000062252	Lhfpl5	lipoma HMGIC fusion partner-like 5
chr4	124317236	124317415	11.1	*	Distal Intergenic	124450235	124451285	1051	2	78460	ENSMUST00000156566.1	133870	NA	1700057H15Rik	RIKEN cDNA 1700057H15 gene
chr12	5717636	5717815	14.3	*	Distal Intergenic	5411641	5416631	4991	1	72669	ENSMUST00000163627.2	305995	ENSMUSG00000037735	2810032G03Rik	RIKEN cDNA 2810032G03 gene
chr2	167478168	167478347	15.9	*	Downstream (2-3kb)	167484520	167485830	1311	2	263876	ENSMUST00000147051.1	7483	ENSMUSG00000047030	Spata2	spermatogenesis associated 2
chr17	87798499	87798678	76.3	*	Promoter (<=1kb)	87745801	87797994	52194	2	210741	ENSMUST00000055221.8	-505	ENSMUSG00000050138	Kcnk12	potassium channel, subfamily K, member 12
chr16	34400473	34400652	29.4	*	Intron (ENSMUST00000076810.11/545156, intron 1 of 59)	34013137	34392109	378973	2	545156	ENSMUST00000142817.7	-8364	ENSMUSG00000061751	Kalrn	kalirin, RhoGEF kinase
chr10	110676666	110676845	32.6	*	Distal Intergenic	110745439	110748146	2708	1	52679	ENSMUST00000173294.7	-68594	ENSMUSG00000020185	E2f7	E2F transcription factor 7
chr4	152039254	152039433	26.2	*	Promoter (<=1kb)	152039321	152052229	12909	1	74035	ENSMUST00000147797.7	0	ENSMUSG00000028948	Nol9	nucleolar protein 9
chr1	90028463	90028642	39.8	*	Distal Intergenic	89952591	90014666	62076	2	208372	ENSMUST00000097656.9	-13797	ENSMUSG00000067081	Asb18	ankyrin repeat and SOCS box-containing 18
chr18	38217059	38217238	24.7	*	Intron (ENSMUST00000160935.1/ENSMUST00000160935.1, intron 1 of 1)	38185914	38212053	26140	2	75599	ENSMUST00000160721.7	-5006	ENSMUSG00000051375	Pcdh1	protocadherin 1
chr14	66909807	66909986	24.7	*	Promoter (1-2kb)	66911170	66921023	9854	1	239157	ENSMUST00000089236.10	-1184	ENSMUSG00000046204	Pnma2	paraneoplastic antigen MA2
chr13	117604226	117604405	30.2	*	Promoter (1-2kb)	117602480	117987418	384939	1	15165	ENSMUST00000006991.8	1746	ENSMUSG00000021730	Hcn1	hyperpolarization activated cyclic nucleotide gated potassium channel 1
chr11	59277030	59277209	11.1	*	Intron (ENSMUST00000010044.7/22416, intron 1 of 3)	59248033	59290752	42720	2	22416	ENSMUST00000010044.7	13543	ENSMUSG00000009900	Wnt3a	wingless-type MMTV integration site family, member 3A
chr1	175491982	175492161	15.1	*	Promoter (<=1kb)	175059088	175492276	433189	2	24012	ENSMUST00000195324.5	115	ENSMUSG00000026527	Rgs7	regulator of G protein signaling 7
chr6	121473140	121473319	124.9	*	Promoter (<=1kb)	121372933	121473623	100691	2	243621	ENSMUST00000129815.7	304	ENSMUSG00000040797	Iqsec3	IQ motif and Sec7 domain 3
chr12	29530501	29530680	13.5	*	Promoter (2-3kb)	29528384	29923213	394830	1	17933	ENSMUST00000049784.16	2117	ENSMUSG00000061911	Myt1l	myelin transcription factor 1-like
chr18	38056468	38056647	19.9	*	Intron (ENSMUST00000236681.1/ENSMUST00000236681.1, intron 3 of 3)	37996312	37998969	2658	2	106952	ENSMUST00000236134.1	-57499	ENSMUSG00000024451	Arap3	ArfGAP with RhoGAP domain, ankyrin repeat and PH domain 3
chr6	115759294	115759473	10.3	*	Promoter (<=1kb)	115729131	115759271	30141	2	94346	ENSMUST00000112946.7	-23	ENSMUSG00000059900	Tmem40	transmembrane protein 40
chr15	28823692	28823871	7.95	*	Distal Intergenic	28203752	28472052	268301	1	110082	ENSMUST00000067048.7	619940	ENSMUSG00000022262	Dnah5	dynein, axonemal, heavy chain 5
chr12	116405262	116405441	15.1	*	Promoter (<=1kb)	116405402	116461611	56210	1	76044	ENSMUST00000084828.4	0	ENSMUSG00000042029	Ncapg2	non-SMC condensin II complex, subunit G2
chr8	13448230	13448409	12.7	*	Intron (ENSMUST00000211356.1/272465, intron 2 of 6)	13455478	13468443	12966	1	272465	ENSMUST00000209950.1	-7069	ENSMUSG00000038457	Tmem255b	transmembrane protein 255B
chr16	12608384	12608563	21.5	*	Distal Intergenic	12800579	12818298	17720	1	75493	ENSMUST00000231680.1	-192016	ENSMUSG00000101565	1700003L19Rik	RIKEN cDNA 1700003L19 gene
chrX	7795133	7795312	21.5	*	Intron (ENSMUST00000065932.13/54645, intron 5 of 24)	7798447	7810848	12402	1	54645	ENSMUST00000135622.1	-3135	ENSMUSG00000031153	Gripap1	GRIP1 associated protein 1
chr11	20968563	20968742	15.9	*	Distal Intergenic	21091291	21143005	51715	1	67245	ENSMUST00000156122.7	-122549	ENSMUSG00000020134	Peli1	pellino 1
chr19	28818469	28818648	24.7	*	Distal Intergenic	28835049	28879301	44253	1	20510	ENSMUST00000161340.1	-16401	ENSMUSG00000024935	Slc1a1	solute carrier family 1 (neuronal/epithelial high affinity glutamate transporter, system Xag), member 1
chr11	71937232	71937411	44.5	*	Promoter (2-3kb)	71928471	71940122	11652	2	73816	ENSMUST00000128489.1	2711	ENSMUSG00000085528	4930401O10Rik	RIKEN cDNA 4930401O10 gene
chr16	94972590	94972769	19.1	*	Intron (ENSMUST00000095873.11/16522, intron 1 of 4)	94866597	94997252	130656	2	16522	ENSMUST00000231744.1	24483	ENSMUSG00000043301	Kcnj6	potassium inwardly-rectifying channel, subfamily J, member 6
chr10	90823535	90823714	22.3	*	Intron (ENSMUST00000183156.7/77531, intron 17 of 25)	90829111	90941465	112355	1	77531	ENSMUST00000182192.7	-5397	ENSMUSG00000058589	Anks1b	ankyrin repeat and sterile alpha motif domain containing 1B
chr12	102550632	102550811	35	*	Distal Intergenic	102554969	102565028	10060	1	12652	ENSMUST00000021610.6	-4158	ENSMUSG00000021194	Chga	chromogranin A
chr3	154819763	154819942	12.7	*	Intron (ENSMUST00000143410.6/435766, intron 21 of 22)	154711865	154714083	2219	1	209601	ENSMUST00000192912.1	107898	ENSMUSG00000078161	Erich3	glutamate rich 3
chr4	148229768	148229947	67.6	*	Distal Intergenic	148258216	148260751	2536	2	242748	ENSMUST00000143851.1	30804	ENSMUSG00000041544	Disp3	dispatched RND transporter family member 3
chr3	8508134	8508313	53.3	*	Promoter (1-2kb)	8509360	8561606	52247	1	20257	ENSMUST00000029002.8	-1047	ENSMUSG00000027500	Stmn2	stathmin-like 2
chr4	129120958	129121137	56.5	*	Promoter (<=1kb)	129112260	129120946	8687	2	15444	ENSMUST00000116442.8	-12	ENSMUSG00000028785	Hpca	hippocalcin
chr2	153345483	153345662	16.7	*	Promoter (<=1kb)	153341157	153345810	4654	2	72326	ENSMUST00000128026.1	148	ENSMUSG00000073236	2500004C02Rik	RIKEN cDNA 2500004C02 gene
chr3	82412459	82412638	27.8	*	Distal Intergenic	82380073	82383310	3238	1	213582	ENSMUST00000195793.1	32386	ENSMUSG00000033900	Map9	microtubule-associated protein 9
chr4	155397619	155397798	41.4	*	Promoter (<=1kb)	155388565	155398036	9472	2	14403	ENSMUST00000129892.1	238	ENSMUSG00000029054	Gabrd	gamma-aminobutyric acid (GABA) A receptor, subunit delta
chr10	126625498	126625677	9.54	*	Distal Intergenic	126710282	126710391	110	2	102465224	ENSMUST00000184232.1	84714	ENSMUSG00000098756	Mir378d	microRNA 378d
chr18	38075458	38075637	27	*	Distal Intergenic	37996312	37998969	2658	2	106952	ENSMUST00000236134.1	-76489	ENSMUSG00000024451	Arap3	ArfGAP with RhoGAP domain, ankyrin repeat and PH domain 3
chr1	19088205	19088384	8.75	*	Intron (ENSMUST00000159108.2/102635013, intron 1 of 3)	19103022	19166346	63325	1	226896	ENSMUST00000037294.7	-14638	ENSMUSG00000042596	Tfap2d	transcription factor AP-2, delta
chr11	78730977	78731156	27.8	*	Distal Intergenic	78750506	78751729	1224	2	69109	ENSMUST00000059468.5	20573	ENSMUSG00000049489	Ccnq	cyclin Q
chr17	21801502	21801681	14.3	*	Exon (ENSMUST00000057521.5/ENSMUST00000057521.5, exon 1 of 3)	21816885	21845759	28875	2	75424	ENSMUST00000084141.5	44078	ENSMUSG00000069743	Zfp820	zinc finger protein 820
chr2	172321006	172321185	25.4	*	Distal Intergenic	172345565	172355749	10185	1	67017	ENSMUST00000028995.4	-24380	ENSMUSG00000027495	Fam210b	family with sequence similarity 210, member B
chr10	60445243	60445422	47.7	*	Intron (ENSMUST00000073242.10/22295, intron 12 of 66)	60376772	60406453	29682	2	22295	ENSMUST00000144462.7	-38790	ENSMUSG00000012819	Cdh23	cadherin 23 (otocadherin)
chr2	49503702	49503881	23.9	*	Intron (ENSMUST00000092123.10/227867, intron 2 of 13)	49528875	49537081	8207	1	227867	ENSMUST00000152485.1	-24994	ENSMUSG00000069495	Epc2	enhancer of polycomb homolog 2
chr14	30549463	30549642	10.3	*	Promoter (<=1kb)	30549357	30573624	24268	1	21881	ENSMUST00000223717.1	106	ENSMUSG00000021957	Tkt	transketolase
chr7	30434335	30434514	16.7	*	Promoter (2-3kb)	30435499	30437003	1505	2	11803	ENSMUST00000208404.1	2489	ENSMUSG00000006651	Aplp1	amyloid beta (A4) precursor-like protein 1
chr16	48993883	48994062	10.3	*	Promoter (<=1kb)	48925879	48993941	68063	2	224170	ENSMUST00000114516.7	0	ENSMUSG00000064061	Dzip3	DAZ interacting protein 3, zinc finger
chr2	181302142	181302321	19.9	*	Distal Intergenic	181306459	181314500	8042	2	20262	ENSMUST00000103045.3	12179	ENSMUSG00000027581	Stmn3	stathmin-like 3
chr12	86547919	86548098	23.9	*	Distal Intergenic	86504409	86509967	5559	1	26380	ENSMUST00000136464.2	43510	ENSMUSG00000021255	Esrrb	estrogen related receptor, beta
chr4	140439887	140440066	14.3	*	Intron (ENSMUST00000140113.1/ENSMUST00000140113.1, intron 1 of 1)	140380630	140385574	4945	1	329970	ENSMUST00000126252.1	59257	NA	Gm13016	predicted gene 13016
chr12	112141390	112141569	53.3	*	Distal Intergenic	112146208	112181747	35540	1	668303	ENSMUST00000128402.2	-4639	ENSMUSG00000021294	Kif26a	kinesin family member 26A
chr2	26208204	26208383	70.8	*	Promoter (<=1kb)	26200212	26208289	8078	2	16871	ENSMUST00000054099.15	0	ENSMUSG00000026934	Lhx3	LIM homeobox protein 3
chr15	101879951	101880130	8.75	*	Distal Intergenic	101858731	101869705	10975	2	406220	ENSMUST00000087996.6	-10246	ENSMUSG00000067594	Krt77	keratin 77
chr4	140358107	140358286	19.9	*	Distal Intergenic	140380630	140385574	4945	1	329970	ENSMUST00000126252.1	-22344	NA	Gm13016	predicted gene 13016
chr7	57592268	57592447	13.5	*	Promoter (<=1kb)	57591530	57816370	224841	1	14402	ENSMUST00000138350.1	738	ENSMUSG00000033676	Gabrb3	gamma-aminobutyric acid (GABA) A receptor, subunit beta 3
chr7	129469540	129469719	11.1	*	Distal Intergenic	129591863	129635738	43876	1	207425	ENSMUST00000084519.6	-122144	ENSMUSG00000042055	Wdr11	WD repeat domain 11
chr1	70725699	70725878	58.8	*	Promoter (<=1kb)	70725715	70885397	159683	1	320460	ENSMUST00000053922.11	0	ENSMUSG00000045648	Vwc2l	von Willebrand factor C domain-containing protein 2-like
chr9	61484467	61484646	20.7	*	Distal Intergenic	61409937	61418419	8483	1	21887	ENSMUST00000162281.1	74530	ENSMUSG00000032280	Tle3	transducin-like enhancer of split 3
chr8	18846534	18846713	27	*	Promoter (<=1kb)	18846279	18883421	37143	1	52123	ENSMUST00000033847.4	255	ENSMUSG00000031467	Agpat5	1-acylglycerol-3-phosphate O-acyltransferase 5 (lysophosphatidic acid acyltransferase, epsilon)
chr9	58399717	58399896	14.3	*	Distal Intergenic	58370504	58374183	3680	1	73529	ENSMUST00000191141.1	29213	ENSMUSG00000100487	1700072B07Rik	RIKEN cDNA 1700072B07 gene
chr5	135806793	135806972	91.5	*	Promoter (<=1kb)	135806890	135841953	35064	1	58212	ENSMUST00000146038.1	0	ENSMUSG00000039860	Srrm3	serine/arginine repetitive matrix 3
chr2	181126151	181126330	16.7	*	Intron (ENSMUST00000149964.8/16536, intron 1 of 16)	181080503	181134922	54420	2	16536	ENSMUST00000103049.9	8592	ENSMUSG00000016346	Kcnq2	potassium voltage-gated channel, subfamily Q, member 2
chr19	41266603	41266782	10.3	*	Promoter (2-3kb)	41210844	41263997	53154	2	107358	ENSMUST00000025989.9	-2606	ENSMUSG00000025016	Tm9sf3	transmembrane 9 superfamily member 3
chr17	72276869	72277048	11.9	*	Intron (ENSMUST00000086639.5/11682, intron 3 of 28)	71868972	72603827	734856	2	11682	ENSMUST00000086639.5	326779	ENSMUSG00000055471	Alk	anaplastic lymphoma kinase
chr9	98563587	98563766	15.1	*	Promoter (<=1kb)	98563721	98567316	3596	1	50797	ENSMUST00000188913.1	0	ENSMUSG00000032458	Copb2	coatomer protein complex, subunit beta 2 (beta prime)
chr15	76522185	76522364	156.7	*	Promoter (<=1kb)	76516203	76522499	6297	2	170729	ENSMUST00000096365.4	135	ENSMUSG00000048385	Scrt1	scratch family zinc finger 1
chr16	91011470	91011649	39.8	*	Promoter (<=1kb)	90936092	91011308	75217	2	104015	ENSMUST00000121759.7	-162	ENSMUSG00000022973	Synj1	synaptojanin 1
chr11	36396478	36396657	13.5	*	Intron (ENSMUST00000102801.7/23964, intron 4 of 30)	36385123	36432276	47154	2	23964	ENSMUST00000128501.1	35619	ENSMUSG00000049336	Tenm2	teneurin transmembrane protein 2
chr9	53706066	53706245	14.3	*	Promoter (<=1kb)	53684110	53706232	22123	2	270160	ENSMUST00000068449.3	0	ENSMUSG00000055069	Rab39	RAB39, member RAS oncogene family
chr5	77310024	77310203	67.6	*	Promoter (<=1kb)	77310147	77349324	39178	1	231329	ENSMUST00000031167.5	0	ENSMUSG00000029250	Polr2b	polymerase (RNA) II (DNA directed) polypeptide B
chr5	117264822	117265001	11.9	*	Intron (ENSMUST00000111978.7/330177, intron 18 of 20)	117285791	117287525	1735	2	23980	ENSMUST00000139913.1	22524	ENSMUSG00000032959	Pebp1	phosphatidylethanolamine binding protein 1
chr12	86213203	86213382	54.1	*	Distal Intergenic	86241858	86291784	49927	1	70373	ENSMUST00000221368.1	-28476	ENSMUSG00000021254	Gpatch2l	G patch domain containing 2 like
chr5	14680434	14680613	11.1	*	Promoter (<=1kb)	14680863	14796004	115142	1	26875	ENSMUST00000182915.1	-250	ENSMUSG00000061601	Pclo	piccolo (presynaptic cytomatrix protein)
chr6	33126657	33126836	46.1	*	Distal Intergenic	32792217	33060260	268044	2	66075	ENSMUST00000066379.10	-66397	ENSMUSG00000053768	Chchd3	coiled-coil-helix-coiled-coil-helix domain containing 3
chr8	123332823	123333002	35.8	*	Promoter (<=1kb)	123332713	123369515	36803	1	234857	ENSMUST00000010298.6	110	ENSMUSG00000010154	Spire2	spire type actin nucleation factor 2
chr2	180710108	180710287	11.9	*	Promoter (<=1kb)	180710117	180718733	8617	1	76425	ENSMUST00000029090.8	0	ENSMUSG00000027573	Gid8	GID complex subunit 8
chr13	11545973	11546152	23.9	*	Distal Intergenic	11522053	11528852	6800	1	664793	ENSMUST00000220980.1	23920	ENSMUSG00000113593	Zp4-ps	zona pellucida glycoprotein 4, pseudogene
chr17	42876600	42876779	9.54	*	Promoter (<=1kb)	42816264	42876665	60402	2	12488	ENSMUST00000233195.1	0	ENSMUSG00000061665	Cd2ap	CD2-associated protein
chr2	92389768	92389947	10.3	*	Promoter (2-3kb)	92387384	92387446	63	2	102466783	ENSMUST00000183506.1	-2322	ENSMUSG00000099093	Mir7000	microRNA 7000
chr15	88819384	88819563	34.2	*	Promoter (<=1kb)	88805244	88819318	14075	2	223774	ENSMUST00000162183.7	-66	ENSMUSG00000035845	Alg12	asparagine-linked glycosylation 12 (alpha-1,6-mannosyltransferase)
chr8	78431474	78431653	44.5	*	Downstream (1-2kb)	78433010	78436645	3636	2	18997	ENSMUST00000034115.4	4992	ENSMUSG00000031688	Pou4f2	POU domain, class 4, transcription factor 2
chr8	78438332	78438511	23.1	*	Promoter (1-2kb)	78433010	78436645	3636	2	18997	ENSMUST00000034115.4	-1687	ENSMUSG00000031688	Pou4f2	POU domain, class 4, transcription factor 2
chr9	122006690	122006869	31	*	Intron (ENSMUST00000214575.1/ENSMUST00000214575.1, intron 1 of 1)	121983251	121997110	13860	2	215494	ENSMUST00000214511.1	-9580	ENSMUSG00000066235	Pomgnt2	protein O-linked mannose beta 1,4-N-acetylglucosaminyltransferase 2
chr1	75179826	75180005	27	*	Promoter (<=1kb)	75171719	75180286	8568	2	74104	ENSMUST00000160081.7	281	ENSMUSG00000026198	Abcb6	ATP-binding cassette, sub-family B (MDR/TAP), member 6
chr10	60914491	60914670	29.4	*	Distal Intergenic	60923023	60923113	91	1	102466158	ENSMUST00000183643.1	-8353	ENSMUSG00000099279	Mir6408	microRNA 6408
chr8	110196795	110196974	44.5	*	Distal Intergenic	110215665	110221214	5550	1	234728	ENSMUST00000189685.1	-18691	ENSMUSG00000046441	Cmtr2	cap methyltransferase 2
chr16	42676737	42676916	13.5	*	Distal Intergenic	42725702	42875587	149886	2	75722	ENSMUST00000142270.1	198671	ENSMUSG00000075070	4932412D23Rik	RIKEN cDNA 4932412D23 gene
chr19	27633166	27633345	11.1	*	Distal Intergenic	27388698	27429825	41128	2	52874	ENSMUST00000076219.5	-203341	ENSMUSG00000041360	Pum3	pumilio RNA-binding family member 3
chr15	73957562	73957741	24.7	*	Distal Intergenic	73796736	73839699	42964	2	268816	ENSMUST00000136698.1	-117863	ENSMUSG00000072487	Mroh5	maestro heat-like repeat family member 5
chr8	117747626	117747805	8.75	*	Intron (ENSMUST00000034304.8/15486, intron 3 of 4)	117720936	117742499	21564	1	15486	ENSMUST00000212998.1	26690	ENSMUSG00000031844	Hsd17b2	hydroxysteroid (17-beta) dehydrogenase 2
chr10	86006536	86006715	26.2	*	Intron (ENSMUST00000061699.11/270757, intron 1 of 15)	85995901	86011856	15956	2	270757	ENSMUST00000105304.1	5141	ENSMUSG00000050108	Bpifc	BPI fold containing family C
chr3	99310974	99311153	25.4	*	Intron (ENSMUST00000151606.7/21384, intron 2 of 2)	99296510	99316240	19731	1	21384	ENSMUST00000150756.2	14464	ENSMUSG00000027868	Tbx15	T-box 15
chr7	133511042	133511221	10.3	*	Distal Intergenic	133587024	133602158	15135	2	73808	ENSMUST00000033275.3	90937	ENSMUSG00000030976	Tex36	testis expressed 36
chr1	191182378	191182557	12.7	*	Promoter (<=1kb)	191171425	191183108	11684	2	11910	ENSMUST00000131854.1	551	ENSMUSG00000026628	Atf3	activating transcription factor 3
chr7	101437986	101438165	23.1	*	Intron (ENSMUST00000084894.14/207728, intron 1 of 31)	101450520	101512817	62298	1	207728	ENSMUST00000209537.1	-12355	ENSMUSG00000030653	Pde2a	phosphodiesterase 2A, cGMP-stimulated
chr2	27142480	27142659	14.3	*	Promoter (<=1kb)	27110380	27142491	32112	2	109349	ENSMUST00000151224.2	0	ENSMUSG00000009216	Fam163b	family with sequence similarity 163, member B
chr14	57826103	57826282	13.5	*	Promoter (<=1kb)	57806561	57826163	19603	2	219114	ENSMUST00000022536.2	0	ENSMUSG00000021965	Ska3	spindle and kinetochore associated complex subunit 3
chr17	33972740	33972919	33.4	*	Downstream (1-2kb)	33975076	33978790	3715	2	630499	ENSMUST00000174250.3	5871	ENSMUSG00000067203	H2-K2	histocompatibility 2, K region locus 2
chr1	120390481	120390660	12.7	*	Distal Intergenic	120340582	120343174	2593	1	226359	ENSMUST00000037286.9	49899	ENSMUSG00000036907	C1ql2	complement component 1, q subcomponent-like 2
chr7	90442673	90442852	26.2	*	Promoter (<=1kb)	90442729	90446104	3376	1	233490	ENSMUST00000061767.4	0	ENSMUSG00000051451	Crebzf	CREB/ATF bZIP transcription factor
chr12	41356170	41356349	15.1	*	Intron (ENSMUST00000132121.7/93757, intron 4 of 6)	41451668	41486431	34764	2	16981	ENSMUST00000043884.5	130082	ENSMUSG00000036295	Lrrn3	leucine rich repeat protein 3, neuronal
chr3	152396597	152396776	26.2	*	Promoter (<=1kb)	152396684	152459477	62794	1	108946	ENSMUST00000089982.10	0	ENSMUSG00000039068	Zzz3	zinc finger, ZZ domain containing 3
chr11	98324044	98324223	39.8	*	Downstream (1-2kb)	98325415	98329648	4234	2	18013	ENSMUST00000041685.6	5425	ENSMUSG00000038255	Neurod2	neurogenic differentiation 2
chr8	10878473	10878652	31	*	Intron (ENSMUST00000207718.1/320014, intron 3 of 5)	10871509	10882435	10927	2	320014	ENSMUST00000208358.1	3783	ENSMUSG00000109473	B930025P03Rik	RIKEN cDNA B930025P03 gene
chr5	146360472	146360651	44.5	*	Distal Intergenic	146384985	146473615	88631	1	245880	ENSMUST00000016143.8	-24334	ENSMUSG00000029636	Wasf3	WAS protein family, member 3
chr16	93850658	93850837	8.75	*	Promoter (2-3kb)	93853782	93855932	2151	1	338467	ENSMUST00000201706.1	-2945	ENSMUSG00000039456	Morc3	microrchidia 3
chr17	23740617	23740796	18.3	*	Promoter (<=1kb)	23737869	23740867	2999	2	76498	ENSMUST00000233776.1	71	ENSMUSG00000023909	Paqr4	progestin and adipoQ receptor family member IV
chr6	28345287	28345466	24.7	*	Intron (ENSMUST00000035930.10/627049, intron 1 of 6)	28240240	28398005	157766	2	627049	ENSMUST00000035930.10	52539	ENSMUSG00000039841	Zfp800	zinc finger protein 800
chr4	32601260	32601439	50.9	*	Promoter (1-2kb)	32600644	32602760	2117	2	14610	ENSMUST00000056517.2	1321	ENSMUSG00000051056	Gja10	gap junction protein, alpha 10
chr18	64339946	64340125	9.54	*	Promoter (<=1kb)	64340020	64400987	60968	1	225631	ENSMUST00000175965.9	0	ENSMUSG00000045991	Onecut2	one cut domain, family member 2
chr9	66307431	66307610	68.4	*	Distal Intergenic	66268374	66271715	3342	1	13143	ENSMUST00000129778.1	39057	ENSMUSG00000032380	Dapk2	death-associated protein kinase 2
chr3	80802865	80803044	15.1	*	Promoter (<=1kb)	80687795	80802835	115041	2	14800	ENSMUST00000107745.7	-30	ENSMUSG00000033981	Gria2	glutamate receptor, ionotropic, AMPA2 (alpha 2)
chr11	81005959	81006138	22.3	*	Intron (ENSMUST00000021045.12/11418, intron 1 of 9)	80880169	81153321	273153	2	11418	ENSMUST00000021045.12	147183	ENSMUSG00000020704	Asic2	acid-sensing (proton-gated) ion channel 2
chr12	3846173	3846352	7.95	*	Intron (ENSMUST00000085826.12/13435, intron 2 of 3)	3849635	3907887	58253	1	13435	ENSMUST00000174483.7	-3283	ENSMUSG00000020661	Dnmt3a	DNA methyltransferase 3A
chr14	101805097	101805276	17.5	*	Intron (ENSMUST00000100337.9/380928, intron 2 of 30)	101828968	101880831	51864	1	380928	ENSMUST00000159769.7	-23692	ENSMUSG00000033060	Lmo7	LIM domain only 7
chr2	104299288	104299467	39	*	Intron (ENSMUST00000089726.9/241589, intron 1 of 20)	104207666	104257984	50319	2	241589	ENSMUST00000149165.1	-41304	ENSMUSG00000068373	D430041D05Rik	RIKEN cDNA D430041D05 gene
chr9	20857214	20857393	93.8	*	Exon (ENSMUST00000238827.1/ENSMUST00000238827.1, exon 19 of 20)	20868642	20874307	5666	1	319278	ENSMUST00000043911.7	-11249	ENSMUSG00000038884	Shfl	shiftless antiviral inhibitor of ribosomal frameshifting
chr2	12910610	12910789	11.1	*	Distal Intergenic	12924041	13000980	76940	1	19212	ENSMUST00000154269.6	-13252	ENSMUSG00000026730	Pter	phosphotriesterase related
chr15	72637641	72637820	23.1	*	Intron (ENSMUST00000023276.15/76510, intron 20 of 21)	72501089	72546340	45252	2	223604	ENSMUST00000044624.7	-91301	ENSMUSG00000036760	Kcnk9	potassium channel, subfamily K, member 9
chr1	167308526	167308705	21.5	*	Promoter (<=1kb)	167308670	167330785	22116	1	68944	ENSMUST00000193446.5	0	ENSMUSG00000052428	Tmco1	transmembrane and coiled-coil domains 1
chr3	89764394	89764573	106.6	*	Promoter (<=1kb)	89746195	89764608	18414	2	11444	ENSMUST00000200558.4	35	ENSMUSG00000027950	Chrnb2	cholinergic receptor, nicotinic, beta polypeptide 2 (neuronal)
chr11	87986486	87986665	17.5	*	Promoter (<=1kb)	87979525	87986585	7061	2	68097	ENSMUST00000107923.9	0	ENSMUSG00000020483	Dynll2	dynein light chain LC8-type 2
chr4	138550733	138550912	11.1	*	Distal Intergenic	138571046	138581083	10038	2	75718	ENSMUST00000137206.1	30171	ENSMUSG00000028753	Vwa5b1	von Willebrand factor A domain containing 5B1
chrX	74856247	74856426	11.1	*	Distal Intergenic	74837196	74843355	6160	1	546325	ENSMUST00000114116.1	19051	ENSMUSG00000079531	Gm5936	predicted gene 5936
chr6	33137935	33138114	11.9	*	Distal Intergenic	32792217	33060260	268044	2	66075	ENSMUST00000066379.10	-77675	ENSMUSG00000053768	Chchd3	coiled-coil-helix-coiled-coil-helix domain containing 3
chr4	139131004	139131183	34.2	*	Promoter (<=1kb)	139101814	139131113	29300	2	433771	ENSMUST00000143971.1	0	ENSMUSG00000050608	Micos10	mitochondrial contact site and cristae organizing system subunit 10
chr4	117893467	117893646	20.7	*	Promoter (1-2kb)	117888643	117892032	3390	2	67728	ENSMUST00000030265.3	-1435	ENSMUSG00000028540	Dph2	DPH2 homolog
chr19	46264879	46265058	25.4	*	Promoter (1-2kb)	46266092	46269797	3706	1	107338	ENSMUST00000177512.2	-1034	ENSMUSG00000025224	Gbf1	golgi-specific brefeldin A-resistance factor 1
chr19	41191793	41191972	19.1	*	Intron (ENSMUST00000025986.14/24087, intron 1 of 20)	41083981	41206774	122794	2	24087	ENSMUST00000169941.1	14802	ENSMUSG00000025013	Tll2	tolloid-like 2
chr4	148293380	148293559	30.2	*	Distal Intergenic	148240264	148287965	47702	2	242748	ENSMUST00000047720.8	-5415	ENSMUSG00000041544	Disp3	dispatched RND transporter family member 3
chr7	119111850	119112029	14.3	*	Distal Intergenic	119140747	119184603	43857	2	209776	ENSMUST00000084650.5	72574	ENSMUSG00000066197	Gpr139	G protein-coupled receptor 139
chr4	151764085	151764264	15.9	*	Intron (ENSMUST00000169423.8/100072, intron 3 of 24)	151470176	151861650	391475	2	100072	ENSMUST00000155685.7	97386	ENSMUSG00000014592	Camta1	calmodulin binding transcription activator 1
chr1	84696215	84696394	17.5	*	Promoter (<=1kb)	84369839	84696221	326383	2	227325	ENSMUST00000049126.12	0	ENSMUSG00000036766	Dner	delta/notch-like EGF repeat containing
chr11	104053405	104053584	40.6	*	Distal Intergenic	103979589	103983627	4039	1	11841	ENSMUST00000154089.1	73816	ENSMUSG00000062421	Arf2	ADP-ribosylation factor 2
chr5	36431854	36432033	11.1	*	Distal Intergenic	36455768	36464811	9044	2	76710	ENSMUST00000044964.5	32778	ENSMUSG00000039563	2210406O10Rik	RIKEN cDNA 2210406O10 gene
chr7	44770136	44770315	74.8	*	Intron (ENSMUST00000002275.14/101568, intron 12 of 14)	44752115	44759407	7293	1	101568	ENSMUST00000136069.8	18021	ENSMUSG00000002205	Vrk3	vaccinia related kinase 3
chr17	11309918	11310097	8.75	*	Intron (ENSMUST00000066658.12/50873, intron 4 of 6)	11303647	11610945	307299	1	50873	ENSMUST00000186406.1	6271	ENSMUSG00000023826	Prkn	parkin RBR E3 ubiquitin protein ligase
chr9	108190075	108190254	31.8	*	Promoter (<=1kb)	108096022	108190384	94363	2	12217	ENSMUST00000035208.13	130	ENSMUSG00000032589	Bsn	bassoon
chr5	114588058	114588237	38.2	*	Intron (ENSMUST00000043650.7/433940, intron 1 of 2)	114568017	114594678	26662	1	433940	ENSMUST00000130983.1	20041	ENSMUSG00000041930	Fam222a	family with sequence similarity 222, member A
chr1	75277315	75277494	41.4	*	Promoter (<=1kb)	75274070	75278284	4215	2	19711	ENSMUST00000189203.1	790	ENSMUSG00000033061	Resp18	regulated endocrine-specific protein 18
chr5	138155397	138155576	38.2	*	Promoter (<=1kb)	138150519	138155700	5182	2	56314	ENSMUST00000144786.1	124	ENSMUSG00000037007	Zfp113	zinc finger protein 113
chr15	86932785	86932964	11.9	*	Distal Intergenic	87544299	87759362	215064	1	106014	ENSMUST00000230414.1	-611335	ENSMUSG00000054863	Tafa5	TAFA chemokine like family member 5
chr2	121358419	121358598	20.7	*	Promoter (<=1kb)	121358610	121363737	5128	1	12716	ENSMUST00000000317.12	-12	ENSMUSG00000000308	Ckmt1	creatine kinase, mitochondrial 1, ubiquitous
chr16	35302457	35302636	20.7	*	Intron (ENSMUST00000114913.2/224129, intron 20 of 20)	35270662	35272117	1456	1	224129	ENSMUST00000232470.1	31795	ENSMUSG00000022840	Adcy5	adenylate cyclase 5
chr4	120866380	120866559	26.2	*	Intron (ENSMUST00000132895.7/242662, intron 1 of 3)	120861777	120896579	34803	1	242662	ENSMUST00000106283.7	4603	ENSMUSG00000032890	Rims3	regulating synaptic membrane exocytosis 3
chr3	89159227	89159406	55.7	*	Promoter (<=1kb)	89151481	89159980	8500	2	15168	ENSMUST00000133368.1	574	ENSMUSG00000028051	Hcn3	hyperpolarization-activated, cyclic nucleotide-gated K+ 3
chr5	100429590	100429769	18.3	*	Promoter (<=1kb)	100420842	100429535	8694	2	100503199	ENSMUST00000181873.7	-55	ENSMUSG00000097772	5430416N02Rik	RIKEN cDNA 5430416N02 gene
chr9	10569906	10570085	11.1	*	Intron (ENSMUST00000162484.7/244682, intron 2 of 20)	9661363	10419090	757728	2	244682	ENSMUST00000179049.1	-150816	ENSMUSG00000039488	Cntn5	contactin 5
chr6	8948566	8948745	58.1	*	Promoter (<=1kb)	8948614	9249032	300419	1	18231	ENSMUST00000160300.1	0	ENSMUSG00000046178	Nxph1	neurexophilin 1
chr2	132781729	132781908	82.7	*	Promoter (<=1kb)	132781278	132795079	13802	1	12653	ENSMUST00000028826.3	451	ENSMUSG00000027350	Chgb	chromogranin B
chr14	32467666	32467845	34.2	*	Promoter (1-2kb)	32446919	32465989	19071	2	12647	ENSMUST00000226365.1	-1677	ENSMUSG00000021919	Chat	choline acetyltransferase
chr5	45529795	45529974	24.7	*	3' UTR	45529705	45536542	6838	2	58227	ENSMUST00000198680.1	6568	ENSMUSG00000015879	Fam184b	family with sequence similarity 184, member B
chr1	63614672	63614851	27.8	*	Promoter (1-2kb)	63615968	63620819	4852	1	105243944	ENSMUST00000226288.1	-1117	ENSMUSG00000115378	Gm39653	predicted gene, 39653
chr3	107512267	107512446	14.3	*	Intron (ENSMUST00000169449.7/229706, intron 1 of 11)	107500671	107517327	16657	2	229706	ENSMUST00000166736.1	4881	ENSMUSG00000027894	Slc6a17	solute carrier family 6 (neurotransmitter transporter), member 17
chr8	22593956	22594135	40.6	*	Promoter (<=1kb)	22577075	22593813	16739	2	22335	ENSMUST00000179233.1	-143	ENSMUSG00000008892	Vdac3	voltage-dependent anion channel 3
chr16	37384870	37385049	12.7	*	Promoter (<=1kb)	37114942	37384923	269982	2	207227	ENSMUST00000114787.7	0	ENSMUSG00000022829	Stxbp5l	syntaxin binding protein 5-like
chr4	136924634	136924813	91.5	*	Distal Intergenic	136895917	136898803	2887	2	12259	ENSMUST00000046285.5	-25831	ENSMUSG00000036887	C1qa	complement component 1, q subcomponent, alpha polypeptide
chr9	64667646	64667825	14.3	*	Intron (ENSMUST00000093829.8/214058, intron 9 of 22)	64660459	64692405	31947	1	214058	ENSMUST00000124881.1	7187	ENSMUSG00000036466	Megf11	multiple EGF-like-domains 11
chr12	110591563	110591742	38.2	*	Promoter (1-2kb)	110590512	110592700	2189	1	319786	ENSMUST00000221143.1	1051	NA	B930059L03Rik	RIKEN cDNA B930059L03 gene
chr7	121730364	121730543	41.4	*	Distal Intergenic	121734479	121768475	33997	1	20278	ENSMUST00000000221.5	-3936	ENSMUSG00000000216	Scnn1g	sodium channel, nonvoltage-gated 1 gamma
chr2	158570476	158570655	46.9	*	Distal Intergenic	158541737	158550762	9026	1	545481	ENSMUST00000135838.1	28739	ENSMUSG00000074625	Arhgap40	Rho GTPase activating protein 40
chr4	14145522	14145701	11.1	*	Distal Intergenic	13889220	13889962	743	1	12395	ENSMUST00000139736.1	256302	ENSMUSG00000006586	Runx1t1	RUNX1 translocation partner 1
chr5	41707720	41707899	47.7	*	Promoter (<=1kb)	41624976	41708121	83146	2	100972	ENSMUST00000201422.3	222	ENSMUSG00000029128	Rab28	RAB28, member RAS oncogene family
chr5	42246416	42246595	9.54	*	Distal Intergenic	42067960	42216798	148839	1	433882	ENSMUST00000087332.4	178456	ENSMUSG00000067285	Gm16223	predicted gene 16223
chr9	66350311	66350490	21.5	*	Promoter (<=1kb)	66350450	66374070	23621	1	235439	ENSMUST00000144280.1	0	ENSMUSG00000038664	Herc1	HECT and RLD domain containing E3 ubiquitin protein ligase family member 1
chr5	22399307	22399486	15.9	*	Distal Intergenic	22342071	22344702	2632	2	19699	ENSMUST00000161782.1	-54605	ENSMUSG00000042453	Reln	reelin
chr2	166426910	166427089	11.9	*	Distal Intergenic	166447451	166459232	11782	1	319684	ENSMUST00000127920.1	-20362	NA	5031425F14Rik	RIKEN cDNA 5031425F14 gene
chr10	42574706	42574885	19.9	*	Intron (ENSMUST00000019938.10/21907, intron 2 of 8)	42571484	42580345	8862	2	21907	ENSMUST00000126848.1	5460	ENSMUSG00000019803	Nr2e1	nuclear receptor subfamily 2, group E, member 1
chr9	89737433	89737612	10.3	*	Promoter (<=1kb)	89725245	89738445	13201	2	330998	ENSMUST00000060700.3	833	ENSMUSG00000047606	Ankrd34c	ankyrin repeat domain 34C
chr14	55491570	55491749	11.1	*	Promoter (<=1kb)	55491173	55508264	17092	1	268747	ENSMUST00000227312.1	397	ENSMUSG00000022211	Carmil3	capping protein regulator and myosin 1 linker 3
chr3	60281320	60281499	12.7	*	Distal Intergenic	60472830	60595764	122935	1	56758	ENSMUST00000195724.5	-191331	ENSMUSG00000027763	Mbnl1	muscleblind like splicing factor 1
chr2	135606385	135606564	19.1	*	Distal Intergenic	135325447	135583584	258138	2	320684	ENSMUST00000153402.1	-22801	ENSMUSG00000085631	9630028H03Rik	RIKEN cDNA 9630028H03 gene
chr7	91267945	91268124	15.9	*	Intron (ENSMUST00000231777.2/23859, intron 6 of 27)	91090728	92447003	1356276	1	23859	ENSMUST00000074273.9	177217	ENSMUSG00000052572	Dlg2	discs large MAGUK scaffold protein 2
chr19	38558907	38559086	35	*	Intron (ENSMUST00000182481.7/74055, intron 2 of 32)	38583368	38652007	68640	1	74055	ENSMUST00000182999.1	-24282	ENSMUSG00000024998	Plce1	phospholipase C, epsilon 1
chr18	77274358	77274537	11.1	*	Distal Intergenic	77281958	77442254	160297	1	240411	ENSMUST00000096547.10	-7421	ENSMUSG00000032818	Loxhd1	lipoxygenase homology domains 1
chr13	56895478	56895657	19.1	*	Promoter (<=1kb)	56773113	56895737	122625	2	26946	ENSMUST00000022023.12	80	ENSMUSG00000021541	Trpc7	transient receptor potential cation channel, subfamily C, member 7
chr18	36004750	36004929	21.5	*	Exon (ENSMUST00000115716.8/74002, exon 9 of 15)	35987019	36006084	19066	1	74002	ENSMUST00000175720.1	17731	ENSMUSG00000024347	Psd2	pleckstrin and Sec7 domain containing 2
chr5	135778514	135778693	109.7	*	Promoter (<=1kb)	135778662	135790398	11737	1	17448	ENSMUST00000138101.1	0	ENSMUSG00000019179	Mdh2	malate dehydrogenase 2, NAD (mitochondrial)
chr12	99041660	99041839	19.1	*	Intron (ENSMUST00000220675.1/ENSMUST00000220675.1, intron 1 of 1)	98974498	98979885	5388	1	76260	ENSMUST00000139298.1	67162	ENSMUSG00000021013	Ttc8	tetratricopeptide repeat domain 8
chr12	84698593	84698772	96.2	*	Promoter (<=1kb)	84678068	84698754	20687	2	627191	ENSMUST00000222422.1	0	ENSMUSG00000071234	Syndig1l	synapse differentiation inducing 1 like
chr2	24488773	24488952	15.9	*	Distal Intergenic	24420560	24475599	55040	2	18510	ENSMUST00000028355.10	-13174	ENSMUSG00000026976	Pax8	paired box 8
chr7	128938094	128938273	14.3	*	Distal Intergenic	128745420	128750378	4959	1	207352	ENSMUST00000206986.1	192674	ENSMUSG00000055319	Sec23ip	Sec23 interacting protein
chr9	102127800	102127979	9.54	*	Exon (ENSMUST00000083173.1/ENSMUST00000083173.1, exon 1 of 1)	102304924	102304975	52	2	102466241	ENSMUST00000184048.1	176996	ENSMUSG00000098521	Mir7243	microRNA 7243
chr5	121926549	121926728	14.3	*	Promoter (1-2kb)	121860308	121924921	64614	2	13048	ENSMUST00000168288.8	-1628	ENSMUSG00000042589	Cux2	cut-like homeobox 2
chr1	74939842	74940021	15.9	*	Distal Intergenic	74902071	74935599	33529	2	241116	ENSMUST00000094844.3	-4243	ENSMUSG00000047021	Cfap65	cilia and flagella associated protein 65
chrX	8074512	8074691	11.1	*	Promoter (<=1kb)	8061426	8074621	13196	2	20937	ENSMUST00000150095.7	0	ENSMUSG00000039231	Suv39h1	suppressor of variegation 3-9 1
chr17	27228676	27228855	52.5	*	Distal Intergenic	27235075	27242659	7585	2	319720	ENSMUST00000235429.1	13804	ENSMUSG00000117916	9630028I04Rik	RIKEN cDNA 9630028I04 gene
chr11	81115812	81115991	16.7	*	Intron (ENSMUST00000021045.12/11418, intron 1 of 9)	80880169	81153321	273153	2	11418	ENSMUST00000021045.12	37330	ENSMUSG00000020704	Asic2	acid-sensing (proton-gated) ion channel 2
chr15	6708228	6708407	30.2	*	Promoter (<=1kb)	6708379	6765417	57039	1	78757	ENSMUST00000228918.1	0	ENSMUSG00000050310	Rictor	RPTOR independent companion of MTOR, complex 2
chr8	87349831	87350010	15.1	*	Distal Intergenic	87460469	87525552	65084	1	100040294	ENSMUST00000210935.1	-110459	ENSMUSG00000097248	Gm2694	predicted gene 2694
chr19	42425327	42425506	32.6	*	Intron (ENSMUST00000238290.1/72832, intron 1 of 14)	42283035	42431783	148749	2	72832	ENSMUST00000048630.7	6277	ENSMUSG00000042401	Crtac1	cartilage acidic protein 1
chr11	3774648	3774827	40.6	*	Promoter (<=1kb)	3717912	3774732	56821	2	74309	ENSMUST00000155197.1	0	ENSMUSG00000020435	Osbp2	oxysterol binding protein 2
chr7	28505661	28505840	25.4	*	Intron (ENSMUST00000040531.8/233033, intron 1 of 12)	28508836	28510455	1620	2	330496	ENSMUST00000081684.2	4615	ENSMUSG00000059128	Ifnl2	interferon lambda 2
chr15	39006223	39006402	10.3	*	Promoter (<=1kb)	39006280	39007718	1439	1	14368	ENSMUST00000227606.1	0	ENSMUSG00000022297	Fzd6	frizzled class receptor 6
chr13	110280010	110280189	19.1	*	Promoter (<=1kb)	110054187	110280150	225964	2	67295	ENSMUST00000167824.2	0	ENSMUSG00000021700	Rab3c	RAB3C, member RAS oncogene family
chr2	92433561	92433740	10.3	*	Promoter (<=1kb)	92411260	92434036	22777	2	12953	ENSMUST00000111278.1	296	ENSMUSG00000068742	Cry2	cryptochrome 2 (photolyase-like)
chr12	112511200	112511379	27.8	*	Promoter (<=1kb)	112500189	112511172	10984	2	104885	ENSMUST00000066791.6	-28	ENSMUSG00000054013	Tmem179	transmembrane protein 179
chr3	75182746	75182925	8.75	*	Distal Intergenic	75112153	75165034	52882	2	213234	ENSMUST00000124618.1	-17712	ENSMUSG00000034151	Zbbx	zinc finger, B-box domain containing
chr10	26082201	26082380	18.3	*	Distal Intergenic	25991186	26079052	87867	2	77220	ENSMUST00000066049.6	-3149	ENSMUSG00000049420	Tmem200a	transmembrane protein 200A
chr8	55940606	55940785	16.7	*	Promoter (<=1kb)	55940509	56130070	189562	1	110304	ENSMUST00000000275.8	97	ENSMUSG00000038257	Glra3	glycine receptor, alpha 3 subunit
chr19	45097972	45098151	37.4	*	Intron (ENSMUST00000236133.1/ENSMUST00000236133.1, intron 3 of 4)	45076139	45079289	3151	1	107250	ENSMUST00000026234.4	21833	ENSMUSG00000025213	Kazald1	Kazal-type serine peptidase inhibitor domain 1
chr4	89313465	89313644	8.75	*	Promoter (2-3kb)	89306299	89311039	4741	2	12579	ENSMUST00000097981.5	-2426	ENSMUSG00000073802	Cdkn2b	cyclin dependent kinase inhibitor 2B
chr1	158019309	158019488	18.3	*	Intron (ENSMUST00000192097.1/ENSMUST00000192097.1, intron 2 of 3)	158295704	158296464	761	2	240843	ENSMUST00000194578.1	276976	ENSMUSG00000004031	Brinp2	bone morphogenic protein/retinoic acid inducible neural-specific 2
chr9	21950439	21950618	148.7	*	Distal Intergenic	21955755	21958264	2510	1	66962	ENSMUST00000053583.6	-5137	ENSMUSG00000051238	Swsap1	SWIM type zinc finger 7 associated protein 1
chr5	115193422	115193601	35	*	Promoter (<=1kb)	115168689	115194381	25693	2	29867	ENSMUST00000112113.7	780	ENSMUSG00000029544	Cabp1	calcium binding protein 1
chr15	82345899	82346078	18.3	*	Promoter (<=1kb)	82345954	82349090	3137	1	69029	ENSMUST00000023086.14	0	ENSMUSG00000022452	Smdt1	single-pass membrane protein with aspartate rich tail 1
chr15	27655050	27655229	42.1	*	3' UTR	27657043	27660152	3110	2	223433	ENSMUST00000232492.1	4923	ENSMUSG00000056069	Otulinl	OTU deubiquitinase with linear linkage specificity like
chrX	166440654	166440833	8.75	*	Promoter (<=1kb)	166390033	166440704	50672	2	237222	ENSMUST00000049501.8	0	ENSMUSG00000040586	Ofd1	OFD1, centriole and centriolar satellite protein
chr15	71853270	71853449	8.75	*	Intron (ENSMUST00000229585.1/69700, intron 35 of 52)	71868881	71897616	28736	2	69700	ENSMUST00000160513.1	44167	ENSMUSG00000079022	Col22a1	collagen, type XXII, alpha 1
chr4	148001945	148002124	11.9	*	Promoter (1-2kb)	148000722	148002079	1358	1	230899	ENSMUST00000103230.4	1223	ENSMUSG00000041616	Nppa	natriuretic peptide type A
chr15	31601705	31601884	15.1	*	Promoter (<=1kb)	31590800	31601804	11005	2	12465	ENSMUST00000022842.15	0	ENSMUSG00000022234	Cct5	chaperonin containing Tcp1, subunit 5 (epsilon)
chr11	115091638	115091817	23.9	*	Promoter (<=1kb)	115091431	115162236	70806	1	58222	ENSMUST00000067754.10	207	ENSMUSG00000020732	Rab37	RAB37, member RAS oncogene family
chr8	32695735	32695914	11.9	*	Intron (ENSMUST00000209107.3/211323, intron 1 of 12)	31837604	32883862	1046259	2	211323	ENSMUST00000239051.1	187948	ENSMUSG00000062991	Nrg1	neuregulin 1
chr6	90852477	90852656	14.3	*	Intron (ENSMUST00000212100.1/232227, intron 2 of 15)	90659598	90810123	150526	2	232227	ENSMUST00000101151.9	-42354	ENSMUSG00000034312	Iqsec1	IQ motif and Sec7 domain 1
chr8	84454658	84454837	73.2	*	Intron (ENSMUST00000238701.1/12286, intron 3 of 48)	84415784	84640246	224463	1	12286	ENSMUST00000215756.1	38874	ENSMUSG00000034656	Cacna1a	calcium channel, voltage-dependent, P/Q type, alpha 1A subunit
chr7	46396705	46396884	34.2	*	Promoter (<=1kb)	46396497	46433354	36858	1	16502	ENSMUST00000025202.7	208	ENSMUSG00000058975	Kcnc1	potassium voltage gated channel, Shaw-related subfamily, member 1
chr8	33161577	33161756	10.3	*	Distal Intergenic	33235684	33330550	94867	2	22427	ENSMUST00000211498.1	168794	ENSMUSG00000031583	Wrn	Werner syndrome RecQ like helicase
chr15	34082547	34082726	17.5	*	Promoter (<=1kb)	34082694	34103345	20652	1	67154	ENSMUST00000172082.1	0	ENSMUSG00000022255	Mtdh	metadherin
chr14	77195463	77195642	10.3	*	Intron (ENSMUST00000022589.8/239188, intron 1 of 18)	77156780	77314799	158020	1	239188	ENSMUST00000226576.1	38683	ENSMUSG00000022012	Enox1	ecto-NOX disulfide-thiol exchanger 1
chr2	112843011	112843190	16.7	*	Intron (ENSMUST00000208151.1/20192, intron 31 of 101)	112859284	112908497	49214	2	20192	ENSMUST00000146187.2	65307	ENSMUSG00000057378	Ryr3	ryanodine receptor 3
chr8	93469837	93470016	8.75	*	Distal Intergenic	93499213	93506768	7556	2	67935	ENSMUST00000080391.13	36752	ENSMUSG00000058019	Ces5a	carboxylesterase 5A
chr15	26309753	26309932	54.9	*	Promoter (<=1kb)	26309064	26409576	100513	1	211147	ENSMUST00000152841.1	689	ENSMUSG00000022269	March11	membrane-associated ring finger (C3HC4) 11
chrX	73869440	73869619	55.7	*	Promoter (<=1kb)	73854672	73869804	15133	2	16728	ENSMUST00000066576.11	185	ENSMUSG00000031391	L1cam	L1 cell adhesion molecule
chr3	87993560	87993739	24.7	*	Promoter (<=1kb)	87992514	87994455	1942	2	12032	ENSMUST00000194596.5	716	ENSMUSG00000004892	Bcan	brevican
chr10	40961500	40961679	27.8	*	Distal Intergenic	40883827	40938570	54744	1	83767	ENSMUST00000105509.1	77673	ENSMUSG00000019831	Wasf1	WAS protein family, member 1
chr2	23291240	23291419	23.9	*	Distal Intergenic	23321246	23401973	80728	1	18232	ENSMUST00000102945.1	-29827	ENSMUSG00000069132	Nxph2	neurexophilin 2
chr13	69556812	69556991	11.9	*	Intron (ENSMUST00000143716.7/28114, intron 1 of 3)	69497959	69534617	36659	2	210106	ENSMUST00000198607.4	-22195	ENSMUSG00000034575	Tent4a	terminal nucleotidyltransferase 4A
chr4	44704380	44704559	55.7	*	Promoter (<=1kb)	44679440	44704006	24567	2	18507	ENSMUST00000146335.7	-374	ENSMUSG00000014030	Pax5	paired box 5
chr16	8906257	8906436	9.54	*	Distal Intergenic	8831321	8844131	12811	1	69053	ENSMUST00000229318.1	74936	ENSMUSG00000022507	1810013L24Rik	RIKEN cDNA 1810013L24 gene
chr11	118540755	118540934	29.4	*	Intron (ENSMUST00000117731.7/52897, intron 3 of 13)	118502842	118569910	67069	2	52897	ENSMUST00000136551.2	28976	ENSMUSG00000025576	Rbfox3	RNA binding protein, fox-1 homolog (C. elegans) 3
chr6	122659663	122659842	33.4	*	Distal Intergenic	122626753	122630272	3520	1	73708	ENSMUST00000123429.1	32910	ENSMUSG00000046323	Dppa3	developmental pluripotency-associated 3
chr9	22053781	22053960	16.7	*	Promoter (1-2kb)	22022811	22052023	29213	2	15571	ENSMUST00000215901.1	-1758	ENSMUSG00000003410	Elavl3	ELAV like RNA binding protein 3
chr2	148217241	148217420	12.7	*	Distal Intergenic	148042877	148046969	4093	2	15376	ENSMUST00000047315.9	-170272	ENSMUSG00000037025	Foxa2	forkhead box A2
chr5	123907113	123907292	225.1	*	Promoter (<=1kb)	123907175	123928835	21661	1	68184	ENSMUST00000023869.14	0	ENSMUSG00000023106	Denr	density-regulated protein
chr5	139380218	139380397	7.95	*	Promoter (<=1kb)	139380581	139396415	15835	1	80290	ENSMUST00000051293.7	-184	ENSMUSG00000044197	Gpr146	G protein-coupled receptor 146
chr14	64568649	64568828	29.4	*	Distal Intergenic	64588051	64593961	5911	1	268755	ENSMUST00000180610.7	-19223	ENSMUSG00000097545	Mir124a-1hg	Mir124-1 host gene (non-protein coding)
chr5	27841643	27841822	13.5	*	Promoter (<=1kb)	27842149	27855088	12940	1	15563	ENSMUST00000036227.6	-327	ENSMUSG00000039106	Htr5a	5-hydroxytryptamine (serotonin) receptor 5A
chr7	134864270	134864449	38.2	*	Intron (ENSMUST00000211570.1/330662, intron 25 of 26)	134881926	134938305	56380	2	627214	ENSMUST00000210055.1	73856	ENSMUSG00000073805	Insyn2a	inhibitory synaptic factor 2A
chr7	125985671	125985850	11.1	*	Intron (ENSMUST00000073935.6/269994, intron 2 of 6)	125878420	126082411	203992	2	269994	ENSMUST00000073935.6	96561	ENSMUSG00000046182	Gsg1l	GSG1-like
chr14	73861888	73862067	8.75	*	Intron (ENSMUST00000226696.1/ENSMUST00000226696.1, intron 3 of 3)	73590508	73591033	526	1	20916	ENSMUST00000161082.1	271380	ENSMUSG00000022110	Sucla2	succinate-Coenzyme A ligase, ADP-forming, beta subunit
chr5	112575575	112575754	12.7	*	Promoter (1-2kb)	112422009	112576868	154860	2	56747	ENSMUST00000212758.1	1114	ENSMUSG00000058153	Sez6l	seizure related 6 homolog like
chr8	94811788	94811967	10.3	*	Promoter (1-2kb)	94810453	94812036	1584	1	20295	ENSMUST00000034232.2	1335	ENSMUSG00000031780	Ccl17	chemokine (C-C motif) ligand 17
chr5	73478784	73478963	9.54	*	Promoter (2-3kb)	73481000	73560794	79795	1	100737	ENSMUST00000087181.11	-2037	ENSMUSG00000051674	Dcun1d4	DCN1, defective in cullin neddylation 1, domain containing 4 (S. cerevisiae)
chr6	83325935	83326114	42.1	*	Promoter (<=1kb)	83326016	83343776	17761	1	232157	ENSMUST00000055261.10	0	ENSMUSG00000043131	Mob1a	MOB kinase activator 1A
chr2	30393103	30393282	12.7	*	Promoter (<=1kb)	30392454	30397813	5360	1	57170	ENSMUST00000133991.7	649	ENSMUSG00000026856	Dolpp1	dolichyl pyrophosphate phosphatase 1
chr4	151185787	151185966	17.5	*	Intron (ENSMUST00000169423.8/100072, intron 6 of 24)	151086039	151139584	53546	2	100072	ENSMUST00000143434.1	-46203	ENSMUSG00000014592	Camta1	calmodulin binding transcription activator 1
chr11	84729299	84729478	42.1	*	Distal Intergenic	84716976	84720432	3457	2	78471	ENSMUST00000150735.1	-8867	ENSMUSG00000085044	1700109G15Rik	RIKEN cDNA 1700109G15 gene
chr11	78952529	78952708	37.4	*	Intron (ENSMUST00000018610.6/18126, intron 21 of 26)	78966881	78970330	3450	2	16859	ENSMUST00000140073.1	17622	ENSMUSG00000001123	Lgals9	lectin, galactose binding, soluble 9
chr14	29657094	29657273	13.5	*	Intron (ENSMUST00000022567.8/12294, intron 2 of 37)	29717467	29721795	4329	2	12294	ENSMUST00000224128.1	64522	ENSMUSG00000021991	Cacna2d3	calcium channel, voltage-dependent, alpha2/delta subunit 3
chr18	36289852	36290031	8.75	*	3' UTR	36298679	36301517	2839	1	109169	ENSMUST00000210490.2	-8648	ENSMUSG00000110185	Igip	IgA inducing protein
chr9	54270928	54271107	20.7	*	Promoter (2-3kb)	54193255	54268110	74856	2	13075	ENSMUST00000214358.1	-2818	ENSMUSG00000032274	Cyp19a1	cytochrome P450, family 19, subfamily a, polypeptide 1
chr17	33824463	33824642	21.5	*	Promoter (<=1kb)	33819027	33824492	5466	2	54127	ENSMUST00000173019.7	0	ENSMUSG00000067288	Rps28	ribosomal protein S28
chr2	157913430	157913609	163	*	Promoter (1-2kb)	157914653	157944719	30067	1	277432	ENSMUST00000109523.1	-1044	ENSMUSG00000037843	Vstm2l	V-set and transmembrane domain containing 2-like
chr7	24884485	24884664	35	*	Promoter (<=1kb)	24884633	24889806	5174	1	20085	ENSMUST00000129847.7	0	ENSMUSG00000040952	Rps19	ribosomal protein S19
chrX	101419798	101419977	8.75	*	Promoter (<=1kb)	101404384	101419798	15415	2	56364	ENSMUST00000117901.7	0	ENSMUSG00000031310	Zmym3	zinc finger, MYM-type 3
chr13	99564411	99564590	19.1	*	Distal Intergenic	99421446	99516540	95095	2	17755	ENSMUST00000064762.5	-47871	ENSMUSG00000052727	Map1b	microtubule-associated protein 1B
chr11	33787475	33787654	24.7	*	Intron (ENSMUST00000101368.8/70357, intron 1 of 7)	33629339	33843461	214123	2	70357	ENSMUST00000101368.8	55807	ENSMUSG00000053519	Kcnip1	Kv channel-interacting protein 1
chr12	9030127	9030306	11.1	*	Promoter (<=1kb)	9030028	9036397	6370	1	75516	ENSMUST00000219470.1	99	ENSMUSG00000066637	Ttc32	tetratricopeptide repeat domain 32
chr12	72422791	72422970	18.3	*	Distal Intergenic	72211752	72409054	197303	2	104001	ENSMUST00000078505.13	-13737	ENSMUSG00000021087	Rtn1	reticulon 1
chr11	107817335	107817514	29.4	*	Distal Intergenic	107732357	107794557	62201	2	54377	ENSMUST00000021066.3	-22778	ENSMUSG00000020723	Cacng4	calcium channel, voltage-dependent, gamma subunit 4
chr2	79460740	79460919	22.3	*	Distal Intergenic	79338569	79456785	118217	2	228094	ENSMUST00000153602.7	-3955	ENSMUSG00000075256	Cerkl	ceramide kinase-like
chr4	44511747	44511926	16.7	*	Distal Intergenic	44607491	44607568	78	2	100628590	ENSMUST00000175020.1	95642	ENSMUSG00000092761	Mir5120	microRNA 5120
chr12	107464800	107464979	15.1	*	Exon (ENSMUST00000223301.1/ENSMUST00000223301.1, exon 2 of 2)	107723740	107735488	11749	2	74968	ENSMUST00000130564.1	270509	ENSMUSG00000085641	4930465M20Rik	RIKEN cDNA 4930465M20 gene
chr12	55600288	55600467	132.8	*	Promoter (<=1kb)	55599427	55602086	2660	1	56856	ENSMUST00000051857.4	861	ENSMUSG00000045440	Insm2	insulinoma-associated 2
chr2	32744350	32744529	33.4	*	Promoter (2-3kb)	32741492	32743676	2185	1	27387	ENSMUST00000139563.1	2858	ENSMUSG00000059013	Sh2d3c	SH2 domain containing 3C
chr14	78536776	78536955	49.3	*	Promoter (<=1kb)	78492246	78536808	44563	2	219181	ENSMUST00000123853.8	0	ENSMUSG00000022016	Akap11	A kinase (PRKA) anchor protein 11
chr5	33657983	33658162	36.6	*	Promoter (<=1kb)	33658128	33672201	14074	1	21335	ENSMUST00000074849.12	0	ENSMUSG00000037313	Tacc3	transforming, acidic coiled-coil containing protein 3
chr11	104198025	104198204	35	*	Distal Intergenic	104186327	104191163	4837	1	237958	ENSMUST00000059448.7	11698	ENSMUSG00000049506	Sppl2c	signal peptide peptidase 2C
chr2	165159143	165159322	21.5	*	Intron (ENSMUST00000065438.12/104010, intron 3 of 11)	165112327	165181459	69133	2	104010	ENSMUST00000138643.1	22137	ENSMUSG00000053166	Cdh22	cadherin 22
chr8	18406514	18406693	24.7	*	Distal Intergenic	18595131	18803189	208059	1	244329	ENSMUST00000039412.14	-188438	ENSMUSG00000039842	Mcph1	microcephaly, primary autosomal recessive 1
chr7	122670903	122671082	58.8	*	Promoter (<=1kb)	122671391	122768421	97031	1	54376	ENSMUST00000182563.1	-309	ENSMUSG00000066189	Cacng3	calcium channel, voltage-dependent, gamma subunit 3
chr11	70647135	70647314	10.3	*	Promoter (<=1kb)	70647235	70648106	872	1	70510	ENSMUST00000141537.1	0	ENSMUSG00000040746	Rnf167	ring finger protein 167
chr18	37218254	37218433	13.5	*	Intron (ENSMUST00000115661.4/100384868, intron 1 of 3)	37264938	37267525	2588	1	93872	ENSMUST00000052366.4	-46505	ENSMUSG00000051663	Pcdhb1	protocadherin beta 1
chr19	6276530	6276709	16.7	*	Promoter (<=1kb)	6276725	6300096	23372	1	13660	ENSMUST00000025684.3	-16	ENSMUSG00000024772	Ehd1	EH-domain containing 1
chr7	27653845	27654024	23.9	*	Promoter (<=1kb)	27653915	27657346	3432	1	73032	ENSMUST00000008088.8	0	ENSMUSG00000007944	Ttc9b	tetratricopeptide repeat domain 9B
chr2	164979856	164980035	35.8	*	Promoter (2-3kb)	164982437	164986645	4209	1	57138	ENSMUST00000135918.1	-2402	ENSMUSG00000017740	Slc12a5	solute carrier family 12, member 5
chr3	88336150	88336329	9.54	*	Promoter (<=1kb)	88336260	88362338	26079	1	229512	ENSMUST00000001451.10	0	ENSMUSG00000001415	Smg5	Smg-5 homolog, nonsense mediated mRNA decay factor (C. elegans)
chr2	165456796	165456975	22.3	*	Intron (ENSMUST00000029208.14/114644, intron 1 of 12)	165444103	165473199	29097	2	114644	ENSMUST00000147107.1	16224	ENSMUSG00000018459	Slc13a3	solute carrier family 13 (sodium-dependent dicarboxylate transporter), member 3
chr6	119320599	119320778	23.9	*	Exon (ENSMUST00000168793.7/211187, exon 4 of 5)	119315133	119329204	14072	2	211187	ENSMUST00000168793.7	8426	ENSMUSG00000055003	Lrtm2	leucine-rich repeats and transmembrane domains 2
chrX	20920960	20921139	11.9	*	Promoter (<=1kb)	20860511	20921004	60494	2	20964	ENSMUST00000115345.7	0	ENSMUSG00000037217	Syn1	synapsin I
chr15	72200930	72201109	13.5	*	Intron (ENSMUST00000229807.1/ENSMUST00000229807.1, intron 2 of 3)	71795795	72034227	238433	2	69700	ENSMUST00000159993.7	-166703	ENSMUSG00000079022	Col22a1	collagen, type XXII, alpha 1
chr1	5022817	5022996	70	*	Intron (ENSMUST00000118000.7/58175, intron 1 of 5)	4909576	5019539	109964	2	58175	ENSMUST00000002533.14	-3278	ENSMUSG00000002459	Rgs20	regulator of G-protein signaling 20
chr17	22230870	22231049	11.9	*	Distal Intergenic	22197265	22225616	28352	2	240038	ENSMUST00000179996.2	-5254	ENSMUSG00000096433	Zfp994	zinc finger protein 994
chr19	47016646	47016825	54.1	*	Promoter (1-2kb)	46887828	47015153	127326	2	76952	ENSMUST00000172239.2	-1493	ENSMUSG00000025041	Nt5c2	5'-nucleotidase, cytosolic II
chr4	125300618	125300797	14.3	*	Distal Intergenic	125118423	125127840	9418	2	230738	ENSMUST00000036188.7	-172778	ENSMUSG00000042677	Zc3h12a	zinc finger CCCH type containing 12A
chr5	108549565	108549744	54.1	*	Promoter (<=1kb)	108520259	108550000	29742	2	12889	ENSMUST00000129040.1	256	ENSMUSG00000033615	Cplx1	complexin 1
chr10	77867690	77867869	12.7	*	Exon (ENSMUST00000092366.3/252974, exon 5 of 12)	77864623	77887021	22399	1	252974	ENSMUST00000092368.9	3067	ENSMUSG00000069581	Tspear	thrombospondin type laminin G domain and EAR repeats
chr11	4096743	4096922	14.3	*	Promoter (1-2kb)	4091480	4095445	3966	2	67900	ENSMUST00000004868.5	-1298	ENSMUSG00000004748	Mtfp1	mitochondrial fission process 1
chr5	121009540	121009719	47.7	*	Promoter (<=1kb)	120940499	121009538	69040	2	19894	ENSMUST00000079204.8	-2	ENSMUSG00000029608	Rph3a	rabphilin 3A
chr4	124882389	124882568	16.7	*	Promoter (1-2kb)	124880899	124886930	6032	1	230735	ENSMUST00000059343.6	1490	ENSMUSG00000028876	Epha10	Eph receptor A10
chr10	41071855	41072034	32.6	*	Promoter (<=1kb)	41069977	41072285	2309	2	140741	ENSMUST00000061796.7	251	ENSMUSG00000046922	Gpr6	G protein-coupled receptor 6
chr11	106272991	106273170	15.9	*	Promoter (<=1kb)	106263179	106272972	9794	2	83796	ENSMUST00000021052.15	-19	ENSMUSG00000078619	Smarcd2	SWI/SNF related, matrix associated, actin dependent regulator of chromatin, subfamily d, member 2
chr1	38939686	38939865	22.3	*	Promoter (<=1kb)	38939203	38948643	9441	1	433292	ENSMUST00000160214.1	483	ENSMUSG00000067604	Nms	neuromedin S
chr17	12992867	12993046	16.7	*	Promoter (<=1kb)	12973552	12992546	18995	2	60532	ENSMUST00000160781.7	-321	ENSMUSG00000060475	Wtap	Wilms tumour 1-associating protein
chr15	88174374	88174553	10.3	*	Distal Intergenic	88314874	88372653	57780	1	328579	ENSMUST00000230919.1	-140321	ENSMUSG00000116331	B230214G05Rik	RIKEN cDNA B230214G05 gene
chr6	48136914	48137093	24.7	*	Intron (ENSMUST00000180741.2/100503622, intron 3 of 3)	48130906	48159280	28375	2	100503622	ENSMUST00000180741.2	22187	ENSMUSG00000107875	Gm16630	predicted gene, 16630
chr9	56738379	56738558	36.6	*	Intron (ENSMUST00000210032.1/235402, intron 2 of 6)	56685190	56769123	83934	2	235402	ENSMUST00000210995.1	30565	ENSMUSG00000049556	Lingo1	leucine rich repeat and Ig domain containing 1
chr13	69852411	69852590	23.9	*	Distal Intergenic	69811585	69815832	4248	1	28077	ENSMUST00000220649.1	40826	ENSMUSG00000021598	Med10	mediator complex subunit 10
chr4	62257035	62257214	21.5	*	Distal Intergenic	62262562	62297355	34794	1	20530	ENSMUST00000107468.7	-5348	ENSMUSG00000066152	Slc31a2	solute carrier family 31, member 2
chr15	79791613	79791792	50.9	*	Promoter (<=1kb)	79789262	79790981	1720	2	504193	ENSMUST00000125283.1	-632	ENSMUSG00000089837	Npcd	neuronal pentraxin chromo domain
chr13	19072396	19072575	22.3	*	Intron (ENSMUST00000003345.9/218038, intron 2 of 20)	19064817	19150912	86096	1	218038	ENSMUST00000222698.1	7579	ENSMUSG00000021314	Amph	amphiphysin
chr3	116808235	116808414	25.4	*	Promoter (<=1kb)	116739999	116808166	68168	2	77559	ENSMUST00000040603.13	-69	ENSMUSG00000033400	Agl	amylo-1,6-glucosidase, 4-alpha-glucanotransferase
chr7	87588051	87588230	11.9	*	Intron (ENSMUST00000208791.1/108071, intron 1 of 3)	87584398	87602402	18005	1	108071	ENSMUST00000208776.1	3653	ENSMUSG00000049583	Grm5	glutamate receptor, metabotropic 5
chr8	86425474	86425653	36.6	*	Distal Intergenic	86504583	86534747	30165	2	244562	ENSMUST00000156066.7	109094	ENSMUSG00000036872	Abcc12	ATP-binding cassette, sub-family C (CFTR/MRP), member 12
chr5	42473630	42473809	15.1	*	Distal Intergenic	42067960	42216798	148839	1	433882	ENSMUST00000087332.4	405670	ENSMUSG00000067285	Gm16223	predicted gene 16223
chr7	19283108	19283287	32.6	*	Promoter (<=1kb)	19282635	19289997	7363	1	20167	ENSMUST00000209186.1	473	ENSMUSG00000030401	Rtn2	reticulon 2 (Z-band associated protein)
chr18	35562054	35562233	17.5	*	Promoter (<=1kb)	35562138	35577876	15739	1	17184	ENSMUST00000235769.1	0	ENSMUSG00000037236	Matr3	matrin 3
chr2	34090739	34090918	68.4	*	Intron (ENSMUST00000134921.1/329387, intron 1 of 3)	34018289	34107729	89441	2	329387	ENSMUST00000134921.1	16811	ENSMUSG00000087461	C230014O12Rik	RIKEN cDNA C230014O12 gene
chr2	156180170	156180349	55.7	*	Promoter (<=1kb)	156147239	156180238	33000	2	170791	ENSMUST00000109587.8	0	ENSMUSG00000027620	Rbm39	RNA binding motif protein 39
chr11	56812196	56812375	22.3	*	Distal Intergenic	57011387	57015291	3905	1	14799	ENSMUST00000125292.1	-199012	ENSMUSG00000020524	Gria1	glutamate receptor, ionotropic, AMPA1 (alpha 1)
chr14	23729518	23729697	15.9	*	Promoter (2-3kb)	23591588	23732124	140537	2	16531	ENSMUST00000224465.1	2427	ENSMUSG00000063142	Kcnma1	potassium large conductance calcium-activated channel, subfamily M, alpha member 1
chr4	44260402	44260581	37.4	*	Distal Intergenic	44152434	44233789	81356	2	73469	ENSMUST00000153116.1	-26613	ENSMUSG00000035696	Rnf38	ring finger protein 38
chr4	147957196	147957375	21.5	*	Distal Intergenic	147940895	147947314	6420	1	77034	ENSMUST00000103232.1	16301	ENSMUSG00000044496	2510039O18Rik	RIKEN cDNA 2510039O18 gene
chr3	21702366	21702545	9.54	*	Distal Intergenic	22076652	22216594	139943	1	81004	ENSMUST00000193734.5	-374107	ENSMUSG00000027630	Tbl1xr1	transducin (beta)-like 1X-linked receptor 1
chr6	114187248	114187427	17.5	*	Intron (ENSMUST00000032451.8/243616, intron 5 of 13)	114131241	114249952	118712	1	243616	ENSMUST00000032451.8	56007	ENSMUSG00000030307	Slc6a11	solute carrier family 6 (neurotransmitter transporter, GABA), member 11
chr10	90826983	90827162	22.3	*	Promoter (1-2kb)	90829111	90941465	112355	1	77531	ENSMUST00000182192.7	-1949	ENSMUSG00000058589	Anks1b	ankyrin repeat and sterile alpha motif domain containing 1B
chr1	135634862	135635041	46.9	*	Intron (ENSMUST00000190298.7/215690, intron 1 of 30)	135434580	135585705	151126	2	215690	ENSMUST00000067414.12	-49157	ENSMUSG00000009418	Nav1	neuron navigator 1
chr17	27466747	27466926	58.8	*	Intron (ENSMUST00000118489.7/268934, intron 2 of 8)	27451629	27473067	21439	2	268934	ENSMUST00000147865.1	6141	ENSMUSG00000063239	Grm4	glutamate receptor, metabotropic 4
chr7	24950429	24950608	11.9	*	Distal Intergenic	24927445	24944494	17050	2	232974	ENSMUST00000206705.2	-5935	ENSMUSG00000108367	Gm4881	predicted gene 4881
chr19	27430005	27430184	46.1	*	Promoter (<=1kb)	27388698	27429825	41128	2	52874	ENSMUST00000076219.5	-180	ENSMUSG00000041360	Pum3	pumilio RNA-binding family member 3
chr9	99563834	99564013	17.5	*	Intron (ENSMUST00000035043.11/74125, intron 1 of 21)	99518804	99568649	49846	2	74125	ENSMUST00000185524.6	4636	ENSMUSG00000032468	Armc8	armadillo repeat containing 8
chr15	84109013	84109192	61.2	*	Distal Intergenic	84076097	84105754	29658	2	29859	ENSMUST00000082365.5	-3259	ENSMUSG00000018865	Sult4a1	sulfotransferase family 4A, member 1
chr7	44593904	44594083	28.6	*	Promoter (<=1kb)	44593995	44595771	1777	1	16504	ENSMUST00000208412.1	0	ENSMUSG00000062785	Kcnc3	potassium voltage gated channel, Shaw-related subfamily, member 3
chr13	23990934	23991113	46.9	*	Promoter (<=1kb)	23953456	23991214	37759	2	214189	ENSMUST00000021770.7	101	ENSMUSG00000021337	Scgn	secretagogin, EF-hand calcium binding protein
chr9	48898631	48898810	12.7	*	Exon (ENSMUST00000216896.1/ENSMUST00000216896.1, exon 1 of 2)	48899213	48911021	11809	2	15561	ENSMUST00000217289.1	12211	ENSMUSG00000032269	Htr3a	5-hydroxytryptamine (serotonin) receptor 3A
chr19	37239247	37239426	33.4	*	Distal Intergenic	37217190	37221977	4788	1	69104	ENSMUST00000128530.1	22057	ENSMUSG00000023307	March5	membrane-associated ring finger (C3HC4) 5
chr9	40269648	40269827	12.7	*	Promoter (<=1kb)	40269687	40291618	21932	1	235281	ENSMUST00000114956.10	0	ENSMUSG00000049281	Scn3b	sodium channel, voltage-gated, type III, beta
chr6	40471295	40471474	14.3	*	Promoter (<=1kb)	40471352	40484700	13349	1	381760	ENSMUST00000114779.8	0	ENSMUSG00000029911	Ssbp1	single-stranded DNA binding protein 1
chr11	72113380	72113559	13.5	*	Intron (ENSMUST00000108508.2/327958, intron 2 of 18)	72047528	72135721	88194	2	327958	ENSMUST00000108508.2	22162	ENSMUSG00000040543	Pitpnm3	PITPNM family member 3
chr10	7589747	7589926	80.3	*	Promoter (<=1kb)	7589800	7608567	18768	1	237253	ENSMUST00000134346.7	0	ENSMUSG00000019796	Lrp11	low density lipoprotein receptor-related protein 11
chr1	19109773	19109952	21.5	*	Promoter (2-3kb)	19107181	19148367	41187	1	226896	ENSMUST00000149505.1	2592	ENSMUSG00000042596	Tfap2d	transcription factor AP-2, delta
chr8	84471373	84471552	88.3	*	Intron (ENSMUST00000238701.1/12286, intron 5 of 48)	84415784	84640246	224463	1	12286	ENSMUST00000215756.1	55589	ENSMUSG00000034656	Cacna1a	calcium channel, voltage-dependent, P/Q type, alpha 1A subunit
chr9	62122598	62122777	13.5	*	Promoter (<=1kb)	62057248	62122610	65363	2	93683	ENSMUST00000185675.6	0	ENSMUSG00000032252	Glce	glucuronyl C5-epimerase
chr6	117168605	117168784	15.9	*	Promoter (<=1kb)	117168577	117181367	12791	1	20315	ENSMUST00000073043.4	28	ENSMUSG00000061353	Cxcl12	chemokine (C-X-C motif) ligand 12
chr5	107387989	107388168	16.7	*	Distal Intergenic	107402736	107413620	10885	1	384214	ENSMUST00000159968.7	-14568	ENSMUSG00000033805	Ephx4	epoxide hydrolase 4
chr9	27308128	27308307	15.9	*	Intron (ENSMUST00000214357.1/235086, intron 1 of 19)	27299228	27334763	35536	1	235086	ENSMUST00000133213.2	8900	ENSMUSG00000034275	Igsf9b	immunoglobulin superfamily, member 9B
chr19	41139715	41139894	13.5	*	Intron (ENSMUST00000025986.14/24087, intron 4 of 20)	41062473	41077113	14641	2	226115	ENSMUST00000087176.7	-62602	ENSMUSG00000050121	Opalin	oligodendrocytic myelin paranodal and inner loop protein
chr9	58060989	58061168	56.5	*	Promoter (2-3kb)	58063788	58142031	78244	1	20897	ENSMUST00000145886.1	-2620	ENSMUSG00000032327	Stra6	stimulated by retinoic acid gene 6
chr10	45546933	45547112	44.5	*	Distal Intergenic	45577829	45712345	134517	1	209462	ENSMUST00000037044.12	-30717	ENSMUSG00000038822	Hace1	HECT domain and ankyrin repeat containing, E3 ubiquitin protein ligase 1
chr8	87700511	87700690	11.1	*	Intron (ENSMUST00000165770.8/94187, intron 3 of 5)	87783147	87803823	20677	2	94187	ENSMUST00000174249.1	103133	ENSMUSG00000045333	Zfp423	zinc finger protein 423
chr3	108214852	108215031	33.4	*	Intron (ENSMUST00000141387.3/17306, intron 5 of 5)	108202222	108210934	8713	2	72522	ENSMUST00000102633.8	-3918	ENSMUSG00000048997	Atxn7l2	ataxin 7-like 2
chr15	74004365	74004544	25.4	*	Distal Intergenic	73796736	73839699	42964	2	268816	ENSMUST00000136698.1	-164666	ENSMUSG00000072487	Mroh5	maestro heat-like repeat family member 5
chr10	115184905	115185084	70.8	*	Promoter (<=1kb)	115078641	115185022	106382	2	216343	ENSMUST00000006949.8	0	ENSMUSG00000006764	Tph2	tryptophan hydroxylase 2
chr15	62297208	62297387	11.1	*	Intron (ENSMUST00000181416.8/19296, intron 5 of 9)	62222603	62242505	19903	1	19296	ENSMUST00000182141.1	74605	ENSMUSG00000097039	Pvt1	Pvt1 oncogene
chr1	192457655	192457834	16.7	*	Intron (ENSMUST00000078470.11/16510, intron 10 of 10)	192434740	192510159	75420	1	16510	ENSMUST00000151152.2	22915	ENSMUSG00000058248	Kcnh1	potassium voltage-gated channel, subfamily H (eag-related), member 1
chr19	6181688	6181867	16.7	*	Promoter (2-3kb)	6184388	6224219	39832	1	622554	ENSMUST00000025699.8	-2521	ENSMUSG00000024786	Majin	membrane anchored junction protein
chr8	95028441	95028620	27.8	*	Intron (ENSMUST00000051259.9/54672, intron 2 of 11)	95034302	95044874	10573	1	54672	ENSMUST00000211974.1	-5682	ENSMUSG00000060470	Adgrg3	adhesion G protein-coupled receptor G3
chr9	26727514	26727693	10.3	*	Intron (ENSMUST00000216969.1/ENSMUST00000216969.1, intron 2 of 4)	26733728	26761350	27623	1	76898	ENSMUST00000160899.7	-6035	ENSMUSG00000045994	B3gat1	beta-1,3-glucuronyltransferase 1 (glucuronosyltransferase P)
chr2	93900073	93900252	13.5	*	Distal Intergenic	93861778	93869157	7380	2	381411	ENSMUST00000129248.1	-30916	ENSMUSG00000075023	Accsl	1-aminocyclopropane-1-carboxylate synthase (non-functional)-like
chr6	31717592	31717771	17.5	*	Intron (ENSMUST00000210190.1/ENSMUST00000210190.1, intron 2 of 2)	31662220	31666131	3912	2	434003	ENSMUST00000130777.1	-51461	ENSMUSG00000084973	Gm13848	predicted gene 13848
chr10	127054748	127054927	15.1	*	Downstream (<1kb)	127055011	127060184	5174	2	216438	ENSMUST00000040307.5	5257	ENSMUSG00000040502	March9	membrane-associated ring finger (C3HC4) 9
chr11	115374341	115374520	11.1	*	Distal Intergenic	115347707	115367756	20050	2	217310	ENSMUST00000106542.8	-6585	ENSMUSG00000034586	Hid1	HID1 domain containing
chr2	39806810	39806989	19.9	*	Distal Intergenic	39194354	39226451	32098	2	67857	ENSMUST00000028087.5	-580359	ENSMUSG00000026753	Ppp6c	protein phosphatase 6, catalytic subunit
chr12	87040296	87040475	14.3	*	Promoter (1-2kb)	87038439	87090041	51603	1	217733	ENSMUST00000131878.1	1857	ENSMUSG00000034145	Tmem63c	transmembrane protein 63c
chr15	66359388	66359567	7.95	*	Distal Intergenic	65986387	66286642	300256	2	110862	ENSMUST00000070256.8	-72746	ENSMUSG00000056258	Kcnq3	potassium voltage-gated channel, subfamily Q, member 3
chr10	62138171	62138350	24.7	*	Promoter (1-2kb)	62108835	62139870	31036	2	69894	ENSMUST00000027719.11	1520	ENSMUSG00000020083	Fam241b	family with sequence similarity 241, member B
chr5	149488609	149488788	31	*	Downstream (<1kb)	149528679	149611894	83216	1	381693	ENSMUST00000110502.6	-39891	ENSMUSG00000029658	Wdr95	WD40 repeat domain 95
chr16	17890904	17891083	13.5	*	Promoter (<=1kb)	17841310	17891593	50284	2	13356	ENSMUST00000117082.1	510	ENSMUSG00000003166	Dgcr2	DiGeorge syndrome critical region gene 2
chr2	28195072	28195251	29.4	*	Promoter (1-2kb)	28193093	28230736	37644	1	56177	ENSMUST00000100244.9	1979	ENSMUSG00000026833	Olfm1	olfactomedin 1
chr11	74584996	74585175	23.1	*	Intron (ENSMUST00000102521.8/380711, intron 1 of 24)	74437043	74590124	153082	2	380711	ENSMUST00000145524.1	4949	ENSMUSG00000038807	Rap1gap2	RAP1 GTPase activating protein 2
chr8	74851891	74852070	23.9	*	Distal Intergenic	74873173	74893506	20334	1	71597	ENSMUST00000034034.9	-21103	ENSMUSG00000031621	Isx	intestine specific homeobox
chr19	5087918	5088097	77.1	*	Promoter (<=1kb)	5088538	5092501	3964	1	68090	ENSMUST00000237603.1	-441	ENSMUSG00000024875	Yif1a	Yip1 interacting factor homolog A (S. cerevisiae)
chr19	44692451	44692630	74	*	Exon (ENSMUST00000181365.2/ENSMUST00000181365.2, exon 2 of 2)	44756045	44837851	81807	1	18504	ENSMUST00000174490.8	-63415	ENSMUSG00000004231	Pax2	paired box 2
chr4	140259023	140259202	34.2	*	Distal Intergenic	140026846	140246784	219939	2	230868	ENSMUST00000039331.8	-12239	ENSMUSG00000040972	Igsf21	immunoglobulin superfamily, member 21
chr9	40873771	40873950	16.7	*	Promoter (<=1kb)	40874127	40880057	5931	1	244813	ENSMUST00000067375.4	-177	ENSMUSG00000054360	Bsx	brain specific homeobox
chr12	111679163	111679342	12.7	*	Promoter (1-2kb)	111678116	111678908	793	1	328162	ENSMUST00000222737.1	1047	ENSMUSG00000060950	Trmt61a	tRNA methyltransferase 61A
chr10	90880904	90881083	25.4	*	Intron (ENSMUST00000183156.7/77531, intron 17 of 25)	90895098	90971457	76360	1	77531	ENSMUST00000099366.10	-14015	ENSMUSG00000058589	Anks1b	ankyrin repeat and sterile alpha motif domain containing 1B
chr3	88220917	88221096	71.6	*	Exon (ENSMUST00000180582.7/ENSMUST00000180582.7, exon 3 of 5)	88215589	88215696	108	2	114482879	ENSMUST00000175135.1	-5221	NA	Mir9b-1	microRNA mir-9b-1
chr6	116207926	116208105	7.95	*	Promoter (<=1kb)	116208038	116262686	54649	1	28006	ENSMUST00000036759.10	0	ENSMUSG00000024104	Washc2	WASH complex subunit 2`
chr7	101422250	101422429	18.3	*	Promoter (<=1kb)	101421846	101512819	90974	1	207728	ENSMUST00000210364.1	404	ENSMUSG00000030653	Pde2a	phosphodiesterase 2A, cGMP-stimulated
chr5	63689185	63689364	31.8	*	Intron (ENSMUST00000160066.7/319807, intron 1 of 3)	63649333	63800647	151315	1	319807	ENSMUST00000162166.2	39852	ENSMUSG00000090061	Nwd2	NACHT and WD repeat domain containing 2
chr2	181137096	181137275	19.9	*	Promoter (1-2kb)	181075579	181135300	59722	2	16536	ENSMUST00000016491.13	-1796	ENSMUSG00000016346	Kcnq2	potassium voltage-gated channel, subfamily Q, member 2
chr1	74858122	74858301	27.8	*	Intron (ENSMUST00000159627.1/102634844, intron 2 of 3)	74854934	74857732	2799	1	12570	ENSMUST00000160379.3	3188	ENSMUSG00000090071	Cdk5r2	cyclin-dependent kinase 5, regulatory subunit 2 (p39)
chr3	40846663	40846842	22.3	*	Promoter (<=1kb)	40819508	40846802	27295	2	72175	ENSMUST00000204054.1	0	ENSMUSG00000025759	Mfsd8	major facilitator superfamily domain containing 8
chr12	105266183	105266362	23.9	*	Distal Intergenic	105217498	105222793	5296	2	21432	ENSMUST00000175652.1	-43390	ENSMUSG00000041359	Tcl1	T cell lymphoma breakpoint 1
chr2	142487974	142488153	14.3	*	Distal Intergenic	142618711	142648763	30053	2	16558	ENSMUST00000142078.1	160610	ENSMUSG00000038844	Kif16b	kinesin family member 16B
chr11	104114845	104115024	47.7	*	Distal Intergenic	104132855	104175523	42669	1	12921	ENSMUST00000093925.4	-17831	ENSMUSG00000018634	Crhr1	corticotropin releasing hormone receptor 1
chr17	86938784	86938963	13.5	*	Intron (ENSMUST00000234807.1/ENSMUST00000234807.1, intron 2 of 2)	86944109	86947871	3763	2	74915	ENSMUST00000233995.1	8908	ENSMUSG00000053375	Atp6v1e2	ATPase, H+ transporting, lysosomal V1 subunit E2
chr17	73047067	73047246	19.9	*	Distal Intergenic	73107985	73161991	54007	1	225010	ENSMUST00000130574.3	-60739	ENSMUSG00000054469	Lclat1	lysocardiolipin acyltransferase 1
chr14	37016032	37016211	27.8	*	Distal Intergenic	37038047	37044708	6662	2	57811	ENSMUST00000225634.1	28497	ENSMUSG00000021804	Rgr	retinal G protein coupled receptor
chr9	42652823	42653002	32.6	*	Intron (ENSMUST00000114865.7/110637, intron 8 of 20)	42449992	42507809	57818	2	272589	ENSMUST00000134374.1	-145014	ENSMUSG00000037287	Tbcel	tubulin folding cofactor E-like
chr7	82625485	82625664	37.4	*	Distal Intergenic	82611777	82612774	998	1	269959	ENSMUST00000172784.1	13708	ENSMUSG00000070469	Adamtsl3	ADAMTS-like 3
chr9	105244101	105244280	15.1	*	Promoter (<=1kb)	105197287	105244374	47088	2	208583	ENSMUST00000215670.1	94	ENSMUSG00000035032	Nek11	NIMA (never in mitosis gene a)-related expressed kinase 11
chr7	99648791	99648970	36.6	*	Distal Intergenic	99659857	99664932	5076	2	101488	ENSMUST00000154295.1	15962	ENSMUSG00000030737	Slco2b1	solute carrier organic anion transporter family, member 2b1
chr11	77980385	77980564	25.4	*	Promoter (2-3kb)	77982754	78026214	43461	1	268448	ENSMUST00000108360.7	-2190	ENSMUSG00000037791	Phf12	PHD finger protein 12
chr10	7725763	7725942	19.9	*	Promoter (<=1kb)	7726000	7763149	37150	1	23924	ENSMUST00000019929.12	-58	ENSMUSG00000019794	Katna1	katanin p60 (ATPase-containing) subunit A1
chr11	107920200	107920379	31.8	*	Distal Intergenic	107874671	107915055	40385	2	140723	ENSMUST00000039071.2	-5145	ENSMUSG00000040373	Cacng5	calcium channel, voltage-dependent, gamma subunit 5
chr2	157970751	157970930	39	*	Distal Intergenic	157995280	158007212	11933	2	75425	ENSMUST00000126541.1	36282	ENSMUSG00000027650	Tti1	TELO2 interacting protein 1
chr1	81549002	81549181	15.9	*	Distal Intergenic	81077583	81341764	264182	1	241134	ENSMUST00000123285.1	471419	ENSMUSG00000054976	Nyap2	neuronal tyrosine-phophorylated phosphoinositide 3-kinase adaptor 2
chr5	149790121	149790300	12.7	*	Distal Intergenic	149801990	149811751	9762	2	100861794	ENSMUST00000202876.1	21451	ENSMUSG00000106740	Gm21221	predicted gene, 21221
chr7	25141945	25142124	23.9	*	Intron (ENSMUST00000175754.3/18987, intron 2 of 4)	25093248	25132512	39265	2	18987	ENSMUST00000176408.7	-9433	ENSMUSG00000008496	Pou2f2	POU domain, class 2, transcription factor 2
chr19	44107374	44107553	43.7	*	Promoter (<=1kb)	44073335	44107480	34146	2	12675	ENSMUST00000026217.10	0	ENSMUSG00000025199	Chuk	conserved helix-loop-helix ubiquitous kinase
chr5	137553519	137553698	89.1	*	Promoter (<=1kb)	137553520	137569582	16063	1	83766	ENSMUST00000139395.7	0	ENSMUSG00000029712	Actl6b	actin-like 6B
chr11	6016415	6016594	18.3	*	Intron (ENSMUST00000109813.8/12323, intron 2 of 20)	5990395	6000448	10054	2	12323	ENSMUST00000130427.7	-15967	ENSMUSG00000057897	Camk2b	calcium/calmodulin-dependent protein kinase II, beta
chr19	60468915	60469094	27.8	*	Promoter (<=1kb)	60466732	60468304	1573	2	226278	ENSMUST00000051277.3	-611	ENSMUSG00000045052	Prlhr	prolactin releasing hormone receptor
chr16	96712070	96712249	10.3	*	Intron (ENSMUST00000056102.8/13508, intron 14 of 32)	96592437	96622754	30318	2	13508	ENSMUST00000232829.1	-89316	ENSMUSG00000050272	Dscam	DS cell adhesion molecule
chr12	81776268	81776447	26.2	*	Intron (ENSMUST00000035987.8/338372, intron 1 of 10)	81722039	81780874	58836	2	338372	ENSMUST00000222322.1	4427	ENSMUSG00000042724	Map3k9	mitogen-activated protein kinase kinase kinase 9
chr7	79555714	79555893	7.95	*	Exon (ENSMUST00000206829.1/ENSMUST00000206829.1, exon 2 of 2)	79527850	79532044	4195	1	101694	ENSMUST00000182125.1	27864	ENSMUSG00000097023	Mir9-3hg	Mir9-3 host gene
chr6	32710219	32710398	13.5	*	Distal Intergenic	32792654	32803992	11339	2	66075	ENSMUST00000129654.1	93594	ENSMUSG00000053768	Chchd3	coiled-coil-helix-coiled-coil-helix domain containing 3
chr18	63977163	63977342	35.8	*	Intron (ENSMUST00000072726.6/104082, intron 26 of 27)	64167726	64168774	1049	2	73588	ENSMUST00000236604.1	191432	ENSMUSG00000086128	St8sia3os	ST8 alpha-N-acetyl-neuraminide alpha-2,8-sialyltransferase 3, opposite strand
chr18	32120028	32120207	11.9	*	Exon (ENSMUST00000234068.1/ENSMUST00000234068.1, exon 1 of 2)	32133141	32135746	2606	2	19123	ENSMUST00000234198.1	15539	ENSMUSG00000024386	Proc	protein C
chr8	105851975	105852154	12.7	*	Promoter (<=1kb)	105844673	105851992	7320	2	320394	ENSMUST00000212357.1	0	ENSMUSG00000036672	Cenpt	centromere protein T
chr11	119300058	119300237	61.2	*	Promoter (<=1kb)	119288363	119300089	11727	2	192170	ENSMUST00000026667.14	0	ENSMUSG00000025580	Eif4a3	eukaryotic translation initiation factor 4A3
chr7	121391298	121391477	13.5	*	Promoter (<=1kb)	121391859	121398067	6209	1	195646	ENSMUST00000206880.1	-382	ENSMUSG00000046321	Hs3st2	heparan sulfate (glucosamine) 3-O-sulfotransferase 2
chr3	31308947	31309126	44.5	*	Promoter (1-2kb)	31202858	31310378	107521	2	241919	ENSMUST00000091259.8	1252	ENSMUSG00000069072	Slc7a14	solute carrier family 7 (cationic amino acid transporter, y+ system), member 14
chr8	16429995	16430174	11.9	*	Intron (ENSMUST00000082104.6/94109, intron 7 of 69)	16168757	16168838	82	2	100526464	ENSMUST00000175401.1	-261157	ENSMUSG00000093142	Mir3106	microRNA 3106
chr1	135106169	135106348	18.3	*	Promoter (<=1kb)	134983301	135105276	121976	2	329252	ENSMUST00000044828.13	-893	ENSMUSG00000042793	Lgr6	leucine-rich repeat-containing G protein-coupled receptor 6
chr15	39199277	39199456	35	*	Promoter (<=1kb)	39198363	39681764	483402	1	116838	ENSMUST00000042917.9	914	ENSMUSG00000037386	Rims2	regulating synaptic membrane exocytosis 2
chr2	32961551	32961730	21.5	*	Promoter (<=1kb)	32925220	32961614	36395	2	227738	ENSMUST00000113200.7	0	ENSMUSG00000026792	Lrsam1	leucine rich repeat and sterile alpha motif containing 1
chr15	74076041	74076220	127.2	*	Distal Intergenic	73796736	73839699	42964	2	268816	ENSMUST00000136698.1	-236342	ENSMUSG00000072487	Mroh5	maestro heat-like repeat family member 5
chr4	125835279	125835458	15.9	*	Distal Intergenic	125887851	125898982	11132	2	72395	ENSMUST00000123368.7	63524	ENSMUSG00000085562	2610028E06Rik	RIKEN cDNA 2610028E06 gene
chr5	38346671	38346850	22.3	*	Promoter (2-3kb)	38344435	38349197	4763	1	78172	ENSMUST00000201983.1	2236	ENSMUSG00000106932	4930487D11Rik	RIKEN cDNA 4930487D11 gene
chr12	28831157	28831336	45.3	*	Intron (ENSMUST00000221877.1/380752, intron 4 of 8)	28857312	28867123	9812	1	380752	ENSMUST00000221574.1	-25976	ENSMUSG00000036613	Eipr1	EARP complex and GARP complex interacting protein 1
chr1	82298696	82298875	18.3	*	Distal Intergenic	82233101	82291416	58316	2	16367	ENSMUST00000069799.2	-7280	ENSMUSG00000055980	Irs1	insulin receptor substrate 1
chr4	24496288	24496467	24.7	*	Promoter (<=1kb)	24496451	24581338	84888	1	212377	ENSMUST00000173079.7	0	ENSMUSG00000045751	Mms22l	MMS22-like, DNA repair protein
chr9	54863612	54863791	26.2	*	Promoter (<=1kb)	54863789	54912530	48742	1	64602	ENSMUST00000034843.8	0	ENSMUSG00000032293	Ireb2	iron responsive element binding protein 2
chr11	35798967	35799146	58.1	*	Promoter (<=1kb)	35797382	35798884	1503	2	237730	ENSMUST00000160726.3	-83	ENSMUSG00000051062	Fbll1	fibrillarin-like 1
chr2	109675961	109676140	39	*	Promoter (<=1kb)	109675897	109727007	51111	1	12064	ENSMUST00000111051.9	64	ENSMUSG00000048482	Bdnf	brain derived neurotrophic factor
chr12	81206259	81206438	32.6	*	Intron (ENSMUST00000085238.12/110893, intron 3 of 6)	81228284	81243258	14975	1	100042143	ENSMUST00000182077.1	-21846	ENSMUSG00000098128	Gm3693	predicted gene 3693
chr4	125996654	125996833	14.3	*	Distal Intergenic	126024550	126044440	19891	1	12986	ENSMUST00000106162.7	-27717	ENSMUSG00000028859	Csf3r	colony stimulating factor 3 receptor (granulocyte)
chr6	85511419	85511598	37.4	*	Promoter (1-2kb)	85511121	85513589	2469	2	13656	ENSMUST00000095759.4	1991	ENSMUSG00000071341	Egr4	early growth response 4
chr1	119837492	119837671	14.3	*	Promoter (<=1kb)	119652467	119837613	185147	2	19258	ENSMUST00000064091.11	0	ENSMUSG00000026384	Ptpn4	protein tyrosine phosphatase, non-receptor type 4
chr13	76018605	76018784	10.3	*	Promoter (<=1kb)	76002520	76018670	16151	2	218341	ENSMUST00000179078.8	0	ENSMUSG00000043190	Rfesd	Rieske (Fe-S) domain containing
chr11	33680193	33680372	54.1	*	Promoter (<=1kb)	33630551	33680571	50021	2	70357	ENSMUST00000238436.1	199	ENSMUSG00000053519	Kcnip1	Kv channel-interacting protein 1
chr2	94524651	94524830	40.6	*	Distal Intergenic	94422336	94438136	15801	2	11800	ENSMUST00000152454.7	-86515	ENSMUSG00000027193	Api5	apoptosis inhibitor 5
chr11	4461302	4461481	16.7	*	Distal Intergenic	4424248	4441105	16858	2	75828	ENSMUST00000130174.1	-20197	ENSMUSG00000020419	Hormad2	HORMA domain containing 2
chr11	101602581	101602760	58.8	*	Distal Intergenic	101593743	101599256	5514	2	667306	ENSMUST00000154147.1	-3325	ENSMUSG00000085486	Gm11634	predicted gene 11634
chr5	120961122	120961301	16.7	*	Exon (ENSMUST00000079204.8/19894, exon 8 of 22)	120914536	120921652	7117	1	100535	ENSMUST00000044224.4	46586	ENSMUSG00000032623	Oas1d	2'-5' oligoadenylate synthetase 1D
chr7	16183807	16183986	39	*	Promoter (<=1kb)	16184090	16186504	2415	1	17537	ENSMUST00000176714.2	-104	ENSMUSG00000041420	Meis3	Meis homeobox 3
chr3	87575845	87576024	20.7	*	Distal Intergenic	87551249	87561109	9861	1	546801	ENSMUST00000238853.1	24596	ENSMUSG00000118505	Etv3l	ets variant 3-like
chr18	36319990	36320169	15.9	*	Distal Intergenic	36298679	36301517	2839	1	109169	ENSMUST00000210490.2	21311	ENSMUSG00000110185	Igip	IgA inducing protein
chr15	84086441	84086620	21.5	*	Exon (ENSMUST00000082365.5/29859, exon 5 of 7)	84077145	84105609	28465	2	29859	ENSMUST00000229826.1	18989	ENSMUSG00000018865	Sult4a1	sulfotransferase family 4A, member 1
chr19	22139291	22139470	57.3	*	Promoter (<=1kb)	22139117	22988332	849216	1	226025	ENSMUST00000237820.1	174	ENSMUSG00000052387	Trpm3	transient receptor potential cation channel, subfamily M, member 3
chr1	157575344	157575523	20.7	*	Distal Intergenic	157538051	157543963	5913	1	89867	ENSMUST00000155665.1	37293	ENSMUSG00000026589	Sec16b	SEC16 homolog B (S. cerevisiae)
chr2	180885358	180885537	9.54	*	Intron (ENSMUST00000137629.1/ENSMUST00000137629.1, intron 1 of 3)	180894040	180894107	68	1	723951	ENSMUST00000083520.2	-8503	ENSMUSG00000065454	Mir124a-3	microRNA 124a-3
chr8	11257685	11257864	18.3	*	Intron (ENSMUST00000033898.9/12826, intron 2 of 51)	11218035	11241148	23114	2	12826	ENSMUST00000209661.1	-16537	ENSMUSG00000031502	Col4a1	collagen, type IV, alpha 1
chr1	181084134	181084313	26.2	*	Downstream (2-3kb)	181093259	181095525	2267	2	67459	ENSMUST00000195209.1	11212	ENSMUSG00000026516	Nvl	nuclear VCP-like
chr13	8316876	8317055	13.5	*	Intron (ENSMUST00000064473.12/94191, intron 1 of 9)	8202922	8758872	555951	1	94191	ENSMUST00000123187.1	113954	ENSMUSG00000052551	Adarb2	adenosine deaminase, RNA-specific, B2
chr11	97185022	97185201	24.7	*	Promoter (2-3kb)	97159714	97187881	28168	2	16211	ENSMUST00000001479.4	2680	ENSMUSG00000001440	Kpnb1	karyopherin (importin) beta 1
chr10	39967670	39967849	27.8	*	Intron (ENSMUST00000073618.12/215928, intron 3 of 3)	39974604	39975265	662	2	215928	ENSMUST00000170505.2	7416	ENSMUSG00000038528	Mfsd4b5	major facilitator superfamily domain containing 4B5
chr1	37299933	37300112	19.9	*	Promoter (<=1kb)	37299915	37399557	99643	1	269180	ENSMUST00000140264.7	18	ENSMUSG00000026113	Inpp4a	inositol polyphosphate-4-phosphatase, type I
chr2	127584769	127584948	31.8	*	Promoter (<=1kb)	127575540	127584677	9138	2	72180	ENSMUST00000077422.11	-92	ENSMUSG00000034800	Zfp661	zinc finger protein 661
chr8	9309588	9309767	19.9	*	Intron (ENSMUST00000110969.4/270028, intron 1 of 2)	9207877	9323288	115412	2	270028	ENSMUST00000208855.1	13521	ENSMUSG00000079157	Fam155a	family with sequence similarity 155, member A
chr3	57118118	57118297	15.1	*	Distal Intergenic	57292819	57293703	885	2	17112	ENSMUST00000196704.1	175406	ENSMUSG00000027800	Tm4sf1	transmembrane 4 superfamily member 1
chr7	87338536	87338715	8.75	*	Intron (ENSMUST00000032781.13/50490, intron 11 of 17)	87246812	87398340	151529	1	50490	ENSMUST00000144267.1	91724	ENSMUSG00000030562	Nox4	NADPH oxidase 4
chr5	124148445	124148624	18.3	*	Intron (ENSMUST00000086123.10/19679, intron 2 of 23)	124132978	124140261	7284	2	19679	ENSMUST00000161530.1	-8184	ENSMUSG00000029406	Pitpnm2	phosphatidylinositol transfer protein, membrane-associated 2
chr11	101170386	101170565	12.7	*	Promoter (<=1kb)	101170523	101178316	7794	1	53321	ENSMUST00000138942.1	0	ENSMUSG00000017167	Cntnap1	contactin associated protein-like 1
chr8	124898024	124898203	15.9	*	Promoter (<=1kb)	124897886	124906161	8276	1	244666	ENSMUST00000034467.6	138	ENSMUSG00000031986	Sprtn	SprT-like N-terminal domain
chr19	42255987	42256166	231.4	*	Promoter (<=1kb)	42255739	42270348	14610	1	71146	ENSMUST00000087123.5	248	ENSMUSG00000042532	Golga7b	golgi autoantigen, golgin subfamily a, 7B
chr15	74685735	74685914	31	*	Distal Intergenic	74669083	74672570	3488	2	11838	ENSMUST00000110009.3	-13165	ENSMUSG00000022602	Arc	activity regulated cytoskeletal-associated protein
chr19	4989071	4989250	345.9	*	Promoter (<=1kb)	4985002	4989904	4903	2	225872	ENSMUST00000237881.1	654	ENSMUSG00000045903	Npas4	neuronal PAS domain protein 4
chr17	24163667	24163846	16.7	*	Promoter (<=1kb)	24155833	24163730	7898	2	245847	ENSMUST00000130520.1	0	ENSMUSG00000036820	Amdhd2	amidohydrolase domain containing 2
chr3	107333381	107333560	25.4	*	Promoter (<=1kb)	107325421	107333673	8253	2	229700	ENSMUST00000061772.10	113	ENSMUSG00000048109	Rbm15	RNA binding motif protein 15
chr16	20619890	20620069	35	*	Promoter (1-2kb)	20619215	20621287	2073	2	73047	ENSMUST00000052939.2	1218	ENSMUSG00000051146	Camk2n2	calcium/calmodulin-dependent protein kinase II inhibitor 2
chr2	167188972	167189151	58.8	*	Promoter (<=1kb)	167095969	167188818	92850	2	16500	ENSMUST00000207917.1	-154	ENSMUSG00000050556	Kcnb1	potassium voltage gated channel, Shab-related subfamily, member 1
chr9	46642789	46642968	49.3	*	Distal Intergenic	46913493	46927366	13874	1	73040	ENSMUST00000191603.6	-270525	ENSMUSG00000099696	2900052N01Rik	RIKEN cDNA 2900052N01 gene
chr4	124860541	124860720	42.1	*	Promoter (1-2kb)	124855239	124862171	6933	2	215090	ENSMUST00000064444.7	1451	ENSMUSG00000042763	Maneal	mannosidase, endo-alpha-like
chr8	118951834	118952013	9.54	*	Intron (ENSMUST00000117160.1/12554, intron 5 of 13)	119151465	119242356	90892	1	12554	ENSMUST00000212476.1	-199452	ENSMUSG00000031841	Cdh13	cadherin 13
chr13	55576056	55576235	9.54	*	Promoter (2-3kb)	55573732	55597687	23956	1	67511	ENSMUST00000224741.1	2324	ENSMUSG00000058569	Tmed9	transmembrane p24 trafficking protein 9
chr10	70598433	70598612	22.3	*	Promoter (<=1kb)	70563865	70599082	35218	2	70911	ENSMUST00000162470.1	470	ENSMUSG00000037747	Phyhipl	phytanoyl-CoA hydroxylase interacting protein-like
chr8	121736300	121736479	34.2	*	Intron (ENSMUST00000127664.1/108148, intron 1 of 15)	121730567	121794276	63710	1	57340	ENSMUST00000167439.1	5733	ENSMUSG00000025318	Jph3	junctophilin 3
chr7	64704289	64704468	11.9	*	Intron (ENSMUST00000032732.14/11784, intron 4 of 14)	64729402	64744518	15117	1	11784	ENSMUST00000205551.1	-24934	ENSMUSG00000030519	Apba2	amyloid beta (A4) precursor protein-binding, family A, member 2
chr18	35977594	35977773	35.8	*	Intron (ENSMUST00000115716.8/74002, intron 1 of 14)	35987019	36006084	19066	1	74002	ENSMUST00000175720.1	-9246	ENSMUSG00000024347	Psd2	pleckstrin and Sec7 domain containing 2
chr2	125123545	125123724	38.2	*	Promoter (<=1kb)	125086271	125123595	37325	2	17876	ENSMUST00000110501.7	0	ENSMUSG00000027201	Myef2	myelin basic protein expression factor 2, repressor
chr8	84469160	84469339	17.5	*	Intron (ENSMUST00000238701.1/12286, intron 5 of 48)	84415784	84640246	224463	1	12286	ENSMUST00000215756.1	53376	ENSMUSG00000034656	Cacna1a	calcium channel, voltage-dependent, P/Q type, alpha 1A subunit
chr7	25146021	25146200	32.6	*	Intron (ENSMUST00000175754.3/18987, intron 2 of 4)	25152457	25156627	4171	1	434147	ENSMUST00000098678.7	-6257	ENSMUSG00000074274	D930028M14Rik	RIKEN cDNA D930028M14 gene
chrX	7638615	7638794	10.3	*	Promoter (<=1kb)	7638638	7647369	8732	1	20977	ENSMUST00000149795.7	0	ENSMUSG00000031144	Syp	synaptophysin
chr2	58567478	58567657	11.9	*	Promoter (<=1kb)	58567387	58792971	225585	1	76654	ENSMUST00000071543.11	91	ENSMUSG00000026839	Upp2	uridine phosphorylase 2
chr15	100468959	100469138	15.9	*	Promoter (<=1kb)	100469023	100479164	10142	1	68614	ENSMUST00000037001.9	0	ENSMUSG00000037353	Letmd1	LETM1 domain containing 1
chr2	155775701	155775880	50.1	*	Promoter (<=1kb)	155775342	155818366	43025	1	17391	ENSMUST00000029141.5	359	ENSMUSG00000027612	Mmp24	matrix metallopeptidase 24
chr4	118721825	118722004	18.3	*	Intron (ENSMUST00000217334.2/ENSMUST00000217334.2, intron 1 of 1)	118726249	118727199	951	1	258301	ENSMUST00000094834.5	-4245	ENSMUSG00000070821	Olfr1340	olfactory receptor 1340
chr8	123891404	123891583	44.5	*	Intron (ENSMUST00000127664.1/108148, intron 1 of 15)	123891769	123894751	2983	2	11459	ENSMUST00000034453.5	3168	ENSMUSG00000031972	Acta1	actin, alpha 1, skeletal muscle
chr4	124633353	124633532	27.8	*	Intron (ENSMUST00000184062.1/ENSMUST00000184062.1, intron 1 of 1)	124656807	124660655	3849	1	18991	ENSMUST00000053491.8	-23275	ENSMUSG00000090125	Pou3f1	POU domain, class 3, transcription factor 1
chr11	103656661	103656840	54.1	*	Distal Intergenic	103649570	103650579	1010	1	104582	ENSMUST00000057870.3	7091	ENSMUSG00000046215	Rprml	reprimo-like
chr9	98234844	98235023	11.1	*	Distal Intergenic	98287435	98399516	112082	1	74080	ENSMUST00000134253.7	-52412	ENSMUSG00000032456	Nmnat3	nicotinamide nucleotide adenylyltransferase 3
chr16	11738465	11738644	11.9	*	Intron (ENSMUST00000180792.7/74478, intron 20 of 20)	11778429	11781500	3072	1	73761	ENSMUST00000229695.1	-39785	NA	4833415N18Rik	RIKEN cDNA 4833415N18 gene
chr13	105442685	105442864	22.3	*	Promoter (<=1kb)	105443639	105448122	4484	1	15550	ENSMUST00000022235.5	-775	ENSMUSG00000021721	Htr1a	5-hydroxytryptamine (serotonin) receptor 1A
chr17	83010969	83011148	39	*	Distal Intergenic	83033594	83078225	44632	2	100503434	ENSMUST00000234063.1	67077	ENSMUSG00000117399	Gm19689	predicted gene, 19689
chr6	48200059	48200238	14.3	*	Distal Intergenic	48130906	48159280	28375	2	100503622	ENSMUST00000180741.2	-40779	ENSMUSG00000107875	Gm16630	predicted gene, 16630
chr12	68860487	68860666	12.7	*	Distal Intergenic	69158358	69159054	697	2	20090	ENSMUST00000094291.2	298388	ENSMUSG00000034892	Rps29	ribosomal protein S29
chr5	77265802	77265981	60.4	*	Promoter (<=1kb)	77266196	77286432	20237	1	19712	ENSMUST00000113449.1	-215	ENSMUSG00000029249	Rest	RE1-silencing transcription factor
chr5	65467051	65467230	17.5	*	Exon (ENSMUST00000125954.2/68552, exon 2 of 2)	65449927	65461303	11377	2	68552	ENSMUST00000135258.2	-5748	ENSMUSG00000037822	Smim14	small integral membrane protein 14
chr7	128744740	128744919	22.3	*	Promoter (<=1kb)	128744943	128784836	39894	1	207352	ENSMUST00000042942.9	-24	ENSMUSG00000055319	Sec23ip	Sec23 interacting protein
chr2	63186120	63186299	23.1	*	Promoter (1-2kb)	62786281	63184287	398007	2	170738	ENSMUST00000112454.7	-1833	ENSMUSG00000059742	Kcnh7	potassium voltage-gated channel, subfamily H (eag-related), member 7
chr11	97078831	97079010	37.4	*	Distal Intergenic	97066883	97068271	1389	1	71240	ENSMUST00000143360.1	11948	ENSMUSG00000038534	Osbpl7	oxysterol binding protein-like 7
chr15	78029670	78029849	11.1	*	Intron (ENSMUST00000019290.2/12300, intron 1 of 3)	77958998	77970813	11816	2	55944	ENSMUST00000100484.5	-58857	ENSMUSG00000016554	Eif3d	eukaryotic translation initiation factor 3, subunit D
chr8	65603377	65603556	37.4	*	Distal Intergenic	65617900	66469960	852061	1	72925	ENSMUST00000152320.7	-14344	ENSMUSG00000036469	March1	membrane-associated ring finger (C3HC4) 1
chr6	94140087	94140266	32.6	*	Intron (ENSMUST00000055224.14/14924, intron 1 of 21)	94132923	94283025	150103	2	78178	ENSMUST00000203034.1	142759	ENSMUSG00000045095	4930511A08Rik	RIKEN cDNA 4930511A08 gene
chr1	126316991	126317170	13.5	*	Intron (ENSMUST00000161954.7/210356, intron 3 of 14)	125914743	126448456	533714	2	210356	ENSMUST00000057846.14	131286	ENSMUSG00000049690	Nckap5	NCK-associated protein 5
chr15	101473021	101473200	78.7	*	Promoter (<=1kb)	101473478	101479986	6509	1	16679	ENSMUST00000088049.4	-278	ENSMUSG00000067614	Krt86	keratin 86
chr1	64623866	64624045	10.3	*	Exon (ENSMUST00000186895.1/ENSMUST00000186895.1, exon 2 of 4)	64606473	64617242	10770	2	67099	ENSMUST00000114079.8	-6624	ENSMUSG00000025956	Mettl21a	methyltransferase like 21A
chr11	72494123	72494302	27	*	Downstream (<1kb)	72451638	72489904	38267	2	216892	ENSMUST00000045303.9	-4219	ENSMUSG00000040447	Spns2	spinster homolog 2
chr5	141985139	141985318	21.5	*	Intron (ENSMUST00000085774.10/330222, intron 14 of 44)	141856787	142213194	356408	1	330222	ENSMUST00000074546.6	128352	ENSMUSG00000039683	Sdk1	sidekick cell adhesion molecule 1
chr16	12359240	12359419	11.9	*	Distal Intergenic	11984720	11995396	10677	1	72555	ENSMUST00000229804.1	374520	ENSMUSG00000022494	Shisa9	shisa family member 9
chr3	137014770	137014949	23.9	*	Distal Intergenic	136903149	136905659	2511	1	19055	ENSMUST00000130114.1	111621	ENSMUSG00000028161	Ppp3ca	protein phosphatase 3, catalytic subunit, alpha isoform
chr10	121309218	121309397	59.6	*	Promoter (1-2kb)	121263820	121311189	47370	2	74694	ENSMUST00000064107.6	1792	ENSMUSG00000052302	Tbc1d30	TBC1 domain family, member 30
chr4	119903851	119904030	16.7	*	Intron (ENSMUST00000143837.1/16656, intron 1 of 1)	119814495	120138045	323551	1	16656	ENSMUST00000106307.8	89356	ENSMUSG00000028634	Hivep3	human immunodeficiency virus type I enhancer binding protein 3
chr8	10255849	10256028	27	*	Intron (ENSMUST00000208309.1/244281, intron 1 of 16)	10249288	10369447	120160	1	244281	ENSMUST00000214643.1	6561	ENSMUSG00000039057	Myo16	myosin XVI
chr5	121078653	121078832	166.2	*	Distal Intergenic	121133840	121143635	9796	2	19247	ENSMUST00000148871.1	64803	ENSMUSG00000043733	Ptpn11	protein tyrosine phosphatase, non-receptor type 11
chr10	79717068	79717247	11.1	*	Promoter (<=1kb)	79716634	79736108	19475	1	15166	ENSMUST00000099513.7	434	ENSMUSG00000020331	Hcn2	hyperpolarization-activated, cyclic nucleotide-gated K+ 2
chr4	153907559	153907738	7.95	*	Exon (ENSMUST00000156438.1/ENSMUST00000156438.1, exon 1 of 2)	153947633	153950503	2871	2	407793	ENSMUST00000141582.1	42765	NA	BC039966	cDNA sequence BC039966
chr14	70668657	70668836	10.3	*	Exon (ENSMUST00000167242.7/65246, exon 26 of 28)	70648260	70659244	10985	2	328440	ENSMUST00000228473.1	-9413	ENSMUSG00000047911	Npm2	nucleophosmin/nucleoplasmin 2
chr17	25239658	25239837	45.3	*	Promoter (<=1kb)	25234317	25240116	5800	2	214505	ENSMUST00000038973.6	279	ENSMUSG00000035521	Gnptg	N-acetylglucosamine-1-phosphotransferase, gamma subunit
chr8	13159093	13159272	100.2	*	Promoter (<=1kb)	13159161	13175338	16178	1	16783	ENSMUST00000033824.7	0	ENSMUSG00000031447	Lamp1	lysosomal-associated membrane protein 1
chr11	54343777	54343956	36.6	*	Promoter (1-2kb)	54345888	54361528	15641	1	216739	ENSMUST00000139484.1	-1932	ENSMUSG00000020333	Acsl6	acyl-CoA synthetase long-chain family member 6
chr5	140321505	140321684	49.3	*	Promoter (<=1kb)	140008689	140321550	312862	2	17120	ENSMUST00000110829.6	0	ENSMUSG00000029554	Mad1l1	MAD1 mitotic arrest deficient 1-like 1
chr12	86990128	86990307	23.1	*	Promoter (<=1kb)	86980763	86990430	9668	2	238331	ENSMUST00000222543.1	123	ENSMUSG00000048483	Zdhhc22	zinc finger, DHHC-type containing 22
chr2	33018119	33018298	119.3	*	Intron (ENSMUST00000102810.9/99326, intron 15 of 28)	33019309	33027194	7886	2	99326	ENSMUST00000150242.1	8896	ENSMUSG00000038860	Garnl3	GTPase activating RANGAP domain-like 3
chr11	84662040	84662219	39	*	Distal Intergenic	84716976	84720432	3457	2	78471	ENSMUST00000150735.1	58213	ENSMUSG00000085044	1700109G15Rik	RIKEN cDNA 1700109G15 gene
chr9	108742149	108742328	9.54	*	Intron (ENSMUST00000035220.11/19087, intron 8 of 10)	108716873	108744263	27391	1	19087	ENSMUST00000192068.1	25276	ENSMUSG00000032601	Prkar2a	protein kinase, cAMP dependent regulatory, type II alpha
chr2	19429076	19429255	36.6	*	Exon (ENSMUST00000209205.1/ENSMUST00000209205.1, exon 3 of 3)	19445663	19447501	1839	1	19213	ENSMUST00000028068.2	-16408	ENSMUSG00000026735	Ptf1a	pancreas specific transcription factor, 1a
chr19	6502691	6502870	64.4	*	Intron (ENSMUST00000113462.7/18190, intron 17 of 22)	6497835	6544169	46335	1	18190	ENSMUST00000113459.1	4856	ENSMUSG00000033768	Nrxn2	neurexin II
chr3	103712272	103712451	12.7	*	Distal Intergenic	103733700	103737968	4269	2	99543	ENSMUST00000154145.1	25517	ENSMUSG00000027848	Olfml3	olfactomedin-like 3
chr5	146644674	146644853	83.5	*	Distal Intergenic	146582400	146585239	2840	2	14738	ENSMUST00000036211.7	-59435	ENSMUSG00000041468	Gpr12	G-protein coupled receptor 12
chr9	43698543	43698722	41.4	*	Distal Intergenic	43743984	43807461	63478	1	58235	ENSMUST00000034510.8	-45262	ENSMUSG00000032012	Nectin1	nectin cell adhesion molecule 1
chr15	89150097	89150276	42.9	*	Promoter (<=1kb)	89142487	89149628	7142	2	19094	ENSMUST00000088823.4	-469	ENSMUSG00000053137	Mapk11	mitogen-activated protein kinase 11
chr11	73375156	73375335	13.5	*	Exon (ENSMUST00000078952.8/258924, exon 3 of 3)	73371246	73377836	6591	1	258924	ENSMUST00000170592.3	3910	ENSMUSG00000063881	Olfr376	olfactory receptor 376
chr6	113193866	113194045	32.6	*	Promoter (<=1kb)	113175395	113193943	18549	2	269788	ENSMUST00000203665.1	0	ENSMUSG00000042873	Lhfpl4	lipoma HMGIC fusion partner-like protein 4
chr12	6042364	6042543	10.3	*	Distal Intergenic	5411641	5416631	4991	1	72669	ENSMUST00000163627.2	630723	ENSMUSG00000037735	2810032G03Rik	RIKEN cDNA 2810032G03 gene
chr18	64042669	64042848	29.4	*	Distal Intergenic	64167726	64168774	1049	2	73588	ENSMUST00000236604.1	125926	ENSMUSG00000086128	St8sia3os	ST8 alpha-N-acetyl-neuraminide alpha-2,8-sialyltransferase 3, opposite strand
chr11	4750387	4750566	61.2	*	Distal Intergenic	4736892	4746778	9887	2	192650	ENSMUST00000009219.2	-3609	ENSMUSG00000009075	Cabp7	calcium binding protein 7
chr10	49785576	49785755	19.9	*	Promoter (2-3kb)	49100989	49783409	682421	2	14806	ENSMUST00000218441.1	-2167	ENSMUSG00000056073	Grik2	glutamate receptor, ionotropic, kainate 2 (beta 2)
chr16	6930856	6931035	15.1	*	Intron (ENSMUST00000230658.1/268859, intron 4 of 11)	6809222	7409813	600592	1	268859	ENSMUST00000115841.9	121634	ENSMUSG00000008658	Rbfox1	RNA binding protein, fox-1 homolog (C. elegans) 1
chr5	37240583	37240762	17.5	*	Promoter (1-2kb)	37241940	37268785	26846	1	12933	ENSMUST00000202434.3	-1178	ENSMUSG00000029121	Crmp1	collapsin response mediator protein 1
chr4	94979012	94979191	19.9	*	Promoter (<=1kb)	94942040	94979100	37061	2	320713	ENSMUST00000075872.3	0	ENSMUSG00000062627	Mysm1	myb-like, SWIRM and MPN domains 1
chr14	34816305	34816484	11.1	*	Distal Intergenic	34820108	35583379	763272	1	14803	ENSMUST00000043349.6	-3624	ENSMUSG00000041078	Grid1	glutamate receptor, ionotropic, delta 1
chr16	18812238	18812417	11.1	*	Promoter (<=1kb)	18812294	18815910	3617	1	22230	ENSMUST00000164795.1	0	ENSMUSG00000005262	Ufd1	ubiquitin recognition factor in ER-associated degradation 1
chr2	180755982	180756161	42.1	*	Distal Intergenic	180738274	180741416	3143	1	228993	ENSMUST00000140955.1	17708	ENSMUSG00000023393	Slc17a9	solute carrier family 17, member 9
chr5	114969283	114969462	15.1	*	Promoter (1-2kb)	114950061	114970844	20784	2	21405	ENSMUST00000176911.7	1382	ENSMUSG00000029556	Hnf1a	HNF1 homeobox A
chr14	79769846	79770025	22.3	*	Promoter (<=1kb)	79769908	79772743	2836	1	102633266	ENSMUST00000194881.1	0	ENSMUSG00000102774	Gm9748	predicted gene 9748
chrX	143904805	143904984	19.1	*	Intron (ENSMUST00000033642.9/13193, intron 3 of 6)	143869210	143933050	63841	2	13193	ENSMUST00000139920.7	28066	ENSMUSG00000031285	Dcx	doublecortin
chr4	130025662	130025841	11.1	*	Exon (ENSMUST00000131846.7/ENSMUST00000131846.7, exon 5 of 7)	130021115	130022430	1316	1	230775	ENSMUST00000136787.2	4547	ENSMUSG00000028782	Adgrb2	adhesion G protein-coupled receptor B2
chr18	61803487	61803666	11.9	*	Intron (ENSMUST00000166783.2/319713, intron 23 of 23)	61730261	61786702	56442	2	106877	ENSMUST00000120472.1	-16785	ENSMUSG00000033032	Afap1l1	actin filament associated protein 1-like 1
chr8	69701900	69702079	13.5	*	Downstream (<1kb)	69705137	69708426	3290	2	66869	ENSMUST00000238201.1	6347	ENSMUSG00000054648	Zfp869	zinc finger protein 869
chr18	42396174	42396353	29.4	*	Promoter (1-2kb)	42394539	42397249	2711	1	18998	ENSMUST00000025374.3	1635	ENSMUSG00000024497	Pou4f3	POU domain, class 4, transcription factor 3
chr10	34282039	34282218	13.5	*	Promoter (<=1kb)	34282190	34285275	3086	1	22110	ENSMUST00000061372.6	0	ENSMUSG00000047514	Tspyl1	testis-specific protein, Y-encoded-like 1
chr10	79718065	79718244	33.4	*	Promoter (1-2kb)	79716634	79736108	19475	1	15166	ENSMUST00000099513.7	1431	ENSMUSG00000020331	Hcn2	hyperpolarization-activated, cyclic nucleotide-gated K+ 2
chr9	122540117	122540296	11.9	*	Distal Intergenic	122572499	122678965	106467	1	319626	ENSMUST00000181682.8	-32203	ENSMUSG00000097736	9530059O14Rik	RIKEN cDNA 9530059O14 gene
chr6	107415883	107416062	18.3	*	Distal Intergenic	107529768	107570214	40447	1	16979	ENSMUST00000049285.9	-113706	ENSMUSG00000034648	Lrrn1	leucine rich repeat protein 1, neuronal
chr3	141811533	141811712	11.9	*	Intron (ENSMUST00000106236.8/22253, intron 12 of 15)	141789852	141791986	2135	1	22253	ENSMUST00000123631.1	21681	ENSMUSG00000059921	Unc5c	unc-5 netrin receptor C
chr5	124006519	124006698	13.5	*	Exon (ENSMUST00000040967.8/330192, exon 4 of 4)	124006136	124011713	5578	2	330192	ENSMUST00000199306.1	5015	ENSMUSG00000066278	Vps37b	vacuolar protein sorting 37B
chr2	163439280	163439459	26.2	*	Promoter (<=1kb)	163438533	163453797	15265	1	228858	ENSMUST00000137070.1	747	ENSMUSG00000017943	Gdap1l1	ganglioside-induced differentiation-associated protein 1-like 1
chr18	77417614	77417793	21.5	*	Intron (ENSMUST00000096547.10/240411, intron 35 of 38)	77440696	77442930	2235	1	240411	ENSMUST00000123166.2	-22903	ENSMUSG00000032818	Loxhd1	lipoxygenase homology domains 1
chr5	27737230	27737409	46.9	*	Downstream (2-3kb)	27744085	27751295	7211	2	55982	ENSMUST00000197625.1	13886	ENSMUSG00000002221	Paxip1	PAX interacting (with transcription-activation domain) protein 1
chr1	159702197	159702376	8.75	*	Intron (ENSMUST00000192069.5/21960, intron 1 of 22)	159737510	159924397	186888	1	21960	ENSMUST00000111669.8	-35134	ENSMUSG00000015829	Tnr	tenascin R
chr5	4104611	4104790	25.4	*	Promoter (<=1kb)	4081145	4104746	23602	2	13121	ENSMUST00000001507.4	0	ENSMUSG00000001467	Cyp51	cytochrome P450, family 51
chr1	159524107	159524286	22.3	*	Promoter (<=1kb)	159523841	159737795	213955	1	21960	ENSMUST00000195199.1	266	ENSMUSG00000015829	Tnr	tenascin R
chr10	12106970	12107149	28.6	*	Distal Intergenic	12401066	12403075	2010	2	22288	ENSMUST00000217938.1	295926	ENSMUSG00000019820	Utrn	utrophin
chr1	177382966	177383145	13.5	*	Distal Intergenic	177442351	177447237	4887	1	30928	ENSMUST00000195002.1	-59206	ENSMUSG00000063659	Zbtb18	zinc finger and BTB domain containing 18
chr10	45483358	45483537	26.2	*	Promoter (2-3kb)	45456583	45485777	29195	2	380669	ENSMUST00000214555.1	2240	ENSMUSG00000063804	Lin28b	lin-28 homolog B (C. elegans)
chr13	54371707	54371886	36.6	*	Promoter (<=1kb)	54371349	54383917	12569	1	12890	ENSMUST00000026985.8	358	ENSMUSG00000025867	Cplx2	complexin 2
chr4	139059683	139059862	23.1	*	Downstream (1-2kb)	139061409	139074789	13381	2	15565	ENSMUST00000068036.1	14927	ENSMUSG00000028747	Htr6	5-hydroxytryptamine (serotonin) receptor 6
chr8	124793283	124793462	64.4	*	Promoter (<=1kb)	124793092	124834713	41622	1	330863	ENSMUST00000211867.1	191	ENSMUSG00000036913	Trim67	tripartite motif-containing 67
chr11	73138238	73138417	31	*	Promoter (<=1kb)	73135485	73138294	2810	2	14841	ENSMUST00000052140.2	0	ENSMUSG00000050107	Haspin	histone H3 associated protein kinase
chr2	181764765	181764944	15.1	*	Promoter (1-2kb)	181763332	181827797	64466	1	17932	ENSMUST00000081125.10	1433	ENSMUSG00000010505	Myt1	myelin transcription factor 1
chr4	31963762	31963941	25.4	*	Promoter (<=1kb)	31964097	32023467	59371	1	26409	ENSMUST00000037607.10	-156	ENSMUSG00000028284	Map3k7	mitogen-activated protein kinase kinase kinase 7
chr9	67972778	67972957	10.3	*	Promoter (<=1kb)	67971954	67974533	2580	1	320528	ENSMUST00000216856.1	824	ENSMUSG00000035284	Vps13c	vacuolar protein sorting 13C
chr13	33096795	33096974	11.1	*	Distal Intergenic	33084125	33094380	10256	1	282663	ENSMUST00000016951.7	12670	ENSMUSG00000051029	Serpinb1b	serine (or cysteine) peptidase inhibitor, clade B, member 1b
chr11	55607856	55608035	147.1	*	Promoter (<=1kb)	55514238	55607821	93584	2	14654	ENSMUST00000075603.4	-35	ENSMUSG00000000263	Glra1	glycine receptor, alpha 1 subunit
chr7	119356331	119356510	7.95	*	Distal Intergenic	119442537	119459270	16734	2	67133	ENSMUST00000207887.1	102760	ENSMUSG00000030954	Gp2	glycoprotein 2 (zymogen granule membrane)
chr1	79439921	79440100	53.3	*	Promoter (<=1kb)	79434669	79440042	5374	2	20254	ENSMUST00000185234.1	0	ENSMUSG00000050711	Scg2	secretogranin II
chr11	119540112	119540291	11.9	*	3' UTR	119538719	119547753	9035	2	18164	ENSMUST00000026670.4	7462	ENSMUSG00000025582	Nptx1	neuronal pentraxin 1
chr11	98202595	98202774	70.8	*	Promoter (<=1kb)	98203059	98251564	48506	1	69131	ENSMUST00000107539.7	-285	ENSMUSG00000003119	Cdk12	cyclin-dependent kinase 12
chr11	87358992	87359171	18.3	*	Promoter (<=1kb)	87226906	87359023	132118	2	320472	ENSMUST00000055438.4	0	ENSMUSG00000046442	Ppm1e	protein phosphatase 1E (PP2C domain containing)
chr1	132799369	132799548	19.1	*	Distal Intergenic	132599835	132741797	141963	2	269116	ENSMUST00000188307.1	-57572	ENSMUSG00000026442	Nfasc	neurofascin
chr13	63815176	63815355	19.9	*	Promoter (<=1kb)	63815240	63853810	38571	1	76251	ENSMUST00000021926.12	0	ENSMUSG00000021470	Ercc6l2	excision repair cross-complementing rodent repair deficiency, complementation group 6 like 2
chr2	180411113	180411292	25.4	*	Distal Intergenic	180398379	180398482	104	1	723954	ENSMUST00000083526.1	12734	ENSMUSG00000065460	Mir133a-2	microRNA 133a-2
chr14	27596371	27596550	40.6	*	Distal Intergenic	27622428	28478535	856108	1	238988	ENSMUST00000210135.1	-25878	ENSMUSG00000040640	Erc2	ELKS/RAB6-interacting/CAST family member 2
chr11	34833564	34833743	32.6	*	Promoter (<=1kb)	34809190	34833641	24452	2	70385	ENSMUST00000093191.2	0	ENSMUSG00000069910	Spdl1	spindle apparatus coiled-coil protein 1
chr11	12025808	12025987	30.2	*	Promoter (<=1kb)	11967532	12026324	58793	2	14783	ENSMUST00000150972.7	337	ENSMUSG00000020176	Grb10	growth factor receptor bound protein 10
chr12	108994784	108994963	23.9	*	Intron (ENSMUST00000167816.7/212198, intron 4 of 6)	109020802	109028448	7647	1	212198	ENSMUST00000221510.1	-25839	ENSMUSG00000040877	Wdr25	WD repeat domain 25
chr5	62483670	62483849	41.4	*	Distal Intergenic	62602445	62612374	9930	2	212285	ENSMUST00000160620.2	128525	ENSMUSG00000037999	Arap2	ArfGAP with RhoGAP domain, ankyrin repeat and PH domain 2
chr12	98588661	98588840	14.3	*	Distal Intergenic	98429437	98578310	148874	2	72258	ENSMUST00000221240.1	-10351	ENSMUSG00000033854	Kcnk10	potassium channel, subfamily K, member 10
chr11	57434306	57434485	23.1	*	Distal Intergenic	57505290	57507428	2139	2	67726	ENSMUST00000129596.1	72943	ENSMUSG00000020523	Fam114a2	family with sequence similarity 114, member A2
chr4	68955738	68955917	28.6	*	Promoter (1-2kb)	68761514	68954397	192884	2	56710	ENSMUST00000030036.5	-1341	ENSMUSG00000028351	Brinp1	bone morphogenic protein/retinoic acid inducible neural specific 1
chr9	38413604	38413783	35.8	*	Distal Intergenic	38401720	38403829	2110	1	258869	ENSMUST00000056364.2	11884	ENSMUSG00000049098	Olfr147	olfactory receptor 147
chr5	14514961	14515140	31.8	*	Promoter (<=1kb)	14514993	14860184	345192	1	26875	ENSMUST00000182426.2	0	ENSMUSG00000061601	Pclo	piccolo (presynaptic cytomatrix protein)
chr9	53666984	53667163	27.8	*	Promoter (<=1kb)	53655353	53667072	11720	2	75717	ENSMUST00000133872.1	0	ENSMUSG00000032030	Cul5	cullin 5
chr1	155594258	155594437	13.5	*	Intron (ENSMUST00000035560.8/72482, intron 3 of 7)	155567248	155572259	5012	1	72482	ENSMUST00000159339.1	27010	ENSMUSG00000033701	Acbd6	acyl-Coenzyme A binding domain containing 6
chr8	71671631	71671810	166.2	*	Promoter (<=1kb)	71624417	71671757	47341	2	382018	ENSMUST00000030170.14	0	ENSMUSG00000034799	Unc13a	unc-13 homolog A
chr11	77930847	77931026	85.1	*	Promoter (<=1kb)	77930917	77964091	33175	1	20370	ENSMUST00000138749.7	0	ENSMUSG00000000632	Sez6	seizure related gene 6
chr19	42636728	42636907	31.8	*	Distal Intergenic	42595106	42612813	17708	2	67573	ENSMUST00000164786.7	-23915	ENSMUSG00000025185	Loxl4	lysyl oxidase-like 4
chr17	43667043	43667222	9.54	*	Promoter (<=1kb)	43641891	43667214	25324	2	74011	ENSMUST00000024705.5	0	ENSMUSG00000023912	Slc25a27	solute carrier family 25, member 27
chr13	5497659	5497838	16.7	*	Intron (ENSMUST00000220659.1/ENSMUST00000220659.1, intron 3 of 3)	5855515	5857561	2047	2	71867	ENSMUST00000223142.1	359723	ENSMUSG00000100625	1700016G22Rik	RIKEN cDNA 1700016G22 gene
chr6	128469521	128469700	13.5	*	Intron (ENSMUST00000144745.3/791299, intron 2 of 2)	128473590	128489013	15424	1	791299	ENSMUST00000204037.1	-3890	ENSMUSG00000059659	Gm10069	predicted gene 10069
chr15	79030889	79031068	14.3	*	Promoter (<=1kb)	79030901	79042531	11631	1	26912	ENSMUST00000171999.8	0	ENSMUSG00000006378	Gcat	glycine C-acetyltransferase (2-amino-3-ketobutyrate-coenzyme A ligase)
chr10	64418493	64418672	15.1	*	Intron (ENSMUST00000105441.7/216033, intron 10 of 17)	63929890	64090277	160388	2	216028	ENSMUST00000131945.1	-328216	ENSMUSG00000042846	Lrrtm3	leucine rich repeat transmembrane neuronal 3
chr12	111537879	111538058	27.8	*	Promoter (<=1kb)	111538016	111546752	8737	1	217869	ENSMUST00000166123.8	0	ENSMUSG00000021282	Eif5	eukaryotic translation initiation factor 5
chr7	84085133	84085312	26.2	*	Promoter (1-2kb)	83932857	84086502	153646	2	80982	ENSMUST00000064174.11	1190	ENSMUSG00000052353	Cemip	cell migration inducing protein, hyaluronan binding
chr12	3806327	3806506	62	*	Promoter (<=1kb)	3806498	3867484	60987	1	13435	ENSMUST00000085826.12	0	ENSMUSG00000020661	Dnmt3a	DNA methyltransferase 3A
chr9	52676677	52676856	12.7	*	Promoter (2-3kb)	52673044	52679429	6386	2	330941	ENSMUST00000098768.2	2573	ENSMUSG00000078307	AI593442	expressed sequence AI593442
chr8	70122865	70123044	14.3	*	Promoter (1-2kb)	70093085	70120873	27789	2	13004	ENSMUST00000002412.8	-1992	ENSMUSG00000002341	Ncan	neurocan
chr2	163564797	163564976	39	*	Intron (ENSMUST00000109411.7/15378, intron 7 of 9)	163550083	163559109	9027	1	15378	ENSMUST00000137449.1	14714	ENSMUSG00000017950	Hnf4a	hepatic nuclear factor 4, alpha
chr7	28263936	28264115	39	*	Distal Intergenic	28267881	28269272	1392	1	386655	ENSMUST00000059596.7	-3766	ENSMUSG00000046058	Eid2	EP300 interacting inhibitor of differentiation 2
chr12	112809018	112809197	13.5	*	Promoter (<=1kb)	112808975	112815718	6744	1	217887	ENSMUST00000177808.2	43	ENSMUSG00000037594	Clba1	clathrin binding box of aftiphilin containing 1
chr8	107628775	107628954	10.3	*	Distal Intergenic	107580381	107588464	8084	2	17463	ENSMUST00000044106.5	-40311	ENSMUSG00000039067	Psmd7	proteasome (prosome, macropain) 26S subunit, non-ATPase, 7
chr6	118001428	118001607	29.4	*	Distal Intergenic	118011438	118091546	80109	1	70727	ENSMUST00000164960.3	-9831	ENSMUSG00000030134	Rasgef1a	RasGEF domain family, member 1A
chr11	68967606	68967785	11.9	*	Promoter (<=1kb)	68968131	68972516	4386	1	71998	ENSMUST00000102606.9	-346	ENSMUSG00000018740	Slc25a35	solute carrier family 25, member 35
chr13	54758418	54758597	30.2	*	Downstream (<1kb)	54759428	54763067	3640	2	104069	ENSMUST00000153829.1	4470	ENSMUSG00000034891	Sncb	synuclein, beta
chr4	138676475	138676654	11.9	*	Distal Intergenic	138581630	138635884	54255	2	75718	ENSMUST00000105812.9	-40591	ENSMUSG00000028753	Vwa5b1	von Willebrand factor A domain containing 5B1
chr10	80748751	80748930	34.2	*	Distal Intergenic	80755206	80795461	40256	1	208266	ENSMUST00000105336.8	-6276	ENSMUSG00000061589	Dot1l	DOT1-like, histone H3 methyltransferase (S. cerevisiae)
chr16	28564084	28564263	15.1	*	Promoter (<=1kb)	28189424	28564951	375528	2	14167	ENSMUST00000231399.1	688	ENSMUSG00000022523	Fgf12	fibroblast growth factor 12
chr2	157663678	157663857	44.5	*	Distal Intergenic	157737401	157891614	154214	1	66642	ENSMUST00000029178.6	-73544	ENSMUSG00000027649	Ctnnbl1	catenin, beta like 1
chr9	14784594	14784773	10.3	*	Promoter (<=1kb)	14784654	14834646	49993	1	17535	ENSMUST00000034405.10	0	ENSMUSG00000031928	Mre11a	MRE11A homolog A, double strand break repair nuclease
chr5	26535591	26535770	19.1	*	Distal Intergenic	26460072	26493314	33243	2	75942	ENSMUST00000197091.4	-42277	ENSMUSG00000029044	4930584F24Rik	RIKEN cDNA 4930584F24 gene
chr15	78066595	78066774	63.6	*	Intron (ENSMUST00000019290.2/12300, intron 1 of 3)	77991748	78120028	128281	2	12300	ENSMUST00000019290.2	53254	ENSMUSG00000019146	Cacng2	calcium channel, voltage-dependent, gamma subunit 2
chr7	117021818	117021997	16.7	*	Distal Intergenic	117380979	117635185	254207	1	233781	ENSMUST00000160035.7	-358982	ENSMUSG00000030657	Xylt1	xylosyltransferase 1
chr11	73395461	73395640	26.2	*	Exon (ENSMUST00000120303.8/258923, exon 3 of 3)	73395432	73399495	4064	2	258923	ENSMUST00000131253.1	3855	ENSMUSG00000069823	Olfr1	olfactory receptor 1
chr1	130717398	130717577	19.9	*	Promoter (<=1kb)	130717327	130724358	7032	1	226418	ENSMUST00000049813.5	71	ENSMUSG00000046404	Yod1	YOD1 deubiquitinase
chr5	140218021	140218200	35.8	*	Intron (ENSMUST00000110829.6/17120, intron 10 of 16)	140008694	140174918	166225	2	17120	ENSMUST00000199237.4	-43103	ENSMUSG00000029554	Mad1l1	MAD1 mitotic arrest deficient 1-like 1
chr3	31941590	31941769	20.7	*	Intron (ENSMUST00000119310.7/72413, intron 1 of 4)	31902703	32200180	297478	1	72413	ENSMUST00000119970.7	38887	ENSMUSG00000037610	Kcnmb2	potassium large conductance calcium-activated channel, subfamily M, beta member 2
chr4	138597898	138598077	19.9	*	Intron (ENSMUST00000030533.11/75718, intron 8 of 21)	138594340	138606530	12191	2	75718	ENSMUST00000154312.7	8453	ENSMUSG00000028753	Vwa5b1	von Willebrand factor A domain containing 5B1
chr8	123414356	123414535	18.3	*	Promoter (2-3kb)	123411590	123421094	9505	1	22152	ENSMUST00000212743.1	2766	ENSMUSG00000062380	Tubb3	tubulin, beta 3 class III
chr9	49341111	49341290	28.6	*	Promoter (<=1kb)	49340627	49408177	67551	1	13489	ENSMUST00000075764.7	484	ENSMUSG00000032259	Drd2	dopamine receptor D2
chr9	110333506	110333685	15.9	*	Promoter (<=1kb)	110333550	110353164	19615	1	235623	ENSMUST00000198761.4	0	ENSMUSG00000032485	Scap	SREBF chaperone
chr7	46650348	46650527	11.1	*	Promoter (<=1kb)	46649741	46651419	1679	2	21990	ENSMUST00000110264.2	892	ENSMUSG00000040046	Tph1	tryptophan hydroxylase 1
chr12	86984241	86984420	39	*	Intron (ENSMUST00000222543.1/238331, intron 2 of 2)	86983381	86988676	5296	2	238331	ENSMUST00000095521.2	4256	ENSMUSG00000048483	Zdhhc22	zinc finger, DHHC-type containing 22
chr13	46097075	46097254	31.8	*	Distal Intergenic	45792329	45965008	172680	2	20238	ENSMUST00000221082.1	-132067	ENSMUSG00000046876	Atxn1	ataxin 1
chr1	3670803	3670982	28.6	*	Promoter (<=1kb)	3214482	3671498	457017	2	497097	ENSMUST00000070533.4	516	ENSMUSG00000051951	Xkr4	X-linked Kx blood group related 4
chr7	39455936	39456115	9.54	*	Intron (ENSMUST00000186855.5/233147, intron 1 of 5)	39459816	39474772	14957	1	233147	ENSMUST00000061201.11	-3701	ENSMUSG00000030424	Zfp939	zinc finger protein 939
chr5	126651475	126651654	12.7	*	Distal Intergenic	127030783	127088529	57747	1	71247	ENSMUST00000196336.1	-379129	ENSMUSG00000105490	4933438B17Rik	RIKEN cDNA 4933438B17 gene
chr11	41999533	41999712	16.7	*	Promoter (<=1kb)	41914567	42000356	85790	2	14406	ENSMUST00000109290.1	644	ENSMUSG00000020436	Gabrg2	gamma-aminobutyric acid (GABA) A receptor, subunit gamma 2
chr7	139827719	139827898	20.7	*	Distal Intergenic	139834174	139878088	43915	1	52389	ENSMUST00000026548.13	-6276	ENSMUSG00000025475	Adgra1	adhesion G protein-coupled receptor A1
chr1	167079620	167079799	18.3	*	3' UTR	167001589	167091009	89421	1	226610	ENSMUST00000128373.1	78031	ENSMUSG00000060568	Fam78b	family with sequence similarity 78, member B
chr5	34336128	34336307	30.2	*	Promoter (<=1kb)	34336289	34353439	17151	1	19822	ENSMUST00000182709.7	0	ENSMUSG00000029110	Rnf4	ring finger protein 4
chr12	86014777	86014956	11.1	*	Exon (ENSMUST00000177168.7/320244, exon 13 of 16)	85962001	86053522	91522	1	320244	ENSMUST00000220906.1	52776	ENSMUSG00000012609	Ttll5	tubulin tyrosine ligase-like family, member 5
chr1	157768321	157768500	17.5	*	Distal Intergenic	157538051	157543963	5913	1	89867	ENSMUST00000155665.1	230270	ENSMUSG00000026589	Sec16b	SEC16 homolog B (S. cerevisiae)
chr8	9769208	9769387	35	*	Promoter (<=1kb)	9429733	9770104	340372	2	270028	ENSMUST00000207869.1	717	ENSMUSG00000079157	Fam155a	family with sequence similarity 155, member A
chr17	45536365	45536544	23.9	*	Intron (ENSMUST00000113547.1/21645, intron 3 of 4)	45533053	45542680	9628	1	21645	ENSMUST00000233588.1	3312	ENSMUSG00000023949	Tcte1	t-complex-associated testis expressed 1
chr12	29465297	29465476	30.2	*	Distal Intergenic	29528384	29920539	392156	1	17933	ENSMUST00000218583.1	-62908	ENSMUSG00000061911	Myt1l	myelin transcription factor 1-like
chr11	9240123	9240302	18.3	*	Intron (ENSMUST00000042740.12/268379, intron 3 of 61)	9193451	9256178	62728	1	268379	ENSMUST00000151522.1	46672	ENSMUSG00000004668	Abca13	ATP-binding cassette, sub-family A (ABC1), member 13
chr7	81493380	81493559	81.1	*	Promoter (<=1kb)	81460633	81493679	33047	2	11775	ENSMUST00000238438.1	120	ENSMUSG00000062444	Ap3b2	adaptor-related protein complex 3, beta 2 subunit
chr5	31220644	31220823	19.1	*	Promoter (<=1kb)	31202668	31220687	18020	2	14208	ENSMUST00000031032.10	0	ENSMUSG00000029147	Ppm1g	protein phosphatase 1G (formerly 2C), magnesium-dependent, gamma isoform
chr2	35979250	35979429	11.9	*	Promoter (<=1kb)	35751241	35979624	228384	2	74410	ENSMUST00000028248.10	195	ENSMUSG00000026885	Ttll11	tubulin tyrosine ligase-like family, member 11
chr3	51483819	51483998	48.5	*	Promoter (<=1kb)	51483920	51494095	10176	1	19338	ENSMUST00000195715.1	0	ENSMUSG00000027739	Rab33b	RAB33B, member RAS oncogene family
chr12	55272332	55272511	11.1	*	Distal Intergenic	55292529	55299022	6494	2	59032	ENSMUST00000219809.1	26511	ENSMUSG00000021022	Ppp2r3c	protein phosphatase 2, regulatory subunit B'', gamma
chr4	91379641	91379820	14.3	*	Intron (ENSMUST00000102799.9/15569, intron 2 of 7)	91250769	91376496	125728	2	15569	ENSMUST00000107124.9	-3145	ENSMUSG00000008489	Elavl2	ELAV like RNA binding protein 1
chr14	70153238	70153417	14.3	*	Promoter (<=1kb)	70138168	70153811	15644	2	219158	ENSMUST00000035612.6	394	ENSMUSG00000033712	Ccar2	cell cycle activator and apoptosis regulator 2
chr9	56806720	56806899	12.7	*	Distal Intergenic	56674444	56796468	122025	2	235402	ENSMUST00000209332.1	-10252	ENSMUSG00000049556	Lingo1	leucine rich repeat and Ig domain containing 1
chr15	72639063	72639242	32.6	*	Intron (ENSMUST00000023276.15/76510, intron 20 of 21)	72501089	72546340	45252	2	223604	ENSMUST00000044624.7	-92723	ENSMUSG00000036760	Kcnk9	potassium channel, subfamily K, member 9
chr4	101550781	101550960	18.3	*	Promoter (<=1kb)	101550594	101642782	92189	1	72685	ENSMUST00000106933.1	187	ENSMUSG00000028528	Dnajc6	DnaJ heat shock protein family (Hsp40) member C6
chr19	10340717	10340896	10.3	*	Distal Intergenic	10245265	10304877	59613	2	269060	ENSMUST00000039327.10	-35840	ENSMUSG00000035735	Dagla	diacylglycerol lipase, alpha
chr2	31346235	31346414	55.7	*	Intron (ENSMUST00000113532.8/665700, intron 7 of 97)	31314415	31460738	146324	1	665700	ENSMUST00000226996.1	31820	ENSMUSG00000055632	Hmcn2	hemicentin 2
chr1	89781976	89782155	23.9	*	Intron (ENSMUST00000027521.14/347722, intron 12 of 17)	89789163	89834588	45426	1	347722	ENSMUST00000212924.1	-7008	ENSMUSG00000055013	Agap1	ArfGAP with GTPase domain, ankyrin repeat and PH domain 1
chr2	122637694	122637873	10.3	*	Promoter (<=1kb)	122637850	122641191	3342	1	433470	ENSMUST00000047498.14	0	ENSMUSG00000033213	AA467197	expressed sequence AA467197
chr5	137031113	137031292	102.6	*	Promoter (<=1kb)	137030701	137031407	707	1	381677	ENSMUST00000187382.1	412	ENSMUSG00000037428	Vgf	VGF nerve growth factor inducible
chr9	34913121	34913300	45.3	*	Intron (ENSMUST00000115148.8/67703, intron 3 of 16)	35016452	35030876	14425	1	67703	ENSMUST00000188658.1	-103152	ENSMUSG00000032036	Kirrel3	kirre like nephrin family adhesion molecule 3
chr8	6708960	6709139	22.3	*	Distal Intergenic	5083219	5105351	22133	2	20494	ENSMUST00000023835.2	-1603609	ENSMUSG00000023073	Slc10a2	solute carrier family 10, member 2
chr15	75589050	75589229	15.1	*	Distal Intergenic	75596628	75598213	1586	1	68453	ENSMUST00000189944.6	-7399	ENSMUSG00000022579	Gpihbp1	GPI-anchored HDL-binding protein 1
chr10	71428359	71428538	22.3	*	Intron (ENSMUST00000141984.1/ENSMUST00000141984.1, intron 2 of 2)	71347843	71363880	16038	1	69718	ENSMUST00000141153.1	80516	ENSMUSG00000060733	Ipmk	inositol polyphosphate multikinase
chr5	116714320	116714499	15.1	*	Intron (ENSMUST00000202259.1/ENSMUST00000202259.1, intron 2 of 2)	116439276	116591817	152542	2	68955	ENSMUST00000076124.6	-122503	ENSMUSG00000063919	Srrm4	serine/arginine repetitive matrix 4
chr10	112423401	112423580	11.9	*	Intron (ENSMUST00000219301.1/268345, intron 2 of 4)	112456256	112465412	9157	1	268345	ENSMUST00000219607.1	-32676	ENSMUSG00000035681	Kcnc2	potassium voltage gated channel, Shaw-related subfamily, member 2
chr4	151604536	151604715	58.8	*	Intron (ENSMUST00000169423.8/100072, intron 3 of 24)	151470176	151861650	391475	2	100072	ENSMUST00000155685.7	256935	ENSMUSG00000014592	Camta1	calmodulin binding transcription activator 1
chr15	99669037	99669216	26.2	*	Promoter (1-2kb)	99670368	99701128	30761	1	11419	ENSMUST00000023758.8	-1152	ENSMUSG00000023017	Asic1	acid-sensing (proton-gated) ion channel 1
chr5	22236912	22237091	40.6	*	Intron (ENSMUST00000161356.7/19699, intron 2 of 64)	22060313	22134669	74357	2	19699	ENSMUST00000162876.1	-102243	ENSMUSG00000042453	Reln	reelin
chr12	33084766	33084945	27	*	Intron (ENSMUST00000095774.2/68764, intron 2 of 19)	33033796	33092875	59080	2	68764	ENSMUST00000095774.2	7930	ENSMUSG00000035860	Cdhr3	cadherin-related family member 3
chr15	37621664	37621843	9.54	*	Intron (ENSMUST00000168992.7/52589, intron 2 of 6)	37432477	37734335	301859	2	52589	ENSMUST00000145909.8	112492	ENSMUSG00000051359	Ncald	neurocalcin delta
chr16	44746220	44746399	9.54	*	Promoter (<=1kb)	44736768	44746363	9596	2	66067	ENSMUST00000162512.7	0	ENSMUSG00000022668	Gtpbp8	GTP-binding protein 8 (putative)
chr1	4808062	4808241	8.75	*	Promoter (<=1kb)	4808237	4841093	32857	1	18777	ENSMUST00000131119.1	0	ENSMUSG00000025903	Lypla1	lysophospholipase 1
chr17	93198329	93198508	26.2	*	Promoter (<=1kb)	93199017	93200096	1080	1	11516	ENSMUST00000234646.1	-509	ENSMUSG00000024256	Adcyap1	adenylate cyclase activating polypeptide 1
chr16	57845514	57845693	9.54	*	Intron (ENSMUST00000232651.1/ENSMUST00000232651.1, intron 1 of 3)	57624258	57754737	130480	2	12837	ENSMUST00000089332.4	-90777	ENSMUSG00000068196	Col8a1	collagen, type VIII, alpha 1
chr2	158595187	158595366	9.54	*	Downstream (<1kb)	158603188	158610590	7403	2	100045469	ENSMUST00000155319.1	15224	ENSMUSG00000086496	Gm14204	predicted gene 14204
chr1	166964579	166964758	15.1	*	Distal Intergenic	166974023	166999728	25706	2	100503962	ENSMUST00000180995.2	34970	ENSMUSG00000102548	Gm16701	predicted gene, 16701
chr13	54945470	54945649	39	*	Distal Intergenic	54949411	55006018	56608	1	107448	ENSMUST00000026994.13	-3762	ENSMUSG00000025876	Unc5a	unc-5 netrin receptor A
chr11	89186819	89186998	15.1	*	Distal Intergenic	89075009	89092965	17957	1	217071	ENSMUST00000127186.1	111810	ENSMUSG00000072553	Gm525	predicted gene 525
chr10	127256199	127256378	30.2	*	Intron (ENSMUST00000099172.4/16572, intron 1 of 28)	127229050	127263080	34031	2	16572	ENSMUST00000217895.1	6702	ENSMUSG00000074657	Kif5a	kinesin family member 5A
chr7	30484392	30484571	37.4	*	Promoter (<=1kb)	30484915	30486990	2076	1	54631	ENSMUST00000131004.2	-344	ENSMUSG00000006649	Nphs1	nephrosis 1, nephrin
chr14	34867347	34867526	31.8	*	Intron (ENSMUST00000043349.6/14803, intron 2 of 15)	34894609	34894706	98	1	723847	ENSMUST00000083547.1	-27083	ENSMUSG00000065481	Mir346	microRNA 346
chr7	141973393	141973572	34.2	*	Intron (ENSMUST00000078200.11/75770, intron 1 of 18)	141981537	142002147	20611	1	75770	ENSMUST00000172967.7	-7965	ENSMUSG00000053046	Brsk2	BR serine/threonine kinase 2
chr14	20388706	20388885	11.1	*	Promoter (<=1kb)	20387462	20388876	1415	2	108671	ENSMUST00000223950.1	0	ENSMUSG00000021811	Dnajc9	DnaJ heat shock protein family (Hsp40) member C9
chr8	46210976	46211155	66	*	Promoter (<=1kb)	46207970	46211030	3061	2	11739	ENSMUST00000155986.1	0	ENSMUSG00000031633	Slc25a4	solute carrier family 25 (mitochondrial carrier, adenine nucleotide translocator), member 4
chr6	55108446	55108625	61.2	*	Intron (ENSMUST00000003568.14/12922, intron 3 of 12)	55092964	55100573	7610	2	12922	ENSMUST00000204117.1	-7873	ENSMUSG00000003476	Crhr2	corticotropin releasing hormone receptor 2
chr11	69395696	69395875	20.7	*	Promoter (<=1kb)	69395814	69396680	867	1	78304	ENSMUST00000082283.9	0	ENSMUSG00000059278	Naa38	N(alpha)-acetyltransferase 38, NatC auxiliary subunit
chr3	62595012	62595191	27.8	*	Exon (ENSMUST00000058535.5/229357, exon 3 of 4)	62594808	62602774	7967	2	229357	ENSMUST00000149007.1	7583	ENSMUSG00000043441	Gpr149	G protein-coupled receptor 149
chr18	36559525	36559704	32.6	*	Promoter (<=1kb)	36559987	36583681	23695	1	108857	ENSMUST00000134146.7	-283	ENSMUSG00000024483	Ankhd1	ankyrin repeat and KH domain containing 1
chr4	42945191	42945370	39.8	*	Distal Intergenic	42949814	42959425	9612	1	56323	ENSMUST00000037872.9	-4444	ENSMUSG00000036052	Dnajb5	DnaJ heat shock protein family (Hsp40) member B5
chr6	113929192	113929371	10.3	*	Intron (ENSMUST00000101045.9/11941, intron 2 of 21)	113748294	113934681	186388	2	11941	ENSMUST00000101044.8	5310	ENSMUSG00000030302	Atp2b2	ATPase, Ca++ transporting, plasma membrane 2
chr4	127173586	127173765	68.4	*	Promoter (<=1kb)	127172880	127237022	64143	1	242667	ENSMUST00000106094.8	706	ENSMUSG00000042388	Dlgap3	DLG associated protein 3
chr5	140055536	140055715	17.5	*	Intron (ENSMUST00000110829.6/17120, intron 16 of 16)	140088671	140115466	26796	2	17120	ENSMUST00000128579.1	59751	ENSMUSG00000029554	Mad1l1	MAD1 mitotic arrest deficient 1-like 1
chr11	53300394	53300573	83.5	*	Promoter (<=1kb)	53259814	53300457	40644	2	15525	ENSMUST00000020630.7	0	ENSMUSG00000020361	Hspa4	heat shock protein 4
chr11	48563676	48563855	11.1	*	Distal Intergenic	48800332	48804974	4643	1	14694	ENSMUST00000142269.1	-236477	ENSMUSG00000020372	Rack1	receptor for activated C kinase 1
chr11	118685568	118685747	31.8	*	Intron (ENSMUST00000117731.7/52897, intron 2 of 13)	118489764	118761041	271278	2	52897	ENSMUST00000103023.7	75294	ENSMUSG00000025576	Rbfox3	RNA binding protein, fox-1 homolog (C. elegans) 3
chr8	122737250	122737429	14.3	*	Intron (ENSMUST00000127664.1/108148, intron 1 of 15)	122761010	122762761	1752	2	382036	ENSMUST00000212247.1	25332	ENSMUSG00000110682	A530010L16Rik	RIKEN cDNA A530010L16 gene
chr15	88652077	88652256	14.3	*	Distal Intergenic	88696046	88700864	4819	2	223770	ENSMUST00000150004.1	48608	ENSMUSG00000022387	Brd1	bromodomain containing 1
chr2	156652942	156653121	31.8	*	Intron (ENSMUST00000109567.9/228836, intron 1 of 12)	156613705	156764363	150659	1	228836	ENSMUST00000169464.8	39237	ENSMUSG00000061689	Dlgap4	DLG associated protein 4
chr17	21489119	21489298	7.95	*	Promoter (<=1kb)	21488998	21510473	21476	1	24132	ENSMUST00000233158.1	121	ENSMUSG00000057409	Zfp53	zinc finger protein 53
chr8	94800775	94800954	21.5	*	Distal Intergenic	94810453	94812036	1584	1	20295	ENSMUST00000034232.2	-9499	ENSMUSG00000031780	Ccl17	chemokine (C-C motif) ligand 17
chr12	33926848	33927027	9.54	*	Promoter (1-2kb)	33928425	33929310	886	1	114712	ENSMUST00000061035.3	-1398	ENSMUSG00000046518	Ferd3l	Fer3 like bHLH transcription factor
chr5	116591484	116591663	11.9	*	Promoter (<=1kb)	116439276	116591817	152542	2	68955	ENSMUST00000076124.6	154	ENSMUSG00000063919	Srrm4	serine/arginine repetitive matrix 4
chr7	27396197	27396376	13.5	*	Promoter (<=1kb)	27356383	27396198	39816	2	80297	ENSMUST00000108364.7	0	ENSMUSG00000011751	Sptbn4	spectrin beta, non-erythrocytic 4
chr15	78877425	78877604	16.7	*	Promoter (<=1kb)	78877551	78894581	17031	1	106039	ENSMUST00000230192.1	0	ENSMUSG00000033128	Gga1	golgi associated, gamma adaptin ear containing, ARF binding protein 1
chr17	84820677	84820856	41.4	*	Distal Intergenic	84766428	84790789	24362	2	72416	ENSMUST00000161928.7	-29888	ENSMUSG00000024120	Lrpprc	leucine-rich PPR-motif containing
chr15	68127749	68127928	27	*	Intron (ENSMUST00000162054.8/380993, intron 11 of 15)	68084321	68258787	174467	2	380993	ENSMUST00000162173.7	130859	ENSMUSG00000022335	Zfat	zinc finger and AT hook domain containing
chr6	146724823	146725002	15.9	*	Promoter (<=1kb)	146724995	146778812	53818	1	232533	ENSMUST00000001675.13	0	ENSMUSG00000001630	Stk38l	serine/threonine kinase 38 like
chr5	112718743	112718922	20.7	*	Intron (ENSMUST00000086617.10/74376, intron 40 of 43)	112688878	112765931	77054	2	74376	ENSMUST00000182189.1	47009	ENSMUSG00000072720	Myo18b	myosin XVIIIb
chr13	52345817	52345996	15.1	*	Distal Intergenic	52504380	52531279	26900	2	68203	ENSMUST00000057442.7	185283	ENSMUSG00000047842	Diras2	DIRAS family, GTP-binding RAS-like 2
chr5	144491395	144491574	54.1	*	Distal Intergenic	144545902	144557478	11577	1	53324	ENSMUST00000071782.7	-54328	ENSMUSG00000059991	Nptx2	neuronal pentraxin 2
chr11	55897625	55897804	13.5	*	Intron (ENSMUST00000134285.1/ENSMUST00000134285.1, intron 1 of 4)	56024987	56041010	16024	2	216749	ENSMUST00000037682.2	143206	ENSMUSG00000037393	Nmur2	neuromedin U receptor 2
chr4	66399260	66399439	11.9	*	Intron (ENSMUST00000084496.2/56079, intron 1 of 21)	65380803	66404483	1023681	2	56079	ENSMUST00000084496.2	5044	ENSMUSG00000028373	Astn2	astrotactin 2
chr16	95057717	95057896	17.5	*	Distal Intergenic	94831730	94997701	165972	2	16522	ENSMUST00000232128.1	-60016	ENSMUSG00000043301	Kcnj6	potassium inwardly-rectifying channel, subfamily J, member 6
chr16	35302945	35303124	25.4	*	Intron (ENSMUST00000114913.2/224129, intron 20 of 20)	35270662	35272117	1456	1	224129	ENSMUST00000232470.1	32283	ENSMUSG00000022840	Adcy5	adenylate cyclase 5
chr3	85145667	85145846	24.7	*	Intron (ENSMUST00000154148.7/99889, intron 3 of 9)	85317519	85332030	14512	1	73283	ENSMUST00000189046.1	-171673	ENSMUSG00000099995	1700036G14Rik	RIKEN cDNA 1700036G14 gene
chr12	56940909	56941088	15.9	*	Intron (ENSMUST00000044634.11/217593, intron 1 of 9)	56773512	56980393	206882	2	217593	ENSMUST00000160892.1	39305	ENSMUSG00000035472	Slc25a21	solute carrier family 25 (mitochondrial oxodicarboxylate carrier), member 21
chr1	152956335	152956514	58.8	*	Promoter (1-2kb)	152955274	153076939	121666	1	226518	ENSMUST00000185241.1	1061	ENSMUSG00000042751	Nmnat2	nicotinamide nucleotide adenylyltransferase 2
chr7	121596432	121596611	13.5	*	Intron (ENSMUST00000206244.1/75793, intron 1 of 2)	121589903	121591591	1689	1	69407	ENSMUST00000205586.1	6529	ENSMUSG00000108409	1700025J12Rik	RIKEN cDNA 1700025J12 gene
chr6	83927535	83927714	37.4	*	Promoter (1-2kb)	83928855	83986623	57769	1	18139	ENSMUST00000203324.2	-1141	ENSMUSG00000030016	Zfp638	zinc finger protein 638
chr2	98330014	98330193	11.1	*	Distal Intergenic	97468089	97629063	160975	1	241568	ENSMUST00000170144.1	861925	ENSMUSG00000050587	Lrrc4c	leucine rich repeat containing 4C
chr11	93097120	93097299	17.5	*	Promoter (<=1kb)	93098028	93099866	1839	1	72605	ENSMUST00000149611.1	-729	ENSMUSG00000056158	Car10	carbonic anhydrase 10
chr17	36032546	36032725	11.9	*	Promoter (<=1kb)	36030020	36032690	2671	2	15040	ENSMUST00000174839.1	0	ENSMUSG00000067212	H2-T23	histocompatibility 2, T region locus 23
chr2	107258169	107258348	10.3	*	Distal Intergenic	107290639	107298502	7864	1	16492	ENSMUST00000037012.2	-32291	ENSMUSG00000042604	Kcna4	potassium voltage-gated channel, shaker-related subfamily, member 4
chr19	42397373	42397552	50.1	*	Intron (ENSMUST00000238290.1/72832, intron 2 of 14)	42283035	42431783	148749	2	72832	ENSMUST00000048630.7	34231	ENSMUSG00000042401	Crtac1	cartilage acidic protein 1
chr16	94995624	94995803	14.3	*	Promoter (1-2kb)	94866597	94997252	130656	2	16522	ENSMUST00000231744.1	1449	ENSMUSG00000043301	Kcnj6	potassium inwardly-rectifying channel, subfamily J, member 6
chr9	35559001	35559180	27.8	*	Promoter (<=1kb)	35559460	35567401	7942	1	67049	ENSMUST00000034615.9	-280	ENSMUSG00000032103	Pus3	pseudouridine synthase 3
chr4	115887019	115887198	11.1	*	Promoter (1-2kb)	115885873	115889526	3654	1	654462	ENSMUST00000128222.1	1146	ENSMUSG00000073774	Kncn	kinocilin
chr5	117844671	117844850	14.3	*	Promoter (2-3kb)	117842186	117954364	112179	1	18125	ENSMUST00000086451.11	2485	ENSMUSG00000029361	Nos1	nitric oxide synthase 1, neuronal
chr13	69896617	69896796	16.7	*	Distal Intergenic	69959833	69963437	3605	1	67550	ENSMUST00000220972.1	-63037	ENSMUSG00000113802	4933416O17Rik	RIKEN cDNA 4933416O17 gene
chr7	126825556	126825735	26.2	*	Promoter (<=1kb)	126824653	126830215	5563	1	68952	ENSMUST00000207020.1	903	ENSMUSG00000058966	Fam57b	family with sequence similarity 57, member B
chr7	44335748	44335927	22.3	*	Promoter (<=1kb)	44336016	44343738	7723	1	243961	ENSMUST00000134470.7	-89	ENSMUSG00000038738	Shank1	SH3 and multiple ankyrin repeat domains 1
chr14	63758416	63758595	7.95	*	Intron (ENSMUST00000119973.2/219149, intron 1 of 2)	63727189	63727267	79	1	100124452	ENSMUST00000102094.4	31227	ENSMUSG00000076049	Mir598	microRNA 598
chr9	104950650	104950829	10.3	*	Intron (ENSMUST00000057742.14/74020, intron 7 of 15)	104872679	105022421	149743	1	74020	ENSMUST00000213452.1	77971	ENSMUSG00000032564	Cpne4	copine IV
chr15	74549478	74549657	28.6	*	Intron (ENSMUST00000042035.15/107831, intron 16 of 30)	74540397	74543522	3126	1	107831	ENSMUST00000189200.1	9081	ENSMUSG00000034730	Adgrb1	adhesion G protein-coupled receptor B1
chr6	91221228	91221407	15.1	*	Intron (ENSMUST00000113498.8/14115, intron 1 of 16)	91212831	91233304	20474	1	14115	ENSMUST00000134974.1	8397	ENSMUSG00000064080	Fbln2	fibulin 2
chr2	79454238	79454417	53.3	*	Promoter (2-3kb)	79452521	79456751	4231	2	18012	ENSMUST00000041099.4	2334	ENSMUSG00000034701	Neurod1	neurogenic differentiation 1
chr6	31307099	31307278	11.9	*	Intron (ENSMUST00000144612.7/73652, intron 2 of 5)	31321971	31337385	15415	1	73652	ENSMUST00000124811.1	-14693	ENSMUSG00000087380	2210408F21Rik	RIKEN cDNA 2210408F21 gene
chr10	5639207	5639386	25.4	*	Promoter (<=1kb)	5639218	5647617	8400	1	22353	ENSMUST00000019906.5	0	ENSMUSG00000019772	Vip	vasoactive intestinal polypeptide
chr3	106962526	106962705	19.9	*	Intron (ENSMUST00000182400.7/ENSMUST00000182400.7, intron 2 of 5)	107036169	107038070	1902	1	16491	ENSMUST00000052718.4	-73464	ENSMUSG00000047959	Kcna3	potassium voltage-gated channel, shaker-related subfamily, member 3
chr10	119327017	119327196	20.7	*	Intron (ENSMUST00000218762.1/74905, intron 2 of 3)	119320234	119331862	11629	1	74905	ENSMUST00000218762.1	6783	ENSMUSG00000112155	4930477N07Rik	RIKEN cDNA 4930477N07 gene
chr9	121791341	121791520	36.6	*	Promoter (<=1kb)	121789464	121791346	1883	2	74770	ENSMUST00000214768.1	0	ENSMUSG00000032523	Hhatl	hedgehog acyltransferase-like
chr9	58582190	58582369	15.9	*	Promoter (<=1kb)	58582240	58651318	69079	1	20320	ENSMUST00000177292.7	0	ENSMUSG00000032336	Nptn	neuroplastin
chr3	114904151	114904330	34.2	*	Promoter (<=1kb)	114904078	115125722	221645	1	229759	ENSMUST00000081752.12	73	ENSMUSG00000027965	Olfm3	olfactomedin 3
chr4	152287033	152287212	42.9	*	Promoter (1-2kb)	152286888	152288605	1718	2	15207	ENSMUST00000218045.1	1393	ENSMUSG00000028946	Hes3	hes family bHLH transcription factor 3
chr11	101010385	101010564	7.95	*	Promoter (<=1kb)	101010657	101020515	9859	1	11975	ENSMUST00000139619.7	-93	ENSMUSG00000019302	Atp6v0a1	ATPase, H+ transporting, lysosomal V0 subunit A1
chr11	73388484	73388663	8.75	*	Exon (ENSMUST00000134011.3/ENSMUST00000134011.3, exon 3 of 3)	73395432	73399495	4064	2	258923	ENSMUST00000131253.1	10832	ENSMUSG00000069823	Olfr1	olfactory receptor 1
chr12	24425093	24425272	54.1	*	Distal Intergenic	24498359	24558539	60181	1	21340	ENSMUST00000075954.8	-73087	ENSMUSG00000059669	Taf1b	TATA-box binding protein associated factor, RNA polymerase I, B
chr10	99095238	99095417	19.9	*	Distal Intergenic	99107036	99197988	90953	1	382406	ENSMUST00000020113.14	-11619	ENSMUSG00000019952	Poc1b	POC1 centriolar protein B
chr8	70726134	70726313	32.6	*	Promoter (2-3kb)	70724065	70751172	27108	1	110385	ENSMUST00000110095.2	2069	ENSMUSG00000031842	Pde4c	phosphodiesterase 4C, cAMP specific
chr1	155973182	155973361	8.75	*	Promoter (<=1kb)	155844964	155973255	128292	2	74081	ENSMUST00000138762.7	0	ENSMUSG00000033671	Cep350	centrosomal protein 350
chr18	42683927	42684106	11.1	*	Intron (ENSMUST00000136118.7/72930, intron 6 of 8)	42577881	42579652	1772	2	240239	ENSMUST00000054738.4	-104275	ENSMUSG00000042816	Gpr151	G protein-coupled receptor 151
chr14	12823912	12824091	20.7	*	Promoter (<=1kb)	12372565	12823079	450515	2	27062	ENSMUST00000177814.1	-833	ENSMUSG00000054423	Cadps	Ca2+-dependent secretion activator
chr15	95210625	95210804	17.5	*	Intron (ENSMUST00000229933.1/54003, intron 20 of 20)	95097542	95162394	64853	2	100043315	ENSMUST00000189291.6	-48231	ENSMUSG00000100603	LOC100043315	uncharacterized LOC100043315
chr3	91213426	91213605	13.5	*	Distal Intergenic	91088137	91090803	2667	2	229550	ENSMUST00000166173.2	-122623	ENSMUSG00000091175	S100a7l2	S100 calcium binding protein A7 like 2
chr10	81477658	81477837	50.1	*	Promoter (2-3kb)	81460930	81474844	13915	2	319586	ENSMUST00000120856.7	-2814	ENSMUSG00000034818	Celf5	CUGBP, Elav-like family member 5
chr11	87254336	87254515	19.9	*	Intron (ENSMUST00000055438.4/320472, intron 1 of 6)	87190074	87218258	28185	1	68729	ENSMUST00000154138.1	64262	ENSMUSG00000018548	Trim37	tripartite motif-containing 37
chr2	180417812	180417991	19.1	*	Distal Intergenic	180398379	180398482	104	1	723954	ENSMUST00000083526.1	19433	ENSMUSG00000065460	Mir133a-2	microRNA 133a-2
chr2	22622089	22622268	34.2	*	Promoter (<=1kb)	22622205	22693874	71670	1	14417	ENSMUST00000028123.3	0	ENSMUSG00000026787	Gad2	glutamic acid decarboxylase 2
chr1	58392977	58393156	14.3	*	Promoter (<=1kb)	58393124	58403004	9881	1	66882	ENSMUST00000188898.6	0	ENSMUSG00000051223	Bzw1	basic leucine zipper and W2 domains 1
chr6	38551213	38551392	31.8	*	Promoter (<=1kb)	38551334	38605040	53707	1	192196	ENSMUST00000163047.7	0	ENSMUSG00000029823	Luc7l2	LUC7-like 2 (S. cerevisiae)
chr9	99218433	99218612	30.2	*	Distal Intergenic	99229468	99236370	6903	2	623459	ENSMUST00000188555.1	17758	ENSMUSG00000096316	Faiml	Fas apoptotic inhibitory molecule like
chr15	86544271	86544450	11.1	*	Distal Intergenic	86235505	86292162	56658	1	223754	ENSMUST00000229242.1	308766	ENSMUSG00000051864	Tbc1d22a	TBC1 domain family, member 22a
chr6	147268595	147268774	10.3	*	Distal Intergenic	147252109	147264183	12075	2	19227	ENSMUST00000204197.1	-4412	ENSMUSG00000048776	Pthlh	parathyroid hormone-like peptide
chr1	16228145	16228324	14.3	*	Downstream (<1kb)	16130502	16132547	2046	1	98711	ENSMUST00000152626.1	97643	ENSMUSG00000025921	Rdh10	retinol dehydrogenase 10 (all-trans)
chr7	64850898	64851077	20.7	*	Intron (ENSMUST00000119118.7/70638, intron 3 of 9)	64819765	64856397	36633	2	70638	ENSMUST00000144535.1	5320	ENSMUSG00000030518	Fam189a1	family with sequence similarity 189, member A1
chr7	126280933	126281112	15.9	*	Intron (ENSMUST00000239081.1/104175, intron 1 of 3)	126273400	126289931	16532	1	104175	ENSMUST00000206424.1	7533	ENSMUSG00000042978	Sbk1	SH3-binding kinase 1
chr2	152686784	152686963	37.4	*	Promoter (<=1kb)	152687035	152687946	912	1	66405	ENSMUST00000062148.8	-72	ENSMUSG00000042814	Mcts2	malignant T cell amplified sequence 2
chr8	38747238	38747417	15.1	*	Distal Intergenic	37522554	38661508	1138955	2	244431	ENSMUST00000118896.1	-85730	ENSMUSG00000039539	Sgcz	sarcoglycan zeta
chr15	84965681	84965860	67.6	*	Intron (ENSMUST00000047144.12/223739, intron 1 of 9)	84948000	84960983	12984	2	223739	ENSMUST00000124308.7	-4698	ENSMUSG00000036046	5031439G07Rik	RIKEN cDNA 5031439G07 gene
chr7	79499302	79499481	27.8	*	Promoter (<=1kb)	79500026	79531303	31278	1	101694	ENSMUST00000182495.1	-545	ENSMUSG00000097023	Mir9-3hg	Mir9-3 host gene
chr11	71908678	71908857	11.1	*	Distal Intergenic	71928471	71940122	11652	2	73816	ENSMUST00000128489.1	31265	ENSMUSG00000085528	4930401O10Rik	RIKEN cDNA 4930401O10 gene
chr5	35483462	35483641	20.7	*	Distal Intergenic	35517565	35525571	8007	2	242939	ENSMUST00000132959.1	41930	ENSMUSG00000036596	Cpz	carboxypeptidase Z
chr10	76978164	76978343	25.4	*	Intron (ENSMUST00000220294.1/ENSMUST00000220294.1, intron 3 of 4)	76761860	76961887	200028	2	59093	ENSMUST00000105411.8	-16277	ENSMUSG00000001120	Pcbp3	poly(rC) binding protein 3
chr4	135855996	135856175	18.3	*	Promoter (<=1kb)	135856112	135858801	2690	1	14105	ENSMUST00000154447.1	0	ENSMUSG00000028676	Srsf10	serine/arginine-rich splicing factor 10
chr4	115728873	115729052	24.7	*	Distal Intergenic	115737744	115774435	36692	1	230648	ENSMUST00000106525.8	-8692	ENSMUSG00000034210	Efcab14	EF-hand calcium binding domain 14
chr10	75342056	75342235	14.3	*	Distal Intergenic	75352055	75352964	910	1	544707	ENSMUST00000218467.1	-9820	ENSMUSG00000112471	Gm5779	ribosomal protein, large, P0 pseudogene
chr5	120424090	120424269	83.5	*	Intron (ENSMUST00000185026.2/ENSMUST00000185026.2, intron 1 of 1)	120431699	120441223	9525	1	16873	ENSMUST00000031591.9	-7430	ENSMUSG00000029595	Lhx5	LIM homeobox protein 5
chr5	8896280	8896459	11.9	*	Promoter (2-3kb)	8893949	8941087	47139	1	18670	ENSMUST00000196067.1	2331	ENSMUSG00000042476	Abcb4	ATP-binding cassette, sub-family B (MDR/TAP), member 4
chr1	105663719	105663898	25.4	*	Promoter (<=1kb)	105663861	105687141	23281	1	227446	ENSMUST00000189091.6	0	ENSMUSG00000026319	Relch	RAB11 binding and LisH domain, coiled-coil and HEAT repeat containing
chr4	110119515	110119694	10.3	*	Distal Intergenic	110206359	110223148	16790	2	15572	ENSMUST00000153200.1	103454	ENSMUSG00000028546	Elavl4	ELAV like RNA binding protein 4
chr4	151289068	151289247	33.4	*	Intron (ENSMUST00000169423.8/100072, intron 6 of 24)	151086039	151139584	53546	2	100072	ENSMUST00000143434.1	-149484	ENSMUSG00000014592	Camta1	calmodulin binding transcription activator 1
chr15	78119867	78120046	254.5	*	Promoter (<=1kb)	77991748	78120028	128281	2	12300	ENSMUST00000019290.2	0	ENSMUSG00000019146	Cacng2	calcium channel, voltage-dependent, gamma subunit 2
chr4	117887273	117887452	14.3	*	Promoter (<=1kb)	117884326	117887329	3004	2	114143	ENSMUST00000036380.13	0	ENSMUSG00000033379	Atp6v0b	ATPase, H+ transporting, lysosomal V0 subunit B
chr7	131245187	131245366	8.75	*	Intron (ENSMUST00000050586.5/71395, intron 20 of 22)	131210253	131235009	24757	1	71395	ENSMUST00000128522.1	34934	ENSMUSG00000006204	Cdcp3	CUB domain containing protein 3
chr11	73354116	73354295	12.7	*	3' UTR	73350783	73355951	5169	1	258925	ENSMUST00000120137.2	3333	ENSMUSG00000062128	Olfr20	olfactory receptor 20
chr5	113292342	113292521	8.75	*	Intron (ENSMUST00000048112.12/52850, intron 2 of 24)	113279610	113282892	3283	2	52850	ENSMUST00000138266.1	-9450	ENSMUSG00000042216	Sgsm1	small G protein signaling modulator 1
chr13	72902657	72902836	29.4	*	Distal Intergenic	72809601	72816763	7163	2	78446	ENSMUST00000223149.1	-85894	ENSMUSG00000113082	D730050B12Rik	RIKEN cDNA D730050B12 gene
chr6	7692172	7692351	7.95	*	Promoter (<=1kb)	7685182	7692222	7041	2	27053	ENSMUST00000139596.7	0	ENSMUSG00000029752	Asns	asparagine synthetase
chr11	78496009	78496188	40.6	*	Promoter (1-2kb)	78472330	78497458	25129	2	237868	ENSMUST00000108287.9	1270	ENSMUSG00000050132	Sarm1	sterile alpha and HEAT/Armadillo motif containing 1
chrX	104208788	104208967	10.3	*	Distal Intergenic	104077434	104201185	123752	2	245555	ENSMUST00000118314.7	-7603	ENSMUSG00000046449	Nexmif	neurite extension and migration factor
chr2	38418068	38418247	100.2	*	Distal Intergenic	38353802	38360089	6288	1	16870	ENSMUST00000175896.1	64266	ENSMUSG00000000247	Lhx2	LIM homeobox protein 2
chr9	106656277	106656456	31.8	*	Promoter (<=1kb)	106644885	106656082	11198	2	108068	ENSMUST00000201681.1	-195	ENSMUSG00000023192	Grm2	glutamate receptor, metabotropic 2
chr2	91182445	91182624	41.4	*	Promoter (<=1kb)	91137360	91182848	45489	2	228355	ENSMUST00000111370.8	224	ENSMUSG00000040687	Madd	MAP-kinase activating death domain
chr7	81464150	81464329	16.7	*	Promoter (<=1kb)	81460399	81465295	4897	2	11775	ENSMUST00000147624.1	966	ENSMUSG00000062444	Ap3b2	adaptor-related protein complex 3, beta 2 subunit
chr5	31139166	31139345	12.7	*	Promoter (<=1kb)	31138063	31138829	767	2	22226	ENSMUST00000201184.1	-337	ENSMUSG00000038676	Ucn	urocortin
chr12	28635798	28635977	42.9	*	Promoter (<=1kb)	28630854	28635953	5100	2	20115	ENSMUST00000074267.4	0	ENSMUSG00000061477	Rps7	ribosomal protein S7
chr9	44882746	44882925	21.5	*	Promoter (1-2kb)	44841563	44881296	39734	2	214162	ENSMUST00000128768.2	-1450	ENSMUSG00000002028	Kmt2a	lysine (K)-specific methyltransferase 2A
chr4	134020709	134020888	95.4	*	Promoter (1-2kb)	134003330	134018841	15512	2	83557	ENSMUST00000051674.2	-1868	ENSMUSG00000050966	Lin28a	lin-28 homolog A (C. elegans)
chr19	35833127	35833306	39	*	Downstream (1-2kb)	35836469	35923544	87076	2	329056	ENSMUST00000236187.1	90238	ENSMUSG00000094707	A830019P07Rik	RIKEN cDNA A830019P07 gene
chr15	95526051	95526230	13.5	*	Promoter (1-2kb)	95186706	95528178	341473	2	54003	ENSMUST00000229981.1	1948	ENSMUSG00000022454	Nell2	NEL-like 2
chr8	20011268	20011447	9.54	*	Distal Intergenic	20262613	20283266	20654	2	547150	ENSMUST00000150051.7	271819	ENSMUSG00000071796	6820431F20Rik	cadherin 11 pseudogene
chr9	100023748	100023927	15.9	*	Promoter (<=1kb)	100023648	100034650	11003	1	108970	ENSMUST00000215896.1	100	ENSMUSG00000101584	4930519F24Rik	RIKEN cDNA 4930519F24 gene
chr1	17145555	17145734	23.9	*	Promoter (<=1kb)	17145468	17161631	16164	1	14545	ENSMUST00000189736.1	87	ENSMUSG00000025777	Gdap1	ganglioside-induced differentiation-associated-protein 1
chr12	50165284	50165463	10.3	*	Distal Intergenic	50341231	50649098	307868	2	18760	ENSMUST00000002765.8	483635	ENSMUSG00000002688	Prkd1	protein kinase D1
chr5	71127884	71128063	9.54	*	Distal Intergenic	70957597	71095849	138253	2	14395	ENSMUST00000197284.4	-32035	ENSMUSG00000000560	Gabra2	gamma-aminobutyric acid (GABA) A receptor, subunit alpha 2
chr17	46920893	46921072	9.54	*	Intron (ENSMUST00000024773.5/19133, intron 2 of 2)	46910478	46920347	9870	1	19133	ENSMUST00000162469.1	10415	ENSMUSG00000023978	Prph2	peripherin 2
chr5	99707356	99707535	44.5	*	Intron (ENSMUST00000160096.1/ENSMUST00000160096.1, intron 1 of 1)	99217426	99728812	511387	2	320292	ENSMUST00000209346.1	21277	ENSMUSG00000089809	Rasgef1b	RasGEF domain family, member 1B
chr5	104361866	104362045	18.3	*	Distal Intergenic	104325329	104338611	13283	1	94111	ENSMUST00000066207.3	36537	ENSMUSG00000053863	Mepe	matrix extracellular phosphoglycoprotein with ASARM motif (bone)
chr3	105487275	105487454	11.9	*	Intron (ENSMUST00000098761.9/56543, intron 2 of 6)	105458782	105669309	210528	1	56543	ENSMUST00000079169.4	28493	ENSMUSG00000040896	Kcnd3	potassium voltage-gated channel, Shal-related family, member 3
chr3	103573906	103574085	35.8	*	Promoter (1-2kb)	103575231	103630946	55716	1	54524	ENSMUST00000121834.7	-1146	ENSMUSG00000027849	Syt6	synaptotagmin VI
chr5	37131994	37132173	30.2	*	Intron (ENSMUST00000121010.8/76071, intron 15 of 19)	37122975	37125024	2050	1	76071	ENSMUST00000126527.2	9019	ENSMUSG00000063646	Jakmip1	janus kinase and microtubule interacting protein 1
chr2	23040238	23040417	21.5	*	Promoter (<=1kb)	22940073	23040241	100169	2	11308	ENSMUST00000140164.7	0	ENSMUSG00000058835	Abi1	abl-interactor 1
chr6	134888126	134888305	18.3	*	Promoter (<=1kb)	134869157	134887832	18676	2	14760	ENSMUST00000066107.9	-294	ENSMUSG00000032641	Gpr19	G protein-coupled receptor 19
chr17	57769112	57769291	10.3	*	Promoter (<=1kb)	57769570	58410355	640786	1	620292	ENSMUST00000076038.6	-279	ENSMUSG00000038048	Cntnap5c	contactin associated protein-like 5C
chr17	34031528	34031707	19.9	*	Promoter (<=1kb)	34026034	34031580	5547	2	14977	ENSMUST00000168978.2	0	ENSMUSG00000024327	Slc39a7	solute carrier family 39 (zinc transporter), member 7
chr13	55446266	55446445	10.3	*	Promoter (<=1kb)	55445461	55460055	14595	1	26385	ENSMUST00000224118.1	805	ENSMUSG00000074886	Grk6	G protein-coupled receptor kinase 6
chr3	33142985	33143164	9.54	*	Promoter (<=1kb)	32949954	33143082	193129	2	58869	ENSMUST00000108226.7	0	ENSMUSG00000027674	Pex5l	peroxisomal biogenesis factor 5-like
chr4	155018762	155018941	20.7	*	Promoter (<=1kb)	155009077	155019428	10352	2	269615	ENSMUST00000126098.1	487	ENSMUSG00000029055	Plch2	phospholipase C, eta 2
chr16	20425771	20425950	8.75	*	Promoter (<=1kb)	20392675	20425986	33312	2	27416	ENSMUST00000077867.9	36	ENSMUSG00000022822	Abcc5	ATP-binding cassette, sub-family C (CFTR/MRP), member 5
chr8	126404648	126404827	13.5	*	Distal Intergenic	126422515	126425433	2919	1	67892	ENSMUST00000059093.6	-17688	ENSMUSG00000051671	Coa6	cytochrome c oxidase assembly factor 6
chr8	70439741	70439920	9.54	*	Promoter (<=1kb)	70382355	70439579	57225	2	382056	ENSMUST00000142769.7	-162	ENSMUSG00000003575	Crtc1	CREB regulated transcription coactivator 1
chr16	31429476	31429655	12.7	*	Promoter (<=1kb)	31427876	31429776	1901	2	100047123	ENSMUST00000182690.1	121	ENSMUSG00000086645	Gm15743	predicted gene 15743
chr2	143536584	143536763	13.5	*	Exon (ENSMUST00000126735.7/378776, exon 3 of 3)	143537970	143545977	8008	2	378776	ENSMUST00000156780.1	9214	ENSMUSG00000086171	Pcsk2os1	proprotein convertase subtilisin/kexin type 2, opposite strand 1
chr2	21367339	21367518	50.1	*	Promoter (<=1kb)	21367542	21830547	463006	1	241263	ENSMUST00000055946.7	-24	ENSMUSG00000045967	Gpr158	G protein-coupled receptor 158
chr6	134897871	134898050	17.5	*	Promoter (<=1kb)	134869093	134897925	28833	2	14760	ENSMUST00000116515.8	0	ENSMUSG00000032641	Gpr19	G protein-coupled receptor 19
chr3	69044854	69045033	11.1	*	Promoter (<=1kb)	69035288	69044755	9468	2	66949	ENSMUST00000107802.7	-99	ENSMUSG00000034317	Trim59	tripartite motif-containing 59
chr3	8046464	8046643	19.1	*	Distal Intergenic	7925303	7954889	29587	2	75476	ENSMUST00000187729.1	-91575	ENSMUSG00000100010	1700010I02Rik	RIKEN cDNA 1700010I02 gene
chr9	43915180	43915359	19.9	*	Distal Intergenic	43794121	43805875	11755	1	58235	ENSMUST00000216893.1	121059	ENSMUSG00000032012	Nectin1	nectin cell adhesion molecule 1
chr1	75479518	75479697	43.7	*	Promoter (<=1kb)	75479532	75485693	6162	1	319998	ENSMUST00000113575.8	0	ENSMUSG00000051703	Tmem198	transmembrane protein 198
chr3	105959209	105959388	73.2	*	Promoter (<=1kb)	105942702	105959276	16575	2	11950	ENSMUST00000133320.1	0	ENSMUSG00000000563	Atp5pb	ATP synthase peripheral stalk-membrane subunit b
chr15	4367896	4368075	13.5	*	Distal Intergenic	4375491	4520414	144924	1	239318	ENSMUST00000130332.1	-7416	ENSMUSG00000049148	Plcxd3	phosphatidylinositol-specific phospholipase C, X domain containing 3
chr14	32597290	32597469	29.4	*	Promoter (1-2kb)	32599407	32649204	49798	1	107751	ENSMUST00000187377.6	-1938	ENSMUSG00000041730	Prrxl1	paired related homeobox protein-like 1
chr6	8141981	8142160	28.6	*	Intron (ENSMUST00000115537.1/213945, intron 11 of 34)	8169616	8180174	10559	2	213945	ENSMUST00000213284.1	38014	ENSMUSG00000068794	Col28a1	collagen, type XXVIII, alpha 1
chr2	139298598	139298777	13.5	*	Intron (ENSMUST00000134801.1/ENSMUST00000134801.1, intron 3 of 5)	139493913	139637056	143144	1	228677	ENSMUST00000110083.7	-195136	ENSMUSG00000039092	Sptlc3	serine palmitoyltransferase, long chain base subunit 3
chr4	9669259	9669438	10.3	*	Promoter (<=1kb)	9449079	9669344	220266	2	65973	ENSMUST00000108339.7	0	ENSMUSG00000028207	Asph	aspartate-beta-hydroxylase
chr16	9215219	9215398	15.9	*	Distal Intergenic	8831321	8844131	12811	1	69053	ENSMUST00000229318.1	383898	ENSMUSG00000022507	1810013L24Rik	RIKEN cDNA 1810013L24 gene
chr1	167123712	167123891	8.75	*	Distal Intergenic	167226227	167236835	10609	2	80914	ENSMUST00000195443.5	112944	ENSMUSG00000026558	Uck2	uridine-cytidine kinase 2
chr2	118779647	118779826	85.9	*	Promoter (<=1kb)	118779719	118811174	31456	1	214240	ENSMUST00000063975.9	0	ENSMUSG00000040035	Disp2	dispatched RND tramsporter family member 2
chr17	39107341	39107520	25.4	*	Distal Intergenic	39073691	39077037	3347	2	100126779	ENSMUST00000178532.1	-30304	ENSMUSG00000096697	Esp23	exocrine gland secreted peptide 23
chr4	110087945	110088124	23.1	*	Distal Intergenic	109978053	109983687	5635	1	242620	ENSMUST00000061187.3	109892	ENSMUSG00000047143	Dmrta2	doublesex and mab-3 related transcription factor like family A2
chr9	32863377	32863556	16.7	*	Distal Intergenic	32904937	32928966	24030	2	330917	ENSMUST00000185169.1	65410	NA	Gm27162	predicted gene 27162
chr6	113852473	113852652	53.3	*	Intron (ENSMUST00000101045.9/11941, intron 3 of 21)	113803338	113891370	88033	2	11941	ENSMUST00000135199.1	38718	ENSMUSG00000030302	Atp2b2	ATPase, Ca++ transporting, plasma membrane 2
chr8	70885715	70885894	58.1	*	Intron (ENSMUST00000000809.2/114479, intron 13 of 14)	70882889	70892757	9869	2	114479	ENSMUST00000000809.2	6863	ENSMUSG00000000792	Slc5a5	solute carrier family 5 (sodium iodide symporter), member 5
chr10	80798800	80798979	16.7	*	Promoter (<=1kb)	80798969	80802401	3433	1	20222	ENSMUST00000147440.1	0	ENSMUSG00000020211	Sf3a2	splicing factor 3a, subunit 2
chr2	114011964	114012143	23.1	*	Promoter (1-2kb)	114013563	114068324	54762	1	320846	ENSMUST00000131299.7	-1420	ENSMUSG00000087694	A530058N18Rik	RIKEN cDNA A530058N18 gene
chr6	88198493	88198672	10.3	*	Promoter (<=1kb)	88198334	88207030	8697	1	14461	ENSMUST00000015197.8	159	ENSMUSG00000015053	Gata2	GATA binding protein 2
chr15	74659039	74659218	36.6	*	Distal Intergenic	74669083	74672568	3486	2	11838	ENSMUST00000023268.13	13350	ENSMUSG00000022602	Arc	activity regulated cytoskeletal-associated protein
chr12	100268096	100268275	35	*	Distal Intergenic	100276609	100300908	24300	1	100038713	ENSMUST00000223300.1	-8334	ENSMUSG00000113679	Gm10432	predicted gene 10432
chr1	146106970	146107149	12.7	*	Distal Intergenic	146494760	146902471	407712	1	215378	ENSMUST00000074622.10	-387611	ENSMUSG00000035131	Brinp3	bone morphogenetic protein/retinoic acid inducible neural specific 3
chr12	61175445	61175624	15.1	*	Distal Intergenic	61499660	61521820	22161	2	100504101	ENSMUST00000220757.1	346196	ENSMUSG00000113429	Gm20063	predicted gene, 20063
chr12	3955534	3955713	25.4	*	Promoter (<=1kb)	3954970	3958260	3291	1	18976	ENSMUST00000220006.1	564	ENSMUSG00000020660	Pomc	pro-opiomelanocortin-alpha
chr2	143546777	143546956	16.7	*	Promoter (<=1kb)	143546271	143576734	30464	1	18549	ENSMUST00000124751.1	506	ENSMUSG00000027419	Pcsk2	proprotein convertase subtilisin/kexin type 2
chr11	55810826	55811005	15.1	*	Intron (ENSMUST00000134285.1/ENSMUST00000134285.1, intron 1 of 4)	55514238	55608198	93961	2	14654	ENSMUST00000102716.9	-202628	ENSMUSG00000000263	Glra1	glycine receptor, alpha 1 subunit
chr19	5894341	5894520	24.7	*	Promoter (<=1kb)	5891143	5894149	3007	2	332359	ENSMUST00000236767.1	-192	ENSMUSG00000044390	Tigd3	tigger transposable element derived 3
chr9	59578357	59578536	61.2	*	Promoter (<=1kb)	59578337	59607292	28956	1	76183	ENSMUST00000034840.9	20	ENSMUSG00000032297	Celf6	CUGBP, Elav-like family member 6
chr19	12795626	12795805	31	*	Promoter (<=1kb)	12767020	12796126	29107	2	109910	ENSMUST00000038627.8	321	ENSMUSG00000024695	Zfp91	zinc finger protein 91
chr19	16955810	16955989	42.1	*	Promoter (<=1kb)	16956118	17055782	99665	1	353211	ENSMUST00000224145.1	-129	ENSMUSG00000039126	Prune2	prune homolog 2
chr16	89071093	89071272	14.3	*	Distal Intergenic	89063412	89064002	591	2	68637	ENSMUST00000089104.2	-7091	ENSMUSG00000068073	1110025L11Rik	RIKEN cDNA 1110025L11 gene
chr12	111756821	111757000	40.6	*	Promoter (1-2kb)	111758849	111803240	44392	1	16593	ENSMUST00000239017.1	-1849	ENSMUSG00000021288	Klc1	kinesin light chain 1
chr11	87921065	87921244	23.1	*	Distal Intergenic	87913920	87915003	1084	2	258407	ENSMUST00000074874.4	-6062	ENSMUSG00000060787	Olfr464	olfactory receptor 464
chr18	31447126	31447305	15.9	*	Promoter (<=1kb)	31437808	31447406	9599	2	20983	ENSMUST00000025110.4	101	ENSMUSG00000024261	Syt4	synaptotagmin IV
chr8	31168689	31168868	11.9	*	Promoter (<=1kb)	31159463	31168764	9302	2	67920	ENSMUST00000033983.5	0	ENSMUSG00000031578	Mak16	MAK16 homolog
chr9	107381752	107381931	11.9	*	Distal Intergenic	107399612	107529343	129732	1	56808	ENSMUST00000010210.12	-17681	ENSMUSG00000010066	Cacna2d2	calcium channel, voltage-dependent, alpha 2/delta subunit 2
chr2	34870908	34871087	64.4	*	Promoter (<=1kb)	34849734	34870962	21229	2	66998	ENSMUST00000028225.11	0	ENSMUSG00000026869	Psmd5	proteasome (prosome, macropain) 26S subunit, non-ATPase, 5
chr7	4620127	4620306	19.1	*	Distal Intergenic	4628042	4630187	2146	2	68255	ENSMUST00000205360.1	9881	ENSMUSG00000045282	Tmem86b	transmembrane protein 86B
chr8	121950571	121950750	23.1	*	Promoter (<=1kb)	121950575	121997181	46607	1	53325	ENSMUST00000172681.7	0	ENSMUSG00000025316	Banp	BTG3 associated nuclear protein
chr11	118555755	118555934	16.7	*	Intron (ENSMUST00000117731.7/52897, intron 3 of 13)	118502842	118569910	67069	2	52897	ENSMUST00000136551.2	13976	ENSMUSG00000025576	Rbfox3	RNA binding protein, fox-1 homolog (C. elegans) 3
chr13	53948076	53948255	11.1	*	Distal Intergenic	53912263	53915748	3486	2	78550	ENSMUST00000223176.1	-32328	ENSMUSG00000114069	E130119H09Rik	RIKEN cDNA E130119H09 gene
chr11	117873060	117873239	31	*	Promoter (<=1kb)	117867952	117873459	5508	2	71776	ENSMUST00000033230.7	220	ENSMUSG00000017713	Tha1	threonine aldolase 1
chr4	137676171	137676350	43.7	*	Intron (ENSMUST00000139831.7/110351, intron 1 of 8)	137680753	137715790	35038	1	110351	ENSMUST00000152567.7	-4403	ENSMUSG00000041351	Rap1gap	Rap1 GTPase-activating protein
chr15	82921238	82921417	61.2	*	Intron (ENSMUST00000229547.1/21411, intron 1 of 1)	82808436	82912134	103699	2	21411	ENSMUST00000048966.6	-9104	ENSMUSG00000041852	Tcf20	transcription factor 20
chr8	9635362	9635541	12.7	*	Intron (ENSMUST00000110969.4/270028, intron 1 of 2)	9429733	9770104	340372	2	270028	ENSMUST00000207869.1	134563	ENSMUSG00000079157	Fam155a	family with sequence similarity 155, member A
chr3	152210266	152210445	30.2	*	Promoter (<=1kb)	152210422	152236826	26405	1	51886	ENSMUST00000166984.7	0	ENSMUSG00000028034	Fubp1	far upstream element (FUSE) binding protein 1
chr15	98325904	98326083	11.1	*	Distal Intergenic	98312589	98313548	960	2	404314	ENSMUST00000079736.2	-12356	NA	Olfr257	olfactory receptor 257
chr13	98534214	98534393	11.1	*	Distal Intergenic	98424109	98435065	10957	2	70090	ENSMUST00000186644.1	-99149	ENSMUSG00000099446	2310005E17Rik	RIKEN cDNA 2310005E17 gene
chr11	115052357	115052536	56.5	*	3' UTR	115042131	115048409	6279	2	382551	ENSMUST00000092459.3	-3948	ENSMUSG00000069607	Cd300ld3	CD300 molecule like family member D3
chr9	104569432	104569611	35	*	Promoter (<=1kb)	104569483	105034544	465062	1	74020	ENSMUST00000057742.14	0	ENSMUSG00000032564	Cpne4	copine IV
chr4	15881258	15881437	11.1	*	Promoter (<=1kb)	15881264	15908064	26801	1	12307	ENSMUST00000029876.1	0	ENSMUSG00000028222	Calb1	calbindin 1
chr6	115178904	115179083	36.6	*	Intron (ENSMUST00000203768.2/20965, intron 1 of 10)	115212926	115244157	31232	1	20965	ENSMUST00000203707.2	-33843	ENSMUSG00000009394	Syn2	synapsin II
chr16	62758405	62758584	31.8	*	Intron (ENSMUST00000063089.11/106338, intron 5 of 5)	62735161	62767123	31963	2	106338	ENSMUST00000156676.1	8539	ENSMUSG00000050312	Nsun3	NOL1/NOP2/Sun domain family member 3
chr3	30793134	30793313	12.7	*	Promoter (<=1kb)	30793336	30801541	8206	1	69276	ENSMUST00000191730.1	-23	ENSMUSG00000027706	Sec62	SEC62 homolog (S. cerevisiae)
chr11	75173466	75173645	53.3	*	Promoter (<=1kb)	75173682	75173747	66	1	387150	ENSMUST00000083603.2	-37	ENSMUSG00000065537	Mir132	microRNA 132
chr17	45433571	45433750	11.1	*	Promoter (<=1kb)	45433598	45436191	2594	1	105246278	ENSMUST00000233097.1	0	ENSMUSG00000097119	B230354K17Rik	RIKEN cDNA B230354K17 gene
chr17	79713993	79714172	15.9	*	Promoter (<=1kb)	79701537	79713655	12119	2	13078	ENSMUST00000234927.1	-338	ENSMUSG00000024087	Cyp1b1	cytochrome P450, family 1, subfamily b, polypeptide 1
chr4	131115390	131115569	63.6	*	Distal Intergenic	131000832	131010474	9643	2	77835	ENSMUST00000153810.1	-104916	ENSMUSG00000086262	A930031H19Rik	RIKEN cDNA A930031H19 gene
chr5	33275291	33275470	98.6	*	Promoter (<=1kb)	33247723	33274994	27272	2	13016	ENSMUST00000079746.9	-297	ENSMUSG00000037373	Ctbp1	C-terminal binding protein 1
chr8	111941305	111941484	71.6	*	Promoter (<=1kb)	111941068	111952742	11675	1	93739	ENSMUST00000133628.1	237	ENSMUSG00000031950	Gabarapl2	gamma-aminobutyric acid (GABA) A receptor-associated protein-like 2
chr2	172241180	172241359	23.9	*	Distal Intergenic	172248492	172251114	2623	1	17201	ENSMUST00000038532.1	-7133	ENSMUSG00000038537	Mc3r	melanocortin 3 receptor
chr4	120184773	120184952	14.3	*	Distal Intergenic	120161206	120167360	6155	1	13615	ENSMUST00000030384.4	23567	ENSMUSG00000028635	Edn2	endothelin 2
chr9	119388985	119389164	19.1	*	Intron (ENSMUST00000039610.9/102448, intron 17 of 18)	119378191	119393325	15135	1	102448	ENSMUST00000213383.1	10794	ENSMUSG00000035769	Xylb	xylulokinase homolog (H. influenzae)
chr10	80190826	80191005	23.1	*	Distal Intergenic	80179482	80190010	10529	1	13637	ENSMUST00000003154.6	11344	ENSMUSG00000003070	Efna2	ephrin A2
chr9	108578554	108578733	27	*	Promoter (<=1kb)	108572311	108578739	6429	2	83669	ENSMUST00000068700.6	6	ENSMUSG00000066357	Wdr6	WD repeat domain 6
chr11	118906653	118906832	15.1	*	Promoter (1-2kb)	118811280	118908005	96726	2	52897	ENSMUST00000134774.1	1173	ENSMUSG00000025576	Rbfox3	RNA binding protein, fox-1 homolog (C. elegans) 3
chr16	95093886	95094065	48.5	*	Distal Intergenic	94831730	94997701	165972	2	16522	ENSMUST00000232128.1	-96185	ENSMUSG00000043301	Kcnj6	potassium inwardly-rectifying channel, subfamily J, member 6
chr5	117120134	117120313	11.9	*	Promoter (<=1kb)	117120129	117275217	155089	1	330177	ENSMUST00000111978.7	5	ENSMUSG00000061288	Taok3	TAO kinase 3
chr1	176697209	176697388	37.4	*	Distal Intergenic	176735149	176750160	15012	2	545389	ENSMUST00000192991.1	52772	ENSMUSG00000057335	Cep170	centrosomal protein 170
chr4	126753751	126753930	17.5	*	Promoter (<=1kb)	126753770	126854336	100567	1	100317	ENSMUST00000047431.10	0	ENSMUSG00000028830	AU040320	expressed sequence AU040320
chr2	143207287	143207466	14.3	*	Distal Intergenic	143078473	143081713	3241	1	57329	ENSMUST00000028902.2	128814	ENSMUSG00000027416	Otor	otoraplin
chr11	82313185	82313364	10.3	*	Distal Intergenic	82176657	82305690	129034	2	20290	ENSMUST00000138333.1	-7495	ENSMUSG00000020702	Ccl1	chemokine (C-C motif) ligand 1
chr13	54970944	54971123	115.3	*	Intron (ENSMUST00000026994.13/107448, intron 1 of 15)	54949411	55006018	56608	1	107448	ENSMUST00000109994.8	21533	ENSMUSG00000025876	Unc5a	unc-5 netrin receptor A
chr10	127266208	127266387	9.54	*	Promoter (<=1kb)	127266368	127269803	3436	1	69654	ENSMUST00000217692.1	0	ENSMUSG00000025410	Dctn2	dynactin 2
chr5	116915030	116915209	11.9	*	Distal Intergenic	117094959	117098811	3853	2	71954	ENSMUST00000202684.1	183602	ENSMUSG00000066900	Suds3	suppressor of defective silencing 3 homolog (S. cerevisiae)
chr15	84829519	84829698	165.4	*	Intron (ENSMUST00000016768.11/271305, intron 2 of 12)	84785381	84855110	69730	2	271305	ENSMUST00000016768.11	25412	ENSMUSG00000016624	Phf21b	PHD finger protein 21B
chr8	14393277	14393456	43.7	*	Intron (ENSMUST00000152652.7/244310, intron 2 of 14)	14381996	14831758	449763	1	244310	ENSMUST00000141214.7	11281	ENSMUSG00000047495	Dlgap2	DLG associated protein 2
chr8	71483961	71484140	42.1	*	Promoter (<=1kb)	71476843	71484049	7207	2	382014	ENSMUST00000213016.1	0	ENSMUSG00000034863	Ano8	anoctamin 8
chr13	55693028	55693207	16.7	*	Promoter (<=1kb)	55693124	55703500	10377	1	78521	ENSMUST00000057844.9	0	ENSMUSG00000045767	B230219D22Rik	RIKEN cDNA B230219D22 gene
chr5	102994011	102994190	54.1	*	Intron (ENSMUST00000170792.8/26414, intron 5 of 13)	102987874	103026995	39122	2	26414	ENSMUST00000128869.7	32805	ENSMUSG00000046709	Mapk10	mitogen-activated protein kinase 10
chr19	4125728	4125907	23.9	*	Promoter (<=1kb)	4114446	4125858	11413	2	11632	ENSMUST00000117831.7	0	ENSMUSG00000024847	Aip	aryl-hydrocarbon receptor-interacting protein
chr5	52411671	52411850	38.2	*	Intron (ENSMUST00000198008.4/100503884, intron 4 of 4)	52376027	52405122	29096	2	100503884	ENSMUST00000213027.1	-6549	ENSMUSG00000045790	Ccdc149	coiled-coil domain containing 149
chr4	148594779	148594958	12.7	*	Promoter (<=1kb)	148593894	148594993	1100	1	20810	ENSMUST00000140129.1	885	ENSMUSG00000006442	Srm	spermidine synthase
chr2	164966508	164966687	37.4	*	Promoter (1-2kb)	164967983	164999731	31749	1	57138	ENSMUST00000099092.7	-1296	ENSMUSG00000017740	Slc12a5	solute carrier family 12, member 5
chr15	74563368	74563547	23.9	*	Promoter (<=1kb)	74563378	74572207	8830	1	107831	ENSMUST00000190524.6	0	ENSMUSG00000034730	Adgrb1	adhesion G protein-coupled receptor B1
chr8	122775926	122776105	8.75	*	Promoter (<=1kb)	122775578	122817880	42303	1	257633	ENSMUST00000212790.1	348	ENSMUSG00000015016	Acsf3	acyl-CoA synthetase family member 3
chr11	72689883	72690062	42.9	*	Promoter (<=1kb)	72690006	72725180	35175	1	11736	ENSMUST00000150172.7	0	ENSMUSG00000020790	Ankfy1	ankyrin repeat and FYVE domain containing 1
chr17	35270046	35270225	49.3	*	Distal Intergenic	35265477	35266319	843	1	14980	ENSMUST00000174325.1	4569	NA	H2-L	histocompatibility 2, D region locus L
chr2	181186657	181186836	10.3	*	Promoter (<=1kb)	181187247	181188771	1525	1	66496	ENSMUST00000016488.12	-411	ENSMUSG00000016344	Ppdpf	pancreatic progenitor cell differentiation and proliferation factor
chr11	118659347	118659526	40.6	*	Intron (ENSMUST00000117731.7/52897, intron 3 of 13)	118502842	118569910	67069	2	52897	ENSMUST00000136551.2	-89437	ENSMUSG00000025576	Rbfox3	RNA binding protein, fox-1 homolog (C. elegans) 3
chr12	52396446	52396625	8.75	*	Distal Intergenic	52475739	52480609	4871	2	102638611	ENSMUST00000219885.1	83984	ENSMUSG00000111982	Gm35135	predicted gene, 35135
chr8	31934705	31934884	24.7	*	Intron (ENSMUST00000207470.2/211323, intron 5 of 12)	31826264	31950035	123772	2	211323	ENSMUST00000238958.1	15151	ENSMUSG00000062991	Nrg1	neuregulin 1
chr16	18876825	18877004	15.1	*	Promoter (<=1kb)	18872018	18876862	4845	2	18100	ENSMUST00000023391.15	0	ENSMUSG00000022706	Mrpl40	mitochondrial ribosomal protein L40
chr5	28700634	28700813	14.3	*	Intron (ENSMUST00000180878.7/654796, intron 2 of 6)	28456815	28467256	10442	2	20423	ENSMUST00000002708.4	-233378	ENSMUSG00000002633	Shh	sonic hedgehog
chr7	16147740	16147919	35.8	*	Intron (ENSMUST00000211649.1/110891, intron 4 of 9)	16130348	16160513	30166	1	110891	ENSMUST00000168693.2	17392	ENSMUSG00000030376	Slc8a2	solute carrier family 8 (sodium/calcium exchanger), member 2
chr13	75088707	75088886	19.9	*	Promoter (<=1kb)	75089826	75134861	45036	1	18548	ENSMUST00000022075.5	-940	ENSMUSG00000021587	Pcsk1	proprotein convertase subtilisin/kexin type 1
chr7	33543498	33543677	11.9	*	Distal Intergenic	33518481	33520458	1978	2	626970	ENSMUST00000185407.1	-23040	ENSMUSG00000099900	Scgb2b21	secretoglobin, family 2B, member 21
chr1	157084811	157084990	42.9	*	Distal Intergenic	157099313	157108388	9076	2	73435	ENSMUST00000119526.1	23398	ENSMUSG00000026592	Tex35	testis expressed 35
chr7	123503446	123503625	27.8	*	Promoter (2-3kb)	123494214	123500449	6236	2	210162	ENSMUST00000128217.1	-2997	ENSMUSG00000030757	Zkscan2	zinc finger with KRAB and SCAN domains 2
chr1	132188538	132188717	13.5	*	Promoter (2-3kb)	132191431	132259227	67797	1	213409	ENSMUST00000188169.6	-2714	ENSMUSG00000079330	Lemd1	LEM domain containing 1
chr2	164968549	164968728	70	*	Promoter (<=1kb)	164968281	164990275	21995	1	57138	ENSMUST00000202136.1	268	ENSMUSG00000017740	Slc12a5	solute carrier family 12, member 5
chr8	121761551	121761730	17.5	*	Intron (ENSMUST00000127664.1/108148, intron 1 of 15)	121753476	121782570	29095	1	57340	ENSMUST00000172209.1	8075	ENSMUSG00000025318	Jph3	junctophilin 3
chr8	25754365	25754544	25.4	*	Promoter (<=1kb)	25754480	25769704	15225	1	100503003	ENSMUST00000167899.2	0	ENSMUSG00000091514	Gm17484	predicted gene, 17484
chr8	105290981	105291160	33.4	*	Promoter (1-2kb)	105280409	105289864	9456	2	74356	ENSMUST00000014981.7	-1117	ENSMUSG00000014837	4931428F04Rik	RIKEN cDNA 4931428F04 gene
chr12	70347159	70347338	49.3	*	Promoter (<=1kb)	70244542	70347332	102791	2	94090	ENSMUST00000110520.9	0	ENSMUSG00000021071	Trim9	tripartite motif-containing 9
chr5	38260419	38260598	24.7	*	Promoter (<=1kb)	38260387	38265390	5004	1	66309	ENSMUST00000128025.1	32	ENSMUSG00000067365	Tmem128	transmembrane protein 128
chr15	84854173	84854352	16.7	*	Promoter (<=1kb)	84785381	84855110	69730	2	271305	ENSMUST00000016768.11	758	ENSMUSG00000016624	Phf21b	PHD finger protein 21B
chr3	126596258	126596437	18.3	*	Promoter (<=1kb)	126596302	126684688	88387	1	108058	ENSMUST00000143383.7	0	ENSMUSG00000053819	Camk2d	calcium/calmodulin-dependent protein kinase II, delta
chr6	89242508	89242687	18.3	*	Distal Intergenic	89211165	89216237	5073	2	330379	ENSMUST00000079186.2	-26271	NA	Gm839	predicted gene 839
chr5	35299764	35299943	36.6	*	Distal Intergenic	35278319	35281763	3445	1	11553	ENSMUST00000049545.6	21445	ENSMUSG00000045318	Adra2c	adrenergic receptor, alpha 2c
chr11	119492970	119493149	17.5	*	Promoter (1-2kb)	119491785	119502827	11043	1	338371	ENSMUST00000134873.8	1185	ENSMUSG00000039850	Endov	endonuclease V
chr5	36896248	36896427	40.6	*	Intron (ENSMUST00000031003.10/269643, intron 1 of 8)	36873595	36876879	3285	2	71054	ENSMUST00000152862.1	-19369	ENSMUSG00000087487	Ppp2r2cos	protein phosphatase 2, regulatory subunit B, gamma, opposite strand
chr2	30942901	30943080	35	*	Distal Intergenic	30952959	30959015	6057	1	30934	ENSMUST00000028199.11	-9879	ENSMUSG00000026848	Tor1b	torsin family 1, member B
chr17	14943042	14943221	33.4	*	Promoter (<=1kb)	14943184	14945936	2753	1	67912	ENSMUST00000052691.8	0	ENSMUSG00000050088	1600012H06Rik	RIKEN cDNA 1600012H06 gene
chr7	4178533	4178712	57.3	*	Distal Intergenic	4151260	4164860	13601	2	58804	ENSMUST00000076831.6	-13673	ENSMUSG00000063838	Cdc42ep5	CDC42 effector protein (Rho GTPase binding) 5
chr11	102393338	102393517	39	*	Promoter (<=1kb)	102393403	102401754	8352	1	51799	ENSMUST00000107102.7	0	ENSMUSG00000006575	Rundc3a	RUN domain containing 3A
chr4	148558366	148558545	22.3	*	Promoter (<=1kb)	148558429	148582401	23973	1	50912	ENSMUST00000017408.13	0	ENSMUSG00000017264	Exosc10	exosome component 10
chr7	24686914	24687093	14.3	*	Distal Intergenic	24668342	24676675	8334	2	56746	ENSMUST00000206390.1	-10239	ENSMUSG00000062773	Tex101	testis expressed gene 101
chr7	124742196	124742375	17.5	*	Distal Intergenic	124625670	124708935	83266	2	73076	ENSMUST00000130240.1	-33261	ENSMUSG00000086254	3100003L05Rik	RIKEN cDNA 3100003L05 gene
chr9	57606075	57606254	31	*	Promoter (<=1kb)	57602124	57606236	4113	2	235415	ENSMUST00000215487.1	0	ENSMUSG00000039714	Cplx3	complexin 3
chr14	50719985	50720164	11.9	*	Distal Intergenic	50710332	50711255	924	1	258113	ENSMUST00000073561.3	9653	ENSMUSG00000060084	Olfr748	olfactory receptor 748
chr5	128917363	128917542	19.9	*	Intron (ENSMUST00000196085.4/231760, intron 1 of 20)	128837716	128953033	115318	2	231760	ENSMUST00000196569.1	35491	ENSMUSG00000029420	Rimbp2	RIMS binding protein 2
chr1	91743028	91743207	16.7	*	Distal Intergenic	91801461	91848028	46568	1	13345	ENSMUST00000007949.3	-58254	ENSMUSG00000007805	Twist2	twist basic helix-loop-helix transcription factor 2
chr6	114087176	114087355	35	*	Distal Intergenic	114131241	114249952	118712	1	243616	ENSMUST00000032451.8	-43886	ENSMUSG00000030307	Slc6a11	solute carrier family 6 (neurotransmitter transporter, GABA), member 11
chr7	19726483	19726662	9.54	*	Intron (ENSMUST00000075447.13/19294, intron 5 of 8)	19701313	19715438	14126	2	53333	ENSMUST00000093552.11	-11045	ENSMUSG00000002984	Tomm40	translocase of outer mitochondrial membrane 40
chr4	133968480	133968659	11.9	*	Promoter (<=1kb)	133965413	133968650	3238	2	15331	ENSMUST00000102552.7	0	ENSMUSG00000003038	Hmgn2	high mobility group nucleosomal binding domain 2
chr10	60943157	60943336	12.7	*	Distal Intergenic	60928226	60938132	9907	2	73616	ENSMUST00000036304.3	-5025	ENSMUSG00000037247	Pldi	polymorphic derived intron containing
chr11	74619256	74619435	104.2	*	Promoter (<=1kb)	74619605	74641516	21912	1	432582	ENSMUST00000100866.2	-170	ENSMUSG00000069814	Ccdc92b	coiled-coil domain containing 92B
chr15	74382646	74382825	18.3	*	Distal Intergenic	74516195	74589464	73270	1	107831	ENSMUST00000042035.15	-133370	ENSMUSG00000034730	Adgrb1	adhesion G protein-coupled receptor B1
chr1	56839010	56839189	15.9	*	Intron (ENSMUST00000042857.13/212712, intron 8 of 9)	56948134	56969840	21707	2	212712	ENSMUST00000176759.1	130651	ENSMUSG00000038331	Satb2	special AT-rich sequence binding protein 2
chr2	34948717	34948896	18.3	*	Intron (ENSMUST00000172159.7/22029, intron 3 of 6)	34956073	34958136	2064	2	22029	ENSMUST00000201690.1	9240	ENSMUSG00000026875	Traf1	TNF receptor-associated factor 1
chr8	70539266	70539445	11.1	*	Promoter (<=1kb)	70539457	70581641	42185	1	13716	ENSMUST00000210155.1	-12	ENSMUSG00000070002	Ell	elongation factor RNA polymerase II
chr1	127496860	127497039	25.4	*	Intron (ENSMUST00000027585.13/72160, intron 6 of 8)	127491361	127500344	8984	2	72160	ENSMUST00000160111.7	3305	ENSMUSG00000026347	Tmem163	transmembrane protein 163
chr5	32533132	32533311	13.5	*	Intron (ENSMUST00000155976.1/ENSMUST00000155976.1, intron 2 of 3)	32485970	32492756	6787	1	19046	ENSMUST00000201880.1	47162	ENSMUSG00000014956	Ppp1cb	protein phosphatase 1 catalytic subunit beta
chr10	87586806	87586985	31	*	Distal Intergenic	87546673	87570332	23660	1	18478	ENSMUST00000217864.1	40133	ENSMUSG00000020051	Pah	phenylalanine hydroxylase
chr7	128231831	128232010	23.1	*	Downstream (2-3kb)	128237357	128245100	7744	1	233912	ENSMUST00000044660.5	-5347	ENSMUSG00000042178	Armc5	armadillo repeat containing 5
chr12	113000384	113000563	15.9	*	Promoter (<=1kb)	112987711	113000396	12686	2	72308	ENSMUST00000222247.1	0	ENSMUSG00000011158	Brf1	BRF1, RNA polymerase III transcription initiation factor 90 kDa subunit
chr18	64351686	64351865	8.75	*	Intron (ENSMUST00000175965.9/225631, intron 1 of 1)	64340020	64400987	60968	1	225631	ENSMUST00000175965.9	11666	ENSMUSG00000045991	Onecut2	one cut domain, family member 2
chr6	119233206	119233385	14.3	*	Distal Intergenic	119236526	119352407	115882	1	319734	ENSMUST00000037434.12	-3141	ENSMUSG00000041460	Cacna2d4	calcium channel, voltage-dependent, alpha 2/delta subunit 4
chr4	132922760	132922939	25.4	*	Promoter (<=1kb)	132899213	132922558	23346	2	230789	ENSMUST00000030696.10	-202	ENSMUSG00000028878	Fam76a	family with sequence similarity 76, member A
chr2	73892522	73892701	41.4	*	Promoter (<=1kb)	73816509	73892536	76028	2	11909	ENSMUST00000112010.8	0	ENSMUSG00000027104	Atf2	activating transcription factor 2
chr4	21712258	21712437	47.7	*	Distal Intergenic	21727701	21750546	22846	1	51813	ENSMUST00000065928.10	-15264	ENSMUSG00000028252	Ccnc	cyclin C
chr1	25228678	25228857	23.9	*	Promoter (<=1kb)	25067476	25228826	161351	2	210933	ENSMUST00000126626.7	0	ENSMUSG00000033569	Adgrb3	adhesion G protein-coupled receptor B3
chr19	42472968	42473147	18.3	*	Distal Intergenic	42268287	42431785	163499	2	72832	ENSMUST00000238290.1	-41183	ENSMUSG00000042401	Crtac1	cartilage acidic protein 1
chr1	37218484	37218663	44.5	*	Promoter (<=1kb)	37218379	37262184	43806	1	12790	ENSMUST00000195272.5	105	ENSMUSG00000026114	Cnga3	cyclic nucleotide gated channel alpha 3
chr5	137135009	137135188	24.7	*	3' UTR	137134961	137139127	4167	2	666339	ENSMUST00000160630.1	3939	NA	Muc3	mucin 3, intestinal
chr18	54799033	54799212	12.7	*	Intron (ENSMUST00000236611.1/ENSMUST00000236611.1, intron 4 of 5)	54892481	54895562	3082	2	269023	ENSMUST00000237009.1	96350	ENSMUSG00000052713	Zfp608	zinc finger protein 608
chr2	127532478	127532657	34.2	*	Promoter (2-3kb)	127534766	127535197	432	2	192212	ENSMUST00000140156.1	2540	ENSMUSG00000027376	Prom2	prominin 2
chr10	64608555	64608734	30.2	*	Intron (ENSMUST00000105441.7/216033, intron 12 of 17)	65119526	65120367	842	2	102632700	ENSMUST00000187710.1	511633	ENSMUSG00000100528	Gm28881	predicted gene 28881
chr2	24761976	24762155	54.1	*	Promoter (<=1kb)	24606375	24763047	156673	2	12287	ENSMUST00000100348.9	892	ENSMUSG00000004113	Cacna1b	calcium channel, voltage-dependent, N type, alpha 1B subunit
chr10	81037427	81037606	41.4	*	Promoter (<=1kb)	81028538	81037426	8889	2	106947	ENSMUST00000117276.9	-1	ENSMUSG00000046822	Slc39a3	solute carrier family 39 (zinc transporter), member 3
chr18	76853138	76853317	38.2	*	Distal Intergenic	76856405	76900342	43938	1	664805	ENSMUST00000166956.1	-3088	ENSMUSG00000091519	Skor2	SKI family transcriptional corepressor 2
chrX	99819523	99819702	10.3	*	Promoter (1-2kb)	99821021	99848790	27770	1	620592	ENSMUST00000096363.2	-1319	ENSMUSG00000071719	Tmem28	transmembrane protein 28
chr1	72537066	72537245	68.4	*	Promoter (<=1kb)	72427112	72536930	109819	2	381270	ENSMUST00000047786.5	-136	ENSMUSG00000039372	March4	membrane-associated ring finger (C3HC4) 4
chr12	105322263	105322442	17.5	*	Distal Intergenic	105336594	105383932	47339	1	69952	ENSMUST00000180458.8	-14152	ENSMUSG00000097929	Tunar	Tcl1 upstream neural differentiation associated RNA
chr12	102949672	102949851	9.54	*	Promoter (<=1kb)	102949554	103183613	234060	1	217843	ENSMUST00000179002.7	118	ENSMUSG00000021198	Unc79	unc-79 homolog
chr13	18530581	18530760	15.1	*	Distal Intergenic	18346225	18397686	51462	2	218030	ENSMUST00000223058.1	-132895	ENSMUSG00000009734	Pou6f2	POU domain, class 6, transcription factor 2
chr3	87033416	87033595	23.9	*	Distal Intergenic	86995834	86999441	3608	2	12479	ENSMUST00000029717.3	-33975	ENSMUSG00000028076	Cd1d1	CD1d1 antigen
chr5	74068163	74068342	12.7	*	Promoter (<=1kb)	73998453	74068420	69968	2	69727	ENSMUST00000119154.7	78	ENSMUSG00000054814	Usp46	ubiquitin specific peptidase 46
chr14	75366815	75366994	16.7	*	Intron (ENSMUST00000227736.1/ENSMUST00000227736.1, intron 3 of 4)	75338072	75344033	5962	1	67302	ENSMUST00000228470.1	28743	ENSMUSG00000022000	Zc3h13	zinc finger CCCH type containing 13
chr17	56242085	56242264	120.9	*	Promoter (<=1kb)	56241716	56242805	1090	1	320593	ENSMUST00000233314.1	369	ENSMUSG00000117172	A230051N06Rik	RIKEN cDNA A230051N06 gene
chr11	80613596	80613775	46.1	*	Intron (ENSMUST00000041065.13/338367, intron 16 of 21)	80507410	80509106	1697	2	77417	ENSMUST00000133400.1	-104490	ENSMUSG00000085078	C030013C21Rik	RIKEN cDNA C030013C21 gene
chr14	20093619	20093798	15.9	*	Intron (ENSMUST00000226090.1/67509, intron 1 of 1)	20075636	20083183	7548	2	67509	ENSMUST00000059666.5	-10436	ENSMUSG00000045107	Saysd1	SAYSVFN motif domain containing 1
chr3	105275371	105275550	50.9	*	Distal Intergenic	105441595	105451727	10133	2	78635	ENSMUST00000143893.1	176177	ENSMUSG00000074346	Kcnd3os	potassium voltage-gated channel, Shal-related family, member 3, opposite strand
chr1	165460478	165460657	11.1	*	Promoter (<=1kb)	165367042	165460475	93434	2	74106	ENSMUST00000195686.1	-3	ENSMUSG00000026571	Dcaf6	DDB1 and CUL4 associated factor 6
chr4	136907189	136907368	36.6	*	Distal Intergenic	136895917	136898803	2887	2	12259	ENSMUST00000046285.5	-8386	ENSMUSG00000036887	C1qa	complement component 1, q subcomponent, alpha polypeptide
chr14	64546857	64547036	15.1	*	Distal Intergenic	64588051	64593961	5911	1	268755	ENSMUST00000180610.7	-41015	ENSMUSG00000097545	Mir124a-1hg	Mir124-1 host gene (non-protein coding)
chr12	86983473	86983652	20.7	*	Exon (ENSMUST00000222543.1/238331, exon 3 of 3)	86983381	86988676	5296	2	238331	ENSMUST00000095521.2	5024	ENSMUSG00000048483	Zdhhc22	zinc finger, DHHC-type containing 22
chr2	26910682	26910861	25.4	*	Promoter (<=1kb)	26910764	26913318	2555	1	27176	ENSMUST00000102898.4	0	ENSMUSG00000062647	Rpl7a	ribosomal protein L7A
chr9	122701838	122702017	18.3	*	Intron (ENSMUST00000215837.1/ENSMUST00000215837.1, intron 1 of 1)	122682876	122682974	99	1	387156	ENSMUST00000083480.1	18962	ENSMUSG00000065414	Mir138-1	microRNA 138-1
chr6	143129632	143129811	19.9	*	Intron (ENSMUST00000204101.1/102633311, intron 7 of 8)	143109214	143153931	44718	2	102633311	ENSMUST00000204101.1	24120	ENSMUSG00000108094	Gm31108	predicted gene, 31108
chr2	180894493	180894672	17.5	*	Promoter (<=1kb)	180894105	180895220	1116	1	723951	ENSMUST00000183124.1	388	ENSMUSG00000065454	Mir124a-3	microRNA 124a-3
chr3	33800033	33800212	34.2	*	Promoter (<=1kb)	33800183	33801491	1309	1	67120	ENSMUST00000200559.1	0	ENSMUSG00000027677	Ttc14	tetratricopeptide repeat domain 14
chr2	158584753	158584932	23.1	*	Distal Intergenic	158603188	158610590	7403	2	100045469	ENSMUST00000155319.1	25658	ENSMUSG00000086496	Gm14204	predicted gene 14204
chr4	147985309	147985488	21.5	*	Promoter (<=1kb)	147985788	147987205	1418	1	18158	ENSMUST00000103231.4	-300	ENSMUSG00000029019	Nppb	natriuretic peptide type B
chr17	25813607	25813786	71.6	*	Promoter (2-3kb)	25816319	25820727	4409	1	214931	ENSMUST00000236165.1	-2533	ENSMUSG00000025738	Fbxl16	F-box and leucine-rich repeat protein 16
chr1	132733923	132734102	23.9	*	Intron (ENSMUST00000094569.10/269116, intron 1 of 29)	132729355	132732826	3472	1	100038653	ENSMUST00000189499.1	4568	ENSMUSG00000101126	Gm10538	predicted gene 10538
chr4	116685417	116685596	12.7	*	Promoter (<=1kb)	116685544	116700822	15279	1	18477	ENSMUST00000135573.7	0	ENSMUSG00000028691	Prdx1	peroxiredoxin 1
chr15	73026835	73027014	27	*	Intron (ENSMUST00000023276.15/76510, intron 5 of 21)	72589620	73055810	466191	2	76510	ENSMUST00000023276.15	28796	ENSMUSG00000047921	Trappc9	trafficking protein particle complex 9
chr1	75263077	75263256	50.9	*	Promoter (<=1kb)	75258491	75263907	5417	2	19275	ENSMUST00000186178.6	651	ENSMUSG00000026204	Ptprn	protein tyrosine phosphatase, receptor type, N
chr1	6731930	6732109	11.1	*	Promoter (1-2kb)	6730102	6858813	128712	1	240690	ENSMUST00000151281.7	1828	ENSMUSG00000033740	St18	suppression of tumorigenicity 18
chr11	23131678	23131857	13.5	*	Distal Intergenic	23152140	23166375	14236	1	76993	ENSMUST00000141678.1	-20283	ENSMUSG00000086366	1700061J23Rik	RIKEN cDNA 1700061J23 gene
chr2	26205192	26205371	37.4	*	Promoter (1-2kb)	26200216	26206575	6360	2	16871	ENSMUST00000028302.7	1204	ENSMUSG00000026934	Lhx3	LIM homeobox protein 3
chr11	50892552	50892731	20.7	*	Distal Intergenic	50877882	50887651	9770	2	237758	ENSMUST00000125749.1	-4901	ENSMUSG00000048728	Zfp454	zinc finger protein 454
chr11	70043801	70043980	7.95	*	Promoter (<=1kb)	70044197	70044718	522	1	13385	ENSMUST00000131497.1	-217	ENSMUSG00000020886	Dlg4	discs large MAGUK scaffold protein 4
chr4	41532584	41532763	27	*	Intron (ENSMUST00000108049.8/71901, intron 1 of 5)	41520320	41524770	4451	2	71901	ENSMUST00000130288.1	-7814	ENSMUSG00000028439	Fam219a	family with sequence similarity 219, member A
chr12	88709386	88709565	12.7	*	Distal Intergenic	88722876	89261571	538696	1	18191	ENSMUST00000167734.7	-13311	ENSMUSG00000066392	Nrxn3	neurexin III
chr5	123524424	123524603	41.4	*	Promoter (<=1kb)	123511705	123524176	12472	2	66593	ENSMUST00000111587.9	-248	ENSMUSG00000029433	Diablo	diablo, IAP-binding mitochondrial protein
chr19	3767655	3767834	16.7	*	Promoter (<=1kb)	3767523	3806324	38802	1	225888	ENSMUST00000113968.8	132	ENSMUSG00000045098	Kmt5b	lysine methyltransferase 5B
chr2	54431176	54431355	15.1	*	Distal Intergenic	54436317	55118309	681993	1	271786	ENSMUST00000112636.7	-4962	ENSMUSG00000060988	Galnt13	polypeptide N-acetylgalactosaminyltransferase 13
chr11	83417183	83417362	40.6	*	Intron (ENSMUST00000021022.9/276952, intron 2 of 3)	83410072	83421038	10967	1	276952	ENSMUST00000164425.1	7111	ENSMUSG00000020684	Rasl10b	RAS-like, family 10, member B
chr1	66468081	66468260	62.8	*	Promoter (<=1kb)	66468367	66699148	230782	1	329178	ENSMUST00000061620.16	-107	ENSMUSG00000055567	Unc80	unc-80, NALCN activator
chr15	62599858	62600037	11.1	*	Intron (ENSMUST00000230029.1/ENSMUST00000230029.1, intron 1 of 3)	62222603	62242505	19903	1	19296	ENSMUST00000182141.1	377255	ENSMUSG00000097039	Pvt1	Pvt1 oncogene
chr11	48696454	48696633	30.2	*	Distal Intergenic	48800332	48804974	4643	1	14694	ENSMUST00000142269.1	-103699	ENSMUSG00000020372	Rack1	receptor for activated C kinase 1
chr17	28691205	28691384	59.6	*	Promoter (<=1kb)	28691329	28748406	57078	1	26416	ENSMUST00000004990.13	0	ENSMUSG00000053436	Mapk14	mitogen-activated protein kinase 14
chr11	119389813	119389992	23.1	*	Promoter (<=1kb)	119390472	119390561	90	1	100316690	ENSMUST00000157390.1	-480	ENSMUSG00000088015	Mir1932	microRNA 1932
chr8	70117772	70117951	31.8	*	Promoter (2-3kb)	70093085	70120873	27789	2	13004	ENSMUST00000002412.8	2922	ENSMUSG00000002341	Ncan	neurocan
chr8	105693752	105693931	88.3	*	Promoter (1-2kb)	105695064	105698143	3080	1	234695	ENSMUST00000212643.1	-1133	ENSMUSG00000050357	Carmil2	capping protein regulator and myosin 1 linker 2
chr13	54750843	54751022	70	*	Promoter (<=1kb)	54736671	54749874	13204	2	26913	ENSMUST00000135343.1	-969	ENSMUSG00000069227	Gprin1	G protein-regulated inducer of neurite outgrowth 1
chr19	40831144	40831323	19.9	*	Promoter (<=1kb)	40831279	40848572	17294	1	240665	ENSMUST00000025983.12	0	ENSMUSG00000025010	Ccnj	cyclin J
chr2	38926107	38926286	9.54	*	Promoter (<=1kb)	38723374	38926217	202844	2	14536	ENSMUST00000076275.10	0	ENSMUSG00000063972	Nr6a1	nuclear receptor subfamily 6, group A, member 1
chr10	55814090	55814269	15.1	*	Distal Intergenic	56106917	56116880	9964	1	73390	ENSMUST00000063138.7	-292648	ENSMUSG00000047669	Msl3l2	MSL3 like 2
chr5	92358156	92358335	53.3	*	Intron (ENSMUST00000154245.7/109979, intron 2 of 3)	92359547	92363277	3731	2	56066	ENSMUST00000077820.5	4942	ENSMUSG00000060183	Cxcl11	chemokine (C-X-C motif) ligand 11
chr2	25318928	25319107	75.5	*	Promoter (<=1kb)	25291181	25319095	27915	2	14810	ENSMUST00000114308.9	0	ENSMUSG00000026959	Grin1	glutamate receptor, ionotropic, NMDA1 (zeta 1)
chr15	83879982	83880161	28.6	*	Intron (ENSMUST00000156187.7/77627, intron 26 of 31)	83872372	83883641	11270	2	77627	ENSMUST00000130551.1	3480	ENSMUSG00000022441	Efcab6	EF-hand calcium binding domain 6
chr10	63023891	63024070	9.54	*	Promoter (<=1kb)	63014664	63023894	9231	2	432467	ENSMUST00000020263.13	0	ENSMUSG00000020069	Hnrnph3	heterogeneous nuclear ribonucleoprotein H3
chr12	31444142	31444321	12.7	*	Intron (ENSMUST00000167432.7/13487, intron 2 of 6)	31447435	31455079	7645	1	13487	ENSMUST00000165816.1	-3114	ENSMUSG00000001225	Slc26a3	solute carrier family 26, member 3
chr11	44987915	44988094	15.1	*	Intron (ENSMUST00000109268.1/13591, intron 11 of 15)	44912138	44972914	60777	1	13591	ENSMUST00000140822.1	75777	ENSMUSG00000057098	Ebf1	early B cell factor 1
chr7	144294297	144294476	15.9	*	Intron (ENSMUST00000105902.7/210274, intron 16 of 22)	144284545	144421361	136817	1	210274	ENSMUST00000097929.3	9752	ENSMUSG00000037541	Shank2	SH3 and multiple ankyrin repeat domains 2
chr11	69914473	69914652	48.5	*	Promoter (<=1kb)	69914845	69915880	1036	1	56310	ENSMUST00000124596.1	-193	ENSMUSG00000023170	Gps2	G protein pathway suppressor 2
chr6	113962908	113963087	14.3	*	Intron (ENSMUST00000101045.9/11941, intron 2 of 21)	113748294	113934681	186388	2	11941	ENSMUST00000101044.8	-28227	ENSMUSG00000030302	Atp2b2	ATPase, Ca++ transporting, plasma membrane 2
chr3	69315895	69316074	15.9	*	Promoter (<=1kb)	69316861	69560802	243942	1	242083	ENSMUST00000029355.8	-787	ENSMUSG00000027784	Ppm1l	protein phosphatase 1 (formerly 2C)-like
chr5	136953079	136953258	34.2	*	Promoter (<=1kb)	136953275	136966232	12958	1	66437	ENSMUST00000111094.7	-17	ENSMUSG00000019054	Fis1	fission, mitochondrial 1
chr6	83506946	83507125	10.3	*	Promoter (<=1kb)	83480217	83506969	26753	2	27369	ENSMUST00000014698.9	0	ENSMUSG00000014554	Dguok	deoxyguanosine kinase
chr15	37963160	37963339	11.1	*	Promoter (1-2kb)	37946752	37961318	14567	2	382985	ENSMUST00000145155.1	-1842	ENSMUSG00000022292	Rrm2b	ribonucleotide reductase M2 B (TP53 inducible)
chr9	27453575	27453754	12.7	*	Distal Intergenic	27397525	27401785	4261	1	75469	ENSMUST00000215326.1	56050	ENSMUSG00000031991	Spata19	spermatogenesis associated 19
chr15	30913410	30913589	17.5	*	Intron (ENSMUST00000081728.6/18163, intron 15 of 22)	31004796	31020776	15981	1	18163	ENSMUST00000227029.1	-91207	ENSMUSG00000022240	Ctnnd2	catenin (cadherin associated protein), delta 2
chr2	69897098	69897277	15.1	*	Promoter (<=1kb)	69897246	70024013	126768	1	68795	ENSMUST00000055758.15	0	ENSMUSG00000044308	Ubr3	ubiquitin protein ligase E3 component n-recognin 3
chr5	36836080	36836259	82.7	*	Distal Intergenic	36806921	36830653	23733	2	17160	ENSMUST00000031002.9	-5427	ENSMUSG00000029119	Man2b2	mannosidase 2, alpha B2
chr7	109129484	109129663	8.75	*	Distal Intergenic	109138733	109170512	31780	2	109594	ENSMUST00000208136.1	40849	ENSMUSG00000036111	Lmo1	LIM domain only 1
chr14	34948325	34948504	12.7	*	Intron (ENSMUST00000043349.6/14803, intron 3 of 15)	34894609	34894706	98	1	723847	ENSMUST00000083547.1	53716	ENSMUSG00000065481	Mir346	microRNA 346
chr6	31883754	31883933	15.1	*	Intron (ENSMUST00000153328.1/ENSMUST00000153328.1, intron 1 of 2)	32050246	32058921	8676	1	76382	ENSMUST00000201926.3	-166313	ENSMUSG00000029766	1700012A03Rik	RIKEN cDNA 1700012A03 gene
chr13	11247676	11247855	19.1	*	Distal Intergenic	11522052	11526436	4385	1	664793	ENSMUST00000222293.1	-274197	ENSMUSG00000113593	Zp4-ps	zona pellucida glycoprotein 4, pseudogene
chr3	19694559	19694738	76.3	*	Promoter (<=1kb)	19693401	19695396	1996	2	12918	ENSMUST00000061294.4	658	ENSMUSG00000049796	Crh	corticotropin releasing hormone
chr15	85465266	85465445	23.1	*	Distal Intergenic	85492736	85503227	10492	2	328577	ENSMUST00000178942.1	37782	ENSMUSG00000096607	7530416G11Rik	RIKEN cDNA 7530416G11 gene
chr5	113716672	113716851	19.1	*	Intron (ENSMUST00000162388.7/381707, intron 2 of 2)	113703697	113724749	21053	2	381707	ENSMUST00000047891.5	7898	ENSMUSG00000042184	1700069L16Rik	RIKEN cDNA 1700069L16 gene
chr6	83928281	83928460	15.1	*	Promoter (<=1kb)	83928855	83986623	57769	1	18139	ENSMUST00000203324.2	-395	ENSMUSG00000030016	Zfp638	zinc finger protein 638
chr8	72319181	72319360	10.3	*	Promoter (<=1kb)	72319033	72321656	2624	1	16598	ENSMUST00000067912.7	148	ENSMUSG00000055148	Klf2	Kruppel-like factor 2 (lung)
chr9	43934810	43934989	11.9	*	Intron (ENSMUST00000215774.1/ENSMUST00000215774.1, intron 2 of 2)	44043384	44048579	5196	1	21838	ENSMUST00000114840.1	-108395	ENSMUSG00000032011	Thy1	thymus cell antigen 1, theta
chr11	59584655	59584834	53.3	*	Distal Intergenic	59589067	59590177	1111	2	258421	ENSMUST00000061293.4	5343	ENSMUSG00000048919	Olfr223	olfactory receptor 223
chr8	119258798	119258977	13.5	*	Intron (ENSMUST00000117160.1/12554, intron 10 of 13)	119277411	119314116	36706	1	12554	ENSMUST00000151842.1	-18434	ENSMUSG00000031841	Cdh13	cadherin 13
chr5	9446223	9446402	11.9	*	Intron (ENSMUST00000155764.7/231014, intron 16 of 21)	9417615	9422330	4716	1	231014	ENSMUST00000142202.1	28608	ENSMUSG00000056004	9330182L06Rik	RIKEN cDNA 9330182L06 gene
chr9	74868440	74868619	26.2	*	Promoter (1-2kb)	74866484	74890360	23877	1	15379	ENSMUST00000160499.2	1956	ENSMUSG00000043013	Onecut1	one cut domain, family member 1
chr15	72689872	72690051	106.6	*	Intron (ENSMUST00000023276.15/76510, intron 19 of 21)	72805600	72810324	4725	2	353342	ENSMUST00000202826.1	120273	ENSMUSG00000106847	Peg13	paternally expressed 13
chr15	100873216	100873395	36.6	*	Promoter (1-2kb)	100871420	100936327	64908	1	20273	ENSMUST00000202071.1	1796	ENSMUSG00000023033	Scn8a	sodium channel, voltage-gated, type VIII, alpha
chr6	89070097	89070276	44.5	*	Intron (ENSMUST00000168837.6/232217, intron 1 of 2)	89096110	89107834	11725	1	232217	ENSMUST00000153517.7	-25834	ENSMUSG00000055403	4933427D06Rik	RIKEN cDNA 4933427D06 gene
chr8	85220933	85221112	10.3	*	Distal Intergenic	85230497	85231435	939	1	258858	ENSMUST00000070849.5	-9385	ENSMUSG00000051952	Olfr371	olfactory receptor 371
chr5	121452590	121452769	19.9	*	Promoter (<=1kb)	121452625	121482363	29739	1	77462	ENSMUST00000145729.7	0	ENSMUSG00000029452	Tmem116	transmembrane protein 116
chr7	138084052	138084231	15.9	*	Distal Intergenic	138209717	138271329	61613	2	70571	ENSMUST00000161213.2	187098	ENSMUSG00000091002	Tcerg1l	transcription elongation regulator 1-like
chr17	26012138	26012317	14.3	*	Intron (ENSMUST00000118828.7/215445, intron 3 of 11)	25989042	26018460	29419	2	215445	ENSMUST00000148021.2	6143	ENSMUSG00000037098	Rab11fip3	RAB11 family interacting protein 3 (class II)
chr15	80203452	80203631	35.8	*	Intron (ENSMUST00000044970.6/17309, intron 1 of 1)	80173721	80215519	41799	1	17309	ENSMUST00000044970.6	29731	ENSMUSG00000042428	Mgat3	mannoside acetylglucosaminyltransferase 3
chr13	109116091	109116270	21.5	*	Promoter (<=1kb)	109116359	109773441	657083	1	238871	ENSMUST00000138938.7	-89	ENSMUSG00000021699	Pde4d	phosphodiesterase 4D, cAMP specific
chr9	119149684	119149863	36.6	*	Promoter (<=1kb)	119149335	119150063	729	2	235674	ENSMUST00000127952.1	200	ENSMUSG00000010651	Acaa1b	acetyl-Coenzyme A acyltransferase 1B
chr5	100150091	100150270	17.5	*	Intron (ENSMUST00000063192.14/231503, intron 1 of 7)	100086127	100159281	73155	2	231503	ENSMUST00000139520.2	9011	ENSMUSG00000050640	Tmem150c	transmembrane protein 150C
chr2	65619893	65620072	41.4	*	Promoter (<=1kb)	65620771	65690175	69405	1	110876	ENSMUST00000144254.5	-699	ENSMUSG00000075318	Scn2a	sodium channel, voltage-gated, type II, alpha
chr11	83421421	83421600	62	*	Downstream (<1kb)	83421902	83429455	7554	2	237891	ENSMUST00000052521.8	7855	ENSMUSG00000020686	Gas2l2	growth arrest-specific 2 like 2
chr2	129715800	129715979	58.8	*	Distal Intergenic	129697986	129699844	1859	2	18610	ENSMUST00000152113.1	-15956	ENSMUSG00000027400	Pdyn	prodynorphin
chr18	57878134	57878313	13.5	*	Promoter (<=1kb)	57878678	57946821	68144	1	20496	ENSMUST00000115366.2	-365	ENSMUSG00000024597	Slc12a2	solute carrier family 12, member 2
chr5	114091165	114091344	93.8	*	Promoter (<=1kb)	114054534	114091367	36834	2	68666	ENSMUST00000150106.1	23	ENSMUSG00000042078	Svop	SV2 related protein
chr7	129425631	129425810	11.1	*	Distal Intergenic	129591863	129635738	43876	1	207425	ENSMUST00000084519.6	-166053	ENSMUSG00000042055	Wdr11	WD repeat domain 11
chr11	80332803	80332982	11.9	*	Intron (ENSMUST00000017836.7/246104, intron 6 of 8)	80319690	80324158	4469	1	246104	ENSMUST00000138846.1	13113	ENSMUSG00000017692	Rhbdl3	rhomboid like 3
chr11	54696044	54696223	19.1	*	3' UTR	54691432	54696486	5055	1	192786	ENSMUST00000136494.1	4612	ENSMUSG00000037533	Rapgef6	Rap guanine nucleotide exchange factor (GEF) 6
chr9	45710515	45710694	18.3	*	Intron (ENSMUST00000034592.9/114873, intron 15 of 32)	45702610	45742744	40135	1	114873	ENSMUST00000216685.1	7905	ENSMUSG00000032087	Dscaml1	DS cell adhesion molecule like 1
chr5	113407454	113407633	13.5	*	Distal Intergenic	113357294	113357821	528	1	503692	ENSMUST00000066573.1	50160	ENSMUSG00000053873	Aym1	activator of yeast meiotic promoters 1
chr5	33438276	33438455	198.8	*	Distal Intergenic	33430734	33433976	3243	2	672284	ENSMUST00000173348.1	-4300	ENSMUSG00000029112	Nkx1-1	NK1 homeobox 1
chr11	97152221	97152400	21.5	*	Promoter (<=1kb)	97148629	97151495	2867	2	73174	ENSMUST00000146374.2	-726	ENSMUSG00000038517	Tbkbp1	TBK1 binding protein 1
chr2	25402417	25402596	34.2	*	Promoter (<=1kb)	25403071	25409494	6424	1	18146	ENSMUST00000071442.11	-475	ENSMUSG00000015094	Npdc1	neural proliferation, differentiation and control 1
chr1	8123280	8123459	11.9	*	Distal Intergenic	8363425	8470479	107055	2	71096	ENSMUST00000135046.3	347020	ENSMUSG00000025909	Sntg1	syntrophin, gamma 1
chr12	69724432	69724611	12.7	*	Promoter (<=1kb)	69712721	69724773	12053	2	217666	ENSMUST00000223387.1	162	ENSMUSG00000020988	L2hgdh	L-2-hydroxyglutarate dehydrogenase
chr11	80477017	80477196	22.3	*	Promoter (<=1kb)	80477023	80481184	4162	1	12569	ENSMUST00000053413.11	0	ENSMUSG00000048895	Cdk5r1	cyclin-dependent kinase 5, regulatory subunit 1 (p35)
chr2	121866742	121866921	22.3	*	Promoter (<=1kb)	121866970	121936205	69236	1	319996	ENSMUST00000110586.9	-49	ENSMUSG00000060227	Casc4	cancer susceptibility candidate 4
chr1	131126534	131126713	19.9	*	Downstream (<1kb)	131129875	131138245	8371	2	226419	ENSMUST00000189756.1	11532	ENSMUSG00000016526	Dyrk3	dual-specificity tyrosine-(Y)-phosphorylation regulated kinase 3
chr4	41606927	41607106	21.5	*	Intron (ENSMUST00000102963.9/68922, intron 9 of 19)	41631644	41638158	6515	1	68922	ENSMUST00000143198.1	-24538	ENSMUSG00000061322	Dnaic1	dynein, axonemal, intermediate chain 1
chr2	68287480	68287659	13.5	*	Intron (ENSMUST00000102715.3/53416, intron 14 of 17)	68211740	68251356	39617	2	53416	ENSMUST00000144457.1	-36124	ENSMUSG00000027030	Stk39	serine/threonine kinase 39
chr11	118603172	118603351	27.8	*	Intron (ENSMUST00000117731.7/52897, intron 3 of 13)	118502842	118569910	67069	2	52897	ENSMUST00000136551.2	-33262	ENSMUSG00000025576	Rbfox3	RNA binding protein, fox-1 homolog (C. elegans) 3
chr14	108913861	108914040	15.9	*	Promoter (<=1kb)	108908800	108914158	5359	2	76965	ENSMUST00000100322.3	118	ENSMUSG00000075478	Slitrk1	SLIT and NTRK-like family, member 1
chr5	103796128	103796307	11.9	*	Intron (ENSMUST00000126335.1/17355, intron 4 of 6)	103784359	103811595	27237	1	17355	ENSMUST00000152145.1	11769	ENSMUSG00000029313	Aff1	AF4/FMR2 family, member 1
chr9	21754095	21754274	19.1	*	Downstream (1-2kb)	21756102	21757819	1718	2	67629	ENSMUST00000213665.1	3545	ENSMUSG00000074476	Spc24	SPC24, NDC80 kinetochore complex component, homolog (S. cerevisiae)
chr7	49910505	49910684	20.7	*	Promoter (<=1kb)	49910769	49963856	53088	1	104245	ENSMUST00000207753.1	-85	ENSMUSG00000039728	Slc6a5	solute carrier family 6 (neurotransmitter transporter, glycine), member 5
chr3	113630106	113630285	27.8	*	Promoter (<=1kb)	113605067	113630149	25083	2	67225	ENSMUST00000092154.9	0	ENSMUSG00000027981	Rnpc3	RNA-binding region (RNP1, RRM) containing 3
chr2	26237093	26237272	23.1	*	Promoter (<=1kb)	26209125	26237525	28401	2	227638	ENSMUST00000036187.8	253	ENSMUSG00000036327	Qsox2	quiescin Q6 sulfhydryl oxidase 2
chrX	20162492	20162671	8.75	*	Promoter (<=1kb)	20105754	20162200	56447	2	236727	ENSMUST00000224372.1	-292	ENSMUSG00000037341	Slc9a7	solute carrier family 9 (sodium/hydrogen exchanger), member 7
chr11	98314205	98314384	37.4	*	Distal Intergenic	98325415	98329648	4234	2	18013	ENSMUST00000041685.6	15264	ENSMUSG00000038255	Neurod2	neurogenic differentiation 2
chr9	57468047	57468226	97	*	Promoter (<=1kb)	57441327	57468058	26732	2	56807	ENSMUST00000046587.7	0	ENSMUSG00000040722	Scamp5	secretory carrier membrane protein 5
chr13	13785128	13785307	18.3	*	Promoter (<=1kb)	13784329	13827896	43568	1	14706	ENSMUST00000021734.8	799	ENSMUSG00000021303	Gng4	guanine nucleotide binding protein (G protein), gamma 4
chr19	47006427	47006606	60.4	*	Intron (ENSMUST00000172239.2/76952, intron 1 of 17)	47014698	47025327	10630	1	226180	ENSMUST00000037636.3	-8092	ENSMUSG00000034336	Ina	internexin neuronal intermediate filament protein, alpha
chr11	84944035	84944214	26.2	*	Distal Intergenic	84957786	84962555	4770	1	12351	ENSMUST00000139416.1	-13572	ENSMUSG00000000805	Car4	carbonic anhydrase 4
chr9	110993556	110993735	14.3	*	Promoter (2-3kb)	110987239	110990583	3345	2	235636	ENSMUST00000198702.1	-2973	ENSMUSG00000066319	Rtp3	receptor transporter protein 3
chr6	91839690	91839869	54.9	*	Distal Intergenic	91761509	91827250	65742	2	243547	ENSMUST00000162293.7	-12440	ENSMUSG00000030098	Grip2	glutamate receptor interacting protein 2
chr7	51621752	51621931	40.6	*	Promoter (<=1kb)	51622006	51671119	49114	1	140919	ENSMUST00000032710.6	-75	ENSMUSG00000030500	Slc17a6	solute carrier family 17 (sodium-dependent inorganic phosphate cotransporter), member 6
chr3	65974387	65974566	21.5	*	Distal Intergenic	65946151	65958249	12099	2	56706	ENSMUST00000029416.13	-16138	ENSMUSG00000027829	Ccnl1	cyclin L1
chr9	29146034	29146213	13.5	*	Intron (ENSMUST00000075069.10/235106, intron 3 of 7)	29009251	29109782	100532	2	235106	ENSMUST00000148606.7	-36252	ENSMUSG00000059974	Ntm	neurotrimin
chr7	24359384	24359563	50.1	*	Distal Intergenic	24349196	24355109	5914	1	76942	ENSMUST00000032683.5	10188	ENSMUSG00000030484	Lypd5	Ly6/Plaur domain containing 5
chr11	119775141	119775320	18.3	*	Intron (ENSMUST00000125583.7/74370, intron 6 of 12)	119798773	119846955	48183	1	74370	ENSMUST00000139728.7	-23453	ENSMUSG00000025583	Rptor	regulatory associated protein of MTOR, complex 1
chr4	148286803	148286982	10.3	*	Promoter (<=1kb)	148240264	148287965	47702	2	242748	ENSMUST00000047720.8	983	ENSMUSG00000041544	Disp3	dispatched RND transporter family member 3
chr2	151937908	151938087	33.4	*	Intron (ENSMUST00000028955.5/11602, intron 6 of 8)	151911210	151945337	34128	1	11602	ENSMUST00000028955.5	26698	ENSMUSG00000027460	Angpt4	angiopoietin 4
chr10	41208799	41208978	21.5	*	Intron (ENSMUST00000043814.4/103199, intron 22 of 22)	41188172	41303260	115089	2	103199	ENSMUST00000043814.4	94282	ENSMUSG00000038417	Fig4	FIG4 phosphoinositide 5-phosphatase
chr19	10403228	10403407	107.4	*	Promoter (<=1kb)	10404018	10435667	31650	1	54525	ENSMUST00000235717.1	-611	ENSMUSG00000024743	Syt7	synaptotagmin VII
chr17	7741040	7741219	21.5	*	Intron (ENSMUST00000097425.9/68655, intron 18 of 19)	7746641	7761015	14375	2	68655	ENSMUST00000097424.2	19796	ENSMUSG00000071984	Fndc1	fibronectin type III domain containing 1
chr5	85592330	85592509	16.7	*	Distal Intergenic	86057116	86065522	8407	2	12617	ENSMUST00000199141.1	473013	ENSMUSG00000029253	Cenpc1	centromere protein C1
chr10	127102396	127102575	12.7	*	Intron (ENSMUST00000080975.5/216440, intron 5 of 13)	127098009	127121115	23107	2	216440	ENSMUST00000218798.1	18540	ENSMUSG00000040462	Os9	amplified in osteosarcoma
chr15	30925915	30926094	19.9	*	Intron (ENSMUST00000081728.6/18163, intron 17 of 22)	31004796	31020776	15981	1	18163	ENSMUST00000227029.1	-78702	ENSMUSG00000022240	Ctnnd2	catenin (cadherin associated protein), delta 2
chr13	71121526	71121705	9.54	*	Distal Intergenic	71107089	71107209	121	1	100316804	ENSMUST00000116930.1	14437	ENSMUSG00000080580	Mir466f-4	microRNA 466f-4
chr12	112798294	112798473	15.1	*	Intron (ENSMUST00000124526.1/ENSMUST00000124526.1, intron 1 of 6)	112808937	112816252	7316	1	217887	ENSMUST00000037014.10	-10464	ENSMUSG00000037594	Clba1	clathrin binding box of aftiphilin containing 1
chr11	34447975	34448154	12.7	*	Intron (ENSMUST00000093193.11/94176, intron 26 of 51)	34314822	34422639	107818	1	574403	ENSMUST00000093192.3	133153	ENSMUSG00000069911	Insyn2b	inhibitory synaptic factor family member 2B
chr7	34389614	34389793	31.8	*	Promoter (<=1kb)	34344646	34389687	45042	2	67070	ENSMUST00000085585.11	0	ENSMUSG00000066568	Lsm14a	LSM14A mRNA processing body assembly factor
chr13	54876669	54876848	17.5	*	Distal Intergenic	54949411	55006018	56608	1	107448	ENSMUST00000026994.13	-72563	ENSMUSG00000025876	Unc5a	unc-5 netrin receptor A
chr3	152714269	152714448	11.1	*	Promoter (<=1kb)	152714123	152785653	71531	1	329777	ENSMUST00000200224.4	146	ENSMUSG00000039047	Pigk	phosphatidylinositol glycan anchor biosynthesis, class K
chr8	119164153	119164332	23.9	*	Intron (ENSMUST00000117160.1/12554, intron 7 of 13)	119151465	119242356	90892	1	12554	ENSMUST00000212476.1	12688	ENSMUSG00000031841	Cdh13	cadherin 13
chr11	82371616	82371795	11.1	*	Distal Intergenic	82388900	82446327	57428	1	270893	ENSMUST00000092852.5	-17105	ENSMUSG00000020701	Tmem132e	transmembrane protein 132E
chr10	119705457	119705636	32.6	*	Intron (ENSMUST00000077871.13/74053, intron 1 of 21)	119692054	119931531	239478	1	74053	ENSMUST00000238747.1	13403	ENSMUSG00000034813	Grip1	glutamate receptor interacting protein 1
chr4	86575529	86575708	28.6	*	Promoter (<=1kb)	86575668	86577285	1618	1	68441	ENSMUST00000091064.7	0	ENSMUSG00000070934	Rraga	Ras-related GTP binding A
chr19	42326035	42326214	49.3	*	Intron (ENSMUST00000238290.1/72832, intron 3 of 14)	42283532	42287954	4423	2	72832	ENSMUST00000238182.1	-38081	ENSMUSG00000042401	Crtac1	cartilage acidic protein 1
chr17	69439326	69439505	98.6	*	Promoter (<=1kb)	69439326	69489233	49908	1	320722	ENSMUST00000169935.1	0	ENSMUSG00000091636	Akain1	A kinase (PRKA) anchor inhibitor 1
chr5	35531749	35531928	74	*	Distal Intergenic	35502218	35525698	23481	2	242939	ENSMUST00000038676.6	-6051	ENSMUSG00000036596	Cpz	carboxypeptidase Z
chr9	50029158	50029337	38.2	*	Distal Intergenic	50232523	50233182	660	2	71873	ENSMUST00000215655.1	203845	ENSMUSG00000110916	2310003N18Rik	RIKEN cDNA 2310003N18 gene
chr14	105177257	105177436	12.7	*	Promoter (<=1kb)	105114986	105177323	62338	2	74213	ENSMUST00000100327.9	0	ENSMUSG00000022119	Rbm26	RNA binding motif protein 26
chr13	42447033	42447212	21.5	*	Distal Intergenic	42301476	42307990	6515	1	13614	ENSMUST00000021796.8	145557	ENSMUSG00000021367	Edn1	endothelin 1
chr16	5146834	5147013	12.7	*	Promoter (<=1kb)	5147109	5183934	36826	1	665119	ENSMUST00000165810.1	-96	ENSMUSG00000091712	Sec14l5	SEC14-like lipid binding 5
chr2	91921277	91921456	38.2	*	Distal Intergenic	91929805	91931688	1884	2	17242	ENSMUST00000111309.7	10232	ENSMUSG00000027239	Mdk	midkine
chr2	25863994	25864173	12.7	*	Promoter (<=1kb)	25863968	25916117	52150	1	227632	ENSMUST00000200434.4	26	ENSMUSG00000058740	Kcnt1	potassium channel, subfamily T, member 1
chr7	114707488	114707667	12.7	*	Distal Intergenic	114718643	114723365	4723	1	116903	ENSMUST00000032902.10	-10976	ENSMUSG00000030666	Calcb	calcitonin-related polypeptide, beta
chr8	112128904	112129083	60.4	*	Distal Intergenic	112011398	112020528	9131	1	57321	ENSMUST00000052138.10	117506	ENSMUSG00000033430	Terf2ip	telomeric repeat binding factor 2, interacting protein
chr16	23890263	23890442	38.2	*	Promoter (<=1kb)	23889573	23890958	1386	2	20604	ENSMUST00000004480.4	516	ENSMUSG00000004366	Sst	somatostatin
chr14	63713146	63713325	45.3	*	Intron (ENSMUST00000119973.2/219149, intron 1 of 2)	63727189	63727267	79	1	100124452	ENSMUST00000102094.4	-13864	ENSMUSG00000076049	Mir598	microRNA 598
chr6	127767882	127768061	48.5	*	Promoter (1-2kb)	127689011	127769472	80462	2	381813	ENSMUST00000032500.8	1411	ENSMUSG00000030350	Prmt8	protein arginine N-methyltransferase 8
chr7	123235541	123235720	21.5	*	Promoter (<=1kb)	123235620	123273203	37584	1	233836	ENSMUST00000167299.8	0	ENSMUSG00000030769	Slc5a11	solute carrier family 5 (sodium/glucose cotransporter), member 11
chr16	30065272	30065451	15.9	*	Promoter (<=1kb)	30065340	30067796	2457	1	15205	ENSMUST00000023171.7	0	ENSMUSG00000022528	Hes1	hes family bHLH transcription factor 1
chr12	31559565	31559744	27	*	Promoter (<=1kb)	31519827	31559969	40143	2	23985	ENSMUST00000001253.7	225	ENSMUSG00000020651	Slc26a4	solute carrier family 26, member 4
chr1	74891659	74891838	25.4	*	Promoter (1-2kb)	74890531	74892892	2362	2	12958	ENSMUST00000133833.2	1054	ENSMUSG00000006546	Cryba2	crystallin, beta A2
chr5	136984935	136985114	25.4	*	Promoter (1-2kb)	136982194	136986829	4636	2	70103	ENSMUST00000034953.13	1715	ENSMUSG00000059518	Znhit1	zinc finger, HIT domain containing 1
chr10	76958295	76958474	17.5	*	Intron (ENSMUST00000001148.10/59093, intron 1 of 15)	76761857	76961788	199932	2	59093	ENSMUST00000001148.10	3314	ENSMUSG00000001120	Pcbp3	poly(rC) binding protein 3
chr18	25668159	25668338	115.3	*	Intron (ENSMUST00000115816.2/108013, intron 2 of 12)	25504220	25752692	248473	2	108013	ENSMUST00000225927.1	84354	ENSMUSG00000024268	Celf4	CUGBP, Elav-like family member 4
chr9	54005448	54005627	13.5	*	Distal Intergenic	53911460	53975301	63842	2	270162	ENSMUST00000048409.13	-30147	ENSMUSG00000041986	Elmod1	ELMO/CED-12 domain containing 1
chr2	92671775	92671954	57.3	*	Distal Intergenic	92599707	92615250	15544	1	76969	ENSMUST00000065797.6	72068	ENSMUSG00000027221	Chst1	carbohydrate sulfotransferase 1
chr3	34325777	34325956	11.1	*	Intron (ENSMUST00000196793.4/320478, intron 2 of 3)	34196751	34638483	441733	1	320478	ENSMUST00000196058.4	129026	ENSMUSG00000105265	Sox2ot	SOX2 overlapping transcript (non-protein coding)
chr3	27370227	27370406	22.3	*	Promoter (<=1kb)	27371351	27378010	6660	1	208188	ENSMUST00000057186.1	-945	ENSMUSG00000051136	Ghsr	growth hormone secretagogue receptor
chr8	57487681	57487860	20.7	*	Promoter (<=1kb)	57482707	57487860	5154	2	60406	ENSMUST00000034022.3	0	ENSMUSG00000031609	Sap30	sin3 associated polypeptide
chr18	25752816	25752995	34.2	*	Promoter (<=1kb)	25504220	25752692	248473	2	108013	ENSMUST00000225927.1	-124	ENSMUSG00000024268	Celf4	CUGBP, Elav-like family member 4
chr13	99900553	99900732	35	*	Promoter (<=1kb)	99898489	99900641	2153	2	27220	ENSMUST00000022150.7	0	ENSMUSG00000021647	Cartpt	CART prepropeptide
chr18	36286953	36287132	16.7	*	5' UTR	36281097	36292535	11439	1	19290	ENSMUST00000051301.5	5856	ENSMUSG00000043991	Pura	purine rich element binding protein A
chr14	65058904	65059083	27	*	Exon (ENSMUST00000022550.7/54616, exon 5 of 7)	65052063	65098105	46043	2	54616	ENSMUST00000225633.1	39022	ENSMUSG00000021978	Extl3	exostosin-like glycosyltransferase 3
chr4	35885070	35885249	16.7	*	Intron (ENSMUST00000098151.8/242384, intron 2 of 2)	35707406	35845204	137799	2	242384	ENSMUST00000065173.8	-39866	ENSMUSG00000045083	Lingo2	leucine rich repeat and Ig domain containing 2
chr4	140283503	140283682	15.1	*	Distal Intergenic	140026846	140246784	219939	2	230868	ENSMUST00000039331.8	-36719	ENSMUSG00000040972	Igsf21	immunoglobulin superfamily, member 21
chr15	76722222	76722401	54.9	*	Promoter (<=1kb)	76715276	76722173	6898	2	378937	ENSMUST00000049956.4	-49	ENSMUSG00000033707	Lrrc24	leucine rich repeat containing 24
chr17	73488032	73488211	31	*	Distal Intergenic	73493755	73542045	48291	2	71685	ENSMUST00000232785.1	53834	ENSMUSG00000024064	Galnt14	polypeptide N-acetylgalactosaminyltransferase 14
chr12	116485629	116485808	39	*	Promoter (<=1kb)	116485720	116773330	287611	1	19276	ENSMUST00000185505.6	0	ENSMUSG00000056553	Ptprn2	protein tyrosine phosphatase, receptor type, N polypeptide 2
chr11	68385395	68385574	20.7	*	Promoter (1-2kb)	68209364	68386826	177463	2	18208	ENSMUST00000021284.3	1252	ENSMUSG00000020902	Ntn1	netrin 1
chr12	8099911	8100090	35	*	Intron (ENSMUST00000217927.1/ENSMUST00000217927.1, intron 2 of 3)	8012359	8016835	4477	1	238055	ENSMUST00000171239.1	87552	ENSMUSG00000020609	Apob	apolipoprotein B
chr8	94482190	94482369	33.4	*	Promoter (<=1kb)	94482039	94491589	9551	1	434341	ENSMUST00000183132.1	151	ENSMUSG00000074151	Nlrc5	NLR family, CARD domain containing 5
chr2	151712754	151712933	23.1	*	Downstream (2-3kb)	151716062	151720995	4934	2	228769	ENSMUST00000125977.7	8062	ENSMUSG00000032869	Psmf1	proteasome (prosome, macropain) inhibitor subunit 1
chr16	62786741	62786920	26.2	*	Promoter (<=1kb)	62732444	62786777	54334	2	106338	ENSMUST00000063089.11	0	ENSMUSG00000050312	Nsun3	NOL1/NOP2/Sun domain family member 3
chr8	121653738	121653917	17.5	*	Promoter (<=1kb)	121598703	121652901	54199	2	142682	ENSMUST00000046386.4	-837	ENSMUSG00000061410	Zcchc14	zinc finger, CCHC domain containing 14
chr5	53102221	53102400	34.2	*	Distal Intergenic	53049353	53066300	16948	1	20531	ENSMUST00000147243.3	52868	ENSMUSG00000029188	Slc34a2	solute carrier family 34 (sodium phosphate), member 2
chr18	37091938	37092117	11.9	*	Promoter (1-2kb)	37090013	37187657	97645	1	353236	ENSMUST00000007584.3	1925	ENSMUSG00000103255	Pcdhac1	protocadherin alpha subfamily C, 1
chr9	45180058	45180237	11.1	*	Promoter (<=1kb)	45174797	45180653	5857	2	214523	ENSMUST00000163945.1	416	ENSMUSG00000032091	Tmprss4	transmembrane protease, serine 4
chrX	165327324	165327503	17.5	*	Promoter (<=1kb)	165129017	165327393	198377	2	237213	ENSMUST00000058787.8	0	ENSMUSG00000018589	Glra2	glycine receptor, alpha 2 subunit
chr5	135742185	135742364	14.3	*	Promoter (<=1kb)	135736255	135742399	6145	2	215210	ENSMUST00000127156.1	35	ENSMUSG00000039886	Tmem120a	transmembrane protein 120A
chr11	100758934	100759113	63.6	*	Promoter (<=1kb)	100740376	100759740	19365	2	380728	ENSMUST00000107361.8	627	ENSMUSG00000035355	Kcnh4	potassium voltage-gated channel, subfamily H (eag-related), member 4
chr10	11081525	11081704	26.2	*	Promoter (<=1kb)	11080489	11082250	1762	2	14816	ENSMUST00000156826.1	546	ENSMUSG00000019828	Grm1	glutamate receptor, metabotropic 1
chr16	11510931	11511110	15.9	*	Exon (ENSMUST00000180792.7/74478, exon 14 of 21)	11447308	11661496	214189	1	74478	ENSMUST00000134941.1	63623	ENSMUSG00000071669	Snx29	sorting nexin 29
chr6	48553009	48553188	31	*	Promoter (1-2kb)	48554796	48570722	15927	1	243371	ENSMUST00000114545.7	-1608	ENSMUSG00000073096	Lrrc61	leucine rich repeat containing 61
chr5	73647376	73647555	32.6	*	Promoter (<=1kb)	73632749	73647790	15042	2	24051	ENSMUST00000081170.8	235	ENSMUSG00000029156	Sgcb	sarcoglycan, beta (dystrophin-associated glycoprotein)
chr10	84754925	84755104	10.3	*	Promoter (<=1kb)	84756062	84906144	150083	1	71137	ENSMUST00000060397.12	-958	ENSMUSG00000020037	Rfx4	regulatory factor X, 4 (influences HLA class II expression)
chr4	89217071	89217250	27	*	Intron (ENSMUST00000203590.1/ENSMUST00000203590.1, intron 1 of 1)	89176374	89179474	3101	1	66902	ENSMUST00000204571.1	40697	ENSMUSG00000062937	Mtap	methylthioadenosine phosphorylase
chr8	111338139	111338318	28.6	*	Promoter (<=1kb)	111311797	111338177	26381	2	74568	ENSMUST00000056157.13	0	ENSMUSG00000012519	Mlkl	mixed lineage kinase domain-like
chr8	87531273	87531452	23.9	*	Distal Intergenic	87502912	87521799	18888	1	100040294	ENSMUST00000210170.1	28361	ENSMUSG00000097248	Gm2694	predicted gene 2694
chr12	86994337	86994516	26.2	*	Distal Intergenic	86980763	86990430	9668	2	238331	ENSMUST00000222543.1	-3907	ENSMUSG00000048483	Zdhhc22	zinc finger, DHHC-type containing 22
chr9	50958086	50958265	33.4	*	Intron (ENSMUST00000176663.7/235344, intron 3 of 15)	50892801	51008936	116136	2	235344	ENSMUST00000176663.7	50671	ENSMUSG00000037112	Sik2	salt inducible kinase 2
chr17	25400553	25400732	69.2	*	Intron (ENSMUST00000159610.7/58226, intron 2 of 34)	25388240	25389472	1233	2	58226	ENSMUST00000162820.1	-11081	ENSMUSG00000024112	Cacna1h	calcium channel, voltage-dependent, T type, alpha 1H subunit
chr3	118431481	118431660	29.4	*	Promoter (2-3kb)	118433857	118433929	73	1	387155	ENSMUST00000083635.2	-2197	ENSMUSG00000065569	Mir137	microRNA 137
chr6	8957574	8957753	12.7	*	Intron (ENSMUST00000160300.1/18231, intron 2 of 2)	8949676	9249030	299355	1	18231	ENSMUST00000060369.3	7898	ENSMUSG00000046178	Nxph1	neurexophilin 1
chr13	25269171	25269350	44.5	*	Promoter (<=1kb)	25268022	25269970	1949	2	22360	ENSMUST00000226054.1	620	ENSMUSG00000048978	Nrsn1	neurensin 1
chr14	49525201	49525380	15.1	*	Promoter (<=1kb)	49317055	49525853	208799	2	75288	ENSMUST00000146164.1	473	ENSMUSG00000021852	Slc35f4	solute carrier family 35, member F4
chr10	81025167	81025346	22.3	*	Promoter (<=1kb)	81019589	81025409	5821	2	208666	ENSMUST00000055125.4	63	ENSMUSG00000043670	Diras1	DIRAS family, GTP-binding RAS-like 1
chr14	32321832	32322011	39	*	Promoter (<=1kb)	32322019	32347820	25802	1	239017	ENSMUST00000022480.7	-8	ENSMUSG00000021913	Ogdhl	oxoglutarate dehydrogenase-like
chr5	110544468	110544647	47.7	*	Promoter (<=1kb)	110544355	110621375	77021	1	231605	ENSMUST00000040001.13	113	ENSMUSG00000033316	Galnt9	polypeptide N-acetylgalactosaminyltransferase 9
chr13	100210673	100210852	52.5	*	Downstream (<1kb)	100144063	100202092	58030	2	17948	ENSMUST00000117913.7	-8581	ENSMUSG00000078945	Naip2	NLR family, apoptosis inhibitory protein 2
chr5	37243458	37243637	48.5	*	Promoter (<=1kb)	37242734	37278163	35430	1	12933	ENSMUST00000201834.3	724	ENSMUSG00000029121	Crmp1	collapsin response mediator protein 1
chr15	78713087	78713266	13.5	*	Promoter (2-3kb)	78674557	78710779	36223	2	207393	ENSMUST00000229550.1	-2308	ENSMUSG00000043460	Elfn2	leucine rich repeat and fibronectin type III, extracellular 2
chr9	63151206	63151385	45.3	*	Promoter (2-3kb)	63138170	63148961	10792	2	207667	ENSMUST00000116613.8	-2245	ENSMUSG00000022245	Skor1	SKI family transcriptional corepressor 1
chr15	68430598	68430777	17.5	*	Distal Intergenic	68341208	68341289	82	2	387228	ENSMUST00000083503.1	-89309	ENSMUSG00000065437	Mir30d	microRNA 30d
chr9	4138974	4139153	11.1	*	Distal Intergenic	4294793	4309467	14675	2	67618	ENSMUST00000051589.8	170314	ENSMUSG00000025894	Aasdhppt	aminoadipate-semialdehyde dehydrogenase-phosphopantetheinyl transferase
chr9	108826938	108827117	97	*	Promoter (<=1kb)	108826320	108852969	26650	1	107934	ENSMUST00000213524.2	618	ENSMUSG00000023473	Celsr3	cadherin, EGF LAG seven-pass G-type receptor 3
chr18	64266582	64266761	21.5	*	Promoter (<=1kb)	64266808	64269908	3101	1	20451	ENSMUST00000129518.1	-47	ENSMUSG00000056812	St8sia3	ST8 alpha-N-acetyl-neuraminide alpha-2,8-sialyltransferase 3
chr9	74535044	74535223	19.1	*	Distal Intergenic	74274134	74283308	9175	1	546144	ENSMUST00000149439.1	260910	ENSMUSG00000044976	Wdr72	WD repeat domain 72
chr7	3447233	3447412	19.1	*	Distal Intergenic	3424662	3435163	10502	1	54378	ENSMUST00000108647.2	22571	ENSMUSG00000078815	Cacng6	calcium channel, voltage-dependent, gamma subunit 6
chr14	68125645	68125824	23.1	*	Promoter (<=1kb)	68119283	68124846	5564	2	18040	ENSMUST00000022638.5	-799	ENSMUSG00000022054	Nefm	neurofilament, medium polypeptide
chr6	48288139	48288318	17.5	*	Distal Intergenic	48374136	48395408	21273	2	100503622	ENSMUST00000181943.2	107090	ENSMUSG00000107875	Gm16630	predicted gene, 16630
chr19	30030359	30030538	70.8	*	Promoter (<=1kb)	30030513	30058812	28300	1	109113	ENSMUST00000134518.7	0	ENSMUSG00000024817	Uhrf2	ubiquitin-like, containing PHD and RING finger domains 2
chr1	99772361	99772540	19.9	*	Promoter (<=1kb)	99772765	100484849	712085	1	241175	ENSMUST00000086738.9	-225	ENSMUSG00000067028	Cntnap5b	contactin associated protein-like 5B
chr2	43613700	43613879	18.3	*	Intron (ENSMUST00000028223.8/70789, intron 8 of 13)	43599615	43606198	6584	1	70789	ENSMUST00000130968.1	14085	ENSMUSG00000026866	Kynu	kynureninase
chr1	132755344	132755523	11.1	*	Distal Intergenic	132599835	132741797	141963	2	269116	ENSMUST00000188307.1	-13547	ENSMUSG00000026442	Nfasc	neurofascin
chr11	93997122	93997301	12.7	*	Promoter (1-2kb)	93996103	94126085	129983	1	70834	ENSMUST00000041956.13	1019	ENSMUSG00000020859	Spag9	sperm associated antigen 9
chr10	71403704	71403883	27	*	Intron (ENSMUST00000141984.1/ENSMUST00000141984.1, intron 2 of 2)	71347843	71363880	16038	1	69718	ENSMUST00000141153.1	55861	ENSMUSG00000060733	Ipmk	inositol polyphosphate multikinase
chr14	104453970	104454149	11.1	*	Intron (ENSMUST00000228095.1/ENSMUST00000228095.1, intron 1 of 4)	104463973	104465365	1393	2	18996	ENSMUST00000139505.1	11216	ENSMUSG00000048349	Pou4f1	POU domain, class 4, transcription factor 1
chr19	23162555	23162734	17.5	*	Intron (ENSMUST00000036884.2/16601, intron 1 of 1)	23149431	23149551	121	1	100316672	ENSMUST00000116976.1	13124	ENSMUSG00000080626	Mir1192	microRNA 1192
chr11	118584930	118585109	148.7	*	Intron (ENSMUST00000117731.7/52897, intron 3 of 13)	118502842	118569910	67069	2	52897	ENSMUST00000136551.2	-15020	ENSMUSG00000025576	Rbfox3	RNA binding protein, fox-1 homolog (C. elegans) 3
chr11	68901441	68901620	22.3	*	Promoter (<=1kb)	68901610	68904510	2901	1	100034726	ENSMUST00000101014.8	0	ENSMUSG00000062353	Gm15772	ribosomal protein L26 pseudogene
chr2	146226608	146226787	25.4	*	Distal Intergenic	146221921	146225020	3100	1	53626	ENSMUST00000089257.5	4687	ENSMUSG00000068154	Insm1	insulinoma-associated 1
chr15	31430114	31430293	10.3	*	Distal Intergenic	31441211	31453737	12527	2	252967	ENSMUST00000110408.2	23444	ENSMUSG00000022236	Ropn1l	ropporin 1-like
chr3	152821315	152821494	49.3	*	3' UTR	152763381	152766524	3144	1	329777	ENSMUST00000160651.1	57934	ENSMUSG00000039047	Pigk	phosphatidylinositol glycan anchor biosynthesis, class K
chr13	74009409	74009588	20.7	*	Promoter (<=1kb)	74009419	74035753	26335	1	72948	ENSMUST00000022057.8	0	ENSMUSG00000021573	Tppp	tubulin polymerization promoting protein
chr15	80277669	80277848	40.6	*	Distal Intergenic	80287238	80398279	111042	1	239556	ENSMUST00000160424.7	-9390	ENSMUSG00000022416	Cacna1i	calcium channel, voltage-dependent, alpha 1I subunit
chr10	94305605	94305784	18.3	*	Distal Intergenic	94311949	94430897	118949	1	319880	ENSMUST00000147869.1	-6165	ENSMUSG00000020023	Tmcc3	transmembrane and coiled coil domains 3
chr9	64624637	64624816	25.4	*	Intron (ENSMUST00000093829.8/214058, intron 4 of 22)	64660459	64692405	31947	1	214058	ENSMUST00000124881.1	-35643	ENSMUSG00000036466	Megf11	multiple EGF-like-domains 11
chr2	136714205	136714384	137.6	*	Promoter (<=1kb)	136713478	136781351	67874	1	20614	ENSMUST00000110098.3	727	ENSMUSG00000027273	Snap25	synaptosomal-associated protein 25
chr12	42972859	42973038	37.4	*	Intron (ENSMUST00000220044.1/102636207, intron 1 of 1)	42966884	43015459	48576	2	102636207	ENSMUST00000220044.1	42421	ENSMUSG00000112407	Gm33340	predicted gene, 33340
chr13	58663407	58663586	11.9	*	Distal Intergenic	58581690	58610877	29188	2	114304	ENSMUST00000148396.1	-52530	ENSMUSG00000021553	Slc28a3	solute carrier family 28 (sodium-coupled nucleoside transporter), member 3
chr8	124434644	124434823	50.1	*	Promoter (<=1kb)	124369053	124434338	65286	2	209966	ENSMUST00000140012.7	-306	ENSMUSG00000050751	Pgbd5	piggyBac transposable element derived 5
chr11	116920800	116920979	9.54	*	Promoter (1-2kb)	116918863	116986948	68086	1	268510	ENSMUST00000103027.9	1937	ENSMUSG00000043857	Mgat5b	mannoside acetylglucosaminyltransferase 5, isoenzyme B
chr6	95223572	95223751	35	*	Distal Intergenic	95117984	95121797	3814	1	243574	ENSMUST00000145387.1	105588	ENSMUSG00000030031	Kbtbd8	kelch repeat and BTB (POZ) domain containing 8
chr5	148071945	148072124	29.4	*	Intron (ENSMUST00000085558.10/77521, intron 1 of 14)	148082888	148233624	150737	1	77521	ENSMUST00000149336.7	-10764	ENSMUSG00000029651	Mtus2	microtubule associated tumor suppressor candidate 2
chr2	180104552	180104731	66	*	Promoter (<=1kb)	180099465	180104488	5024	2	99296	ENSMUST00000056480.9	-64	ENSMUSG00000039059	Hrh3	histamine receptor H3
chr2	58566666	58566845	9.54	*	Promoter (<=1kb)	58446441	58566826	120386	2	11477	ENSMUST00000090935.8	0	ENSMUSG00000026836	Acvr1	activin A receptor, type 1
chr13	94878432	94878611	28.6	*	Promoter (2-3kb)	94875602	94885130	9529	1	18420	ENSMUST00000022195.11	2830	ENSMUSG00000021685	Otp	orthopedia homeobox
chr14	32159782	32159961	11.9	*	Promoter (<=1kb)	32159865	32179855	19991	1	27057	ENSMUST00000163336.7	0	ENSMUSG00000056234	Ncoa4	nuclear receptor coactivator 4
chr12	16653557	16653736	29.4	*	Promoter (<=1kb)	16653738	16660220	6483	1	18217	ENSMUST00000222957.1	-2	ENSMUSG00000020591	Ntsr2	neurotensin receptor 2
chr3	68064857	68065036	24.7	*	Promoter (<=1kb)	68064802	68626464	561663	1	30953	ENSMUST00000169909.9	55	ENSMUSG00000027777	Schip1	schwannomin interacting protein 1
chr12	5111416	5111595	14.3	*	Intron (ENSMUST00000020958.8/208439, intron 5 of 13)	4982052	4993758	11707	1	320817	ENSMUST00000220408.1	129364	ENSMUSG00000052812	Atad2b	ATPase family, AAA domain containing 2B
chr7	25306401	25306580	32.6	*	Promoter (<=1kb)	25306108	25316195	10088	1	330485	ENSMUST00000205639.2	293	ENSMUSG00000043843	Tmem145	transmembrane protein 145
chr18	25677513	25677692	13.5	*	Exon (ENSMUST00000224143.1/108013, exon 2 of 2)	25504220	25752692	248473	2	108013	ENSMUST00000225927.1	75000	ENSMUSG00000024268	Celf4	CUGBP, Elav-like family member 4
chr2	156677002	156677181	32.6	*	Intron (ENSMUST00000109567.9/228836, intron 2 of 12)	156700622	156763174	62553	1	228836	ENSMUST00000109568.9	-23441	ENSMUSG00000061689	Dlgap4	DLG associated protein 4
chrX	102700758	102700937	14.3	*	Distal Intergenic	102706890	102707635	746	2	668339	ENSMUST00000113610.2	6698	ENSMUSG00000079479	Gm9112	predicted gene 9112
chr3	56789380	56789559	42.1	*	Distal Intergenic	57292819	57293703	885	2	17112	ENSMUST00000196704.1	504144	ENSMUSG00000027800	Tm4sf1	transmembrane 4 superfamily member 1
chr4	44578744	44578923	18.3	*	Intron (ENSMUST00000014174.13/18507, intron 7 of 9)	44607491	44607568	78	2	100628590	ENSMUST00000175020.1	28645	ENSMUSG00000092761	Mir5120	microRNA 5120
chr1	193738968	193739147	15.9	*	Distal Intergenic	193507463	193507530	68	2	387201	ENSMUST00000083599.1	-231438	ENSMUSG00000065533	Mir205	microRNA 205
chr2	23035067	23035246	20.7	*	Intron (ENSMUST00000126112.7/11308, intron 1 of 9)	22940364	23040104	99741	2	11308	ENSMUST00000153931.7	4858	ENSMUSG00000058835	Abi1	abl-interactor 1
chr11	80312671	80312850	12.7	*	Intron (ENSMUST00000017836.7/246104, intron 2 of 8)	80319690	80324158	4469	1	246104	ENSMUST00000138846.1	-6840	ENSMUSG00000017692	Rhbdl3	rhomboid like 3
chr7	113369320	113369499	15.1	*	Promoter (<=1kb)	113315626	113369339	53714	2	68815	ENSMUST00000047091.13	0	ENSMUSG00000038187	Btbd10	BTB (POZ) domain containing 10
chr7	30295340	30295519	15.9	*	Promoter (1-2kb)	30297117	30299156	2040	1	76686	ENSMUST00000125935.1	-1598	ENSMUSG00000013921	Clip3	CAP-GLY domain containing linker protein 3
chr15	83924794	83924973	26.2	*	Intron (ENSMUST00000156187.7/77627, intron 19 of 31)	83866714	83919477	52764	2	77627	ENSMUST00000144169.7	-5317	ENSMUSG00000022441	Efcab6	EF-hand calcium binding domain 6
chr18	20916237	20916416	26.2	*	Distal Intergenic	20817223	20896093	78871	2	75964	ENSMUST00000225661.2	-20144	ENSMUSG00000033382	Trappc8	trafficking protein particle complex 8
chr18	25500525	25500704	15.9	*	Promoter (<=1kb)	25487268	25501239	13972	2	108013	ENSMUST00000226091.1	535	ENSMUSG00000024268	Celf4	CUGBP, Elav-like family member 4
chr5	24110214	24110393	34.2	*	Intron (ENSMUST00000030841.9/52323, intron 1 of 10)	24100648	24136003	35356	1	52323	ENSMUST00000199530.1	9566	ENSMUSG00000028986	Klhl7	kelch-like 7
chr2	70559625	70559804	39	*	Promoter (2-3kb)	70562042	70587136	25095	1	14415	ENSMUST00000130604.7	-2238	ENSMUSG00000070880	Gad1	glutamate decarboxylase 1
chr2	152081947	152082126	62	*	Promoter (<=1kb)	152081529	152095802	14274	1	545474	ENSMUST00000064061.3	418	ENSMUSG00000060257	Scrt2	scratch family zinc finger 2
chr6	32280748	32280927	8.75	*	Intron (ENSMUST00000115096.3/243743, intron 4 of 31)	32058141	32058621	481	1	76382	ENSMUST00000156267.1	222607	ENSMUSG00000029766	1700012A03Rik	RIKEN cDNA 1700012A03 gene
chr6	85498223	85498402	15.9	*	Intron (ENSMUST00000159062.7/330369, intron 1 of 12)	85469580	85502858	33279	2	330369	ENSMUST00000161546.1	4456	ENSMUSG00000047013	Fbxo41	F-box protein 41
chr9	119706799	119706978	30.2	*	Intron (ENSMUST00000084787.5/20264, intron 1 of 27)	119608456	119719032	110577	2	20264	ENSMUST00000084787.5	12054	ENSMUSG00000034533	Scn10a	sodium channel, voltage-gated, type X, alpha
chr2	3332894	3333073	29.4	*	Promoter (<=1kb)	3328949	3332643	3695	2	227522	ENSMUST00000062672.6	-251	ENSMUSG00000049950	Rpp38	ribonuclease P/MRP 38 subunit
chr11	40600578	40600757	25.4	*	Distal Intergenic	40680710	40685227	4518	2	108645	ENSMUST00000137797.1	84470	ENSMUSG00000042032	Mat2b	methionine adenosyltransferase II, beta
chr5	130363959	130364138	11.1	*	Distal Intergenic	130369455	130840174	470720	1	140904	ENSMUST00000086029.9	-5317	ENSMUSG00000060371	Caln1	calneuron 1
chr7	133637508	133637687	11.9	*	Promoter (<=1kb)	133637543	133672971	35429	1	214764	ENSMUST00000051169.12	0	ENSMUSG00000039990	Edrf1	erythroid differentiation regulatory factor 1
chr11	4763755	4763934	15.9	*	Downstream (1-2kb)	4736892	4746778	9887	2	192650	ENSMUST00000009219.2	-16977	ENSMUSG00000009075	Cabp7	calcium binding protein 7
chr8	69088514	69088693	29.4	*	Promoter (<=1kb)	69088646	69113711	25066	1	11966	ENSMUST00000006435.7	0	ENSMUSG00000006273	Atp6v1b2	ATPase, H+ transporting, lysosomal V1 subunit B2
chr5	27544750	27544929	11.1	*	Intron (ENSMUST00000071500.12/13483, intron 6 of 25)	27533777	27697025	163249	1	13483	ENSMUST00000134175.1	10973	ENSMUSG00000061576	Dpp6	dipeptidylpeptidase 6
chr8	21995279	21995458	15.1	*	Intron (ENSMUST00000006742.10/11979, intron 20 of 20)	21970596	21974041	3446	1	67929	ENSMUST00000017193.1	24683	ENSMUSG00000017049	Ccdc70	coiled-coil domain containing 70
chr9	108516947	108517126	105	*	Promoter (<=1kb)	108517087	108528873	11787	1	69232	ENSMUST00000195513.5	0	ENSMUSG00000006673	Qrich1	glutamine-rich 1
chr13	3537872	3538051	29.4	*	Promoter (<=1kb)	3538063	3567871	29809	1	14569	ENSMUST00000223396.1	-12	ENSMUSG00000021218	Gdi2	guanosine diphosphate (GDP) dissociation inhibitor 2
chr5	142694705	142694884	66	*	Promoter (2-3kb)	142692512	142712907	20396	1	243328	ENSMUST00000198728.4	2193	ENSMUSG00000050822	Slc29a4	solute carrier family 29 (nucleoside transporters), member 4
chr1	135616004	135616183	19.9	*	Intron (ENSMUST00000190298.7/215690, intron 1 of 30)	135434580	135585705	151126	2	215690	ENSMUST00000067414.12	-30299	ENSMUSG00000009418	Nav1	neuron navigator 1
chr3	40893905	40894084	14.3	*	Promoter (<=1kb)	40894145	40938138	43994	1	269423	ENSMUST00000159774.6	-61	ENSMUSG00000037818	Abhd18	abhydrolase domain containing 18
chr3	78825554	78825733	15.9	*	Distal Intergenic	79062516	79144977	82462	2	76089	ENSMUST00000118100.7	319244	ENSMUSG00000062232	Rapgef2	Rap guanine nucleotide exchange factor (GEF) 2
chr2	181314104	181314283	9.54	*	Promoter (<=1kb)	181306459	181314500	8042	2	20262	ENSMUST00000103045.3	217	ENSMUSG00000027581	Stmn3	stathmin-like 3
chr7	127070908	127071087	12.7	*	Exon (ENSMUST00000206939.1/ENSMUST00000206939.1, exon 2 of 2)	127050476	127087328	36853	2	69036	ENSMUST00000205559.1	16241	ENSMUSG00000049350	Zg16	zymogen granule protein 16
chr13	37994218	37994397	15.1	*	Promoter (<=1kb)	37971401	37994217	22817	2	107513	ENSMUST00000021864.7	-1	ENSMUSG00000021427	Ssr1	signal sequence receptor, alpha
chr12	102555130	102555309	47.7	*	Promoter (<=1kb)	102554986	102556406	1421	1	12652	ENSMUST00000220839.1	144	ENSMUSG00000021194	Chga	chromogranin A
chr8	86512977	86513156	23.9	*	Intron (ENSMUST00000129898.7/244562, intron 22 of 31)	86504583	86534747	30165	2	244562	ENSMUST00000156066.7	21591	ENSMUSG00000036872	Abcc12	ATP-binding cassette, sub-family C (CFTR/MRP), member 12
chr1	80340673	80340852	13.5	*	Promoter (<=1kb)	80264923	80340480	75558	2	26554	ENSMUST00000163119.7	-193	ENSMUSG00000004364	Cul3	cullin 3
chr15	98763156	98763335	74	*	Promoter (<=1kb)	98736634	98763211	26578	2	11842	ENSMUST00000053183.11	0	ENSMUSG00000051853	Arf3	ADP-ribosylation factor 3
chr12	82169252	82169431	10.3	*	Promoter (<=1kb)	82169320	82240674	71355	1	217692	ENSMUST00000220550.1	0	ENSMUSG00000042700	Sipa1l1	signal-induced proliferation-associated 1 like 1
chr19	45813833	45814012	28.6	*	Promoter (1-2kb)	45793349	45812291	18943	2	80906	ENSMUST00000086993.10	-1542	ENSMUSG00000025221	Kcnip2	Kv channel-interacting protein 2
chr11	103920758	103920937	108.9	*	Intron (ENSMUST00000103075.10/18195, intron 4 of 20)	103910557	103926151	15595	2	18195	ENSMUST00000140394.2	5214	ENSMUSG00000034187	Nsf	N-ethylmaleimide sensitive fusion protein
chr18	74608129	74608308	9.54	*	Intron (ENSMUST00000125882.7/17919, intron 4 of 4)	74633177	74644023	10847	1	17919	ENSMUST00000125751.1	-24869	ENSMUSG00000025885	Myo5b	myosin VB
chr2	153032312	153032491	151.9	*	Promoter (<=1kb)	153031852	153055775	23924	1	228787	ENSMUST00000037235.6	460	ENSMUSG00000042631	Xkr7	X-linked Kx blood group related 7
chr7	28338671	28338850	23.9	*	Promoter (<=1kb)	28314891	28338746	23856	2	20924	ENSMUST00000207563.1	0	ENSMUSG00000003435	Supt5	suppressor of Ty 5, DSIF elongation factor subunit
chr2	119108658	119108837	28.6	*	Distal Intergenic	119112793	119123846	11054	1	19361	ENSMUST00000140939.7	-3956	ENSMUSG00000027323	Rad51	RAD51 recombinase
chr19	6427212	6427391	24.7	*	Promoter (<=1kb)	6427923	6532511	104589	1	18190	ENSMUST00000235714.1	-532	ENSMUSG00000033768	Nrxn2	neurexin II
chr17	29362103	29362282	13.5	*	Promoter (1-2kb)	29360973	29367406	6434	1	26382	ENSMUST00000234163.1	1130	ENSMUSG00000024013	Fgd2	FYVE, RhoGEF and PH domain containing 2
chr14	45812725	45812904	24.7	*	Intron (ENSMUST00000131006.1/ENSMUST00000131006.1, intron 1 of 3)	45593174	45658143	64970	2	114874	ENSMUST00000051310.12	-154582	ENSMUSG00000037697	Ddhd1	DDHD domain containing 1
chr7	113219466	113219645	10.3	*	Intron (ENSMUST00000047321.8/11865, intron 1 of 19)	113207557	113314126	106570	1	11865	ENSMUST00000210238.1	11909	ENSMUSG00000055116	Arntl	aryl hydrocarbon receptor nuclear translocator-like
chr7	30346710	30346889	31.8	*	Distal Intergenic	30355489	30362772	7284	2	233067	ENSMUST00000046351.6	15883	ENSMUSG00000036957	Lrfn3	leucine rich repeat and fibronectin type III domain containing 3
chr5	14360520	14360699	16.7	*	Distal Intergenic	14514918	14795993	281076	1	26875	ENSMUST00000182407.7	-154219	ENSMUSG00000061601	Pclo	piccolo (presynaptic cytomatrix protein)
chr11	79593629	79593808	33.4	*	Promoter (2-3kb)	79591212	79698023	106812	1	268451	ENSMUST00000017783.12	2417	ENSMUSG00000017639	Rab11fip4	RAB11 family interacting protein 4 (class II)
chr1	193036068	193036247	35.8	*	Promoter (<=1kb)	192891233	193035775	144543	2	329324	ENSMUST00000215093.1	-293	ENSMUSG00000016200	Syt14	synaptotagmin XIV
chr8	22975269	22975448	19.1	*	Promoter (<=1kb)	22975136	23148307	173172	1	11733	ENSMUST00000117270.8	133	ENSMUSG00000031543	Ank1	ankyrin 1, erythroid
chr9	34837817	34837996	56.5	*	Intron (ENSMUST00000115148.8/67703, intron 2 of 16)	35016452	35030876	14425	1	67703	ENSMUST00000188658.1	-178456	ENSMUSG00000032036	Kirrel3	kirre like nephrin family adhesion molecule 3
chr11	115336225	115336404	13.5	*	Promoter (1-2kb)	115334734	115346926	12193	1	69602	ENSMUST00000019006.4	1491	ENSMUSG00000018862	Otop3	otopetrin 3
chr2	158728048	158728227	9.54	*	Intron (ENSMUST00000129902.1/228852, intron 3 of 10)	158696135	158766334	70200	1	228852	ENSMUST00000145073.1	31913	ENSMUSG00000037754	Ppp1r16b	protein phosphatase 1, regulatory subunit 16B
chr16	10501905	10502084	37.4	*	Exon (ENSMUST00000230395.1/12265, exon 2 of 19)	10489783	10492234	2452	1	12265	ENSMUST00000230392.1	12122	ENSMUSG00000022504	Ciita	class II transactivator
chr7	141959232	141959411	22.3	*	Intron (ENSMUST00000078200.11/75770, intron 1 of 18)	141950086	142004247	54162	1	75770	ENSMUST00000174499.7	9146	ENSMUSG00000053046	Brsk2	BR serine/threonine kinase 2
chr9	25252366	25252545	16.7	*	Promoter (<=1kb)	25252439	25308571	56133	1	235072	ENSMUST00000115272.8	0	ENSMUSG00000001833	Sept7	septin 7
chr11	81486488	81486667	7.95	*	Intron (ENSMUST00000066197.6/11418, intron 1 of 9)	81572655	81573473	819	2	237880	ENSMUST00000117522.1	86806	NA	1700071K01Rik	RIKEN cDNA 1700071K01 gene
chr4	155859412	155859591	31.8	*	3' UTR	155859268	155863362	4095	2	83771	ENSMUST00000030949.3	3771	ENSMUSG00000029072	Tas1r3	taste receptor, type 1, member 3
chr3	86142599	86142778	23.1	*	Promoter (<=1kb)	86137940	86142702	4763	2	20091	ENSMUST00000029722.6	0	ENSMUSG00000028081	Rps3a1	ribosomal protein S3A1
chr4	9269419	9269598	23.9	*	Promoter (<=1kb)	9269347	9281432	12086	1	74438	ENSMUST00000141734.1	72	ENSMUSG00000041216	Clvs1	clavesin 1
chr1	151390107	151390286	11.9	*	Intron (ENSMUST00000064771.11/66875, intron 14 of 19)	151379392	151384516	5125	2	66875	ENSMUST00000139244.1	-5591	ENSMUSG00000052748	Swt1	SWT1 RNA endoribonuclease homolog (S. cerevisiae)
chr13	24281038	24281217	14.3	*	Promoter (<=1kb)	24012659	24280795	268137	2	68732	ENSMUST00000072889.11	-243	ENSMUSG00000021338	Carmil1	capping protein regulator and myosin 1 linker 1
chr11	54303143	54303322	34.2	*	Promoter (<=1kb)	54303798	54364756	60959	1	216739	ENSMUST00000093106.11	-476	ENSMUSG00000020333	Acsl6	acyl-CoA synthetase long-chain family member 6
chr5	139979061	139979240	35.8	*	Distal Intergenic	139908474	139971050	62577	1	243312	ENSMUST00000198608.1	70587	ENSMUSG00000048988	Elfn1	leucine rich repeat and fibronectin type III, extracellular 1
chr6	28982487	28982666	46.9	*	Intron (ENSMUST00000164104.2/ENSMUST00000164104.2, intron 1 of 1)	29022619	29022691	73	1	387237	ENSMUST00000083535.1	-39953	ENSMUSG00000065469	Mir129-1	microRNA 129-1
chr11	118927194	118927373	23.1	*	Distal Intergenic	118491155	118911597	420443	2	52897	ENSMUST00000069343.11	-15597	ENSMUSG00000025576	Rbfox3	RNA binding protein, fox-1 homolog (C. elegans) 3
chr5	127617319	127617498	21.5	*	Promoter (<=1kb)	127595664	127617416	21753	2	100561	ENSMUST00000031367.14	0	ENSMUSG00000029416	Slc15a4	solute carrier family 15, member 4
chr17	65370169	65370348	20.7	*	Intron (ENSMUST00000233328.1/381107, intron 11 of 12)	65378996	65436395	57400	2	381107	ENSMUST00000233493.1	66047	ENSMUSG00000045036	Tmem232	transmembrane protein 232
chr5	115731390	115731569	90.7	*	Promoter (<=1kb)	115724464	115731428	6965	2	75665	ENSMUST00000148840.1	0	ENSMUSG00000041609	Bicdl1	BICD family like cargo adaptor 1
chr8	106135376	106135555	8.75	*	Promoter (<=1kb)	106135400	106138100	2701	1	69771	ENSMUST00000137995.7	0	NA	1810019D21Rik	RIKEN cDNA 1810019D21 gene
chr5	28955126	28955305	29.4	*	Distal Intergenic	29195992	29203135	7144	1	56874	ENSMUST00000160888.7	-240687	ENSMUSG00000029130	Rnf32	ring finger protein 32
chr19	41661098	41661277	54.1	*	Intron (ENSMUST00000169141.7/20562, intron 4 of 35)	41604369	41608530	4162	2	20562	ENSMUST00000169416.1	-52568	ENSMUSG00000025020	Slit1	slit guidance ligand 1
chr2	163889541	163889720	34.2	*	Intron (ENSMUST00000044734.2/241770, intron 1 of 5)	163859751	163918683	58933	2	241770	ENSMUST00000044734.2	28963	ENSMUSG00000035226	Rims4	regulating synaptic membrane exocytosis 4
chr4	151186486	151186665	19.9	*	Intron (ENSMUST00000169423.8/100072, intron 6 of 24)	151086039	151139584	53546	2	100072	ENSMUST00000143434.1	-46902	ENSMUSG00000014592	Camta1	calmodulin binding transcription activator 1
chr9	69856699	69856878	22.3	*	Distal Intergenic	69761146	69830199	69054	1	319970	ENSMUST00000180914.1	95553	ENSMUSG00000097623	B230323A14Rik	RIKEN cDNA B230323A14 gene
chr2	165239620	165239799	32.6	*	Distal Intergenic	165111507	165234853	123347	2	104010	ENSMUST00000065438.12	-4767	ENSMUSG00000053166	Cdh22	cadherin 22
chr5	37009823	37010002	15.1	*	Distal Intergenic	37028335	37091447	63113	1	76071	ENSMUST00000173836.7	-18333	ENSMUSG00000063646	Jakmip1	janus kinase and microtubule interacting protein 1
chr6	89614680	89614859	10.3	*	Distal Intergenic	89383151	89595652	212502	2	66098	ENSMUST00000032172.13	-19028	ENSMUSG00000030086	Chchd6	coiled-coil-helix-coiled-coil-helix domain containing 6
chr16	87495875	87496054	9.54	*	Promoter (<=1kb)	87495999	87503828	7830	1	414095	ENSMUST00000176296.1	0	ENSMUSG00000093606	B130034C11Rik	RIKEN cDNA B130034C11 gene
chr11	77488780	77488959	31.8	*	Promoter (<=1kb)	77470485	77489666	19182	2	268445	ENSMUST00000037593.13	707	ENSMUSG00000037907	Ankrd13b	ankyrin repeat domain 13b
chr5	24357548	24357727	64.4	*	Distal Intergenic	24319589	24351604	32016	2	16511	ENSMUST00000036092.9	-5944	ENSMUSG00000038319	Kcnh2	potassium voltage-gated channel, subfamily H (eag-related), member 2
chr6	113282010	113282189	26.2	*	Promoter (<=1kb)	113282307	113305569	23263	1	211232	ENSMUST00000041203.5	-118	ENSMUSG00000030270	Cpne9	copine family member IX
chr10	61023520	61023699	22.3	*	Distal Intergenic	61031303	61038080	6778	1	327760	ENSMUST00000177492.1	-7604	ENSMUSG00000093568	Gm20611	predicted gene 20611
chr1	34579612	34579791	49.3	*	Promoter (<=1kb)	34579657	34590944	11288	1	211383	ENSMUST00000052670.10	0	ENSMUSG00000045174	Amer3	APC membrane recruitment 3
chr15	11037847	11038026	9.54	*	Promoter (<=1kb)	11033717	11037991	4275	2	239336	ENSMUST00000058007.6	0	ENSMUSG00000060735	Rxfp3	relaxin family peptide receptor 3
chr8	87087586	87087765	54.1	*	Distal Intergenic	87169747	87199839	30093	2	100038706	ENSMUST00000183718.7	112074	ENSMUSG00000099207	Gm10637	predicted gene 10637
chr11	33163035	33163214	15.9	*	Promoter (<=1kb)	33152287	33163206	10920	2	18148	ENSMUST00000075641.9	0	ENSMUSG00000057113	Npm1	nucleophosmin 1
chr1	120331918	120332097	38.2	*	Distal Intergenic	120340582	120343174	2593	1	226359	ENSMUST00000037286.9	-8485	ENSMUSG00000036907	C1ql2	complement component 1, q subcomponent-like 2
chr1	124845711	124845890	24.7	*	Promoter (<=1kb)	123332142	124846039	1513898	2	269109	ENSMUST00000239072.1	149	ENSMUSG00000036815	Dpp10	dipeptidylpeptidase 10
chr6	139010583	139010762	8.75	*	Distal Intergenic	139315597	139322576	6980	2	70962	ENSMUST00000204038.1	311814	ENSMUSG00000108128	4922502N22Rik	RIKEN cDNA 4922502N22 gene
chr8	70777216	70777395	9.54	*	Promoter (<=1kb)	70776815	70777823	1009	1	72093	ENSMUST00000191396.1	401	NA	2010320M18Rik	RIKEN cDNA 2010320M18 gene
chr4	133614564	133614743	18.3	*	Promoter (<=1kb)	133613316	133615342	2027	2	503610	ENSMUST00000138639.1	599	ENSMUSG00000037553	Zdhhc18	zinc finger, DHHC domain containing 18
chr10	6788754	6788933	33.4	*	Promoter (<=1kb)	6788809	6830639	41831	1	18390	ENSMUST00000105602.7	0	ENSMUSG00000000766	Oprm1	opioid receptor, mu 1
chr2	165160567	165160746	42.1	*	Intron (ENSMUST00000124728.1/ENSMUST00000124728.1, intron 1 of 4)	165112327	165181459	69133	2	104010	ENSMUST00000138643.1	20713	ENSMUSG00000053166	Cdh22	cadherin 22
chr6	91515919	91516098	12.7	*	Promoter (<=1kb)	91515928	91522625	6698	1	67678	ENSMUST00000040607.5	0	ENSMUSG00000034192	Lsm3	LSM3 homolog, U6 small nuclear RNA and mRNA degradation associated
chr11	105320034	105320213	19.1	*	Intron (ENSMUST00000126931.1/17534, intron 1 of 2)	105329052	105332299	3248	1	17534	ENSMUST00000142905.1	-8839	ENSMUSG00000020695	Mrc2	mannose receptor, C type 2
chr5	113553563	113553742	16.7	*	Exon (ENSMUST00000181650.1/ENSMUST00000181650.1, exon 2 of 2)	113570919	113589718	18800	1	320916	ENSMUST00000181294.1	-17177	ENSMUSG00000063430	Wscd2	WSC domain containing 2
chr5	137030179	137030358	142.4	*	Promoter (<=1kb)	137030295	137033351	3057	1	381677	ENSMUST00000041543.8	0	ENSMUSG00000037428	Vgf	VGF nerve growth factor inducible
chr13	78171344	78171523	23.1	*	Intron (ENSMUST00000224734.1/ENSMUST00000224734.1, intron 1 of 3)	78189872	78190443	572	2	13865	ENSMUST00000135284.1	18920	ENSMUSG00000069171	Nr2f1	nuclear receptor subfamily 2, group F, member 1
chr4	83306941	83307120	15.9	*	Intron (ENSMUST00000102823.9/69863, intron 1 of 19)	83259198	83324189	64992	2	69863	ENSMUST00000030205.13	17069	ENSMUSG00000038172	Ttc39b	tetratricopeptide repeat domain 39B
chr10	91384416	91384595	12.7	*	Distal Intergenic	91208258	91220642	12385	2	102633753	ENSMUST00000216311.1	-163774	ENSMUSG00000111544	4930534H03Rik	RIKEN cDNA 4930534H03 gene
chr14	36853004	36853183	12.7	*	Distal Intergenic	36879570	36886360	6791	2	72972	ENSMUST00000182558.1	33177	ENSMUSG00000058690	Ccser2	coiled-coil serine rich 2
chr11	78497145	78497324	23.1	*	Promoter (<=1kb)	78472330	78497458	25129	2	237868	ENSMUST00000108287.9	134	ENSMUSG00000050132	Sarm1	sterile alpha and HEAT/Armadillo motif containing 1
chr2	143451782	143451961	9.54	*	Distal Intergenic	143537970	143545977	8008	2	378776	ENSMUST00000156780.1	94016	ENSMUSG00000086171	Pcsk2os1	proprotein convertase subtilisin/kexin type 2, opposite strand 1
chr14	66161483	66161662	9.54	*	Promoter (<=1kb)	66153267	66160678	7412	2	19229	ENSMUST00000136216.7	-805	ENSMUSG00000059456	Ptk2b	PTK2 protein tyrosine kinase 2 beta
chr11	106007903	106008082	36.6	*	Promoter (<=1kb)	106008124	106034107	25984	1	192775	ENSMUST00000106903.7	-42	ENSMUSG00000001901	Kcnh6	potassium voltage-gated channel, subfamily H (eag-related), member 6
chr8	84947248	84947427	126.4	*	Promoter (<=1kb)	84946991	84956603	9613	1	234542	ENSMUST00000109740.8	257	ENSMUSG00000048617	Rtbdn	retbindin
chr10	29146941	29147120	58.1	*	Promoter (<=1kb)	29147335	29180980	33646	1	67412	ENSMUST00000213243.1	-215	ENSMUSG00000038916	Soga3	SOGA family member 3
chr3	94477958	94478137	8.75	*	Promoter (<=1kb)	94478295	94485318	7024	1	78784	ENSMUST00000199884.4	-158	ENSMUSG00000028137	Celf3	CUGBP, Elav-like family member 3
chr11	33148546	33148725	17.5	*	Promoter (1-2kb)	33117430	33147400	29971	2	14172	ENSMUST00000020507.7	-1146	ENSMUSG00000057967	Fgf18	fibroblast growth factor 18
chr7	45366053	45366232	27	*	Promoter (<=1kb)	45366163	45367948	1786	1	50994	ENSMUST00000211463.1	0	ENSMUSG00000091510	Mtag2	metastasis associated gene 2
chr17	33629005	33629184	11.9	*	Promoter (<=1kb)	33629090	33631716	2627	1	328801	ENSMUST00000166627.7	0	ENSMUSG00000073423	Zfp414	zinc finger protein 414
chr5	135843565	135843744	42.1	*	Exon (ENSMUST00000131896.1/ENSMUST00000131896.1, exon 2 of 2)	135854414	135857509	3096	1	58212	ENSMUST00000135615.1	-10670	ENSMUSG00000039860	Srrm3	serine/arginine repetitive matrix 3
chr2	28916120	28916299	135.2	*	Promoter (<=1kb)	28907679	28916412	8734	2	54422	ENSMUST00000050776.8	113	ENSMUSG00000026805	Barhl1	BarH like homeobox 1
chr15	102625394	102625573	19.9	*	Promoter (<=1kb)	102528636	102625450	96815	2	223922	ENSMUST00000184616.7	0	ENSMUSG00000099083	Atf7	activating transcription factor 7
chr4	46992927	46993106	38.2	*	Promoter (1-2kb)	46662305	46991873	329569	2	242425	ENSMUST00000107749.3	-1054	ENSMUSG00000039809	Gabbr2	gamma-aminobutyric acid (GABA) B receptor, 2
chr2	60209769	60209948	48.5	*	Promoter (<=1kb)	60076830	60209839	133010	2	407823	ENSMUST00000144893.1	0	ENSMUSG00000026987	Baz2b	bromodomain adjacent to zinc finger domain, 2B
chr1	93272618	93272797	46.9	*	Promoter (1-2kb)	93274431	93282317	7887	1	208777	ENSMUST00000165843.1	-1634	ENSMUSG00000047793	Sned1	sushi, nidogen and EGF-like domains 1
chr18	66561028	66561207	14.3	*	Distal Intergenic	66504181	66508292	4112	1	100503565	ENSMUST00000236603.1	56847	ENSMUSG00000118376	Gm9926	predicted gene 9926
chr15	25118112	25118291	27.8	*	Intron (ENSMUST00000226274.1/ENSMUST00000226274.1, intron 3 of 6)	25364857	25413698	48842	2	70350	ENSMUST00000228597.1	295407	ENSMUSG00000045763	Basp1	brain abundant, membrane attached signal protein 1
chr5	30588001	30588180	18.3	*	Promoter (<=1kb)	30588170	30625271	37102	1	16527	ENSMUST00000066295.3	0	ENSMUSG00000049265	Kcnk3	potassium channel, subfamily K, member 3
chr1	155722257	155722436	25.4	*	Intron (ENSMUST00000027740.13/16872, intron 2 of 5)	155698031	155742027	43997	2	16872	ENSMUST00000027740.13	19591	ENSMUSG00000026468	Lhx4	LIM homeobox protein 4
chr11	87957185	87957364	39.8	*	Distal Intergenic	87979525	87984012	4488	2	68097	ENSMUST00000178105.2	26648	ENSMUSG00000020483	Dynll2	dynein light chain LC8-type 2
chr2	31924860	31925039	19.1	*	Promoter (<=1kb)	31925057	31925695	639	1	23928	ENSMUST00000135995.1	-18	ENSMUSG00000026840	Lamc3	laminin gamma 3
chr3	96696307	96696486	38.2	*	Promoter (<=1kb)	96696384	96705962	9579	1	229615	ENSMUST00000107076.9	0	ENSMUSG00000028101	Pias3	protein inhibitor of activated STAT 3
chr11	58323021	58323200	26.2	*	Promoter (<=1kb)	58315216	58323113	7898	2	319475	ENSMUST00000108829.7	0	ENSMUSG00000049755	Zfp672	zinc finger protein 672
chr17	28575586	28575765	48.5	*	Promoter (<=1kb)	28575641	28585081	9441	1	328789	ENSMUST00000232862.1	0	ENSMUSG00000062252	Lhfpl5	lipoma HMGIC fusion partner-like 5
chr2	93071802	93071981	70	*	Distal Intergenic	93012627	93046167	33541	2	100042784	ENSMUST00000147339.2	-25635	ENSMUSG00000075028	Prdm11	PR domain containing 11
chr8	86639098	86639277	15.9	*	Intron (ENSMUST00000034141.15/66887, intron 6 of 14)	86631397	86665841	34445	1	66887	ENSMUST00000124911.1	7701	ENSMUSG00000047866	Lonp2	lon peptidase 2, peroxisomal
