# Supplementary material for: A conserved YAP/Notch/REST network controls the neuroendocrine cell fate in the lungs
Source: Nat Commun. 2022 May 16;13:2690. doi: 10.1038/s41467-022-30416-2 (PMC9110333; doi:10.1038/s41467-022-30416-2)
Supplement: Supplementary file 7 — Supplementary Data 4 [file 41467_2022_30416_MOESM7_ESM.xlsx]

## Sheet: Suppl Data 4 Readme
Supplementary Data 4: Differential gene analysis comparing REST-overexpressing to control KP1 mouse SCLC cells at 48 hours and 5 days timepoints determined by RNA-seq.
	Gene lists for 48hrs and 5days timepoints are listed in separate tabs (see tab names).
	"WholeList" tabs includes all genes not filtered by fold change or p-adj values
	The other tabs are filtered by p-adj value less than 0.05 and either up or down regulated by 2 fold. Wald test with Benjamini-Hochberg corrections.

## Sheet: 48hrs=WholeList
gene_id	log2FoldChange	pvalue	padj
Rest	3.96494	5.28236e-208	8.23731e-204
Scg3	-2.65365	4.80667e-149	3.74776e-145
Pax5	-2.51217	8.24783e-133	4.28722e-129
St8sia3	-2.79935	9.47047e-132	3.69206e-128
Gdap1	-2.40793	1.9668e-115	6.13406e-112
Chgb	-2.65762	1.53818e-111	3.99773e-108
Celf4	-2.23184	7.8377e-110	1.74602e-106
Gng4	-2.43746	1.12307e-99	2.18914e-96
Srrm4	-2.39472	1.04392e-98	1.80876e-95
Chga	-2.27749	1.31463e-95	2.05004e-92
Rab3c	-2.09073	5.97546e-90	8.47103e-87
Syt4	-2.35069	1.22593e-86	1.59309e-83
Trim67	-2.09225	2.47836e-84	2.97289e-81
Gria2	-1.83688	4.70031e-84	5.23547e-81
Unc79	-1.86064	1.2847e-77	1.26405e-74
Bsn	-2.17371	1.29696e-77	1.26405e-74
Ina	-1.72045	1.13256e-72	1.03889e-69
Disp2	-1.99195	9.35575e-70	8.1052e-67
Srrm3	-1.99873	1.31884e-64	1.08242e-61
Nrsn1	-2.102	8.87333e-64	6.91853e-61
Elavl3	-1.40639	2.10022e-62	1.55957e-59
Unc13a	-1.98842	5.5253e-62	3.91643e-59
Smpd3	-1.88816	5.03779e-59	3.41562e-56
Lrp11	-1.69561	9.50488e-59	6.1758e-56
Ptprn	-1.98971	2.65999e-56	1.65919e-53
Slc7a14	-1.87328	4.85639e-54	2.91271e-51
Rundc3a	-1.80695	2.67854e-53	1.54701e-50
Soga3	-1.48755	4.2123e-52	2.34595e-49
Gprin1	-1.75672	5.00912e-52	2.69352e-49
Pclo	-1.69631	7.11206e-52	3.69685e-49
Cacng2	-1.89823	2.41002e-51	1.21232e-48
Ptprn2	-1.83099	3.8927e-51	1.89696e-48
Pcsk2	-1.7496	4.52319e-51	2.13741e-48
Sez6	-1.84985	9.86618e-51	4.52509e-48
Cplx1	-1.86753	1.34647e-50	5.9991e-48
Resp18	-1.88163	5.06374e-47	2.19344e-44
Stxbp5l	-1.53982	6.1982e-46	2.61229e-43
Maneal	-1.5901	1.30984e-45	5.37516e-43
Nrxn1	-1.52221	1.36449e-45	5.45585e-43
Stmn3	-1.68868	2.1484e-44	8.37552e-42
Pcsk1	-1.37299	3.07135e-44	1.16816e-41
Elovl2	-1.60381	4.53346e-44	1.68321e-41
Gdap1l1	-1.70405	4.78545e-44	1.73545e-41
Phyhipl	-1.57191	6.95417e-44	2.46462e-41
Crmp1	-1.34638	1.52395e-42	5.281e-40
Ptpro	-1.71197	4.23994e-42	1.43734e-39
Cacna1b	-1.64989	6.32711e-42	2.09925e-39
Gnao1	-1.41146	3.75189e-41	1.21889e-38
Gabrb3	-1.24932	7.92168e-41	2.52103e-38
Cntnap5b	-1.65139	1.0225e-38	3.18897e-36
Bex2	-1.22364	2.87025e-38	8.77622e-36
Kcnc1	-1.52363	1.60798e-37	4.82209e-35
Syn1	-1.56269	4.48422e-37	1.31938e-34
Galnt9	-1.48978	3.98003e-34	1.14934e-31
Grin1	-1.50571	2.40597e-33	6.82158e-31
Bche	1.14947	1.20289e-32	3.34961e-30
Tnr	-1.41437	2.54291e-31	6.95685e-29
PCDHA9	-1.14086	2.26566e-30	6.09151e-28
Ttc9b	-1.40064	9.17329e-30	2.42455e-27
Fstl5	-1.30735	1.40261e-29	3.64539e-27
Clca4	0.937948	1.46954e-29	3.75672e-27
Nabp2	-1.11948	1.84928e-29	4.65124e-27
Trim9	-1.37301	4.34381e-29	1.0752e-26
Scrt1	-1.38682	1.27852e-28	3.1152e-26
E130309D14Rik	-1.34135	1.73817e-28	4.17001e-26
Ric3	-1.08244	3.03374e-28	7.16791e-26
Ncan	-1.20866	3.91832e-28	9.11974e-26
Celf5	-1.15371	4.34648e-28	9.9675e-26
Rtn2	-1.35382	1.53206e-27	3.46245e-25
Tcerg1l	-1.32197	2.08467e-27	4.64404e-25
Madd	-1.05321	2.27142e-27	4.9888e-25
Rgs7	-1.34185	2.99821e-27	6.49362e-25
Sez6l2	-1.30482	3.94625e-27	8.42985e-25
Scg5	-1.25645	8.33026e-27	1.75543e-24
Xkr7	-1.29244	1.7268e-25	3.59035e-23
Celf6	-1.2428	2.4072e-25	4.9392e-23
Atp2b2	-1.08344	2.7925e-25	5.65536e-23
Snap25	-1.15205	8.63857e-25	1.72705e-22
Col4a1	1.25316	1.25677e-24	2.48077e-22
Ap3b2	-1.16262	1.35405e-24	2.63938e-22
Clvs1	-1.25356	1.64374e-24	3.1645e-22
Nxph1	-1.07136	2.93147e-24	5.57479e-22
Nefm	-1.24293	8.81754e-24	1.65664e-21
Syp	-1.20575	5.33418e-23	9.90253e-21
Mapk8ip1	-1.00749	2.35623e-22	4.32272e-20
Nell2	-1.12341	2.65885e-22	4.82118e-20
Kcnq2	-1.11578	9.33795e-22	1.67375e-19
Grik3	-0.861467	3.44715e-21	6.10851e-19
Scg2	-1.01267	9.3077e-21	1.63083e-18
Grin3a	-0.950238	1.78252e-20	3.08851e-18
Parp6	-0.836204	8.13859e-20	1.39465e-17
Gnptg	-1.04435	9.20263e-20	1.55985e-17
Iqsec3	-1.10317	1.10948e-19	1.86035e-17
Npas4	-1.0778	1.17138e-19	1.94325e-17
Atp6v0a1	-0.936271	2.27784e-19	3.73901e-17
Kcnj6	-1.10638	2.5387e-19	4.12381e-17
Gabbr2	-1.09067	3.9692e-19	6.38101e-17
Cntnap5a	-1.11003	4.29543e-19	6.83499e-17
Pex5l	-0.672768	4.53605e-19	7.14496e-17
Atl1	-1.05394	7.43673e-19	1.15968e-16
Kcnh8	-1.09754	1.01025e-18	1.55978e-16
Napb	-0.952047	1.29766e-18	1.98389e-16
Phf21b	-1.05913	6.98583e-18	1.05764e-15
Tmem178b	-0.964317	8.60015e-18	1.28953e-15
Ddx25	-1.06801	8.96787e-18	1.33186e-15
Ntsr2	-1.03727	2.14182e-17	3.1509e-15
Sarm1	-1.05632	2.22283e-17	3.23951e-15
9330159F19Rik	-0.98719	2.59385e-17	3.74523e-15
Kcnk3	-1.03145	2.70942e-17	3.87622e-15
Tmem28	-1.05206	2.91268e-17	4.12912e-15
Fam155a	-0.987043	4.04937e-17	5.68882e-15
Tbc1d30	-1.0384	5.85868e-17	8.15716e-15
Dlgap1	-0.944849	8.51406e-17	1.17494e-14
Tubb3	-0.988967	9.32112e-17	1.27503e-14
Neurod4	-0.839787	2.45323e-16	3.32658e-14
Camk2n2	-0.914214	2.91441e-16	3.91787e-14
Rims3	-0.78288	3.3088e-16	4.41004e-14
Ankrd13b	-0.923831	4.89746e-16	6.47212e-14
Kcnh4	-0.939692	7.592e-16	9.94871e-14
Mmp24	-0.847149	9.68556e-16	1.25864e-13
Mapk8ip2	-0.886639	3.36646e-15	4.33856e-13
Elavl2	-0.720763	5.27514e-15	6.74266e-13
Letmd1	-0.853996	5.85107e-15	7.41801e-13
Lhfpl4	-0.849284	7.49937e-15	9.43106e-13
Pcdhb6	-0.911342	9.93992e-15	1.24003e-12
Lin28a	-0.685885	1.57388e-14	1.94787e-12
Ifih1	0.94201	2.03083e-14	2.49361e-12
Cntnap2	-0.943475	3.28477e-14	4.00178e-12
Nyap2	-0.892984	3.42687e-14	4.14253e-12
Astn2	-0.933876	5.0049e-14	6.00357e-12
Tmem179	-0.831943	6.79264e-14	8.08584e-12
Tmem145	-0.754566	6.92789e-14	8.18436e-12
Slit1	-0.75992	1.05565e-13	1.23772e-11
Bai1	-0.911222	2.64363e-13	3.07647e-11
Brsk2	-0.850158	4.20674e-13	4.85925e-11
Brinp1	-0.838566	5.62995e-13	6.45541e-11
Onecut2	-0.759202	6.2558e-13	7.12065e-11
Cecr6	-0.793154	1.07259e-12	1.21203e-10
Cdh22	-0.890666	1.17905e-12	1.32275e-10
Cplx2	-0.611264	1.53221e-12	1.70666e-10
Dner	-0.653252	1.83823e-12	2.03301e-10
Kcnc3	-0.851389	2.80837e-12	3.08406e-10
Rgs20	-0.655568	3.02162e-12	3.29504e-10
Ctnna2	-0.635791	3.59024e-12	3.88793e-10
Nrxn3	-0.773214	3.91557e-12	4.211e-10
Mgat5b	-0.856914	8.20566e-12	8.76431e-10
Rbfox1	-0.7692	1.66621e-11	1.76754e-09
Asphd1	-0.74858	2.58088e-11	2.71934e-09
Clca1	0.752368	4.1074e-11	4.29871e-09
Gm10240	0.645176	5.76675e-11	5.95541e-09
Gm13370	0.645176	5.76675e-11	5.95541e-09
Ppm1e	-0.61231	7.40562e-11	7.59759e-09
Pcdha8	-0.797608	8.13002e-11	8.28624e-09
Galnt13	-0.713784	1.18061e-10	1.19548e-08
Car10	-0.799623	1.56408e-10	1.57356e-08
Fam78b	-0.762499	1.74963e-10	1.74896e-08
Cbln4	-0.608794	1.78006e-10	1.76804e-08
Dnajc6	-0.793184	1.89287e-10	1.86819e-08
Alg2	-0.539856	1.90905e-10	1.87231e-08
Mast1	-0.789815	1.92625e-10	1.87737e-08
Cdk5r2	-0.769004	2.08323e-10	2.01776e-08
Amer3	-0.551614	2.15113e-10	2.07066e-08
Myt1	-0.781537	2.31356e-10	2.21335e-08
St18	-0.692296	3.07943e-10	2.92809e-08
Gpr158	-0.566004	3.17362e-10	2.99936e-08
Gopc	0.736179	3.74112e-10	3.5144e-08
Epb4.1l4a	0.571294	3.77537e-10	3.52533e-08
Pcdha5	-0.780448	3.80622e-10	3.53299e-08
Scrt2	-0.66116	4.88626e-10	4.50866e-08
Ppp2r2c	-0.529197	5.07825e-10	4.65825e-08
Phactr1	-0.764105	5.61419e-10	5.11975e-08
Sema3d	0.746946	6.88515e-10	6.24227e-08
Cacng5	-0.756915	8.50393e-10	7.66534e-08
Map1b	-0.564029	1.12129e-09	1.00491e-07
Hcn3	-0.678012	1.2039e-09	1.07277e-07
March11	-0.658622	1.2341e-09	1.09344e-07
Acsl6	-0.753626	1.36089e-09	1.19897e-07
Tuba1a	-0.423586	1.38543e-09	1.21373e-07
Myt1l	-0.692353	1.49516e-09	1.30254e-07
Notch2	0.661062	1.61115e-09	1.39579e-07
Fbxl16	-0.684467	1.71649e-09	1.47884e-07
Frem2	0.747054	2.14583e-09	1.83858e-07
Rpp40	0.700922	3.76182e-09	3.20556e-07
Lmo3	0.666741	5.50399e-09	4.66463e-07
Lrp3	-0.720763	6.00114e-09	5.05848e-07
Unc80	-0.565042	6.05382e-09	5.07544e-07
Lingo1	-0.623478	6.23157e-09	5.19653e-07
Syt7	-0.603898	6.45758e-09	5.33381e-07
Cntnap4	-0.726452	6.46461e-09	5.33381e-07
Cdhr2	-0.520138	8.54204e-09	7.01077e-07
Svop	-0.716278	9.87598e-09	8.06315e-07
Rims2	-0.673919	1.08478e-08	8.81048e-07
Cdh2	-0.423199	1.14801e-08	9.23886e-07
Pcdh1	-0.676814	1.14938e-08	9.23886e-07
Snap91	-0.528837	1.22831e-08	9.82269e-07
Cadps	-0.647425	1.27284e-08	1.01268e-06
Mapk11	-0.685438	1.66828e-08	1.32057e-06
Fn1	0.651171	1.75125e-08	1.37924e-06
Lrrc16b	-0.5667	1.83438e-08	1.43745e-06
Lhx3	-0.500595	1.95489e-08	1.52423e-06
Ptchd2	-0.535845	2.22856e-08	1.72896e-06
Dcx	-0.663445	2.33281e-08	1.80088e-06
Scamp5	-0.619144	2.52915e-08	1.94284e-06
Rbm24	0.511802	2.77516e-08	2.12137e-06
Trank1	-0.537753	2.78971e-08	2.12208e-06
H2-D1	-0.69365	2.90168e-08	2.19654e-06
Pls3	0.58853	3.01718e-08	2.27294e-06
Kcnh7	-0.615207	3.19636e-08	2.39635e-06
Phactr3	-0.66945	3.3439e-08	2.49497e-06
Pcdhb7	-0.675647	3.4149e-08	2.53581e-06
Celsr3	-0.677547	3.68476e-08	2.72323e-06
Flrt2	0.674016	4.26348e-08	3.13607e-06
Nmnat2	-0.583612	4.34442e-08	3.1806e-06
Tmem63c	-0.57725	5.73916e-08	4.18208e-06
Sh3glb1	0.57941	7.63066e-08	5.53453e-06
Mapt	-0.608096	9.61895e-08	6.94434e-06
Eef1d	0.554164	1.36756e-07	9.82755e-06
Plekhh1	0.117395	1.62224e-07	1.16042e-05
Hivep2	-0.55048	1.64946e-07	1.17451e-05
Paqr4	-0.592119	1.73995e-07	1.23331e-05
Sncb	-0.51345	1.90723e-07	1.34576e-05
Nrxn2	-0.638606	1.97222e-07	1.38535e-05
Shisa6	-0.643288	2.02582e-07	1.41662e-05
Enpp1	0.566315	2.08159e-07	1.44912e-05
Hdac9	-0.507531	2.19261e-07	1.51962e-05
Neurod1	-0.625727	2.20375e-07	1.52059e-05
Agpat5	-0.398463	3.07336e-07	2.11128e-05
Actl6b	-0.390986	3.19679e-07	2.18644e-05
Hamp2	0.631865	3.89242e-07	2.64867e-05
Gjd2	-0.405724	3.9066e-07	2.64867e-05
Grik2	-0.629416	4.44101e-07	2.99797e-05
Pcdha9	-0.629578	5.01508e-07	3.37091e-05
Npdc1	-0.539553	5.0998e-07	3.41315e-05
Lrrtm1	-0.623441	5.49016e-07	3.6587e-05
Kif5c	-0.490123	5.60057e-07	3.7164e-05
Stap1	0.618719	6.1391e-07	4.05289e-05
Cyp51	-0.44982	6.15964e-07	4.05289e-05
Nefl	-0.618805	6.49391e-07	4.25487e-05
Pla2g4b	0.378788	6.79163e-07	4.43132e-05
Scap	-0.515031	6.82202e-07	4.43261e-05
Kif5a	-0.47339	7.24906e-07	4.69053e-05
Eef1a2	-0.617346	7.90169e-07	5.09169e-05
Drd2	-0.262148	9.31087e-07	5.97505e-05
Gm18588	-0.294662	9.71174e-07	6.20676e-05
Hcn1	-0.485526	1.06605e-06	6.78532e-05
Dock1	0.611897	1.09886e-06	6.96573e-05
Hmgcs1	-0.479183	1.15554e-06	7.29532e-05
Olfm1	-0.544001	1.2087e-06	7.60021e-05
Mllt11	-0.507174	1.23146e-06	7.71221e-05
Lima1	0.489393	1.40955e-06	8.79218e-05
Nova1	-0.41493	1.50881e-06	9.37384e-05
Ptpla	-0.580872	1.52084e-06	9.41109e-05
Nefh	-0.590806	1.54648e-06	9.53192e-05
Ppp2r2b	-0.601766	1.60482e-06	9.85257e-05
Pgbd5	-0.594211	1.70556e-06	0.0001043
Lepre1	0.497788	1.72506e-06	0.00010508
Ccdc64	-0.589674	1.89191e-06	0.000114796
Tgfb2	0.470611	2.0036e-06	0.000121101
Shank1	-0.350626	2.06946e-06	0.000124599
Mmp2	0.595753	2.08373e-06	0.000124976
Dynll2	-0.399734	2.25907e-06	0.000134973
Aplp1	-0.558811	2.3586e-06	0.000140382
Cyb5r4	-0.384981	2.38866e-06	0.000141631
Galr1	-0.509501	2.50478e-06	0.000147953
Map2	-0.38938	2.52271e-06	0.000148449
Sri	0.448378	2.58571e-06	0.000151585
Fam49a	0.584418	2.84194e-06	0.000165982
Lppr2	-0.584299	3.29149e-06	0.00019152
Crtac1	-0.575301	3.4828e-06	0.000201899
D130040H23Rik	0.266798	3.51262e-06	0.000202873
Nbl1	0.505094	3.55389e-06	0.000204499
Dlgap3	-0.576621	4.10029e-06	0.000235073
Pcdha10	-0.560476	4.13992e-06	0.000236476
Cped1	0.486934	4.33595e-06	0.000246769
Pcdhb10	-0.573749	4.49042e-06	0.000254631
Nav1	-0.426295	4.66331e-06	0.000263477
Rgs17	-0.570465	4.76954e-06	0.000268506
Csmd2	-0.518845	4.87231e-06	0.000272325
Pnma2	-0.572486	4.8566e-06	0.000272325
Rab11fip4	-0.563527	5.0193e-06	0.000279539
Fscn1	-0.552696	5.12628e-06	0.000284481
Slitrk1	-0.49045	5.3989e-06	0.000298548
Pcdha3	-0.552839	5.58451e-06	0.00030772
Tstd3	-0.552985	5.80758e-06	0.000318885
Arhgap35	-0.327544	6.0017e-06	0.000328388
Sult4a1	-0.474265	6.61228e-06	0.000360531
Kcnk9	-0.481533	6.6819e-06	0.000363058
Golga7b	-0.481707	6.92561e-06	0.000374609
Gm9531	-0.54221	6.94255e-06	0.000374609
Cdhr1	-0.555849	6.99913e-06	0.00037636
Hcn2	-0.417972	7.55246e-06	0.000404718
Atp6v1b2	-0.399807	7.81454e-06	0.000417329
Tspan7	-0.462384	7.98881e-06	0.000424141
Dynlt1c	-0.462924	7.99649e-06	0.000424141
Pfkm	-0.203621	8.41226e-06	0.00044468
Nfia	0.510059	9.74501e-06	0.000513391
Ankrd28	-0.504452	1.01646e-05	0.000531899
Cygb	-0.541385	1.01525e-05	0.000531899
Sez6l	-0.276391	1.02933e-05	0.000536835
Slc35g2	-0.51306	1.04762e-05	0.000544553
Scn3b	-0.553102	1.05186e-05	0.000544941
Hrh3	-0.539984	1.06853e-05	0.000551742
Noa1	-0.438458	1.07753e-05	0.000554553
Npnt	0.528832	1.11288e-05	0.000570866
Nckap5l	-0.548191	1.12113e-05	0.00057321
Nacad	-0.542483	1.12841e-05	0.000575046
Hcn4	-0.549967	1.15696e-05	0.000587678
Igfbp5	0.490997	1.27242e-05	0.000644222
Synj1	-0.386412	1.28939e-05	0.000650706
Tmem56	-0.408964	1.32578e-05	0.000666909
Bak1	0.544904	1.34025e-05	0.000672019
Hmgcr	-0.38758	1.41242e-05	0.000705937
Sgcb	-0.424421	1.44385e-05	0.000719343
Rufy3	-0.36848	1.46338e-05	0.000726748
Gm20491	-0.288387	1.54941e-05	0.000767031
Kcnh2	-0.539175	1.65909e-05	0.000818729
Scn8a	-0.426348	1.71546e-05	0.000843874
Bai3	-0.463176	1.82563e-05	0.000895249
Llph-ps2	0.247313	1.91854e-05	0.000937859
Tub	-0.372273	2.19403e-05	0.00106918
Phldb2	0.519163	2.88151e-05	0.00139982
Nfatc1	0.521997	3.09204e-05	0.00149743
Fbn1	0.522172	3.19105e-05	0.00154059
Apln	0.515147	3.30801e-05	0.00159213
Fmnl2	-0.357505	3.47283e-05	0.00166632
Dnajc9	-0.402923	3.53108e-05	0.00168907
Fbxo41	-0.515834	3.79971e-05	0.00181201
Rab39	-0.321285	3.82928e-05	0.00182054
Etv5	0.514264	4.038e-05	0.00191394
5031439G07Rik	-0.395335	4.22446e-05	0.00199625
Diras1	-0.332321	4.42412e-05	0.00207841
Pdlim7	-0.50364	4.42498e-05	0.00207841
Cpt1a	0.512645	4.45328e-05	0.00208542
March4	-0.491147	4.47933e-05	0.00209134
Cdon	0.511242	4.57887e-05	0.00212509
Itga6	0.388709	4.57852e-05	0.00212509
Grip1	-0.3531	4.66701e-05	0.00215956
Aldh7a1	0.463675	4.71807e-05	0.00217673
Lrp8	-0.347311	5.21481e-05	0.00239185
Prkcb	-0.459489	5.21502e-05	0.00239185
B2m	0.428751	5.43182e-05	0.00247896
Fads1	-0.324	5.4435e-05	0.00247896
Fam57b	-0.502405	5.45264e-05	0.00247896
Syt14	-0.48582	5.56917e-05	0.00252458
Tppp	-0.464976	5.87989e-05	0.00265771
Gm5105	0.494079	6.26085e-05	0.00282173
Gch1	0.433769	6.33516e-05	0.00284312
Kcnk1	-0.411237	6.34478e-05	0.00284312
Rbl1	0.361858	6.45349e-05	0.00288125
Sema3e	-0.346536	6.46683e-05	0.00288125
Rbfox3	-0.49885	6.55819e-05	0.00291363
Qsox2	-0.400826	6.70376e-05	0.00296984
Cdh20	0.441213	6.73927e-05	0.00297711
Bicc1	0.379811	7.0414e-05	0.0031018
Abcc9	0.492448	7.07997e-05	0.00311
Xkr4	-0.436994	7.22747e-05	0.00316588
Nxf3	-0.261014	7.39638e-05	0.00323079
Vgf	-0.23138	7.43133e-05	0.00323699
Rasl10b	-0.416033	7.5567e-05	0.00328243
2700049A03Rik	0.335935	7.6592e-05	0.00331771
Bai2	-0.4933	7.83289e-05	0.00338355
Ly75	0.495964	7.86102e-05	0.00338632
Sypl	0.362653	8.13572e-05	0.003495
Fbxl7	0.470718	8.1635e-05	0.0034973
Pcdha4	-0.487497	8.25586e-05	0.00352717
B3galt1	-0.364539	8.53122e-05	0.00363486
Angpt1	0.490189	8.71179e-05	0.00370168
Fgf14	-0.383611	8.85529e-05	0.00375243
Dusp8	-0.48831	8.90231e-05	0.00376213
Plod2	0.448026	9.87461e-05	0.00416175
Anks1b	-0.448559	0.000101133	0.00425087
Papss1	-0.455629	0.000118547	0.0049694
Pcdha7	-0.464078	0.000119997	0.00501671
Rnf122	0.475808	0.000125536	0.00523424
Dtnbp1	-0.380024	0.000126184	0.00524725
Sgsm1	-0.449398	0.000126754	0.00525692
Zkscan2	-0.402673	0.000128263	0.00530539
Myl12a	0.478211	0.000130764	0.00539451
Hspa12a	-0.414227	0.000135244	0.00556465
Fam219a	-0.476776	0.000142684	0.00585531
Insm1	-0.304943	0.000144438	0.0059117
Pou2f2	-0.447049	0.000146761	0.00599106
Ddx41	0.0853144	0.0001473	0.00599737
Pde4b	0.344632	0.000149207	0.00605919
Dtna	-0.474656	0.000150527	0.00609693
Pcbp3	-0.445283	0.000152853	0.00617512
Lifr	0.401825	0.000155115	0.00625028
Pros1	0.459626	0.000155633	0.00625502
Eef2k	0.396544	0.000159205	0.00638212
Elmo1	-0.401035	0.000162278	0.00648863
Mapk8ip3	-0.305218	0.000163203	0.00650893
Slc26a7	0.379385	0.000169169	0.00672966
Idi1	-0.386798	0.000172285	0.00683615
Dab2	0.424561	0.000177483	0.00702454
Iqgap2	0.435014	0.000182501	0.00720485
Nedd9	0.40733	0.000186482	0.00734344
Epha8	-0.426705	0.000189237	0.00743315
Map3k9	-0.463296	0.000191242	0.00749303
Cadm1	0.324944	0.000201921	0.00789163
Inppl1	0.362501	0.000204133	0.00795812
Scn9a	0.44055	0.000211074	0.00819372
Pard3b	0.40395	0.00021163	0.00819372
Pla2g3	-0.449128	0.000211753	0.00819372
Tmem55a	0.386272	0.000214117	0.00826469
Ldlr	-0.428659	0.000215753	0.00830728
Eno2	-0.415158	0.000219124	0.00841629
Nr3c1	0.340194	0.000220127	0.00843407
B3gat1	-0.389374	0.00022351	0.0085427
Abcb6	-0.460549	0.000229697	0.00875769
Ttll1	-0.39386	0.000241904	0.0092006
Ctgf	0.386829	0.000250525	0.00950531
Wipi1	0.431697	0.000257043	0.00972894
Gstm1	0.422679	0.000260342	0.00980623
Fam57a	-0.373623	0.000260131	0.00980623
Rfpl3s	0.218976	0.000261889	0.00981708
Ky	-0.402611	0.000261276	0.00981708
Sema5a	0.450509	0.000266375	0.00993745
Shisa7	-0.454158	0.000265905	0.00993745
Rbms3	0.440715	0.000268365	0.00998781
Sft2d2	0.453802	0.000273618	0.0101553
Lhfpl5	-0.321922	0.000274169	0.0101553
Sqle	-0.307751	0.000286262	0.0105781
Fam19a5	-0.257214	0.000291237	0.010686
Gcat	-0.444794	0.00028989	0.010686
Crip2	-0.453014	0.000290956	0.010686
BC005561	-0.322667	0.000301837	0.0110489
Gpd2	0.359128	0.000305904	0.0111716
Zfp52	-0.186137	0.00031842	0.0115989
Cabp1	-0.391553	0.000319092	0.0115989
Itgbl1	-0.428348	0.00033259	0.0120614
Osbpl6	-0.359179	0.000333522	0.0120672
Prkar2a	-0.337427	0.00033703	0.0121658
Tns3	0.427541	0.000339456	0.0122251
Tmem198	-0.431464	0.000345593	0.0124175
Ly6h	-0.441641	0.00035896	0.0128681
Ift88	0.426958	0.000360276	0.0128857
Stk40	-0.41956	0.000365317	0.0130361
Lrrc16a	0.291005	0.000367976	0.0131009
Rhoj	0.39932	0.000370111	0.013147
Cd47	-0.402931	0.000377262	0.0133705
Mras	-0.430193	0.00037972	0.0134271
Ckmt1	-0.252439	0.000381527	0.0134605
Gm16254	-0.328374	0.000383284	0.013492
Asic1	-0.379757	0.000388319	0.0136384
Fev	-0.380185	0.000392019	0.0137374
Kcnip3	-0.286222	0.000392972	0.0137399
Dclk1	-0.38512	0.000411104	0.0143418
Asns	-0.337046	0.000413722	0.0144008
Ddx60	0.373356	0.000421001	0.0146018
Sh2d3c	-0.25857	0.000421368	0.0146018
Rtn1	-0.313217	0.000432416	0.0149514
Atp1a3	-0.434441	0.000434607	0.0149939
Stxbp1	-0.310372	0.000438723	0.0151025
Sorbs2	-0.29924	0.000440467	0.0151292
Lrrc42	0.341617	0.000453201	0.0155323
Mlkl	-0.423713	0.000480416	0.016429
Cdk14	-0.317072	0.000489679	0.0167091
Th	-0.297273	0.000512999	0.0174666
Pigp	-0.404986	0.000530446	0.0180213
Gck	-0.418297	0.000531666	0.0180235
Cc2d2a	0.334678	0.000542474	0.0183356
Cacng4	-0.369264	0.000543226	0.0183356
Snx1	-0.360109	0.000551435	0.0185325
Map3k10	-0.433745	0.000550417	0.0185325
Csnk1e	-0.283043	0.000555786	0.0186385
Adcyap1r1	-0.432693	0.00056056	0.0187583
Herc4	0.0570097	0.00056316	0.018805
Grm5	-0.342251	0.000564712	0.0188165
Fam160a1	0.390236	0.000566373	0.0188316
Pcdh7	0.431152	0.000578542	0.0191869
Syt6	-0.190046	0.000579519	0.0191869
Spire1	-0.300201	0.000585131	0.0193316
Atg9a	-0.388968	0.000598716	0.0197386
Gpr27	-0.345704	0.000605454	0.0199187
Lrrc17	0.420015	0.000616333	0.0201914
Plcg2	0.413346	0.000615918	0.0201914
Kcnt1	-0.28487	0.000621614	0.0202984
Lrch3	-0.330428	0.000622204	0.0202984
Xkr6	-0.402835	0.000627657	0.0204336
RP23-6P18.1	-0.419904	0.000631043	0.020501
Mdfic	0.408495	0.00064712	0.0209796
Hes6	0.365161	0.000663166	0.0214552
Mum1l1	0.318881	0.000669883	0.0216276
Amer2	-0.307541	0.000678436	0.0218585
Dnmt3a	-0.281601	0.000694577	0.0223324
Cnrip1	-0.413349	0.000699462	0.0224432
Nfatc2	0.343288	0.000707439	0.0226061
Chl1	-0.421247	0.000706041	0.0226061
Zfp667	-0.399494	0.0007107	0.0226639
Pcdh19	0.3066	0.000712495	0.0226748
Mfsd2a	-0.414349	0.000718743	0.022827
Spint2	0.409452	0.000727354	0.0230536
Klhl7	-0.329429	0.000743163	0.0234339
Pdzrn4	-0.342605	0.000743815	0.0234339
Nat8l	-0.423853	0.000743862	0.0234339
Adamts12	0.404387	0.00076617	0.0240395
RP23-6P18.4	-0.413495	0.000765376	0.0240395
Basp1	-0.345531	0.000774702	0.0242584
Edil3	-0.417827	0.000777855	0.0243084
Stard9	0.308725	0.000786459	0.0245281
Emp1	0.410049	0.000816986	0.0254293
Gm13459	-0.182448	0.000825633	0.0256472
Ghr	0.287874	0.000829848	0.0257269
Dusp1	-0.375715	0.000839686	0.0259803
Dhcr24	-0.333937	0.000842906	0.0260283
Klc1	-0.306069	0.000846518	0.0260881
Stmn4	-0.417638	0.000856517	0.0263442
Gatsl2	0.330361	0.00087162	0.026756
Nfasc	-0.333597	0.000917171	0.028099
Jph3	-0.399473	0.000930789	0.0284602
Slit2	0.364438	0.000933132	0.028476
Srebf2	-0.295709	0.000947594	0.0288609
Mgat3	-0.413271	0.000968592	0.0294429
Il17ra	-0.40306	0.000978968	0.0297005
Nov	-0.293887	0.000983801	0.0297786
Ncdn	-0.329355	0.000985364	0.0297786
AW146154	0.401531	0.000991868	0.0299172
Aff3	-0.33438	0.00102875	0.0309696
4930506M07Rik	-0.314093	0.00103307	0.0310399
Agtpbp1	-0.284474	0.00103668	0.0310884
Agtr1a	0.404249	0.00104007	0.0311301
Ppic	0.409451	0.00105907	0.0315847
Tnfaip8	0.377394	0.0010593	0.0315847
Jakmip2	-0.339345	0.00106345	0.0316479
Aldoc	0.353442	0.0010763	0.0319106
Tnik	-0.336496	0.00107637	0.0319106
Kif9	0.254118	0.00108065	0.0319765
Spock1	-0.402176	0.00111597	0.0329593
Flrt1	-0.34888	0.00113166	0.0333593
Polr2b	-0.237312	0.00116441	0.03426
Gpc6	0.371809	0.00117012	0.0343632
Lpp	0.330085	0.0011749	0.0344388
Anxa4	0.403565	0.00119132	0.0348545
Flna	0.305578	0.0011943	0.0348761
Caskin2	-0.372544	0.00120334	0.0350747
Gbp7	0.398492	0.00120934	0.035118
Gtpbp4	0.256253	0.00120732	0.035118
Cd24a	-0.258307	0.00122313	0.0354526
Rspo3	0.321272	0.00123554	0.035746
Yif1a	-0.403162	0.0012383	0.0357595
Hltf	0.291599	0.00125026	0.0360379
Taok3	-0.353094	0.00125671	0.0361571
Tpp1	0.35545	0.0012813	0.0367968
Nek7	0.271962	0.00128536	0.0368455
Mical3	-0.37031	0.00131069	0.0375025
Ankrd50	0.312685	0.0013397	0.0381924
Pdcd4	0.24523	0.00133887	0.0381924
Aig1	-0.319757	0.00134317	0.0382216
Cgnl1	0.265064	0.00135103	0.0383752
Hspg2	0.317679	0.00137363	0.0388754
Ptch2	-0.364377	0.00137221	0.0388754
Rnh1	0.371633	0.00141106	0.0398623
Cptp	-0.393101	0.00143559	0.0404821
Ndst2	-0.166926	0.00144088	0.040558
Gm28330	-0.205387	0.00146686	0.0410602
Greb1	-0.331178	0.00146478	0.0410602
Sbk1	-0.333806	0.00146926	0.0410602
Zfp423	-0.387281	0.00146671	0.0410602
Pigk	0.333447	0.00153182	0.0427219
Sgtb	-0.35729	0.0015342	0.0427219
Psat1	-0.271785	0.00156727	0.0434452
Slc35f1	-0.310391	0.00156853	0.0434452
Cdh11	-0.33551	0.00156554	0.0434452
Pgd	0.36551	0.00158372	0.0437881
Pde1a	0.3899	0.00158885	0.0438523
Acat2	-0.356392	0.00159242	0.043873
Akr1e1	0.368548	0.0015957	0.0438861
Dchs1	-0.32064	0.00167995	0.0461217
Tubb2a	-0.363386	0.00168969	0.0462654
Grik5	-0.366217	0.00169112	0.0462654
Emp2	0.383414	0.00171062	0.046717
Lhx1	-0.351219	0.00173668	0.0473458
Chrna3	-0.158351	0.00176955	0.0481577
Dock10	-0.385271	0.00177944	0.0483425
Dync1h1	-0.220267	0.00181672	0.0492694
Cyp4f16	0.39085	0.0018346	0.0496679
Trp53i11	-0.388436	0.0018581	0.050217
Kcns2	-0.162869	0.00186544	0.0503282
Sept9	-0.384995	0.00187041	0.050375
Mei4	0.390304	0.00188954	0.0507025
Atg4c	0.362025	0.00188931	0.0507025
Apba2	-0.362122	0.00189352	0.0507025
Reep2	-0.380115	0.00189557	0.0507025
Cwf19l2	0.279903	0.00191803	0.0512153
Bdh1	-0.388973	0.00192691	0.0513645
Fasn	-0.264098	0.00194511	0.0517611
Vrk2	0.388654	0.00195791	0.0520132
Galnt10	0.386009	0.00197076	0.0521509
Sash1	0.367521	0.00197648	0.0521509
Gtpbp10	0.317245	0.00197094	0.0521509
Fbll1	-0.155969	0.0019747	0.0521509
Zfp507	0.350903	0.00201374	0.0529081
Dock7	-0.316475	0.00201466	0.0529081
Clock	-0.382317	0.00201535	0.0529081
Egfem1	-0.383178	0.00210405	0.0551439
Slc18a3	-0.175599	0.00211316	0.0552896
3830406C13Rik	0.321697	0.00213466	0.0556655
Inpp5f	-0.27113	0.0021333	0.0556655
Baiap2	-0.385092	0.00214988	0.0559687
Thsd7b	0.349463	0.00215768	0.0560732
Plek	-0.376501	0.00216109	0.0560732
Pcdh18	0.377138	0.00216636	0.0561167
Chrdl1	0.375725	0.00220925	0.0568766
Phgdh	0.303527	0.00221308	0.0568766
Ak4	0.277835	0.00220367	0.0568766
Nptxr	-0.34822	0.00221127	0.0568766
Dchs2	-0.368504	0.00221394	0.0568766
Tmem29	0.305355	0.00224	0.0574515
Kitl	-0.327412	0.00227508	0.0582555
Camk2b	-0.356363	0.00229261	0.0586081
Prelid2	0.382322	0.00229914	0.058679
Slc12a5	-0.380332	0.00233252	0.0594336
Vav2	-0.335255	0.00234264	0.0595941
Dpp6	-0.345601	0.00243206	0.0617679
Gca	0.349723	0.00245478	0.0622438
Rrp1	-0.328926	0.0024719	0.0625759
1700030K09Rik	0.364108	0.00248314	0.0627587
Per2	-0.378533	0.00251776	0.0635307
Il13ra1	0.370667	0.0025455	0.0641223
Chpt1	0.278248	0.00254943	0.0641223
Gm10040	-0.281751	0.00257099	0.0645605
Reln	-0.348805	0.00257817	0.0646366
Cdk5r1	-0.340523	0.00258304	0.0646548
Cep44	0.348745	0.00258875	0.0646939
Mex3b	-0.3267	0.00260696	0.0650446
Tbkbp1	-0.228238	0.00262291	0.065338
Ctsl	0.34809	0.00263072	0.0653984
Atxn1	0.306486	0.00263372	0.0653984
AW551984	0.376439	0.00267986	0.0664383
Ift122	0.354588	0.00268993	0.0665821
Clca2	0.372153	0.0027111	0.0669999
Cxxc5	-0.308797	0.0027424	0.067666
Elavl4	-0.302316	0.00277557	0.0683765
Zfp568	0.314834	0.00278931	0.0684211
Nsf	-0.242342	0.00279055	0.0684211
Kcnh1	-0.259721	0.00278622	0.0684211
Cdca7l	0.259453	0.00281368	0.06888
Fgl2	-0.362095	0.00283867	0.0693829
Gabrd	-0.164493	0.00285077	0.0695695
Pgm5	-0.316809	0.00286051	0.069698
Ank1	-0.356189	0.00290011	0.0705527
Pitpnm3	0.310961	0.00292712	0.0710988
Arc	-0.366251	0.00295029	0.0715502
Mark3	-0.368979	0.00298928	0.0723833
Ptpn12	-0.257483	0.00300882	0.0727436
Cacna2d3	-0.342993	0.00302242	0.0729591
P4ha2	0.343348	0.00303459	0.0731397
Thsd4	-0.369998	0.00304168	0.0731975
Enox1	-0.354045	0.00305184	0.0733288
Mast4	0.320319	0.00307191	0.0736298
Cep350	-0.273449	0.00307381	0.0736298
Arsk	0.369572	0.00309298	0.0739754
Erap1	0.367073	0.00310142	0.0740636
Tmem62	-0.371203	0.0031128	0.0742216
Meis3	-0.37022	0.00317492	0.0755874
Dcc	0.3687	0.00320763	0.0762497
Chpf	-0.369063	0.00321558	0.0763223
Trrap	-0.273372	0.00322475	0.0764236
Acd	-0.368288	0.00327333	0.0774572
Epb4.1l2	0.326875	0.00328782	0.0776521
Diablo	-0.301634	0.00329152	0.0776521
Vstm2a	0.343223	0.00330747	0.0779105
Echdc1	0.366762	0.00332972	0.0781983
Suclg2	0.345421	0.00332864	0.0781983
Elavl1	-0.235742	0.00334842	0.0785193
Sox9	0.364051	0.00336667	0.0785927
Best3	0.355983	0.00336248	0.0785927
Cnih2	-0.366836	0.00335899	0.0785927
Stard7	-0.237695	0.00337908	0.0787644
Wdsub1	0.363623	0.00339066	0.0789163
Fat1	0.313618	0.00339944	0.0790028
3110057O12Rik	0.362169	0.00342098	0.0792488
Lppr4	-0.338823	0.00342034	0.0792488
Sptbn2	-0.339608	0.00342527	0.0792488
Dnajc25	0.332736	0.0034314	0.0792729
Stx17	0.312681	0.00344564	0.0794238
Mef2c	0.143418	0.00344812	0.0794238
Gps2	-0.31645	0.00345975	0.0795742
Ift74	0.325844	0.00346519	0.0795819
Gm28539	0.148477	0.00347888	0.0797788
Chmp2b	0.365679	0.00349933	0.0801301
Grk6	-0.326014	0.0035341	0.0808075
Dscaml1	-0.261601	0.00355777	0.0812298
Fam163b	-0.264103	0.00358167	0.0816558
Rassf3	0.345753	0.00360824	0.0821016
Trim62	-0.342082	0.00361176	0.0821016
Pnpla2	0.290938	0.00362356	0.0822502
Usp46	-0.323317	0.00367191	0.0832265
Soga1	-0.256619	0.00368936	0.0835005
Tgif1	0.340155	0.00372668	0.084223
Myo1b	0.291533	0.00375262	0.0846864
Zfand1	0.325484	0.00376211	0.0847779
Rbms2	0.358951	0.00378239	0.085112
Cltb	-0.29343	0.00379735	0.0853254
9330132A10Rik	-0.363316	0.00383936	0.0861454
Adamts8	-0.269861	0.0038499	0.0862576
Bach2	0.358658	0.00387347	0.0866613
Dpysl5	-0.260163	0.00388014	0.0866861
Bahcc1	0.290581	0.00389289	0.0868466
Zhx2	0.328861	0.00393092	0.0871797
Frrs1	0.325321	0.00392035	0.0871797
Cers6	-0.229216	0.0039307	0.0871797
Gm8203	-0.270558	0.0039231	0.0871797
Osgin2	-0.336327	0.00393578	0.0871797
Dbndd2	-0.361428	0.00396332	0.0876653
Rsad2	0.359103	0.00397732	0.087726
Nptx2	-0.350431	0.00397429	0.087726
Sdk1	-0.336141	0.00401719	0.0884804
Sdc2	0.340738	0.00402666	0.0885638
Fdft1	-0.234152	0.00405717	0.0891091
Rbm41	0.326583	0.00408911	0.0896844
Ctbp1	-0.241436	0.00411678	0.0901644
Cacna1c	-0.251888	0.00413055	0.0903391
Bcs1l	0.352094	0.00414584	0.0905466
Coro1c	-0.299116	0.00415284	0.0905727
Usp51	-0.358877	0.0042307	0.0921417
Cdo1	0.341098	0.0042866	0.0932291
Cntfr	-0.355431	0.00431018	0.0936114
Cd248	-0.209022	0.00432485	0.0937993
Prokr1	0.120003	0.00433569	0.0938838
Gm4202	-0.358102	0.00434079	0.0938838
Pstpip2	0.303212	0.00439749	0.0948384
Zfpm1	-0.145444	0.00440317	0.0948384
9330182L06Rik	-0.254835	0.00439568	0.0948384
Jrkl	-0.354736	0.00442052	0.0950807
Nptx1	-0.326639	0.00442966	0.0951461
Nrg3	-0.355481	0.00446553	0.0957847
Ncam2	-0.35252	0.00449544	0.0962938
Sema3a	0.35658	0.00450331	0.09633
Ap2m1	-0.273218	0.00451587	0.0963345
Donson	-0.293208	0.00451529	0.0963345
Dlg1	0.257779	0.0045427	0.0966442
H2-T23	-0.311004	0.00454278	0.0966442
Tmem181b-ps	-0.255872	0.00457252	0.0971442
Pafah1b3	-0.325001	0.00461155	0.0977072
Pcdhb11	-0.327854	0.00460706	0.0977072
Lgr5	-0.349496	0.00463027	0.0979707
Dnph1	-0.302804	0.00466519	0.0985759
Bnip3l	0.266387	0.00468511	0.0987292
Tmem229a	-0.348324	0.00468322	0.0987292
Dnah7a	-0.321576	0.00474839	0.0999277
Kif1a	-0.290811	0.00477366	0.100324
Apip	0.302629	0.00479317	0.100599
Vps13b	0.217815	0.00481478	0.100916
Pde7b	0.331447	0.00482579	0.101011
Syt11	-0.249133	0.00487626	0.101931
Gm9747	0.280328	0.00488427	0.101962
Cdk6	0.273093	0.00491434	0.102452
Lingo2	-0.307322	0.00492934	0.102491
Abca2	-0.346627	0.0049273	0.102491
Rps6kc1	0.323348	0.00495205	0.102765
Gm15765	0.311982	0.00496227	0.102765
Mef2d	-0.265136	0.00496084	0.102765
Mical2	0.303038	0.00497856	0.102937
Fam134a	-0.275297	0.00498383	0.102937
Wasf2	0.252973	0.00499824	0.103099
Mybl2	-0.331442	0.00502919	0.1036
Fbxo9	0.31289	0.00507953	0.104499
Fam35a	0.347527	0.00511228	0.105034
Tbc1d8b	0.319391	0.00516524	0.105983
Snap23	0.296403	0.00521905	0.106946
Gm1604A	0.263009	0.00525669	0.107435
Hid1	-0.300013	0.00525441	0.107435
Mgp	0.215676	0.00529288	0.108033
Aaed1	-0.346387	0.00534735	0.109002
Slc4a10	-0.0881511	0.00537392	0.109401
Slc25a24	0.338599	0.00539172	0.10962
Lin7a	-0.315939	0.00545541	0.11077
Ccdc170	0.26346	0.00547594	0.111043
Lbhd1	0.340576	0.00555502	0.1125
Scube2	0.158817	0.00563314	0.113934
Atp6v0c	-0.261497	0.00572613	0.115665
Gm14680	0.335576	0.00579407	0.116886
Gm13886	0.100442	0.00581561	0.117169
Ech1	0.345475	0.00586868	0.117782
Smpdl3a	0.323908	0.00585764	0.117782
Fancl	0.309175	0.00586123	0.117782
Phlpp2	-0.283235	0.00587667	0.11779
Chd1l	0.342313	0.0058866	0.117838
Rnf13	-0.308833	0.00589644	0.117883
Bend4	0.253626	0.00591976	0.118198
Pcdhb8	-0.316395	0.00596108	0.118871
Nrip3	-0.330044	0.00600309	0.119556
Smim11	-0.328131	0.00607857	0.120905
Wnk2	-0.295097	0.00614458	0.122062
Gabrq	0.339085	0.00619096	0.122711
Dnah12	0.0829001	0.006193	0.122711
Rab28	-0.310433	0.00621134	0.122918
Arhgap33	-0.325016	0.00622338	0.123
Acot2	0.323187	0.00624975	0.123365
Msmo1	-0.298663	0.00626932	0.123595
Cmtm3	0.343325	0.00631803	0.124287
Pik3ip1	0.336956	0.00632035	0.124287
Arhgap44	-0.327732	0.00639087	0.125515
Thap1	-0.315129	0.00641843	0.125898
Nsg1	-0.256035	0.00643353	0.126036
Kif2a	-0.252531	0.00650462	0.127269
Acot7	-0.303719	0.0065365	0.127732
Ppcs	0.229493	0.00655657	0.127964
Kcnh6	-0.295705	0.00659226	0.1285
Gm16215	0.288803	0.00673225	0.131065
Fut10	0.290902	0.00682298	0.132545
Eny2	-0.305902	0.00683379	0.132545
Arntl	-0.338955	0.00683142	0.132545
Cbx4	-0.334451	0.00684333	0.132565
Plk3	-0.336878	0.00688653	0.133236
Phyhip	0.232373	0.00689948	0.133322
Oxr1	0.234362	0.006923	0.13361
Srgap1	0.320114	0.00695781	0.134116
1700066M21Rik	-0.303498	0.0069764	0.134309
Grpr	0.242121	0.00704225	0.135409
Id2	0.246103	0.00712709	0.136703
Syngr3	-0.338109	0.00712094	0.136703
Cyp4v3	0.305991	0.00714068	0.136796
Etnk2	-0.127058	0.00719111	0.137593
Kank2	0.275719	0.00721384	0.137859
Polr3f	0.248438	0.00729209	0.139183
Diap3	0.266035	0.00733596	0.13985
Klhl29	-0.335362	0.00739227	0.140751
Galnt7	0.287965	0.00740539	0.140829
Col25a1	-0.234898	0.00743845	0.141285
Pde5a	0.275053	0.00763568	0.144855
Slitrk5	-0.329997	0.0076545	0.145036
Fcf1	0.285699	0.00769059	0.145193
Slc29a4	-0.29915	0.00768794	0.145193
1700086L19Rik	-0.331925	0.00769072	0.145193
Tgfbr2	0.296614	0.00775131	0.145983
Qpctl	-0.32813	0.00774277	0.145983
Map7	0.333777	0.00777229	0.146202
Cnot7	0.240727	0.00780338	0.14661
Cacna1d	-0.327702	0.00787517	0.14778
Spc25	-0.273339	0.00791479	0.148345
Ano8	-0.327683	0.00803037	0.150331
Rasgrp4	-0.145417	0.00809193	0.151302
Prr5l	0.269776	0.0081736	0.152463
Pfkfb4	0.139929	0.00817039	0.152463
Stk33	0.308454	0.00825716	0.153838
Ttf1	0.327098	0.00827609	0.154006
Pura	-0.260479	0.00829411	0.154158
Grm2	-0.272798	0.00833825	0.154794
Ltbp1	0.28224	0.00839651	0.15569
Ptprr	-0.3308	0.00842283	0.155992
B4galt5	-0.31148	0.00844141	0.156151
Hs3st4	-0.314089	0.00847666	0.156617
Celsr2	-0.283638	0.00858934	0.158511
Atp5f1	-0.207748	0.0086674	0.159763
Mrps5	-0.271373	0.00879256	0.161879
Cd44	0.318952	0.00897308	0.165007
Tmem59	0.202702	0.00898479	0.165028
Galc	0.251714	0.00900917	0.165281
Cpeb4	-0.276385	0.00906812	0.166167
Slc25a15	0.268272	0.00912484	0.16701
Ccser1	-0.281119	0.00921168	0.168402
Runx1	0.272208	0.00927964	0.169446
Hectd2	-0.280394	0.00929679	0.16956
Timp4	-0.325461	0.00932914	0.169952
Rgs9	0.293673	0.00934335	0.170012
Fam166b	0.248944	0.00939129	0.170585
Lrfn3	-0.310066	0.00939672	0.170585
Mbp	-0.216347	0.00942771	0.170948
Tmem57	-0.19354	0.0094653	0.171431
Clrn1	0.283005	0.00952141	0.172247
St8sia5	-0.279796	0.00954645	0.1725
Fdps	-0.262305	0.00956626	0.172658
Zfp105	0.305285	0.00958871	0.172863
Tshz2	0.251409	0.0096018	0.172899
Fem1a	-0.236432	0.00966118	0.173567
Coro2a	-0.270501	0.00966051	0.173567
Ovca2	-0.319848	0.00967264	0.173573
Amigo1	-0.297184	0.00969927	0.173851
Arhgef28	0.288701	0.0097471	0.174135
Corin	0.206652	0.00974863	0.174135
Rtn3	-0.180282	0.00974663	0.174135
Mtcl1	-0.306969	0.00980982	0.175028
Gm12543	0.317967	0.00982444	0.175088
Armc6	-0.322286	0.00987369	0.175765
Nphp1	0.297756	0.00990912	0.176195
Drosha	-0.21046	0.00992991	0.176363
6430548M08Rik	-0.322491	0.0100159	0.177688
Ptpn14	0.302108	0.0100331	0.177701
Syt2	-0.301552	0.0100394	0.177701
Smpdl3b	0.31988	0.0100771	0.178165
Syndig1l	-0.159187	0.0101306	0.17875
Cryba2	-0.320048	0.0101331	0.17875
Fmn2	-0.313157	0.0101689	0.179179
Tram2	0.321938	0.0101844	0.17925
Dll4	0.313292	0.0102536	0.180264
Rtkn2	0.284375	0.0103729	0.181991
Zfp28	-0.322308	0.0103751	0.181991
Nop14	0.220623	0.0103988	0.182201
Brix1	0.284654	0.0104838	0.183278
Unc5a	-0.200596	0.0104745	0.183278
Adamts19	0.264441	0.0105206	0.183715
Pcmtd1	0.267267	0.0105455	0.183944
Iglon5	-0.293899	0.0105826	0.184385
Rbm33	0.201478	0.0106014	0.184506
Man2b2	-0.321272	0.0106623	0.185359
Ccdc181	0.305651	0.0106971	0.185757
Nsun3	0.302125	0.0108959	0.187955
Mbnl3	0.289704	0.010864	0.187955
Pon2	0.287994	0.0108498	0.187955
Fbxo30	0.25375	0.0108753	0.187955
Rif1	0.201752	0.0108933	0.187955
Efcab5	-0.301757	0.0108909	0.187955
Arhgap32	-0.248811	0.0109553	0.18877
RP23-407E2.5	-0.20761	0.0109843	0.189061
Crls1	-0.266701	0.0110934	0.190728
Scara3	0.313428	0.0111178	0.190938
Sema6d	-0.263945	0.0111689	0.191183
Idh3a	-0.305763	0.0111665	0.191183
Cinp	-0.318922	0.0111675	0.191183
Adar	-0.293303	0.0111977	0.191372
Tm2d3	-0.313147	0.0112045	0.191372
Thrb	0.296192	0.011227	0.191546
Nanos1	-0.308099	0.0112703	0.192076
Nudt12	0.317849	0.0113657	0.193279
Camsap2	-0.186866	0.0113542	0.193279
Lef1	0.27785	0.0113982	0.19352
Hist1h4a	-0.295982	0.0114047	0.19352
Pabpc4l	0.302683	0.0114398	0.193904
Mrc2	0.312912	0.01151	0.194883
Pcdh8	-0.241587	0.0115325	0.195052
Ebpl	0.274323	0.0115469	0.195083
Gm15446	0.311797	0.0115933	0.195523
Gabbr1	-0.297514	0.011598	0.195523
Elk3	0.313614	0.0116672	0.196478
Zwilch	0.264063	0.0118028	0.198547
Eml6	-0.310537	0.0118173	0.198576
Ube2q1	-0.274527	0.0118854	0.199505
Nhsl1	0.257011	0.0119151	0.199789
Gm8113	0.243678	0.0119348	0.199905
Fras1	-0.2322	0.0119593	0.200101
Cyp2j6	0.306138	0.0121584	0.202562
Hars2	0.271098	0.0121581	0.202562
Ankfn1	0.219389	0.0121509	0.202562
Gpcpd1	-0.221962	0.0121249	0.202562
Neurl1a	-0.268671	0.012214	0.203225
Jag2	-0.31407	0.0122242	0.203225
Ttll11	-0.240839	0.0122592	0.20359
Pkn3	0.255129	0.012321	0.204397
Gm12394	-0.311526	0.0123345	0.204404
Abcb1a	0.0688085	0.0123883	0.20486
Bok	-0.288923	0.0123778	0.20486
Taok2	-0.240694	0.0124021	0.204871
Cdc14b	0.24342	0.0124998	0.206266
Acap3	-0.311376	0.0125171	0.206333
Pcdha6	-0.299359	0.0125607	0.206834
Unc5d	-0.276225	0.0126233	0.207646
Dnajb5	-0.260801	0.0126595	0.208021
Soat1	0.292334	0.0126783	0.208111
Dus4l	0.295388	0.0127329	0.208221
Ankrd49	0.284242	0.0127158	0.208221
Mgst1	0.119721	0.0127032	0.208221
Ctnnd2	-0.270292	0.0127384	0.208221
Tspan17	-0.290005	0.0127636	0.208415
Hsd17b4	0.238752	0.0128265	0.208923
Sept5	-0.295371	0.0128349	0.208923
Btbd17	-0.306386	0.0128159	0.208923
Dlgap4	-0.258724	0.0128912	0.209402
Samd14	-0.294524	0.0128782	0.209402
Tfrc	-0.305923	0.0129492	0.210125
Cyp20a1	0.228776	0.0129769	0.210137
Uba3	0.207344	0.0129691	0.210137
Ap1s2	-0.237218	0.0130005	0.2103
Caskin1	-0.303222	0.0130523	0.21092
Foxk2	-0.195713	0.0130794	0.211139
Grid1	-0.309848	0.0131469	0.21179
Dvl1	-0.31154	0.0131359	0.21179
Uevld	0.259678	0.01322	0.212579
Kcnd3	-0.298266	0.0132231	0.212579
Magee2	0.300086	0.013296	0.212919
Cep95	0.294289	0.0132989	0.212919
Usp31	-0.259314	0.0132695	0.212919
Mapk4	-0.310438	0.0132822	0.212919
Lhcgr	0.138175	0.0133277	0.213162
Ilkap	0.233001	0.0134513	0.214917
Tigd3	-0.301826	0.0135055	0.215563
Rttn	0.21531	0.0135796	0.216302
Dip2a	-0.279248	0.0135662	0.216302
Chchd3	-0.252011	0.0136018	0.216435
Ctnnal1	-0.295755	0.0136819	0.217488
Ccar2	-0.228951	0.0136983	0.217526
Foxp2	0.278085	0.0137435	0.218023
Mis12	0.224457	0.0137907	0.218436
Nsg2	-0.309314	0.0137976	0.218436
Tha1	-0.270053	0.0138596	0.219196
4930579G24Rik	0.231041	0.0139135	0.219825
Ssbp2	0.226006	0.0139657	0.220427
Laptm4b	0.307458	0.0140144	0.220971
Klhl41	0.191906	0.0140426	0.221193
Anks3	0.265546	0.0140959	0.221808
Dok5	-0.23509	0.0141249	0.222039
Bend3	0.21442	0.0141902	0.222841
Cds2	-0.231842	0.0142493	0.223545
Thbs3	0.286301	0.0142833	0.223641
Mobp	-0.279661	0.0142984	0.223641
Insig1	-0.284694	0.0142898	0.223641
Brinp2	-0.292981	0.0143462	0.224163
Dtd2	0.285975	0.0145205	0.226659
Ptgr1	0.305609	0.0146	0.227445
H2-T10	0.152556	0.0145913	0.227445
Sytl4	0.302991	0.0146526	0.228037
Gpr123	-0.154478	0.0146911	0.22818
Rab33a	-0.293825	0.014684	0.22818
Hnrnpf	0.171157	0.0147736	0.228778
Cbl	-0.222537	0.0147522	0.228778
Lrrn3	-0.259686	0.0147611	0.228778
Rufy1	0.295317	0.0149388	0.230878
Ubr4	0.186503	0.0149335	0.230878
Kcnq3	0.255804	0.0151683	0.233961
March9	-0.301272	0.0151652	0.233961
Xylt1	-0.286551	0.0153298	0.236218
Acsm3	0.275539	0.0153953	0.236784
Zhx3	-0.203325	0.0153969	0.236784
Kndc1	-0.233814	0.0156039	0.239732
Ap2b1	-0.175941	0.0156424	0.240086
Rnf213	0.284679	0.0158536	0.243089
Spg20	0.24786	0.0159236	0.243922
Mterf1a	0.299798	0.0160297	0.245306
Rpgrip1l	0.276827	0.0161034	0.245952
Utrn	0.242749	0.0160877	0.245952
Epb4.1l1	-0.297726	0.0161237	0.246021
Plscr4	0.288379	0.0162046	0.247013
Dnah9	0.245691	0.0163819	0.249216
Vcan	0.206198	0.016413	0.249216
Cux1	-0.173642	0.0163702	0.249216
Stim2	-0.301106	0.0164101	0.249216
Wdpcp	0.297681	0.0164506	0.249424
Abcg2	0.286803	0.0164587	0.249424
Itpripl2	0.296368	0.0165708	0.250879
Zbtb20	0.259485	0.0166786	0.252021
Mecom	0.218299	0.0166663	0.252021
Ppp4r1l-ps	0.262906	0.016731	0.252324
Wfdc2	-0.272096	0.0167194	0.252324
Atp9b	-0.273881	0.0168076	0.253235
Mrm1	-0.286661	0.016912	0.254561
Lipa	0.24597	0.0170162	0.255882
Yod1	-0.208126	0.0170684	0.25642
Mtr	0.217567	0.0171651	0.257625
Ywhag	-0.185242	0.0171864	0.257697
Nudcd1	0.291906	0.0172584	0.258527
Abcc5	-0.278413	0.0172907	0.258541
BC037034	-0.29571	0.0172925	0.258541
Dagla	-0.297497	0.0173225	0.258742
Nudt3	-0.22597	0.0174191	0.259936
Ttpa	0.298976	0.0174882	0.260469
Thumpd3	0.231653	0.0174744	0.260469
Shc2	-0.283461	0.0175302	0.260846
Fam102a	0.295272	0.0175998	0.261184
Cry1	0.230652	0.0176032	0.261184
Spag9	-0.186652	0.0176023	0.261184
Lysmd3	-0.297651	0.0176879	0.262191
Pacsin2	-0.279797	0.0177088	0.262252
Kif16b	0.24999	0.0177416	0.262488
Cdkn1a	-0.292949	0.0177748	0.26273
5330417C22Rik	-0.286414	0.0180704	0.266847
Mllt4	-0.187117	0.0182087	0.268635
Napa	-0.226677	0.0182439	0.268899
Lgr4	-0.269687	0.0182937	0.269378
Tnfrsf19	0.295849	0.0184349	0.270947
Ncs1	-0.267456	0.0184307	0.270947
Elk4	0.20475	0.0185026	0.271685
Rassf8	0.292569	0.0186311	0.272289
Slc18b1	0.292316	0.0186259	0.272289
Rorb	0.228287	0.0185724	0.272289
Eef1b2	0.193119	0.018622	0.272289
Slc25a22	-0.26578	0.0185868	0.272289
Fer	-0.259596	0.0186763	0.272695
Acot6	0.294715	0.0187257	0.272905
Pdk1	0.291216	0.0187168	0.272905
Cnnm3	0.259161	0.0188012	0.273192
Vps13a	0.252532	0.0187649	0.273192
Pik3c2a	0.197757	0.0188154	0.273192
Tmx3	-0.181523	0.0188025	0.273192
Hdgfrp3	-0.203683	0.0188609	0.273598
Trpc2	0.288065	0.0189419	0.274339
Ppdpf	-0.283421	0.0189472	0.274339
Sorl1	0.280017	0.0190372	0.275386
Thap7	-0.285325	0.0190666	0.275556
Tceanc2	0.292585	0.0191652	0.276562
Nfat5	-0.221433	0.0191717	0.276562
Kcnb2	-0.248612	0.0192516	0.277458
Prkd1	0.288691	0.0194712	0.280105
Myb	0.24011	0.0194567	0.280105
Klhdc1	-0.267183	0.0196169	0.281941
March8	-0.268758	0.0196447	0.282081
Prex2	0.228557	0.0198691	0.28504
Gab1	0.291299	0.0199479	0.285645
Frmpd3	0.238788	0.0199393	0.285645
Ppp3r2	-0.230665	0.0199895	0.285876
Mtss1l	-0.252311	0.0200007	0.285876
Onecut1	-0.269559	0.0200712	0.286621
Hoxb9	-0.280146	0.0201255	0.287133
Kbtbd12	0.274385	0.0202207	0.288064
Ift27	-0.280608	0.0202356	0.288064
Kif19a	-0.291484	0.0202461	0.288064
Kctd12	0.288568	0.0203237	0.288904
Sgip1	-0.208879	0.0203739	0.289354
Ttc3	-0.16364	0.0204747	0.290522
Spata13	0.288645	0.0205245	0.290963
Coro2b	-0.246968	0.0206559	0.29256
Phka2	0.260983	0.0207509	0.293638
Tjap1	0.289753	0.0207993	0.293691
Decr1	0.289446	0.0208111	0.293691
0610040J01Rik	0.285547	0.020783	0.293691
Anapc10	0.28869	0.0209283	0.294946
Gabarapl2	-0.264206	0.0209379	0.294946
Apool	0.263976	0.0210019	0.295358
Minpp1	-0.219533	0.021005	0.295358
Zpld1	-0.194118	0.0211274	0.296812
Gemin6	0.263573	0.0211731	0.297022
Adck2	-0.288183	0.0211805	0.297022
Pus3	-0.278806	0.0212289	0.297433
Mrfap1	0.157374	0.0212925	0.298056
H2-Q4	-0.278036	0.0213627	0.298772
Epb4.1l5	0.210998	0.0213929	0.298926
Gm21092	0.288606	0.0214939	0.300067
Bmp3	0.286596	0.0215812	0.301017
Efcab1	0.282061	0.0216364	0.301249
Mon1b	-0.220694	0.0216229	0.301249
Mapre1	-0.200727	0.0216723	0.301479
Gstz1	0.258746	0.0217329	0.301784
Hbp1	0.214481	0.0217278	0.301784
Pappa2	0.266285	0.0218875	0.30366
Mgat1	0.285381	0.0220188	0.305211
Vat1l	-0.204105	0.0221896	0.307304
Pdgfa	0.286665	0.0222423	0.30776
Sspn	0.28362	0.0223671	0.308836
St6gal1	0.273063	0.0223794	0.308836
Dusp6	0.272998	0.0223643	0.308836
Dcaf8	0.201083	0.0224239	0.308904
Gm4944	-0.273831	0.0224091	0.308904
Gcnt2	0.274617	0.0225013	0.309104
Ctage5	0.185116	0.0225178	0.309104
Kctd13	-0.284563	0.0224665	0.309104
Cyp39a1	-0.286515	0.0225138	0.309104
Kctd18	0.246991	0.0225866	0.309776
D430019H16Rik	-0.21687	0.0226109	0.309837
Nkrf	-0.25534	0.0226562	0.310185
Ccdc122	0.286619	0.0226842	0.310297
Irf9	0.28497	0.0228261	0.311963
Tspan2	0.258775	0.0229155	0.312091
Ino80e	0.231902	0.0228901	0.312091
Doc2a	-0.135992	0.0229046	0.312091
Cyth1	-0.263109	0.0228816	0.312091
Crtap	0.28577	0.0230494	0.313095
Med12	0.213233	0.0230419	0.313095
Calb1	-0.237165	0.0230377	0.313095
Wdfy3	-0.190066	0.0231072	0.313606
Neb	0.279767	0.0232163	0.313994
Adam12	0.270628	0.0231794	0.313994
Fbn2	0.186109	0.0231619	0.313994
Bmf	-0.28431	0.0232016	0.313994
Evi2b	0.285071	0.0232418	0.314067
Trove2	-0.2208	0.0232859	0.31439
Cldn12	-0.279412	0.0233208	0.314589
Snx5	0.179479	0.0233765	0.314895
2700089E24Rik	-0.197051	0.0233839	0.314895
Gm13259	0.196935	0.0234768	0.315874
Gm572	0.284571	0.0235855	0.317062
Slc7a3	0.276414	0.0236496	0.31765
Moap1	0.209076	0.0237024	0.318085
RP24-97D20.2	0.268699	0.0237379	0.318288
L3mbtl3	0.260306	0.0238263	0.319199
Mtrf1l	0.252683	0.0238895	0.31977
Ccp110	-0.175364	0.0240071	0.32107
Slc27a4	-0.281423	0.0240622	0.321531
Satb2	-0.230748	0.0240886	0.321607
Fam63b	-0.250692	0.0241462	0.322101
Wasf1	-0.196484	0.0242307	0.322676
Gm4294	-0.254797	0.0242234	0.322676
Ccdc125	0.275871	0.0243326	0.323756
Fam83b	0.258397	0.024383	0.324151
Ccdc82	0.261607	0.0244426	0.324666
Mafg	-0.256109	0.0244851	0.324953
Gm19029	-0.114221	0.024588	0.326042
Rsph10b	-0.133171	0.0246964	0.327201
Clip3	-0.220413	0.0248143	0.328484
Marc2	0.271276	0.0248883	0.328905
Pik3c2b	-0.21367	0.0248815	0.328905
Ddx3y	0.257685	0.0249683	0.329288
Zfp521	0.230604	0.0249806	0.329288
Irf5	-0.188102	0.0249722	0.329288
Pknox2	-0.26749	0.0250031	0.329306
Necap2	0.245469	0.0251146	0.329938
Arhgef10	0.23319	0.0251098	0.329938
Chd3os	-0.251002	0.0251005	0.329938
Zfp516	0.239016	0.0251469	0.330085
Clybl	0.149396	0.0253082	0.331922
Man1c1	0.234022	0.0253742	0.332509
Syt9	-0.203887	0.0255767	0.334881
Rhbdl1	0.137742	0.0256757	0.335895
Cask	-0.227202	0.0257353	0.336392
Caln1	-0.262959	0.0258054	0.337027
Elovl6	-0.220842	0.0258807	0.337726
Baiap3	-0.169118	0.0260371	0.339483
Nova2	-0.269696	0.0260638	0.339548
Mettl20	0.277228	0.0260939	0.339656
Pdzd4	-0.237869	0.0261756	0.340435
March1	-0.278198	0.02623	0.340859
Tmem63a	0.268305	0.026323	0.341782
Oxsr1	-0.204869	0.0263599	0.341976
Atp6v0b	-0.246265	0.026508	0.343612
Ttbk1	-0.278813	0.0266562	0.345246
Itgb8	0.278468	0.0267158	0.345727
Lrrc6	0.09763	0.0267377	0.345727
Casz1	0.254531	0.02679	0.346117
Anxa5	0.272252	0.0268367	0.346433
Diap1	0.206082	0.0268812	0.346458
Cd79a	0.136395	0.026883	0.346458
Pdk2	0.278095	0.0269502	0.34675
Armc8	-0.203655	0.02694	0.34675
Maml2	0.277805	0.0269901	0.346934
Nmrk1	0.274786	0.0270231	0.346934
Slc39a8	0.272908	0.0270312	0.346934
Srm	-0.228764	0.0271879	0.348658
Cflar	0.239116	0.0272537	0.349214
Qrfp	0.151728	0.0272763	0.349218
Ddx4	0.162895	0.0273188	0.349474
Mpdz	0.222184	0.0273589	0.349504
Fgf12	-0.140381	0.0273773	0.349504
Cacna2d2	-0.268171	0.0273883	0.349504
Zcchc14	-0.213106	0.0275746	0.351593
Zswim4	-0.273541	0.0276514	0.352285
Vash1	-0.27053	0.0276772	0.352325
Hus1	0.240809	0.0277535	0.352433
Ash2l	0.170339	0.0277246	0.352433
Rin3	-0.271415	0.0277452	0.352433
Flnb	0.204793	0.0278546	0.35343
Arx	0.27051	0.0279771	0.35426
Kdm5d	0.239132	0.0279966	0.35426
Diap2	0.208003	0.0280109	0.35426
Chst1	-0.235691	0.0279632	0.35426
Pappa	-0.202014	0.0282005	0.35608
Gm15957	-0.26258	0.0281836	0.35608
Cdc14a	0.256696	0.0282589	0.356307
Aacs	-0.265442	0.0282762	0.356307
L1cam	-0.266172	0.0282871	0.356307
Mitf	0.267526	0.0283402	0.356491
Gm12955	0.235689	0.0283474	0.356491
Nlk	-0.196769	0.0284238	0.357164
Frk	0.259584	0.0284632	0.357372
Cradd	0.199465	0.028614	0.358976
Qk	0.17547	0.028709	0.359878
Eri3	0.219817	0.0287432	0.360017
Arhgap24	0.242878	0.0288422	0.360389
Smim17	-0.102051	0.0288415	0.360389
Ppfia2	-0.264592	0.0288355	0.360389
Mcf2l	-0.200206	0.0289286	0.360891
Adamts20	-0.273054	0.0289142	0.360891
Rab6b	-0.267763	0.0290365	0.361946
Fgfr2	0.273828	0.0291501	0.362205
Smg7	-0.171271	0.0291333	0.362205
Alk	-0.209288	0.0291136	0.362205
Atcay	-0.239856	0.0290942	0.362205
Mmp11	0.210496	0.029212	0.362396
Parn	0.200187	0.0291961	0.362396
Abcb1b	0.271882	0.0294271	0.363618
Tln1	0.237623	0.0293881	0.363618
Ikzf5	0.226417	0.0294271	0.363618
Prnp	-0.229026	0.0293979	0.363618
Atp6v0e2	-0.238204	0.0293621	0.363618
Mfge8	0.257937	0.0295109	0.364365
Trim44	0.166554	0.0296015	0.365195
Ccnl2	0.193437	0.0296506	0.365511
Pyroxd1	0.231882	0.0297678	0.365629
Ppp1cc	0.163811	0.0298008	0.365629
Mkln1	-0.178285	0.0297265	0.365629
Ece2	-0.196878	0.0296838	0.365629
Mafb	-0.245358	0.0297697	0.365629
Vipr1	-0.260485	0.0297821	0.365629
Pacrg	0.193509	0.0298761	0.366264
Dtwd1	0.254219	0.0299979	0.367468
Gm3298	0.26264	0.0300804	0.368177
Hist1h4d	-0.194831	0.0301029	0.368177
Mgat4a	0.23572	0.030268	0.369326
Ddc	0.2208	0.0302356	0.369326
Sppl2a	0.173692	0.0302665	0.369326
Cpne1	0.267856	0.0303065	0.369507
Gm14410	0.245433	0.0303717	0.370013
Fancd2	0.21039	0.030444	0.370604
Syndig1	-0.197364	0.0304837	0.370798
Ahnak	0.266282	0.0305093	0.37082
Nnt	0.270836	0.0306693	0.371606
Ppil3	0.238331	0.0306153	0.371606
Tfg	-0.17606	0.0306381	0.371606
Ap2a2	-0.188905	0.0306608	0.371606
Snx25	0.231578	0.0307257	0.371702
Colgalt2	0.118049	0.0307326	0.371702
Ggt7	-0.264531	0.0307493	0.371702
Gpr19	-0.268532	0.0307726	0.371702
Tgfb3	0.269098	0.0308241	0.372037
Stxbp3a	0.264022	0.0309855	0.372948
Hsdl2	0.22112	0.0309585	0.372948
Kmt2b	0.219652	0.0309953	0.372948
Ctnna1	0.180618	0.0309408	0.372948
Cpne3	0.224684	0.0311475	0.373921
Pkd1l1	0.213153	0.0311105	0.373921
Zfand5	0.205197	0.0311721	0.373921
Txndc17	-0.217818	0.0311553	0.373921
Sept7	-0.177796	0.0313188	0.375393
Nlgn3	0.267873	0.0313792	0.375827
Phf14	0.195788	0.031495	0.376925
Fam214a	0.268858	0.0316195	0.377281
Etl4	0.208713	0.0316457	0.377281
Stkld1	-0.138696	0.0315551	0.377281
Acat1	-0.162754	0.0316271	0.377281
Pcdhb12	-0.26481	0.0316043	0.377281
Msantd3	0.241982	0.0317297	0.377846
Cox4i2	0.110418	0.0317416	0.377846
Ikzf1	0.142382	0.0318818	0.379226
Mipol1	0.207184	0.0320205	0.380082
Dhrs7	0.146292	0.0320756	0.380082
Pold3	-0.187234	0.0320205	0.380082
Cend1	-0.249312	0.0320626	0.380082
Map7d2	-0.264224	0.0320669	0.380082
Dusp9	0.120931	0.0321698	0.380619
Tmem143	-0.160771	0.032164	0.380619
Smox	0.256461	0.0322991	0.38186
Fam179b	0.251486	0.0323727	0.382439
Klf7	-0.176636	0.0324267	0.382788
Has1	0.243743	0.0324761	0.382791
4931406P16Rik	-0.219532	0.0324729	0.382791
4933427D14Rik	0.265142	0.0326786	0.384887
Cers4	-0.223932	0.0327357	0.385268
Mdm1	0.25593	0.032861	0.386451
3425401B19Rik	0.221734	0.0329139	0.386688
Gm14682	-0.189073	0.0329307	0.386688
Tnnt2	0.0821056	0.0330155	0.387104
Tdrd6	-0.116786	0.0330293	0.387104
Ccni	-0.149761	0.0330406	0.387104
Cdk2	0.222424	0.0330758	0.387226
Cbwd1	0.226848	0.0331631	0.387666
Slc38a7	-0.263462	0.0331474	0.387666
Cnot2	0.178038	0.0333712	0.389806
E2f5	0.23999	0.0334497	0.39043
Net1	0.234969	0.0336377	0.392211
Alg14	0.228159	0.0336526	0.392211
Tubgcp6	-0.248777	0.0337134	0.392626
Blm	0.207681	0.0338279	0.393101
Rsph6a	-0.105212	0.0338142	0.393101
Socs7	-0.216252	0.0338298	0.393101
Kif21b	-0.238686	0.033949	0.394192
Cntn1	0.232857	0.0340283	0.39482
Asap3	0.230011	0.034069	0.394998
Cdkn2aip	-0.234568	0.0341365	0.395486
Polr2h	0.263824	0.0341704	0.395585
Upp1	0.240062	0.0342143	0.395799
Mpv17	0.23684	0.0342861	0.396337
Wdr12	0.188263	0.0343263	0.396507
Moxd1	-0.251589	0.0343561	0.396557
Taf7l	0.184085	0.0344616	0.397481
Kif1c	0.264926	0.0345251	0.397821
Lrrc8c	0.218782	0.0345421	0.397821
Sys1	-0.258921	0.0346256	0.398488
Ccdc171	0.226222	0.0347759	0.399653
Gm15812	-0.142903	0.0347948	0.399653
Lrit2	-0.217005	0.0348293	0.399653
Mtcp1	-0.244216	0.0348056	0.399653
Tex10	0.190837	0.0350027	0.401347
Gli2	0.19547	0.0351709	0.402979
Mmp12	-0.256003	0.0352067	0.403093
Gli3	0.240627	0.0352664	0.40348
Dync1i2	-0.167193	0.0353023	0.403596
Large	-0.217981	0.035353	0.403879
Pcdh9	-0.25548	0.0354556	0.404754
Gng12	0.195622	0.0355777	0.405382
Gm17100	-0.187795	0.0355691	0.405382
Abca3	-0.206229	0.0355886	0.405382
Parp3	0.116139	0.0356314	0.405573
Tspan13	-0.176918	0.0357397	0.40651
Epha1	-0.116574	0.0357699	0.406557
Cyb5r2	0.186714	0.0358082	0.406696
Cmpk2	0.251453	0.0358828	0.40698
Jph1	-0.236687	0.0358855	0.40698
Scrn3	0.228762	0.035941	0.407019
Cr1l	0.193224	0.0359256	0.407019
Trub2	0.219065	0.0362127	0.409406
Pnrc1	0.184737	0.0362306	0.409406
Amdhd1	0.16724	0.0362273	0.409406
Kdm4a	0.198786	0.0363051	0.409951
Acta1	-0.0953893	0.0363945	0.410583
Gm15487	-0.263047	0.0364138	0.410583
Gm2916	0.242669	0.0365581	0.411715
Cul3	-0.172151	0.0365669	0.411715
Chrna4	-0.165476	0.0367015	0.412931
Mmadhc	0.19275	0.0368808	0.414198
Fhdc1	0.0689304	0.0368938	0.414198
Senp3	-0.216952	0.036851	0.414198
Abcd4	0.0922732	0.0369231	0.41423
Fzd4	0.254323	0.0369801	0.41457
Mier1	0.210653	0.0371632	0.416323
Smarcc2	-0.17588	0.0371912	0.416339
Mfap2	0.224105	0.0373022	0.416386
Adal	0.220963	0.0372374	0.416386
Atp6v1a	-0.161211	0.0372879	0.416386
Bcat1	-0.166762	0.0372952	0.416386
Sfmbt1	-0.189119	0.0374936	0.418223
H2-T24	-0.257647	0.0375789	0.418875
Hnrnpa2b1	-0.160007	0.0376486	0.419352
Acvr1c	0.221936	0.0377043	0.419373
Ube2d1	-0.224552	0.0376849	0.419373
Sipa1l3	-0.213807	0.0377842	0.419963
Ptprz1	-0.259367	0.0378573	0.420475
Aldh1a7	0.133498	0.038081	0.422659
Nif3l1	0.220911	0.0382058	0.423555
Acbd5	-0.260187	0.0382161	0.423555
Vmp1	0.206859	0.0382587	0.423726
Cd180	0.142569	0.0383515	0.424207
Slc25a27	-0.252932	0.0383566	0.424207
Wnt4	0.251535	0.0385762	0.425458
Syk	0.233993	0.0385788	0.425458
A730049H05Rik	0.21121	0.0385225	0.425458
Slc46a1	-0.248114	0.0385303	0.425458
Ccdc62	0.21489	0.0386131	0.425535
Gm5931	-0.147207	0.0386516	0.425659
Grb14	0.258626	0.0387268	0.426027
Anapc1	0.170016	0.0387396	0.426027
Fads2	-0.196296	0.0389541	0.428083
Pygo1	0.225785	0.0391221	0.429612
Apoo	-0.196797	0.0391483	0.429612
Pole3	0.209639	0.0392361	0.429668
Asap2	0.174821	0.039209	0.429668
Vps29	-0.221588	0.0391955	0.429668
Cab39l	0.246481	0.0393007	0.430074
Maoa	0.206914	0.0393776	0.43036
Rnf144b	0.187872	0.039382	0.43036
B3galnt2	0.250192	0.0394734	0.430754
Rnf115	-0.209149	0.03946	0.430754
Gaa	-0.254393	0.039534	0.431114
Slc6a2	0.17575	0.0396344	0.431907
Mob4	-0.176614	0.0397002	0.432322
4931429I11Rik	-0.201761	0.0397362	0.432412
Rnf166	0.233501	0.0397782	0.432567
Thbs4	0.257934	0.0398462	0.433005
Gm17022	-0.182642	0.0399486	0.433815
Sec24d	0.237868	0.0400382	0.434485
Gm15711	0.189023	0.0401406	0.435056
Zfp113	-0.223962	0.0401465	0.435056
Nom1	0.231433	0.0402435	0.435547
Ckb	-0.247975	0.0402477	0.435547
Clp1	0.238313	0.0402763	0.435554
Sox8	0.25559	0.0403949	0.436534
Rragd	-0.200133	0.0405455	0.437858
Ptprm	-0.233532	0.0406654	0.438849
Ppp1r26	-0.228516	0.040703	0.438872
Map1lc3a	-0.257068	0.0407238	0.438872
Atf7ip	0.201429	0.0407751	0.43912
Rad52	0.238265	0.0408151	0.439248
Gyg	0.223185	0.0410358	0.439733
Pfkfb3	0.214356	0.0409311	0.439733
Cds1	0.193712	0.0410732	0.439733
Csf1	0.172769	0.0410857	0.439733
Gm15644	0.125108	0.0409835	0.439733
Nr2c2	-0.162145	0.0410183	0.439733
Dnase1	-0.243143	0.040954	0.439733
Mtif3	-0.256099	0.0409548	0.439733
Pde8b	0.202306	0.0411493	0.440111
Sema6b	-0.144421	0.041206	0.440415
Aldh9a1	0.212001	0.0412422	0.440501
Tac1	0.145613	0.0412897	0.440706
Hk1	-0.230896	0.0413692	0.441252
Apaf1	0.196073	0.0414358	0.441619
Pou4f1	-0.179584	0.0414602	0.441619
Gm4070	0.124955	0.0414923	0.441659
Ptk2	0.205126	0.0415557	0.441731
Tmem252	-0.234196	0.0415462	0.441731
Hoxb8	-0.255233	0.0416015	0.441917
Acot13	0.238818	0.0416778	0.442426
Wrap53	-0.252998	0.0417634	0.443032
Agap3	0.245507	0.0418222	0.443355
Calcoco1	0.251516	0.0419029	0.443908
Chrm4	-0.220024	0.04196	0.444212
Foxo1	0.242695	0.0421431	0.444641
Gprin3	0.225474	0.0421394	0.444641
Gm29288	-0.167941	0.0420791	0.444641
Epb4.1	-0.170751	0.0420772	0.444641
Mtmr6	-0.22708	0.0421047	0.444641
Ezr	0.187098	0.0423055	0.445602
Shox2	-0.237954	0.0422678	0.445602
Vwf	-0.251026	0.0423199	0.445602
Aga	0.184535	0.0423851	0.445987
Bbs9	0.239716	0.0425938	0.447705
Cep295	0.168071	0.0426058	0.447705
Lrrc4b	-0.24913	0.0427481	0.448899
Akap2	0.244209	0.0428641	0.449209
Cer1	0.241414	0.0428595	0.449209
Nav2	-0.173919	0.042846	0.449209
Dok6	-0.245862	0.0429161	0.449452
Evi2a	-0.251665	0.0429527	0.449533
Chrm1	0.239943	0.0430179	0.449575
Spg11	0.182242	0.0429863	0.449575
Gm11873	0.106909	0.0430432	0.449575
AI118078	0.248579	0.0430738	0.449594
Gm15712	0.251897	0.0432852	0.451196
Fam73b	-0.252733	0.0432798	0.451196
Ralgapa2	-0.182332	0.0434928	0.453058
Dennd6b	-0.22019	0.0436004	0.453875
Mroh2a	0.207023	0.0436542	0.454132
Synj2	0.251545	0.0439051	0.455223
Efcab14	0.206994	0.0438323	0.455223
Tspan6	0.181407	0.0438925	0.455223
Yaf2	-0.190387	0.0438738	0.455223
Sgcd	-0.249621	0.043851	0.455223
Mtfr2	0.249163	0.0439875	0.455472
Gm7347	0.156377	0.0439854	0.455472
Ttl	-0.191748	0.0440433	0.455748
Arhgef38	-0.0996048	0.0440755	0.455778
Mdh1	-0.165242	0.0441144	0.455836
Arfgef2	-0.179263	0.0441688	0.455836
Fam189b	-0.230391	0.0441446	0.455836
Hspe1	0.175824	0.0442086	0.455945
Ndufa12	-0.196418	0.0442985	0.45657
Zswim5	-0.224904	0.0443703	0.457008
Trp53inp1	0.21236	0.0445078	0.457244
Rpl3-ps2	0.104224	0.0444568	0.457244
Cacna1f	-0.090952	0.0445105	0.457244
D1Ertd622e	-0.230673	0.04447	0.457244
Rab22a	0.203803	0.0446104	0.457634
Ace	0.132901	0.0445922	0.457634
Kif21a	-0.216225	0.0446365	0.457634
Cacna1a	-0.219818	0.0447267	0.458258
4933428G20Rik	0.215428	0.0447994	0.458701
Mina	-0.209614	0.0448995	0.459424
Pole4	-0.178992	0.0449575	0.459716
Hist2h2bb	-0.197402	0.0449998	0.459847
Swsap1	-0.232168	0.045079	0.460355
Gsdmcl-ps	-0.160827	0.0451678	0.46096
Mvp	-0.180373	0.0452078	0.461066
St3gal2	0.209597	0.0453862	0.4623
Gm9825	-0.220977	0.0453881	0.4623
Ngfr	0.241506	0.0454444	0.462572
Rgs7bp	-0.251175	0.045532	0.463162
Frat2	0.234145	0.045624	0.463674
Atp8a1	-0.201571	0.0456419	0.463674
Pgrmc1	-0.210413	0.0460494	0.467509
Apeh	0.246617	0.0461099	0.467516
Gm9864	-0.207304	0.0461129	0.467516
Abcb4	-0.243502	0.04614	0.467516
Fndc3b	0.185292	0.046252	0.468346
Hist1h3a	-0.249821	0.046387	0.469408
Ppap2b	0.214491	0.0464596	0.469839
Golgb1	0.203955	0.0465437	0.470384
Ifrd2	0.249139	0.0467052	0.47171
Kbtbd8	-0.234218	0.046737	0.471726
Atp6v0d1	-0.189845	0.0469382	0.473144
Ube2ql1	-0.218247	0.0469146	0.473144
Ppp1r12a	0.19983	0.0471776	0.47525
Myo9a	-0.159634	0.0472696	0.47587
Prdx1	0.144886	0.0474231	0.476877
Timm22	-0.223456	0.0474309	0.476877
Fzd6	0.23466	0.0478556	0.479296
Zfp759	0.229808	0.0478697	0.479296
Msrb3	0.214226	0.0478866	0.479296
Dennd5b	-0.178886	0.0477885	0.479296
Syce2	-0.192827	0.0478445	0.479296
Map6	-0.225995	0.0477287	0.479296
Gpr56	-0.231895	0.0478756	0.479296
Caprin2	0.235302	0.0479639	0.479702
Tro	-0.178931	0.0479953	0.479702
Ahdc1	-0.2251	0.0480194	0.479702
Bcl6	0.248346	0.048365	0.480765
Myzap	0.239095	0.0483202	0.480765
Tbc1d4	0.238957	0.048433	0.480765
Ldhb	0.227135	0.0483952	0.480765
2210013O21Rik	0.211655	0.048465	0.480765
Gcc2	0.195155	0.0484545	0.480765
Rbm12	0.161283	0.0484344	0.480765
Usp3	-0.153246	0.0484304	0.480765
Gria1	-0.215154	0.0483331	0.480765
Khdrbs3	-0.228203	0.0482627	0.480765
B3gnt1	-0.248099	0.0484159	0.480765
Zfp410	0.24658	0.0486779	0.482264
Gnai1	-0.170187	0.0486599	0.482264
Rrp15	0.232631	0.0487597	0.482767
Chsy1	0.174049	0.0488303	0.48316
Rnaseh1	0.240374	0.0488956	0.483192
Kif1b	-0.194225	0.0488835	0.483192
Snx9	0.211532	0.0490083	0.483387
Dync1li1	-0.181127	0.0489484	0.483387
Eid2	-0.213626	0.049006	0.483387
Usp22	-0.142278	0.0491547	0.484445
Slfn10-ps	-0.221189	0.0492087	0.484445
Elovl1	-0.234097	0.0491787	0.484445
Zfp7	-0.247085	0.0493669	0.485696
Rab23	0.17788	0.0495635	0.487322
Rasef	0.229199	0.0496284	0.48736
Znf512b	-0.191408	0.0496299	0.48736
Shroom2	0.243721	0.0497606	0.488029
Cdk5rap1	-0.246181	0.0497427	0.488029
Ctu2	-0.244972	0.0498795	0.488888
Iqck	0.1883	0.0499739	0.488914
Hipk1	-0.142325	0.0499374	0.488914
Dennd3	-0.246226	0.0499762	0.488914
Katnal2	0.241377	0.050184	0.490024
Kcnh5	-0.196138	0.0501467	0.490024
Dhcr7	-0.21166	0.0501593	0.490024
H2afy	-0.166661	0.0503537	0.49076
Cenpb	-0.196956	0.0502968	0.49076
Gm7120	-0.240778	0.0503445	0.49076
Scrn1	-0.22185	0.0504422	0.491315
Psd	-0.0449019	0.0505498	0.492056
Parp4	0.243535	0.0507575	0.493769
Cpsf3	0.173001	0.0508031	0.493905
Rom1	-0.200673	0.0508518	0.494071
Gm21992	0.236585	0.0509385	0.494605
Rnf182	0.245183	0.0510692	0.494996
Btc	0.23379	0.0510672	0.494996
Mtap	0.181519	0.0511693	0.494996
Ip6k2	-0.210703	0.0510857	0.494996
Mrps18c	-0.233957	0.0511628	0.494996
Pcnxl2	-0.244703	0.051132	0.494996
Smap2	-0.160172	0.0512966	0.4955
Ndrg3	-0.180416	0.051292	0.4955
Dlk2	-0.232885	0.0513166	0.4955
Mcm2	-0.158421	0.0513563	0.495575
Synm	-0.0966312	0.0514646	0.496313
Stx4a	0.216869	0.051568	0.496697
Itgb3bp	-0.232235	0.0515628	0.496697
Spin2c	0.133695	0.0516411	0.497094
Banp	-0.195226	0.0517649	0.497978
Uqcc2	-0.227235	0.0519001	0.49897
Samd9l	0.235123	0.0519655	0.498984
Ccdc114	0.165578	0.0519585	0.498984
Zfp536	-0.18742	0.052262	0.501522
Fosl2	-0.239538	0.0524177	0.502707
Dpyd	0.242509	0.052799	0.50516
Snai2	0.225094	0.0528273	0.50516
Abr	-0.174129	0.0528354	0.50516
Fbxl15	-0.182127	0.0528022	0.50516
Trim36	-0.205592	0.0527409	0.50516
Sh3kbp1	-0.229655	0.0528821	0.505296
Rasl11b	0.224073	0.0530508	0.506597
Ndufaf7	0.233283	0.0531769	0.507491
Mast2	-0.184301	0.0532859	0.508155
Chtf18	-0.238391	0.0533116	0.508155
Prrc2a	-0.181215	0.0533658	0.508361
Hist1h2ak	-0.210965	0.0535111	0.508831
Qdpr	-0.226168	0.053513	0.508831
Gadd45a	-0.236919	0.0534723	0.508831
Rnmtl1	0.237762	0.0535604	0.50897
Vamp4	0.171586	0.0536926	0.509916
Capsl	0.159177	0.053735	0.510009
Bmp4	0.221638	0.0538718	0.510064
Mknk2	0.0130979	0.0538279	0.510064
Tmf1	-0.178152	0.0538463	0.510064
Diexf	-0.198833	0.0537885	0.510064
Ulk4	0.240702	0.0541266	0.512166
Mysm1	0.179277	0.0542012	0.512561
Tcf25	-0.183336	0.0542692	0.512893
Anxa2	0.156923	0.0544599	0.514383
Upf2	0.148937	0.0545776	0.515183
Cyb561d1	-0.238071	0.0546913	0.515945
Zgrf1	0.241424	0.0548041	0.516696
Adck5	0.237457	0.054861	0.51692
Yy1	0.162069	0.0549478	0.517425
Hspa2	0.013096	0.054998	0.517586
Gm14391	0.172846	0.055045	0.517715
Cap2	0.240952	0.0551029	0.517928
Bop1	-0.230688	0.0551341	0.517928
Man2b1	0.214021	0.0551896	0.518137
Ankrd12	-0.159085	0.0555424	0.521137
Tmem184b	0.23825	0.0556544	0.521873
Gm10123	-0.147977	0.0557995	0.52269
Pop5	-0.230644	0.0558413	0.52269
Mvk	-0.238292	0.0558421	0.52269
Fmo2	0.161007	0.0559481	0.523131
Atp6v1h	-0.191353	0.0559563	0.523131
Rab29	0.159602	0.0561495	0.523368
Thsd7a	-0.166668	0.0560917	0.523368
Aplp2	-0.188078	0.0560665	0.523368
Arap2	-0.239684	0.0561352	0.523368
Stim1	-0.239822	0.0560624	0.523368
Pklr	-0.0596302	0.056352	0.524942
Tbcd	0.177833	0.0564772	0.525795
Crispld1	0.139511	0.056538	0.526047
Ahctf1	0.138389	0.0566488	0.526556
Gm16184	0.114278	0.0566603	0.526556
Ttf2	0.202673	0.0567945	0.526861
Mpp6	0.189183	0.0567619	0.526861
Ing1	-0.239669	0.0567449	0.526861
Zfp143	0.230861	0.0569009	0.526958
Lrrfip1	0.188841	0.0568712	0.526958
Tsc22d1	0.171766	0.0569064	0.526958
Gm17082	0.233836	0.0569505	0.527054
Rps4x	0.169503	0.0571327	0.528113
Tecr	-0.184146	0.0571316	0.528113
Tbc1d23	0.210606	0.0571961	0.528386
Palld	0.236473	0.0573093	0.52845
4933415A04Rik	0.225649	0.0573385	0.52845
Ckap5	-0.167475	0.0572851	0.52845
Pcdhga1	-0.233936	0.0572637	0.52845
Tmem175	0.215378	0.0573872	0.528586
AI593442	0.0335932	0.0575248	0.528607
Arf1	-0.140575	0.0575388	0.528607
Tmem65	-0.191161	0.057559	0.528607
Usp30	-0.221768	0.0575166	0.528607
Nav3	-0.233107	0.0574996	0.528607
Hdac8	0.223237	0.0576951	0.528612
Slc41a3	0.207736	0.0576711	0.528612
Lhx9	0.184994	0.0576347	0.528612
Papd7	-0.188596	0.0576604	0.528612
Wnt16	0.154469	0.0577709	0.528746
Pknox1	-0.208876	0.0577775	0.528746
H2afy2	-0.16163	0.0578421	0.529026
Mmaa	0.238218	0.0583457	0.531654
Dync2li1	0.237915	0.0583901	0.531654
Ceacam1	0.236971	0.0583777	0.531654
Fam53a	0.210127	0.0583238	0.531654
Myl6b	0.193532	0.0581651	0.531654
Fip1l1	0.136379	0.0584238	0.531654
Ankhd1	-0.165178	0.0582559	0.531654
Dnm2	-0.185469	0.0585044	0.531654
Gid8	-0.192447	0.0585039	0.531654
Ssfa2	-0.223893	0.0584845	0.531654
Cep104	-0.234171	0.0583471	0.531654
E130308A19Rik	0.171633	0.0587542	0.533613
Cdk2ap2	-0.233207	0.0587932	0.533656
Nr3c2	0.233434	0.0588309	0.533688
Rps27rt	0.182556	0.0589923	0.534841
Ttll5	0.182981	0.0590618	0.53516
Dock11	-0.187106	0.0590986	0.535182
Tspan14	0.226676	0.0594272	0.537281
Setd6	0.205714	0.0595958	0.537281
Ice2	0.205658	0.0595567	0.537281
Trps1	0.199394	0.0594942	0.537281
Emc1	0.163019	0.059617	0.537281
Gm15501	-0.109046	0.0595108	0.537281
Ubqln2	-0.159834	0.05945	0.537281
Hmgn2	-0.163937	0.0595568	0.537281
Taf4a	-0.223929	0.0596405	0.537281
Tor1b	-0.189238	0.059751	0.537966
Eps8l3	0.234817	0.0598044	0.538136
Acadm	0.234847	0.0599768	0.539376
Abhd14b	0.166416	0.0601002	0.539492
Slc12a2	0.148583	0.060103	0.539492
Pipox	-0.167498	0.0600629	0.539492
Mdc1	-0.169688	0.060128	0.539492
Nol4l	-0.211311	0.0602465	0.540244
Tmem176b	-0.183727	0.0603409	0.540779
Magi2	0.235813	0.0604115	0.541101
Nme3	-0.234597	0.06059	0.542389
Traf3ip3	0.179834	0.0607087	0.543139
Sox21	-0.104371	0.0609141	0.544665
Plgrkt	-0.203598	0.0610471	0.545541
Cnot1	0.204869	0.061208	0.545728
Cstad	0.115301	0.0611401	0.545728
Ppp1r14c	-0.15159	0.0611078	0.545728
Cd300lf	-0.227806	0.0611831	0.545728
Exo5	0.185944	0.061285	0.546009
Tnfrsf13b	-0.0825753	0.0613096	0.546009
Bzw2	-0.183576	0.0613586	0.546134
Smco4	0.219194	0.0616319	0.548253
9530068E07Rik	0.153325	0.061676	0.548333
Traf1	0.144511	0.0617764	0.548913
Klhl14	-0.138439	0.061851	0.549263
Prpf4b	0.190426	0.061948	0.54981
Scn3a	-0.206393	0.0619928	0.549895
Gm13333	0.144418	0.062143	0.550914
Spryd7	-0.210891	0.0622791	0.551807
Mkl2	0.182671	0.0623342	0.551919
Pip4k2a	-0.22248	0.0623626	0.551919
Zmiz1	-0.202419	0.0624484	0.552052
Hmces	-0.211641	0.0624242	0.552052
Map4	-0.155803	0.0627218	0.554155
Cmtm6	0.206605	0.0627845	0.554395
Tram1l1	-0.209637	0.0628548	0.554702
Prpf3	0.205106	0.0630159	0.555809
Ehd2	0.215796	0.0631983	0.556788
Gm15422	-0.222293	0.0631783	0.556788
Ddo	0.233481	0.0632921	0.557003
Raph1	0.141395	0.0633556	0.557003
Rnf165	-0.163668	0.0633656	0.557003
Zfml	-0.204242	0.0633115	0.557003
Ncaph	0.174646	0.063497	0.557844
Gmpr2	0.232985	0.0637022	0.559331
Hax1	0.189341	0.0638665	0.560423
Hmx2	-0.220139	0.0638985	0.560423
Ggh	0.224501	0.064	0.560999
Mmgt1	-0.191207	0.0640914	0.561484
Hook3	0.179843	0.064152	0.561699
Xpr1	-0.169455	0.0642487	0.56223
Zfp622	0.226202	0.0644429	0.562633
Gm10108	0.217894	0.0644005	0.562633
Gpr124	0.18835	0.0644389	0.562633
Plaa	0.1618	0.0645473	0.562633
Dstn	-0.151695	0.0644874	0.562633
Bach1	-0.16742	0.0644532	0.562633
Tmem151b	-0.219232	0.0645288	0.562633
Cluap1	0.1999	0.064689	0.563238
Eif2ak4	0.178516	0.0646872	0.563238
Bet1	0.216977	0.064766	0.563594
Bud13	0.220697	0.0650254	0.565536
Plcg1	0.167858	0.0652497	0.56717
Slc9a6	-0.219157	0.0653216	0.567479
Tdp1	0.222281	0.065464	0.567741
Abcc4	0.212897	0.0654341	0.567741
3110082I17Rik	0.209429	0.0655254	0.567741
Zdhhc21	0.173358	0.0655338	0.567741
Cd84	-0.213218	0.0655114	0.567741
Rps6ka5	0.224217	0.0655787	0.567815
Ddr2	0.190137	0.0657254	0.568138
Sike1	-0.158702	0.0656616	0.568138
Dpysl2	-0.162978	0.0656969	0.568138
Ago1	-0.186003	0.0658273	0.568704
Huwe1	-0.12352	0.0662192	0.571773
Dnaaf2	0.206598	0.0665514	0.574324
Fam84b	0.19783	0.0667055	0.575017
Lppr5	-0.219802	0.0667023	0.575017
Larp4b	0.136709	0.0667879	0.575409
Zfp768	0.215497	0.0669487	0.576476
Tcea2	0.220617	0.0670297	0.576536
Pcna	-0.166064	0.0670039	0.576536
Gm6161	0.143164	0.0671021	0.576647
Gareml	-0.141591	0.0671165	0.576647
Gcfc2	0.171484	0.0672226	0.577241
Adam17	0.169993	0.0672824	0.577436
Vps54	0.165416	0.0674308	0.578392
Dhx40	0.166128	0.0674795	0.578491
5730508B09Rik	0.205323	0.067655	0.579677
Fam3c	0.177759	0.0677672	0.58032
Sall2	0.206509	0.0678389	0.580614
Gp1bb	-0.20889	0.067985	0.581546
Slc25a29	0.195809	0.0680644	0.581906
Tfdp2	0.164913	0.0681051	0.581934
Tmem151a	-0.162938	0.0683391	0.582976
Clcn4-2	-0.189289	0.068287	0.582976
Ppp2r2d	-0.190763	0.0683217	0.582976
Prkra	0.207301	0.0683928	0.583115
Srek1ip1	0.174861	0.0685215	0.583275
Pear1	0.16331	0.0684733	0.583275
Pdxk	-0.227906	0.0685238	0.583275
Srxn1	-0.229008	0.0685938	0.583552
Trmt6	-0.199454	0.0689959	0.586511
Dusp5	-0.22524	0.0690168	0.586511
Dynlt1a	-0.197124	0.0691187	0.587057
Mynn	0.181792	0.0693124	0.587852
Uso1	0.175871	0.0693631	0.587852
Dnah1	0.156641	0.0693258	0.587852
Mapk12	-0.225588	0.0692696	0.587852
Prr18	0.195653	0.0694399	0.588183
Cux2	-0.201209	0.0694808	0.58821
Scnn1a	0.164795	0.0696451	0.588858
Atp2b1	-0.159368	0.069659	0.588858
Wdr44	-0.206421	0.0696706	0.588858
Esyt2	0.16629	0.0697379	0.589094
Slc38a6	-0.173027	0.069774	0.589094
Ubqln4	0.175178	0.0700278	0.590597
Cks1b	0.175158	0.0700051	0.590597
Rgs16	0.227517	0.0701804	0.590705
Dock9	0.226238	0.0701363	0.590705
C87436	0.225022	0.0702301	0.590705
Nnat	-0.168202	0.0700792	0.590705
Gabra4	-0.18403	0.0701966	0.590705
Gtf3c3	0.16824	0.070422	0.591564
Nsmaf	0.14895	0.070446	0.591564
Tmem39b	-0.220786	0.0703949	0.591564
RP23-34E15.3	0.141571	0.0705003	0.591702
Setd8	-0.149656	0.0706562	0.592691
Megf9	-0.142447	0.0707028	0.592763
Atp2b4	-0.181943	0.0708545	0.593715
Zfp772	0.220676	0.0710953	0.593872
Rnasel	0.216297	0.0711761	0.593872
Kdelc1	0.204177	0.0709564	0.593872
Snx30	0.190173	0.0711399	0.593872
Ccdc112	0.167786	0.071002	0.593872
Mycs	-0.170424	0.071111	0.593872
Cerk	-0.194679	0.0710972	0.593872
Zfp651	-0.226449	0.0711778	0.593872
Cacnb3	0.226682	0.071264	0.593951
Ccna1	-0.113628	0.0712675	0.593951
Sh3bp4	-0.191646	0.0713015	0.593951
Srebf1	-0.221622	0.0713435	0.593983
Thumpd2	0.220962	0.0714959	0.593984
Bcar3	0.216348	0.0714098	0.593984
Acadl	0.205445	0.0714441	0.593984
Klhdc8a	-0.182429	0.0714927	0.593984
Wdr92	0.202129	0.0718158	0.594731
Npc1	0.188427	0.0716983	0.594731
Gm10931	-0.12613	0.0716526	0.594731
Pcgf3	-0.175819	0.0717582	0.594731
Hoxd1	-0.221301	0.0717756	0.594731
Ccdc92	-0.223469	0.0718045	0.594731
Mkks	-0.225517	0.0718528	0.594731
Zfp1	0.223231	0.0720962	0.595224
Sgms1	0.213752	0.0720006	0.595224
Coa5	0.188861	0.0720247	0.595224
Poln	-0.0864564	0.0721033	0.595224
Lpin1	-0.198333	0.0720486	0.595224
Plekhg3	0.101746	0.0722343	0.595675
Dgkb	-0.208983	0.0722275	0.595675
Agfg1	-0.138376	0.0724952	0.597511
Zfp704	-0.139105	0.0725403	0.597567
Rap2c	0.17351	0.0726168	0.597881
Ttll6	0.145149	0.0726938	0.597883
Slc6a11	-0.0916257	0.0726639	0.597883
Glp1r	-0.183479	0.0727863	0.598328
Wbscr27	0.219118	0.0729232	0.598508
Camk2d	0.207318	0.072871	0.598508
Tex15	0.17604	0.0729193	0.598508
Fundc1	0.185809	0.073159	0.599306
Atl3	0.170633	0.0732853	0.599306
Fuk	0.156192	0.0733065	0.599306
Rpl17-ps10	0.120055	0.0732494	0.599306
Slc5a8	-0.138491	0.073083	0.599306
Srpk1	-0.146531	0.0732518	0.599306
Dixdc1	-0.183881	0.073328	0.599306
Ccdc107	-0.201057	0.0732458	0.599306
Gbp3	0.143463	0.0734291	0.599351
Iapp	-0.131289	0.0733719	0.599351
Casc4	-0.155658	0.0734488	0.599351
St3gal1	0.0207933	0.0736436	0.600627
Pou4f3	-0.174501	0.0736858	0.600657
Mtmr12	0.178003	0.0738531	0.601706
Slc5a6	0.219002	0.0739308	0.602025
Gm15466	0.129852	0.0741218	0.603265
Olfml2b	0.224002	0.0744881	0.604355
Adprm	0.22357	0.0743974	0.604355
Cntln	0.177222	0.0744715	0.604355
Snph	0.130449	0.0743874	0.604355
Slc45a2	0.0890384	0.0744227	0.604355
Scd2	-0.192908	0.0744883	0.604355
Podn	0.211187	0.0745599	0.604622
Mre11a	0.188225	0.0747334	0.605399
Vegfa	-0.205732	0.0747204	0.605399
S100pbp	0.150386	0.074808	0.605689
Tmod3	0.201856	0.0750307	0.605726
Vim	0.199531	0.0748853	0.605726
Pdia4	0.176622	0.0750138	0.605726
Zfp280c	-0.158909	0.0749286	0.605726
Frmd5	-0.172169	0.0750457	0.605726
Endod1	-0.210449	0.075042	0.605726
Rps12-ps19	0.134197	0.075206	0.606706
Siah3	-0.19498	0.0753054	0.607194
Hist1h3c	-0.218732	0.0753465	0.607211
Sf1	0.183155	0.0755481	0.608521
Luc7l3	-0.131655	0.0756793	0.609263
Aire	0.181027	0.0757789	0.609292
Wapal	0.153483	0.0757531	0.609292
Ccdc136	-0.222877	0.0758001	0.609292
Lix1l	0.217403	0.0760175	0.609622
Plrg1	0.176155	0.0760326	0.609622
Fus	0.12919	0.0759553	0.609622
Trhde	-0.100766	0.0758948	0.609622
Ppp1r16a	-0.222157	0.0760366	0.609622
Klf10	0.192317	0.0761751	0.610105
Dmd	0.179197	0.0761412	0.610105
Nudt13	0.213512	0.0763604	0.610961
Cd9	0.163019	0.0763473	0.610961
Pomt2	-0.207819	0.0764373	0.611263
Trim37	-0.163871	0.0766382	0.611928
Rnf2	-0.172879	0.0766069	0.611928
Gm12481	-0.222197	0.0766291	0.611928
Tbc1d13	-0.222183	0.0766834	0.611976
Dcdc2a	-0.207658	0.0767276	0.612015
Tatdn2	0.213512	0.0768555	0.61217
Olfr1343-ps1	0.168422	0.0768268	0.61217
Uhrf1	-0.169818	0.076904	0.61217
Irx2	-0.175083	0.076891	0.61217
Trappc6a	0.215147	0.0771649	0.613308
Rhbdd1	0.180737	0.0771632	0.613308
Fam172a	0.172239	0.0771423	0.613308
Tox3	-0.155317	0.0773079	0.614131
Gm16129	0.104483	0.077388	0.614454
Gtf2e1	0.200582	0.0775787	0.615655
Pald1	0.209642	0.0776261	0.615718
Zfp821	-0.0130549	0.0776793	0.615827
Scml2	0.203284	0.0777257	0.615881
Pzp	0.1696	0.0777921	0.616095
Fkbp9	0.213406	0.0778717	0.616412
Rnf125	0.219809	0.0780213	0.617283
Polr3k	-0.145605	0.0780659	0.617322
Esf1	0.155889	0.0781831	0.617936
Shcbp1l	0.216049	0.0784731	0.618035
Rbm28	0.167627	0.0782668	0.618035
Heatr9	0.15979	0.0782845	0.618035
Gmeb1	0.152949	0.0783673	0.618035
RP23-161O8.1	-0.129225	0.0783692	0.618035
Ranbp9	-0.189339	0.0784704	0.618035
Myo18a	-0.192367	0.0784508	0.618035
Slc6a15	-0.199771	0.0787077	0.61957
Skap1	-0.220045	0.0787964	0.619955
Tek	0.217387	0.0788493	0.620059
Ppt1	0.146017	0.0789528	0.62056
Ydjc	-0.212179	0.0790809	0.621253
Dnah11	0.220197	0.0791246	0.621284
Plcb3	0.215657	0.0791692	0.621321
Rbms1	0.184309	0.0793571	0.621856
Chd1	0.162565	0.0793135	0.621856
Sh3bp2	-0.212124	0.0793559	0.621856
Cep128	0.174563	0.0796131	0.621951
Gm13547	0.0977664	0.0796129	0.621951
Cers3	-0.145813	0.0794809	0.621951
Gmip	-0.199692	0.0794249	0.621951
Zfp870	-0.203784	0.0796484	0.621951
Irs1	-0.216851	0.0796017	0.621951
Scx	-0.217693	0.0795486	0.621951
Kif13a	0.209585	0.0797039	0.622073
Cd59b	0.207445	0.0800575	0.624251
[truncated: 13,595 more rows]

## Sheet: 48hrs=padj < 0.05, logFC <-1.0
gene_id	log2FoldChange	pvalue	padj
St8sia3	-2.79935	9.47047e-132	3.69206e-128
Chgb	-2.65762	1.53818e-111	3.99773e-108
Scg3	-2.65365	4.80667e-149	3.74776e-145
Pax5	-2.51217	8.24783e-133	4.28722e-129
Gng4	-2.43746	1.12307e-99	2.18914e-96
Gdap1	-2.40793	1.9668e-115	6.13406e-112
Srrm4	-2.39472	1.04392e-98	1.80876e-95
Syt4	-2.35069	1.22593e-86	1.59309e-83
Chga	-2.27749	1.31463e-95	2.05004e-92
Celf4	-2.23184	7.8377e-110	1.74602e-106
Bsn	-2.17371	1.29696e-77	1.26405e-74
Nrsn1	-2.102	8.87333e-64	6.91853e-61
Trim67	-2.09225	2.47836e-84	2.97289e-81
Rab3c	-2.09073	5.97546e-90	8.47103e-87
Srrm3	-1.99873	1.31884e-64	1.08242e-61
Disp2	-1.99195	9.35575e-70	8.1052e-67
Ptprn	-1.98971	2.65999e-56	1.65919e-53
Unc13a	-1.98842	5.5253e-62	3.91643e-59
Cacng2	-1.89823	2.41002e-51	1.21232e-48
Smpd3	-1.88816	5.03779e-59	3.41562e-56
Resp18	-1.88163	5.06374e-47	2.19344e-44
Slc7a14	-1.87328	4.85639e-54	2.91271e-51
Cplx1	-1.86753	1.34647e-50	5.9991e-48
Unc79	-1.86064	1.2847e-77	1.26405e-74
Sez6	-1.84985	9.86618e-51	4.52509e-48
Gria2	-1.83688	4.70031e-84	5.23547e-81
Ptprn2	-1.83099	3.8927e-51	1.89696e-48
Rundc3a	-1.80695	2.67854e-53	1.54701e-50
Gprin1	-1.75672	5.00912e-52	2.69352e-49
Pcsk2	-1.7496	4.52319e-51	2.13741e-48
Ina	-1.72045	1.13256e-72	1.03889e-69
Ptpro	-1.71197	4.23994e-42	1.43734e-39
Gdap1l1	-1.70405	4.78545e-44	1.73545e-41
Pclo	-1.69631	7.11206e-52	3.69685e-49
Lrp11	-1.69561	9.50488e-59	6.1758e-56
Stmn3	-1.68868	2.1484e-44	8.37552e-42
Cntnap5b	-1.65139	1.0225e-38	3.18897e-36
Cacna1b	-1.64989	6.32711e-42	2.09925e-39
Elovl2	-1.60381	4.53346e-44	1.68321e-41
Maneal	-1.5901	1.30984e-45	5.37516e-43
Phyhipl	-1.57191	6.95417e-44	2.46462e-41
Syn1	-1.56269	4.48422e-37	1.31938e-34
Stxbp5l	-1.53982	6.1982e-46	2.61229e-43
Kcnc1	-1.52363	1.60798e-37	4.82209e-35
Nrxn1	-1.52221	1.36449e-45	5.45585e-43
Grin1	-1.50571	2.40597e-33	6.82158e-31
Galnt9	-1.48978	3.98003e-34	1.14934e-31
Soga3	-1.48755	4.2123e-52	2.34595e-49
Tnr	-1.41437	2.54291e-31	6.95685e-29
Gnao1	-1.41146	3.75189e-41	1.21889e-38
Elavl3	-1.40639	2.10022e-62	1.55957e-59
Ttc9b	-1.40064	9.17329e-30	2.42455e-27
Scrt1	-1.38682	1.27852e-28	3.1152e-26
Trim9	-1.37301	4.34381e-29	1.0752e-26
Pcsk1	-1.37299	3.07135e-44	1.16816e-41
Rtn2	-1.35382	1.53206e-27	3.46245e-25
Crmp1	-1.34638	1.52395e-42	5.281e-40
Rgs7	-1.34185	2.99821e-27	6.49362e-25
E130309D14Rik	-1.34135	1.73817e-28	4.17001e-26
Tcerg1l	-1.32197	2.08467e-27	4.64404e-25
Fstl5	-1.30735	1.40261e-29	3.64539e-27
Sez6l2	-1.30482	3.94625e-27	8.42985e-25
Xkr7	-1.29244	1.7268e-25	3.59035e-23
Scg5	-1.25645	8.33026e-27	1.75543e-24
Clvs1	-1.25356	1.64374e-24	3.1645e-22
Gabrb3	-1.24932	7.92168e-41	2.52103e-38
Nefm	-1.24293	8.81754e-24	1.65664e-21
Celf6	-1.2428	2.4072e-25	4.9392e-23
Bex2	-1.22364	2.87025e-38	8.77622e-36
Ncan	-1.20866	3.91832e-28	9.11974e-26
Syp	-1.20575	5.33418e-23	9.90253e-21
Ap3b2	-1.16262	1.35405e-24	2.63938e-22
Celf5	-1.15371	4.34648e-28	9.9675e-26
Snap25	-1.15205	8.63857e-25	1.72705e-22
PCDHA9	-1.14086	2.26566e-30	6.09151e-28
Nell2	-1.12341	2.65885e-22	4.82118e-20
Nabp2	-1.11948	1.84928e-29	4.65124e-27
Kcnq2	-1.11578	9.33795e-22	1.67375e-19
Cntnap5a	-1.11003	4.29543e-19	6.83499e-17
Kcnj6	-1.10638	2.5387e-19	4.12381e-17
Iqsec3	-1.10317	1.10948e-19	1.86035e-17
Kcnh8	-1.09754	1.01025e-18	1.55978e-16
Gabbr2	-1.09067	3.9692e-19	6.38101e-17
Atp2b2	-1.08344	2.7925e-25	5.65536e-23
Ric3	-1.08244	3.03374e-28	7.16791e-26
Npas4	-1.0778	1.17138e-19	1.94325e-17
Nxph1	-1.07136	2.93147e-24	5.57479e-22
Ddx25	-1.06801	8.96787e-18	1.33186e-15
Phf21b	-1.05913	6.98583e-18	1.05764e-15
Sarm1	-1.05632	2.22283e-17	3.23951e-15
Atl1	-1.05394	7.43673e-19	1.15968e-16
Madd	-1.05321	2.27142e-27	4.9888e-25
Tmem28	-1.05206	2.91268e-17	4.12912e-15
Gnptg	-1.04435	9.20263e-20	1.55985e-17
Tbc1d30	-1.0384	5.85868e-17	8.15716e-15
Ntsr2	-1.03727	2.14182e-17	3.1509e-15
Kcnk3	-1.03145	2.70942e-17	3.87622e-15
Scg2	-1.01267	9.3077e-21	1.63083e-18
Mapk8ip1	-1.00749	2.35623e-22	4.32272e-20

## Sheet: 48hrs=padj < 0.05, logFC  >1.0
gene_id	log2FoldChange	pvalue	padj
Rest	3.96494	5.28236e-208	8.23731e-204
Col4a1	1.25316	1.25677e-24	2.48077e-22
Bche	1.14947	1.20289e-32	3.34961e-30

## Sheet: 5days=WholeList
gene_id	log2FoldChange	pvalue	padj
Rest	6.01037	4.72561e-298	7.32658e-294
Ahnak	2.19404	4.57483e-34	9.85114e-32
Dock1	2.05039	2.78683e-41	9.19299e-39
Col4a1	2.00461	2.20645e-41	7.4367e-39
Fn1	1.99905	2.2235e-45	9.07186e-43
Slc26a7	1.88929	3.52638e-24	5.4673e-22
Ptpn14	1.75707	1.09537e-21	1.47675e-19
Gli2	1.70548	1.59181e-20	2.02291e-18
Stap1	1.69818	1.19493e-30	2.25929e-28
Cyr61	1.63943	3.04879e-19	3.63603e-17
Clca4	1.55521	1.74916e-31	3.47678e-29
Gli3	1.5544	4.33699e-36	1.06731e-33
Tead2	1.53951	1.0165e-16	1.02337e-14
Bche	1.46464	2.45984e-21	3.23198e-19
Rreb1	1.43266	4.54644e-15	4.272e-13
Clca1	1.37056	1.2675e-21	1.69408e-19
Tmem63a	1.36689	1.11443e-14	1.00454e-12
Abcc9	1.32257	2.52323e-13	1.99593e-11
Mmp14	1.32232	1.64102e-12	1.16708e-10
Emp1	1.3082	9.7135e-15	8.8069e-13
Clca2	1.27181	4.83789e-17	4.93465e-15
Fam129a	1.26553	3.92966e-12	2.74439e-10
Hspg2	1.25793	4.01377e-12	2.7781e-10
Adamts12	1.23843	1.20238e-12	8.59068e-11
Bak1	1.21999	4.08787e-14	3.42585e-12
Tgfbr2	1.21676	7.95487e-11	4.67168e-09
Fbn1	1.21125	1.78509e-15	1.7084e-13
Ikzf1	1.20283	6.36648e-12	4.29156e-10
Ppic	1.19776	6.70248e-12	4.4985e-10
Gstm1	1.18893	3.72649e-16	3.70356e-14
Sema5a	1.1445	1.32314e-11	8.54746e-10
Tnc	1.14118	1.99275e-13	1.59289e-11
Ndrg2	1.09077	5.88493e-09	2.73173e-07
Emp2	1.07721	1.34825e-09	6.85351e-08
Spata13	1.07658	6.08292e-11	3.62729e-09
Sema3d	1.06457	9.82685e-09	4.4161e-07
Rnf125	1.05864	2.64683e-10	1.47613e-08
Notch2	1.05635	3.23053e-14	2.75198e-12
Pbxip1	1.05169	1.73824e-08	7.63448e-07
Frem2	1.05101	5.73926e-09	2.67212e-07
Gopc	1.04693	2.48537e-11	1.53518e-09
Smad3	1.03696	3.05827e-08	1.27461e-06
Tubb6	1.02425	1.72378e-14	1.50143e-12
Fmo2	1.0154	2.15345e-08	9.19754e-07
Scara3	1.0102	9.97665e-09	4.47046e-07
Gca	1.00192	2.46408e-10	1.3892e-08
Megf10	0.996543	1.14754e-11	7.50696e-10
B2m	0.992532	6.53629e-13	4.89558e-11
Anxa6	0.981904	6.7524e-11	4.01108e-09
Cdh20	0.980871	1.15991e-12	8.36429e-11
Sft2d2	0.980707	9.10468e-10	4.76889e-08
Nrk	0.979342	8.35004e-08	3.24459e-06
Eef1d	0.976169	1.45762e-17	1.59147e-15
Ccdc80	0.967011	2.76262e-08	1.16391e-06
Npnt	0.965176	8.185e-10	4.33106e-08
Lrrk2	0.962969	2.15387e-07	7.95085e-06
Pon2	0.96268	2.62511e-07	9.55391e-06
Mob3b	0.960677	9.65186e-08	3.71321e-06
Lgals1	0.956309	2.70341e-07	9.77007e-06
Apoe	0.956036	3.71986e-07	1.31074e-05
Zcchc24	0.954976	1.22242e-08	5.4305e-07
Ttpa	0.953591	2.60116e-07	9.48904e-06
Rps27	0.947271	9.09686e-10	4.76889e-08
Cap2	0.934157	1.57488e-09	7.87641e-08
Myo10	0.929415	1.00685e-11	6.64265e-10
Lrrc17	0.916134	2.77552e-10	1.54235e-08
Anxa5	0.913222	9.19285e-08	3.54542e-06
Fam83b	0.908646	3.00952e-07	1.08259e-05
Ndst4	0.908454	1.34843e-11	8.6747e-10
Corin	0.90622	8.95909e-07	2.93661e-05
Grpr	0.90184	2.1319e-07	7.9074e-06
3425401B19Rik	0.900988	2.831e-11	1.72125e-09
Lepre1	0.895569	3.43086e-12	2.41782e-10
Gch1	0.871911	1.56414e-14	1.37786e-12
Gm5105	0.86285	2.12374e-06	6.59848e-05
Sparc	0.862217	3.85847e-06	0.000113299
Slc25a24	0.861709	2.17397e-07	8.00599e-06
Bmp4	0.851412	4.47373e-06	0.000130377
Tgif1	0.844964	7.74554e-11	4.58347e-09
Ehd2	0.838062	4.64748e-06	0.000134681
Cyp4v3	0.834673	8.03184e-06	0.000214994
Rbm24	0.828915	1.17309e-12	8.42019e-11
Cth	0.828178	4.51428e-06	0.000131312
Rspo3	0.827284	7.2411e-06	0.000195927
Sh3glb1	0.824548	9.41837e-10	4.90008e-08
Sox8	0.823878	8.29689e-06	0.000221022
Lmo3	0.821605	1.05874e-05	0.000274034
Cdo1	0.821112	5.12484e-08	2.04256e-06
Cited4	0.813852	2.54031e-13	1.99924e-11
Bmp3	0.8114	1.28646e-05	0.000326437
Slit2	0.809122	7.33459e-08	2.8716e-06
Suclg2	0.803991	4.25767e-10	2.30003e-08
Palld	0.802598	1.18945e-05	0.000303809
Kif16b	0.801303	1.72091e-05	0.000424181
Gucy1a3	0.792014	1.97868e-05	0.000479335
Edaradd	0.786779	1.95091e-05	0.000475581
Ifih1	0.784077	2.38499e-05	0.000564532
Nbl1	0.7829	2.24679e-11	1.39896e-09
Sri	0.782277	1.16697e-13	9.52247e-12
Myl9	0.779913	6.27189e-06	0.000173952
Aldoc	0.774225	3.43786e-05	0.000782681
Maml2	0.768339	8.4934e-06	0.000225482
Nfatc1	0.765461	5.34495e-06	0.000152052
Epb4.1l4a	0.761241	2.034e-15	1.93467e-13
Vrk2	0.761014	5.88954e-06	0.00016512
Pdk4	0.759975	2.53739e-06	7.69858e-05
Plod2	0.759025	4.53662e-08	1.83166e-06
Vwa5a	0.754441	6.45903e-07	2.16287e-05
Itgb8	0.752563	2.6374e-05	0.000619549
Tnfrsf19	0.752411	1.5866e-06	5.04069e-05
BC067074	0.741232	2.33041e-05	0.000554152
Lmo1	0.739677	3.25394e-05	0.000747393
Ar	0.739654	2.82803e-05	0.000660327
Cd59a	0.739582	8.12705e-05	0.00166449
Prrx1	0.738755	5.49596e-05	0.0011753
Nfia	0.735277	2.62415e-13	2.05479e-11
Ppp2r5c	0.732972	5.58758e-06	0.000157509
Lpp	0.731791	4.41024e-09	2.10389e-07
Tek	0.730885	3.64441e-05	0.000823658
Inppl1	0.729499	7.17863e-13	5.32524e-11
Mfge8	0.729473	3.55024e-06	0.000105044
Kif1c	0.726893	1.44485e-06	4.62831e-05
Fgfrl1	0.726686	5.76713e-05	0.0012299
Sec24d	0.726155	9.0279e-05	0.00183205
Manea	0.725115	1.60117e-05	0.000397829
Chrdl1	0.724853	7.71355e-06	0.000206905
Angpt1	0.721618	2.37696e-06	7.31197e-05
Vim	0.720952	0.000106727	0.00213509
Nrbp1	0.718205	2.44235e-06	7.46867e-05
Hepacam2	0.717955	1.18504e-06	3.84371e-05
Recql5	0.717208	2.39478e-05	0.000565985
Klf6	0.716375	5.57274e-06	0.000157509
Acsf2	0.716024	3.31098e-05	0.00075937
Cdk6	0.715477	1.64756e-06	5.19229e-05
Gem	0.711506	8.47662e-05	0.00172696
Frk	0.709868	0.000123719	0.0024158
Pls3	0.705313	3.82424e-05	0.000856807
Gm9105	0.70326	5.75729e-05	0.00122949
Pde1a	0.700685	7.05587e-06	0.000191583
Rgma	0.699784	3.53345e-05	0.000802088
Pir	0.699584	5.42058e-05	0.00116078
Grb10	0.698753	2.41693e-08	1.02228e-06
L3mbtl3	0.698293	4.8665e-07	1.67295e-05
Fam86	0.697846	6.78933e-05	0.00143019
Ctsl	0.697342	3.60495e-07	1.27605e-05
Has2	0.697167	5.43903e-06	0.000154444
Uaca	0.695803	0.000100518	0.00202131
Bgn	0.695145	3.8358e-07	1.33942e-05
Pstpip2	0.692805	0.000217109	0.00391858
Chtf18	0.68968	0.000109615	0.0021788
Lrrc36	0.68963	0.000193467	0.00354972
Anxa4	0.687403	8.12094e-05	0.00166449
Pros1	0.68693	7.84855e-05	0.00161814
Alpk1	0.686926	1.77246e-05	0.000435502
Pafah2	0.68176	0.000266536	0.00467993
Rsad2	0.681321	0.000267353	0.00468664
Ctgf	0.678725	6.85512e-09	3.13515e-07
Cx3cl1	0.677339	1.59254e-05	0.000396321
Ly75	0.675609	7.35178e-05	0.00152586
Rpl21-ps15	0.672836	1.06857e-07	4.07054e-06
Slc1a3	0.672638	0.000263275	0.00463316
Mdfic	0.671285	5.58755e-06	0.000157509
Ankfn1	0.669384	6.39568e-05	0.00135278
Pard3b	0.667864	1.62662e-05	0.000402861
Tcf7l1	0.667256	0.00015295	0.0029094
Pcdh18	0.666456	0.000131569	0.00255301
Rnase1	0.666448	0.000175331	0.00325766
Fbn2	0.665988	7.86193e-05	0.00161874
Mt2	0.665604	3.90892e-06	0.000114563
Mgst1	0.665382	4.19484e-05	0.000935781
Flna	0.665339	9.69723e-10	5.01153e-08
Bcl2l11	0.664435	5.38615e-05	0.00115501
Best3	0.657221	0.000457658	0.0073605
Bmpr1b	0.656536	0.000407114	0.00672193
Lima1	0.653615	2.59918e-09	1.26722e-07
Acadl	0.648809	0.000283407	0.00492043
Ctsc	0.647412	0.000447425	0.00724856
Atl2	0.646134	4.56518e-08	1.83364e-06
Micu2	0.645122	3.27759e-07	1.16818e-05
Vangl1	0.642268	0.000393646	0.00653374
Lrig3	0.642041	0.000507137	0.00806426
Gdpd2	0.641359	8.18875e-07	2.69551e-05
Ifitm2	0.63513	6.20925e-07	2.08825e-05
Apln	0.634947	0.000184123	0.00339839
Rbms2	0.634495	0.000554136	0.0087399
Stk33	0.633884	3.24476e-10	1.79027e-08
Ptpn21	0.629323	7.39385e-05	0.00153254
Card6	0.626368	0.000205711	0.0037346
Fam102a	0.624055	6.30475e-05	0.00133719
Plscr4	0.623654	3.19842e-05	0.000736825
Cnr1	0.623009	7.95195e-05	0.00163294
Tenm3	0.620431	0.000449736	0.00727841
Mt1	0.619349	6.13823e-06	0.000171164
Lrig1	0.61846	0.00045242	0.00730659
Idua	0.617581	0.000502399	0.00801358
Dynll1	0.616745	3.14764e-07	1.12547e-05
Dab2	0.612202	0.000758056	0.0114887
Pi4k2b	0.612119	1.97864e-05	0.000479335
Hes6	0.611962	4.15299e-08	1.68555e-06
Fosb	0.611169	0.00108919	0.0155067
Tgfb2	0.609017	6.31793e-06	0.000174916
Gatb	0.608015	0.000434104	0.00706969
Reep4	0.604575	0.000442568	0.00719242
Runx1	0.604196	0.000930807	0.013653
Lef1	0.603703	1.64771e-06	5.19229e-05
Asap3	0.60169	0.00134255	0.0184702
Junb	0.599238	0.00121372	0.0168919
Vcan	0.598277	8.97882e-10	4.73495e-08
Nucb1	0.597828	0.000911366	0.0134186
Trim56	0.597045	0.000109528	0.0021788
Gab1	0.594459	4.76158e-05	0.00104036
Chrnb1	0.59239	0.000327702	0.00556482
Sypl	0.591219	2.04417e-06	6.37683e-05
G6pdx	0.591059	2.3285e-07	8.53453e-06
Cyb5r2	0.589768	0.000891462	0.0131631
Zbtb7b	0.587732	0.000122604	0.00240007
Wbscr27	0.587549	0.00107428	0.015365
Klf4	0.587527	0.00109546	0.0155531
Rnase4	0.585274	0.00177437	0.0230016
Itpripl2	0.584985	0.00058513	0.00920067
Bicc1	0.583688	4.04587e-10	2.19326e-08
Plcg2	0.580086	0.000365335	0.00614756
Glis3	0.579533	0.00181197	0.0234107
Phactr2	0.578505	0.00110174	0.0156137
Sash1	0.577343	6.52229e-06	0.000179612
Zfp568	0.572329	2.0793e-07	7.73081e-06
Dera	0.571837	0.000997332	0.0145249
Cmtm3	0.571791	0.000745137	0.0113261
G0s2	0.570283	0.00155557	0.0207731
Lix1l	0.568289	0.00206543	0.02595
Rassf8	0.568051	9.88565e-05	0.00199567
Chmp2a	0.567231	0.00199671	0.0253331
Nfatc2	0.56559	5.27726e-08	2.09792e-06
Nde1	0.564696	0.000119929	0.00235662
Ptger4	0.564387	0.0024874	0.0302705
Epb4.1l2	0.564234	0.00094444	0.0138253
Etv5	0.563786	0.00260155	0.0313399
Arhgap24	0.563335	1.11869e-08	4.98395e-07
Mavs	0.563035	0.0011374	0.0160603
Tmbim1	0.56131	1.93561e-05	0.000474086
Abcg2	0.560575	0.000196664	0.00359137
Tram2	0.56008	0.00231479	0.0284153
Slc41a3	0.559614	0.00293576	0.0344557
Ankrd17	0.559566	0.000453694	0.00731953
Agt	0.557572	0.000365983	0.00614756
Smtn	0.557333	0.00167245	0.0220116
Spint2	0.556992	0.000606725	0.00950168
Cebpd	0.555972	0.00174402	0.022703
Rps6ka5	0.555556	0.00187369	0.024008
Hamp2	0.555089	0.000251106	0.00444596
Sdc2	0.555078	0.000192946	0.00354435
Zfp36	0.554733	0.00308731	0.0360076
Arsk	0.554474	0.00145932	0.0197946
Rpp40	0.552725	0.00275616	0.0327696
Phldb2	0.551965	0.00267635	0.0320914
Zfp786	0.550745	0.00307631	0.035915
Fggy	0.550531	0.00239542	0.0292661
Zfyve16	0.549025	7.62737e-05	0.00157673
Kdelc1	0.548453	1.60331e-06	5.073e-05
Lrrc16a	0.547813	3.03851e-09	1.47216e-07
Celsr1	0.547149	0.000776004	0.0117263
Il1rap	0.546353	0.000297788	0.00514706
Hsd11b1	0.544484	0.00241498	0.0294818
Snai2	0.544398	0.00127917	0.0177074
Tmem218	0.542259	0.00225316	0.0279688
Gm15881	0.540896	0.0028407	0.03362
RP24-422C24.2	0.538117	0.00394565	0.0435239
Il13ra1	0.537665	0.00207894	0.0260986
Cd44	0.536769	0.00192624	0.0245394
Phka2	0.536558	0.000119606	0.00235625
Dtx2	0.536443	0.00110463	0.0156263
Ech1	0.536304	0.00295759	0.0346595
Ror2	0.534303	0.00422076	0.0458897
Egr2	0.534235	0.00437781	0.0472
Tbc1d31	0.533731	1.2168e-05	0.000309976
Creb3l2	0.533333	1.35729e-05	0.000342171
Tesk2	0.533224	0.00285311	0.0337327
Nedd9	0.532733	0.000631314	0.00982721
Rgs16	0.532622	0.00087005	0.0129207
Gpc4	0.532309	0.00451161	0.0481465
Tprn	0.531615	0.00447778	0.0479444
Hmox1	0.530006	0.00214586	0.0268518
Srgap1	0.529905	0.00029647	0.00512998
Hk2	0.528988	0.00107233	0.0153513
Mccc1	0.52863	0.00408761	0.0447875
Smco4	0.526884	0.000271524	0.00473533
Enpp2	0.526459	0.00491981	0.0518688
Phkb	0.524488	4.23608e-05	0.000943623
Flrt2	0.523108	0.00201513	0.0254419
Zbtb18	0.522751	8.53767e-05	0.00173711
Tns3	0.521903	0.000154599	0.00292661
Acss3	0.521138	6.64504e-07	2.2185e-05
Plscr1	0.517844	0.00515416	0.0539204
Stx4a	0.517789	0.000478441	0.00767089
AW146154	0.517746	0.00565825	0.0580921
Akr1b3	0.516798	0.0016748	0.0220238
Mctp2	0.516198	0.00476743	0.0504878
Cyyr1	0.515944	0.00580665	0.0591889
Rara	0.515208	0.00428539	0.0463971
Rps16-ps2	0.515139	1.62537e-05	0.000402861
1810043H04Rik	0.515113	0.00412074	0.0450232
Rhoj	0.514997	0.000538054	0.00851224
Tlr2	0.514802	0.00375199	0.041827
Nuak2	0.514523	0.00119304	0.0166521
Cped1	0.514513	0.000112006	0.0022178
Plxdc1	0.514312	0.000944421	0.0138253
Tep1	0.514135	0.00149475	0.0201519
Chpt1	0.513992	7.30298e-06	0.000196914
Rmi1	0.513246	0.00560056	0.0577334
Abcb1b	0.513246	0.000327063	0.00556008
Ogn	0.513218	0.00183386	0.0236344
Cdc14a	0.512041	3.59007e-05	0.000812562
Smpdl3b	0.511106	0.00345668	0.0392618
Snx33	0.510219	0.00577029	0.0589295
Tmprss11e	0.510161	0.00190805	0.0243878
Pvr	0.510061	0.00652857	0.0643693
Prkd1	0.510045	0.00175855	0.02285
Tmtc1	0.509405	0.00544772	0.056496
Cflar	0.507905	0.000689419	0.0106674
Cpne3	0.50776	4.78958e-08	1.9188e-06
Utrn	0.505964	1.96242e-08	8.47501e-07
Ttc37	0.505717	1.85548e-05	0.00045518
Lins	0.505633	0.000861304	0.0128154
Map1s	0.505484	0.00681966	0.0665399
Gpr156	0.504474	0.00641436	0.0637489
Tmem98	0.504006	0.00219361	0.027317
Palmd	0.503235	0.00380653	0.0422149
4933400A11Rik	0.503098	0.00478672	0.0506576
Hey1	0.502986	0.00660753	0.0647965
Cmtm7	0.50296	0.00729452	0.0702013
Cc2d2a	0.502717	3.94726e-06	0.000115468
Sgk1	0.502141	0.00655597	0.0645357
Mon2	0.501873	2.49064e-06	7.58641e-05
Cyp2j6	0.501785	0.00649986	0.0642281
Gm16215	0.501765	0.00448746	0.0479592
Selenbp1	0.501475	0.00750203	0.0719362
Pi15	0.501284	0.0029783	0.0348495
Aox3	0.500962	2.2251e-06	6.89958e-05
Iqgap2	0.500615	7.9427e-05	0.00163294
Proser3	0.500565	0.00376346	0.041827
Agpat9	0.500441	0.00308889	0.0360076
Ppard	0.500271	0.00439192	0.0472863
Ppox	0.499333	0.001042	0.0150585
Wipi1	0.499067	0.00116587	0.0164025
Tceanc	0.496518	0.0018677	0.0239708
Stk17b	0.495769	0.00134262	0.0184702
Tmem173	0.495432	0.00562543	0.0578797
Arhgef28	0.495319	0.00750264	0.0719362
Lbp	0.493851	0.00813129	0.0766834
Stom	0.493554	0.00166955	0.0219921
Ifngr1	0.493492	0.000341667	0.00578298
Lrguk	0.493179	0.00012288	0.00240244
Cpt1a	0.491439	0.00505506	0.0530121
Syne1	0.49042	0.00170574	0.0222984
Depdc1a	0.490409	0.00409968	0.044888
Agfg2	0.490258	0.000154026	0.00291933
E2f5	0.489898	0.000483988	0.00774755
Drp2	0.489832	0.00578198	0.0589762
Cln3	0.488566	0.00821478	0.0772827
Itpr2	0.48847	0.00729	0.0702013
Myo1b	0.488217	1.49063e-05	0.000373959
Tuba1c	0.488198	0.00279958	0.0331586
Zfp595	0.486237	0.00649223	0.0641936
Bnip3l	0.486205	6.88507e-06	0.000188045
Rnf122	0.485601	0.00566158	0.0580921
Pvrl3	0.485466	1.3447e-05	0.000340102
Shroom2	0.484751	0.00288278	0.0339625
Nfkbiz	0.48463	0.000426785	0.00698719
Pde5a	0.484301	0.000145669	0.00278478
Dbx2	0.483476	0.00443999	0.0476056
Scn9a	0.483168	0.00223566	0.0277737
Soat1	0.482729	0.000216679	0.00391538
Adamts4	0.482081	0.0101781	0.0911621
St5	0.481089	0.00447619	0.0479444
Isl1	0.481056	0.00818931	0.0770899
Mast4	0.479731	1.58789e-05	0.000395799
Efcab11	0.479726	0.00155015	0.0207365
Itga1	0.478342	0.0107371	0.0947992
Cdon	0.478202	0.00491879	0.0518688
Slc10a7	0.477968	0.00831858	0.0779295
Gm13590	0.477369	0.00562595	0.0578797
Nr1d1	0.477283	0.00945036	0.0859745
Zfp523	0.47706	0.0103294	0.0920914
Epn1	0.476331	0.00647094	0.0640677
Fkbp9	0.476081	0.00159807	0.0212857
Trp53inp1	0.476005	0.00174076	0.0226987
Nanp	0.475183	0.0114324	0.0996334
Amotl2	0.474888	0.00734848	0.0706767
Pde4b	0.474775	4.88462e-05	0.00106066
Gm14295	0.47409	0.00354738	0.039999
Slc9a3r1	0.473764	0.0116895	0.101589
Cep112	0.473498	0.0112219	0.0981853
Enpp1	0.473357	0.000623723	0.00974818
Pnpla7	0.473342	0.00883322	0.0814211
Abhd4	0.471203	0.00364495	0.0408909
Samd9l	0.471181	0.00997084	0.0896682
Rnf182	0.471144	0.00197702	0.0251038
Nsun3	0.468035	0.0022097	0.0274953
Ift74	0.467914	0.000446989	0.00724856
Ctnna1	0.466994	1.09003e-07	4.1421e-06
Hhip	0.466131	0.00501613	0.0526541
Arap1	0.46588	0.00400858	0.0440461
Bag3	0.465852	0.00519021	0.0542244
Abca1	0.465508	0.00728705	0.0702013
Slc2a3	0.465241	0.00347312	0.0394196
Zeb2	0.464982	0.00108725	0.0154933
Zfyve21	0.464835	0.0117647	0.102071
Sulf1	0.464101	0.00602004	0.0608449
Nit2	0.464067	0.00352018	0.0398337
Fcf1	0.463953	0.000443801	0.0072049
Znhit2	0.463895	0.0105854	0.0936733
Fat1	0.463719	0.000179378	0.00331871
Cntrl	0.463173	0.00101624	0.0147526
Rfxank	0.461944	0.0128629	0.109515
Lrrk1	0.461771	0.0130088	0.110272
Nphp1	0.461498	0.00213494	0.0267584
Phgdh	0.460527	3.41472e-05	0.000778556
Ppap2b	0.460365	0.0139077	0.115616
Zfp960	0.460035	0.00225758	0.0279829
Ccbl2	0.459697	0.013466	0.113219
Gtf2e2	0.459171	0.00106662	0.0152977
Aaas	0.459096	0.013547	0.113716
Myl12a	0.459093	0.0028595	0.0337652
Dlx5	0.457905	0.0128761	0.109567
Slc10a3	0.457877	0.0133232	0.112079
Thbs1	0.457876	0.000437996	0.00712559
St7	0.457766	0.00164007	0.0217516
Smad7	0.457475	0.00342874	0.0390876
Pttg1	0.457399	0.00702441	0.0680665
Slc37a2	0.456876	0.0103257	0.0920914
Gm20594	0.456868	0.00087757	0.0130075
Smo	0.456118	0.00359627	0.0404033
Zak	0.455819	5.47186e-07	1.86452e-05
Baz1a	0.455088	5.49871e-06	0.000155854
Fam114a1	0.455084	0.0148134	0.120624
Glul	0.454836	0.000133175	0.00257771
Slc41a1	0.454767	0.000860563	0.0128154
Cox6a2	0.454472	0.0151848	0.122681
Igdcc4	0.45429	0.0141304	0.11728
Wdsub1	0.454046	0.00568288	0.0582721
Tmod1	0.453065	0.00289348	0.0340111
Hmg20b	0.453037	0.00795134	0.0753991
Tmeff2	0.452124	0.000101407	0.0020339
Igfbp7	0.451637	0.00285458	0.0337327
1110002E22Rik	0.450378	0.0160379	0.126927
Zfp58	0.450011	0.00927754	0.0848408
Gm21742	0.448004	0.0143214	0.118089
Irf1	0.446724	0.0124801	0.106784
Hdac7	0.446592	0.000321036	0.00546961
Necap2	0.446353	0.00148698	0.020117
Atf3	0.445446	0.0122358	0.105158
Cdh1	0.444833	0.00264597	0.0317762
1110008L16Rik	0.444779	0.00030912	0.00531919
Fstl1	0.444284	0.00274098	0.0326391
Hacl1	0.443687	0.00817788	0.077029
Zscan25	0.442981	0.0178392	0.137397
Nbeal1	0.441734	0.000227706	0.0040908
Qk	0.440842	7.03271e-07	2.33981e-05
Hadh	0.439954	0.00270939	0.0324124
Adamts19	0.439521	0.0099581	0.089614
Zfp521	0.438318	0.000238103	0.00425784
Tmem55a	0.437592	0.000388066	0.00645263
Acaa2	0.437155	0.0109346	0.0963784
Myb	0.436993	2.29649e-06	7.10674e-05
Rcbtb2	0.436879	0.000136053	0.00262685
Kcnip4	0.436742	0.00795902	0.0754258
Cpped1	0.436048	0.00145246	0.0197256
Fap	0.435703	0.000370985	0.00620805
Sytl4	0.434682	0.0142349	0.117613
Flad1	0.434304	0.015225	0.122878
Afap1l2	0.434207	0.0198704	0.147898
Spsb1	0.434198	0.015618	0.124795
Grasp	0.433528	0.00593788	0.0602493
Pdgfrb	0.43298	4.64428e-05	0.0010199
Flnb	0.432977	5.85304e-06	0.000164394
Akr1b10	0.432813	0.0152247	0.122878
Aga	0.431571	0.0162013	0.127829
Cirh1a	0.430417	0.000140609	0.00270682
Tmem176a	0.429812	0.00500963	0.0526215
Cdan1	0.429061	0.00927004	0.0848408
Pck2	0.428381	0.00705108	0.0682397
Dus4l	0.428172	0.00235616	0.0288318
Pitrm1	0.427991	0.00259255	0.0312558
Wnt4	0.42744	0.00357983	0.040277
Timp3	0.427259	0.021882	0.158217
Vcl	0.427021	0.00260533	0.0313611
Rps20	0.425237	1.11932e-07	4.24301e-06
1500015O10Rik	0.42523	0.0050605	0.0530121
Hist1h1b	0.424454	0.00287961	0.0339625
Tjp1	0.423943	6.90127e-06	0.000188045
Ccdc18	0.423059	0.00238757	0.0291931
Ftsj3	0.422889	0.000142396	0.00273231
Cyb5rl	0.422779	0.0228192	0.162962
Ppp1r3c	0.422416	0.00753269	0.0720907
Dcaf12l1	0.421898	0.00583464	0.0594351
Gm13443	0.421633	0.0159088	0.126293
Serpinb6a	0.421281	0.0010611	0.0152326
Ulk4	0.42103	0.0235796	0.166702
Dhx40	0.420119	1.96361e-05	0.000477175
Frmd6	0.419472	0.0153144	0.123407
Sox17	0.419287	0.0216129	0.156729
Hoxd13	0.419053	0.0094603	0.0859745
Tns1	0.418599	0.0111279	0.097583
Aqp1	0.418302	0.00106876	0.0153142
Arx	0.4183	0.0250599	0.173016
Thrb	0.418238	0.0207692	0.153
Plekha7	0.417928	0.0248088	0.172241
Triqk	0.417856	0.0231622	0.164726
Fam53a	0.41722	0.0014476	0.0196874
Plekhg2	0.417083	0.0068453	0.0667482
Pramel4	0.416663	0.0263256	0.178701
Osmr	0.41665	0.0165399	0.130032
Ston1	0.416544	0.0249379	0.172452
Wwtr1	0.416331	0.00495516	0.0521553
Tpk1	0.416071	0.0263627	0.178718
Zfp93	0.415943	0.0244315	0.170241
Fut1	0.41591	0.0154185	0.123779
Mrrf	0.415889	0.00356367	0.0401243
Tgfb3	0.415817	0.0100504	0.0901915
Cd1d2	0.415417	0.0233327	0.165258
Maml1	0.414993	0.000672608	0.0104281
Tspan14	0.414589	0.00875651	0.0809117
Zfp217	0.414366	0.00144687	0.0196874
Cyp1b1	0.413957	0.000840576	0.0125673
Smpd2	0.41297	0.0129287	0.109834
Fzd6	0.411881	0.00410319	0.0448948
Mansc1	0.411797	0.0227577	0.162602
Kremen1	0.411749	0.0186555	0.141594
Zfp932	0.411534	0.00453528	0.0483265
Rad52	0.410777	0.00699539	0.0678277
Gm12258	0.41056	0.0186032	0.141454
Wfs1	0.410027	0.0201041	0.149077
Dmbx1	0.409569	0.0272698	0.18271
Pdk1	0.409224	0.000506519	0.0080627
Mlh1	0.409022	0.000840496	0.0125673
Ggta1	0.408977	0.0291965	0.191806
Gng12	0.408873	2.24939e-05	0.000538187
Hddc2	0.408844	0.0142119	0.117613
Foxo4	0.408657	0.0107668	0.0950076
Msn	0.408491	0.000353056	0.00596273
Hist1h3h	0.408456	0.0295682	0.193347
Cdca7l	0.40793	1.69284e-05	0.000418593
Echdc2	0.407678	0.0144884	0.118914
Amotl1	0.407365	0.00138845	0.01905
Xrcc5	0.407322	0.000172118	0.00321508
Atp4a	0.407101	0.0136911	0.114615
Nudcd1	0.405162	0.0182263	0.139684
Rnft1	0.404932	0.00930712	0.0849309
Dnah9	0.404632	0.0225785	0.161764
Klhl41	0.404626	0.00728729	0.0702013
Mei4	0.404515	0.0148595	0.120785
F2rl2	0.404433	0.0284944	0.188708
Mapkapk2	0.40393	0.000148518	0.00283226
Cat	0.403803	0.000228391	0.00409835
Bcl6	0.403234	0.0163412	0.128737
Etl4	0.402881	0.0205385	0.151705
Gng5	0.402293	2.03997e-05	0.000493411
Lum	0.400682	0.00272637	0.0324901
Igfbp3	0.400233	0.0168311	0.131661
Chrac1	0.399736	0.00982314	0.0888035
Epb4.1l5	0.399312	4.86032e-05	0.00105686
Pabpc4l	0.39903	0.0251294	0.173322
Pcolce	0.398332	0.0305351	0.197916
Rapgef5	0.398211	0.0295869	0.193388
Haus3	0.398147	0.00801289	0.0758436
Shc1	0.397789	0.00181959	0.0234737
Cp	0.397611	0.00261694	0.031452
Msrb3	0.397296	0.033997	0.213483
Fam49a	0.397282	0.0251308	0.173322
Magt1	0.396046	0.000394031	0.00653374
Casq1	0.395046	0.0328514	0.208314
Itgb3	0.394969	0.0243233	0.169792
Dnah11	0.394697	0.0271497	0.182141
Arhgap18	0.394244	0.0292331	0.191965
Vegfa	0.394103	0.01587	0.12605
Trap1	0.393736	0.000997743	0.0145249
Pnrc1	0.393655	0.000113544	0.00224538
Acer3	0.393588	0.0114461	0.0996966
Gpbp1l1	0.393568	0.000762539	0.0115341
Akna	0.393224	0.024063	0.1688
Hist1h2bp	0.392536	0.0215862	0.156682
Rpl28-ps1	0.392513	0.000115053	0.00226945
Tbc1d5	0.391883	0.0153854	0.123721
Klc2	0.391618	0.0369973	0.226812
Hvcn1	0.391522	0.0122129	0.105019
Rsu1	0.390369	0.00527208	0.0550056
2810474O19Rik	0.39014	8.2785e-05	0.00169104
Arhgef10	0.390095	0.00270535	0.032389
Tirap	0.389817	0.0061485	0.06166
Rad51b	0.388476	0.0333703	0.210486
Mks1	0.388155	0.0388108	0.233524
Stxbp3a	0.388007	0.00659189	0.0647249
Pcca	0.387593	0.0186348	0.141555
Mmp11	0.387422	0.0209481	0.153418
Ier3	0.387164	0.00288805	0.0339987
Nat10	0.38708	0.000242683	0.00431487
Fam171a1	0.386614	0.00179049	0.0231723
9430020K01Rik	0.3864	0.0161151	0.127343
1700017B05Rik	0.385835	0.0257197	0.176286
Wdr92	0.385581	0.0151266	0.122402
Wdr60	0.384618	0.0388045	0.233524
Ephx4	0.384003	0.00880573	0.081216
Rpl37rt	0.383962	0.0194178	0.145366
Ccdc171	0.38349	0.00642215	0.0637854
Itga2	0.383145	0.0404776	0.240521
Tspo	0.383124	0.0348977	0.217823
Gm9531	0.382725	0.0293018	0.192167
Nt5dc1	0.382413	0.0223159	0.160402
Capns1	0.381345	0.0310489	0.200576
Gm2a	0.38128	0.0102974	0.0919382
Eef2k	0.381122	0.00464986	0.0494115
Magee2	0.381101	0.0344196	0.215352
Ctu2	0.381007	0.0204114	0.151054
Rps23-ps	0.380404	4.73458e-05	0.00103679
Rpl22l1	0.379636	1.96177e-05	0.000477175
Mss51	0.379603	0.0414436	0.244807
Helb	0.378981	0.00269022	0.0322327
Alg1	0.378261	0.0434098	0.252448
Gm19031	0.377844	0.0110015	0.0968035
4931406C07Rik	0.377837	0.0403771	0.240217
Lrrc42	0.377495	0.000965914	0.0141012
Med12	0.377365	0.000625412	0.00976473
Ccdc114	0.377023	0.0231491	0.16471
Frrs1	0.376754	0.0429961	0.251172
Aqp4	0.376693	0.0374245	0.228437
Ano6	0.376612	0.00317449	0.036702
Snx5	0.376553	0.00025886	0.00457104
Actn1	0.376184	0.0207145	0.152787
Cyp7b1	0.375667	0.0364538	0.224456
Lama5	0.375647	0.0443332	0.255613
Gm6548	0.375639	0.045863	0.261612
Mettl20	0.375225	0.0258979	0.176846
Mat2b	0.375147	0.000887224	0.0131255
Car8	0.375132	0.0453685	0.2597
Bloc1s4	0.374816	0.0394686	0.236223
Marc2	0.37458	0.0323003	0.206424
Plcb3	0.374445	0.0156717	0.124934
Jag1	0.374141	0.0431382	0.251652
Sdpr	0.374105	0.022123	0.159533
Rnf113a2	0.373574	0.0196096	0.146514
Sgol1	0.373399	0.0121523	0.104672
Cryz	0.373344	0.0355423	0.220419
Tgif2	0.373209	0.014431	0.118631
Guca2a	0.373069	0.0446813	0.256855
Matn2	0.372911	0.046433	0.263892
Tmod3	0.372696	0.00351627	0.0398219
Cxcr4	0.372408	0.00985754	0.0890625
Tec	0.372373	0.0274884	0.183698
Tfcp2l1	0.372084	0.0193139	0.145079
Ccdc77	0.371897	0.00430776	0.0465743
Mgp	0.37175	7.28489e-07	2.41335e-05
Rab32	0.371313	0.0442814	0.255599
Prom1	0.370795	0.0331824	0.209884
Slc39a11	0.370682	0.00605463	0.0609948
Upf1	0.370422	0.0196919	0.146851
Akr1c19	0.370256	0.0422323	0.248019
Casz1	0.370031	0.00215748	0.0269321
Six5	0.369809	0.0453772	0.2597
Ctso	0.369757	0.0383868	0.232117
Fbxo18	0.369738	0.00841869	0.0786548
Osbpl3	0.369725	0.0218896	0.158217
Thsd4	0.369275	0.0202337	0.149882
Nudt12	0.369083	0.039782	0.237497
DNAJC19	0.368826	0.0495933	0.276283
Dnmt3b	0.368822	0.0219643	0.158535
Rassf4	0.368697	0.0312412	0.201315
Mum1l1	0.368185	0.00592129	0.0601597
Tnfaip8	0.367878	0.0200778	0.149032
Dll1	0.367855	0.0207829	0.153
Tmco4	0.367371	0.0435187	0.252797
Abca8a	0.367292	0.000251204	0.00444596
Ifrd2	0.36672	0.0313694	0.202057
Cdh7	0.366691	0.0508313	0.280558
Plce1	0.366535	0.0170167	0.13271
Iqcg	0.366271	0.0461658	0.262705
Efna4	0.366206	0.0498581	0.277161
Cfap43	0.366089	0.0503784	0.279252
Erap1	0.365922	0.0148272	0.120649
Fbxl7	0.365534	0.0421269	0.247775
Arl4c	0.365462	0.000798817	0.0120241
Mtfr1	0.365444	0.000415763	0.00683562
Taf4b	0.365035	0.00937153	0.0854683
Lrp4	0.364718	0.0456792	0.261001
Galntl6	0.364603	0.00442237	0.0474823
Tnfrsf10b	0.363645	0.0413165	0.244493
Akr1c14	0.363209	2.08934e-05	0.000504567
Rps12l1	0.363185	0.00163201	0.021719
Rps3a1	0.363039	0.00375673	0.041827
Col4a4	0.362891	0.0469644	0.265646
Mrpl16	0.362789	0.00904304	0.0830588
Lck	0.362786	0.0528695	0.287106
Dio2	0.362708	0.0357623	0.221341
Cd164	0.362701	0.000147685	0.00281983
Atp6v1g2	0.36265	0.0457055	0.261001
Duxbl3	0.362638	0.017884	0.137604
Pnpla2	0.362376	0.00846031	0.0788747
Mitf	0.36233	0.0529466	0.287425
Urb1	0.362288	0.00400312	0.0440173
Hist1h2be	0.361406	0.0284162	0.188356
Diap2	0.361342	0.00278262	0.0330082
Hist1h4k	0.36124	0.053339	0.288444
Irak4	0.361136	0.0366759	0.225444
Zwilch	0.360603	0.00272162	0.0324854
Egr1	0.360529	0.0531042	0.287785
Trhde	0.360503	0.0413778	0.244668
Btg2	0.360373	0.0212958	0.154936
Skint4	0.360372	0.039648	0.237062
Lta4h	0.360065	0.00192303	0.0245186
Asap2	0.359783	0.000706052	0.0108563
Mthfd1	0.359556	0.00344014	0.0391361
Fam35a	0.358969	0.0319603	0.204419
Skp2	0.358567	0.00330474	0.037925
Kif7	0.357956	0.0565092	0.299323
Tbc1d8b	0.357797	0.010494	0.0931307
Atf7	0.357748	5.99932e-05	0.00127766
Lurap1l	0.35766	0.00314747	0.0364711
Tmem260	0.35725	0.0434427	0.252465
9230110C19Rik	0.357165	0.0190193	0.143504
Pgd	0.356799	0.0215591	0.156559
Hyal1	0.356796	0.057111	0.301071
Rps6kc1	0.356532	0.0440967	0.254818
Cadm1	0.356303	0.00105657	0.0151909
Tmed1	0.356229	0.0577556	0.302946
Esf1	0.356031	0.000427658	0.0069941
L3hypdh	0.355953	0.0240568	0.1688
Laptm4b	0.355909	0.0288278	0.190214
Acot2	0.355815	0.0188412	0.142564
Nmi	0.355473	0.0578173	0.30307
Prdm1	0.355278	0.031846	0.20394
Spg20	0.355264	0.00110928	0.0156775
Atp11b	0.355007	0.00229117	0.0282785
Mastl	0.354655	0.0158483	0.125942
Gm15501	0.354638	0.043063	0.251468
Adat2	0.354444	0.0410038	0.243106
Lifr	0.354115	0.0202748	0.150115
Erbb3	0.354012	0.0330934	0.209506
Shbg	0.353738	0.0432678	0.25219
Uty	0.353434	0.000484222	0.00774755
4930594C11Rik	0.353148	0.0568924	0.300341
Bod1l	0.353002	0.0413572	0.24464
Tnfaip3	0.352924	0.0600597	0.310681
Fv1	0.352735	0.0509697	0.280722
4921507P07Rik	0.352379	0.0523979	0.285202
Hist1h2ai	0.351962	0.0423906	0.248788
Ppfibp2	0.351542	0.0614358	0.315787
Tcirg1	0.351487	0.0469152	0.265465
Hist1h3e	0.351312	0.0366589	0.225444
Rbpms	0.351221	0.0596464	0.309491
Trappc6a	0.351055	0.0620571	0.317536
4632428N05Rik	0.350956	0.012649	0.1079
Slc35d1	0.350821	0.0084418	0.0787495
Tpp1	0.350352	0.0216074	0.156729
Mid1	0.350238	0.0047612	0.0504564
Cpt2	0.350128	0.0412445	0.24416
Oat	0.349987	0.00875709	0.0809117
Ankrd27	0.349932	0.0115037	0.100142
Aifm2	0.349362	0.0627718	0.319925
Marveld3	0.34932	0.0465949	0.264521
Orc5	0.348946	0.0034542	0.0392618
Atp10a	0.348575	0.0300938	0.195957
Gtpbp10	0.348512	0.00166837	0.0219921
Slk	0.347229	0.00104917	0.0151455
P4ha1	0.347189	0.0467295	0.264995
Ak4	0.347107	0.0639728	0.323389
Lipa	0.346447	0.0599651	0.310521
Rnf40	0.346392	0.0578226	0.30307
Apool	0.346019	0.0122123	0.105019
Spata24	0.345766	0.0543056	0.291334
Alas2	0.345736	0.0540469	0.290375
Acadm	0.345721	0.0377918	0.229954
Psme2	0.345609	0.0210767	0.154066
Ace	0.345409	0.0185097	0.140812
Gm14494	0.345321	0.0509378	0.280722
Chml	0.345147	0.00380533	0.0422149
Gm3500	0.344918	0.00697459	0.0677095
Prelp	0.344859	8.38305e-06	0.000222935
Pts	0.344859	0.0319122	0.20428
Rhox2h	0.344822	0.0282652	0.187515
Gm13157	0.344724	0.0494414	0.275734
Metrn	0.34453	0.0668203	0.331381
Amdhd1	0.344255	0.0324329	0.206845
Acp6	0.344151	0.0547332	0.293019
BC030867	0.343508	0.0542437	0.291203
Gpx1	0.343361	0.0193406	0.145139
Col15a1	0.342984	0.00628162	0.0626707
5830428H23Rik	0.342974	0.0188753	0.142683
Glrx	0.342382	0.0390847	0.234963
Adck2	0.342348	0.0552798	0.294927
Dll4	0.342249	0.0515845	0.282603
Rab17	0.341769	0.0170601	0.132848
Rpl36a-ps4	0.341019	0.0540523	0.290375
Nsun4	0.341013	0.0522214	0.285084
Hdlbp	0.340951	6.86968e-05	0.00143929
Gltscr2	0.340769	0.0191483	0.144254
Pcdh19	0.340725	0.000162168	0.00305498
Leng1	0.340441	0.0531058	0.287785
Trim71	0.340412	0.0193578	0.145148
Cstad	0.340078	0.0151738	0.122681
Lfng	0.339561	0.0328929	0.208492
Snx8	0.339279	3.40037e-05	0.000776427
Eif2b5	0.33903	0.00865863	0.0803643
Cbs	0.338795	0.058662	0.305918
Stag3	0.338754	0.0676516	0.334035
Prdx1	0.338721	0.000356143	0.00600832
Spty2d1	0.338669	0.00487855	0.051559
Gcnt1	0.33864	0.0252564	0.173879
Btg3	0.338505	0.0179069	0.137645
Pgbd1	0.338382	0.0693895	0.339501
Hist1h2bl	0.33827	0.0331978	0.209884
Rasl11b	0.337724	0.0723895	0.348333
Ern1	0.337358	0.0104028	0.0926924
Gm15765	0.337138	0.0720585	0.347819
Nr4a2	0.337092	0.0489165	0.273583
Fam13a	0.336955	0.0187587	0.142218
Gm15470	0.336713	0.00373841	0.0417582
Uvssa	0.336602	0.0578781	0.303251
Slc19a2	0.336499	0.0292608	0.192066
Tbx1	0.336295	0.072025	0.347819
Cd1d1	0.335399	0.010736	0.0947992
Kctd12	0.33498	0.0424001	0.248788
Clrn1	0.33485	0.054352	0.291481
Selm	0.334748	0.0707119	0.343927
Frmpd3	0.334596	0.0712715	0.346005
Rfx2	0.334064	0.0372757	0.227978
Spats2	0.333938	0.0023077	0.0283657
Mical2	0.333852	0.0211868	0.154499
Stk26	0.333622	0.0243917	0.170116
Ttc32	0.333479	0.068125	0.335518
Pdgfrl	0.333447	0.0617026	0.316369
Ccnjl	0.333193	0.0600962	0.310681
Rhobtb1	0.333004	0.0752058	0.357317
Lmcd1	0.332798	0.0756304	0.357754
Mum1	0.332787	0.0199946	0.148608
Mmachc	0.332582	0.000197154	0.00359453
Apeh	0.332566	0.0414486	0.244807
Rpl30	0.332457	0.000416866	0.00684649
Pms1	0.332393	0.00976806	0.0884603
Ldlrad4	0.332183	0.074682	0.355778
Clu	0.332093	0.00163559	0.0217294
Cdk2	0.331943	0.018109	0.138854
Sncaip	0.331796	0.00101841	0.0147703
Gm7707	0.331447	0.0778854	0.365163
Cgrrf1	0.331017	0.038937	0.234166
Bloc1s6	0.330908	0.0137863	0.114977
Mettl16	0.330856	0.00200985	0.0253959
9130401M01Rik	0.330849	0.0497074	0.276719
Rps23	0.330772	0.000850196	0.0126989
Lonrf3	0.330739	0.00860445	0.0800261
Oasl1	0.33011	0.0248588	0.172267
Rpl15-ps3	0.329869	0.0178003	0.137301
Cyct	0.329842	0.0655951	0.328272
Rps27a-ps2	0.32946	0.0744625	0.355384
Ezr	0.329304	0.0102848	0.0919048
D630039A03Rik	0.329164	0.0243017	0.169718
Calcoco1	0.329063	0.0533823	0.288577
Alx4	0.329055	0.0734475	0.35233
Nfe2l2	0.32897	0.00151197	0.0203487
Rpl37	0.328371	0.000718093	0.0109796
Dram2	0.328148	0.00841797	0.0786548
Ypel1	0.328104	0.0298889	0.195114
Egfr	0.32766	0.0569144	0.300341
Vasp	0.327553	0.0149273	0.121114
B4galt3	0.327476	0.0433966	0.252448
Gm13251	0.327151	0.0819658	0.375905
Piga	0.327142	0.029189	0.191806
Amot	0.327117	0.0316514	0.203166
Scrn3	0.326975	0.0213458	0.155182
Ccdc51	0.326975	0.0816662	0.375202
Gm21962	0.32682	0.0635017	0.321856
Magi2	0.326658	0.0391577	0.235128
Phka1	0.326651	0.00205668	0.0259032
Rpl13a	0.326648	0.00254788	0.0308274
Fmnl3	0.326639	0.0380035	0.23088
Ikbkg	0.326635	0.0149673	0.12124
Foxo6	0.326375	0.0138844	0.115485
Prlr	0.326205	0.0814931	0.374917
Smox	0.326121	0.0815664	0.375143
Twist1	0.326098	0.0633017	0.321464
Diap3	0.32608	0.0222824	0.160309
Adam12	0.325899	0.0643523	0.324259
4930579G24Rik	0.325881	0.0131475	0.111023
Zfp518a	0.325661	0.0031409	0.0364495
Gm7809	0.325629	0.0721801	0.348081
Dnajc4	0.32533	0.0827386	0.377844
Ptgfrn	0.325113	0.0309886	0.200353
St6gal1	0.325098	0.080485	0.372572
Aifm1	0.325069	0.0262504	0.178425
Mtmr12	0.324963	0.0208938	0.153299
Rffl	0.324871	0.00804952	0.0761409
Ost4	0.324285	0.00498937	0.0524442
Hyal3	0.324258	0.0823185	0.376702
Spidr	0.323865	0.00988517	0.0891947
Cachd1	0.323794	0.0619945	0.317425
Pram1	0.323758	0.0779827	0.365491
Hbp1	0.323705	0.00118867	0.0166521
Svil	0.323548	0.00254056	0.0308189
Palm2	0.323331	0.0502446	0.278909
Cklf	0.323306	0.0737441	0.353206
Grb14	0.322622	0.0627055	0.319693
Orai2	0.32251	0.0687538	0.337649
Zdhhc19	0.32138	0.0553403	0.295047
Slc9a3r2	0.321341	0.0869694	0.390154
Shisa5	0.321273	0.073861	0.353548
Fam228a	0.321266	0.0472592	0.266808
Palb2	0.321136	0.0576403	0.302821
Slc20a2	0.320963	0.0219483	0.158494
Ttc21b	0.320703	0.0265745	0.179369
Tjap1	0.320516	0.0679345	0.334899
Hrsp12	0.320236	0.0807267	0.372829
Mthfr	0.319972	0.0837063	0.380581
Tmem194	0.319653	0.0229891	0.163797
Gcc2	0.319566	0.00776721	0.0739244
Abhd14b	0.319445	0.026457	0.179043
Itga6	0.319194	0.0190395	0.143504
Frem1	0.319165	0.0885482	0.393386
Map3k15	0.31915	0.0198246	0.147699
Inadl	0.318976	0.0270791	0.181904
Ctnnd1	0.318941	0.000794576	0.0119719
Gm5619	0.318271	0.0643766	0.324259
Gm2974	0.318115	0.0886634	0.393653
Pitpnm1	0.317858	0.046737	0.264995
Otud7b	0.317784	0.0110747	0.097227
Map3k8	0.317572	0.0810879	0.373607
Dock9	0.317366	0.0277281	0.184743
Impg2	0.317289	0.0832757	0.379291
Hdac8	0.317157	0.0252288	0.173822
Tmsb15b1	0.317025	0.0763206	0.360096
Tmco3	0.316563	0.0592117	0.30775
Eva1c	0.316527	0.0758413	0.35838
Ganc	0.316336	0.0902086	0.398163
Smpd4	0.316298	0.00667081	0.0652519
Pnp	0.316006	0.0338625	0.212724
AA474331	0.315968	0.0920625	0.402067
Grn	0.315952	0.0212269	0.154653
Gas1	0.315918	0.0793994	0.369339
Greb1l	0.315888	0.0404707	0.240521
Hsdl2	0.315859	0.0183683	0.140287
Hist1h2ah	0.315772	0.0916281	0.401708
Eefsec	0.315636	0.0718896	0.347653
Itgam	0.315513	0.0916499	0.401708
Coasy	0.315396	0.023977	0.168743
Rpl10-ps3	0.315138	0.0044255	0.047483
Hdhd3	0.315135	0.0548156	0.293258
Des	0.314884	0.0665105	0.331005
Filip1l	0.314755	0.0365845	0.225171
Col28a1	0.314699	0.00149271	0.0201519
Dph1	0.314601	0.0936344	0.406549
Cluap1	0.314452	0.0174789	0.135361
Tnfrsf23	0.314286	0.0883878	0.393218
P2ry1	0.314267	0.0777099	0.364763
Lars2	0.314197	0.0092749	0.0848408
Stil	0.314039	0.0430987	0.251582
Trappc1	0.314004	0.0325118	0.207171
Ldlrap1	0.313926	0.0663826	0.330612
Appl2	0.31387	0.00354601	0.039999
Atp8b5	0.313776	0.079359	0.369262
Eda2r	0.313696	0.00415179	0.0451714
Wdr35	0.313662	0.018489	0.140724
Hibadh	0.313466	0.0248914	0.172284
Foxo1	0.313434	0.0540707	0.290375
Necab1	0.312961	0.029543	0.193285
Immp2l	0.312914	0.095889	0.411249
Mmrn2	0.312606	0.0591936	0.30775
Cd55	0.312577	0.0591221	0.307613
Fam110b	0.312073	0.0807663	0.372901
Eno1b	0.312062	0.0754526	0.357443
Casp8	0.311957	0.0723876	0.348333
Myo1e	0.311817	0.0774805	0.364018
Stx16	0.311777	0.00715018	0.0691125
Desi2	0.311737	0.0308941	0.199909
Ash2l	0.311343	0.000761825	0.0115341
Rps25	0.310898	0.0037583	0.041827
Sike1	0.310791	0.00197331	0.0250978
Thbs4	0.310732	0.0667393	0.331218
Agl	0.310703	0.0137751	0.114977
Cfap44	0.310605	0.0987068	0.418586
Ptbp1	0.310343	6.11313e-05	0.00130011
Mtr	0.310062	0.00831998	0.0779295
Rgs3	0.309584	0.0845475	0.382578
Rassf2	0.309476	0.0576226	0.302821
1700029J07Rik	0.309318	0.0994922	0.419507
Wars2	0.309285	0.0335356	0.211408
Gm7645	0.309009	0.0212563	0.154795
Hist1h3c	0.308964	0.0732283	0.351387
Crtap	0.308909	0.052396	0.285202
Utp20	0.308784	0.00110465	0.0156263
Msrb2	0.308763	0.0715437	0.346846
Gm11992	0.308644	0.0289859	0.190746
Afg3l1	0.308503	0.0263991	0.178886
Tubgcp5	0.308467	0.098463	0.418417
Otud1	0.308269	0.101004	0.422662
Hmga1-rs1	0.308217	0.0502897	0.27906
Serhl	0.307939	0.0992186	0.418971
Nudt6	0.307837	0.0723414	0.348333
Sesn2	0.307476	0.0878938	0.39192
Fgfr2	0.307227	0.0505993	0.279776
Plekhg5	0.30714	0.0909539	0.400475
Serpinb9	0.306957	0.0810667	0.373607
Zc2hc1c	0.306939	0.0876643	0.391616
Rps27a	0.306887	0.00352244	0.0398337
Thbs3	0.306793	0.100165	0.420627
Fmo1	0.306618	0.00755069	0.0722183
Gm14052	0.306345	0.103539	0.429214
Rpl19	0.306331	0.00457997	0.0487022
Sat2	0.306276	0.0285281	0.188775
Mbnl1	0.306008	0.000477804	0.0076686
Pcbd2	0.305646	0.0963482	0.412875
Tln1	0.305573	0.0424532	0.248854
Pes1	0.305492	0.0266423	0.179749
Nsun6	0.305428	0.0648136	0.32554
Shfm1	0.305359	0.0286256	0.189178
Plin2	0.305291	0.0663134	0.330374
Rbl1	0.305166	0.000726161	0.0110811
Nom1	0.305007	0.0165918	0.130248
Gpr182	0.304895	0.103482	0.429093
Pde11a	0.30469	0.0154244	0.123779
Vasn	0.304666	0.104293	0.431062
Fat3	0.304601	0.0986401	0.418417
Ddx17	0.304535	0.00877319	0.080964
Sulf2	0.304517	0.0550543	0.294129
Cr1l	0.304356	0.00619644	0.0620204
Sox2	0.304341	0.105591	0.434701
Hrasls	0.303931	0.0724469	0.3485
P2rx7	0.30367	0.102526	0.427071
Cog4	0.303623	0.0164019	0.129149
Ccnd3	0.303461	0.0496197	0.27633
Fam135a	0.303405	0.00121296	0.0168919
Nudcd2	0.303372	0.0178694	0.13756
Sh3pxd2b	0.30336	0.00625675	0.0624628
Galnt7	0.303359	0.0353374	0.219852
Arrdc3	0.303259	0.038376	0.232117
Reps2	0.303028	0.0626811	0.319674
Adamts5	0.30292	0.0984919	0.418417
Stx3	0.302857	0.0641028	0.323726
Limd1	0.302801	0.0188045	0.142495
Smyd5	0.302757	0.0620344	0.317524
Nr4a1	0.302612	0.0982331	0.418255
1110008P14Rik	0.302525	0.0497683	0.27686
Gm17219	0.302116	0.0966928	0.413876
Gm21833	0.30198	0.107918	0.440216
Sun1	0.30191	0.00170384	0.0222922
Mrpl45	0.301665	0.0240339	0.1688
Gm13785	0.301657	0.080556	0.372596
Vps13b	0.301469	0.00124515	0.0172827
Bin3	0.301438	0.0841165	0.381775
Slc15a2	0.301332	0.0050755	0.0531334
Hist1h3b	0.301193	0.0979938	0.417618
Aox1	0.301127	0.100273	0.420627
Camk2d	0.301006	0.0225234	0.161637
Hsf2bp	0.300879	0.0797442	0.37061
Ddx3y	0.3006	0.00232041	0.0284617
Slc39a8	0.300527	0.104279	0.431062
Zfp516	0.300523	0.00133038	0.0183344
Cib1	0.300271	0.10964	0.445144
Mrpl52	0.300252	0.0449119	0.25784
Pold4	0.299909	0.0885521	0.393386
Gata2	0.299884	0.1061	0.435854
Rps28	0.299882	0.00295076	0.0346056
Mgat4a	0.299857	0.00975104	0.0883578
Gm8186	0.299853	0.0414416	0.244807
Mtfmt	0.299847	0.0421861	0.247935
Llgl1	0.299672	0.0109996	0.0968035
Per1	0.299575	0.0756627	0.357754
Gm10275	0.299495	0.000167858	0.00314687
Rttn	0.299485	0.00393902	0.0434976
Bcat2	0.29939	0.00970108	0.0879564
Fos	0.299386	0.0556285	0.296176
Sox13	0.299386	0.106068	0.435854
Acads	0.29929	0.107813	0.440108
Ets1	0.299189	0.0363761	0.224156
Aco1	0.299163	0.0174955	0.135422
Plk2	0.299115	0.0964336	0.413127
Rpl31	0.299003	0.00493533	0.0519819
Ddx18	0.298888	0.00310302	0.0361451
Ttf2	0.298807	0.0617125	0.316369
Rnasek	0.298752	0.026499	0.179171
Golgb1	0.298747	0.0213496	0.155182
Fzd4	0.298716	0.0819582	0.375905
Opn1sw	0.29852	0.0444263	0.255921
Csf1	0.298494	0.0878396	0.39192
Xkrx	0.298391	0.0692925	0.339435
Glo1	0.298308	0.00110119	0.0156137
Rpl26	0.298076	0.00457165	0.0486471
Zbtb9	0.297809	0.0768098	0.361524
Mrpl10	0.297768	0.024844	0.172264
Elmod3	0.297753	0.1041	0.430845
Prmt5	0.297382	0.0120961	0.104304
Cyb5a	0.297256	0.0792872	0.369039
Josd2	0.297211	0.0997472	0.419795
Npm1	0.297047	4.51984e-05	0.000998229
Gm13477	0.297022	0.111831	0.451049
3110082I17Rik	0.296941	0.0329553	0.208802
Stk4	0.296924	0.0121129	0.104391
Syk	0.296891	0.0885778	0.393386
Eif2ak2	0.296659	0.00448367	0.0479592
Sin3a	0.296645	0.000184842	0.0034076
Suox	0.29659	0.114678	0.458002
Cdc14b	0.296456	0.00690518	0.0672052
Iqcc	0.296096	0.0840292	0.381533
Slc1a5	0.29583	0.0450291	0.258257
Syf2	0.295218	0.047199	0.266681
Obfc1	0.295217	0.0681149	0.335518
Cdc42ep4	0.295214	0.0574316	0.302452
Gpr64	0.295186	0.107702	0.439771
Gpc6	0.295114	0.060713	0.313243
Npc2	0.294867	0.0273802	0.183284
Wdr89	0.294828	0.0102778	0.0918957
Iigp1	0.294801	0.000103033	0.00206386
D16Ertd472e	0.294592	0.0975621	0.416122
Gss	0.294554	0.014758	0.120299
Polr2l	0.294382	0.0596293	0.309491
Trib3	0.294285	0.111915	0.451118
Mettl18	0.294169	0.105713	0.435061
Btg1	0.294095	0.00452105	0.048208
AA987161	0.293916	0.0196031	0.146514
Akap2	0.293878	0.076418	0.360336
Themis	0.293778	0.0803801	0.37256
1110058L19Rik	0.293763	0.105756	0.435061
A330044P14Rik	0.293414	0.098089	0.417909
F10	0.293392	0.0800082	0.371493
Pax6	0.293304	0.0997501	0.419795
Lamp2	0.292993	0.0168353	0.131661
Rnaseh2c	0.292813	0.0848129	0.383364
Pkib	0.292354	0.00470751	0.0499556
Parn	0.292333	0.00786068	0.0747223
Fkbpl	0.292252	0.0874675	0.391156
Pla2g16	0.292076	0.0998341	0.420035
Rpl4	0.291824	0.000173501	0.00323312
Rpl41	0.291797	0.0130625	0.110486
Gramd3	0.291716	0.0669568	0.331873
Rpl27-ps3	0.291611	0.00868705	0.0804083
Ufm1	0.291386	0.0188256	0.142516
Mrps9	0.291372	0.0362712	0.223598
Igf2r	0.29131	0.0269025	0.181189
Gmpr2	0.290704	0.0896631	0.396548
Zc3h12c	0.290669	0.0164235	0.129254
Nnt	0.290488	0.0352396	0.219332
Tfdp2	0.290406	0.000719572	0.0109914
Rps11	0.290144	0.0153621	0.123662
Acrbp	0.289982	0.122009	0.472871
Rps29	0.289817	0.00166591	0.0219921
Gm16318	0.289219	0.0845649	0.382578
Arpc4	0.289075	0.0874201	0.391156
Emc1	0.288767	0.00149184	0.0201519
1110004E09Rik	0.288734	0.0184196	0.14054
Epha4	0.28856	0.121003	0.47111
Gm13199	0.28847	0.124939	0.480016
Pepd	0.288394	0.111782	0.450975
Hps5	0.288299	0.03954	0.236508
Smoc1	0.287992	0.0804162	0.372572
Gm8206	0.287981	0.0905996	0.399391
Scgb3a2	0.2878	0.00166822	0.0219921
4930415F15Rik	0.28763	0.104562	0.431725
Dusp16	0.287336	0.035716	0.221143
Ccdc97	0.287099	0.0419759	0.247356
Naaladl1	0.286973	0.127157	0.484625
Rps5	0.286951	0.00062681	0.0097669
Ogfod1	0.286829	0.0564544	0.299279
Cdca7	0.28681	0.00600727	0.0607942
Trpc5	0.286738	0.124958	0.480016
Gm12689	0.286444	0.0829832	0.378363
Scml2	0.286318	0.0928052	0.403945
4933415A04Rik	0.285378	0.128624	0.487218
Wee1	0.285353	0.0172592	0.134062
Cog5	0.285183	0.0104904	0.0931307
Timm8a1	0.285182	0.0446624	0.256855
1190002N15Rik	0.284593	0.0311343	0.200862
Spag5	0.284564	0.0336341	0.211719
Ets2	0.284485	0.0432365	0.252102
Bloc1s1	0.284323	0.0892811	0.39549
Notch1	0.284241	0.0920895	0.402072
Gm12608	0.284229	0.128026	0.486021
Cgnl1	0.283788	0.0791739	0.368844
2310045N01Rik	0.283756	0.062952	0.320467
Gm3839	0.283606	0.106934	0.437789
1500011B03Rik	0.283491	0.126171	0.483121
Sp9	0.28336	0.0675955	0.333864
Gm10288	0.28321	0.0889479	0.394239
Gm12942	0.283198	0.126361	0.483251
Ccdc61	0.283151	0.0848081	0.383364
Plagl2	0.283097	0.0335543	0.211408
Bmp2k	0.282928	0.0262889	0.178608
Bcl6b	0.282715	0.131622	0.492766
Fads3	0.282477	0.132992	0.495381
Apobr	0.282418	0.00986364	0.0890658
Hmgn5	0.282198	0.0332073	0.209884
Mbd4	0.282184	0.0183176	0.140107
Cad	0.28218	0.0132384	0.111548
Kdm7a	0.281788	0.02795	0.185822
Wbp1l	0.281743	0.0824317	0.376998
Utp23	0.281644	0.0951792	0.410001
Cdc40	0.281595	0.00941319	0.0856971
Mphosph6	0.281508	0.0303361	0.196873
Wdr18	0.281435	0.0278998	0.185647
Mybbp1a	0.281393	0.0061378	0.0616324
Dbt	0.281214	0.013061	0.110486
Pdgfa	0.281076	0.12793	0.485896
Dsg2	0.280881	0.0241538	0.1692
Rpl31-ps8	0.280844	0.000347836	0.00588097
Hist1h3d	0.280759	0.109227	0.444066
Tmtc4	0.280702	0.0434039	0.252448
Hspe1	0.280603	0.00492124	0.0518688
Mtm1	0.280593	0.0633825	0.321551
VAMP8	0.280416	0.0232512	0.165033
Vamp8	0.280416	0.0232512	0.165033
Ftsj1	0.280336	0.0341116	0.213943
Nat6	0.280293	0.132656	0.494754
Tm6sf1	0.279923	0.128993	0.487665
Zfp593	0.279922	0.115484	0.459564
Nabp1	0.279826	0.104164	0.430879
Fam60a	0.279634	0.0272087	0.182458
Dnajb7	0.279572	0.0551273	0.294418
Lama4	0.279356	0.133275	0.495991
Ythdc1	0.279272	0.00113886	0.0160664
Gm20701	0.279114	0.0982892	0.418255
Ndrg1	0.278966	0.0124563	0.106671
Tspan1	0.278898	0.0394474	0.236223
Btd	0.278678	0.135614	0.501935
Socs3	0.278622	0.122369	0.473949
Cfap70	0.278437	0.0277542	0.184837
Dcaf17	0.278042	0.00870048	0.0804847
Tmem39a	0.278024	0.0156731	0.124934
Fra10ac1	0.277972	0.0538366	0.290022
Fam192a	0.27795	0.048678	0.272653
Echs1	0.277934	0.026152	0.178068
Stbd1	0.277816	0.135707	0.50198
Chd3	0.277816	0.0137492	0.114854
Dmrta2	0.27775	0.0823012	0.376702
1110034G24Rik	0.27775	0.131668	0.492766
Lypd6	0.277634	0.136053	0.502469
Rnf213	0.277621	0.0132248	0.111494
Eef1a1	0.277576	0.000698536	0.0107548
Myd88	0.277572	0.133472	0.496495
1600012H06Rik	0.27756	0.0958349	0.411244
Kdsr	0.277513	0.012303	0.105501
Nat9	0.277454	0.13766	0.504558
Rpl23a	0.277087	0.00344056	0.0391361
Capn3	0.276904	0.0117336	0.101858
Hist2h2bb	0.276844	0.0872986	0.39084
Cotl1	0.276653	0.084292	0.382007
Trim43c	0.276618	0.126153	0.483121
Ccdc38	0.276516	0.104126	0.430845
Nwd1	0.276476	0.113729	0.456447
Gpld1	0.275925	0.126536	0.483802
Gm4294	0.275784	0.0648586	0.325543
Zfp111	0.275782	0.0296503	0.19372
Zfp945	0.275675	0.0166841	0.130773
Slc4a2	0.275631	0.139732	0.509256
Rslcan18	0.275555	0.138628	0.506589
Gcnt2	0.275546	0.107431	0.439046
Rnf130	0.275497	0.0474156	0.267236
Irf3	0.2754	0.102219	0.426138
Tst	0.275345	0.122408	0.473981
Hnrnpul1	0.275292	0.00427351	0.0463008
Gm15500	0.275091	0.00123147	0.0171234
Cdk5	0.275072	0.117227	0.463525
Lrrc19	0.274908	0.132466	0.494283
Zfp677	0.274821	0.0360868	0.222815
Igbp1	0.274642	0.0198447	0.147777
Nxpe2	0.27464	0.144344	0.517315
Ubc	0.274515	0.0173437	0.134515
Mre11a	0.274455	0.0249333	0.172452
Spr	0.274367	0.0924831	0.402769
Spice1	0.274247	0.114537	0.457902
Exosc9	0.274237	0.0262478	0.178425
Amd2	0.27423	0.0621603	0.317854
Cdh10	0.274172	0.115045	0.458829
Med30	0.274164	0.055936	0.297302
Rps15a	0.274112	0.00102136	0.0147992
Cecr2	0.274029	0.000708931	0.0108632
Gm15443	0.273827	0.125842	0.482801
Lztfl1	0.273779	0.00866943	0.0803893
Gm26983	0.273633	0.106563	0.436964
Prc1	0.273551	0.0234944	0.166252
Gm7536	0.273477	0.0146113	0.119606
Rangrf	0.273427	0.0360733	0.222815
Hook3	0.273199	0.0143569	0.118272
Heg1	0.273168	0.11538	0.459419
Ubxn6	0.272556	0.0387904	0.233524
Gm6397	0.27254	0.1087	0.442293
Mkl2	0.272526	0.0111477	0.0977018
Hspb6	0.272461	0.0348877	0.217823
Srebf1	0.272315	0.0396998	0.23728
Aspn	0.272171	0.1299	0.48978
Rrp8	0.272025	0.0624147	0.318945
Myom2	0.272024	0.145694	0.519676
Polr2h	0.272009	0.106071	0.435854
Rgs19	0.271661	0.040048	0.238626
Rpl14	0.271568	0.00830405	0.0778862
Alg14	0.271548	0.0340393	0.213575
Dnase1l1	0.27149	0.113906	0.456615
Trdmt1	0.271384	0.138869	0.507157
Tril	0.271217	0.091519	0.401616
Dph5	0.270983	0.100716	0.421913
Klhl17	0.270823	0.130768	0.491218
Slc30a2	0.270802	0.142377	0.514378
Zc3hc1	0.270783	0.0377137	0.229655
Orai1	0.270538	0.12893	0.487544
Galnt4	0.270456	0.115062	0.458829
Sort1	0.270394	0.006254	0.0624628
Col14a1	0.270355	0.12873	0.487447
Hist1h4d	0.270045	0.0621603	0.317854
RP23-100O18.3	0.269865	0.0675582	0.333786
Adam17	0.269763	0.00558057	0.0575656
Ccs	0.269748	0.150906	0.529813
Snupn	0.269715	0.0693419	0.339501
Cd9	0.269671	0.0315099	0.202457
Pdgfc	0.269661	0.143378	0.516002
Sav1	0.269453	0.0184114	0.14054
Tanc1	0.269135	0.0754422	0.357443
Gpr137b	0.26894	0.0583564	0.30494
Kdelr3	0.268743	0.152801	0.533804
Itgad	0.268695	0.0672878	0.333022
Wrn	0.268603	0.000694304	0.0107175
Kcnq3	0.268483	0.0255854	0.17552
Gm17117	0.268341	0.068368	0.336501
Smyd4	0.268212	0.116249	0.461308
Ripply3	0.26815	0.147932	0.523878
Zfp951	0.26803	0.0485244	0.271965
Sft2d1	0.267966	0.0688983	0.338145
Klf8	0.267804	0.144484	0.517518
Gatsl2	0.267714	0.0468974	0.265461
Cyfip1	0.267584	0.00657607	0.064611
B230118H07Rik	0.267468	0.103471	0.429093
Pot1a	0.267329	0.00901135	0.0828168
Irgm1	0.267022	0.131032	0.491656
Pus10	0.266912	0.0258881	0.176846
Maoa	0.266889	0.0196278	0.146514
Rpf1	0.266642	0.0513298	0.281705
Hist1h2bg	0.266471	0.110532	0.447557
Ankrd50	0.26638	0.0192032	0.144457
Ddit4	0.266308	0.0648609	0.325543
Oser1	0.26627	0.0326452	0.207772
Zfand5	0.266157	0.00312774	0.0363512
Rcc2	0.266095	0.000320116	0.00545994
Hist1h2ap	0.266079	0.120604	0.470284
Lzts2	0.266058	0.0986303	0.418417
Dcaf8	0.266023	0.023875	0.168177
Tpcn1	0.265982	0.0924234	0.402622
Rab29	0.265932	0.0720467	0.347819
Socs6	0.265884	0.0104368	0.0929421
Grhl2	0.265699	0.148711	0.524921
Nfic	0.265443	0.00991413	0.0893655
Ripk2	0.26535	0.0648183	0.32554
Nr5a2	0.265333	0.151999	0.532805
Dusp6	0.265199	0.150194	0.528749
9830147E19Rik	0.265131	0.0400265	0.238604
Srf	0.26508	0.143369	0.516002
Pax9	0.265024	0.0337469	0.212098
Tbc1d10c	0.2648	0.0615935	0.316369
Rexo2	0.264743	0.0192249	0.14448
Nab2	0.264717	0.150233	0.528766
2610305D13Rik	0.264532	0.126657	0.483865
Rpl35a	0.264432	0.00103785	0.0150241
Rpl38-ps2	0.264357	0.0736311	0.352822
Dbf4	0.264318	0.0288029	0.190214
Slirp	0.264299	0.0314804	0.202351
C4b	0.264265	0.028212	0.187323
Uba3	0.264132	0.00109406	0.0155475
Wwp2	0.264028	0.0460204	0.262144
Cep128	0.263811	0.0328256	0.208236
Rab36	0.263716	0.131652	0.492766
Fam227b	0.263667	0.12314	0.475808
Pitx2	0.263637	0.14861	0.524916
Fignl1	0.263595	0.033576	0.211439
Fam46b	0.263505	0.0223032	0.160384
BC100451	0.26349	0.0510589	0.280968
Uba52	0.263156	0.0254872	0.175079
Mme	0.263124	0.0270972	0.181919
Stard13	0.262963	0.0025424	0.0308189
Kctd11	0.262695	0.145492	0.51929
Boll	0.262584	0.0975144	0.416122
Bbs9	0.262509	0.0822735	0.376702
Glb1l	0.262429	0.152401	0.533489
Ninl	0.262407	0.0400289	0.238604
Nr3c1	0.262196	0.0062884	0.0626795
Ruvbl1	0.262144	0.012558	0.107332
Rpl35	0.261941	0.0324581	0.20692
Lactb2	0.261889	0.0480274	0.269985
Klhl12	0.261577	0.0252369	0.173822
Ifit1	0.26157	0.120475	0.469984
Sytl2	0.261559	0.103008	0.428275
Rapgef6	0.261506	0.00277979	0.0329999
Cntd1	0.261488	0.119242	0.467796
Wbp1	0.261337	0.0771494	0.362902
Tmc4-ps	0.261271	0.13299	0.495381
Ears2	0.261241	0.0974691	0.416122
Ldhb	0.260877	0.165721	0.555609
Wdr11	0.260574	0.0280879	0.186579
Cdk7	0.260574	0.0755293	0.357559
Rorc	0.260472	0.1605	0.546597
Setd6	0.260346	0.0307626	0.199225
Gm12309	0.260344	0.0300349	0.195873
Ifnar1	0.260282	0.0433976	0.252448
Cdk2ap2	0.260129	0.119092	0.467566
Pdzd11	0.260127	0.0625825	0.319591
Dhx38	0.259962	0.0379186	0.230484
Mycbp	0.259951	0.0884464	0.393366
Banp	0.259894	0.0992473	0.418971
Hps3	0.259628	0.0275289	0.183811
Isoc2a	0.259378	0.160876	0.547245
Gm12854	0.259368	0.136601	0.502843
Ndor1	0.259222	0.124338	0.478764
Gm17374	0.258939	0.159841	0.545068
Pfas	0.258816	0.0172267	0.133944
Igfbp5	0.258784	0.0164434	0.129345
Cnot1	0.258611	0.0521982	0.285084
Vgll4	0.258434	0.155945	0.539198
Lepr	0.258291	0.152469	0.533607
Gm4737	0.258257	0.037047	0.227026
Tle3	0.258106	0.0348149	0.217562
Gm3912	0.257995	0.148208	0.524375
Dnajc15	0.257884	0.156526	0.540363
Dnaja4	0.25774	0.158512	0.54323
Rpl13	0.257553	0.0264443	0.179036
Cd97	0.257516	0.0745037	0.355417
Rufy1	0.257325	0.111936	0.451118
Rarb	0.257204	0.115057	0.458829
Swap70	0.257025	0.139796	0.509256
Gm17981	0.256743	0.168943	0.561768
Cry1	0.256653	0.0240514	0.1688
Mvk	0.256582	0.169968	0.564157
Gm15452	0.256521	0.109241	0.444066
Hist1h1c	0.256491	0.127601	0.485716
Tmem18	0.256276	0.0919969	0.402067
Tet2	0.256251	0.0142977	0.117973
Pofut2	0.256199	0.145015	0.518045
Sowaha	0.255913	0.107924	0.440216
Aamdc	0.25583	0.136527	0.502843
Dnajc30	0.255734	0.114039	0.456615
Recql4	0.255667	0.101406	0.423994
Slc3a2	0.255638	0.0584565	0.305257
Acad11	0.255629	0.145909	0.520039
Ints12	0.255624	0.0259017	0.176846
Nek8	0.255617	0.143833	0.516772
Ppp1r15a	0.255611	0.107439	0.439046
Clasrp	0.255602	0.173558	0.570819
Acox3	0.2556	0.0515163	0.282329
Rfxap	0.255565	0.133625	0.496695
Tex10	0.255441	0.00855545	0.0796181
Axin2	0.255381	0.0973009	0.415579
Lyplal1	0.255294	0.123156	0.475808
Aldh7a1	0.255221	0.160844	0.547245
Mn1	0.255203	0.144275	0.517188
Idh2	0.255158	0.0129781	0.110089
Eif5a2	0.255123	0.0173923	0.134757
Rplp2	0.254838	0.00663477	0.0649403
Hist1h2bn	0.254445	0.165653	0.555547
Riok1	0.254372	0.0874081	0.391156
Zfp663	0.2542	0.116009	0.460589
Usp6nl	0.253977	0.0138212	0.115144
Smc1b	0.25388	0.161213	0.547644
Anapc1	0.253857	0.00604301	0.060957
Atp1b2	0.253833	0.0955257	0.410485
Qtrtd1	0.25375	0.0854561	0.385244
Rps21	0.253741	0.0126096	0.107713
Psd3	0.253619	0.0362612	0.223598
Arhgef12	0.253578	0.00117216	0.0164612
Amdhd2	0.253559	0.13163	0.492766
Mlxipl	0.253456	0.0992947	0.419016
Aph1a	0.253317	0.1077	0.439771
Slc16a2	0.253303	0.170714	0.565543
Rps26	0.253197	0.0188711	0.142683
Fau	0.252952	0.00885854	0.0815574
Rbms3	0.25279	0.153532	0.534582
Rpl22	0.252665	0.0142231	0.117613
Sec22a	0.252339	0.0736411	0.352822
Gm12885	0.252319	0.1361	0.502479
Efemp2	0.252044	0.138567	0.506589
Naa16	0.251947	0.0441999	0.255319
Rps19	0.251789	0.0186745	0.141648
Dctd	0.251708	0.11903	0.467566
Slc2a4	0.251572	0.0173686	0.134641
Smpdl3a	0.251554	0.177378	0.578117
Tmem159	0.251482	0.171951	0.567811
AU019823	0.251339	0.035491	0.220277
Oxr1	0.251225	0.034253	0.214615
Cog6	0.251224	0.071814	0.347396
Mthfd2l	0.251222	0.0888824	0.394239
Mapkbp1	0.251101	0.0546434	0.29274
Gm28778	0.251092	0.0391406	0.235128
Adam11	0.251027	0.179881	0.581986
Ccdc86	0.250981	0.0425158	0.249024
Cd302	0.250933	0.181109	0.583403
Cks1b	0.250919	0.0385765	0.232728
Nip7	0.25075	0.0354849	0.220277
Nebl	0.250653	0.109452	0.444576
Hist2h2ab	0.250583	0.142818	0.514941
Deptor	0.250473	0.117497	0.464356
Rps16	0.250122	0.00534341	0.0556375
Zcchc10	0.249881	0.103361	0.428834
Cdh17	0.249638	0.184056	0.588372
Gm20634	0.249614	0.000175448	0.00325766
Timm10	0.249519	0.0774015	0.363867
Tubb4b	0.24944	0.100155	0.420627
Lmna	0.249371	0.0504065	0.27929
Commd9	0.249294	0.178219	0.579685
Ssbp1	0.249111	0.0237654	0.16771
Vegfc	0.249024	0.182848	0.586101
Ebna1bp2	0.248958	0.00441873	0.0474761
Ptges3l	0.248929	0.165473	0.555303
Tnfsf13	0.248836	0.127135	0.484625
Smyd3	0.248766	0.0467676	0.265017
Spopl	0.248732	0.0421465	0.247797
Aldh3a2	0.248582	0.125971	0.482801
Arhgef26	0.248467	0.0448235	0.257577
Atxn7	0.248424	0.0160292	0.126924
Wwox	0.248422	0.0751246	0.35717
Zfp87	0.248362	0.162795	0.550484
Thbd	0.248328	0.0393081	0.235757
Gon4l	0.248297	0.0284018	0.188341
Fbxo4	0.248171	0.179252	0.581187
Slc38a5	0.248023	0.140643	0.511214
Vstm2a	0.247891	0.122719	0.474729
Klf17	0.247826	0.149941	0.528099
Cd59b	0.247753	0.104118	0.430845
Surf6	0.247735	0.0629612	0.320467
2700049A03Rik	0.247724	0.064123	0.323726
Stab2	0.247699	0.0900262	0.397541
Pip5k1b	0.247693	0.0523159	0.285202
Fam175a	0.247604	0.070193	0.342332
Trps1	0.247555	0.00394785	0.0435239
Cenpi	0.247476	0.052836	0.287025
Tm7sf2	0.247467	0.175863	0.575713
BC003965	0.247436	0.0920437	0.402067
Mfsd7c	0.247434	0.167346	0.558927
Pigg	0.247301	0.0951124	0.409896
Ube2f	0.24724	0.0642016	0.323807
Cep152	0.247207	0.0381277	0.231454
Dstyk	0.247149	0.0735343	0.352528
Polr1e	0.246868	0.0965738	0.41359
Ubash3b	0.246799	0.152722	0.533736
Msh5	0.246797	0.165453	0.555303
Gm15715	0.246603	0.122661	0.47472
Slamf6	0.245941	0.158152	0.54316
Zfp618	0.24585	0.0666478	0.331098
Ttc8	0.245799	0.0800652	0.371493
Ptgr2	0.245688	0.0626671	0.319674
Gm5124	0.245631	0.189878	0.598107
Atad3a	0.24543	0.0749373	0.356498
Pstpip1	0.245363	0.18915	0.597268
Trmt6	0.245358	0.0288314	0.190214
Pop4	0.245242	0.138916	0.507157
Kirrel3	0.245234	0.119411	0.468274
Nedd1	0.244832	0.0743283	0.355017
Nrp1	0.244752	0.0713328	0.346072
Nfu1	0.244736	0.100795	0.42213
Tfip11	0.244621	0.0898352	0.396923
Fzd7	0.244609	0.130462	0.490941
Dgcr14	0.244511	0.189966	0.598107
Neil3	0.24432	0.110189	0.446633
Plbd1	0.244267	0.119106	0.467566
4930444P10Rik	0.244052	0.191535	0.599973
Gm2237	0.243981	0.0611017	0.314632
Rpl17	0.243893	0.0188212	0.142516
Ppl	0.243884	0.152747	0.533736
Rpl7	0.243838	0.0042333	0.0459937
Pld3	0.243827	0.173733	0.571151
Retsat	0.243751	0.155741	0.539194
Rpl10a	0.243576	0.0120684	0.104123
Gm13351	0.243525	0.191608	0.599973
Ccdc57	0.243522	0.15848	0.54323
Pdia5	0.243368	0.183386	0.587076
Gpr133	0.243342	0.175486	0.574964
Efnb2	0.243289	0.124022	0.478079
Mccc2	0.243244	0.188484	0.596377
Cenpn	0.243229	0.136706	0.502843
Tbc1d32	0.243151	0.0849256	0.383538
Chd1l	0.243033	0.18549	0.590817
4932411E22Rik	0.242933	0.0763608	0.360176
Kctd4	0.242831	0.142064	0.513896
Gm13535	0.242825	0.15897	0.543716
Gnb2l1	0.242799	0.00313738	0.0364359
Piezo2	0.242791	0.174904	0.573785
Cnot6l	0.24275	0.0061186	0.0615191
Fdxacb1	0.242663	0.0992062	0.418971
Ecm2	0.242535	0.189025	0.597115
Haus4	0.242443	0.107918	0.440216
G2e3	0.242422	0.0393576	0.235781
Utp14a	0.242379	0.0119362	0.10332
Dyrk1b	0.242301	0.190733	0.599214
Lsm8	0.242259	0.0145462	0.119199
G6pc3	0.241909	0.149137	0.525882
Nfe2l1	0.241821	0.096595	0.41359
H2afx	0.241531	0.110746	0.447718
Tiam1	0.241478	0.0265512	0.17929
Zfp709	0.241461	0.087248	0.390839
Med21	0.241356	0.0739177	0.353601
Tmem165	0.241262	0.0487842	0.273149
Mtmr14	0.241176	0.106203	0.435946
Fgfr1	0.240887	0.111914	0.451118
Ism1	0.240762	0.0302087	0.196364
Hist4h4	0.24069	0.196447	0.607686
Dkc1	0.240664	0.00945862	0.0859745
Eif2s3y	0.240657	0.0324137	0.206845
Gm14418	0.240601	0.121488	0.471477
Nudt13	0.240451	0.195191	0.605774
Eras	0.240182	0.181109	0.583403
Gpr125	0.240125	0.0221746	0.159756
Tango6	0.23997	0.144629	0.517578
Akt2	0.239713	0.0831191	0.3788
Smim8	0.239554	0.153894	0.53497
Vwa8	0.239532	0.0673391	0.333022
Pdha1	0.239471	0.0300693	0.19588
Mutyh	0.239331	0.200224	0.612934
Pcgf1	0.239323	0.19611	0.607379
Naalad2	0.239314	0.149127	0.525882
Hmgcll1	0.239177	0.089929	0.397225
Elk3	0.239147	0.127495	0.48555
Hnrnpf	0.239139	0.00180682	0.0233636
BC029722	0.238974	0.203284	0.617862
Evi2a	0.238915	0.197592	0.609004
Arhgap4	0.238901	0.201538	0.615329
Sertad3	0.238852	0.159279	0.544174
Ngly1	0.238826	0.131883	0.493279
Senp3	0.238493	0.128573	0.487218
Raph1	0.238397	0.011952	0.103348
Dlg3	0.238331	0.0520786	0.284606
Cab39l	0.238226	0.0805029	0.372572
Amigo3	0.238152	0.204632	0.619774
D130040H23Rik	0.238117	0.062634	0.319665
Rpl27a	0.237977	0.0208456	0.153196
Tmem184b	0.237912	0.200239	0.612934
Ttll6	0.237893	0.148287	0.524441
Gm13230	0.237864	0.110732	0.447718
Ppan	0.237813	0.0584795	0.305275
Vamp7	0.237771	0.0582183	0.304424
Hspa4l	0.237745	0.193481	0.602355
Gm29036	0.237458	0.173823	0.571328
Cldn3	0.237426	0.133033	0.495381
Anxa9	0.237421	0.193663	0.602559
Psmb11	0.237413	0.175906	0.575733
Ndn	0.237307	0.154351	0.536415
Zufsp	0.237141	0.161801	0.549039
Egln3	0.237078	0.16968	0.563686
Spata5	0.237042	0.067416	0.333297
Plekhf2	0.236602	0.0988111	0.418745
Zfp395	0.236564	0.121308	0.471262
Prpf6	0.236398	0.0465616	0.264521
Rae1	0.236388	0.0539795	0.290375
Isg20	0.236246	0.191382	0.599749
Parp12	0.236239	0.102111	0.425914
Trmt5	0.236212	0.0942909	0.407575
Nol3	0.23616	0.146661	0.52136
Copg2	0.236112	0.0216774	0.15705
Heatr2	0.236109	0.158793	0.543508
Nrd1	0.236057	0.0263379	0.178706
Pnma1	0.236044	0.197611	0.609004
Iars2	0.235996	0.0183671	0.140287
Slc12a7	0.235893	0.141686	0.513367
Pzp	0.235818	0.177831	0.57922
Nup93	0.235799	0.0490402	0.273989
Gm5157	0.235647	0.209138	0.625652
Tmc7	0.2356	0.206512	0.62271
Dmd	0.235515	0.0865932	0.389142
Gstt3	0.235459	0.210572	0.627328
1700037C18Rik	0.235331	0.208288	0.624621
Gm12879	0.235302	0.210688	0.627449
Dlx6	0.23514	0.203233	0.617862
Zc3hav1	0.235101	0.0270339	0.181837
F2r	0.235093	0.0753156	0.357317
E2f7	0.235086	0.0378259	0.230072
Prss23	0.234986	0.1592	0.544123
Pigx	0.23466	0.201723	0.615774
Tbrg1	0.234505	0.0511342	0.281129
Ccnb1	0.234505	0.209817	0.626348
Adpgk	0.234448	0.207742	0.624382
Mospd3	0.234402	0.206815	0.623096
Coa5	0.234398	0.0510687	0.280968
Unc93a	0.234127	0.194128	0.603588
Gm5148	0.233979	0.156319	0.539892
Rcan2	0.233874	0.153168	0.534538
Gm28042	0.233663	0.210467	0.627328
Gm8898	0.233657	0.0687277	0.337628
Chchd7	0.233635	0.161712	0.548856
Mrps35	0.233425	0.0851953	0.384196
Cxcl5	0.233402	0.202702	0.617305
Nol6	0.233366	0.0383583	0.232117
Rgs9	0.233321	0.105445	0.434331
Cdk1	0.233267	0.11074	0.447718
Pycard	0.233186	0.144247	0.517188
Lsm14a	0.233176	0.00866155	0.0803643
Sec23b	0.233147	0.0245306	0.170778
Pde9a	0.23313	0.124615	0.47941
Mpzl3	0.23305	0.187118	0.594848
Mettl3	0.233026	0.123797	0.477806
Plch1	0.232994	0.135866	0.502256
1700024P16Rik	0.23299	0.200561	0.613435
Slc16a13	0.232878	0.21442	0.633332
Rtkn2	0.232712	0.157406	0.541475
Htr1b	0.232658	0.198189	0.609731
Ston2	0.232648	0.0991727	0.418971
Tsku	0.232606	0.198972	0.610986
Hebp2	0.232492	0.216696	0.635893
Frmpd1	0.232488	0.216253	0.635695
Akr1b8	0.232372	0.0806276	0.372704
Pced1b	0.23227	0.125994	0.482801
Gm3650	0.232255	0.213772	0.632087
Map2k6	0.232181	0.187841	0.595582
Gper1	0.232168	0.116304	0.461408
Ly6g5b	0.232131	0.0461425	0.262705
Medag	0.232119	0.205735	0.62113
Dusp11	0.232103	0.0489031	0.273583
Dcun1d1	0.232092	0.10419	0.430879
Fam195a	0.232067	0.162948	0.550741
Fbxw17	0.232061	0.143462	0.516182
Tpm4	0.231954	0.0317763	0.203654
Syngr4	0.231954	0.0919092	0.402067
Fut10	0.231945	0.112158	0.45178
Frat2	0.231871	0.138958	0.507157
Blcap	0.231698	0.20511	0.620493
AI464131	0.231643	0.21705	0.636302
Nhsl1	0.231579	0.0162539	0.128114
Hdac11	0.231541	0.129396	0.488831
Ppm1f	0.231277	0.162598	0.550215
Ccnb2	0.231157	0.145498	0.51929
Nek2	0.231155	0.130394	0.490941
Brix1	0.23114	0.0238634	0.168177
Nsun5	0.231015	0.133539	0.496495
Mafb	0.231009	0.106849	0.437671
Sgms1	0.230961	0.0996826	0.419795
Rhbdd1	0.230819	0.0474094	0.267236
Ccdc58	0.230807	0.162482	0.550025
Triap1	0.230652	0.17916	0.58111
Nlrp12	0.230635	0.150158	0.528743
Tdp1	0.230622	0.166056	0.556294
Ggcx	0.230588	0.154646	0.536865
Dhh	0.23055	0.0229784	0.163797
Nelfa	0.230325	0.0261032	0.177892
Gm9877	0.230227	0.12299	0.475402
Tlk1	0.230187	0.0285058	0.188708
Dusp5	0.230035	0.182244	0.584993
C1ra	0.22995	0.168129	0.560538
Gcsh	0.229791	0.0483365	0.271328
Aldh1a7	0.229671	0.149197	0.525954
Hus1	0.229637	0.0633921	0.321551
Mrpl2	0.229528	0.18023	0.582508
Gda	0.229505	0.218677	0.638213
Snrnp70	0.229504	0.0565741	0.299365
Gm5460	0.229499	0.221137	0.641317
Sbds	0.229488	0.0728646	0.349958
Cdyl	0.2294	0.107108	0.438269
Gm6478	0.229398	0.182605	0.585907
Rrp12	0.229132	0.113076	0.454295
Spryd3	0.229069	0.214882	0.633942
Mtbp	0.229003	0.0632509	0.32133
Hif3a	0.228995	0.164724	0.553601
Babam1	0.228947	0.103698	0.429589
Ntn4	0.228929	0.0659881	0.329282
Irf4	0.228898	0.109985	0.446078
BC022960	0.228521	0.211769	0.6291
Bglap3	0.22839	0.202092	0.616536
Slc23a1	0.228353	0.212351	0.630104
Fam120a	0.228308	0.0139277	0.115721
Mob1a	0.228227	0.0098029	0.0886722
Tcf3	0.228215	0.0244968	0.170619
Nckap5	0.227916	0.214892	0.633942
Srsf5	0.22782	0.0568002	0.300249
Parp14	0.227767	0.205977	0.621539
Irgm2	0.227661	0.0508814	0.280635
Gm20696	0.227594	0.178073	0.5794
Rpl37a	0.227561	0.0253137	0.174196
Athl1	0.227543	0.202372	0.617027
Cngb1	0.22752	0.225286	0.646821
Fdx1	0.227509	0.127189	0.484625
Zbtb20	0.227494	0.0207813	0.153
Mpp5	0.227412	0.0844924	0.382473
Cenpo	0.22732	0.101432	0.423994
Gstp1	0.2273	0.0270663	0.181904
Aptx	0.227141	0.139748	0.509256
Pdlim5	0.227125	0.0844191	0.382253
Wbscr16	0.227118	0.139521	0.508854
Sde2	0.22701	0.0485269	0.271965
Spon1	0.22698	0.218876	0.638213
Tmem242	0.226951	0.140045	0.509806
Sh3d19	0.226882	0.0804336	0.372572
Gm11362	0.22679	0.122885	0.475116
Arid4a	0.226581	0.0902562	0.398216
Zfp184	0.226564	0.0789414	0.368203
Fam207a	0.226553	0.190464	0.598733
Ube2c	0.226396	0.228153	0.650476
Ctage5	0.226303	0.0332825	0.210103
Acadsb	0.226226	0.095372	0.410124
Gnrhr	0.226203	0.117774	0.464861
Chd2	0.226157	0.0170318	0.132761
Irx3	0.226132	0.156591	0.540363
Cbr3	0.22612	0.114564	0.457902
Trpm7	0.225777	0.00929833	0.0849006
Vipas39	0.225769	0.0976286	0.416291
Sync	0.225584	0.230544	0.653405
Rpl34-ps1	0.225583	0.0289629	0.190675
Gm20715	0.225573	0.22811	0.650473
Mif4gd	0.225571	0.229733	0.653059
Arl13a	0.225518	0.192927	0.601418
Muc1	0.225426	0.184278	0.588692
Gm21988	0.225418	0.230597	0.653405
Atg101	0.225348	0.214994	0.633942
Gm9392	0.225341	0.160973	0.547429
Rnmt	0.22534	0.0165475	0.130032
Eif3f	0.225242	0.00908209	0.0833681
Xrcc6	0.225242	0.0803184	0.372385
Gm11808	0.225155	0.0558957	0.297249
Ube2j1	0.225084	0.0565595	0.299365
Cdk5rap1	0.22493	0.199028	0.611036
Gm10184	0.224904	0.148894	0.525366
Ppp1r16a	0.224846	0.223572	0.644584
Chsy1	0.224831	0.0537319	0.289811
Thap7	0.224734	0.230563	0.653405
0610040J01Rik	0.224495	0.230336	0.653305
Hapln1	0.224493	0.22726	0.649254
Rhob	0.224431	0.159853	0.545068
Gbp7	0.224414	0.179969	0.582027
Rpl36a-ps1	0.22441	0.223512	0.644584
Mrpl3	0.224197	0.11797	0.465233
Alg10b	0.22416	0.105271	0.43396
Slc26a2	0.224014	0.0825341	0.37735
Fam213b	0.224011	0.189447	0.597604
Hist1h1d	0.223993	0.113203	0.454682
Sirt1	0.223915	0.0472943	0.266831
Kti12	0.223793	0.138626	0.506589
Stx19	0.223613	0.228387	0.650782
Ice2	0.223556	0.14085	0.511535
Polg2	0.223497	0.150832	0.529793
Gtf2e1	0.223389	0.0825718	0.37735
Anxa11	0.223197	0.197026	0.608819
Kcnq4	0.22314	0.0238888	0.168198
Rasal3	0.223025	0.110657	0.447718
Ilvbl	0.223018	0.203614	0.61826
Pcbp1	0.222958	0.0119966	0.103587
Dennd6a	0.222868	0.0656722	0.328482
C77080	0.222834	0.205711	0.62113
Ldha	0.222809	0.129819	0.489661
Ecd	0.222743	0.09227	0.402406
Nme4	0.222712	0.204481	0.619557
Rpl36	0.222673	0.0609937	0.314374
Gm21748	0.222662	0.198811	0.61061
Olfr920	0.222584	0.23278	0.656426
B4galt1	0.22243	0.101818	0.425037
Nrip2	0.222388	0.128503	0.487218
Matk	0.222327	0.205761	0.62113
Tmem86a	0.222285	0.237375	0.66073
Cwc27	0.222271	0.0717567	0.347357
Cpne2	0.222117	0.17447	0.572847
Zfp619	0.221984	0.136889	0.503279
Fyb	0.22196	0.101716	0.424881
Arntl2	0.221907	0.127979	0.485963
Sept10	0.221893	0.18931	0.597443
Mis18bp1	0.221743	0.127012	0.484625
Golga5	0.221731	0.0522054	0.285084
Gm21860	0.221647	0.197828	0.609162
Tmem35	0.22161	0.238588	0.662916
Cdc26	0.221536	0.067134	0.332645
Arhgap31	0.221363	0.169733	0.56374
Utp3	0.221299	0.0317881	0.203654
Slc22a21	0.221299	0.225387	0.646992
RP23-47K10.3	0.221297	0.147683	0.523581
Thrap3	0.221255	0.00999293	0.0898147
Fam162a	0.221207	0.239182	0.663915
Carkd	0.220829	0.217022	0.636302
Gm15712	0.220745	0.197719	0.609152
BC055324	0.220644	0.0597251	0.309692
Gart	0.220628	0.160684	0.546926
M6pr	0.22059	0.0311169	0.200848
Gm17711	0.220513	0.101793	0.425037
Gm166	0.220499	0.121848	0.4724
Sh3d21	0.220412	0.0482942	0.271189
Tnip1	0.220407	0.236989	0.660248
Tex9	0.220402	0.0584419	0.305257
Gm4767	0.220257	0.226626	0.648866
Rars2	0.220181	0.105409	0.434331
Prorsd1	0.219899	0.120359	0.469984
Dusp14	0.219745	0.230219	0.653305
Kdelr1	0.219726	0.0937297	0.406549
3110052M02Rik	0.219618	0.145706	0.519676
Slc35b4	0.219515	0.0956869	0.41095
Cdh8	0.219433	0.241312	0.666542
Rps14	0.219418	0.0325241	0.207171
Rpl10	0.219401	0.00553131	0.0572862
Pard3	0.219355	0.0604582	0.312136
Cenpj	0.21922	0.070555	0.343341
Trmt10a	0.219058	0.157878	0.542735
Hist1h4h	0.218808	0.191258	0.599648
Myrfl	0.218788	0.0575974	0.302811
Dlg1	0.218724	0.116678	0.462062
Tcof1	0.21872	0.0507806	0.280378
Nek1	0.218703	0.0582516	0.304495
Gar1	0.218684	0.0248742	0.172267
Fancd2	0.218546	0.143959	0.516892
Gpi1	0.218503	0.0654034	0.327596
Pycr2	0.218475	0.126677	0.483865
Gm16181	0.217895	0.232727	0.656426
Pstk	0.21782	0.17142	0.566552
Lrrc51	0.217803	0.246122	0.672244
Ap1g1	0.217637	0.0154737	0.124046
Nphp3	0.217571	0.179122	0.58111
Katna1	0.217469	0.171344	0.566544
Sec11c	0.217134	0.1403	0.510494
Tnfrsf1b	0.217101	0.197226	0.608819
Ggact	0.217018	0.244516	0.670047
Rpl23	0.216917	0.00691187	0.0672281
Hspa14	0.216915	0.0295462	0.193285
Zfp420	0.216801	0.206895	0.623097
Pik3r3	0.216744	0.0368599	0.226148
Rasef	0.21667	0.18895	0.597001
Gm27029	0.216653	0.207294	0.623572
Hivep1	0.216645	0.0148894	0.120924
Cwf19l2	0.21659	0.0439697	0.254527
Has1	0.216465	0.242463	0.66825
Akr1e1	0.216374	0.0816218	0.375175
Arhgef15	0.216324	0.225232	0.646821
Gpd2	0.216183	0.104894	0.43298
Gm10175	0.21618	0.112371	0.452168
Noc2l	0.216177	0.0654179	0.327596
Wasf2	0.216113	0.0332512	0.209991
Lrrc48	0.216044	0.248464	0.674636
Arhgap29	0.215979	0.134603	0.49956
Itih5	0.215902	0.250812	0.676136
S100a13	0.215898	0.250242	0.676056
Osr2	0.215732	0.0721513	0.348068
Fbxo30	0.215415	0.0230796	0.164291
Rhog	0.215409	0.237893	0.661232
Cc2d1b	0.215369	0.104318	0.431062
Cdk5rap2	0.21536	0.0694557	0.33959
Metap1d	0.215337	0.160184	0.545823
Dhx35	0.215283	0.151356	0.531193
Rps24	0.215252	0.0358299	0.221583
Ube2i	0.215249	0.0265316	0.17929
Susd1	0.215216	0.223115	0.644165
Cep85l	0.215013	0.233209	0.656624
Mcam	0.214993	0.23512	0.658126
Tma16	0.214912	0.041084	0.243396
Nxt2	0.214857	0.110743	0.447718
Eif3j1	0.214793	0.155096	0.537583
RP24-268A16.1	0.214728	0.187629	0.595436
Ino80	0.214582	0.136529	0.502843
Kif15	0.214577	0.127702	0.485863
Asb3	0.214536	0.125884	0.482801
Ccng1	0.214526	0.0196223	0.146514
Rpl36a	0.214475	0.0367456	0.225625
Plekhh2	0.214321	0.04829	0.271189
Cln6	0.214224	0.153625	0.534582
Cep63	0.214104	0.0928663	0.404097
Rps6	0.21396	0.0197055	0.146882
B3gat2	0.213924	0.222446	0.642715
Aldh4a1	0.213861	0.136697	0.502843
Dgcr8	0.213778	0.177308	0.578117
Ndufaf1	0.213764	0.195378	0.606071
Psmd3	0.213743	0.0857999	0.386137
Trim30a	0.213664	0.1249	0.480016
Rplp1	0.213659	0.0204538	0.151295
Rptor	0.213614	0.0811206	0.373647
Thada	0.213444	0.0250641	0.173016
Jam3	0.213421	0.0985577	0.418417
Col10a1	0.213411	0.243009	0.668582
Nup37	0.21337	0.216286	0.635695
Pif1	0.213343	0.253206	0.678953
Tob2	0.21326	0.200106	0.612887
2700099C18Rik	0.213135	0.160517	0.546597
Mamdc2	0.213109	0.257337	0.683997
Ccdc107	0.213058	0.0672304	0.333016
Hilpda	0.212986	0.249141	0.674821
Plod1	0.212857	0.11224	0.451873
Chst12	0.212745	0.257422	0.684105
Polh	0.212736	0.174646	0.573062
Il1rl1	0.212629	0.254896	0.681833
Ppfia1	0.212611	0.0410558	0.243321
Slc2a1	0.212597	0.121456	0.471474
Zfp655	0.212408	0.100651	0.421755
Nupl2	0.212374	0.176734	0.577522
Mterf3	0.212315	0.0170599	0.132848
Ube2d2b	0.212199	0.209141	0.625652
Gm14469	0.212139	0.233861	0.656919
Snap23	0.212106	0.0630145	0.320531
Usp40	0.212098	0.0368168	0.225973
Tssc4	0.212056	0.161646	0.548755
Pnpt1	0.211904	0.0553927	0.295225
Ddt	0.211866	0.20951	0.626084
Prkcg	0.211859	0.201489	0.615302
Tuba3a	0.211826	0.133479	0.496495
Tgfbrap1	0.211737	0.121802	0.472341
Mecr	0.211737	0.161483	0.548319
Slc16a9	0.211733	0.254397	0.680969
Zfp839	0.211722	0.159617	0.544727
Cilp2	0.211691	0.0896045	0.396548
Arhgef39	0.211678	0.259703	0.686169
1700030K09Rik	0.211665	0.203009	0.617804
Prrg4	0.211632	0.260333	0.687467
Prpsap1	0.211614	0.0591755	0.30775
4930432K21Rik	0.211563	0.251878	0.677388
Mef2b	0.211484	0.25816	0.684676
Glis2	0.211451	0.146165	0.520563
Ccdc66	0.211354	0.205176	0.620552
Anks1	0.211324	0.215896	0.635514
Rpl5-ps2	0.21132	0.239906	0.664938
Taf1d	0.211272	0.233673	0.656624
Ddit4l	0.211142	0.20487	0.619887
Hspa2	0.211073	0.127655	0.485805
Olfr1352	0.210913	0.262447	0.689345
Ttc39b	0.210884	0.105238	0.43396
[truncated: 13,505 more rows]

## Sheet: 5days=padj < 0.05, logFC < -1.0
gene_id	log2FoldChange	pvalue	padj
Syt4	-2.70968	8.12065e-95	2.51805e-91
Fstl5	-2.66424	3.73439e-64	2.8949e-61
Srrm4	-2.57271	5.35839e-72	6.92304e-69
Slc7a14	-2.56357	3.70527e-83	7.18081e-80
Gria2	-2.48899	5.59778e-87	1.44647e-83
Pax5	-2.48437	3.57033e-105	2.76772e-101
Ptprn	-2.47368	1.4989e-63	1.10661e-60
Gdap1	-2.41118	4.78082e-98	1.85305e-94
St8sia3	-2.40867	7.96752e-50	3.74328e-47
Shank1	-2.40845	1.75817e-67	1.60346e-64
Syn1	-2.40235	1.04659e-69	1.15903e-66
Cntnap5b	-2.3214	1.53994e-38	4.11643e-36
Celf4	-2.31677	1.64821e-83	3.65056e-80
Snap25	-2.30842	3.15869e-54	1.63241e-51
Scg3	-2.30064	1.96239e-46	8.45137e-44
Unc79	-2.29409	9.35871e-79	1.45097e-75
Gng4	-2.29364	2.01212e-56	1.1554e-53
Rab3c	-2.28909	1.10053e-64	8.98034e-62
Chga	-2.27691	3.44162e-47	1.56938e-44
Bsn	-2.24036	4.81008e-72	6.77959e-69
Nrsn1	-2.22642	2.64917e-44	1.02682e-41
Sez6	-2.20744	3.93927e-43	1.45415e-40
Disp2	-2.20646	7.64904e-71	9.12236e-68
Cacna1b	-2.20521	2.19363e-42	7.90931e-40
Galnt9	-2.20225	2.68198e-40	7.99644e-38
Cacng2	-2.19348	4.20905e-42	1.48312e-39
Unc13a	-2.16024	4.09336e-40	1.19743e-37
Trim67	-2.15921	8.45862e-54	4.2304e-51
Gdap1l1	-2.14866	8.95678e-39	2.47975e-36
Cplx1	-2.14075	8.85765e-39	2.47975e-36
Stmn3	-2.13983	4.92741e-35	1.10717e-32
Chgb	-2.13704	1.49698e-35	3.51654e-33
Kcnc1	-2.13693	6.57079e-68	6.3671e-65
Unc80	-2.11124	1.35549e-58	8.40618e-56
Ina	-2.10668	4.63307e-79	7.98123e-76
E130309D14Rik	-2.10466	1.94282e-37	5.10534e-35
Scg2	-2.10396	4.11998e-34	8.99665e-32
Cntnap5a	-2.0945	1.57464e-43	5.95444e-41
Pcsk1	-2.09422	2.39111e-67	2.05954e-64
Sez6l2	-2.08943	3.71872e-35	8.47869e-33
Cntnap2	-2.08647	8.176e-41	2.64085e-38
Pcsk2	-2.08241	5.69863e-68	5.8901e-65
Tbc1d30	-2.07272	1.82323e-44	7.24803e-42
Nell2	-2.05561	3.09689e-31	6.00178e-29
Stxbp5l	-2.04223	1.58679e-50	7.688e-48
Maneal	-2.03245	1.20746e-40	3.74408e-38
Dcx	-2.01989	3.60136e-99	1.86119e-95
Neurod4	-2.0063	2.78993e-33	5.92536e-31
Lrp11	-1.9936	3.10037e-59	2.08992e-56
Gprin1	-1.93019	2.09955e-31	4.12044e-29
Elovl2	-1.9244	4.40891e-39	1.26585e-36
Srrm3	-1.92085	6.74839e-33	1.37667e-30
Rbfox1	-1.90475	1.45784e-36	3.70529e-34
Mmp24	-1.89833	1.60002e-40	4.86405e-38
Ptpro	-1.89305	2.99199e-28	5.45739e-26
Grik3	-1.8517	3.05743e-54	1.63241e-51
Tmem178b	-1.84398	4.02049e-56	2.2262e-53
Myt1l	-1.84301	2.25543e-35	5.21914e-33
Pclo	-1.83758	8.38361e-59	5.41581e-56
Ptprn2	-1.83002	3.7637e-33	7.78032e-31
Nefm	-1.82925	1.09505e-27	1.88641e-25
Kcnj6	-1.82911	7.33284e-27	1.20945e-24
Kcnq2	-1.81393	1.43723e-32	2.89387e-30
Grin3a	-1.77924	1.30249e-45	5.4578e-43
Grin1	-1.76886	5.44113e-28	9.58629e-26
Resp18	-1.76235	3.36547e-21	4.38472e-19
Tcerg1l	-1.76208	7.31447e-25	1.15718e-22
Rundc3a	-1.74912	1.98057e-28	3.65557e-26
Phyhipl	-1.74887	1.11076e-38	3.02128e-36
Celf5	-1.745	9.57801e-47	4.24279e-44
Chl1	-1.73985	1.85065e-27	3.15303e-25
Bex2	-1.72953	3.62936e-36	9.07575e-34
Sarm1	-1.71798	9.02527e-26	1.45758e-23
Smpd3	-1.71414	2.14643e-27	3.57831e-25
Gnao1	-1.71345	6.59364e-57	3.93184e-54
Ddx25	-1.69975	2.17102e-26	3.5431e-24
Soga3	-1.69945	1.65383e-41	5.698e-39
Nxph1	-1.65771	2.83387e-33	5.93734e-31
Ntsr2	-1.62861	5.0604e-18	5.56429e-16
Gabrb3	-1.60729	4.63922e-61	3.26938e-58
Napb	-1.60455	9.92888e-35	2.19911e-32
Nrxn1	-1.60341	9.36073e-41	2.96181e-38
Galr1	-1.59988	3.21827e-17	3.39429e-15
Dlgap1	-1.59492	1.39957e-35	3.3383e-33
Elavl3	-1.58189	1.08254e-35	2.62246e-33
Ptchd2	-1.57569	1.5275e-17	1.65611e-15
Cdk5r2	-1.57566	1.08108e-19	1.30946e-17
Galnt13	-1.57369	1.89627e-22	2.64863e-20
Rtn2	-1.55237	9.74854e-21	1.2491e-18
Crmp1	-1.52916	9.46983e-23	1.3851e-20
Lrp3	-1.51516	1.92639e-21	2.55271e-19
Ncan	-1.50791	7.58206e-31	1.45126e-28
Phactr1	-1.50301	2.24053e-22	3.07408e-20
Mapk8ip2	-1.50186	1.82945e-16	1.82992e-14
Ttc9b	-1.49632	5.97165e-16	5.85977e-14
Parp6	-1.49172	1.12375e-24	1.75986e-22
Cacng5	-1.48473	2.69287e-18	3.00362e-16
Bai1	-1.48135	1.17747e-23	1.78975e-21
Phf21b	-1.4809	1.66689e-17	1.79468e-15
Scg5	-1.46841	1.18289e-22	1.71398e-20
Iqsec3	-1.46112	7.10183e-16	6.92496e-14
Scrt1	-1.46053	6.04821e-15	5.61506e-13
Pnma2	-1.44584	9.16931e-19	1.0609e-16
Atp2b2	-1.44387	4.55077e-28	8.10979e-26
PCDHA9	-1.44076	2.08088e-37	5.37698e-35
Kcnh8	-1.43759	2.5333e-17	2.70871e-15
Syp	-1.43537	2.82221e-18	3.12539e-16
Kcnk3	-1.42621	1.33969e-14	1.20061e-12
Spock1	-1.42009	2.71602e-20	3.3959e-18
Celf6	-1.4162	1.51729e-14	1.34423e-12
Brinp1	-1.41417	1.56041e-18	1.76588e-16
Cadps	-1.40787	2.02706e-23	2.9931e-21
Nrxn3	-1.38949	3.27512e-17	3.43091e-15
Rbfox3	-1.38883	6.87371e-22	9.34825e-20
Fam155a	-1.37389	1.83895e-23	2.74146e-21
Xkr7	-1.37099	3.92799e-14	3.30976e-12
Slitrk1	-1.36313	2.47928e-13	1.97122e-11
Hcn3	-1.35174	4.01101e-13	3.06338e-11
Rgs17	-1.34988	7.75127e-14	6.39232e-12
Amer3	-1.3476	1.19369e-13	9.68952e-12
Sncb	-1.34659	5.17661e-13	3.89603e-11
Syt2	-1.34201	1.19471e-23	1.79833e-21
Astn2	-1.33938	3.10311e-17	3.29524e-15
Cygb	-1.33141	1.07953e-12	7.85778e-11
Npas4	-1.31843	2.39837e-14	2.07734e-12
Car10	-1.31202	1.69531e-14	1.48498e-12
Gabbr2	-1.28905	8.81396e-14	7.23025e-12
Trim9	-1.2856	3.10219e-12	2.19618e-10
Dnajc6	-1.27134	3.37676e-14	2.86084e-12
Cacng4	-1.26134	4.32378e-28	7.79487e-26
Tmem28	-1.26058	1.49455e-11	9.53562e-10
9330159F19Rik	-1.25886	8.67875e-17	8.79447e-15
Cdh22	-1.25209	4.3375e-12	2.98882e-10
Etv1	-1.24982	6.85938e-20	8.37384e-18
Mapk8ip1	-1.24654	1.40039e-22	2.01034e-20
Tmem179	-1.24464	1.3617e-11	8.72387e-10
Camk2n2	-1.2404	1.65774e-18	1.86243e-16
Dtna	-1.22745	3.84137e-17	3.97044e-15
Cntfr	-1.21968	5.60614e-12	3.82897e-10
Pcdha8	-1.21928	3.66129e-12	2.56853e-10
Fam78b	-1.21469	1.13419e-11	7.45106e-10
Ric3	-1.21002	3.24243e-19	3.82089e-17
Pcdha6	-1.20684	2.79414e-11	1.70552e-09
Kcnh7	-1.19328	6.04005e-24	9.27178e-22
Prkcb	-1.19128	3.97139e-20	4.8867e-18
Lhfpl4	-1.17546	4.69353e-16	4.63493e-14
Rgs7	-1.16704	1.74888e-10	1.00054e-08
Snap91	-1.16494	5.17402e-19	6.03142e-17
Gfra1	-1.16145	1.92e-11	1.20031e-09
Svop	-1.15464	1.93945e-10	1.10549e-08
Shisa6	-1.15181	9.85147e-12	6.52723e-10
Ralgapa1	-1.14996	7.25226e-14	6.01278e-12
Dscam	-1.14447	1.47475e-10	8.46833e-09
Eef1a2	-1.14192	7.7607e-10	4.12061e-08
Diras1	-1.14109	2.63816e-10	1.47613e-08
Pcdha5	-1.14038	2.39252e-10	1.35378e-08
Tmem145	-1.13802	9.59517e-10	4.97537e-08
Ccdc64	-1.135	2.72149e-11	1.66775e-09
Ppfia2	-1.13218	3.81431e-15	3.60592e-13
Ube2ql1	-1.13093	1.27947e-09	6.52527e-08
Trank1	-1.12707	1.17569e-25	1.87916e-23
Asphd1	-1.12522	1.08755e-09	5.58321e-08
Ap3b2	-1.12517	7.51599e-15	6.86643e-13
Pgbd5	-1.11979	1.69864e-11	1.07056e-09
Fev	-1.11655	1.74637e-09	8.65039e-08
Cdh11	-1.1151	5.02856e-30	9.39311e-28
Atl1	-1.11419	1.61125e-11	1.0238e-09
Hcn4	-1.11417	1.13647e-10	6.59921e-09
March11	-1.10959	3.07041e-09	1.48298e-07
Mapt	-1.10791	1.99317e-13	1.59289e-11
Nrg3	-1.10437	7.30712e-12	4.88317e-10
Rims2	-1.10352	1.54807e-22	2.18193e-20
Kcnd3	-1.10299	3.34655e-09	1.61133e-07
Sv2a	-1.10193	4.49032e-13	3.41264e-11
Atp1a3	-1.1007	3.96516e-12	2.75677e-10
Rasl10b	-1.10065	1.46232e-09	7.4091e-08
H2-D1	-1.09895	5.75316e-12	3.91215e-10
Nxph4	-1.09589	4.95395e-11	2.98856e-09
Srgap3	-1.09209	2.83062e-14	2.43811e-12
Nefl	-1.08958	4.83806e-12	3.31899e-10
Lin28a	-1.08839	7.93106e-09	3.60596e-07
Sult4a1	-1.07918	9.64874e-09	4.34866e-07
Scn3b	-1.07881	1.64717e-11	1.04236e-09
Nyap2	-1.07715	2.92949e-09	1.42379e-07
Madd	-1.06982	4.17082e-21	5.3887e-19
Cecr6	-1.06372	6.77078e-09	3.10574e-07
Bdh1	-1.06132	3.51102e-10	1.92374e-08
Myt1	-1.06036	2.8412e-13	2.2025e-11
Dner	-1.05733	7.39198e-28	1.2877e-25
Tenm2	-1.04449	7.70503e-10	4.10511e-08
Shisa7	-1.04347	8.24112e-11	4.82152e-09
Ncam2	-1.03978	1.53805e-09	7.72387e-08
Pcdhb6	-1.03894	9.06166e-11	5.28165e-09
Gnptg	-1.03884	7.46992e-13	5.51493e-11
Crtac1	-1.03013	2.04459e-09	1.00314e-07
Dlgap3	-1.02783	2.83338e-08	1.19048e-06
Olfm1	-1.0238	2.8035e-13	2.18419e-11
Pcdha10	-1.02325	3.05034e-08	1.27461e-06
Scamp5	-1.01794	7.60942e-13	5.5913e-11
Kcns2	-1.01511	5.27419e-09	2.47791e-07
Bai3	-1.01443	3.25308e-19	3.82089e-17
Adcyap1r1	-1.01213	2.6005e-10	1.4608e-08
Grik2	-1.00901	6.40474e-09	2.95533e-07
Mast1	-1.00789	2.11295e-09	1.03341e-07
Rufy3	-1.00234	3.38443e-17	3.52162e-15

## Sheet: 5days=padj < 0.05, logFC > 1.0
gene_id	log2FoldChange	pvalue	padj
Rest	6.01037	4.72561e-298	7.32658e-294
Ahnak	2.19404	4.57483e-34	9.85114e-32
Dock1	2.05039	2.78683e-41	9.19299e-39
Col4a1	2.00461	2.20645e-41	7.4367e-39
Fn1	1.99905	2.2235e-45	9.07186e-43
Slc26a7	1.88929	3.52638e-24	5.4673e-22
Ptpn14	1.75707	1.09537e-21	1.47675e-19
Gli2	1.70548	1.59181e-20	2.02291e-18
Stap1	1.69818	1.19493e-30	2.25929e-28
Cyr61	1.63943	3.04879e-19	3.63603e-17
Clca4	1.55521	1.74916e-31	3.47678e-29
Gli3	1.5544	4.33699e-36	1.06731e-33
Tead2	1.53951	1.0165e-16	1.02337e-14
Bche	1.46464	2.45984e-21	3.23198e-19
Rreb1	1.43266	4.54644e-15	4.272e-13
Clca1	1.37056	1.2675e-21	1.69408e-19
Tmem63a	1.36689	1.11443e-14	1.00454e-12
Abcc9	1.32257	2.52323e-13	1.99593e-11
Mmp14	1.32232	1.64102e-12	1.16708e-10
Emp1	1.3082	9.7135e-15	8.8069e-13
Clca2	1.27181	4.83789e-17	4.93465e-15
Fam129a	1.26553	3.92966e-12	2.74439e-10
Hspg2	1.25793	4.01377e-12	2.7781e-10
Adamts12	1.23843	1.20238e-12	8.59068e-11
Bak1	1.21999	4.08787e-14	3.42585e-12
Tgfbr2	1.21676	7.95487e-11	4.67168e-09
Fbn1	1.21125	1.78509e-15	1.7084e-13
Ikzf1	1.20283	6.36648e-12	4.29156e-10
Ppic	1.19776	6.70248e-12	4.4985e-10
Gstm1	1.18893	3.72649e-16	3.70356e-14
Sema5a	1.1445	1.32314e-11	8.54746e-10
Tnc	1.14118	1.99275e-13	1.59289e-11
Ndrg2	1.09077	5.88493e-09	2.73173e-07
Emp2	1.07721	1.34825e-09	6.85351e-08
Spata13	1.07658	6.08292e-11	3.62729e-09
Sema3d	1.06457	9.82685e-09	4.4161e-07
Rnf125	1.05864	2.64683e-10	1.47613e-08
Notch2	1.05635	3.23053e-14	2.75198e-12
Pbxip1	1.05169	1.73824e-08	7.63448e-07
Frem2	1.05101	5.73926e-09	2.67212e-07
Gopc	1.04693	2.48537e-11	1.53518e-09
Smad3	1.03696	3.05827e-08	1.27461e-06
Tubb6	1.02425	1.72378e-14	1.50143e-12
Fmo2	1.0154	2.15345e-08	9.19754e-07
Scara3	1.0102	9.97665e-09	4.47046e-07
Gca	1.00192	2.46408e-10	1.3892e-08
