# Supplementary material for: A conserved YAP/Notch/REST network controls the neuroendocrine cell fate in the lungs
Source: Nat Commun. 2022 May 16;13:2690. doi: 10.1038/s41467-022-30416-2 (PMC9110333; doi:10.1038/s41467-022-30416-2)
Supplement: Supplementary file 8 — Supplementary Data 5 [file 41467_2022_30416_MOESM8_ESM.xlsx]

## Sheet: Suppl Data 5 Readme
Supplementary Table 5: High-confidence REST and ASCL1 targets shortlisted by ChIP-seq and RNA-seq datasets.
	Rest targets shortlisted by being in both Rest ChIP-seq and Rest 5-day overexpression RNA-seq datasets.
	Ascl1 targets shortlisted by being in both Ascl1 ChIP-seq and Hes1-GFP+ cells' downregulated genes RNA-seq datasets.

## Sheet: Rest targets
Genes
Scg3
Fstl5
Atp2b2
Hcn4
Cntnap2
Crmp1
Syt2
Kcns2
Galr1
Mapk8ip2
Tmem178b
Atp1a3
Phactr1
Galnt9
Smpd3
Asphd1
Pnma2
Rgs7
Iqsec3
Myt1l
Kcnj6
Chga
Stmn3
Gabrb3
Srrm3
Kcnq2
Scrt1
Tenm2
Pclo
Gria2
Dner
Bsn
Resp18
Hcn3
Nxph1
Chgb
Stxbp5l
Crtac1
Rab3c
Tmem179
Kcnc1
March11
Pax5
Rbfox3
Elavl3
Cacng4
Cdh22
Ttc9b
Syn1
Cplx1
Rtn2
Sult4a1
Scn3b
Lrp11
Olfm1
Cdk5r2
Cacng5
Nyap2
Dscam
Slc7a14
Rims2
Fam155a
Npas4
Camk2n2
Maneal
Phyhipl
Syp
Mmp24
Kcnh7
Tbc1d30
Gnptg
Lhfpl4
Grik2
Rbfox1
Dcx
Gdap1l1
Trim67
Myt1
Scg2
Brinp1
Unc13a
Sez6
Ncan
Sncb
Cacng2
Fam78b
Ap3b2
Dnajc6
Srrm4
Dlgap3
Astn2
Car10
Shank1
Cadps
Celf5
Sarm1
Madd
Lin28a
Nell2
Gdap1
Kcnd3
Disp2
Pcsk2
Celf6
Syt4
Phf21b
Pcsk1
Trim9
Rundc3a
Cacna1b
Tmem28
Unc79
Ptprn
Nrxn3
Galnt13
Rasl10b
Unc80
Gprin1
Grin1
Tcerg1l
Svop
Slitrk1
Scamp5
Gng4
Ina
Celf4
Ptprn2
Nrsn1
Diras1
St8sia3
Nefm
Cntnap5b
Snap25
Pgbd5
Ntsr2
Tmem145
Xkr7
Amer3
Soga3
Gabbr2
Kcnk3

## Sheet: Ascl1 targets
Genes
Cacna1a
Neurl1a
Kcnq4
Dmpk
Prdm1
Kcnh3
Egr3
Sox11
Glce
Wnk2
Rapgef4
Enho
Rap1gap
Efcab5
Lfng
Gm572
Adamts17
Dll1
Cacna2d3
Dab1
Stk11ip
Prok2
Rps6ka2
Kcnip3
Arpp21
Ret
Nol4
Slc9a9
Hes6
Gnao1
Stk33
Capn9
Tmem171
Grid1
Nelfcd
Cib3
Lmnb2
Kif5b
Lbh
Arc
Elmo1
Chd7
Smap2
Asgr2
Col24a1
Abhd2
Ajap1
Sgsm1
Cdc14b
Nxpe4
Tmeff2
Nfatc2
Agpat4
Rab3b
Kcnc1
Mb21d2
Fam78b
Cnpy1
Gm13420
Olfm2
Srgap1
Ddc
Rundc3a
Ttc28
Pkib
Ccdc148
Plcb1
Prex1
Pex5l
Dync1i1
Rph3al
Hcn4
Slc38a1
Tekt5
Map6
Mfng
Rbfox3
Srrm4
Adamtsl2
Kif5c
Dll3
Syt9
Nol4l
Col18a1
Ptprt
Kcnh2
Vwf
Lrp11
Spock1
Insrr
Foxo6
Unc5a
Tmem132d
D130043K22Rik
Syt7
R3hdml
Pla2g2c
Grm2
Gnaz
Syne3
Mast4
Xylt1
Lzts1
Git1
Ago2
Rgs17
Rap1gap2
Robo1
Obsl1
Kcnt1
Olfm1
Espn
Calm1
Kif26a
Dok7
Aldh1a3
Stac
Rrm2
Arl4a
Lmx1b
Tcerg1l
Spats2
Sema6b
Aff3
Zfyve28
Celf3
Dhcr24
Limch1
Coro2b
Cdh20
Lrrn2
Gfi1
Rasd2
Me2
Sfrp5
Zfp618
Enpep
Dpysl5
Pdzrn3
Myh3
Kcnf1
Tmem229b
Cplx2
Pglyrp3
Zfp536
Nkd1
Mycn
Nrcam
Esrrb
Enox1
Phf21b
Ctsz
Nlgn1
Fut1
Usp2
Kcnmb1
Cdh2
Syt2
Rnf208
D430041D05Rik
Cacna1c
Sec22c
Rtn4rl1
Mboat2
Kcnmb2
Zfp462
Agfg2
Cbx2
Mylk4
Tspan17
Casr
Fgd2
Cfc1
Mrfap1
Tmem178b
Ntm
Myrip
1700113H08Rik
Skap1
Nrxn3
Adcy2
Efcab1
Kcnip2
Prox1
Fam222a
Nrp1
Drd2
Dyrk2
Mpped1
Ets2
Dact2
Snph
Upp1
Evl
Ptprn2
Fbp1
Extl3
Hsbp1l1
Neto1
Map2
Foxp1
Pde2a
Calca
Brsk2
Irak1bp1
Gpr142
Six1
Fgf14
Mtss1
Fbxl16
Nav1
Dll4
Cds1
Arntl2
Mctp2
Lmo1
Hmgn3
Wscd1
Tbc1d16
Kcnj6
Stxbp1
Slc38a11
Fmn1
Slc27a2
Hspa4l
Sdc3
Bhlha15
Pnmal2
Csgalnact1
Tmem45b
Dact1
Col8a1
Caskin1
Lhx2
Ebf4
Bcas1
Trim32
Magi2
Cad
Pde1c
Ncam1
Lysmd2
Hdac9
Ryr2
Mafa
Rimbp3
Dynlt1f
Cacna1b
Hrh3
Fam155a
Cdh13
Tubg2
Prkca
Gpr156
Myo7b
Nfasc
Syt14
Ncs1
Slc43a1
Dmrta2
Ptn
Scn5a
Slc35d3
Slc41a2
Klc1
Pcsk1
Zfhx2
Slc8a1
Tubb6
Golga7b
Crtac1
A130010J15Rik
Gad1
Cdk5rap2
Cer1
Dnajc6
Trp73
Fras1
Cib2
Dennd4a
Syt1
Rnf157
Elmsan1
Celf4
Cxxc5
Gpsm1
Tgm5
Duox2
Tshz2
Cxxc4
Tox
Astn2
Msi1
Crhr2
Egr4
1700123L14Rik
Slc35f3
Inpp5j
Asgr1
Eci3
Khdrbs3
Pcp4
Bace2
Actn3
Lonrf2
Rgs8
Cdh4
Pappa
Rims3
Cabp1
Thsd7a
Prickle2
Grm7
Insc
Igf2
Lama2
Scml4
Cabp7
4930452B06Rik
Arhgef3
Erc2
Gpa33
Trp53i11
Flrt3
Lsm14b
Fam102b
E330009J07Rik
Ephb6
Mical3
Mex3b
Fam129c
Obscn
Cacna1d
2510009E07Rik
Cacna1h
Lrrc10b
Klhl41
Myt1
Tmeff1
Pik3r3
Akirin1
Vwa5b1
Gpr139
Isx
Cntnap4
Cacna2d2
Syne1
Ahi1
Best3
Pitpnc1
Aatk
Clec14a
Basp1
Tmem117
Sema5b
Sstr5
Pde9a
Dagla
Chpf
Gm13889
Tbx15
Snca
Tenm4
Slc7a5
Trim67
Cadm1
Snap91
Marcks
Kcnh6
Lrrn3
St18
Gpc1
Tmem163
Rgs7
Irf6
Aif1l
Kcnh7
Snap25
Bmp7
Edn3
Pcdh10
Kcnn3
Aldh1b1
Lrrc42
Agbl4
Cnot6l
Clec2e
Vat1l
Zfp354b
Mdga2
Jag2
Atp8a2
Vwce
Dcx
Rgs2
Cers6
Lmo2
Gdap1l1
Hcrtr1
Ephx4
Chl1
Smpd3
6430548M08Rik
Glb1l2
Dlec1
Ado
Pcdh9
Zfp41
Zdhhc14
Capn13
Camk2a
Piezo2
Apln
Wnk3
Ogfrl1
Kcnj3
Sall4
Ttll7
Cntfr
Cxcl13
Srrm3
Fam20c
Fut2
Naf1
Abcb10
Dmxl2
Ky
Spock2
Btbd17
Hecw1
Rb1
Ank
Cenpm
Kctd16
Rnf165
Fhl2
Igfbp5
Cryba2
Ptprn
Insm1
Tox2
Brinp1
Ssbp3
Elavl4
Trim62
Hmgn2
Sowahb
Lrrc8b
Chst12
Hepacam2
Cntn4
Cadm4
Prkcb
Slc18a1
Pbx4
Ednra
C2cd4a
Chst11
Tspan8
Esyt1
Kcnip1
Pirt
Mgat5b
1700086L19Rik
Galnt16
Kcnk16
Serp2
App
Tmem164
Mreg
Lgr4
Il6ra
Eps8l3
Bend5
Ccdc24
Csmd2
Lin28a
Slc45a1
Cped1
2210010C04Rik
Iqsec3
Inppl1
Npy1r
Spire2
Dscaml1
Eif1b
Pcdh15
Utp20
Car10
Fhit
Pdzrn4
Faim2
Rbfox1
Pde10a
Map3k15
Scg2
Tnr
Snx30
Glis1
Tgfbr3
Ffar2
Ank1
Kcnj1
Lingo1
Islr
Fmnl1
Rtn1
Syt16
1700001L19Rik
Cadps
Kcnma1
4930447A16Rik
Mdga1
Megf9
Gabrb3
Sbk1
Pgbd5
Cisd1
Egfr
Gsdma
Slc16a5
Fscn2
Cdh18
Tulp4
Ly6g6c
Plcl2
Fhod3
Dach2
Vil1
Speg
Colgalt2
Meis2
Cbln4
Ablim2
Cd9
Shkbp1
Sult2b1
Got2
Tmem158
Adcy9
Nrxn1
Ctxn3
Rev1
Dner
Camk2n1
Ppp2r2c
Ctnna2
Lca5
Grin2c
Kcnh5
Prune2
Cntnap5a
Fastkd1
Fstl5
Znhit6
Lingo2
Ptpdc1
Rhobtb3
Fabp5

## Sheet: Rest&Ascl1 overlapping targets
Genes
Kcnc1
Fam78b
Rundc3a
Hcn4
Rbfox3
Srrm4
Lrp11
Olfm1
Tcerg1l
Phf21b
Syt2
Tmem178b
Nrxn3
Ptprn2
Kcnj6
Cacna1b
Fam155a
Pcsk1
Crtac1
Dnajc6
Celf4
Astn2
Myt1
Trim67
Rgs7
Kcnh7
Snap25
Dcx
Gdap1l1
Smpd3
Srrm3
Ptprn
Brinp1
Lin28a
Iqsec3
Car10
Rbfox1
Scg2
Cadps
Gabrb3
Pgbd5
Dner
Fstl5
