# Supplementary material for: A conserved YAP/Notch/REST network controls the neuroendocrine cell fate in the lungs
Source: Nat Commun. 2022 May 16;13:2690. doi: 10.1038/s41467-022-30416-2 (PMC9110333; doi:10.1038/s41467-022-30416-2)
Supplement: Supplementary file 9 — Supplementary Data 6 [file 41467_2022_30416_MOESM9_ESM.xlsx]

## Sheet: Suppl Data 6 Readme
Supplementary Table 6: Annotated peaks/targets of ASCL1 ChIP-seq in TKO tumors.
	Note that genes can have more than one peak, the list included all peaks (4241). Removing repeated gene names resulted in 3008 unique gene names. Peak calling based on Homer default setting, Poisson distribution.

## Sheet: annotated_peaks_Ascl1_ChIP
geneChr	start	end	score	Strand	annotation	geneStart	geneEnd	geneLength	geneStrand	geneId	transcriptId	distanceToTSS	ENSEMBL	SYMBOL	GENENAME
chr4	123051015	123051176	194	*	Promoter (2-3kb)	123048756	123054203	5448	1	66966	ENSMUST00000141855.1	2259	ENSMUSG00000028653	Trit1	tRNA isopentenyltransferase 1
chr4	136801576	136801737	184	*	Intron (ENSMUST00000105845.8/13844, intron 1 of 15)	136654646	136835843	181198	2	13844	ENSMUST00000105846.8	34106	ENSMUSG00000028664	Ephb2	Eph receptor B2
chr12	100304344	100304505	142	*	Intron (ENSMUST00000062957.7/104718, intron 19 of 19)	100290285	100302315	12031	1	100038713	ENSMUST00000220721.1	14059	ENSMUSG00000113679	Gm10432	predicted gene 10432
chr1	36580173	36580334	148	*	Intron (ENSMUST00000170295.7/381337, intron 11 of 14)	36564867	36587687	22821	2	381337	ENSMUST00000193155.5	7353	ENSMUSG00000046337	Fam178b	family with sequence similarity 178, member B
chr8	84351065	84351226	129	*	Intron (ENSMUST00000238701.1/12286, intron 1 of 48)	84338639	84640246	301608	1	12286	ENSMUST00000238701.1	12426	ENSMUSG00000034656	Cacna1a	calcium channel, voltage-dependent, P/Q type, alpha 1A subunit
chr11	8572904	8573065	123	*	Intron (ENSMUST00000239091.1/319939, intron 4 of 30)	8545693	8579121	33429	2	319939	ENSMUST00000134823.1	6056	ENSMUSG00000020422	Tns3	tensin 3
chr8	122698485	122698646	119	*	Promoter (<=1kb)	122650028	122698902	48875	2	12398	ENSMUST00000148630.1	256	ENSMUSG00000006362	Cbfa2t3	CBFA2/RUNX1 translocation partner 3
chr11	96929280	96929441	108	*	Promoter (<=1kb)	96929302	96935648	6347	1	217138	ENSMUST00000054311.5	0	ENSMUSG00000047040	Prr15l	proline rich 15-like
chr16	4549366	4549527	124	*	Exon (ENSMUST00000005862.8/83383, exon 5 of 7)	4547375	4552962	5588	2	83383	ENSMUST00000229956.1	3435	ENSMUSG00000005718	Tfap4	transcription factor AP4
chr19	47222623	47222784	112	*	Intron (ENSMUST00000111808.10/18011, intron 1 of 5)	47228911	47259435	30525	1	18011	ENSMUST00000111807.4	-6127	ENSMUSG00000006435	Neurl1a	neuralized E3 ubiquitin protein ligase 1A
chr2	147974938	147975099	115	*	Intron (ENSMUST00000129082.1/ENSMUST00000129082.1, intron 1 of 6)	148044240	148045464	1225	2	15376	ENSMUST00000146242.1	70365	ENSMUSG00000037025	Foxa2	forkhead box A2
chr4	120714013	120714174	112	*	Intron (ENSMUST00000030376.7/60613, intron 7 of 13)	120696138	120747248	51111	2	60613	ENSMUST00000030376.7	33074	ENSMUSG00000028631	Kcnq4	potassium voltage-gated channel, subfamily Q, member 4
chr7	19084434	19084595	113	*	Promoter (<=1kb)	19084710	19087701	2992	1	13400	ENSMUST00000149188.7	-115	ENSMUSG00000030409	Dmpk	dystrophia myotonica-protein kinase
chr11	59323050	59323211	110	*	Intron (ENSMUST00000000128.9/216795, intron 1 of 3)	59306930	59333552	26623	1	216795	ENSMUST00000108783.3	16120	ENSMUSG00000000126	Wnt9a	wingless-type MMTV integration site family, member 9A
chr13	29034575	29034736	111	*	Intron (ENSMUST00000145801.1/77920, intron 4 of 4)	29016708	29040336	23629	1	77920	ENSMUST00000145801.1	17867	ENSMUSG00000086363	A330102I10Rik	RIKEN cDNA A330102I10 gene
chr10	44730839	44731000	109	*	Exon (ENSMUST00000217315.1/ENSMUST00000217315.1, exon 1 of 2)	44446717	44528501	81785	2	12142	ENSMUST00000167340.1	-202338	ENSMUSG00000038151	Prdm1	PR domain containing 1, with ZNF domain
chr4	140270658	140270819	108	*	Distal Intergenic	140026846	140246784	219939	2	230868	ENSMUST00000039331.8	-23874	ENSMUSG00000040972	Igsf21	immunoglobulin superfamily, member 21
chr12	33080078	33080239	102	*	Intron (ENSMUST00000095774.2/68764, intron 4 of 19)	33033796	33092875	59080	2	68764	ENSMUST00000095774.2	12636	ENSMUSG00000035860	Cdhr3	cadherin-related family member 3
chr12	112734240	112734401	100	*	Promoter (<=1kb)	112733322	112733391	70	1	102466989	ENSMUST00000183447.1	918	ENSMUSG00000099165	Mir6940	microRNA 6940
chr13	29596825	29596986	95	*	Intron (ENSMUST00000140278.7/68916, intron 9 of 16)	29443776	29517454	73679	2	68916	ENSMUST00000154209.1	-79371	ENSMUSG00000006191	Cdkal1	CDK5 regulatory subunit associated protein 1-like 1
chr15	99236222	99236383	90	*	Promoter (1-2kb)	99237905	99238236	332	1	16512	ENSMUST00000230973.1	-1522	ENSMUSG00000037579	Kcnh3	potassium voltage-gated channel, subfamily H (eag-related), member 3
chr17	24769216	24769377	102	*	Distal Intergenic	24753016	24758648	5633	1	328779	ENSMUST00000235111.1	16200	ENSMUSG00000039628	Hs3st6	heparan sulfate (glucosamine) 3-O-sulfotransferase 6
chr13	54425375	54425536	93	*	Distal Intergenic	54463682	54468788	5107	2	73666	ENSMUST00000151158.1	43252	ENSMUSG00000025872	Thoc3	THO complex 3
chr14	69965635	69965796	99	*	Intron (ENSMUST00000022678.4/73523, intron 4 of 6)	70077203	70079955	2753	1	13655	ENSMUST00000035908.2	-111407	ENSMUSG00000033730	Egr3	early growth response 3
chr12	27357231	27357392	99	*	Distal Intergenic	27334264	27342574	8311	2	20666	ENSMUST00000079063.6	-14657	ENSMUSG00000063632	Sox11	SRY (sex determining region Y)-box 11
chr9	62180635	62180796	96	*	Distal Intergenic	62070468	62122655	52188	2	93683	ENSMUST00000185873.1	-57980	ENSMUSG00000032252	Glce	glucuronyl C5-epimerase
chr15	36796941	36797102	91	*	Promoter (<=1kb)	36793539	36796929	3391	2	22631	ENSMUST00000227067.1	-12	ENSMUSG00000022285	Ywhaz	tyrosine 3-monooxygenase/tryptophan 5-monooxygenase activation protein, zeta polypeptide
chr13	49112659	49112820	95	*	Intron (ENSMUST00000162581.7/75607, intron 2 of 27)	49036309	49147232	110924	2	75607	ENSMUST00000162403.7	34412	ENSMUSG00000037989	Wnk2	WNK lysine deficient protein kinase 2
chr2	71988681	71988842	89	*	Intron (ENSMUST00000090826.11/56508, intron 1 of 30)	71981287	72256376	275090	1	56508	ENSMUST00000102698.9	7394	ENSMUSG00000049044	Rapgef4	Rap guanine nucleotide exchange factor (GEF) 4
chr17	15093646	15093807	91	*	Distal Intergenic	15059454	15074993	15540	1	381062	ENSMUST00000187199.2	34192	ENSMUSG00000036552	Ermard	ER membrane associated RNA degradation
chr11	4147218	4147379	89	*	Promoter (<=1kb)	4141123	4147665	6543	2	216516	ENSMUST00000137060.1	286	ENSMUSG00000051427	Ccdc157	coiled-coil domain containing 157
chr13	56995164	56995325	85	*	Distal Intergenic	56773764	56895993	122230	2	26946	ENSMUST00000173817.8	-99171	ENSMUSG00000021541	Trpc7	transient receptor potential cation channel, subfamily C, member 7
chr4	41637032	41637193	82	*	Intron (ENSMUST00000102963.9/68922, intron 19 of 19)	41638144	41640324	2181	2	69638	ENSMUST00000127306.1	3131	ENSMUSG00000028445	Enho	energy homeostasis associated
chr5	64541961	64542122	82	*	Distal Intergenic	64595228	64603160	7933	2	100042198	ENSMUST00000196283.1	61038	ENSMUSG00000105402	Gm3716	predicted gene 3716
chr5	112237539	112237700	95	*	Distal Intergenic	112213228	112229395	16168	2	330166	ENSMUST00000182953.7	-8144	ENSMUSG00000097767	Miat	myocardial infarction associated transcript (non-protein coding)
chr7	138659485	138659646	83	*	Distal Intergenic	138554242	138566994	12753	1	75187	ENSMUST00000209503.1	105243	ENSMUSG00000110037	4930543N07Rik	RIKEN cDNA 4930543N07 gene
chr11	4675327	4675488	83	*	Intron (ENSMUST00000070257.13/75452, intron 15 of 19)	4701982	4704053	2072	2	66152	ENSMUST00000130236.1	28565	ENSMUSG00000059534	Uqcr10	ubiquinol-cytochrome c reductase, complex III subunit X
chr15	62212350	62212511	90	*	Intron (ENSMUST00000182956.7/19296, intron 4 of 6)	62218223	62249526	31304	1	19296	ENSMUST00000182380.7	-5712	ENSMUSG00000097039	Pvt1	Pvt1 oncogene
chr4	137686435	137686596	87	*	Promoter (<=1kb)	137687418	137715821	28404	1	110351	ENSMUST00000131536.1	-822	ENSMUSG00000041351	Rap1gap	Rap1 GTPase-activating protein
chr14	27423351	27423512	75	*	Distal Intergenic	27428834	27483555	54722	1	218850	ENSMUST00000022450.5	-5322	ENSMUSG00000040651	Tasor	transcription activation suppressor
chr7	24762764	24762925	93	*	Promoter (2-3kb)	24743983	24760311	16329	2	68891	ENSMUST00000063956.6	-2453	ENSMUSG00000052212	Cd177	CD177 antigen
chr8	12991501	12991662	86	*	Exon (ENSMUST00000156405.7/17207, exon 5 of 5)	12984296	13020505	36210	1	17207	ENSMUST00000145067.7	7205	ENSMUSG00000031442	Mcf2l	mcf.2 transforming sequence-like
chr2	33228630	33228791	80	*	Exon (ENSMUST00000004208.6/26360, exon 2 of 5)	33216117	33242393	26277	1	26360	ENSMUST00000193373.2	12513	ENSMUSG00000004105	Angptl2	angiopoietin-like 2
chr6	112848908	112849069	76	*	Intron (ENSMUST00000088373.10/259302, intron 1 of 21)	112795420	112829459	34040	2	259302	ENSMUST00000143475.1	-19449	ENSMUSG00000030257	Srgap3	SLIT-ROBO Rho GTPase activating protein 3
chr9	25795624	25795785	78	*	Distal Intergenic	25482867	25487313	4447	1	67484	ENSMUST00000156237.1	312757	ENSMUSG00000036611	Eepd1	endonuclease/exonuclease/phosphatase family domain containing 1
chr11	77180991	77181152	76	*	Intron (ENSMUST00000108400.7/319634, intron 1 of 17)	77089915	77188968	99054	2	319634	ENSMUST00000108400.7	7816	ENSMUSG00000050944	Efcab5	EF-hand calcium binding domain 5
chr4	120702237	120702398	77	*	Exon (ENSMUST00000030376.7/60613, exon 11 of 14)	120666572	120667820	1249	1	56222	ENSMUST00000094814.5	35665	ENSMUSG00000070803	Cited4	Cbp/p300-interacting transactivator, with Glu/Asp-rich carboxy-terminal domain, 4
chr5	140611531	140611692	86	*	Promoter (<=1kb)	140611685	140614674	2990	1	16848	ENSMUST00000199848.1	0	ENSMUSG00000029570	Lfng	LFNG O-fucosylpeptide 3-beta-N-acetylglucosaminyltransferase
chr17	49384744	49384905	72	*	Distal Intergenic	49428362	49437941	9580	1	56738	ENSMUST00000165390.8	-43457	ENSMUSG00000064120	Mocs1	molybdenum cofactor synthesis 1
chr4	120071705	120071866	78	*	Intron (ENSMUST00000106307.8/16656, intron 3 of 8)	120064996	120093973	28978	1	16656	ENSMUST00000226560.1	6709	ENSMUSG00000028634	Hivep3	human immunodeficiency virus type I enhancer binding protein 3
chr18	4980360	4980521	78	*	Intron (ENSMUST00000126977.7/225115, intron 1 of 37)	4993813	5046877	53065	1	225115	ENSMUST00000153016.7	-13292	ENSMUSG00000024236	Svil	supervillin
chr5	139814295	139814456	83	*	Promoter (<=1kb)	139804952	139814283	9332	2	231832	ENSMUST00000044002.9	-12	ENSMUSG00000036687	Tmem184a	transmembrane protein 184a
chr14	24807122	24807283	69	*	Distal Intergenic	25109384	25112926	3543	1	102634576	ENSMUST00000225462.1	-302101	NA	Gm32123	predicted gene, 32123
chr17	63042965	63043126	75	*	Distal Intergenic	62604184	62881317	277134	2	13640	ENSMUST00000076840.11	-161648	ENSMUSG00000048915	Efna5	ephrin A5
chr4	152530856	152531017	77	*	Intron (ENSMUST00000142027.7/260305, intron 10 of 28)	152502914	152518257	15344	1	260305	ENSMUST00000123635.1	27942	ENSMUSG00000039577	Nphp4	nephronophthisis 4 (juvenile) homolog (human)
chr4	148664112	148664273	75	*	Intron (ENSMUST00000105698.2/230909, intron 5 of 10)	148643317	148671572	28256	1	230909	ENSMUST00000105698.2	20795	ENSMUSG00000070577	Gm572	predicted gene 572
chr7	131468589	131468750	73	*	Intron (ENSMUST00000124096.7/14183, intron 2 of 6)	131432001	131437519	5519	1	66885	ENSMUST00000136612.2	36588	ENSMUSG00000030861	Acadsb	acyl-Coenzyme A dehydrogenase, short/branched chain
chr7	29471472	29471633	72	*	Intron (ENSMUST00000085809.10/74206, intron 2 of 22)	29384256	29505452	121197	2	74206	ENSMUST00000182011.7	33819	ENSMUSG00000030583	Sipa1l3	signal-induced proliferation-associated 1 like 3
chr7	66960407	66960568	74	*	Exon (ENSMUST00000207830.1/ENSMUST00000207830.1, exon 1 of 1)	66909468	66969555	60088	1	233332	ENSMUST00000138009.1	50939	ENSMUSG00000058145	Adamts17	a disintegrin-like and metallopeptidase (reprolysin type) with thrombospondin type 1 motif, 17
chr17	15376982	15377143	70	*	Promoter (<=1kb)	15374794	15376872	2079	2	13388	ENSMUST00000143460.1	-110	ENSMUSG00000014773	Dll1	delta like canonical Notch ligand 1
chr15	100112450	100112611	74	*	Intron (ENSMUST00000100203.9/239667, intron 1 of 37)	100154396	100215666	61271	1	239667	ENSMUST00000023768.13	-41785	ENSMUSG00000023026	Dip2b	disco interacting protein 2 homolog B
chr14	28775820	28775981	65	*	Distal Intergenic	28908052	28969413	61362	2	12294	ENSMUST00000225668.1	193432	ENSMUSG00000021991	Cacna2d3	calcium channel, voltage-dependent, alpha2/delta subunit 3
chr10	123032195	123032356	62	*	Promoter (<=1kb)	123024768	123033131	8364	2	67074	ENSMUST00000219001.1	775	ENSMUSG00000034602	Mon2	MON2 homolog, regulator of endosome to Golgi trafficking
chr3	84938106	84938267	73	*	Intron (ENSMUST00000107679.7/50754, intron 4 of 13)	84925480	84979197	53718	1	50754	ENSMUST00000107675.7	12626	ENSMUSG00000028086	Fbxw7	F-box and WD-40 domain protein 7
chr4	104449108	104449269	80	*	Intron (ENSMUST00000106827.7/13131, intron 3 of 9)	104512073	104680382	168310	1	13131	ENSMUST00000106826.7	-62804	ENSMUSG00000028519	Dab1	disabled 1
chr2	147838460	147838621	61	*	Distal Intergenic	147710693	147717632	6940	1	381384	ENSMUST00000152542.1	127767	ENSMUSG00000051986	A530006G24Rik	RIKEN cDNA A530006G24 gene
chr7	141327038	141327199	73	*	Promoter (<=1kb)	141297185	141327493	30309	2	54006	ENSMUST00000210062.1	294	ENSMUSG00000058886	Deaf1	DEAF1, transcription factor
chr1	75532860	75533021	71	*	Promoter (<=1kb)	75533038	75533784	747	1	71728	ENSMUST00000150560.1	-17	ENSMUSG00000026213	Stk11ip	serine/threonine kinase 11 interacting protein
chr6	99881677	99881838	74	*	Distal Intergenic	99722105	99726392	4288	2	50501	ENSMUST00000203738.1	-155285	ENSMUSG00000030069	Prok2	prokineticin 2
chr13	100341593	100341754	67	*	Intron (ENSMUST00000118082.2/ENSMUST00000118082.2, intron 11 of 12)	100281121	100317674	36554	2	17952	ENSMUST00000118574.7	-23919	ENSMUSG00000078942	Naip6	NLR family, apoptosis inhibitory protein 6
chr17	7271670	7271831	76	*	Intron (ENSMUST00000024575.7/20112, intron 11 of 20)	7260636	7286036	25401	1	20112	ENSMUST00000231530.1	11034	ENSMUSG00000023809	Rps6ka2	ribosomal protein S6 kinase, polypeptide 2
chr2	127507075	127507236	66	*	Intron (ENSMUST00000028850.14/56461, intron 2 of 8)	127456498	127521370	64873	2	56461	ENSMUST00000028850.14	14134	ENSMUSG00000079056	Kcnip3	Kv channel interacting protein 3, calsenilin
chr7	121600907	121601068	60	*	Intron (ENSMUST00000206244.1/75793, intron 1 of 2)	121589276	121609334	20059	2	75793	ENSMUST00000206244.1	8266	NA	4933432K03Rik	RIKEN cDNA 4933432K03 gene
chr8	122769586	122769747	67	*	Intron (ENSMUST00000127664.1/108148, intron 1 of 15)	122775486	122791281	15796	1	257633	ENSMUST00000212903.1	-5739	ENSMUSG00000015016	Acsf3	acyl-CoA synthetase family member 3
chr9	112207919	112208080	73	*	Intron (ENSMUST00000159432.7/74100, intron 1 of 17)	112116220	112217261	101042	2	74100	ENSMUST00000159451.7	9181	ENSMUSG00000032503	Arpp21	cyclic AMP-regulated phosphoprotein, 21
chr6	118192286	118192447	70	*	Intron (ENSMUST00000032201.7/19713, intron 1 of 19)	118151745	118197133	45389	2	19713	ENSMUST00000032201.7	4686	ENSMUSG00000030110	Ret	ret proto-oncogene
chr5	124557127	124557288	63	*	Intron (ENSMUST00000071057.13/67848, intron 5 of 13)	124552958	124560784	7827	1	67848	ENSMUST00000144433.1	4169	ENSMUSG00000029389	Ddx55	DEAD (Asp-Glu-Ala-Asp) box polypeptide 55
chr5	24973247	24973408	63	*	Intron (ENSMUST00000030784.13/108099, intron 3 of 15)	24862748	24995753	133006	2	108099	ENSMUST00000076306.11	22345	ENSMUSG00000028944	Prkag2	protein kinase, AMP-activated, gamma 2 non-catalytic subunit
chr7	75141905	75142066	66	*	Intron (ENSMUST00000165175.7/64176, intron 6 of 12)	75119941	75147726	27786	2	64176	ENSMUST00000207001.1	5660	ENSMUSG00000053025	Sv2b	synaptic vesicle glycoprotein 2 b
chr13	107678945	107679106	65	*	Distal Intergenic	107687397	107692162	4766	1	72257	ENSMUST00000188960.6	-8291	ENSMUSG00000102000	1700006H21Rik	RIKEN cDNA 1700006H21 gene
chr18	22649487	22649648	70	*	Distal Intergenic	22823303	22828362	5060	2	319211	ENSMUST00000164521.1	178714	ENSMUSG00000041923	Nol4	nucleolar protein 4
chr4	49837965	49838126	65	*	Intron (ENSMUST00000076674.3/242443, intron 1 of 8)	49661611	49845549	183939	2	242443	ENSMUST00000076674.3	7423	ENSMUSG00000039579	Grin3a	glutamate receptor ionotropic, NMDA3A
chr4	148947921	148948082	71	*	Promoter (<=1kb)	148947492	148948914	1423	2	108168987	ENSMUST00000123548.1	832	NA	Gm13205	predicted gene 13205
chr9	94659786	94659947	69	*	Distal Intergenic	94669909	95230445	560537	1	331004	ENSMUST00000033463.9	-9962	ENSMUSG00000031129	Slc9a9	solute carrier family 9 (sodium/hydrogen exchanger), member 9
chr4	139967456	139967617	64	*	Promoter (<=1kb)	139967526	139967620	95	2	100316727	ENSMUST00000158669.1	3	ENSMUSG00000089294	Mir2139	microRNA 2139
chr8	120416360	120416521	59	*	Intron (ENSMUST00000127664.1/108148, intron 1 of 15)	120488447	120581390	92944	1	382034	ENSMUST00000034279.15	-71926	ENSMUSG00000031822	Gse1	genetic suppressor element 1, coiled-coil protein
chr1	125808601	125808762	71	*	Intron (ENSMUST00000027581.6/71111, intron 1 of 1)	125840003	125873173	33171	1	71111	ENSMUST00000159359.1	-31241	ENSMUSG00000026343	Gpr39	G protein-coupled receptor 39
chr2	152804390	152804551	66	*	Intron (ENSMUST00000007803.11/12048, intron 2 of 2)	152781411	152828535	47125	2	12048	ENSMUST00000173755.1	23984	ENSMUSG00000007659	Bcl2l1	BCL2-like 1
chr6	91156157	91156318	54	*	Promoter (<=1kb)	91156665	91174692	18028	1	232232	ENSMUST00000041736.10	-347	ENSMUSG00000034245	Hdac11	histone deacetylase 11
chr11	97401250	97401411	66	*	Distal Intergenic	97415533	97502402	86870	1	58996	ENSMUST00000121799.7	-14122	ENSMUSG00000049807	Arhgap23	Rho GTPase activating protein 23
chr1	68049890	68050051	66	*	Intron (ENSMUST00000119142.7/13869, intron 25 of 27)	68290155	68298318	8164	2	13869	ENSMUST00000131148.1	248267	ENSMUSG00000062209	Erbb4	erb-b2 receptor tyrosine kinase 4
chr1	91414154	91414315	65	*	Promoter (<=1kb)	91412348	91414038	1691	2	55927	ENSMUST00000150520.1	-116	ENSMUSG00000067071	Hes6	hairy and enhancer of split 6
chr18	56469236	56469397	63	*	Promoter (<=1kb)	56469267	56492330	23064	1	107022	ENSMUST00000237716.1	0	ENSMUSG00000001700	Gramd3	GRAM domain containing 3
chr2	107072922	107073083	61	*	Distal Intergenic	107056140	107059656	3517	2	14308	ENSMUST00000028533.6	-13266	ENSMUSG00000027120	Fshb	follicle stimulating hormone beta
chr6	91813707	91813868	61	*	Intron (ENSMUST00000162293.7/243547, intron 1 of 23)	91761509	91807456	45948	2	243547	ENSMUST00000162300.7	-6251	ENSMUSG00000030098	Grip2	glutamate receptor interacting protein 2
chr8	93929280	93929441	68	*	Intron (ENSMUST00000137202.7/14681, intron 3 of 5)	93949505	93950675	1171	1	14681	ENSMUST00000130974.1	-20064	ENSMUSG00000031748	Gnao1	guanine nucleotide binding protein, alpha O
chr11	59959951	59960112	59	*	Intron (ENSMUST00000081980.6/192191, intron 1 of 1)	59963181	59964944	1764	2	19416	ENSMUST00000062405.7	4832	ENSMUSG00000049892	Rasd1	RAS, dexamethasone-induced 1
chr7	109439450	109439611	67	*	Promoter (<=1kb)	109279223	109439081	159859	2	117229	ENSMUST00000141210.1	-369	ENSMUSG00000031027	Stk33	serine/threonine kinase 33
chr7	112275227	112275388	61	*	Intron (ENSMUST00000050149.11/320878, intron 3 of 19)	112271299	112353975	82677	1	320878	ENSMUST00000037991.11	3928	ENSMUSG00000038244	Mical2	microtubule associated monooxygenase, calponin and LIM domain containing 2
chr8	124576855	124577016	65	*	Promoter (<=1kb)	124576113	124591725	15613	1	73647	ENSMUST00000133086.1	742	ENSMUSG00000031981	Capn9	calpain 9
chr15	77793192	77793353	63	*	Intron (ENSMUST00000016771.12/17886, intron 5 of 40)	77774035	77781133	7099	2	17886	ENSMUST00000231192.1	-12059	ENSMUSG00000022443	Myh9	myosin, heavy polypeptide 9, non-muscle
chr5	124232366	124232527	66	*	Promoter (2-3kb)	124229725	124237137	7413	1	75927	ENSMUST00000161697.1	2641	ENSMUSG00000090220	Pitpnm2os1	phosphatidylinositol transfer protein, membrane-associated 2, opposite strand 1
chr7	84026214	84026375	63	*	Intron (ENSMUST00000064174.11/80982, intron 1 of 28)	83950466	83976075	25610	2	80982	ENSMUST00000142518.7	-50139	ENSMUSG00000052353	Cemip	cell migration inducing protein, hyaluronan binding
chr11	19631149	19631310	65	*	Distal Intergenic	19924375	20024026	99652	1	114716	ENSMUST00000093299.12	-293065	ENSMUSG00000045671	Spred2	sprouty-related EVH1 domain containing 2
chr13	98690033	98690194	59	*	Intron (ENSMUST00000064347.7/380863, intron 2 of 3)	98692314	98694768	2455	2	380863	ENSMUST00000148950.1	4574	ENSMUSG00000052485	Tmem171	transmembrane protein 171
chr4	153806309	153806470	58	*	Distal Intergenic	153947633	153950503	2871	2	407793	ENSMUST00000141582.1	144033	NA	BC039966	cDNA sequence BC039966
chr6	90809223	90809384	60	*	Promoter (<=1kb)	90659598	90810123	150526	2	232227	ENSMUST00000101151.9	739	ENSMUSG00000034312	Iqsec1	IQ motif and Sec7 domain 1
chr8	8852738	8852899	59	*	Exon (ENSMUST00000207035.1/ENSMUST00000207035.1, exon 5 of 5)	8665075	8690521	25447	2	234023	ENSMUST00000048545.9	-162217	ENSMUSG00000040459	Arglu1	arginine and glutamate rich 1
chr9	66658791	66658952	60	*	Distal Intergenic	66713686	66766845	53160	1	76459	ENSMUST00000071889.12	-54734	ENSMUSG00000032373	Car12	carbonic anhydrase 12
chr2	31357345	31357506	69	*	Intron (ENSMUST00000113532.8/665700, intron 15 of 97)	31400277	31405814	5538	1	665700	ENSMUST00000130375.1	-42771	ENSMUSG00000055632	Hmcn2	hemicentin 2
chr14	34831237	34831398	57	*	Intron (ENSMUST00000043349.6/14803, intron 2 of 15)	34820108	35583379	763272	1	14803	ENSMUST00000043349.6	11129	ENSMUSG00000041078	Grid1	glutamate receptor, ionotropic, delta 1
chr1	190448363	190448524	62	*	Distal Intergenic	190403645	190417145	13501	1	433390	ENSMUST00000193966.1	44718	ENSMUSG00000103644	Gm29678	predicted gene, 29678
chr2	174421298	174421459	57	*	Promoter (1-2kb)	174423392	174424913	1522	1	57314	ENSMUST00000143683.1	-1933	ENSMUSG00000016253	Nelfcd	negative elongation factor complex member C/D, Th1l
chr7	141042732	141042893	63	*	Distal Intergenic	141061104	141072400	11297	1	330671	ENSMUST00000048002.6	-18211	ENSMUSG00000055629	B4galnt4	beta-1,4-N-acetyl-galactosaminyl transferase 4
chr8	80872901	80873062	64	*	Intron (ENSMUST00000210676.1/14388, intron 1 of 10)	80764440	80880496	116057	2	14388	ENSMUST00000034150.9	7434	ENSMUSG00000031714	Gab1	growth factor receptor bound protein 2-associated protein 1
chr13	62957684	62957845	50	*	Distal Intergenic	62964893	63015575	50683	1	72061	ENSMUST00000222181.1	-7048	ENSMUSG00000021458	Aopep	aminopeptidase O
chr16	30972311	30972472	65	*	Intron (ENSMUST00000055389.8/268880, intron 3 of 3)	30957461	31061427	103967	2	268880	ENSMUST00000140566.7	88955	ENSMUSG00000047434	Xxylt1	xyloside xylosyltransferase 1
chr3	127267919	127268080	61	*	Exon (ENSMUST00000196937.1/ENSMUST00000196937.1, exon 1 of 1)	127077514	127225933	148420	2	109676	ENSMUST00000182452.7	-41986	ENSMUSG00000032826	Ank2	ankyrin 2, brain
chr4	138418447	138418608	55	*	Distal Intergenic	138434671	138442265	7595	1	68350	ENSMUST00000044058.10	-16063	ENSMUSG00000041241	Mul1	mitochondrial ubiquitin ligase activator of NFKB 1
chr13	52175819	52175980	67	*	Distal Intergenic	52098542	52099856	1315	1	74050	ENSMUST00000222527.1	77277	ENSMUSG00000113211	4921525O09Rik	RIKEN cDNA 4921525O09 gene
chr17	48610935	48611096	56	*	Distal Intergenic	48462404	48539607	77204	1	76589	ENSMUST00000162467.1	148531	ENSMUSG00000043592	Unc5cl	unc-5 family C-terminal like
chr8	72212894	72213055	58	*	Promoter (<=1kb)	72204378	72212996	8619	2	234421	ENSMUST00000238973.1	0	ENSMUSG00000074240	Cib3	calcium and integrin binding family member 3
chr10	80914308	80914469	61	*	Intron (ENSMUST00000057623.13/16907, intron 1 of 11)	80909923	80917851	7929	2	16907	ENSMUST00000159094.1	3382	ENSMUSG00000062075	Lmnb2	lamin B2
chr18	6280691	6280852	57	*	Distal Intergenic	6201002	6241523	40522	2	16573	ENSMUST00000025083.13	-39168	ENSMUSG00000006740	Kif5b	kinesin family member 5B
chr2	172579308	172579469	62	*	Distal Intergenic	172552116	172553518	1403	1	21420	ENSMUST00000142633.1	27192	ENSMUSG00000028640	Tfap2c	transcription factor AP-2, gamma
chr17	5330846	5331007	56	*	Intron (ENSMUST00000092723.10/239985, intron 14 of 18)	5417323	5418767	1445	2	106557	ENSMUST00000189788.1	87760	ENSMUSG00000101959	Ldhal6b	lactate dehydrogenase A-like 6B
chr17	72904236	72904397	58	*	Distal Intergenic	72918305	72941947	23643	1	77889	ENSMUST00000024857.13	-13908	ENSMUSG00000024063	Lbh	limb-bud and heart
chr3	19566862	19567023	57	*	Intron (ENSMUST00000118968.7/66326, intron 2 of 4)	19531247	19610861	79615	1	66326	ENSMUST00000165693.1	35615	ENSMUSG00000027606	Dnajc5b	DnaJ heat shock protein family (Hsp40) member C5 beta
chr4	126115978	126116139	61	*	Promoter (2-3kb)	126118272	126128968	10697	1	74178	ENSMUST00000139188.1	-2133	ENSMUSG00000042608	Stk40	serine/threonine kinase 40
chr5	21144605	21144766	58	*	Distal Intergenic	21186255	21259766	73512	1	212167	ENSMUST00000197522.4	-41489	ENSMUSG00000039934	Gsap	gamma-secretase activating protein
chr10	80120228	80120389	56	*	Intron (ENSMUST00000144883.7/20869, intron 1 of 10)	80116618	80128512	11895	1	20869	ENSMUST00000213772.1	3610	ENSMUSG00000003068	Stk11	serine/threonine kinase 11
chr15	74667810	74667971	55	*	Downstream (1-2kb)	74669083	74672568	3486	2	11838	ENSMUST00000023268.13	4597	ENSMUSG00000022602	Arc	activity regulated cytoskeletal-associated protein
chr7	30319452	30319613	64	*	Promoter (1-2kb)	30317766	30319040	1275	1	233066	ENSMUST00000177395.1	1686	ENSMUSG00000019737	Syne4	spectrin repeat containing, nuclear envelope family member 4
chr9	51437202	51437363	59	*	Distal Intergenic	51289686	51328924	39239	2	69809	ENSMUST00000238450.2	-108278	ENSMUSG00000036027	1810046K07Rik	RIKEN cDNA 1810046K07 gene
chr9	62166255	62166416	55	*	Distal Intergenic	62070468	62122655	52188	2	93683	ENSMUST00000185873.1	-43600	ENSMUSG00000032252	Glce	glucuronyl C5-epimerase
chr9	118890827	118890988	55	*	Intron (ENSMUST00000044165.13/104099, intron 27 of 27)	118872069	118897312	25244	1	104099	ENSMUST00000155437.1	18758	ENSMUSG00000039115	Itga9	integrin alpha 9
chr12	26525105	26525266	66	*	Distal Intergenic	26473930	26477067	3138	1	22169	ENSMUST00000221060.1	51175	ENSMUSG00000020638	Cmpk2	cytidine monophosphate (UMP-CMP) kinase 2, mitochondrial
chr9	46042583	46042744	52	*	Intron (ENSMUST00000126865.7/70661, intron 1 of 24)	46013000	46221234	208235	1	70661	ENSMUST00000120247.7	29583	ENSMUSG00000034135	Sik3	SIK family kinase 3
chr13	20200568	20200729	59	*	Intron (ENSMUST00000181429.7/140580, intron 2 of 6)	20185207	20209211	24005	1	140580	ENSMUST00000221067.1	15361	ENSMUSG00000041112	Elmo1	engulfment and cell motility 1
chr15	84282722	84282883	54	*	Exon (ENSMUST00000023072.6/170736, exon 4 of 13)	84271291	84273906	2616	1	170736	ENSMUST00000131158.1	11431	ENSMUSG00000022438	Parvb	parvin, beta
chr4	8927337	8927498	58	*	Distal Intergenic	8855231	8858618	3388	1	320790	ENSMUST00000222546.1	72106	ENSMUSG00000041235	Chd7	chromodomain helicase DNA binding protein 7
chr4	121000270	121000431	57	*	Intron (ENSMUST00000043200.7/69780, intron 1 of 9)	120968317	121017247	48931	2	69780	ENSMUST00000043200.7	16816	ENSMUSG00000032870	Smap2	small ArfGAP 2
chr5	64626578	64626739	60	*	Distal Intergenic	64593857	64610700	16844	2	100042198	ENSMUST00000198582.4	-15878	ENSMUSG00000105402	Gm3716	predicted gene 3716
chr11	76328920	76329081	58	*	Intron (ENSMUST00000021204.3/18230, intron 1 of 7)	76358803	76399068	40266	2	18230	ENSMUST00000131472.1	69987	ENSMUSG00000020844	Nxn	nucleoredoxin
chr12	16644049	16644210	51	*	Promoter (2-3kb)	16535954	16646966	111013	2	14245	ENSMUST00000238839.1	2756	ENSMUSG00000020593	Lpin1	lipin 1
chr2	30556638	30556799	56	*	Distal Intergenic	30595040	30608943	13904	1	78617	ENSMUST00000102853.3	-38241	ENSMUSG00000047363	Cstad	CSA-conditional, T cell activation-dependent protein
chr2	154639262	154639423	61	*	Intron (ENSMUST00000081926.12/228807, intron 10 of 14)	154651705	154694780	43076	1	75608	ENSMUST00000151668.7	-12282	ENSMUSG00000038467	Chmp4b	charged multivesicular body protein 4B
chr4	139986399	139986560	53	*	Distal Intergenic	139960220	139968026	7807	2	242721	ENSMUST00000105031.3	-18373	ENSMUSG00000078234	Klhdc7a	kelch domain containing 7A
chr5	138863886	138864047	56	*	Distal Intergenic	138820080	138821619	1540	1	384244	ENSMUST00000179205.1	43806	ENSMUSG00000094504	Gm5294	predicted gene 5294
chr11	70103884	70104045	50	*	Intron (ENSMUST00000102572.7/11890, intron 7 of 8)	70097692	70105856	8165	1	11890	ENSMUST00000179757.1	6192	ENSMUSG00000040963	Asgr2	asialoglycoprotein receptor 2
chr13	43510753	43510914	55	*	Distal Intergenic	43402675	43481282	78608	2	56705	ENSMUST00000144326.3	-29471	ENSMUSG00000038546	Ranbp9	RAN binding protein 9
chr19	47654970	47655131	57	*	Intron (ENSMUST00000026045.13/12821, intron 37 of 53)	47648100	47649595	1496	2	12821	ENSMUST00000151102.1	-5375	ENSMUSG00000025064	Col17a1	collagen, type XVII, alpha 1
chr3	145342422	145342583	55	*	Exon (ENSMUST00000029848.4/71355, exon 9 of 60)	145292527	145314047	21521	1	71355	ENSMUST00000139001.1	49895	ENSMUSG00000028197	Col24a1	collagen, type XXIV, alpha 1
chr7	79303440	79303601	58	*	Intron (ENSMUST00000037315.12/54608, intron 3 of 10)	79273254	79345371	72118	1	54608	ENSMUST00000135333.2	30186	ENSMUSG00000039202	Abhd2	abhydrolase domain containing 2
chr8	13001645	13001806	57	*	Promoter (<=1kb)	13000759	13020505	19747	1	17207	ENSMUST00000126905.7	886	ENSMUSG00000031442	Mcf2l	mcf.2 transforming sequence-like
chr11	4146509	4146670	47	*	Promoter (<=1kb)	4141123	4147665	6543	2	216516	ENSMUST00000137060.1	995	ENSMUSG00000051427	Ccdc157	coiled-coil domain containing 157
chr11	84332972	84333133	52	*	Intron (ENSMUST00000103201.7/107476, intron 41 of 55)	84280455	84311401	30947	1	107476	ENSMUST00000183887.1	52517	ENSMUSG00000020532	Acaca	acetyl-Coenzyme A carboxylase alpha
chr4	153422188	153422349	48	*	Intron (ENSMUST00000105646.2/230959, intron 2 of 5)	153374231	153482179	107949	2	230959	ENSMUST00000149177.1	59830	ENSMUSG00000039546	Ajap1	adherens junction associated protein 1
chr5	113284162	113284323	56	*	Promoter (1-2kb)	113279610	113282892	3283	2	52850	ENSMUST00000138266.1	-1270	ENSMUSG00000042216	Sgsm1	small G protein signaling modulator 1
chr13	64226899	64227060	55	*	Intron (ENSMUST00000221634.1/218294, intron 4 of 14)	64196553	64212282	15730	2	218294	ENSMUST00000223116.1	-14617	ENSMUSG00000033102	Cdc14b	CDC14 cell division cycle 14B
chr13	107672327	107672488	52	*	Distal Intergenic	107687397	107692162	4766	1	72257	ENSMUST00000188960.6	-14909	ENSMUSG00000102000	1700006H21Rik	RIKEN cDNA 1700006H21 gene
chr1	39478007	39478168	53	*	Promoter (<=1kb)	39372296	39478661	106366	2	54610	ENSMUST00000192531.5	493	ENSMUSG00000003134	Tbc1d8	TBC1 domain family, member 8
chr4	99205917	99206078	55	*	Intron (ENSMUST00000030279.14/242557, intron 1 of 10)	99194147	99259783	65637	1	242557	ENSMUST00000180278.1	11770	ENSMUSG00000028550	Atg4c	autophagy related 4C, cysteine peptidase
chr9	46636347	46636508	58	*	Distal Intergenic	46913493	46927366	13874	1	73040	ENSMUST00000191603.6	-276985	ENSMUSG00000099696	2900052N01Rik	RIKEN cDNA 2900052N01 gene
chr9	47907253	47907414	56	*	Distal Intergenic	48162023	48399871	237849	1	244853	ENSMUST00000216998.1	-254609	ENSMUSG00000044229	Nxpe4	neurexophilin and PC-esterase domain family, member 4
chr15	95757260	95757421	53	*	Distal Intergenic	95747247	95751591	4345	2	629300	ENSMUST00000226312.1	-5669	ENSMUSG00000115699	Gm6961	predicted gene 6961
chr15	96297202	96297363	55	*	Intron (ENSMUST00000134985.8/77044, intron 3 of 4)	96287573	96404992	117420	1	77044	ENSMUST00000096250.4	9629	ENSMUSG00000033237	Arid2	AT rich interactive domain 2 (ARID, RFX-like)
chr1	50970988	50971149	54	*	Intron (ENSMUST00000114565.7/56363, intron 9 of 9)	50927519	51187270	259752	1	56363	ENSMUST00000081851.3	43469	ENSMUSG00000026109	Tmeff2	transmembrane protein with EGF-like and two follistatin-like domains 2
chr1	135248661	135248822	58	*	Intron (ENSMUST00000180981.1/ENSMUST00000180981.1, intron 1 of 2)	135256657	135257649	993	2	13710	ENSMUST00000188895.1	8827	ENSMUSG00000003051	Elf3	E74-like factor 3
chr6	89440651	89440812	53	*	Intron (ENSMUST00000113550.5/66098, intron 4 of 6)	89316314	89362620	46307	2	18844	ENSMUST00000163139.7	-78031	ENSMUSG00000030084	Plxna1	plexin A1
chr8	122726976	122727137	57	*	Intron (ENSMUST00000127664.1/108148, intron 1 of 15)	122625141	122699109	73969	2	12398	ENSMUST00000127984.8	-27867	ENSMUSG00000006362	Cbfa2t3	CBFA2/RUNX1 translocation partner 3
chr14	59806258	59806419	48	*	Intron (ENSMUST00000080368.12/50769, intron 26 of 35)	59627189	59629677	2489	1	219134	ENSMUST00000224155.1	179069	ENSMUSG00000044461	Shisa2	shisa family member 2
chr17	75534756	75534917	52	*	Downstream (2-3kb)	75539031	75540572	1542	2	72722	ENSMUST00000140729.1	5655	ENSMUSG00000002017	Fam98a	family with sequence similarity 98, member A
chr2	62807548	62807709	52	*	Intron (ENSMUST00000075052.9/170738, intron 6 of 15)	62686198	62690431	4234	1	227960	ENSMUST00000148083.1	121350	ENSMUSG00000026893	Gca	grancalcin
chr2	168545821	168545982	52	*	Intron (ENSMUST00000074618.9/18019, intron 3 of 9)	168476413	168552276	75864	2	18019	ENSMUST00000151292.7	6294	ENSMUSG00000027544	Nfatc2	nuclear factor of activated T cells, cytoplasmic, calcineurin dependent 2
chr6	90920158	90920319	46	*	Intron (ENSMUST00000212100.1/232227, intron 1 of 15)	90660981	90988685	327705	2	232227	ENSMUST00000212100.1	68366	ENSMUSG00000034312	Iqsec1	IQ motif and Sec7 domain 1
chr7	130835516	130835677	54	*	Intron (ENSMUST00000124096.7/14183, intron 2 of 6)	130865756	130913312	47557	1	101476	ENSMUST00000120441.7	-30079	ENSMUSG00000040268	Plekha1	pleckstrin homology domain containing, family A (phosphoinositide binding specific) member 1
chr7	143108161	143108322	53	*	Promoter (<=1kb)	143108351	143149537	41187	1	16535	ENSMUST00000186284.6	-29	ENSMUSG00000009545	Kcnq1	potassium voltage-gated channel, subfamily Q, member 1
chr12	29054529	29054690	49	*	Distal Intergenic	29139167	29194047	54881	1	102633526	ENSMUST00000220554.1	-84477	ENSMUSG00000113986	Gm31333	predicted gene, 31333
chr12	112025615	112025776	50	*	Promoter (<=1kb)	112026103	112040490	14388	1	74691	ENSMUST00000193586.1	-327	ENSMUSG00000054003	Tdrd9	tudor domain containing 9
chr17	12195323	12195484	45	*	Intron (ENSMUST00000164143.7/68262, intron 2 of 4)	12215125	12219253	4129	1	68262	ENSMUST00000167905.1	-19641	ENSMUSG00000023827	Agpat4	1-acylglycerol-3-phosphate O-acyltransferase 4 (lysophosphatidic acid acyltransferase, delta)
chr18	57407956	57408117	56	*	Promoter (2-3kb)	57405415	57416150	10736	1	100503007	ENSMUST00000238028.1	2541	ENSMUSG00000117864	Gm19500	predicted gene, 19500
chr1	84694882	84695043	53	*	Promoter (<=1kb)	84695839	84695915	77	1	100628595	ENSMUST00000175513.1	-796	ENSMUSG00000093254	Mir5126	microRNA 5126
chr4	108907603	108907764	47	*	Intron (ENSMUST00000106650.8/69908, intron 2 of 4)	108890290	108941188	50899	1	69908	ENSMUST00000003502.3	17313	ENSMUSG00000003411	Rab3b	RAB3B, member RAS oncogene family
chr7	4662357	4662518	49	*	Promoter (2-3kb)	4662134	4664604	2471	2	66245	ENSMUST00000205474.1	2086	ENSMUSG00000063802	Hspbp1	HSPA (heat shock 70kDa) binding protein, cytoplasmic cochaperone 1
chr7	46393379	46393540	50	*	Promoter (2-3kb)	46396497	46433354	36858	1	16502	ENSMUST00000025202.7	-2957	ENSMUSG00000058975	Kcnc1	potassium voltage gated channel, Shaw-related subfamily, member 1
chr16	28990802	28990963	57	*	Distal Intergenic	28826176	28929673	103498	2	239796	ENSMUST00000100023.2	-61129	ENSMUSG00000051065	Mb21d2	Mab-21 domain containing 2
chr3	95294822	95294983	48	*	Promoter (2-3kb)	95291986	95296161	4176	1	75007	ENSMUST00000133762.1	2836	ENSMUSG00000038712	Mindy1	MINDY lysine 48 deubiquitinase 1
chr4	135169625	135169786	47	*	Intron (ENSMUST00000056977.13/12399, intron 4 of 5)	135154436	135155342	907	1	12399	ENSMUST00000127109.1	15189	ENSMUSG00000070691	Runx3	runt related transcription factor 3
chr5	138978851	138979012	50	*	Intron (ENSMUST00000076095.13/18590, intron 5 of 5)	138977145	138994281	17137	2	18590	ENSMUST00000144934.7	15269	ENSMUSG00000025856	Pdgfa	platelet derived growth factor, alpha
chr6	100075847	100076008	52	*	Distal Intergenic	100232011	100233131	1121	2	56353	ENSMUST00000203410.1	157123	ENSMUSG00000072872	Rybp	RING1 and YY1 binding protein
chr7	112760858	112761019	45	*	Promoter (1-2kb)	112759546	112842374	82829	1	21676	ENSMUST00000168328.1	1312	ENSMUSG00000055320	Tead1	TEA domain family member 1
chr7	113015966	113016127	50	*	Distal Intergenic	112953962	112957457	3496	1	78748	ENSMUST00000182858.1	62004	ENSMUSG00000098132	Rassf10	Ras association (RalGDS/AF-6) domain family (N-terminal) member 10
chr8	10381709	10381870	45	*	Intron (ENSMUST00000208309.1/244281, intron 9 of 16)	10272572	10634741	362170	1	244281	ENSMUST00000042103.8	109137	ENSMUSG00000039057	Myo16	myosin XVI
chr9	103168181	103168342	49	*	Intron (ENSMUST00000035155.7/270192, intron 7 of 7)	103190401	103192312	1912	2	20818	ENSMUST00000190760.1	23970	ENSMUSG00000032553	Srprb	signal recognition particle receptor, B subunit
chr11	58606231	58606392	51	*	Downstream (1-2kb)	58612315	58613485	1171	2	78354	ENSMUST00000126695.1	7093	ENSMUSG00000037145	2210407C18Rik	RIKEN cDNA 2210407C18 gene
chr11	72003912	72004073	53	*	Distal Intergenic	72027963	72037489	9527	2	114230	ENSMUST00000048207.9	33416	ENSMUSG00000040554	Aipl1	aryl hydrocarbon receptor-interacting protein-like 1
chr16	24635432	24635593	46	*	Intron (ENSMUST00000231352.1/210126, intron 5 of 6)	24721855	24979530	257676	1	210126	ENSMUST00000115314.3	-86262	ENSMUSG00000033306	Lpp	LIM domain containing preferred translocation partner in lipoma
chr1	167057087	167057248	51	*	Intron (ENSMUST00000165874.7/226610, intron 1 of 2)	167001589	167091009	89421	1	226610	ENSMUST00000128373.1	55498	ENSMUSG00000060568	Fam78b	family with sequence similarity 78, member B
chr2	168023919	168024080	42	*	Distal Intergenic	167980166	168010618	30453	2	69553	ENSMUST00000099073.2	-13301	ENSMUSG00000074577	Ripor3	RIPOR family member 3
chr6	58999236	58999397	46	*	Intron (ENSMUST00000173978.1/ENSMUST00000173978.1, intron 3 of 3)	58935585	59024340	88756	2	58909	ENSMUST00000173193.1	24943	ENSMUSG00000037709	Fam13a	family with sequence similarity 13, member A
chr6	134734104	134734265	49	*	Intron (ENSMUST00000129433.3/70686, intron 4 of 6)	134718770	134726058	7289	2	70686	ENSMUST00000203651.1	-8046	ENSMUSG00000030203	Dusp16	dual specificity phosphatase 16
chr8	122636994	122637155	46	*	Intron (ENSMUST00000127664.1/108148, intron 1 of 15)	122639018	122646466	7449	2	12398	ENSMUST00000142535.7	9311	ENSMUSG00000006362	Cbfa2t3	CBFA2/RUNX1 translocation partner 3
chr10	45000159	45000320	54	*	Distal Intergenic	45067203	45167198	99996	1	19072	ENSMUST00000099858.3	-66883	ENSMUSG00000019849	Prep	prolyl endopeptidase
chr16	25407172	25407333	48	*	Intron (ENSMUST00000056087.3/71338, intron 4 of 5)	25286821	25318235	31415	1	71338	ENSMUST00000128595.1	120351	ENSMUSG00000048399	Tprg	transformation related protein 63 regulated
chr17	45560186	45560347	53	*	Exon (ENSMUST00000024742.8/18037, exon 4 of 6)	45563874	45567670	3797	1	73836	ENSMUST00000224905.1	-3527	ENSMUSG00000037089	Slc35b2	solute carrier family 35, member B2
chr1	85720305	85720466	49	*	Intron (ENSMUST00000159320.7/319997, intron 4 of 5)	85718090	85736554	18465	2	319997	ENSMUST00000161453.1	16088	ENSMUSG00000052760	A630001G21Rik	RIKEN cDNA A630001G21 gene
chr1	134067308	134067469	53	*	Distal Intergenic	134075170	134079120	3951	2	12227	ENSMUST00000020692.6	11651	ENSMUSG00000020423	Btg2	BTG anti-proliferation factor 2
chr2	146217315	146217476	49	*	Distal Intergenic	146214265	146215035	771	1	78774	ENSMUST00000146891.1	3050	ENSMUSG00000037143	Cfap61	cilia and flagella associated protein 61
chr2	168380822	168380983	47	*	Distal Intergenic	168260117	168281132	21016	2	241794	ENSMUST00000109191.1	-99690	ENSMUSG00000074575	Kcng1	potassium voltage-gated channel, subfamily G, member 1
chr4	131060784	131060945	47	*	Distal Intergenic	131000832	131010474	9643	2	77835	ENSMUST00000153810.1	-50310	ENSMUSG00000086262	A930031H19Rik	RIKEN cDNA A930031H19 gene
chr9	52153377	52153538	48	*	Intron (ENSMUST00000213645.1/244871, intron 1 of 5)	52111985	52168111	56127	2	244871	ENSMUST00000165519.1	14573	ENSMUSG00000035164	Zc3h12c	zinc finger CCCH type containing 12C
chr9	65823812	65823973	48	*	Intron (ENSMUST00000159109.1/214812, intron 1 of 9)	65692391	65827564	135174	2	214812	ENSMUST00000159109.1	3591	ENSMUSG00000040524	Zfp609	zinc finger protein 609
chr11	118376472	118376633	48	*	Distal Intergenic	118303701	118355740	52040	2	21858	ENSMUST00000155707.2	-20732	ENSMUSG00000017466	Timp2	tissue inhibitor of metalloproteinase 2
chr14	60814194	60814355	44	*	Intron (ENSMUST00000063562.8/70478, intron 9 of 18)	60784638	60864738	80101	1	70478	ENSMUST00000223709.1	29556	ENSMUSG00000021993	Mipep	mitochondrial intermediate peptidase
chr4	68392870	68393031	45	*	Distal Intergenic	68312657	68321961	9305	2	102633975	ENSMUST00000140639.1	-70909	ENSMUSG00000086790	Gm12911	predicted gene 12911
chr15	74566880	74567041	45	*	Promoter (2-3kb)	74563901	74572861	8961	1	107831	ENSMUST00000187599.1	2979	ENSMUSG00000034730	Adgrb1	adhesion G protein-coupled receptor B1
chr8	120543744	120543905	45	*	Intron (ENSMUST00000127664.1/108148, intron 1 of 15)	120538696	120538754	59	1	102466849	ENSMUST00000184722.1	5048	ENSMUSG00000098280	Mir7687	microRNA 7687
chr9	52149552	52149713	48	*	Intron (ENSMUST00000213645.1/244871, intron 1 of 5)	52111985	52168111	56127	2	244871	ENSMUST00000165519.1	18398	ENSMUSG00000035164	Zc3h12c	zinc finger CCCH type containing 12C
chr9	107689071	107689232	53	*	Promoter (<=1kb)	107687756	107689917	2162	2	20350	ENSMUST00000192712.1	685	ENSMUSG00000034684	Sema3f	sema domain, immunoglobulin domain (Ig), short basic domain, secreted, (semaphorin) 3F
chr11	78162621	78162782	47	*	Promoter (2-3kb)	78160793	78165516	4724	2	22032	ENSMUST00000148218.1	2734	ENSMUSG00000017386	Traf4	TNF receptor associated factor 4
chr11	117952226	117952387	51	*	Distal Intergenic	117966079	117969186	3108	2	12702	ENSMUST00000054002.3	16799	ENSMUSG00000053113	Socs3	suppressor of cytokine signaling 3
chr15	97472400	97472561	43	*	Distal Intergenic	97361217	97384349	23133	1	239647	ENSMUST00000226495.1	111183	ENSMUSG00000044250	Pced1b	PC-esterase domain containing 1B
chr19	38200301	38200462	56	*	Intron (ENSMUST00000067167.5/70567, intron 10 of 13)	38188481	38224138	35658	2	70567	ENSMUST00000067167.5	23676	ENSMUSG00000054237	Fra10ac1	FRA10AC1 homolog (human)
chr2	26487824	26487985	48	*	Intron (ENSMUST00000028288.4/18128, intron 2 of 33)	26457903	26503822	45920	2	18128	ENSMUST00000028288.4	15837	ENSMUSG00000026923	Notch1	notch 1
chr4	151295623	151295784	46	*	Intron (ENSMUST00000169423.8/100072, intron 5 of 24)	151086039	151139584	53546	2	100072	ENSMUST00000143434.1	-156039	ENSMUSG00000014592	Camta1	calmodulin binding transcription activator 1
chr4	155007603	155007764	52	*	Promoter (<=1kb)	154983367	155007007	23641	2	269615	ENSMUST00000175982.7	-596	ENSMUSG00000029055	Plch2	phospholipase C, eta 2
chr5	28262143	28262304	46	*	Distal Intergenic	28200819	28245806	44988	2	269637	ENSMUST00000141601.8	-16337	ENSMUSG00000044681	Cnpy1	canopy FGF signaling regulator 1
chr5	139093652	139093813	53	*	Intron (ENSMUST00000026973.13/19085, intron 4 of 10)	139062596	139112644	50049	2	19085	ENSMUST00000141985.1	18831	ENSMUSG00000025855	Prkar1b	protein kinase, cAMP dependent regulatory, type I beta
chr5	148125025	148125186	46	*	Intron (ENSMUST00000085558.10/77521, intron 4 of 14)	148094256	148204008	109753	1	77521	ENSMUST00000128423.1	30769	ENSMUSG00000029651	Mtus2	microtubule associated tumor suppressor candidate 2
chr8	11923173	11923334	47	*	Distal Intergenic	11842061	11855757	13697	1	75528	ENSMUST00000132536.1	81112	ENSMUSG00000031512	Tex29	testis expressed 29
chr2	29751310	29751471	47	*	Promoter (<=1kb)	29744919	29751685	6767	2	433415	ENSMUST00000129574.2	214	ENSMUSG00000079497	Gm13420	predicted gene 13420
chr2	58489295	58489456	54	*	Intron (ENSMUST00000145495.7/11477, intron 2 of 10)	58388644	58516272	127629	2	11477	ENSMUST00000145495.7	26816	ENSMUSG00000026836	Acvr1	activin A receptor, type 1
chr2	131037749	131037910	46	*	Promoter (2-3kb)	131040319	131040398	80	2	102465606	ENSMUST00000184185.1	2488	ENSMUSG00000098686	Mir6973b	microRNA 6973b
chr4	152909955	152910116	42	*	Distal Intergenic	152697540	152700515	2976	1	330004	ENSMUST00000143133.1	212415	NA	Gm833	predicted gene 833
chr5	121346119	121346280	42	*	Intron (ENSMUST00000042614.12/269700, intron 60 of 75)	121320023	121322779	2757	1	269700	ENSMUST00000130655.1	26096	ENSMUSG00000042744	Hectd4	HECT domain E3 ubiquitin protein ligase 4
chr9	20697534	20697695	45	*	Intron (ENSMUST00000034692.8/244723, intron 1 of 5)	20672332	20673131	800	2	244723	ENSMUST00000215039.1	-24403	ENSMUSG00000032172	Olfm2	olfactomedin 2
chr10	121873213	121873374	45	*	Intron (ENSMUST00000020322.11/117600, intron 4 of 21)	121806640	121823133	16494	2	117600	ENSMUST00000161156.1	-50080	ENSMUSG00000020121	Srgap1	SLIT-ROBO Rho GTPase activating protein 1
chr11	11855149	11855310	46	*	Intron (ENSMUST00000066237.9/13195, intron 6 of 14)	11844977	11864907	19931	2	13195	ENSMUST00000122971.7	9597	ENSMUSG00000020182	Ddc	dopa decarboxylase
chr11	102394487	102394648	48	*	Promoter (1-2kb)	102393403	102402555	9153	1	51799	ENSMUST00000006750.7	1084	ENSMUSG00000006575	Rundc3a	RUN domain containing 3A
chr11	109584801	109584962	46	*	Intron (ENSMUST00000103060.9/52639, intron 5 of 12)	109573331	109611432	38102	2	52639	ENSMUST00000103060.9	26470	ENSMUSG00000041895	Wipi1	WD repeat domain, phosphoinositide interacting 1
chr12	70702090	70702251	46	*	Distal Intergenic	70825514	70902234	76721	1	319710	ENSMUST00000057859.8	-123263	ENSMUSG00000048285	Frmd6	FERM domain containing 6
chr14	55724634	55724795	46	*	Promoter (2-3kb)	55716325	55722263	5939	2	56187	ENSMUST00000163889.2	-2371	ENSMUSG00000040472	Rabggta	Rab geranylgeranyl transferase, a subunit
chr15	79232130	79232291	51	*	Promoter (2-3kb)	79229702	79249329	19628	1	18693	ENSMUST00000166155.1	2428	ENSMUSG00000068206	Pick1	protein interacting with C kinase 1
chr1	167788755	167788916	42	*	Intron (ENSMUST00000111377.7/110648, intron 3 of 8)	167689557	167848741	159185	1	110648	ENSMUST00000028003.8	99198	ENSMUSG00000026686	Lmx1a	LIM homeobox transcription factor 1 alpha
chr2	154427948	154428109	49	*	Distal Intergenic	154436481	154539356	102876	1	12396	ENSMUST00000109725.7	-8372	ENSMUSG00000038533	Cbfa2t2	CBFA2/RUNX1 translocation partner 2
chr5	111196136	111196297	50	*	Intron (ENSMUST00000040111.9/209683, intron 7 of 23)	111225458	111229415	3958	1	209683	ENSMUST00000125470.1	-29161	ENSMUSG00000033209	Ttc28	tetratricopeptide repeat domain 28
chr6	28717585	28717746	47	*	Intron (ENSMUST00000164915.7/56463, intron 12 of 16)	28705720	28724981	19262	1	56463	ENSMUST00000169321.1	11865	ENSMUSG00000001424	Snd1	staphylococcal nuclease and tudor domain containing 1
chr10	57632993	57633154	51	*	Promoter (<=1kb)	57632124	57728150	96027	1	18768	ENSMUST00000177438.7	869	ENSMUSG00000019876	Pkib	protein kinase inhibitor beta, cAMP dependent, testis specific
chr11	117218637	117218798	46	*	Intron (ENSMUST00000093907.10/53860, intron 1 of 11)	117232285	117362313	130029	1	53860	ENSMUST00000106354.8	-13487	ENSMUSG00000059248	Sept9	septin 9
chr16	21274393	21274554	44	*	Intron (ENSMUST00000181476.2/328646, intron 3 of 4)	21256013	21256066	54	2	102465781	ENSMUST00000183640.1	-18327	ENSMUSG00000098400	Mir7680	microRNA 7680
chr17	27329863	27330024	40	*	Promoter (1-2kb)	27328385	27328460	76	1	102466818	ENSMUST00000185107.1	1478	ENSMUSG00000099237	Mir7216	microRNA 7216
chr18	80074916	80075077	50	*	Intron (ENSMUST00000070219.8/93737, intron 1 of 2)	80046890	80119639	72750	1	93737	ENSMUST00000070219.8	28026	ENSMUSG00000056214	Pard6g	par-6 family cell polarity regulator gamma
chrX	166803254	166803415	52	*	Distal Intergenic	166662025	166689812	27788	1	382255	ENSMUST00000135086.1	141229	ENSMUSG00000086860	Gm1720	predicted gene 1720
chr1	155194553	155194714	45	*	Promoter (<=1kb)	155195021	155202247	7227	1	58244	ENSMUST00000194158.1	-307	ENSMUSG00000026470	Stx6	syntaxin 6
chr2	59142230	59142391	42	*	Intron (ENSMUST00000226455.1/227933, intron 1 of 14)	59158825	59160534	1710	2	227933	ENSMUST00000131959.1	18143	ENSMUSG00000036641	Ccdc148	coiled-coil domain containing 148
chr4	136698842	136699003	46	*	Intron (ENSMUST00000105845.8/13844, intron 3 of 15)	136661463	136694040	32578	2	13844	ENSMUST00000156558.1	-4802	ENSMUSG00000028664	Ephb2	Eph receptor B2
chr6	83422010	83422171	44	*	Intron (ENSMUST00000089622.10/194388, intron 2 of 10)	83362373	83441675	79303	2	194388	ENSMUST00000089622.10	19504	ENSMUSG00000034832	Tet3	tet methylcytosine dioxygenase 3
chr6	86271268	86271429	41	*	Exon (ENSMUST00000032066.12/21802, exon 5 of 6)	86211594	86272219	60626	1	21802	ENSMUST00000194449.2	59674	ENSMUSG00000029999	Tgfa	transforming growth factor alpha
chr7	143762781	143762942	43	*	Downstream (<1kb)	143763710	143766993	3284	2	381974	ENSMUST00000058092.7	4051	ENSMUSG00000050276	Mrgprg	MAS-related GPR, member G
chr8	125271464	125271625	47	*	Distal Intergenic	125087987	125102878	14892	1	244667	ENSMUST00000126111.1	183477	ENSMUSG00000043051	Disc1	disrupted in schizophrenia 1
chr9	66930478	66930639	49	*	Distal Intergenic	66843664	66919687	76024	2	235442	ENSMUST00000041139.8	-10791	ENSMUSG00000036943	Rab8b	RAB8B, member RAS oncogene family
chr11	86385914	86386075	45	*	Distal Intergenic	86267033	86357602	90570	2	327987	ENSMUST00000043624.8	-28312	ENSMUSG00000034297	Med13	mediator complex subunit 13
chr13	46619665	46619826	44	*	Exon (ENSMUST00000225040.1/ENSMUST00000225040.1, exon 1 of 2)	46609514	46638003	28490	1	67252	ENSMUST00000225444.1	10151	ENSMUSG00000021373	Cap2	CAP, adenylate cyclase-associated protein, 2 (yeast)
chr2	135370517	135370678	37	*	Exon (ENSMUST00000131552.4/18795, exon 27 of 33)	135249173	135255513	6341	1	18795	ENSMUST00000201524.1	121344	ENSMUSG00000051177	Plcb1	phospholipase C, beta 1
chr2	166575552	166575713	41	*	Promoter (2-3kb)	166568317	166572977	4661	2	277360	ENSMUST00000136974.1	-2575	ENSMUSG00000039621	Prex1	phosphatidylinositol-3,4,5-trisphosphate-dependent Rac exchange factor 1
chr3	33088423	33088584	47	*	Exon (ENSMUST00000125494.1/73874, exon 8 of 8)	32949408	33083060	133653	2	58869	ENSMUST00000194016.5	-5363	ENSMUSG00000027674	Pex5l	peroxisomal biogenesis factor 5-like
chr4	8799559	8799720	47	*	Intron (ENSMUST00000039267.9/320790, intron 3 of 37)	8840322	8844721	4400	1	320790	ENSMUST00000130709.1	-40602	ENSMUSG00000041235	Chd7	chromodomain helicase DNA binding protein 7
chr4	94752581	94752742	48	*	Intron (ENSMUST00000073939.12/21687, intron 1 of 21)	94739518	94874682	135165	1	21687	ENSMUST00000071168.5	13063	ENSMUSG00000006386	Tek	TEK receptor tyrosine kinase
chr4	136081771	136081932	46	*	Distal Intergenic	136051241	136053428	2188	2	67025	ENSMUST00000128733.1	-28343	ENSMUSG00000059291	Rpl11	ribosomal protein L11
chr6	5819778	5819939	44	*	Intron (ENSMUST00000115556.7/13426, intron 6 of 16)	5757419	5784898	27480	1	13426	ENSMUST00000204149.1	62359	ENSMUSG00000029757	Dync1i1	dynein cytoplasmic 1 intermediate chain 1
chr6	88918910	88919071	44	*	Distal Intergenic	88910599	88911755	1157	1	24100	ENSMUST00000203155.1	8311	ENSMUSG00000002871	Tpra1	transmembrane protein, adipocyte asscociated 1
chr7	63730108	63730269	44	*	Intron (ENSMUST00000058476.13/170711, intron 9 of 13)	63754712	63757925	3214	1	170711	ENSMUST00000177511.1	-24443	ENSMUSG00000033510	Otud7a	OTU domain containing 7A
chr9	74366075	74366236	43	*	Distal Intergenic	74274134	74283308	9175	1	546144	ENSMUST00000149439.1	91941	ENSMUSG00000044976	Wdr72	WD repeat domain 72
chr11	75925939	75926100	38	*	Promoter (<=1kb)	75899726	75925891	26166	2	380714	ENSMUST00000021208.10	-48	ENSMUSG00000020847	Rph3al	rabphilin 3A-like (without C2 domains)
chr13	102393689	102393850	41	*	Distal Intergenic	102693558	102706955	13398	1	17079	ENSMUST00000022124.9	-299708	ENSMUSG00000021624	Cd180	CD180 antigen
chr15	10255042	10255203	44	*	Intron (ENSMUST00000005400.12/19116, intron 1 of 8)	10249560	10322492	72933	1	19116	ENSMUST00000134410.7	5482	ENSMUSG00000005268	Prlr	prolactin receptor
chr15	101235511	101235672	48	*	Distal Intergenic	101221548	101225186	3639	2	380977	ENSMUST00000229610.1	-10325	ENSMUSG00000097915	A330009N23Rik	RIKEN cDNA A330009N23 gene
chr1	92699137	92699298	41	*	Distal Intergenic	92644218	92648841	4624	2	260301	ENSMUST00000053144.3	-50296	ENSMUSG00000044055	Otos	otospiralin
chr2	31449606	31449767	43	*	Promoter (2-3kb)	31446735	31460737	14003	1	665700	ENSMUST00000142448.7	2871	ENSMUSG00000055632	Hmcn2	hemicentin 2
chr2	151791297	151791458	47	*	Distal Intergenic	151747578	151749978	2401	2	75283	ENSMUST00000134422.1	-41319	ENSMUSG00000086800	4930556L07Rik	RIKEN cDNA 4930556L07 gene
chr2	166430022	166430183	42	*	Distal Intergenic	166447451	166459232	11782	1	319684	ENSMUST00000127920.1	-17268	NA	5031425F14Rik	RIKEN cDNA 5031425F14 gene
chr2	179220703	179220864	43	*	Distal Intergenic	179414936	179416882	1947	1	68175	ENSMUST00000041998.1	-194072	NA	4930591A17Rik	RIKEN cDNA 4930591A17 gene
chr6	88981692	88981853	39	*	Intron (ENSMUST00000168837.6/232217, intron 1 of 2)	88950683	89110030	159348	1	232217	ENSMUST00000168837.6	31009	ENSMUSG00000055403	4933427D06Rik	RIKEN cDNA 4933427D06 gene
chr7	63901356	63901517	45	*	Intron (ENSMUST00000063694.9/50794, intron 1 of 1)	63916857	63920539	3683	1	381994	ENSMUST00000177638.1	-15340	ENSMUSG00000095061	E030018B13Rik	RIKEN cDNA E030018B13 gene
chr9	31235278	31235439	41	*	Distal Intergenic	31156190	31211815	55626	2	11804	ENSMUST00000213254.1	-23463	ENSMUSG00000031996	Aplp2	amyloid beta (A4) precursor-like protein 2
chr9	58839897	58840058	46	*	Intron (ENSMUST00000034889.9/330953, intron 1 of 7)	58823412	58863175	39764	1	330953	ENSMUST00000034889.9	16485	ENSMUSG00000032338	Hcn4	hyperpolarization-activated, cyclic nucleotide-gated K+ 4
chr9	61366351	61366512	43	*	Distal Intergenic	61372366	61418497	46132	1	21887	ENSMUST00000178113.7	-5854	ENSMUSG00000032280	Tle3	transducin-like enhancer of split 3
chr10	3827506	3827667	40	*	Intron (ENSMUST00000120274.7/213783, intron 2 of 16)	3834879	3964452	129574	1	213783	ENSMUST00000239159.1	-7212	ENSMUSG00000040624	Plekhg1	pleckstrin homology domain containing, family G (with RhoGef domain) member 1
chr12	102624000	102624161	44	*	Intron (ENSMUST00000046518.11/217837, intron 2 of 9)	102587909	102640934	53026	2	217837	ENSMUST00000191320.6	16773	ENSMUSG00000057963	Itpk1	inositol 1,3,4-triphosphate 5/6 kinase
chr12	112924387	112924548	49	*	Intron (ENSMUST00000075827.4/16450, intron 2 of 25)	112920483	112920541	59	2	102465567	ENSMUST00000184711.1	-3846	ENSMUSG00000098338	Mir6941	microRNA 6941
chr14	25323835	25323996	43	*	Intron (ENSMUST00000225188.1/ENSMUST00000225188.1, intron 2 of 3)	25459185	25538492	79308	1	328365	ENSMUST00000161766.7	-135189	ENSMUSG00000007817	Zmiz1	zinc finger, MIZ-type containing 1
chr15	66282202	66282363	52	*	Intron (ENSMUST00000070256.8/110862, intron 1 of 14)	65986387	66286642	300256	2	110862	ENSMUST00000070256.8	4279	ENSMUSG00000056258	Kcnq3	potassium voltage-gated channel, subfamily Q, member 3
chr15	96597298	96597459	47	*	Intron (ENSMUST00000088454.12/105727, intron 4 of 15)	96578534	96579584	1051	2	105727	ENSMUST00000230607.1	-17714	ENSMUSG00000023169	Slc38a1	solute carrier family 38, member 1
chr16	10379686	10379847	41	*	Intron (ENSMUST00000043415.12/70426, intron 4 of 6)	10361254	10395448	34195	2	70426	ENSMUST00000115831.1	15601	ENSMUSG00000039179	Tekt5	tektin 5
chr18	42166726	42166887	37	*	Distal Intergenic	42143433	42156296	12864	1	269016	ENSMUST00000236947.1	23293	ENSMUSG00000057719	Sh3rf2	SH3 domain containing ring finger 2
chr18	76766207	76766368	44	*	Distal Intergenic	76856405	76900342	43938	1	664805	ENSMUST00000166956.1	-90037	ENSMUSG00000091519	Skor2	SKI family transcriptional corepressor 2
chr2	172578850	172579011	43	*	Distal Intergenic	172552116	172553518	1403	1	21420	ENSMUST00000142633.1	26734	ENSMUSG00000028640	Tfap2c	transcription factor AP-2, gamma
chr3	101444645	101444806	37	*	Intron (ENSMUST00000043983.10/78908, intron 7 of 10)	101378338	101460156	81819	1	78908	ENSMUST00000195164.1	66307	ENSMUSG00000042035	Igsf3	immunoglobulin superfamily, member 3
chr4	63436765	63436926	42	*	Intron (ENSMUST00000124016.7/73750, intron 3 of 11)	63414910	63433322	18413	2	73750	ENSMUST00000155058.7	-3443	ENSMUSG00000039137	Whrn	whirlin
chr4	88187817	88187978	41	*	Intron (ENSMUST00000097992.9/230393, intron 10 of 43)	88124436	88154720	30285	1	230393	ENSMUST00000147527.1	63381	ENSMUSG00000038368	Focad	focadhesin
chr4	104201791	104201952	42	*	Intron (ENSMUST00000106827.7/13131, intron 3 of 9)	104367113	104679496	312384	1	13131	ENSMUST00000143644.7	-165161	ENSMUSG00000028519	Dab1	disabled 1
chr4	153358239	153358400	40	*	Distal Intergenic	153374231	153482179	107949	2	230959	ENSMUST00000149177.1	123779	ENSMUSG00000039546	Ajap1	adherens junction associated protein 1
chr5	15850225	15850386	45	*	Distal Intergenic	15863928	15883766	19839	2	75058	ENSMUST00000198907.4	33380	ENSMUSG00000105185	4930519H02Rik	RIKEN cDNA 4930519H02 gene
chr5	121344528	121344689	43	*	Exon (ENSMUST00000042614.12/269700, exon 60 of 76)	121320023	121322779	2757	1	269700	ENSMUST00000130655.1	24505	ENSMUSG00000042744	Hectd4	HECT domain E3 ubiquitin protein ligase 4
chr7	99306640	99306801	43	*	Intron (ENSMUST00000068973.10/17760, intron 1 of 3)	99269132	99320582	51451	1	17760	ENSMUST00000209094.1	37508	ENSMUSG00000055407	Map6	microtubule-associated protein 6
chr7	111456131	111456292	40	*	Distal Intergenic	111471661	111779977	308317	2	233733	ENSMUST00000049430.14	323685	ENSMUSG00000038296	Galnt18	polypeptide N-acetylgalactosaminyltransferase 18
chr9	31316073	31316234	45	*	Promoter (<=1kb)	31315107	31378543	63437	1	382066	ENSMUST00000074510.3	966	ENSMUSG00000042496	Prdm10	PR domain containing 10
chr14	21808724	21808885	40	*	Distal Intergenic	21825238	21840569	15332	1	22334	ENSMUST00000224373.1	-16353	ENSMUSG00000021771	Vdac2	voltage-dependent anion channel 2
chr15	78750405	78750566	43	*	Distal Intergenic	78763884	78767164	3281	2	17305	ENSMUST00000136795.1	16598	ENSMUSG00000018169	Mfng	MFNG O-fucosylpeptide 3-beta-N-acetylglucosaminyltransferase
chr4	137940136	137940297	44	*	Intron (ENSMUST00000102518.9/230857, intron 9 of 19)	137913471	137935387	21917	1	230857	ENSMUST00000151110.3	26665	ENSMUSG00000057530	Ece1	endothelin converting enzyme 1
chr6	100121297	100121458	41	*	Distal Intergenic	100232011	100233131	1121	2	56353	ENSMUST00000203410.1	111673	ENSMUSG00000072872	Rybp	RING1 and YY1 binding protein
chr8	106135191	106135352	47	*	Promoter (<=1kb)	106135400	106138100	2701	1	69771	ENSMUST00000137995.7	-48	NA	1810019D21Rik	RIKEN cDNA 1810019D21 gene
chr11	118648553	118648714	39	*	Intron (ENSMUST00000117731.7/52897, intron 3 of 13)	118502842	118569910	67069	2	52897	ENSMUST00000136551.2	-78643	ENSMUSG00000025576	Rbfox3	RNA binding protein, fox-1 homolog (C. elegans) 3
chr13	112375858	112376019	38	*	Intron (ENSMUST00000165593.8/77318, intron 10 of 11)	112318454	112339876	21423	1	77318	ENSMUST00000223871.1	57404	ENSMUSG00000049985	Ankrd55	ankyrin repeat domain 55
chr14	69897792	69897953	44	*	Intron (ENSMUST00000022678.4/73523, intron 3 of 6)	69840420	70059918	219499	1	73523	ENSMUST00000022678.4	57372	ENSMUSG00000022085	Pebp4	phosphatidylethanolamine binding protein 4
chr15	96604439	96604600	36	*	Intron (ENSMUST00000088454.12/105727, intron 4 of 15)	96578534	96579584	1051	2	105727	ENSMUST00000230607.1	-24855	ENSMUSG00000023169	Slc38a1	solute carrier family 38, member 1
chr2	154130341	154130502	39	*	Promoter (<=1kb)	154130336	154138356	8021	1	73388	ENSMUST00000109746.7	5	ENSMUSG00000027482	Bpifa3	BPI fold containing family A, member 3
chr4	136780323	136780484	43	*	Intron (ENSMUST00000105845.8/13844, intron 1 of 15)	136654646	136835843	181198	2	13844	ENSMUST00000105846.8	55359	ENSMUSG00000028664	Ephb2	Eph receptor B2
chr4	139493299	139493460	42	*	Distal Intergenic	139480380	139482682	2303	1	69116	ENSMUST00000135534.1	12919	ENSMUSG00000066036	Ubr4	ubiquitin protein ligase E3 component n-recognin 4
chr4	141816005	141816166	43	*	Intron (ENSMUST00000127962.1/13706, intron 2 of 2)	141814962	141819202	4241	2	13706	ENSMUST00000127962.1	3036	ENSMUSG00000058579	Cela2a	chymotrypsin-like elastase family, member 2A
chr4	148818241	148818402	43	*	Intron (ENSMUST00000094464.9/69743, intron 1 of 15)	148804465	148839746	35282	1	69743	ENSMUST00000128881.1	13776	ENSMUSG00000028977	Casz1	castor zinc finger 1
chr4	154658914	154659075	42	*	Distal Intergenic	154666433	154667867	1435	2	73353	ENSMUST00000060062.4	8792	ENSMUSG00000051276	Actrt2	actin-related protein T2
chr5	116525648	116525809	45	*	Intron (ENSMUST00000076124.6/68955, intron 1 of 12)	116449424	116467588	18165	2	68955	ENSMUST00000222119.1	-58060	ENSMUSG00000063919	Srrm4	serine/arginine repetitive matrix 4
chr6	145936092	145936253	42	*	Promoter (1-2kb)	145934122	145965223	31102	1	16651	ENSMUST00000032383.13	1970	ENSMUSG00000030255	Sspn	sarcospan
chr7	75914141	75914302	39	*	Distal Intergenic	75848441	75865627	17187	1	207952	ENSMUST00000205887.1	65700	ENSMUSG00000055652	Klhl25	kelch-like 25
chr7	110785035	110785196	45	*	Intron (ENSMUST00000170374.7/11717, intron 2 of 14)	110777690	110791314	13625	1	11717	ENSMUST00000148292.1	7345	ENSMUSG00000005686	Ampd3	adenosine monophosphate deaminase 3
chr7	127104591	127104752	42	*	Downstream (2-3kb)	127091424	127092993	1570	1	101602	ENSMUST00000206102.1	13167	ENSMUSG00000045165	AI467606	expressed sequence AI467606
chr10	39161746	39161907	45	*	Promoter (1-2kb)	39150970	39163794	12825	2	327743	ENSMUST00000076713.5	1887	ENSMUSG00000062074	Ccn6	cellular communication network factor 6
chr10	62158488	62158649	42	*	Distal Intergenic	62109947	62143910	33964	2	69894	ENSMUST00000150057.1	-14578	ENSMUSG00000020083	Fam241b	family with sequence similarity 241, member B
chr12	80123524	80123685	42	*	Intron (ENSMUST00000219349.1/69548, intron 5 of 5)	80120549	80132596	12048	2	69548	ENSMUST00000220125.1	8911	NA	2310015A10Rik	RIKEN cDNA 2310015A10 gene
chr15	38302348	38302509	50	*	Promoter (1-2kb)	38299874	38300706	833	2	21847	ENSMUST00000228416.1	-1642	ENSMUSG00000037465	Klf10	Kruppel-like factor 10
chr16	17977598	17977759	40	*	Promoter (2-3kb)	17980428	17981273	846	1	22363	ENSMUST00000075371.4	-2669	ENSMUSG00000059280	Vpreb2	pre-B lymphocyte gene 2
chr2	27122100	27122261	47	*	Intron (ENSMUST00000151224.2/109349, intron 1 of 2)	27104663	27108981	4319	1	77794	ENSMUST00000139633.1	17437	ENSMUSG00000036040	Adamtsl2	ADAMTS-like 2
chr2	49742171	49742332	44	*	Promoter (2-3kb)	49744525	49757387	12863	1	16574	ENSMUST00000127245.1	-2193	ENSMUSG00000026764	Kif5c	kinesin family member 5C
chr4	82516461	82516622	36	*	Intron (ENSMUST00000139835.1/102635783, intron 1 of 1)	82508016	82547292	39277	1	102635783	ENSMUST00000139835.1	8445	ENSMUSG00000087413	Gm11266	predicted gene 11266
chr4	129609156	129609317	39	*	Promoter (<=1kb)	129608529	129609248	720	2	100504491	ENSMUST00000143374.2	0	ENSMUSG00000078552	Dcdc2b	doublecortin domain containing 2b
chr4	153781421	153781582	41	*	Distal Intergenic	153947633	153950503	2871	2	407793	ENSMUST00000141582.1	168921	NA	BC039966	cDNA sequence BC039966
chr5	142888735	142888896	39	*	5' UTR	142871789	142895238	23450	2	231863	ENSMUST00000035985.7	6342	ENSMUSG00000066640	Fbxl18	F-box and leucine-rich repeat protein 18
chr7	28302251	28302412	46	*	Promoter (<=1kb)	28293553	28302238	8686	2	13389	ENSMUST00000108315.3	-13	ENSMUSG00000003436	Dll3	delta like canonical Notch ligand 3
chr7	107420471	107420632	41	*	Intron (ENSMUST00000137663.1/60510, intron 1 of 1)	107370790	107548656	177867	1	60510	ENSMUST00000073459.11	49681	ENSMUSG00000062542	Syt9	synaptotagmin IX
chr8	83584849	83585010	40	*	Exon (ENSMUST00000212132.1/ENSMUST00000212132.1, exon 2 of 2)	83572663	83594421	21759	2	106529	ENSMUST00000212575.1	9411	ENSMUSG00000031708	Tecr	trans-2,3-enoyl-CoA reductase
chr8	122672020	122672181	40	*	Intron (ENSMUST00000127664.1/108148, intron 1 of 15)	122629463	122678072	48610	2	12398	ENSMUST00000006525.13	5891	ENSMUSG00000006362	Cbfa2t3	CBFA2/RUNX1 translocation partner 3
chr9	71861797	71861958	36	*	Intron (ENSMUST00000183404.7/21406, intron 16 of 20)	71868224	71884711	16488	2	21406	ENSMUST00000183784.7	22753	ENSMUSG00000032228	Tcf12	transcription factor 12
chr9	122101330	122101491	39	*	Distal Intergenic	122117266	122157226	39961	1	20623	ENSMUST00000119215.8	-15775	ENSMUSG00000038145	Snrk	SNF related kinase
chr13	70883999	70884160	35	*	Promoter (1-2kb)	70882948	70884503	1556	1	77166	ENSMUST00000225672.1	1051	ENSMUSG00000021600	8030423J24Rik	RIKEN cDNA 8030423J24 gene
chr2	153556889	153557050	42	*	Distal Intergenic	153407462	153529971	122510	2	329540	ENSMUST00000035346.13	-26918	ENSMUSG00000061411	Nol4l	nucleolar protein 4-like
chr4	148858230	148858391	44	*	Intron (ENSMUST00000094464.9/69743, intron 2 of 15)	148889381	148891936	2556	1	69743	ENSMUST00000140617.1	-30990	ENSMUSG00000028977	Casz1	castor zinc finger 1
chr5	28808081	28808242	43	*	Intron (ENSMUST00000180878.7/654796, intron 3 of 6)	28456815	28467256	10442	2	20423	ENSMUST00000002708.4	-340825	ENSMUSG00000002633	Shh	sonic hedgehog
chr5	111233136	111233297	40	*	Promoter (<=1kb)	111233388	111238464	5077	1	209683	ENSMUST00000128584.1	-91	ENSMUSG00000033209	Ttc28	tetratricopeptide repeat domain 28
chr8	12941342	12941503	39	*	Intron (ENSMUST00000095456.9/17207, intron 2 of 29)	12947919	12988152	40234	1	17207	ENSMUST00000130302.1	-6416	ENSMUSG00000031442	Mcf2l	mcf.2 transforming sequence-like
chr10	77111765	77111926	40	*	Promoter (1-2kb)	77053016	77113705	60690	2	12822	ENSMUST00000105409.7	1779	ENSMUSG00000001435	Col18a1	collagen, type XVIII, alpha 1
chr10	91429327	91429488	45	*	Distal Intergenic	91208258	91220642	12385	2	102633753	ENSMUST00000216311.1	-208685	ENSMUSG00000111544	4930534H03Rik	RIKEN cDNA 4930534H03 gene
chr14	25528995	25529156	40	*	Intron (ENSMUST00000161766.7/328365, intron 2 of 2)	25534439	25534523	85	1	100526533	ENSMUST00000175340.1	-5283	ENSMUSG00000093081	Mir3075	microRNA 3075
chr14	63714744	63714905	39	*	Intron (ENSMUST00000119973.2/219149, intron 1 of 2)	63727189	63727267	79	1	100124452	ENSMUST00000102094.4	-12284	ENSMUSG00000076049	Mir598	microRNA 598
chr18	82003963	82004124	37	*	Distal Intergenic	81992010	81992080	71	2	100628596	ENSMUST00000175295.1	-11883	ENSMUSG00000093036	Mir5127	microRNA 5127
chr2	28538053	28538214	35	*	Promoter (2-3kb)	28540726	28542902	2177	1	19730	ENSMUST00000146217.1	-2512	ENSMUSG00000026821	Ralgds	ral guanine nucleotide dissociation stimulator
chr2	161545577	161545738	44	*	Intron (ENSMUST00000109443.7/19281, intron 27 of 30)	161698009	161800155	102147	2	19281	ENSMUST00000153770.1	254417	ENSMUSG00000053141	Ptprt	protein tyrosine phosphatase, receptor type, T
chr5	24347597	24347758	39	*	Intron (ENSMUST00000036092.9/16511, intron 2 of 14)	24319589	24351604	32016	2	16511	ENSMUST00000036092.9	3846	ENSMUSG00000038319	Kcnh2	potassium voltage-gated channel, subfamily H (eag-related), member 2
chr6	86569520	86569681	36	*	Intron (ENSMUST00000204738.2/72012, intron 3 of 3)	86527474	86563505	36032	1	72012	ENSMUST00000205028.1	42046	ENSMUSG00000097048	1600020E01Rik	RIKEN cDNA 1600020E01 gene
chr6	125592159	125592320	40	*	3' UTR	125603550	125642924	39375	1	22371	ENSMUST00000134073.1	-11230	ENSMUSG00000001930	Vwf	Von Willebrand factor
chr10	7582310	7582471	40	*	Distal Intergenic	7589800	7608567	18768	1	237253	ENSMUST00000134346.7	-7329	ENSMUSG00000019796	Lrp11	low density lipoprotein receptor-related protein 11
chr12	80213856	80214017	39	*	Intron (ENSMUST00000021554.15/109711, intron 1 of 20)	80183217	80184848	1632	2	109711	ENSMUST00000217984.1	-29008	ENSMUSG00000015143	Actn1	actinin, alpha 1
chr12	85866744	85866905	42	*	Exon (ENSMUST00000176008.7/320244, exon 10 of 10)	85878986	85892199	13214	1	320244	ENSMUST00000175899.1	-12081	ENSMUSG00000012609	Ttll5	tubulin tyrosine ligase-like family, member 5
chr13	60347978	60348139	40	*	Distal Intergenic	60205471	60216023	10553	1	100503759	ENSMUST00000224064.1	142507	ENSMUSG00000050765	Gm5084	predicted gene 5084
chr15	60694016	60694177	41	*	Distal Intergenic	60822271	60828650	6380	1	320469	ENSMUST00000180730.2	-128094	NA	9930014A18Rik	RIKEN cDNA 9930014A18 gene
chr1	121598516	121598677	42	*	Distal Intergenic	121553835	121567989	14155	2	66942	ENSMUST00000001724.11	-30527	ENSMUSG00000001674	Ddx18	DEAD (Asp-Glu-Ala-Asp) box polypeptide 18
chr2	131189913	131190074	36	*	Promoter (1-2kb)	131191350	131192102	753	1	12531	ENSMUST00000132727.1	-1276	ENSMUSG00000027330	Cdc25b	cell division cycle 25B
chr4	9095745	9095906	39	*	Distal Intergenic	9269293	9282272	12980	1	74438	ENSMUST00000147285.1	-173387	ENSMUSG00000041216	Clvs1	clavesin 1
chr4	72122341	72122502	37	*	Promoter (1-2kb)	72118220	72120734	2515	2	21885	ENSMUST00000123259.1	-1607	ENSMUSG00000008305	Tle1	transducin-like enhancer of split 1
chr4	137692768	137692929	41	*	Intron (ENSMUST00000139831.7/110351, intron 1 of 8)	137687418	137715821	28404	1	110351	ENSMUST00000131536.1	5350	ENSMUSG00000041351	Rap1gap	Rap1 GTPase-activating protein
chr5	139822004	139822165	35	*	Promoter (2-3kb)	139813008	139819917	6910	2	231832	ENSMUST00000147328.1	-2087	ENSMUSG00000036687	Tmem184a	transmembrane protein 184a
chr7	114018809	114018970	40	*	Intron (ENSMUST00000046687.15/233744, intron 7 of 15)	114046785	114117764	70980	2	66922	ENSMUST00000210075.1	98794	ENSMUSG00000055723	Rras2	related RAS viral (r-ras) oncogene 2
chr12	25209377	25209538	38	*	Exon (ENSMUST00000223481.1/ENSMUST00000223481.1, exon 3 of 3)	25129174	25134931	5758	1	432641	ENSMUST00000223429.1	80203	NA	Gm17746	predicted gene, 17746
chr12	57572510	57572671	40	*	Intron (ENSMUST00000101398.9/70846, intron 1 of 4)	57575817	57737928	162112	1	70846	ENSMUST00000172939.7	-3146	ENSMUSG00000046782	Ttc6	tetratricopeptide repeat domain 6
chr12	112664849	112665010	38	*	Intron (ENSMUST00000001780.9/11651, intron 2 of 13)	112659266	112668114	8849	2	11651	ENSMUST00000139388.2	3104	ENSMUSG00000001729	Akt1	thymoma viral proto-oncogene 1
chr13	56426418	56426579	44	*	Distal Intergenic	56438355	56474239	35885	1	328258	ENSMUST00000021971.5	-11776	ENSMUSG00000021509	Slc25a48	solute carrier family 25, member 48
chr13	57616571	57616732	41	*	Intron (ENSMUST00000187852.6/20745, intron 3 of 9)	57429295	57907587	478293	2	20745	ENSMUST00000172326.2	290855	ENSMUSG00000056222	Spock1	sparc/osteonectin, cwcv and kazal-like domains proteoglycan 1
chr2	152816648	152816809	46	*	Intron (ENSMUST00000007803.11/12048, intron 2 of 2)	152781411	152828535	47125	2	12048	ENSMUST00000173755.1	11726	ENSMUSG00000007659	Bcl2l1	BCL2-like 1
chr3	87801750	87801911	39	*	Promoter (<=1kb)	87801943	87802808	866	1	23920	ENSMUST00000166866.1	-32	ENSMUSG00000005640	Insrr	insulin receptor-related receptor
chr3	131364225	131364386	36	*	Intron (ENSMUST00000197057.1/74442, intron 1 of 1)	131342110	131344940	2831	2	74442	ENSMUST00000126569.1	-19285	ENSMUSG00000050931	Sgms2	sphingomyelin synthase 2
chr4	120277293	120277454	37	*	Intron (ENSMUST00000102656.3/329934, intron 1 of 1)	120267079	120287349	20271	2	329934	ENSMUST00000102656.3	9895	ENSMUSG00000052135	Foxo6	forkhead box O6
chr4	136112344	136112505	33	*	Distal Intergenic	136143497	136145392	1896	1	15903	ENSMUST00000008016.2	-30992	ENSMUSG00000007872	Id3	inhibitor of DNA binding 3
chr4	140390834	140390995	36	*	Distal Intergenic	140380630	140385574	4945	1	329970	ENSMUST00000126252.1	10204	NA	Gm13016	predicted gene 13016
chr4	148872764	148872925	38	*	Intron (ENSMUST00000094464.9/69743, intron 2 of 15)	148889381	148891936	2556	1	69743	ENSMUST00000140617.1	-16456	ENSMUSG00000028977	Casz1	castor zinc finger 1
chr4	151452855	151453016	45	*	Intron (ENSMUST00000169423.8/100072, intron 5 of 24)	151086039	151139584	53546	2	100072	ENSMUST00000143434.1	-313271	ENSMUSG00000014592	Camta1	calmodulin binding transcription activator 1
chr4	154183181	154183342	42	*	Intron (ENSMUST00000030897.14/230971, intron 3 of 36)	154170730	154275713	104984	1	230971	ENSMUST00000030897.14	12451	ENSMUSG00000057751	Megf6	multiple EGF-like-domains 6
chr4	156055305	156055466	33	*	Promoter (<=1kb)	156055681	156055750	70	2	387243	ENSMUST00000083615.3	284	ENSMUSG00000065549	Mir200b	microRNA 200b
chr5	28093243	28093404	36	*	Distal Intergenic	28074666	28077051	2386	1	231070	ENSMUST00000199728.1	18577	ENSMUSG00000045294	Insig1	insulin induced gene 1
chr5	149427831	149427992	44	*	Intron (ENSMUST00000201641.1/70717, intron 8 of 8)	149439660	149470620	30961	1	75860	ENSMUST00000031667.7	-11668	ENSMUSG00000029660	Tex26	testis expressed 26
chr6	50228465	50228626	35	*	Intron (ENSMUST00000165099.7/54722, intron 4 of 9)	50200224	50261747	61524	2	54722	ENSMUST00000101405.9	33121	ENSMUSG00000029821	Gsdme	gasdermin E
chr9	96882913	96883074	36	*	Intron (ENSMUST00000112951.8/235534, intron 1 of 6)	96823336	96889413	66078	2	235534	ENSMUST00000112951.8	6339	ENSMUSG00000043587	Pxylp1	2-phosphoxylose phosphatase 1
chr10	41552884	41553045	33	*	Promoter (<=1kb)	41538846	41552849	14004	2	75973	ENSMUST00000159978.1	-35	ENSMUSG00000075225	Ccdc162	coiled-coil domain containing 162
chr13	54984382	54984543	45	*	Intron (ENSMUST00000026994.13/107448, intron 1 of 15)	54996539	54999785	3247	1	107448	ENSMUST00000136852.1	-11996	ENSMUSG00000025876	Unc5a	unc-5 netrin receptor A
chr14	68927894	68928055	37	*	Distal Intergenic	69029238	69041804	12567	1	20855	ENSMUST00000014957.9	-101183	ENSMUSG00000014813	Stc1	stanniocalcin 1
chr15	85702647	85702808	41	*	Promoter (<=1kb)	85703773	85706660	2888	1	102800312	ENSMUST00000230286.1	-965	NA	Lncppara	long noncoding RNA near Ppara
chr18	4187226	4187387	36	*	Distal Intergenic	4165862	4182232	16371	1	67328	ENSMUST00000120837.1	21364	ENSMUSG00000024233	Lyzl1	lysozyme-like 1
chr2	62344520	62344681	34	*	Promoter (<=1kb)	62334473	62345146	10674	2	13482	ENSMUST00000156871.1	465	ENSMUSG00000035000	Dpp4	dipeptidylpeptidase 4
chr3	102506170	102506331	39	*	Intron (ENSMUST00000035952.4/18049, intron 1 of 2)	102488694	102520995	32302	1	18049	ENSMUST00000198644.1	17476	ENSMUSG00000027859	Ngf	nerve growth factor
chr4	120616914	120617075	44	*	Intron (ENSMUST00000148457.1/ENSMUST00000148457.1, intron 1 of 3)	120588746	120609673	20928	1	667063	ENSMUST00000238451.1	28168	ENSMUSG00000091297	Gm8439	predicted gene 8439
chr4	133086085	133086246	38	*	Distal Intergenic	133066249	133072063	5815	1	230793	ENSMUST00000148518.1	19836	ENSMUSG00000037692	Ahdc1	AT hook, DNA binding motif, containing 1
chr4	136140521	136140682	37	*	Promoter (2-3kb)	136143497	136145392	1896	1	15903	ENSMUST00000008016.2	-2815	ENSMUSG00000007872	Id3	inhibitor of DNA binding 3
chr5	125254204	125254365	33	*	Intron (ENSMUST00000198586.1/ENSMUST00000198586.1, intron 1 of 3)	125277787	125284159	6373	2	20778	ENSMUST00000124582.1	29794	ENSMUSG00000037936	Scarb1	scavenger receptor class B, member 1
chr5	128424322	128424483	39	*	Intron (ENSMUST00000044441.7/243274, intron 1 of 8)	127781630	128433077	651448	2	243274	ENSMUST00000044441.7	8594	ENSMUSG00000034310	Tmem132d	transmembrane protein 132D
chr5	140882541	140882702	38	*	Promoter (<=1kb)	140872992	140882205	9214	2	108723	ENSMUST00000196169.1	-336	ENSMUSG00000036526	Card11	caspase recruitment domain family, member 11
chr8	92302795	92302956	36	*	Distal Intergenic	92326033	92346870	20838	2	71296	ENSMUST00000178064.8	43914	ENSMUSG00000031736	Crnde	colorectal neoplasia differentially expressed (non-protein coding)
chr8	111360292	111360453	38	*	Intron (ENSMUST00000159336.7/338521, intron 1 of 6)	111345135	111366477	21343	2	338521	ENSMUST00000159336.7	6024	ENSMUSG00000033579	Fa2h	fatty acid 2-hydroxylase
chr9	57421309	57421470	39	*	Promoter (<=1kb)	57412668	57421347	8680	2	66812	ENSMUST00000213479.1	0	ENSMUSG00000063849	Ppcdc	phosphopantothenoylcysteine decarboxylase
chr9	59961758	59961919	40	*	Promoter (1-2kb)	59942771	59960659	17889	2	23958	ENSMUST00000128060.7	-1099	ENSMUSG00000032292	Nr2e3	nuclear receptor subfamily 2, group E, member 3
chr12	73779632	73779793	35	*	Distal Intergenic	73901375	73947530	46156	1	15251	ENSMUST00000110461.7	-121582	ENSMUSG00000021109	Hif1a	hypoxia inducible factor 1, alpha subunit
chr13	24845131	24845292	39	*	Promoter (<=1kb)	24845135	24901263	56129	1	210108	ENSMUST00000141572.7	0	ENSMUSG00000006711	D130043K22Rik	RIKEN cDNA D130043K22 gene
chr15	84328925	84329086	36	*	Promoter (2-3kb)	84326119	84342978	16860	1	64099	ENSMUST00000163667.1	2806	ENSMUSG00000022439	Parvg	parvin, gamma
chr15	86437422	86437583	41	*	Intron (ENSMUST00000063414.8/223754, intron 11 of 12)	86235505	86292162	56658	1	223754	ENSMUST00000229242.1	201917	ENSMUSG00000051864	Tbc1d22a	TBC1 domain family, member 22a
chr15	102005489	102005650	39	*	Promoter (1-2kb)	101996698	102004482	7785	2	16691	ENSMUST00000023952.9	-1007	ENSMUSG00000049382	Krt8	keratin 8
chr17	28037150	28037311	39	*	Intron (ENSMUST00000114842.8/224650, intron 12 of 24)	28040775	28052718	11944	1	224650	ENSMUST00000233869.1	-3464	ENSMUSG00000024219	Anks1	ankyrin repeat and SAM domain containing 1
chr18	54444442	54444603	36	*	Intron (ENSMUST00000181269.2/77433, intron 1 of 2)	54422295	54453294	31000	1	77433	ENSMUST00000181269.2	22147	ENSMUSG00000096982	Redrum	Redrum, erythroid developmental long intergenic non-protein coding transcript
chr19	10362396	10362557	41	*	Distal Intergenic	10389090	10448444	59355	1	54525	ENSMUST00000073899.5	-26533	ENSMUSG00000024743	Syt7	synaptotagmin VII
chr2	163490800	163490961	32	*	Promoter (1-2kb)	163492318	163502612	10295	1	100043899	ENSMUST00000109416.2	-1357	ENSMUSG00000078949	R3hdml	R3H domain containing-like
chr3	66646383	66646544	34	*	Distal Intergenic	66972780	66978447	5668	2	20429	ENSMUST00000162060.8	331903	ENSMUSG00000027833	Shox2	short stature homeobox 2
chr4	114710312	114710473	36	*	Distal Intergenic	114821722	114856166	34445	1	433746	ENSMUST00000137570.1	-111249	ENSMUSG00000055198	Gm12830	predicted gene 12830
chr4	138729623	138729784	31	*	Intron (ENSMUST00000105808.7/18781, intron 2 of 5)	138725325	138744575	19251	1	18781	ENSMUST00000030530.5	4298	ENSMUSG00000028750	Pla2g2c	phospholipase A2, group IIC
chr4	150404726	150404887	38	*	Promoter (1-2kb)	150406394	150470381	63988	1	68703	ENSMUST00000131600.1	-1507	ENSMUSG00000039852	Rere	arginine glutamic acid dipeptide (RE) repeats
chr7	49070882	49071043	34	*	Intron (ENSMUST00000183659.7/78286, intron 2 of 39)	49122334	49134276	11943	2	108167511	ENSMUST00000208636.1	63233	NA	9130015G15Rik	RIKEN cDNA 9130015G15 gene
chr9	65760063	65760224	35	*	Intron (ENSMUST00000159109.1/214812, intron 2 of 9)	65795230	65797912	2683	2	214812	ENSMUST00000160747.1	37688	ENSMUSG00000040524	Zfp609	zinc finger protein 609
chr9	70889182	70889343	36	*	Intron (ENSMUST00000034731.9/15450, intron 1 of 8)	70820852	70934613	113762	2	15450	ENSMUST00000214995.1	45270	ENSMUSG00000032207	Lipc	lipase, hepatic
chr9	106647340	106647501	42	*	Promoter (<=1kb)	106643095	106648103	5009	2	108068	ENSMUST00000200826.3	602	ENSMUSG00000023192	Grm2	glutamate receptor, metabotropic 2
chr10	74922602	74922763	39	*	Distal Intergenic	74967177	75016907	49731	1	14687	ENSMUST00000037813.4	-44414	ENSMUSG00000040009	Gnaz	guanine nucleotide binding protein, alpha z subunit
chr11	105424696	105424857	40	*	Intron (ENSMUST00000138977.7/632687, intron 4 of 11)	105396695	105408707	12013	2	632687	ENSMUST00000151305.1	-15989	ENSMUSG00000078627	March10	membrane-associated ring finger (C3HC4) 10
chr11	108611148	108611309	31	*	Intron (ENSMUST00000150863.8/76380, intron 20 of 26)	108605227	108664669	59443	1	76380	ENSMUST00000183042.1	5921	ENSMUSG00000020728	Cep112	centrosomal protein 112
chr12	105005596	105005757	41	*	Intron (ENSMUST00000067005.10/212073, intron 1 of 16)	104929933	105009809	79877	2	212073	ENSMUST00000067005.10	4052	ENSMUSG00000054150	Syne3	spectrin repeat containing, nuclear envelope family member 3
chr13	47337054	47337215	38	*	Intron (ENSMUST00000224746.1/ENSMUST00000224746.1, intron 2 of 3)	47193825	47246417	52593	1	218215	ENSMUST00000110111.3	143229	ENSMUSG00000038068	Rnf144b	ring finger protein 144B
chr13	52155189	52155350	36	*	Distal Intergenic	52098542	52099856	1315	1	74050	ENSMUST00000222527.1	56647	ENSMUSG00000113211	4921525O09Rik	RIKEN cDNA 4921525O09 gene
chr13	95328515	95328676	34	*	Promoter (1-2kb)	95326767	95336527	9761	1	72114	ENSMUST00000222456.1	1748	ENSMUSG00000041995	Zbed3	zinc finger, BED type containing 3
chr13	102842877	102843038	34	*	Intron (ENSMUST00000166726.7/328329, intron 5 of 26)	102741969	102905786	163818	2	328329	ENSMUST00000167462.7	62748	ENSMUSG00000034751	Mast4	microtubule associated serine/threonine kinase family member 4
chr15	78486594	78486755	36	*	Intron (ENSMUST00000089398.8/16185, intron 5 of 9)	78481324	78493756	12433	2	16185	ENSMUST00000163494.2	7001	ENSMUSG00000068227	Il2rb	interleukin 2 receptor, beta chain
chr1	181051168	181051329	39	*	Promoter (<=1kb)	181051237	181060667	9431	1	619326	ENSMUST00000036819.6	0	ENSMUSG00000038768	9130409I23Rik	RIKEN cDNA 9130409I23 gene
chr2	34684208	34684369	34	*	Promoter (<=1kb)	34677894	34684293	6400	2	66691	ENSMUST00000138203.1	0	ENSMUSG00000026867	Gapvd1	GTPase activating protein and VPS9 domains 1
chr2	58711630	58711791	37	*	Intron (ENSMUST00000071543.11/76654, intron 1 of 7)	58754942	58791242	36301	1	76654	ENSMUST00000059102.12	-43151	ENSMUSG00000026839	Upp2	uridine phosphorylase 2
chr2	113980685	113980846	35	*	Distal Intergenic	114013563	114068324	54762	1	320846	ENSMUST00000131299.7	-32717	ENSMUSG00000087694	A530058N18Rik	RIKEN cDNA A530058N18 gene
chr4	150460524	150460685	39	*	Intron (ENSMUST00000105682.8/68703, intron 4 of 22)	150488393	150621962	133570	1	68703	ENSMUST00000105680.8	-27708	ENSMUSG00000039852	Rere	arginine glutamic acid dipeptide (RE) repeats
chr6	28748419	28748580	33	*	Intron (ENSMUST00000164915.7/56463, intron 14 of 16)	28764690	28874987	110298	1	56463	ENSMUST00000171195.7	-16110	ENSMUSG00000001424	Snd1	staphylococcal nuclease and tudor domain containing 1
chr6	143519760	143519921	35	*	Distal Intergenic	143533965	143535508	1544	2	75904	ENSMUST00000132321.1	15587	ENSMUSG00000084971	4930579D09Rik	RIKEN cDNA 4930579D09 gene
chr7	73200029	73200190	41	*	Distal Intergenic	73097749	73102068	4320	2	625243	ENSMUST00000205529.1	-97961	ENSMUSG00000108383	Gm6567	predicted gene 6567
chr7	117124058	117124219	38	*	Distal Intergenic	117380979	117635185	254207	1	233781	ENSMUST00000160035.7	-256760	ENSMUSG00000030657	Xylt1	xylosyltransferase 1
chr8	69176435	69176596	40	*	Intron (ENSMUST00000185176.7/211134, intron 1 of 3)	69179728	69182230	2503	2	211134	ENSMUST00000209353.1	5634	ENSMUSG00000036306	Lzts1	leucine zipper, putative tumor suppressor 1
chr8	92427838	92427999	36	*	Distal Intergenic	92357749	92361456	3708	1	54352	ENSMUST00000034184.11	70089	ENSMUSG00000031737	Irx5	Iroquois homeobox 5
chr10	95355808	95355969	39	*	Promoter (<=1kb)	95354888	95363209	8322	1	69629	ENSMUST00000220058.1	920	ENSMUSG00000100550	2310039L15Rik	RIKEN cDNA 2310039L15 gene
chr11	77500702	77500863	44	*	Promoter (<=1kb)	77500988	77505085	4098	1	216963	ENSMUST00000127302.7	-125	ENSMUSG00000011877	Git1	GIT ArfGAP 1
chr11	116312491	116312652	37	*	Distal Intergenic	116305031	116307233	2203	2	53413	ENSMUST00000124281.1	-5258	ENSMUSG00000020792	Exoc7	exocyst complex component 7
chr11	117153623	117153784	35	*	Promoter (1-2kb)	117155069	117156475	1407	1	74136	ENSMUST00000153437.1	-1285	ENSMUSG00000020823	Sec14l1	SEC14-like lipid binding 1
chr11	118349546	118349707	38	*	Intron (ENSMUST00000017610.9/21858, intron 1 of 4)	118301069	118355506	54438	2	21858	ENSMUST00000017610.9	5799	ENSMUSG00000017466	Timp2	tissue inhibitor of metalloproteinase 2
chr13	43531357	43531518	31	*	Exon (ENSMUST00000222336.1/ENSMUST00000222336.1, exon 2 of 2)	43541699	43546120	4422	2	76137	ENSMUST00000223347.1	14602	ENSMUSG00000021371	Mcur1	mitochondrial calcium uniporter regulator 1
chr14	27402682	27402843	32	*	3' UTR	27428834	27483555	54722	1	218850	ENSMUST00000022450.5	-25991	ENSMUSG00000040651	Tasor	transcription activation suppressor
chr14	122267695	122267856	41	*	Intron (ENSMUST00000026625.6/69634, intron 1 of 7)	122258041	122402227	144187	1	69634	ENSMUST00000226136.1	9654	ENSMUSG00000025545	Clybl	citrate lyase beta like
chr15	73117927	73118088	36	*	Intron (ENSMUST00000044113.11/239528, intron 13 of 18)	73107333	73114054	6722	2	239528	ENSMUST00000230158.1	-3873	ENSMUSG00000036698	Ago2	argonaute RISC catalytic subunit 2
chr15	75828296	75828457	33	*	Promoter (<=1kb)	75776983	75828209	51227	2	223642	ENSMUST00000229970.1	-87	ENSMUSG00000075600	Zc3h3	zinc finger CCCH type containing 3
chr18	70445116	70445277	31	*	Distal Intergenic	70452212	70464150	11939	2	269033	ENSMUST00000213066.1	18873	ENSMUSG00000044906	4930503L19Rik	RIKEN cDNA 4930503L19 gene
chr2	18655434	18655595	33	*	Distal Intergenic	18672384	18676230	3847	1	12238	ENSMUST00000171845.7	-16789	ENSMUSG00000051154	Commd3	COMM domain containing 3
chr2	172458416	172458577	36	*	Promoter (<=1kb)	172450313	172458596	8284	2	654821	ENSMUST00000099060.1	19	ENSMUSG00000074569	Gcnt7	glucosaminyl (N-acetyl) transferase family member 7
chr3	84333552	84333713	36	*	Distal Intergenic	84192211	84305446	113236	2	80890	ENSMUST00000132283.7	-28106	ENSMUSG00000027993	Trim2	tripartite motif-containing 2
chr4	148656705	148656866	38	*	Intron (ENSMUST00000105698.2/230909, intron 3 of 10)	148643317	148671572	28256	1	230909	ENSMUST00000105698.2	13388	ENSMUSG00000070577	Gm572	predicted gene 572
chr4	152206321	152206482	30	*	Intron (ENSMUST00000075363.9/70025, intron 1 of 8)	152199868	152217876	18009	1	70025	ENSMUST00000144733.1	6453	ENSMUSG00000028937	Acot7	acyl-CoA thioesterase 7
chr6	8271188	8271349	35	*	Promoter (<=1kb)	8270466	8428767	158302	1	100036521	ENSMUST00000159168.2	722	ENSMUSG00000089862	Umad1	UMAP1-MVP12 associated (UMA) domain containing 1
chr6	38343922	38344083	32	*	Intron (ENSMUST00000114900.7/78781, intron 1 of 12)	38305286	38354273	48988	2	78781	ENSMUST00000114900.7	10190	ENSMUSG00000029826	Zc3hav1	zinc finger CCCH type, antiviral 1
chr6	125603248	125603409	36	*	Promoter (<=1kb)	125603550	125642924	39375	1	22371	ENSMUST00000134073.1	-141	ENSMUSG00000001930	Vwf	Von Willebrand factor
chr8	112985205	112985366	34	*	Intron (ENSMUST00000213082.1/ENSMUST00000213082.1, intron 1 of 4)	113067262	113093334	26073	1	791378	ENSMUST00000212238.1	-81896	ENSMUSG00000110541	Gm10280	predicted gene 10280
chr10	6006384	6006545	32	*	Distal Intergenic	5825663	5922400	96738	2	56533	ENSMUST00000064225.13	-83984	ENSMUSG00000019775	Rgs17	regulator of G-protein signaling 17
chr10	85656018	85656179	30	*	Promoter (1-2kb)	85654158	85658260	4103	1	74007	ENSMUST00000145433.1	1860	ENSMUSG00000020042	Btbd11	BTB (POZ) domain containing 11
chr11	60319736	60319897	42	*	Intron (ENSMUST00000095254.11/216810, intron 1 of 13)	60226714	60352905	126192	2	216810	ENSMUST00000095254.11	33008	ENSMUSG00000000538	Tom1l2	target of myb1-like 2 (chicken)
chr11	74536328	74536489	34	*	Intron (ENSMUST00000102521.8/380711, intron 2 of 24)	74436924	74522751	85828	2	380711	ENSMUST00000208896.1	-13577	ENSMUSG00000038807	Rap1gap2	RAP1 GTPase activating protein 2
chr11	97813841	97814002	35	*	Promoter (1-2kb)	97815248	97824949	9702	1	16796	ENSMUST00000155762.2	-1246	ENSMUSG00000038366	Lasp1	LIM and SH3 protein 1
chr13	52062716	52062877	36	*	Distal Intergenic	52096741	52124158	27418	1	74050	ENSMUST00000220691.1	-33864	ENSMUSG00000113211	4921525O09Rik	RIKEN cDNA 4921525O09 gene
chr15	51935077	51935238	38	*	Distal Intergenic	51973837	51991510	17674	2	19357	ENSMUST00000226529.1	56272	ENSMUSG00000022314	Rad21	RAD21 cohesin complex component
chr15	59526054	59526215	30	*	Intron (ENSMUST00000168722.2/68501, intron 4 of 4)	59648350	59657099	8750	1	211770	ENSMUST00000067543.7	-122135	ENSMUSG00000032501	Trib1	tribbles pseudokinase 1
chr15	74170672	74170833	38	*	Distal Intergenic	73796736	73839699	42964	2	268816	ENSMUST00000136698.1	-330973	ENSMUSG00000072487	Mroh5	maestro heat-like repeat family member 5
chr15	78773502	78773663	38	*	Promoter (<=1kb)	78755882	78773475	17594	2	17305	ENSMUST00000018313.5	-27	ENSMUSG00000018169	Mfng	MFNG O-fucosylpeptide 3-beta-N-acetylglucosaminyltransferase
chr15	101414927	101415088	43	*	Promoter (2-3kb)	101412449	101427789	15341	1	110310	ENSMUST00000131069.1	2478	ENSMUSG00000023039	Krt7	keratin 7
chr15	102017030	102017191	36	*	Distal Intergenic	102028180	102032027	3848	1	16668	ENSMUST00000023803.7	-10989	ENSMUSG00000023043	Krt18	keratin 18
chr16	72924525	72924686	32	*	Intron (ENSMUST00000232205.1/19876, intron 3 of 28)	72976349	72979218	2870	1	19876	ENSMUST00000232545.1	-51663	ENSMUSG00000022883	Robo1	roundabout guidance receptor 1
chr17	26360160	26360321	39	*	Distal Intergenic	26414829	26441795	26967	1	240055	ENSMUST00000182897.7	-54508	ENSMUSG00000034413	Neurl1b	neuralized E3 ubiquitin protein ligase 1B
chr1	75506513	75506674	45	*	Promoter (<=1kb)	75501672	75506452	4781	2	98733	ENSMUST00000145306.1	-61	ENSMUSG00000026211	Obsl1	obscurin-like 1
chr1	134006330	134006491	35	*	Distal Intergenic	134037254	134048277	11024	1	14264	ENSMUST00000048183.7	-30763	ENSMUSG00000041559	Fmod	fibromodulin
chr2	25879369	25879530	35	*	Promoter (1-2kb)	25877881	25916117	38237	1	227632	ENSMUST00000197917.4	1488	ENSMUSG00000058740	Kcnt1	potassium channel, subfamily T, member 1
chr2	28202568	28202729	38	*	Promoter (2-3kb)	28205659	28214425	8767	1	56177	ENSMUST00000102879.3	-2930	ENSMUSG00000026833	Olfm1	olfactomedin 1
chr2	71986684	71986845	35	*	Intron (ENSMUST00000090826.11/56508, intron 1 of 30)	71981287	72256376	275090	1	56508	ENSMUST00000102698.9	5397	ENSMUSG00000049044	Rapgef4	Rap guanine nucleotide exchange factor (GEF) 4
chr4	46523428	46523589	33	*	Exon (ENSMUST00000184112.7/74735, exon 3 of 5)	46494819	46534414	39596	2	74735	ENSMUST00000136978.7	10825	ENSMUSG00000039853	Trim14	tripartite motif-containing 14
chr4	131283821	131283982	34	*	Distal Intergenic	131000832	131010474	9643	2	77835	ENSMUST00000153810.1	-273347	ENSMUSG00000086262	A930031H19Rik	RIKEN cDNA A930031H19 gene
chr4	136110708	136110869	38	*	Distal Intergenic	136143497	136145392	1896	1	15903	ENSMUST00000008016.2	-32628	ENSMUSG00000007872	Id3	inhibitor of DNA binding 3
chr4	152128116	152128277	32	*	Promoter (<=1kb)	152120857	152128925	8069	2	56226	ENSMUST00000049305.13	648	ENSMUSG00000028943	Espn	espin
chr5	124351165	124351326	39	*	Promoter (<=1kb)	124345605	124351654	6050	2	13445	ENSMUST00000111474.7	328	ENSMUSG00000029394	Cdk2ap1	CDK2 (cyclin-dependent kinase 2)-associated protein 1
chr5	128436914	128437075	33	*	Distal Intergenic	127781630	128433077	651448	2	243274	ENSMUST00000044441.7	-3837	ENSMUSG00000034310	Tmem132d	transmembrane protein 132D
chr5	134715200	134715361	37	*	Exon (ENSMUST00000015138.12/13717, exon 23 of 37)	134702838	134725300	22463	2	13717	ENSMUST00000202570.3	9939	ENSMUSG00000029675	Eln	elastin
chr6	32407972	32408133	36	*	Intron (ENSMUST00000115096.3/243743, intron 3 of 31)	32511073	32515576	4504	1	319849	ENSMUST00000150314.1	-102940	ENSMUSG00000086763	Plxna4os1	plexin A4, opposite strand 1
chr8	12928074	12928235	36	*	Promoter (1-2kb)	12926632	13018177	91546	1	17207	ENSMUST00000098927.9	1442	ENSMUSG00000031442	Mcf2l	mcf.2 transforming sequence-like
chr8	13355975	13356136	33	*	Intron (ENSMUST00000209885.1/21781, intron 2 of 11)	13365170	13370264	5095	1	21781	ENSMUST00000210518.1	-9034	ENSMUSG00000038482	Tfdp1	transcription factor Dp 1
chr8	57579913	57580074	36	*	Intron (ENSMUST00000034021.11/108150, intron 2 of 11)	57526024	57538453	12430	2	108150	ENSMUST00000139417.1	-41460	ENSMUSG00000031608	Galnt7	polypeptide N-acetylgalactosaminyltransferase 7
chr8	120356207	120356368	36	*	Intron (ENSMUST00000127664.1/108148, intron 1 of 15)	120228456	120553634	325179	1	382034	ENSMUST00000180448.2	127751	ENSMUSG00000031822	Gse1	genetic suppressor element 1, coiled-coil protein
chr9	21719327	21719488	39	*	Intron (ENSMUST00000181400.1/ENSMUST00000181400.1, intron 2 of 2)	21723483	21749919	26437	1	16835	ENSMUST00000034713.8	-3995	ENSMUSG00000032193	Ldlr	low density lipoprotein receptor
chr9	88238480	88238641	32	*	Distal Intergenic	88327197	88372092	44896	1	23959	ENSMUST00000034992.7	-88556	ENSMUSG00000032420	Nt5e	5' nucleotidase, ecto
chr10	80937829	80937990	40	*	Distal Intergenic	80930812	80931759	948	1	17873	ENSMUST00000219449.1	7017	ENSMUSG00000015312	Gadd45b	growth arrest and DNA-damage-inducible 45 beta
chr10	85539514	85539675	36	*	Intron (ENSMUST00000105307.7/74007, intron 1 of 16)	85598401	85660292	61892	1	74007	ENSMUST00000105306.2	-58726	ENSMUSG00000020042	Btbd11	BTB (POZ) domain containing 11
chr10	95314091	95314252	41	*	Exon (ENSMUST00000219461.1/ENSMUST00000219461.1, exon 1 of 1)	95174746	95322965	148220	2	12905	ENSMUST00000220279.1	8713	ENSMUSG00000045867	Cradd	CASP2 and RIPK1 domain containing adaptor with death domain
chr12	100239467	100239628	30	*	Exon (ENSMUST00000220946.1/ENSMUST00000220946.1, exon 2 of 2)	100205403	100206495	1093	1	12313	ENSMUST00000127300.1	34064	ENSMUSG00000001175	Calm1	calmodulin 1
chr12	112264346	112264507	31	*	Distal Intergenic	112179154	112180533	1380	1	668303	ENSMUST00000183816.1	85192	ENSMUSG00000021294	Kif26a	kinesin family member 26A
chr17	56207099	56207260	34	*	Promoter (1-2kb)	56186807	56209208	22402	2	224897	ENSMUST00000223616.1	1948	ENSMUSG00000001229	Dpp9	dipeptidylpeptidase 9
chr2	26196871	26197032	29	*	Distal Intergenic	26200216	26202866	2651	2	16871	ENSMUST00000127035.1	5834	ENSMUSG00000026934	Lhx3	LIM homeobox protein 3
chr2	71629550	71629711	37	*	Distal Intergenic	71543408	71546754	3347	2	13392	ENSMUST00000024159.7	-82796	ENSMUSG00000023391	Dlx2	distal-less homeobox 2
chr2	154185487	154185648	34	*	Distal Intergenic	154190818	154220369	29552	1	228801	ENSMUST00000081816.10	-5170	ENSMUSG00000027485	Bpifb1	BPI fold containing family B, member 1
chr2	154449960	154450121	34	*	Intron (ENSMUST00000109725.7/12396, intron 1 of 10)	154436842	154504777	67936	1	12396	ENSMUST00000155202.1	13118	ENSMUSG00000038533	Cbfa2t2	CBFA2/RUNX1 translocation partner 2
chr2	178894045	178894206	37	*	Distal Intergenic	178460630	178466572	5943	1	381409	ENSMUST00000176869.1	433415	ENSMUSG00000039155	Cdh26	cadherin-like 26
chr4	139111289	139111450	35	*	Promoter (<=1kb)	139103823	139111243	7421	2	433771	ENSMUST00000123488.7	-46	ENSMUSG00000050608	Micos10	mitochondrial contact site and cristae organizing system subunit 10
chr5	35055150	35055311	32	*	Promoter (1-2kb)	35056766	35080964	24199	1	231134	ENSMUST00000101298.8	-1455	ENSMUSG00000044716	Dok7	docking protein 7
chr7	66418892	66419053	36	*	Promoter (<=1kb)	66402049	66419235	17187	2	56847	ENSMUST00000174701.1	182	ENSMUSG00000015134	Aldh1a3	aldehyde dehydrogenase family 1, subfamily A3
chr8	11133550	11133711	34	*	Distal Intergenic	11199519	11210831	11313	2	12826	ENSMUST00000209598.1	77120	ENSMUSG00000031502	Col4a1	collagen, type IV, alpha 1
chr9	111805047	111805208	33	*	Distal Intergenic	111561437	111690348	128912	2	20840	ENSMUST00000035083.7	-114699	ENSMUSG00000032502	Stac	src homology three (SH3) and cysteine rich domain
chr9	122476451	122476612	30	*	Distal Intergenic	122380575	122398801	18227	2	654800	ENSMUST00000177015.1	-77650	NA	A730085K08Rik	RIKEN cDNA A730085K08 gene
chr10	8287462	8287623	34	*	Intron (ENSMUST00000219116.1/338362, intron 2 of 6)	8204756	8302242	97487	2	338362	ENSMUST00000219116.1	14619	ENSMUSG00000047712	Ust	uronyl-2-sulfotransferase
chr12	24735046	24735207	31	*	Distal Intergenic	24709029	24713341	4313	1	20135	ENSMUST00000154588.1	26017	ENSMUSG00000020649	Rrm2	ribonucleotide reductase M2
chr12	39684190	39684351	29	*	Distal Intergenic	40005447	40037367	31921	2	11861	ENSMUST00000144910.1	353016	ENSMUSG00000047446	Arl4a	ADP-ribosylation factor-like 4A
chr13	3642156	3642317	34	*	Exon (ENSMUST00000042288.7/142688, exon 2 of 6)	3634099	3642825	8727	1	142688	ENSMUST00000141967.1	8057	ENSMUSG00000033781	Asb13	ankyrin repeat and SOCS box-containing 13
chr13	48437003	48437164	39	*	Distal Intergenic	48489202	48506939	17738	2	67911	ENSMUST00000167682.7	69775	ENSMUSG00000050954	Zfp169	zinc finger protein 169
chr13	102896106	102896267	40	*	Intron (ENSMUST00000166726.7/328329, intron 4 of 26)	102741969	102905786	163818	2	328329	ENSMUST00000167462.7	9519	ENSMUSG00000034751	Mast4	microtubule associated serine/threonine kinase family member 4
chr15	75781922	75782083	37	*	Intron (ENSMUST00000100538.3/223642, intron 5 of 11)	75779324	75812859	33536	2	223642	ENSMUST00000229000.1	30776	ENSMUSG00000075600	Zc3h3	zinc finger CCCH type containing 3
chr16	30513783	30513944	31	*	3' UTR	30513970	30540909	26940	2	224090	ENSMUST00000149110.2	26965	ENSMUSG00000022537	Tmem44	transmembrane protein 44
chr16	52210884	52211045	30	*	Distal Intergenic	52253188	52269061	15874	2	11658	ENSMUST00000163788.7	58016	ENSMUSG00000022636	Alcam	activated leukocyte cell adhesion molecule
chr17	8205237	8205398	35	*	Distal Intergenic	8182247	8194945	12699	1	75296	ENSMUST00000161898.1	22990	ENSMUSG00000069135	Fgfr1op	Fgfr1 oncogene partner
chr1	90156657	90156818	34	*	Intron (ENSMUST00000190254.1/ENSMUST00000190254.1, intron 1 of 1)	90127144	90153401	26258	2	74918	ENSMUST00000186522.1	-3256	ENSMUSG00000026301	Iqca	IQ motif containing with AAA domain
chr2	33582761	33582922	39	*	Intron (ENSMUST00000041730.10/16917, intron 2 of 7)	33567156	33632283	65128	2	16917	ENSMUST00000137559.2	49361	ENSMUSG00000038765	Lmx1b	LIM homeobox transcription factor 1 beta
chr2	39015352	39015513	32	*	Promoter (2-3kb)	39016779	39018406	1628	2	76899	ENSMUST00000124463.1	2893	ENSMUSG00000026754	Golga1	golgi autoantigen, golgin subfamily a, 1
chr2	103289502	103289663	36	*	Promoter (1-2kb)	103274103	103290937	16835	2	13661	ENSMUST00000140503.7	1274	ENSMUSG00000012350	Ehf	ets homologous factor
chr2	129413591	129413752	31	*	Distal Intergenic	129369729	129371139	1411	2	16176	ENSMUST00000155994.1	-42452	ENSMUSG00000027398	Il1b	interleukin 1 beta
chr4	9015597	9015758	40	*	Distal Intergenic	8855231	8858618	3388	1	320790	ENSMUST00000222546.1	160366	ENSMUSG00000041235	Chd7	chromodomain helicase DNA binding protein 7
chr4	107211642	107211803	33	*	Promoter (2-3kb)	107209180	107218060	8881	1	546840	ENSMUST00000094916.4	2462	ENSMUSG00000070877	Ldlrad1	low density lipoprotein receptor class A domain containing 1
chr4	120041033	120041194	29	*	Intron (ENSMUST00000106307.8/16656, intron 2 of 8)	120032766	120065063	32298	1	16656	ENSMUST00000227491.1	8267	ENSMUSG00000028634	Hivep3	human immunodeficiency virus type I enhancer binding protein 3
chr4	123071732	123071893	31	*	Distal Intergenic	123048756	123054203	5448	1	66966	ENSMUST00000141855.1	22976	ENSMUSG00000028653	Trit1	tRNA isopentenyltransferase 1
chr4	138883796	138883957	37	*	Distal Intergenic	138879360	138882817	3458	1	26970	ENSMUST00000105804.1	4436	ENSMUSG00000028751	Pla2g2e	phospholipase A2, group IIE
chr4	139286854	139287015	28	*	Intron (ENSMUST00000102508.9/12345, intron 6 of 8)	139301310	139310637	9328	2	212555	ENSMUST00000141007.1	23622	ENSMUSG00000028744	Pqlc2	PQ loop repeat containing 2
chr4	148770738	148770899	33	*	Distal Intergenic	148804429	148945129	140701	1	69743	ENSMUST00000094464.9	-33530	ENSMUSG00000028977	Casz1	castor zinc finger 1
chr7	49400761	49400922	34	*	Intron (ENSMUST00000183659.7/78286, intron 5 of 39)	49364721	49454642	89922	1	78286	ENSMUST00000064383.6	36040	ENSMUSG00000052512	Nav2	neuron navigator 2
chr7	125214176	125214337	36	*	Distal Intergenic	125284025	125338272	54248	2	71208	ENSMUST00000205794.1	123935	ENSMUSG00000045928	4933440M02Rik	RIKEN cDNA 4933440M02 gene
chr7	138253409	138253570	37	*	Intron (ENSMUST00000160436.1/70571, intron 7 of 11)	138209717	138271329	61613	2	70571	ENSMUST00000161213.2	17759	ENSMUSG00000091002	Tcerg1l	transcription elongation regulator 1-like
chr8	94733899	94734060	33	*	Distal Intergenic	94745590	94751699	6110	1	20299	ENSMUST00000034231.3	-11530	ENSMUSG00000031779	Ccl22	chemokine (C-C motif) ligand 22
chr8	122638860	122639021	33	*	Exon (ENSMUST00000127984.8/12398, exon 6 of 12)	122639018	122646466	7449	2	12398	ENSMUST00000142535.7	7445	ENSMUSG00000006362	Cbfa2t3	CBFA2/RUNX1 translocation partner 3
chr8	126791119	126791280	34	*	Distal Intergenic	126839233	126851473	12241	1	414091	ENSMUST00000212914.1	-47953	NA	A630001O12Rik	RIKEN cDNA A630001O12 gene
chr9	35474495	35474656	31	*	Intron (ENSMUST00000119129.9/57810, intron 11 of 19)	35457478	35470085	12608	1	57810	ENSMUST00000127264.1	17017	ENSMUSG00000038119	Cdon	cell adhesion molecule-related/down-regulated by oncogenes
chr9	114554808	114554969	35	*	Intron (ENSMUST00000111816.2/636931, intron 1 of 3)	114507133	114564369	57237	2	636931	ENSMUST00000111816.2	9400	ENSMUSG00000079259	Trim71	tripartite motif-containing 71
chr10	77227031	77227192	35	*	Distal Intergenic	77259218	77269575	10358	1	80294	ENSMUST00000020493.8	-32026	ENSMUSG00000020260	Pofut2	protein O-fucosyltransferase 2
chr13	48426945	48427106	25	*	Distal Intergenic	48489202	48506939	17738	2	67911	ENSMUST00000167682.7	79833	ENSMUSG00000050954	Zfp169	zinc finger protein 169
chr15	99149038	99149199	35	*	Intron (ENSMUST00000230628.1/72572, intron 1 of 5)	99126822	99173510	46689	1	72572	ENSMUST00000229663.1	22216	ENSMUSG00000051934	Spats2	spermatogenesis associated, serine-rich 2
chr15	101382987	101383148	35	*	Intron (ENSMUST00000229584.1/ENSMUST00000229584.1, intron 3 of 4)	101356934	101370162	13229	2	74127	ENSMUST00000230107.1	-12825	ENSMUSG00000037185	Krt80	keratin 80
chr16	14377497	14377658	28	*	Intron (ENSMUST00000130671.7/17250, intron 1 of 30)	14365762	14391443	25682	1	17250	ENSMUST00000144676.2	11735	ENSMUSG00000023088	Abcc1	ATP-binding cassette, sub-family C (CFTR/MRP), member 1
chr16	30251299	30251460	32	*	Distal Intergenic	30256378	30267499	11122	2	71756	ENSMUST00000064856.8	16039	ENSMUSG00000023176	Cpn2	carboxypeptidase N, polypeptide 2
chr16	69980116	69980277	34	*	Distal Intergenic	69856874	69863744	6871	2	224318	ENSMUST00000076500.13	-116372	ENSMUSG00000063163	Speer2	spermatogenesis associated glutamate (E)-rich protein 2
chr17	56147580	56147741	34	*	Distal Intergenic	56123085	56140343	17259	2	20359	ENSMUST00000001256.10	-7237	ENSMUSG00000001227	Sema6b	sema domain, transmembrane domain (TM), and cytoplasmic domain, (semaphorin) 6B
chr17	93409436	93409597	33	*	Distal Intergenic	93202076	93205563	3488	1	11516	ENSMUST00000234204.1	207360	ENSMUSG00000024256	Adcyap1	adenylate cyclase activating polypeptide 1
chr1	38181016	38181177	31	*	Intron (ENSMUST00000095027.8/16764, intron 21 of 21)	38181262	38197443	16182	2	16764	ENSMUST00000136641.2	16266	ENSMUSG00000037138	Aff3	AF4/FMR2 family, member 3
chr1	133906545	133906706	31	*	Promoter (<=1kb)	133900834	133907002	6169	2	269120	ENSMUST00000126123.1	296	ENSMUSG00000010311	Optc	opticin
chr2	26225451	26225612	34	*	Promoter (<=1kb)	26208637	26225371	16735	2	227638	ENSMUST00000091263.11	-80	ENSMUSG00000036327	Qsox2	quiescin Q6 sulfhydryl oxidase 2
chr2	178593944	178594105	34	*	Distal Intergenic	178460630	178466572	5943	1	381409	ENSMUST00000176869.1	133314	ENSMUSG00000039155	Cdh26	cadherin-like 26
chr4	103775794	103775955	31	*	Intron (ENSMUST00000143294.7/13131, intron 1 of 3)	103619665	104680382	1060718	1	13131	ENSMUST00000106827.7	156129	ENSMUSG00000028519	Dab1	disabled 1
chr4	125946104	125946265	38	*	Distal Intergenic	125918575	125922417	3843	2	72395	ENSMUST00000144539.1	-23687	ENSMUSG00000085562	2610028E06Rik	RIKEN cDNA 2610028E06 gene
chr4	137715733	137715894	33	*	Promoter (2-3kb)	137718872	137728358	9487	1	110351	ENSMUST00000141306.1	-2978	ENSMUSG00000041351	Rap1gap	Rap1 GTPase-activating protein
chr5	34233085	34233246	25	*	Promoter (<=1kb)	34217688	34233018	15331	2	231125	ENSMUST00000130435.4	-67	ENSMUSG00000037224	Zfyve28	zinc finger, FYVE domain containing 28
chr6	30628253	30628414	29	*	Intron (ENSMUST00000062758.10/74649, intron 9 of 11)	30639218	30645363	6146	1	109697	ENSMUST00000031806.9	-10804	ENSMUSG00000054446	Cpa1	carboxypeptidase A1, pancreatic
chr6	115801847	115802008	35	*	Exon (ENSMUST00000075995.6/67088, exon 14 of 15)	115807975	115808114	140	2	100217451	ENSMUST00000082629.1	6106	ENSMUSG00000064563	Snora7a	small nucleolar RNA, H/ACA box 7A
chr7	30009819	30009980	32	*	Intron (ENSMUST00000148442.7/243905, intron 6 of 9)	29987773	30023647	35875	1	243905	ENSMUST00000177931.1	22046	ENSMUSG00000074221	Zfp568	zinc finger protein 568
chr8	8569359	8569520	40	*	Distal Intergenic	8620597	8639363	18767	2	13642	ENSMUST00000152698.1	69843	ENSMUSG00000001300	Efnb2	ephrin B2
chr8	120265671	120265832	32	*	Intron (ENSMUST00000127664.1/108148, intron 1 of 15)	120228456	120553634	325179	1	382034	ENSMUST00000180448.2	37215	ENSMUSG00000031822	Gse1	genetic suppressor element 1, coiled-coil protein
chr8	122766379	122766540	30	*	Intron (ENSMUST00000127664.1/108148, intron 1 of 15)	122760045	122763021	2977	2	382036	ENSMUST00000212007.1	-3358	ENSMUSG00000110682	A530010L16Rik	RIKEN cDNA A530010L16 gene
chr8	126595491	126595652	35	*	Promoter (1-2kb)	126588296	126593986	5691	2	270110	ENSMUST00000054960.7	-1505	ENSMUSG00000051495	Irf2bp2	interferon regulatory factor 2 binding protein 2
chr9	122099900	122100061	35	*	Distal Intergenic	122117266	122157226	39961	1	20623	ENSMUST00000119215.8	-17205	ENSMUSG00000038145	Snrk	SNF related kinase
chr10	39241787	39241948	31	*	Distal Intergenic	39150970	39163794	12825	2	327743	ENSMUST00000076713.5	-77993	ENSMUSG00000062074	Ccn6	cellular communication network factor 6
chr13	45281192	45281353	34	*	Intron (ENSMUST00000220736.1/ENSMUST00000220736.1, intron 3 of 4)	45389742	45412022	22281	1	218203	ENSMUST00000038275.10	-108389	ENSMUSG00000038175	Mylip	myosin regulatory light chain interacting protein
chr14	67964647	67964808	37	*	Distal Intergenic	67815570	67933442	117873	2	68813	ENSMUST00000224823.1	-31205	ENSMUSG00000044447	Dock5	dedicator of cytokinesis 5
chr15	76012835	76012996	39	*	Promoter (<=1kb)	76001093	76013381	12289	2	105732	ENSMUST00000238313.1	385	ENSMUSG00000046761	Fam83h	family with sequence similarity 83, member H
chr16	9672523	9672684	32	*	Intron (ENSMUST00000199708.4/14811, intron 5 of 13)	9761499	9797333	35835	2	14811	ENSMUST00000199267.1	124649	ENSMUSG00000059003	Grin2a	glutamate receptor, ionotropic, NMDA2A (epsilon 1)
chr17	28561818	28561979	31	*	Promoter (1-2kb)	28558149	28560766	2618	2	109791	ENSMUST00000025062.4	-1052	ENSMUSG00000024225	Clps	colipase, pancreatic
chr1	177646211	177646372	37	*	Distal Intergenic	177641542	177642943	1402	2	75589	ENSMUST00000189507.1	-3268	ENSMUSG00000101746	2310043L19Rik	RIKEN cDNA 2310043L19 gene
chr2	158115040	158115201	34	*	Intron (ENSMUST00000152452.7/70470, intron 5 of 5)	158070367	158091797	21431	2	72340	ENSMUST00000186977.1	-23243	ENSMUSG00000100860	2010009K17Rik	RIKEN cDNA 2010009K17 gene
chr3	35249317	35249478	26	*	Distal Intergenic	34922545	34922651	107	2	102466155	ENSMUST00000183357.1	-326666	ENSMUSG00000098862	Mir6378	microRNA 6378
chr3	94482556	94482717	35	*	Promoter (<=1kb)	94482555	94487211	4657	1	78784	ENSMUST00000198067.4	1	ENSMUSG00000028137	Celf3	CUGBP, Elav-like family member 3
chr4	106575130	106575291	32	*	Intron (ENSMUST00000047973.3/74754, intron 5 of 8)	106561038	106589113	28076	1	74754	ENSMUST00000047973.3	14092	ENSMUSG00000034926	Dhcr24	24-dehydrocholesterol reductase
chr4	141106656	141106817	35	*	Promoter (2-3kb)	141103985	141111546	7562	1	329972	ENSMUST00000181353.1	2671	ENSMUSG00000045004	Spata21	spermatogenesis associated 21
chr5	66798903	66799064	27	*	Intron (ENSMUST00000201852.3/77569, intron 1 of 7)	66745889	66953678	207790	1	77569	ENSMUST00000130228.1	53014	ENSMUSG00000037736	Limch1	LIM and calponin homology domains 1
chr6	90960443	90960604	27	*	Intron (ENSMUST00000212100.1/232227, intron 1 of 15)	90660981	90988685	327705	2	232227	ENSMUST00000212100.1	28081	ENSMUSG00000034312	Iqsec1	IQ motif and Sec7 domain 1
chr6	100204410	100204571	38	*	Distal Intergenic	100232011	100233131	1121	2	56353	ENSMUST00000203410.1	28560	ENSMUSG00000072872	Rybp	RING1 and YY1 binding protein
chr7	28570319	28570480	31	*	Promoter (2-3kb)	28558821	28568237	9417	2	70584	ENSMUST00000032823.4	-2082	ENSMUSG00000030602	Pak4	p21 (RAC1) activated kinase 4
chr7	29263908	29264069	32	*	Exon (ENSMUST00000208585.1/ENSMUST00000208585.1, exon 1 of 1)	29246561	29248466	1906	2	72275	ENSMUST00000032808.5	-15442	ENSMUSG00000030587	2200002D01Rik	RIKEN cDNA 2200002D01 gene
chr9	62531949	62532110	33	*	Intron (ENSMUST00000048043.11/235431, intron 1 of 11)	62453283	62536960	83678	2	235431	ENSMUST00000123379.1	4850	ENSMUSG00000041729	Coro2b	coronin, actin binding protein, 2B
chr10	54073959	54074120	37	*	Promoter (1-2kb)	53907010	54075709	168700	2	17155	ENSMUST00000105470.8	1589	ENSMUSG00000003746	Man1a	mannosidase 1, alpha
chr11	80508878	80509039	29	*	Promoter (<=1kb)	80507410	80509106	1697	2	77417	ENSMUST00000133400.1	67	ENSMUSG00000085078	C030013C21Rik	RIKEN cDNA C030013C21 gene
chr11	116338903	116339064	34	*	Intron (ENSMUST00000149147.7/217340, intron 12 of 12)	116330704	116335399	4696	2	15223	ENSMUST00000036215.7	-3504	ENSMUSG00000034227	Foxj1	forkhead box J1
chr11	118633915	118634076	30	*	Intron (ENSMUST00000117731.7/52897, intron 3 of 13)	118502842	118569910	67069	2	52897	ENSMUST00000136551.2	-64005	ENSMUSG00000025576	Rbfox3	RNA binding protein, fox-1 homolog (C. elegans) 3
chr12	30293079	30293240	26	*	Intron (ENSMUST00000142046.7/268534, intron 4 of 16)	30267031	30357683	90653	2	268534	ENSMUST00000156953.7	64443	ENSMUSG00000020672	Sntg2	syntrophin, gamma 2
chr14	25500529	25500690	37	*	Promoter (1-2kb)	25502655	25572030	69376	1	328365	ENSMUST00000160680.2	-1965	ENSMUSG00000007817	Zmiz1	zinc finger, MIZ-type containing 1
chr14	70584344	70584505	35	*	3' UTR	70578092	70580281	2190	1	213484	ENSMUST00000228768.1	6252	ENSMUSG00000045211	Nudt18	nudix (nucleoside diphosphate linked moiety X)-type motif 18
chr15	8568768	8568929	40	*	Distal Intergenic	8642256	8643247	992	2	20512	ENSMUST00000128879.1	74318	ENSMUSG00000005360	Slc1a3	solute carrier family 1 (glial high affinity glutamate transporter), member 3
chr15	57765643	57765804	29	*	Intron (ENSMUST00000096430.10/387609, intron 2 of 3)	57695729	57821110	125382	1	387609	ENSMUST00000160990.1	69914	ENSMUSG00000071757	Zhx2	zinc fingers and homeoboxes 2
chr15	76956742	76956903	32	*	Distal Intergenic	76948749	76950979	2231	1	117171	ENSMUST00000229229.1	7993	ENSMUSG00000063236	1110038F14Rik	RIKEN cDNA 1110038F14 gene
chr17	28388664	28388825	34	*	Distal Intergenic	28351515	28365222	13708	2	22157	ENSMUST00000041819.13	-23442	ENSMUSG00000037446	Tulp1	tubby like protein 1
chr17	64710624	64710785	29	*	Promoter (2-3kb)	64713420	64714802	1383	1	17158	ENSMUST00000169239.1	-2635	ENSMUSG00000024085	Man2a1	mannosidase 2, alpha 1
chr1	104912359	104912520	28	*	Intron (ENSMUST00000062528.8/23836, intron 1 of 11)	104768529	104995481	226953	1	23836	ENSMUST00000062528.8	143830	ENSMUSG00000050840	Cdh20	cadherin 20
chr1	132890827	132890988	31	*	Intron (ENSMUST00000027706.3/16980, intron 1 of 1)	132880355	132937150	56796	1	16980	ENSMUST00000159088.1	10472	ENSMUSG00000026443	Lrrn2	leucine rich repeat protein 2, neuronal
chr2	165583506	165583667	30	*	Distal Intergenic	165595032	165771719	176688	1	14049	ENSMUST00000088132.12	-11365	ENSMUSG00000017897	Eya2	EYA transcriptional coactivator and phosphatase 2
chr3	116786735	116786896	30	*	3' UTR	116780013	116781750	1738	2	77559	ENSMUST00000159995.1	-4985	ENSMUSG00000033400	Agl	amylo-1,6-glucosidase, 4-alpha-glucanotransferase
chr4	80912027	80912188	30	*	Promoter (1-2kb)	80910646	80955628	44983	1	52829	ENSMUST00000055922.3	1381	ENSMUSG00000048706	Lurap1l	leucine rich adaptor protein 1-like
chr4	136742925	136743086	33	*	Intron (ENSMUST00000105845.8/13844, intron 3 of 15)	136661463	136694040	32578	2	13844	ENSMUST00000156558.1	-48885	ENSMUSG00000028664	Ephb2	Eph receptor B2
chr4	150794950	150795111	34	*	Distal Intergenic	150853919	150868892	14974	1	74155	ENSMUST00000073600.8	-58808	ENSMUSG00000028967	Errfi1	ERBB receptor feedback inhibitor 1
chr5	107756126	107756287	27	*	Intron (ENSMUST00000112642.7/14020, intron 17 of 17)	107721606	107726036	4431	2	14581	ENSMUST00000159263.2	-30090	ENSMUSG00000029275	Gfi1	growth factor independent 1 transcription repressor
chr6	137612255	137612416	34	*	Intron (ENSMUST00000058210.12/13860, intron 1 of 21)	137522862	137589026	66165	2	13860	ENSMUST00000146442.3	-23229	ENSMUSG00000015766	Eps8	epidermal growth factor receptor pathway substrate 8
chr7	74543326	74543487	33	*	Intron (ENSMUST00000098371.8/108116, intron 1 of 10)	74504239	74552594	48356	2	108116	ENSMUST00000138099.1	9107	ENSMUSG00000025790	Slco3a1	solute carrier organic anion transporter family, member 3a1
chr7	115580543	115580704	30	*	Exon (ENSMUST00000206034.1/20679, exon 9 of 16)	115512744	115597896	85153	2	20679	ENSMUST00000206775.1	17192	ENSMUSG00000051910	Sox6	SRY (sex determining region Y)-box 6
chr7	124125086	124125247	35	*	Intron (ENSMUST00000106437.1/628779, intron 1 of 1)	123982869	124398989	416121	1	628779	ENSMUST00000106437.1	142217	ENSMUSG00000078591	Hs3st4	heparan sulfate (glucosamine) 3-O-sulfotransferase 4
chr7	139411582	139411743	32	*	Intron (ENSMUST00000106098.7/212111, intron 1 of 15)	139400489	139579225	178737	1	212111	ENSMUST00000097975.2	11093	ENSMUSG00000025477	Inpp5a	inositol polyphosphate-5-phosphatase A
chr8	10425345	10425506	31	*	Intron (ENSMUST00000208309.1/244281, intron 16 of 16)	10272572	10634741	362170	1	244281	ENSMUST00000042103.8	152773	ENSMUSG00000039057	Myo16	myosin XVI
chr8	75223831	75223992	29	*	3' UTR	75214502	75222371	7870	1	75141	ENSMUST00000132133.1	9329	ENSMUSG00000034472	Rasd2	RASD family, member 2
chr8	126839094	126839255	36	*	Promoter (<=1kb)	126839233	126851473	12241	1	414091	ENSMUST00000212914.1	0	NA	A630001O12Rik	RIKEN cDNA A630001O12 gene
chr9	36948158	36948319	31	*	Intron (ENSMUST00000177218.7/208076, intron 3 of 10)	36892478	36987272	94795	2	208076	ENSMUST00000175938.8	38953	ENSMUSG00000035934	Pknox2	Pbx/knotted 1 homeobox 2
chr10	60791176	60791337	31	*	Intron (ENSMUST00000077925.6/107449, intron 1 of 16)	60762610	60820641	58032	2	107449	ENSMUST00000218316.1	29304	ENSMUSG00000020099	Unc5b	unc-5 netrin receptor B
chr11	22372709	22372870	36	*	Distal Intergenic	22232002	22342292	110291	2	216565	ENSMUST00000137594.1	-30417	ENSMUSG00000042302	Ehbp1	EH domain binding protein 1
chr11	113521501	113521662	29	*	Intron (ENSMUST00000071539.9/69806, intron 4 of 9)	113244853	113565756	320904	2	69806	ENSMUST00000071539.9	44094	ENSMUSG00000041654	Slc39a11	solute carrier family 39 (metal ion transporter), member 11
chr11	116219001	116219162	31	*	Promoter (2-3kb)	116216540	116220287	3748	1	69681	ENSMUST00000173567.1	2461	ENSMUSG00000092300	Cdk3	cyclin-dependent kinase 3
chr12	8353268	8353429	33	*	Distal Intergenic	8317611	8324033	6423	1	58240	ENSMUST00000220300.1	35657	ENSMUSG00000020605	Hs1bp3	HCLS1 binding protein 3
chr13	9198187	9198348	37	*	Distal Intergenic	9168361	9173121	4761	1	217980	ENSMUST00000189330.1	29826	ENSMUSG00000033499	Larp4b	La ribonucleoprotein domain family, member 4B
chr13	99398389	99398550	37	*	Exon (ENSMUST00000180491.1/320893, exon 3 of 3)	99396924	99412621	15698	2	320893	ENSMUST00000180491.1	14071	NA	6430562O15Rik	RIKEN cDNA 6430562O15 gene
chr14	57161317	57161478	31	*	Distal Intergenic	57123303	57133611	10309	2	14623	ENSMUST00000039380.8	-27706	ENSMUSG00000040055	Gjb6	gap junction protein, beta 6
chr14	61804040	61804201	26	*	Distal Intergenic	61602839	61682373	79535	2	668253	ENSMUST00000182768.7	-121667	ENSMUSG00000097589	Dleu2	deleted in lymphocytic leukemia, 2
chr15	38384403	38384564	29	*	Distal Intergenic	38299874	38300706	833	2	21847	ENSMUST00000228416.1	-83697	ENSMUSG00000037465	Klf10	Kruppel-like factor 10
chr18	6276226	6276387	32	*	Distal Intergenic	6201002	6241523	40522	2	16573	ENSMUST00000025083.13	-34703	ENSMUSG00000006740	Kif5b	kinesin family member 5B
chr18	73835628	73835789	31	*	Distal Intergenic	73797662	73815449	17788	2	107029	ENSMUST00000237619.1	-20179	ENSMUSG00000024556	Me2	malic enzyme 2, NAD(+)-dependent, mitochondrial
chr19	42204780	42204941	33	*	Promoter (2-3kb)	42197971	42202252	4282	2	54612	ENSMUST00000018966.7	-2528	ENSMUSG00000018822	Sfrp5	secreted frizzled-related sequence protein 5
chr2	32168006	32168167	31	*	Intron (ENSMUST00000036691.13/227723, intron 1 of 29)	32183226	32231162	47937	1	227723	ENSMUST00000132459.7	-15059	ENSMUSG00000039262	Prrc2b	proline-rich coiled-coil 2B
chr2	33730003	33730164	33	*	3' UTR	33805816	33813591	7776	1	320482	ENSMUST00000156297.1	-75652	ENSMUSG00000086484	Nron	non-protein coding RNA, repressor of NFAT
chr2	153409750	153409911	32	*	3' UTR	153392860	153396837	3978	1	228790	ENSMUST00000138571.1	16890	ENSMUSG00000042548	Asxl1	additional sex combs like 1
chr2	161543992	161544153	36	*	Intron (ENSMUST00000109443.7/19281, intron 27 of 30)	161698009	161800155	102147	2	19281	ENSMUST00000153770.1	256002	ENSMUSG00000053141	Ptprt	protein tyrosine phosphatase, receptor type, T
chr3	8985947	8986108	35	*	Promoter (2-3kb)	8944696	8988636	43941	2	21985	ENSMUST00000124956.1	2528	ENSMUSG00000027506	Tpd52	tumor protein D52
chr3	68353588	68353749	29	*	Intron (ENSMUST00000182006.3/100505386, intron 4 of 10)	68468183	68626481	158299	1	30953	ENSMUST00000182532.7	-114434	ENSMUSG00000027777	Schip1	schwannomin interacting protein 1
chr4	12377513	12377674	28	*	Distal Intergenic	12153723	12172015	18293	2	68099	ENSMUST00000177837.7	-205498	ENSMUSG00000028218	Fam92a	family with sequence similarity 92, member A
chr4	63002927	63003088	29	*	Intron (ENSMUST00000030043.12/72701, intron 1 of 11)	62965574	63134030	168457	1	72701	ENSMUST00000064814.5	37353	ENSMUSG00000028358	Zfp618	zinc finger protein 618
chr4	119534403	119534564	32	*	Promoter (<=1kb)	119531436	119535245	3810	2	433752	ENSMUST00000149305.7	681	ENSMUSG00000087385	Frg2f1	FSHD region gene 2 family member 1
chr4	123226166	123226327	32	*	Distal Intergenic	123233556	123249875	16320	1	56198	ENSMUST00000040821.4	-7229	ENSMUSG00000032744	Heyl	hairy/enhancer-of-split related with YRPW motif-like
chr4	129862498	129862659	32	*	Distal Intergenic	129839151	129846501	7351	1	19244	ENSMUST00000141754.1	23347	ENSMUSG00000028788	Ptp4a2	protein tyrosine phosphatase 4a2
chr4	136089141	136089302	28	*	Distal Intergenic	136051241	136053428	2188	2	67025	ENSMUST00000128733.1	-35713	ENSMUSG00000059291	Rpl11	ribosomal protein L11
chr5	26186961	26187122	29	*	Distal Intergenic	26114764	26121421	6658	2	434689	ENSMUST00000088236.4	-65540	ENSMUSG00000067698	Gm10220	predicted gene 10220
chr5	68011010	68011171	38	*	Distal Intergenic	68031835	68166398	134564	1	433899	ENSMUST00000094715.7	-20664	ENSMUSG00000068082	Grxcr1	glutaredoxin, cysteine rich 1
chr5	129629033	129629194	36	*	Distal Intergenic	129596626	129602451	5826	1	23948	ENSMUST00000177802.1	32407	ENSMUSG00000029436	Mmp17	matrix metallopeptidase 17
chr5	140468363	140468524	34	*	Intron (ENSMUST00000197549.2/ENSMUST00000197549.2, intron 7 of 19)	140439942	140442697	2756	1	27979	ENSMUST00000199377.1	28421	ENSMUSG00000056076	Eif3b	eukaryotic translation initiation factor 3, subunit B
chr7	29488303	29488464	33	*	5' UTR	29384256	29505452	121197	2	74206	ENSMUST00000182011.7	16988	ENSMUSG00000030583	Sipa1l3	signal-induced proliferation-associated 1 like 3
chr7	45916853	45917014	35	*	Promoter (<=1kb)	45915998	45916975	978	1	70209	ENSMUST00000211280.1	855	ENSMUSG00000002781	Tmem143	transmembrane protein 143
chr7	63998945	63999106	33	*	Distal Intergenic	63886351	63938915	52565	2	50794	ENSMUST00000063694.9	-60030	ENSMUSG00000052040	Klf13	Kruppel-like factor 13
chr7	74544418	74544579	30	*	Intron (ENSMUST00000098371.8/108116, intron 1 of 10)	74504239	74552594	48356	2	108116	ENSMUST00000138099.1	8015	ENSMUSG00000025790	Slco3a1	solute carrier organic anion transporter family, member 3a1
chr7	112229372	112229533	32	*	Intron (ENSMUST00000050149.11/320878, intron 1 of 19)	112225890	112348368	122479	1	320878	ENSMUST00000106648.7	3482	ENSMUSG00000038244	Mical2	microtubule associated monooxygenase, calponin and LIM domain containing 2
chr7	138248676	138248837	32	*	Intron (ENSMUST00000160436.1/70571, intron 7 of 11)	138209717	138271329	61613	2	70571	ENSMUST00000161213.2	22492	ENSMUSG00000091002	Tcerg1l	transcription elongation regulator 1-like
chr8	15056966	15057127	30	*	Promoter (<=1kb)	15057653	15133541	75889	1	17930	ENSMUST00000033842.3	-526	ENSMUSG00000031461	Myom2	myomesin 2
chr8	16817692	16817853	24	*	Intron (ENSMUST00000082104.6/94109, intron 3 of 69)	16168757	16168838	82	2	100526464	ENSMUST00000175401.1	-648854	ENSMUSG00000093142	Mir3106	microRNA 3106
chr8	80814198	80814359	31	*	Intron (ENSMUST00000210676.1/14388, intron 1 of 10)	80791562	80830884	39323	2	14388	ENSMUST00000211018.1	16525	ENSMUSG00000031714	Gab1	growth factor receptor bound protein 2-associated protein 1
chr9	25140476	25140637	32	*	Intron (ENSMUST00000008573.8/80517, intron 1 of 7)	25108132	25151820	43689	2	80517	ENSMUST00000008573.8	11183	ENSMUSG00000008429	Herpud2	HERPUD family member 2
chr9	64466227	64466388	35	*	Intron (ENSMUST00000093829.8/214058, intron 1 of 22)	64501336	64509072	7737	1	214058	ENSMUST00000148963.7	-34948	ENSMUSG00000036466	Megf11	multiple EGF-like-domains 11
chr10	12823533	12823694	29	*	Intron (ENSMUST00000076817.4/22288, intron 1 of 73)	12747924	12826938	79015	2	22288	ENSMUST00000219130.1	3244	ENSMUSG00000019820	Utrn	utrophin
chr10	75233652	75233813	27	*	Intron (ENSMUST00000218766.1/74392, intron 2 of 15)	75229855	75312399	82545	1	74392	ENSMUST00000040105.7	3797	ENSMUSG00000033444	Specc1l	sperm antigen with calponin homology and coiled-coil domains 1-like
chr11	84980851	84981012	29	*	Distal Intergenic	84986270	84988683	2414	2	237898	ENSMUST00000173156.1	7671	ENSMUSG00000000804	Usp32	ubiquitin specific peptidase 32
chr11	113487689	113487850	27	*	Intron (ENSMUST00000071539.9/69806, intron 4 of 9)	113244853	113565756	320904	2	69806	ENSMUST00000071539.9	77906	ENSMUSG00000041654	Slc39a11	solute carrier family 39 (metal ion transporter), member 11
chr12	28516065	28516226	38	*	Promoter (<=1kb)	28510555	28516714	6160	2	68511	ENSMUST00000186301.1	488	ENSMUSG00000020633	Dcdc2c	doublecortin domain containing 2C
chr13	54883826	54883987	30	*	Distal Intergenic	54949411	55006018	56608	1	107448	ENSMUST00000026994.13	-65424	ENSMUSG00000025876	Unc5a	unc-5 netrin receptor A
chr1	87032447	87032608	29	*	Intron (ENSMUST00000168237.7/208718, intron 15 of 21)	87088780	87089805	1026	2	11650	ENSMUST00000190082.1	57197	ENSMUSG00000026246	Alppl2	alkaline phosphatase, placental-like 2
chr1	90038958	90039119	28	*	Distal Intergenic	90042140	90054960	12821	2	74918	ENSMUST00000212859.1	15841	ENSMUSG00000026301	Iqca	IQ motif containing with AAA domain
chr1	165631347	165631508	32	*	Promoter (2-3kb)	165608438	165634086	25649	2	68481	ENSMUST00000193172.1	2578	ENSMUSG00000026566	Mpzl1	myelin protein zero-like 1
chr3	90539345	90539506	29	*	Promoter (<=1kb)	90539288	90542429	3142	1	67860	ENSMUST00000150833.7	57	ENSMUSG00000074457	S100a16	S100 calcium binding protein A16
chr3	121625916	121626077	37	*	Distal Intergenic	121637128	121643367	6240	2	100503044	ENSMUST00000198402.1	17290	ENSMUSG00000044522	A730020M07Rik	RIKEN cDNA A730020M07 gene
chr3	129321631	129321792	27	*	Intron (ENSMUST00000029658.13/13809, intron 1 of 19)	129270277	129332264	61988	2	13809	ENSMUST00000170918.7	10472	ENSMUSG00000028024	Enpep	glutamyl aminopeptidase
chr4	120277712	120277873	27	*	Intron (ENSMUST00000102656.3/329934, intron 1 of 1)	120267079	120287349	20271	2	329934	ENSMUST00000102656.3	9476	ENSMUSG00000052135	Foxo6	forkhead box O6
chr4	134950871	134951032	32	*	Distal Intergenic	134931010	134936078	5069	1	68592	ENSMUST00000144037.1	19861	ENSMUSG00000028821	Syf2	SYF2 homolog, RNA splicing factor (S. cerevisiae)
chr4	136090347	136090508	29	*	Distal Intergenic	136051241	136053428	2188	2	67025	ENSMUST00000128733.1	-36919	ENSMUSG00000059291	Rpl11	ribosomal protein L11
chr5	30728953	30729114	32	*	Intron (ENSMUST00000114729.7/65254, intron 1 of 12)	30711901	30748014	36114	1	65254	ENSMUST00000101442.3	17052	ENSMUSG00000029168	Dpysl5	dihydropyrimidinase-like 5
chr5	30931072	30931233	33	*	Promoter (<=1kb)	30930614	30931245	632	1	16548	ENSMUST00000200978.1	458	ENSMUSG00000029162	Khk	ketohexokinase
chr6	101429709	101429870	29	*	Distal Intergenic	101149609	101377897	228289	2	55983	ENSMUST00000075994.10	-51812	ENSMUSG00000035357	Pdzrn3	PDZ domain containing RING finger 3
chr7	17015805	17015966	33	*	Promoter (<=1kb)	17007153	17015470	8318	2	19060	ENSMUST00000124573.7	-335	ENSMUSG00000003099	Ppp5c	protein phosphatase 5, catalytic subunit
chr7	30009408	30009569	28	*	Intron (ENSMUST00000148442.7/243905, intron 6 of 9)	29987773	30023647	35875	1	243905	ENSMUST00000177931.1	21635	ENSMUSG00000074221	Zfp568	zinc finger protein 568
chr7	80833153	80833314	29	*	Distal Intergenic	80768359	80825974	57616	2	29875	ENSMUST00000205304.1	-7179	ENSMUSG00000030536	Iqgap1	IQ motif containing GTPase activating protein 1
chr7	112213251	112213412	26	*	Distal Intergenic	112225856	112355194	129339	1	320878	ENSMUST00000050149.11	-12444	ENSMUSG00000038244	Mical2	microtubule associated monooxygenase, calponin and LIM domain containing 2
chr7	113728116	113728277	26	*	Distal Intergenic	113765998	114043370	277373	1	233744	ENSMUST00000046687.15	-37721	ENSMUSG00000038156	Spon1	spondin 1, (f-spondin) extracellular matrix protein
chr8	106469678	106469839	22	*	Distal Intergenic	106510891	106557297	46407	1	12560	ENSMUST00000080797.7	-41052	ENSMUSG00000061048	Cdh3	cadherin 3
chr8	122651609	122651770	32	*	Intron (ENSMUST00000127664.1/108148, intron 1 of 15)	122639018	122646466	7449	2	12398	ENSMUST00000142535.7	-5143	ENSMUSG00000006362	Cbfa2t3	CBFA2/RUNX1 translocation partner 3
chr9	123592229	123592390	32	*	3' UTR	123586488	123590876	4389	1	83493	ENSMUST00000215004.1	5741	ENSMUSG00000025240	Sacm1l	SAC1 suppressor of actin mutations 1-like (yeast)
chr11	36020945	36021106	33	*	Intron (ENSMUST00000102801.7/23964, intron 29 of 30)	35838400	35980527	142128	2	211652	ENSMUST00000018993.6	-40418	ENSMUSG00000018849	Wwc1	WW, C2 and coiled-coil domain containing 1
chr11	50076870	50077031	34	*	Intron (ENSMUST00000054684.13/59044, intron 3 of 7)	50069702	50069799	98	1	723845	ENSMUST00000083483.1	7168	ENSMUSG00000065417	Mir340	microRNA 340
chr11	67079870	67080031	33	*	Promoter (1-2kb)	67078300	67102291	23992	1	17883	ENSMUST00000165221.1	1570	ENSMUSG00000020908	Myh3	myosin, heavy polypeptide 3, skeletal muscle, embryonic
chr12	17113936	17114097	30	*	Distal Intergenic	17172100	17176888	4789	2	382571	ENSMUST00000170580.2	62791	ENSMUSG00000051726	Kcnf1	potassium voltage-gated channel, subfamily F, member 1
chr12	79011111	79011272	34	*	Distal Intergenic	78961795	79007627	45833	2	268567	ENSMUST00000174697.1	-3484	ENSMUSG00000046157	Tmem229b	transmembrane protein 229B
chr12	112400781	112400942	34	*	Intron (ENSMUST00000223323.1/ENSMUST00000223323.1, intron 1 of 2)	112411023	112423198	12176	2	100504733	ENSMUST00000221848.1	22256	ENSMUSG00000047828	A730018C14Rik	RIKEN cDNA A730018C14 gene
chr13	54396641	54396802	35	*	Distal Intergenic	54371349	54383917	12569	1	12890	ENSMUST00000026985.8	25292	ENSMUSG00000025867	Cplx2	complexin 2
chr13	62967948	62968109	27	*	Intron (ENSMUST00000222181.1/72061, intron 1 of 1)	62964893	63015575	50683	1	72061	ENSMUST00000222181.1	3055	ENSMUSG00000021458	Aopep	aminopeptidase O
chr14	25624329	25624490	28	*	Intron (ENSMUST00000162645.7/328365, intron 6 of 23)	25607838	25645735	37898	1	328365	ENSMUST00000160229.1	16491	ENSMUSG00000007817	Zmiz1	zinc finger, MIZ-type containing 1
chr15	36999684	36999845	32	*	Promoter (2-3kb)	37000628	37002035	1408	2	68036	ENSMUST00000226257.1	2190	ENSMUSG00000062397	Zfp706	zinc finger protein 706
chr15	54534325	54534486	27	*	Distal Intergenic	54571192	54602847	31656	1	105853	ENSMUST00000025356.3	-36706	ENSMUSG00000024479	Mal2	mal, T cell differentiation protein 2
chr16	21238554	21238715	36	*	Intron (ENSMUST00000231454.1/ENSMUST00000231454.1, intron 1 of 2)	21221686	21222687	1002	1	13845	ENSMUST00000160053.1	16868	ENSMUSG00000005958	Ephb3	Eph receptor B3
chr16	91067214	91067375	34	*	Promoter (1-2kb)	91053935	91069145	15211	2	74387	ENSMUST00000035689.7	1770	ENSMUSG00000039851	4932438H23Rik	RIKEN cDNA 4932438H23 gene
chr17	47462702	47462863	32	*	Intron (ENSMUST00000037701.12/224833, intron 2 of 4)	47413628	47437376	23749	2	75462	ENSMUST00000160678.1	-25326	ENSMUSG00000047150	1700001C19Rik	RIKEN cDNA 1700001C19 gene
chr17	64677721	64677882	30	*	Intron (ENSMUST00000086723.9/17158, intron 10 of 21)	64713420	64714802	1383	1	17158	ENSMUST00000169239.1	-35538	ENSMUSG00000024085	Man2a1	mannosidase 2, alpha 1
chr17	90879474	90879635	26	*	Intron (ENSMUST00000072671.13/18189, intron 4 of 20)	90861169	90867102	5934	1	78800	ENSMUST00000162121.1	18305	ENSMUSG00000090160	4930480K15Rik	RIKEN cDNA 4930480K15 gene
chr18	50027372	50027533	30	*	Intron (ENSMUST00000148989.2/106869, intron 1 of 1)	50031028	50046427	15400	1	106869	ENSMUST00000124175.1	-3495	ENSMUSG00000062210	Tnfaip8	tumor necrosis factor, alpha-induced protein 8
chr19	3622152	3622313	28	*	3' UTR	3584836	3615792	30957	2	16973	ENSMUST00000177294.1	-6360	ENSMUSG00000024913	Lrp5	low density lipoprotein receptor-related protein 5
chr3	92011427	92011588	25	*	Promoter (2-3kb)	92014583	92031582	17000	1	242100	ENSMUST00000047660.4	-2995	ENSMUSG00000042244	Pglyrp3	peptidoglycan recognition protein 3
chr3	101818669	101818830	37	*	Exon (ENSMUST00000061831.10/242125, exon 6 of 7)	101813076	101836223	23148	2	242125	ENSMUST00000061831.10	17393	ENSMUSG00000044313	Mab21l3	mab-21-like 3
chr4	15213209	15213370	28	*	Distal Intergenic	15265831	15286753	20923	1	100201	ENSMUST00000062684.8	-52461	ENSMUSG00000043252	Tmem64	transmembrane protein 64
chr4	107221591	107221752	29	*	Distal Intergenic	107209180	107218060	8881	1	546840	ENSMUST00000094916.4	12411	ENSMUSG00000070877	Ldlrad1	low density lipoprotein receptor class A domain containing 1
chr4	129577154	129577315	31	*	Promoter (<=1kb)	129576815	129577457	643	2	230766	ENSMUST00000142699.1	142	ENSMUSG00000050493	Fam167b	family with sequence similarity 167, member B
chr4	153930001	153930162	31	*	Distal Intergenic	153947633	153950503	2871	2	407793	ENSMUST00000141582.1	20341	NA	BC039966	cDNA sequence BC039966
chr6	70740659	70740820	26	*	Distal Intergenic	70766273	70773692	7420	2	19895	ENSMUST00000124633.1	32872	ENSMUSG00000053604	Rpia	ribose 5-phosphate isomerase A
chr7	37433291	37433452	30	*	Intron (ENSMUST00000206763.2/243937, intron 3 of 3)	37318024	37568390	250367	2	243937	ENSMUST00000206763.2	134938	ENSMUSG00000043456	Zfp536	zinc finger protein 536
chr7	110639645	110639806	26	*	Distal Intergenic	110628028	110628551	524	1	11535	ENSMUST00000185766.1	11617	ENSMUSG00000030790	Adm	adrenomedullin
chr7	142341535	142341696	26	*	Intron (ENSMUST00000059223.14/320802, intron 3 of 3)	142325837	142338022	12186	2	320802	ENSMUST00000131791.1	-3513	ENSMUSG00000045777	Ifitm10	interferon induced transmembrane protein 10
chr8	88566232	88566393	32	*	Intron (ENSMUST00000034086.12/93960, intron 3 of 9)	88582805	88592337	9533	1	93960	ENSMUST00000211113.1	-16412	ENSMUSG00000031661	Nkd1	naked cuticle 1
chr8	120501110	120501271	30	*	Intron (ENSMUST00000127664.1/108148, intron 1 of 15)	120488447	120581390	92944	1	382034	ENSMUST00000034279.15	12663	ENSMUSG00000031822	Gse1	genetic suppressor element 1, coiled-coil protein
chr10	41587073	41587234	25	*	Promoter (<=1kb)	41580225	41587753	7529	2	75973	ENSMUST00000160751.2	519	ENSMUSG00000075225	Ccdc162	coiled-coil domain containing 162
chr11	20585938	20586099	31	*	Intron (ENSMUST00000145328.1/58172, intron 1 of 2)	20543334	20653021	109688	1	58172	ENSMUST00000093292.10	42604	ENSMUSG00000049800	Sertad2	SERTA domain containing 2
chr12	12810248	12810409	26	*	Distal Intergenic	12936096	12940616	4521	2	18109	ENSMUST00000130990.1	130207	ENSMUSG00000037169	Mycn	v-myc avian myelocytomatosis viral related oncogene, neuroblastoma derived
chr12	44344250	44344411	28	*	Intron (ENSMUST00000218940.1/319504, intron 1 of 1)	44329250	44537346	208097	1	319504	ENSMUST00000217907.1	15000	ENSMUSG00000020598	Nrcam	neuronal cell adhesion molecule
chr12	64902698	64902859	30	*	Distal Intergenic	64917906	64924591	6686	1	217648	ENSMUST00000058135.5	-15047	ENSMUSG00000047227	Gm527	predicted gene 527
chr12	86413996	86414157	29	*	Intron (ENSMUST00000116402.9/26380, intron 1 of 6)	86421644	86515522	93879	1	26380	ENSMUST00000110203.7	-7487	ENSMUSG00000021255	Esrrb	estrogen related receptor, beta
chr13	28959736	28959897	30	*	Distal Intergenic	28948919	28953713	4795	2	20677	ENSMUST00000067230.5	-6023	ENSMUSG00000076431	Sox4	SRY (sex determining region Y)-box 4
chr13	51918994	51919155	31	*	Distal Intergenic	51846744	51848224	1481	1	23882	ENSMUST00000132480.1	72250	ENSMUSG00000021453	Gadd45g	growth arrest and DNA-damage-inducible 45 gamma
chr13	60682577	60682738	27	*	Intron (ENSMUST00000226059.1/69635, intron 2 of 26)	60696413	60721777	25365	1	69635	ENSMUST00000224789.1	-13675	ENSMUSG00000021559	Dapk1	death associated protein kinase 1
chr13	112365875	112366036	27	*	Intron (ENSMUST00000165593.8/77318, intron 9 of 11)	112318454	112339876	21423	1	77318	ENSMUST00000223871.1	47421	ENSMUSG00000049985	Ankrd55	ankyrin repeat domain 55
chr14	77603366	77603527	35	*	Intron (ENSMUST00000022589.8/239188, intron 11 of 18)	77572856	77579274	6419	1	239188	ENSMUST00000228845.1	30510	ENSMUSG00000022012	Enox1	ecto-NOX disulfide-thiol exchanger 1
chr15	84832765	84832926	35	*	Intron (ENSMUST00000016768.11/271305, intron 2 of 12)	84785381	84855110	69730	2	271305	ENSMUST00000016768.11	22184	ENSMUSG00000016624	Phf21b	PHD finger protein 21B
chr15	91709745	91709906	28	*	Intron (ENSMUST00000060642.6/66725, intron 13 of 50)	91738948	91789110	50163	1	66725	ENSMUST00000140734.7	-29042	ENSMUSG00000036273	Lrrk2	leucine-rich repeat kinase 2
chr16	35051237	35051398	33	*	Promoter (2-3kb)	35048615	35102031	53417	1	70757	ENSMUST00000231556.1	2622	ENSMUSG00000035376	Hacd2	3-hydroxyacyl-CoA dehydratase 2
chr17	29712756	29712917	30	*	Intron (ENSMUST00000137079.8/68597, intron 1 of 3)	29699999	29716963	16965	2	68597	ENSMUST00000131807.7	4046	ENSMUSG00000024018	Ccdc167	coiled-coil domain containing 167
chr17	48776551	48776712	27	*	Distal Intergenic	48932379	49097588	165210	1	70530	ENSMUST00000046254.2	-155667	ENSMUSG00000040490	Lrfn2	leucine rich repeat and fibronectin type III domain containing 2
chr18	49193029	49193190	25	*	Distal Intergenic	49523289	49524440	1152	1	67321	ENSMUST00000190201.1	-330099	ENSMUSG00000100297	1700044K03Rik	RIKEN cDNA 1700044K03 gene
chr18	60606198	60606359	27	*	Exon (ENSMUST00000137894.1/ENSMUST00000137894.1, exon 4 of 4)	60600207	60610105	9899	2	104027	ENSMUST00000115318.3	3746	ENSMUSG00000043079	Synpo	synaptopodin
chr18	76657849	76658010	29	*	Distal Intergenic	76856405	76900342	43938	1	664805	ENSMUST00000166956.1	-198395	ENSMUSG00000091519	Skor2	SKI family transcriptional corepressor 2
chr18	83827035	83827196	29	*	Intron (ENSMUST00000237374.1/ENSMUST00000237374.1, intron 1 of 3)	84015818	84085075	69258	2	110796	ENSMUST00000235188.1	257879	ENSMUSG00000046982	Tshz1	teashirt zinc finger family member 1
chr19	3451770	3451931	30	*	Downstream (2-3kb)	3456734	3471005	14272	2	52036	ENSMUST00000225475.1	19074	ENSMUSG00000024908	Ppp6r3	protein phosphatase 6, regulatory subunit 3
chr19	9066346	9066507	28	*	Intron (ENSMUST00000237912.1/66395, intron 5 of 6)	9083636	9087958	4323	2	22287	ENSMUST00000025554.2	21451	ENSMUSG00000024653	Scgb1a1	secretoglobin, family 1A, member 1 (uteroglobin)
chr19	40499257	40499418	29	*	Intron (ENSMUST00000226047.1/20411, intron 1 of 23)	40365150	40487746	122597	2	20411	ENSMUST00000224233.1	-11511	ENSMUSG00000025006	Sorbs1	sorbin and SH3 domain containing 1
chr1	77219629	77219790	34	*	Distal Intergenic	77373613	77377607	3995	2	13838	ENSMUST00000187346.1	157817	ENSMUSG00000026235	Epha4	Eph receptor A4
chr2	5805325	5805486	28	*	Promoter (<=1kb)	5798361	5804372	6012	2	98828	ENSMUST00000124662.1	-953	ENSMUSG00000039128	Cdc123	cell division cycle 123
chr2	26460017	26460178	28	*	Promoter (2-3kb)	26462218	26462747	530	2	18128	ENSMUST00000132941.1	2569	ENSMUSG00000026923	Notch1	notch 1
chr2	92948008	92948169	29	*	Intron (ENSMUST00000028648.2/80976, intron 4 of 5)	92915098	92956058	40961	1	80976	ENSMUST00000028648.2	32910	ENSMUSG00000027220	Syt13	synaptotagmin XIII
chr2	147945486	147945647	27	*	Intron (ENSMUST00000129082.1/ENSMUST00000129082.1, intron 6 of 6)	148044240	148045464	1225	2	15376	ENSMUST00000146242.1	99817	ENSMUSG00000037025	Foxa2	forkhead box A2
chr2	174442603	174442764	31	*	Distal Intergenic	174427493	174439039	11547	2	64138	ENSMUST00000016400.8	-3564	ENSMUSG00000016256	Ctsz	cathepsin Z
chr3	25744928	25745089	30	*	Intron (ENSMUST00000193603.5/192167, intron 5 of 7)	25431811	26133734	701924	2	192167	ENSMUST00000075054.9	388645	ENSMUSG00000063887	Nlgn1	neuroligin 1
chr4	119921795	119921956	27	*	Intron (ENSMUST00000143837.1/16656, intron 1 of 1)	119814495	120138045	323551	1	16656	ENSMUST00000106307.8	107300	ENSMUSG00000028634	Hivep3	human immunodeficiency virus type I enhancer binding protein 3
chr4	148926489	148926650	33	*	Intron (ENSMUST00000094464.9/69743, intron 4 of 15)	148933114	148940511	7398	1	69743	ENSMUST00000139806.1	-6464	ENSMUSG00000028977	Casz1	castor zinc finger 1
chr4	152497128	152497289	29	*	Intron (ENSMUST00000142027.7/260305, intron 3 of 28)	152502914	152518257	15344	1	260305	ENSMUST00000123635.1	-5625	ENSMUSG00000039577	Nphp4	nephronophthisis 4 (juvenile) homolog (human)
chr5	14039280	14039441	30	*	Intron (ENSMUST00000130116.1/20349, intron 1 of 15)	14025276	14256689	231414	1	20349	ENSMUST00000073957.7	14004	ENSMUSG00000063531	Sema3e	sema domain, immunoglobulin domain (Ig), short basic domain, secreted, (semaphorin) 3E
chr5	113295890	113296051	28	*	Intron (ENSMUST00000048112.12/52850, intron 2 of 24)	113279610	113282892	3283	2	52850	ENSMUST00000138266.1	-12998	ENSMUSG00000042216	Sgsm1	small G protein signaling modulator 1
chr6	54277825	54277986	25	*	Intron (ENSMUST00000046856.13/69993, intron 7 of 12)	54272908	54300244	27337	1	69993	ENSMUST00000204921.2	4917	ENSMUSG00000004633	Chn2	chimerin 2
chr7	34990708	34990869	27	*	Intron (ENSMUST00000075068.13/18624, intron 9 of 14)	34969510	34980794	11285	1	18624	ENSMUST00000162509.1	21198	ENSMUSG00000063931	Pepd	peptidase D
chr7	45616382	45616543	29	*	Promoter (<=1kb)	45617289	45618633	1345	1	14343	ENSMUST00000210150.1	-746	ENSMUSG00000008461	Fut1	fucosyltransferase 1
chr7	45617087	45617248	26	*	Promoter (<=1kb)	45617289	45618633	1345	1	14343	ENSMUST00000210150.1	-41	ENSMUSG00000008461	Fut1	fucosyltransferase 1
chr7	139791459	139791620	26	*	Distal Intergenic	139779018	139779126	109	1	102465215	ENSMUST00000184499.1	12441	ENSMUSG00000098619	Mir6401	microRNA 6401
chr8	11284206	11284367	30	*	Intron (ENSMUST00000033898.9/12826, intron 1 of 51)	11244363	11279656	35294	2	12826	ENSMUST00000208095.1	-4550	ENSMUSG00000031502	Col4a1	collagen, type IV, alpha 1
chr8	122271522	122271683	31	*	3' UTR	122282141	122337251	55111	1	22761	ENSMUST00000054052.14	-10458	ENSMUSG00000049577	Zfpm1	zinc finger protein, multitype 1
chr8	124262209	124262370	30	*	Intron (ENSMUST00000127664.1/108148, intron 1 of 15)	124231508	124334310	102803	1	108148	ENSMUST00000142578.7	30701	ENSMUSG00000089704	Galnt2	polypeptide N-acetylgalactosaminyltransferase 2
chr9	8035667	8035828	29	*	Intron (ENSMUST00000065291.1/234912, intron 3 of 6)	8022314	8042813	20500	2	234912	ENSMUST00000215478.1	6985	ENSMUSG00000053070	Cfap300	cilia and flagella associated protein 300
chr9	21729476	21729637	26	*	Intron (ENSMUST00000034713.8/16835, intron 1 of 17)	21723641	21738532	14892	1	16835	ENSMUST00000214359.1	5835	ENSMUSG00000032193	Ldlr	low density lipoprotein receptor
chr9	44087002	44087163	31	*	Promoter (<=1kb)	44087190	44092500	5311	1	53376	ENSMUST00000175816.1	-27	ENSMUSG00000032010	Usp2	ubiquitin specific peptidase 2
chr10	13641852	13642013	28	*	Distal Intergenic	13523842	13553142	29301	2	56535	ENSMUST00000170376.7	-88710	ENSMUSG00000019809	Pex3	peroxisomal biogenesis factor 3
chr10	41480033	41480194	31	*	Promoter (<=1kb)	41479988	41481158	1171	1	171580	ENSMUST00000125730.1	45	ENSMUSG00000019823	Mical1	microtubule associated monooxygenase, calponin and LIM domain containing 1
chr11	33952177	33952338	23	*	Intron (ENSMUST00000238903.1/70357, intron 1 of 7)	33963013	33973641	10629	1	16533	ENSMUST00000020362.2	-10675	ENSMUSG00000020155	Kcnmb1	potassium large conductance calcium-activated channel, subfamily M, beta member 1
chr11	98446874	98447035	32	*	Promoter (<=1kb)	98447048	98455373	8326	1	14786	ENSMUST00000127914.7	-13	ENSMUSG00000019312	Grb7	growth factor receptor bound protein 7
chr13	49094723	49094884	31	*	Intron (ENSMUST00000162581.7/75607, intron 5 of 27)	49037620	49078063	40444	2	75607	ENSMUST00000160087.7	-16660	ENSMUSG00000037989	Wnk2	WNK lysine deficient protein kinase 2
chr14	28885086	28885247	25	*	Distal Intergenic	28908052	28969413	61362	2	12294	ENSMUST00000225668.1	84166	ENSMUSG00000021991	Cacna2d3	calcium channel, voltage-dependent, alpha2/delta subunit 3
chr14	60815022	60815183	32	*	Intron (ENSMUST00000063562.8/70478, intron 10 of 18)	60784638	60864738	80101	1	70478	ENSMUST00000223709.1	30384	ENSMUSG00000021993	Mipep	mitochondrial intermediate peptidase
chr15	10393216	10393377	29	*	Intron (ENSMUST00000110542.7/268782, intron 10 of 13)	10358579	10409738	51160	1	268782	ENSMUST00000022858.7	34637	ENSMUSG00000089678	Agxt2	alanine-glyoxylate aminotransferase 2
chr15	54966138	54966299	29	*	Distal Intergenic	54952948	54964642	11695	1	102638507	ENSMUST00000181704.1	13190	NA	Gm26684	predicted gene, 26684
chr15	80009974	80010135	26	*	Intron (ENSMUST00000000500.7/18591, intron 1 of 6)	80000329	80013203	12875	2	18591	ENSMUST00000229912.1	3068	ENSMUSG00000000489	Pdgfb	platelet derived growth factor, B polypeptide
chr15	85017045	85017206	27	*	Promoter (<=1kb)	85017141	85022547	5407	1	22270	ENSMUST00000023070.6	0	ENSMUSG00000022435	Upk3a	uroplakin 3A
chr17	9751912	9752073	32	*	Intron (ENSMUST00000233804.1/71092, intron 3 of 3)	9750751	9775866	25116	2	71092	ENSMUST00000233804.1	23793	ENSMUSG00000117264	4930452A19Rik	RIKEN cDNA 4930452A19 gene
chr17	24740230	24740391	29	*	Intron (ENSMUST00000115262.7/27361, intron 3 of 4)	24736682	24742771	6090	1	27361	ENSMUST00000101800.5	3548	ENSMUSG00000075705	Msrb1	methionine sulfoxide reductase B1
chr17	25759960	25760121	25	*	Distal Intergenic	25748615	25754378	5764	2	56047	ENSMUST00000237359.1	-5582	ENSMUSG00000063011	Msln	mesothelin
chr18	16419149	16419310	26	*	Distal Intergenic	16589023	16670069	81047	2	12558	ENSMUST00000115850.1	250759	ENSMUSG00000024304	Cdh2	cadherin 2
chr1	9628512	9628673	28	*	Promoter (2-3kb)	9560832	9631092	70261	2	72481	ENSMUST00000115480.7	2419	ENSMUSG00000079671	2610203C22Rik	RIKEN cDNA 2610203C22 gene
chr1	20058429	20058590	28	*	Exon (ENSMUST00000088448.11/241035, exon 67 of 67)	20356452	20392300	35849	1	75028	ENSMUST00000161509.2	-297862	ENSMUSG00000089914	4930486I03Rik	RIKEN cDNA 4930486I03 gene
chr1	134697604	134697765	25	*	Intron (ENSMUST00000187725.6/20980, intron 1 of 2)	134709300	134753149	43850	1	20980	ENSMUST00000121990.1	-11535	ENSMUSG00000026452	Syt2	synaptotagmin II
chr1	182509204	182509365	31	*	Intron (ENSMUST00000068505.9/12334, intron 2 of 20)	182467260	182517524	50265	2	12334	ENSMUST00000068505.9	8159	ENSMUSG00000026509	Capn2	calpain 2
chr2	25243963	25244124	29	*	Promoter (1-2kb)	25242929	25244261	1333	1	68846	ENSMUST00000114355.1	1034	ENSMUSG00000044628	Rnf208	ring finger protein 208
chr2	93454981	93455142	28	*	Promoter (2-3kb)	93452821	93466400	13580	1	100038525	ENSMUST00000163052.1	2160	ENSMUSG00000075025	Gm10804	predicted gene 10804
chr2	104329119	104329280	27	*	Intron (ENSMUST00000089726.9/241589, intron 1 of 20)	104207666	104257984	50319	2	241589	ENSMUST00000149165.1	-71135	ENSMUSG00000068373	D430041D05Rik	RIKEN cDNA D430041D05 gene
chr2	116368892	116369053	28	*	Distal Intergenic	116075165	116076096	932	2	69974	ENSMUST00000195368.1	-292796	NA	2810405F15Rik	RIKEN cDNA 2810405F15 gene
chr2	131190727	131190888	26	*	Promoter (<=1kb)	131191350	131192102	753	1	12531	ENSMUST00000132727.1	-462	ENSMUSG00000027330	Cdc25b	cell division cycle 25B
chr3	84269780	84269941	27	*	Promoter (<=1kb)	84163722	84270791	107070	2	80890	ENSMUST00000054990.10	850	ENSMUSG00000027993	Trim2	tripartite motif-containing 2
chr4	136817830	136817991	29	*	Intron (ENSMUST00000105845.8/13844, intron 1 of 15)	136654646	136835843	181198	2	13844	ENSMUST00000105846.8	17852	ENSMUSG00000028664	Ephb2	Eph receptor B2
chr4	149374802	149374963	27	*	Intron (ENSMUST00000103212.9/63958, intron 6 of 26)	149387081	149387662	582	2	63958	ENSMUST00000138027.1	12699	ENSMUSG00000028960	Ube4b	ubiquitination factor E4B
chr5	28070278	28070439	24	*	Promoter (<=1kb)	28071363	28078662	7300	1	231070	ENSMUST00000059155.10	-924	ENSMUSG00000045294	Insig1	insulin induced gene 1
chr5	112598025	112598186	29	*	Distal Intergenic	112583018	112589996	6979	2	67325	ENSMUST00000182949.1	-8029	ENSMUSG00000097962	1700034G24Rik	RIKEN cDNA 1700034G24 gene
chr5	140597004	140597165	29	*	Distal Intergenic	140607320	140615545	8226	1	16848	ENSMUST00000031555.2	-10155	ENSMUSG00000029570	Lfng	LFNG O-fucosylpeptide 3-beta-N-acetylglucosaminyltransferase
chr6	31158857	31159018	30	*	Intron (ENSMUST00000229711.1/232685, intron 1 of 3)	31086538	31166516	79979	2	232685	ENSMUST00000229711.1	7498	ENSMUSG00000044471	Lncpint	long non-protein coding RNA, Trp53 induced transcript
chr6	118066569	118066730	27	*	Promoter (<=1kb)	118066419	118090571	24153	1	70727	ENSMUST00000203482.1	150	ENSMUSG00000030134	Rasgef1a	RasGEF domain family, member 1A
chr6	118654580	118654741	27	*	Intron (ENSMUST00000186889.6/12288, intron 26 of 46)	118614026	118627946	13921	2	12288	ENSMUST00000187849.1	-26634	ENSMUSG00000051331	Cacna1c	calcium channel, voltage-dependent, L type, alpha 1C subunit
chr7	127084889	127085050	24	*	Promoter (2-3kb)	127050476	127087328	36853	2	69036	ENSMUST00000205559.1	2278	ENSMUSG00000049350	Zg16	zymogen granule protein 16
chr8	11969446	11969607	32	*	Intron (ENSMUST00000209977.1/ENSMUST00000209977.1, intron 1 of 2)	11842061	11855757	13697	1	75528	ENSMUST00000132536.1	127385	ENSMUSG00000031512	Tex29	testis expressed 29
chr8	45999197	45999358	28	*	Promoter (<=1kb)	45999303	46027655	28353	1	67620	ENSMUST00000110380.7	0	ENSMUSG00000031637	Lrp2bp	Lrp2 binding protein
chr8	77227837	77227998	22	*	Intron (ENSMUST00000109913.8/110784, intron 8 of 8)	77128013	77185872	57860	1	110784	ENSMUST00000126697.1	99824	ENSMUSG00000031618	Nr3c2	nuclear receptor subfamily 3, group C, member 2
chr8	106003499	106003660	21	*	Intron (ENSMUST00000142898.1/66369, intron 2 of 2)	105984945	105996423	11479	2	319446	ENSMUST00000081998.12	-7076	ENSMUSG00000053687	Dpep2	dipeptidase 2
chr8	124057283	124057444	32	*	Intron (ENSMUST00000127664.1/108148, intron 1 of 15)	124023394	124048505	25112	1	382038	ENSMUST00000034457.8	33889	ENSMUSG00000031976	Urb2	URB2 ribosome biogenesis 2 homolog (S. cerevisiae)
chr9	43490051	43490212	30	*	Distal Intergenic	43328995	43335315	6321	1	72169	ENSMUST00000217067.1	161056	ENSMUSG00000032013	Trim29	tripartite motif-containing 29
chr9	45189295	45189456	29	*	Intron (ENSMUST00000171277.1/ENSMUST00000171277.1, intron 1 of 1)	45195766	45250020	54255	1	408059	ENSMUST00000171799.3	-6310	ENSMUSG00000091996	BC049352	cDNA sequence BC049352
chr9	58848711	58848872	30	*	Intron (ENSMUST00000034889.9/330953, intron 2 of 7)	58823412	58863175	39764	1	330953	ENSMUST00000034889.9	25299	ENSMUSG00000032338	Hcn4	hyperpolarization-activated, cyclic nucleotide-gated K+ 4
chr9	115605647	115605808	28	*	Distal Intergenic	115381819	115381939	121	1	100316675	ENSMUST00000116759.1	223828	ENSMUSG00000080409	Mir467h	microRNA 467h
chr9	121684891	121685052	27	*	Intron (ENSMUST00000078547.11/215474, intron 7 of 7)	121688198	121690473	2276	2	215474	ENSMUST00000132733.1	5421	ENSMUSG00000061536	Sec22c	SEC22 homolog C, vesicle trafficking protein
chr10	19990744	19990905	29	*	Intron (ENSMUST00000095806.9/26408, intron 1 of 29)	19951055	20023699	72645	1	26408	ENSMUST00000152533.1	39689	ENSMUSG00000071369	Map3k5	mitogen-activated protein kinase kinase kinase 5
chr11	75206434	75206595	23	*	Intron (ENSMUST00000102514.3/237847, intron 1 of 1)	75193783	75267769	73987	1	237847	ENSMUST00000102514.3	12651	ENSMUSG00000045287	Rtn4rl1	reticulon 4 receptor-like 1
chr11	117751435	117751596	33	*	Promoter (2-3kb)	117749231	117751308	2078	1	217351	ENSMUST00000141287.1	2204	ENSMUSG00000025571	Tnrc6c	trinucleotide repeat containing 6C
chr12	24843875	24844036	23	*	Intron (ENSMUST00000222198.1/67216, intron 1 of 4)	24831631	24960286	128656	1	67216	ENSMUST00000222994.1	12244	ENSMUSG00000020646	Mboat2	membrane bound O-acyltransferase domain containing 2
chr14	51987454	51987615	24	*	Promoter (1-2kb)	51986425	51988827	2403	2	100502764	ENSMUST00000181008.2	1212	ENSMUSG00000097633	Gm16617	predicted gene, 16617
chr15	84392993	84393154	26	*	Intron (ENSMUST00000080751.8/72301, intron 4 of 4)	84417253	84443697	26445	2	72301	ENSMUST00000186527.1	50543	ENSMUSG00000062760	Shisal1	shisa like 1
chr16	36627629	36627790	24	*	Intron (ENSMUST00000089620.10/12524, intron 2 of 7)	36620713	36642805	22093	2	12524	ENSMUST00000135280.1	15015	ENSMUSG00000022901	Cd86	CD86 antigen
chr17	65875675	65875836	28	*	Intron (ENSMUST00000024905.10/19765, intron 1 of 9)	65864692	65868051	3360	2	19765	ENSMUST00000233399.1	-7624	ENSMUSG00000024096	Ralbp1	ralA binding protein 1
chr18	3839765	3839926	24	*	Distal Intergenic	4165832	4182232	16401	1	67328	ENSMUST00000025076.9	-325906	ENSMUSG00000024233	Lyzl1	lysozyme-like 1
chr19	46518630	46518791	32	*	Distal Intergenic	46514660	46515257	598	1	93679	ENSMUST00000235934.1	3970	ENSMUSG00000025034	Trim8	tripartite motif-containing 8
chr1	91413279	91413440	29	*	Promoter (<=1kb)	91411483	91413222	1740	2	55927	ENSMUST00000126136.7	-57	ENSMUSG00000067071	Hes6	hairy and enhancer of split 6
chr2	26170950	26171111	28	*	Distal Intergenic	26136814	26140521	3708	2	109299	ENSMUST00000133808.1	-30429	ENSMUSG00000087679	Tmem250-ps	transmembrane protein 250, pseudogene
chr2	72599685	72599846	28	*	Distal Intergenic	72703510	72729468	25959	1	74541	ENSMUST00000124829.1	-103664	ENSMUSG00000085252	8430437L04Rik	RIKEN cDNA 8430437L04 gene
chr2	79031031	79031192	29	*	Intron (ENSMUST00000193021.1/ENSMUST00000193021.1, intron 2 of 4)	78918393	78920052	1660	1	22193	ENSMUST00000153266.1	112638	ENSMUSG00000027011	Ube2e3	ubiquitin-conjugating enzyme E2E 3
chr2	103302866	103303027	28	*	Promoter (<=1kb)	103276797	103302920	26124	2	13661	ENSMUST00000151265.1	0	ENSMUSG00000012350	Ehf	ets homologous factor
chr3	31841399	31841560	22	*	Distal Intergenic	31902507	32199765	297259	1	72413	ENSMUST00000119310.7	-60947	ENSMUSG00000037610	Kcnmb2	potassium large conductance calcium-activated channel, subfamily M, beta member 2
chr3	105893294	105893455	23	*	Intron (ENSMUST00000164730.1/69296, intron 1 of 1)	105904421	105908926	4506	1	11542	ENSMUST00000000574.2	-10966	ENSMUSG00000000562	Adora3	adenosine A3 receptor
chr3	107113268	107113429	27	*	3' UTR	107102682	107105971	3290	1	16490	ENSMUST00000196403.1	10586	ENSMUSG00000040724	Kcna2	potassium voltage-gated channel, shaker-related subfamily, member 2
chr4	55057643	55057804	30	*	Intron (ENSMUST00000098070.9/242466, intron 9 of 12)	55011480	55081330	69851	1	242466	ENSMUST00000079605.4	46163	ENSMUSG00000060206	Zfp462	zinc finger protein 462
chr4	62262431	62262592	30	*	Promoter (<=1kb)	62262562	62297355	34794	1	20530	ENSMUST00000107468.7	0	ENSMUSG00000066152	Slc31a2	solute carrier family 31, member 2
chr4	62646851	62647012	30	*	Intron (ENSMUST00000065870.13/50780, intron 18 of 19)	62652570	62659840	7271	1	50780	ENSMUST00000127254.1	-5558	ENSMUSG00000059810	Rgs3	regulator of G-protein signaling 3
chr4	131205914	131206075	27	*	Distal Intergenic	131000832	131010474	9643	2	77835	ENSMUST00000153810.1	-195440	ENSMUSG00000086262	A930031H19Rik	RIKEN cDNA A930031H19 gene
chr4	140779889	140780050	30	*	Distal Intergenic	140745865	140774236	28372	2	18602	ENSMUST00000026381.6	-5653	ENSMUSG00000025330	Padi4	peptidyl arginine deiminase, type IV
chr4	151325649	151325810	26	*	Intron (ENSMUST00000169423.8/100072, intron 5 of 24)	151086039	151139584	53546	2	100072	ENSMUST00000143434.1	-186065	ENSMUSG00000014592	Camta1	calmodulin binding transcription activator 1
chr5	122295357	122295518	26	*	Promoter (<=1kb)	122295772	122322340	26569	1	320717	ENSMUST00000119015.1	-254	ENSMUSG00000038582	Pptc7	PTC7 protein phosphatase homolog
chr5	124199445	124199606	30	*	Intron (ENSMUST00000162577.1/ENSMUST00000162577.1, intron 2 of 2)	124132805	124189747	56943	2	19679	ENSMUST00000159677.7	-9698	ENSMUSG00000029406	Pitpnm2	phosphatidylinositol transfer protein, membrane-associated 2
chr5	137696260	137696421	32	*	Distal Intergenic	137653875	137684726	30852	2	231801	ENSMUST00000151839.1	-11534	ENSMUSG00000029722	Agfg2	ArfGAP with FG repeats 2
chr6	70356392	70356553	30	*	Exon (ENSMUST00000103390.2/ENSMUST00000103390.2, exon 2 of 2)	70766273	70773692	7420	2	19895	ENSMUST00000124633.1	417139	ENSMUSG00000053604	Rpia	ribose 5-phosphate isomerase A
chr6	90713692	90713853	26	*	Promoter (2-3kb)	90656088	90716529	60442	2	232227	ENSMUST00000101153.9	2676	ENSMUSG00000034312	Iqsec1	IQ motif and Sec7 domain 1
chr6	97385043	97385204	30	*	Intron (ENSMUST00000113355.8/232288, intron 6 of 23)	97395789	97396704	916	2	232288	ENSMUST00000126899.1	11500	ENSMUSG00000030064	Frmd4b	FERM domain containing 4B
chr7	44472971	44473132	35	*	Promoter (<=1kb)	44473538	44486138	12601	1	71368	ENSMUST00000235440.1	-406	ENSMUSG00000108322	5430431A17Rik	RIKEN cDNA 5430431A17 gene
chr7	110973577	110973738	33	*	Intron (ENSMUST00000005751.12/17540, intron 1 of 20)	110923860	110982058	58199	2	17540	ENSMUST00000142368.7	8320	ENSMUSG00000005611	Mrvi1	MRV integration site 1
chr9	27331694	27331855	30	*	Exon (ENSMUST00000214357.1/235086, exon 16 of 20)	27326940	27334763	7824	1	235086	ENSMUST00000214187.1	4754	ENSMUSG00000034275	Igsf9b	immunoglobulin superfamily, member 9B
chr10	93759348	93759509	29	*	Distal Intergenic	93831555	93848538	16984	1	327799	ENSMUST00000095333.5	-72046	ENSMUSG00000020020	Usp44	ubiquitin specific peptidase 44
chr11	119024932	119025093	32	*	Promoter (1-2kb)	119023725	119028038	4314	1	12416	ENSMUST00000139746.1	1207	ENSMUSG00000025577	Cbx2	chromobox 2
chr12	103687069	103687230	25	*	Downstream (<1kb)	103688044	103694666	6623	2	68348	ENSMUST00000117053.7	7436	ENSMUSG00000021081	Serpina1f	serine (or cysteine) peptidase inhibitor, clade A, member 1F
chr13	32741305	32741466	22	*	Intron (ENSMUST00000057428.12/238564, intron 1 of 11)	32717575	32776413	58839	2	238564	ENSMUST00000230119.1	34947	ENSMUSG00000044951	Mylk4	myosin light chain kinase family, member 4
chr13	48745532	48745693	33	*	Distal Intergenic	48662998	48666507	3510	1	12022	ENSMUST00000021813.4	82534	ENSMUSG00000021381	Barx1	BarH-like homeobox 1
chr13	54440021	54440182	28	*	Distal Intergenic	54463682	54468788	5107	2	73666	ENSMUST00000151158.1	28606	ENSMUSG00000025872	Thoc3	THO complex 3
chr13	54794333	54794494	31	*	Promoter (<=1kb)	54795384	54796768	1385	1	74257	ENSMUST00000139574.1	-890	ENSMUSG00000025875	Tspan17	tetraspanin 17
chr13	70685302	70685463	30	*	Distal Intergenic	70606756	70637634	30879	2	218333	ENSMUST00000222568.1	-47668	ENSMUSG00000034525	Ice1	interactor of little elongation complex ELL subunit 1
chr13	70751312	70751473	23	*	Intron (ENSMUST00000080145.12/271127, intron 18 of 22)	70727810	70841775	113966	2	271127	ENSMUST00000123552.7	90302	ENSMUSG00000049538	Adamts16	a disintegrin-like and metallopeptidase (reprolysin type) with thrombospondin type 1 motif, 16
chr15	52207389	52207550	24	*	Distal Intergenic	52295553	52335798	40246	1	239436	ENSMUST00000037240.2	-88003	ENSMUSG00000022315	Slc30a8	solute carrier family 30 (zinc transporter), member 8
chr15	74398409	74398570	27	*	Distal Intergenic	74516195	74589464	73270	1	107831	ENSMUST00000042035.15	-117625	ENSMUSG00000034730	Adgrb1	adhesion G protein-coupled receptor B1
chr15	99234728	99234889	28	*	Intron (ENSMUST00000041415.4/16512, intron 10 of 14)	99237905	99238236	332	1	16512	ENSMUST00000230973.1	-3016	ENSMUSG00000037579	Kcnh3	potassium voltage-gated channel, subfamily H (eag-related), member 3
chr16	18347947	18348108	26	*	Promoter (<=1kb)	18310888	18348103	37216	2	27883	ENSMUST00000125287.8	0	ENSMUSG00000013539	Tango2	transport and golgi organization 2
chr16	36532130	36532291	29	*	Intron (ENSMUST00000063597.13/12374, intron 1 of 6)	36494467	36561606	67140	2	12374	ENSMUST00000172826.1	29315	ENSMUSG00000051980	Casr	calcium-sensing receptor
chr17	29415909	29416070	33	*	Distal Intergenic	29376501	29378452	1952	1	26382	ENSMUST00000144616.1	39408	ENSMUSG00000024013	Fgd2	FYVE, RhoGEF and PH domain containing 2
chr17	52601373	52601534	29	*	Promoter (1-2kb)	52592981	52602660	9680	2	108168350	ENSMUST00000183438.1	1126	ENSMUSG00000098552	Gm27217	predicted gene 27217
chr1	34536995	34537156	26	*	Promoter (1-2kb)	34535648	34544313	8666	1	12627	ENSMUST00000027298.4	1347	ENSMUSG00000026124	Cfc1	cripto, FRL-1, cryptic family 1
chr1	165630019	165630180	25	*	Intron (ENSMUST00000068705.12/68481, intron 1 of 4)	165608438	165634086	25649	2	68481	ENSMUST00000193172.1	3906	ENSMUSG00000026566	Mpzl1	myelin protein zero-like 1
chr1	165911686	165911847	27	*	Promoter (1-2kb)	165875423	165913283	37861	2	18986	ENSMUST00000159212.8	1436	ENSMUSG00000026565	Pou2f1	POU domain, class 2, transcription factor 1
chr2	103225597	103225758	25	*	Distal Intergenic	103266708	103274251	7544	2	13661	ENSMUST00000137774.1	48493	ENSMUSG00000012350	Ehf	ets homologous factor
chr2	167109584	167109745	24	*	Intron (ENSMUST00000207917.1/16500, intron 1 of 1)	167065276	167065365	90	1	100217443	ENSMUST00000104510.1	44308	NA	Snord12	small nucleolar RNA, C/D box 12
chr3	53776788	53776949	22	*	Distal Intergenic	53857822	53863689	5868	2	67890	ENSMUST00000148338.7	86740	ENSMUSG00000027746	Ufm1	ubiquitin-fold modifier 1
chr3	68810487	68810648	24	*	Distal Intergenic	68761495	68762667	1173	1	102639225	ENSMUST00000191767.1	48992	ENSMUSG00000102936	Gm35584	predicted gene, 35584
chr4	19976556	19976717	31	*	Downstream (2-3kb)	19979445	19985388	5944	2	74988	ENSMUST00000125909.1	8671	NA	4930480G23Rik	RIKEN cDNA 4930480G23 gene
chr4	136177824	136177985	31	*	Promoter (2-3kb)	136180783	136186807	6025	1	242705	ENSMUST00000149750.1	-2798	ENSMUSG00000018983	E2f2	E2F transcription factor 2
chr4	140171310	140171471	28	*	Intron (ENSMUST00000039331.8/230868, intron 1 of 9)	140142873	140144633	1761	1	102636673	ENSMUST00000137283.1	28437	NA	Gm13029	predicted gene 13029
chr4	153530868	153531029	32	*	Distal Intergenic	153373221	153482811	109591	2	230959	ENSMUST00000105646.2	-48057	ENSMUSG00000039546	Ajap1	adherens junction associated protein 1
chr4	153949288	153949449	30	*	Promoter (1-2kb)	153947633	153950503	2871	2	407793	ENSMUST00000141582.1	1054	NA	BC039966	cDNA sequence BC039966
chr5	36777656	36777817	23	*	Distal Intergenic	36794867	36796772	1906	2	67568	ENSMUST00000068795.3	18955	ENSMUSG00000055302	Mrfap1	Morf4 family associated protein 1
chr5	107618261	107618422	25	*	Intron (ENSMUST00000112650.7/231571, intron 7 of 11)	107630250	107633850	3601	2	78443	ENSMUST00000149156.1	15428	ENSMUSG00000085900	A930041C12Rik	RIKEN cDNA A930041C12 gene
chr5	114419244	114419405	30	*	Intron (ENSMUST00000074002.11/117146, intron 27 of 27)	114404468	114404539	72	1	102465621	ENSMUST00000183408.1	14776	ENSMUSG00000098731	Mir7027	microRNA 7027
chr5	136149143	136149304	28	*	3' UTR	136138781	136141615	2835	1	72041	ENSMUST00000100568.2	10362	ENSMUSG00000039754	Alkbh4	alkB homolog 4, lysine demethylase
chr6	40071137	40071298	28	*	Intron (ENSMUST00000239008.1/434008, intron 2 of 3)	40110251	40248437	138187	1	434008	ENSMUST00000061740.7	-38953	ENSMUSG00000057716	Tmem178b	transmembrane protein 178B
chr6	49656701	49656862	27	*	Distal Intergenic	49822710	49829507	6798	1	109648	ENSMUST00000031843.6	-165848	ENSMUSG00000029819	Npy	neuropeptide Y
chr6	54264615	54264776	26	*	Promoter (<=1kb)	54264858	54300293	35436	1	69993	ENSMUST00000146114.7	-82	ENSMUSG00000004633	Chn2	chimerin 2
chr6	91226166	91226327	31	*	Intron (ENSMUST00000113498.8/14115, intron 1 of 16)	91212831	91233304	20474	1	14115	ENSMUST00000134974.1	13335	ENSMUSG00000064080	Fbln2	fibulin 2
chr6	125640564	125640725	30	*	Intron (ENSMUST00000112254.7/22371, intron 27 of 51)	125646339	125661967	15629	1	22371	ENSMUST00000141521.1	-5614	ENSMUSG00000001930	Vwf	Von Willebrand factor
chr7	97328807	97328968	24	*	Promoter (2-3kb)	97309380	97325964	16585	2	244144	ENSMUST00000168435.6	-2843	ENSMUSG00000035713	Usp35	ubiquitin specific peptidase 35
chr8	24174358	24174519	25	*	Intron (ENSMUST00000066740.4/ENSMUST00000066740.4, intron 1 of 1)	23929053	24015192	86140	1	320158	ENSMUST00000146774.1	245305	ENSMUSG00000037492	Zmat4	zinc finger, matrin type 4
chr8	65976881	65977042	29	*	Intron (ENSMUST00000152320.7/72925, intron 3 of 8)	65967157	66471625	504469	1	72925	ENSMUST00000072482.12	9724	ENSMUSG00000036469	March1	membrane-associated ring finger (C3HC4) 1
chr8	106636992	106637153	22	*	Intron (ENSMUST00000000312.11/12550, intron 2 of 15)	106604143	106653919	49777	1	12550	ENSMUST00000136580.1	32849	ENSMUSG00000000303	Cdh1	cadherin 1
chr9	29536549	29536710	24	*	Intron (ENSMUST00000075069.10/235106, intron 1 of 7)	28996012	29412204	416193	2	235106	ENSMUST00000115237.7	-124345	ENSMUSG00000059974	Ntm	neurotrimin
chr9	58521296	58521457	29	*	Downstream (2-3kb)	58535576	58537471	1896	2	102657	ENSMUST00000213722.1	16014	ENSMUSG00000035914	Cd276	CD276 antigen
chr9	60523024	60523185	29	*	Promoter (<=1kb)	60428226	60522046	93821	2	207596	ENSMUST00000140824.1	-978	ENSMUSG00000032289	Thsd4	thrombospondin, type I, domain containing 4
chr9	80460746	80460907	23	*	Intron (ENSMUST00000085289.11/63859, intron 1 of 15)	80313330	80465438	152109	2	63859	ENSMUST00000085289.11	4531	ENSMUSG00000032343	Impg1	interphotoreceptor matrix proteoglycan 1
chr9	120291877	120292038	31	*	Distal Intergenic	120301513	120422262	120750	1	245049	ENSMUST00000133173.2	-9475	ENSMUSG00000041794	Myrip	myosin VIIA and Rab interacting protein
chr9	122550103	122550264	25	*	Distal Intergenic	122572499	122678965	106467	1	319626	ENSMUST00000181682.8	-22235	ENSMUSG00000097736	9530059O14Rik	RIKEN cDNA 9530059O14 gene
chr9	123357574	123357735	27	*	Distal Intergenic	123366927	123462664	95738	1	102436	ENSMUST00000038863.8	-9192	ENSMUSG00000035202	Lars2	leucyl-tRNA synthetase, mitochondrial
chr10	81450185	81450346	26	*	Intron (ENSMUST00000221817.1/18029, intron 1 of 9)	81400953	81455635	54683	2	18029	ENSMUST00000221817.1	5289	ENSMUSG00000055053	Nfic	nuclear factor I/C
chr10	87280597	87280758	25	*	Intron (ENSMUST00000218226.1/ENSMUST00000218226.1, intron 2 of 2)	87205979	87230587	24609	1	76640	ENSMUST00000189775.1	74618	ENSMUSG00000047129	1700113H08Rik	RIKEN cDNA 1700113H08 gene
chr11	68556013	68556174	26	*	Promoter (<=1kb)	68556186	68558245	2060	1	215723	ENSMUST00000053211.7	-12	ENSMUSG00000048329	Mfsd6l	major facilitator superfamily domain containing 6-like
chr11	88507974	88508135	25	*	Intron (ENSMUST00000107909.7/76626, intron 6 of 13)	88365515	88590147	224633	2	76626	ENSMUST00000148013.7	82012	ENSMUSG00000069769	Msi2	musashi RNA-binding protein 2
chr11	96716170	96716331	24	*	Intron (ENSMUST00000103154.10/78473, intron 9 of 12)	96708235	96713202	4968	1	78473	ENSMUST00000123814.1	7935	ENSMUSG00000057058	Skap1	src family associated phosphoprotein 1
chr12	89442389	89442550	26	*	Intron (ENSMUST00000190626.6/18191, intron 7 of 18)	89193106	90332410	1139305	1	18191	ENSMUST00000167887.7	249283	ENSMUSG00000066392	Nrxn3	neurexin III
chr13	31293387	31293548	29	*	Distal Intergenic	31213410	31241086	27677	2	73924	ENSMUST00000153175.2	-52301	ENSMUSG00000087460	4930401O12Rik	RIKEN cDNA 4930401O12 gene
chr13	69263920	69264081	23	*	Distal Intergenic	68620043	68999541	379499	2	210044	ENSMUST00000022013.7	-264379	ENSMUSG00000021536	Adcy2	adenylate cyclase 2
chr13	99367872	99368033	27	*	Intron (ENSMUST00000052249.6/218506, intron 4 of 10)	99345544	99403552	58009	1	218506	ENSMUST00000225973.1	22328	ENSMUSG00000041632	Mrps27	mitochondrial ribosomal protein S27
chr14	8494405	8494566	28	*	Intron (ENSMUST00000102996.3/74430, intron 12 of 15)	8348937	8378754	29818	2	18300	ENSMUST00000022269.6	-115651	ENSMUSG00000021749	Oit1	oncoprotein induced transcript 1
chr14	61560294	61560455	24	*	Distal Intergenic	61531993	61556886	24894	2	66674	ENSMUST00000022497.14	-3408	ENSMUSG00000021930	Spryd7	SPRY domain containing 7
chr14	71299808	71299969	26	*	Distal Intergenic	71251284	71271051	19768	1	100043132	ENSMUST00000226131.1	48524	ENSMUSG00000115139	Gm4251	predicted gene 4251
chr15	80366947	80367108	31	*	Intron (ENSMUST00000160424.7/239556, intron 10 of 36)	80389328	80390917	1590	1	239556	ENSMUST00000161863.7	-22220	ENSMUSG00000022416	Cacna1i	calcium channel, voltage-dependent, alpha 1I subunit
chr16	14859550	14859711	31	*	Distal Intergenic	14906606	14938120	31515	1	66793	ENSMUST00000229825.1	-46895	ENSMUSG00000068617	Efcab1	EF-hand calcium binding domain 1
chr17	29711531	29711692	23	*	Intron (ENSMUST00000137079.8/68597, intron 1 of 3)	29699999	29716963	16965	2	68597	ENSMUST00000131807.7	5271	ENSMUSG00000024018	Ccdc167	coiled-coil domain containing 167
chr17	34621130	34621291	24	*	Intron (ENSMUST00000168709.2/54397, intron 7 of 11)	34613354	34615971	2618	2	81701	ENSMUST00000015611.13	-5159	ENSMUSG00000015467	Egfl8	EGF-like domain 8
chr18	35252036	35252197	22	*	Promoter (<=1kb)	35252321	35253719	1399	1	12385	ENSMUST00000237475.1	-124	ENSMUSG00000037815	Ctnna1	catenin (cadherin associated protein), alpha 1
chr18	74794119	74794280	29	*	Promoter (<=1kb)	74793383	74806208	12826	1	52538	ENSMUST00000237306.1	736	ENSMUSG00000036880	Acaa2	acetyl-Coenzyme A acyltransferase 2 (mitochondrial 3-oxoacyl-Coenzyme A thiolase)
chr19	16598926	16599087	27	*	Exon (ENSMUST00000025602.3/14675, exon 3 of 7)	16615366	16631347	15982	2	271564	ENSMUST00000223667.1	32260	ENSMUSG00000046230	Vps13a	vacuolar protein sorting 13A
chr19	38077884	38078045	26	*	Distal Intergenic	38097071	38114263	17193	1	107221	ENSMUST00000067098.7	-19026	ENSMUSG00000054200	Ffar4	free fatty acid receptor 4
chr19	45815441	45815602	29	*	Promoter (<=1kb)	45793991	45815803	21813	2	80906	ENSMUST00000162661.8	201	ENSMUSG00000025221	Kcnip2	Kv channel-interacting protein 2
chr1	73116557	73116718	24	*	Distal Intergenic	73024569	73025507	939	1	69449	ENSMUST00000190525.1	91988	ENSMUSG00000101968	1700027A15Rik	RIKEN cDNA 1700027A15 gene
chr1	154983487	154983648	27	*	Distal Intergenic	154699089	154884501	185413	2	12290	ENSMUST00000188321.1	-98986	ENSMUSG00000004110	Cacna1e	calcium channel, voltage-dependent, R type, alpha 1E subunit
chr1	190138656	190138817	25	*	Intron (ENSMUST00000175916.7/19130, intron 4 of 4)	190122453	190169399	46947	2	19130	ENSMUST00000010319.13	30582	ENSMUSG00000010175	Prox1	prospero homeobox 1
chr1	191254562	191254723	27	*	Distal Intergenic	191224454	191225835	1382	1	100504360	ENSMUST00000139056.2	30108	NA	D730003I15Rik	RIKEN cDNA D730003I15 gene
chr2	33617150	33617311	31	*	Intron (ENSMUST00000041730.10/16917, intron 2 of 7)	33567156	33632283	65128	2	16917	ENSMUST00000137559.2	14972	ENSMUSG00000038765	Lmx1b	LIM homeobox transcription factor 1 beta
chr2	136618200	136618361	27	*	Distal Intergenic	136552934	136555888	2955	1	319196	ENSMUST00000138967.1	65266	ENSMUSG00000074771	Ankef1	ankyrin repeat and EF-hand domain containing 1
chr2	164671057	164671218	25	*	Promoter (2-3kb)	164662894	164674087	11194	2	629761	ENSMUST00000109332.7	2869	ENSMUSG00000078940	Wfdc11	WAP four-disulfide core domain 11
chr2	165693055	165693216	27	*	Intron (ENSMUST00000088132.12/14049, intron 5 of 15)	165713569	165766260	52692	1	14049	ENSMUST00000150638.7	-20353	ENSMUSG00000017897	Eya2	EYA transcriptional coactivator and phosphatase 2
chr2	180090443	180090604	27	*	Distal Intergenic	180078623	180085902	7280	1	52856	ENSMUST00000087563.6	11820	ENSMUSG00000039069	Mtg2	mitochondrial ribosome associated GTPase 2
chr4	44113902	44114063	22	*	Distal Intergenic	44129506	44138952	9447	2	73469	ENSMUST00000148869.7	24889	ENSMUSG00000035696	Rnf38	ring finger protein 38
chr4	130077223	130077384	30	*	Promoter (<=1kb)	130077043	130080208	3166	1	107581	ENSMUST00000151541.7	180	ENSMUSG00000040690	Col16a1	collagen, type XVI, alpha 1
chr4	136898268	136898429	31	*	Promoter (<=1kb)	136895917	136898803	2887	2	12259	ENSMUST00000046285.5	374	ENSMUSG00000036887	C1qa	complement component 1, q subcomponent, alpha polypeptide
chr4	137115230	137115391	27	*	Distal Intergenic	137159082	137165066	5985	2	100503595	ENSMUST00000151040.2	49675	ENSMUSG00000085833	Gm13003	predicted gene 13003
chr4	139977496	139977657	27	*	Distal Intergenic	139960220	139968026	7807	2	242721	ENSMUST00000105031.3	-9470	ENSMUSG00000078234	Klhdc7a	kelch domain containing 7A
chr4	141467017	141467178	27	*	Promoter (1-2kb)	141465415	141467069	1655	1	22642	ENSMUST00000130482.1	1602	ENSMUSG00000006215	Zbtb17	zinc finger and BTB domain containing 17
chr5	34908906	34909067	26	*	3' UTR	34915088	34923564	8477	1	403174	ENSMUST00000212362.1	-6021	ENSMUSG00000051246	Msantd1	Myb/SANT-like DNA-binding domain containing 1
chr5	53436985	53437146	25	*	Distal Intergenic	53466152	53649390	183239	1	19664	ENSMUST00000201991.3	-29006	ENSMUSG00000039191	Rbpj	recombination signal binding protein for immunoglobulin kappa J region
chr5	114565328	114565489	25	*	Promoter (2-3kb)	114568016	114613220	45205	1	433940	ENSMUST00000043650.7	-2527	ENSMUSG00000041930	Fam222a	family with sequence similarity 222, member A
chr6	35640803	35640964	28	*	Distal Intergenic	35508906	35539888	30983	2	14489	ENSMUST00000031866.8	-100915	ENSMUSG00000029840	Mtpn	myotrophin
chr7	28917421	28917582	22	*	Promoter (1-2kb)	28907014	28919221	12208	2	60595	ENSMUST00000140622.7	1639	ENSMUSG00000054808	Actn4	actinin alpha 4
chr7	49398813	49398974	27	*	Intron (ENSMUST00000183659.7/78286, intron 5 of 39)	49364721	49454642	89922	1	78286	ENSMUST00000064383.6	34092	ENSMUSG00000052512	Nav2	neuron navigator 2
chr8	15003254	15003415	22	*	Distal Intergenic	14996136	15001074	4939	1	234094	ENSMUST00000162636.1	7118	ENSMUSG00000071176	Arhgef10	Rho guanine nucleotide exchange factor (GEF) 10
chr8	84435473	84435634	28	*	Intron (ENSMUST00000238701.1/12286, intron 3 of 48)	84415784	84640246	224463	1	12286	ENSMUST00000215756.1	19689	ENSMUSG00000034656	Cacna1a	calcium channel, voltage-dependent, P/Q type, alpha 1A subunit
chr8	128400430	128400591	26	*	Intron (ENSMUST00000212746.1/18186, intron 2 of 3)	128359397	128462081	102685	1	18186	ENSMUST00000212933.1	41033	ENSMUSG00000025810	Nrp1	neuropilin 1
chr9	31117339	31117500	18	*	Intron (ENSMUST00000034478.2/19143, intron 1 of 18)	31106144	31131727	25584	2	19143	ENSMUST00000214418.1	14227	ENSMUSG00000031995	St14	suppression of tumorigenicity 14 (colon carcinoma)
chr9	49365689	49365850	24	*	Intron (ENSMUST00000075764.7/13489, intron 1 of 7)	49340627	49408177	67551	1	13489	ENSMUST00000075764.7	25062	ENSMUSG00000032259	Drd2	dopamine receptor D2
chr9	98280152	98280313	26	*	Distal Intergenic	98287435	98399516	112082	1	74080	ENSMUST00000134253.7	-7122	ENSMUSG00000032456	Nmnat3	nicotinamide nucleotide adenylyltransferase 3
chr10	70060173	70060334	26	*	Distal Intergenic	70097121	70193200	96080	1	76551	ENSMUST00000147545.7	-36787	ENSMUSG00000048701	Ccdc6	coiled-coil domain containing 6
chr10	118831299	118831460	22	*	Distal Intergenic	118861023	118868299	7277	2	69181	ENSMUST00000218692.1	36839	ENSMUSG00000028630	Dyrk2	dual-specificity tyrosine-(Y)-phosphorylation regulated kinase 2
chr11	75940091	75940252	20	*	Promoter (1-2kb)	75906572	75938429	31858	2	380714	ENSMUST00000152035.1	-1662	ENSMUSG00000020847	Rph3al	rabphilin 3A-like (without C2 domains)
chr11	99985936	99986097	27	*	Promoter (<=1kb)	99984710	99986597	1888	2	100504183	ENSMUST00000105050.3	500	ENSMUSG00000078253	Krtap16-1	keratin associated protein 16-1
chr12	17661592	17661753	26	*	Distal Intergenic	17690856	17791933	101078	1	53602	ENSMUST00000071858.4	-29103	ENSMUSG00000071379	Hpcal1	hippocalcin-like 1
chr12	104955113	104955274	28	*	Intron (ENSMUST00000067005.10/212073, intron 8 of 16)	104929949	104998677	68729	2	212073	ENSMUST00000109927.1	43403	ENSMUSG00000054150	Syne3	spectrin repeat containing, nuclear envelope family member 3
chr12	105100974	105101135	24	*	Distal Intergenic	105146014	105155009	8996	1	27381	ENSMUST00000142230.7	-44879	ENSMUSG00000060863	Tcl1b2	T cell leukemia/lymphoma 1B, 2
chr13	113942038	113942199	22	*	Intron (ENSMUST00000091201.6/218639, intron 3 of 4)	113794622	114155276	360655	1	218639	ENSMUST00000224068.1	147416	ENSMUSG00000042348	Arl15	ADP-ribosylation factor-like 15
chr14	115249295	115249456	25	*	Intron (ENSMUST00000176912.7/103978, intron 2 of 7)	115092626	116524437	1431812	1	103978	ENSMUST00000022707.6	156669	ENSMUSG00000022112	Gpc5	glypican 5
chr15	78436906	78437067	31	*	Promoter (2-3kb)	78433982	78437579	3598	1	72844	ENSMUST00000162605.1	2924	ENSMUSG00000033287	Kctd17	potassium channel tetramerisation domain containing 17
chr15	79984217	79984378	26	*	Distal Intergenic	79918417	79971119	52703	2	52609	ENSMUST00000128931.7	-13098	ENSMUSG00000053411	Cbx7	chromobox 7
chr15	83772574	83772735	27	*	Distal Intergenic	83779467	83792131	12665	1	223726	ENSMUST00000109469.1	-6732	ENSMUSG00000041708	Mpped1	metallophosphoesterase domain containing 1
chr15	100074866	100075027	25	*	Intron (ENSMUST00000100203.9/239667, intron 1 of 37)	100038664	100219473	180810	1	239667	ENSMUST00000100203.9	36202	ENSMUSG00000023026	Dip2b	disco interacting protein 2 homolog B
chr16	5159275	5159436	30	*	Intron (ENSMUST00000165810.1/665119, intron 2 of 15)	5147109	5187271	40163	1	665119	ENSMUST00000230616.1	12166	ENSMUSG00000091712	Sec14l5	SEC14-like lipid binding 5
chr16	79336505	79336666	28	*	Distal Intergenic	78953464	79091097	137634	2	19146	ENSMUST00000060402.5	-245408	ENSMUSG00000022857	Tmprss15	transmembrane protease, serine 15
chr16	95736701	95736862	26	*	Distal Intergenic	95715854	95719122	3269	1	23872	ENSMUST00000233550.1	20847	ENSMUSG00000022895	Ets2	E26 avian leukemia oncogene 2, 3' domain
chr17	14235086	14235247	28	*	Distal Intergenic	14197823	14204304	6482	2	240025	ENSMUST00000232816.1	-30782	ENSMUSG00000048826	Dact2	dishevelled-binding antagonist of beta-catenin 2
chr17	29438517	29438678	26	*	Intron (ENSMUST00000234231.1/ENSMUST00000234231.1, intron 1 of 3)	29490753	29496112	5360	1	18712	ENSMUST00000024811.8	-52075	ENSMUSG00000024014	Pim1	proviral integration site 1
chr17	31790855	31791016	27	*	Intron (ENSMUST00000234022.1/ENSMUST00000234022.1, intron 1 of 1)	31849754	31851575	1822	2	17691	ENSMUST00000234867.1	60559	ENSMUSG00000024042	Sik1	salt inducible kinase 1
chr17	34568487	34568648	28	*	Exon (ENSMUST00000015612.13/18132, exon 6 of 30)	34565136	34565577	442	1	18132	ENSMUST00000152714.1	3351	ENSMUSG00000015468	Notch4	notch 4
chr17	87360205	87360366	25	*	Intron (ENSMUST00000041110.11/225049, intron 16 of 19)	87378853	87381769	2917	1	225049	ENSMUST00000148126.1	-18487	ENSMUSG00000036918	Ttc7	tetratricopeptide repeat domain 7
chr18	67876878	67877039	28	*	Intron (ENSMUST00000025425.6/70799, intron 41 of 45)	67880378	67881307	930	1	70799	ENSMUST00000225589.1	-3339	ENSMUSG00000024542	Cep192	centrosomal protein 192
chr18	80634482	80634643	26	*	Intron (ENSMUST00000167977.7/18018, intron 9 of 9)	80607390	80608975	1586	2	18018	ENSMUST00000237776.1	-25507	ENSMUSG00000033016	Nfatc1	nuclear factor of activated T cells, cytoplasmic, calcineurin dependent 1
chr1	35995897	35996058	27	*	Distal Intergenic	36068400	36106446	38047	1	50785	ENSMUST00000088174.3	-72342	ENSMUSG00000045216	Hs6st1	heparan sulfate 6-O-sulfotransferase 1
chr1	51996698	51996859	22	*	Intron (ENSMUST00000168302.7/20849, intron 2 of 24)	51987148	52107189	120042	1	20849	ENSMUST00000168302.7	9550	ENSMUSG00000062939	Stat4	signal transducer and activator of transcription 4
chr2	151610075	151610236	23	*	Intron (ENSMUST00000094456.9/241727, intron 2 of 5)	151597155	151632471	35317	2	241727	ENSMUST00000137936.1	22235	ENSMUSG00000027457	Snph	syntaphilin
chr3	38232596	38232757	25	*	Distal Intergenic	38203151	38208119	4969	2	71342	ENSMUST00000197658.1	-24477	ENSMUSG00000106002	5430434I15Rik	RIKEN cDNA 5430434I15 gene
chr3	99129764	99129925	24	*	Distal Intergenic	99141068	99220203	79136	1	70560	ENSMUST00000004343.6	-11143	ENSMUSG00000004233	Wars2	tryptophanyl tRNA synthetase 2 (mitochondrial)
chr4	135731077	135731238	25	*	Promoter (2-3kb)	135728172	135752140	23969	1	230828	ENSMUST00000102546.3	2905	ENSMUSG00000037157	Il22ra1	interleukin 22 receptor, alpha 1
chr4	137888147	137888308	30	*	Intron (ENSMUST00000102518.9/230857, intron 1 of 19)	137913471	137935387	21917	1	230857	ENSMUST00000151110.3	-25163	ENSMUSG00000057530	Ece1	endothelin converting enzyme 1
chr4	148403596	148403757	28	*	Distal Intergenic	148436489	148444761	8273	2	71707	ENSMUST00000156686.1	41004	ENSMUSG00000047719	Ubiad1	UbiA prenyltransferase domain containing 1
chr4	153560246	153560407	25	*	Distal Intergenic	153373221	153482811	109591	2	230959	ENSMUST00000105646.2	-77435	ENSMUSG00000039546	Ajap1	adherens junction associated protein 1
chr5	34300957	34301118	26	*	Intron (ENSMUST00000207754.1/100862066, intron 2 of 15)	34288600	34327327	38728	1	100862066	ENSMUST00000207754.1	12357	ENSMUSG00000109572	Cfap99	cilia and flagella associated protein 99
chr6	38720849	38721010	25	*	Intron (ENSMUST00000161779.7/15258, intron 10 of 14)	38736699	38743260	6562	2	15258	ENSMUST00000159307.1	22250	ENSMUSG00000061436	Hipk2	homeodomain interacting protein kinase 2
chr6	89008924	89009085	25	*	Intron (ENSMUST00000168837.6/232217, intron 1 of 2)	88950683	89110030	159348	1	232217	ENSMUST00000168837.6	58241	ENSMUSG00000055403	4933427D06Rik	RIKEN cDNA 4933427D06 gene
chr6	99891960	99892121	25	*	Intron (ENSMUST00000201580.1/ENSMUST00000201580.1, intron 2 of 3)	99722105	99726392	4288	2	50501	ENSMUST00000203738.1	-165568	ENSMUSG00000030069	Prok2	prokineticin 2
chr6	115989728	115989889	27	*	Intron (ENSMUST00000015511.14/67784, intron 1 of 35)	115954811	115995005	40195	2	67784	ENSMUST00000015511.14	5116	ENSMUSG00000030123	Plxnd1	plexin D1
chr6	143010522	143010683	24	*	Downstream (<1kb)	143011739	143013712	1974	2	74741	ENSMUST00000204635.1	3029	ENSMUSG00000030279	C2cd5	C2 calcium-dependent domain containing 5
chr7	19817536	19817697	30	*	Promoter (1-2kb)	19811495	19815996	4502	2	12051	ENSMUST00000141996.1	-1540	ENSMUSG00000053175	Bcl3	B cell leukemia/lymphoma 3
chr7	45191820	45191981	25	*	Promoter (1-2kb)	45183928	45190066	6139	2	384619	ENSMUST00000211277.1	-1754	ENSMUSG00000038292	Ccdc155	coiled-coil domain containing 155
chr7	46566420	46566581	28	*	Intron (ENSMUST00000139791.2/ENSMUST00000139791.2, intron 1 of 2)	46443221	46603242	160022	2	27414	ENSMUST00000156147.7	36661	ENSMUSG00000030839	Sergef	secretion regulating guanine nucleotide exchange factor
chr7	100465797	100465958	24	*	Promoter (<=1kb)	100465407	100470152	4746	1	277939	ENSMUST00000208018.1	390	ENSMUSG00000047248	C2cd3	C2 calcium-dependent domain containing 3
chr7	139266523	139266684	25	*	3' UTR	139248487	139267161	18675	1	101631	ENSMUST00000172136.8	18036	ENSMUSG00000060260	Pwwp2b	PWWP domain containing 2B
chr8	94974384	94974545	29	*	Promoter (<=1kb)	94974751	95005804	31054	1	14766	ENSMUST00000211850.1	-206	ENSMUSG00000031785	Adgrg1	adhesion G protein-coupled receptor G1
chr8	120374221	120374382	28	*	Intron (ENSMUST00000127664.1/108148, intron 1 of 15)	120488447	120581390	92944	1	382034	ENSMUST00000034279.15	-114065	ENSMUSG00000031822	Gse1	genetic suppressor element 1, coiled-coil protein
chr9	14854536	14854697	22	*	Distal Intergenic	14860210	14870789	10580	1	14608	ENSMUST00000034408.11	-5513	ENSMUSG00000031932	Gpr83	G protein-coupled receptor 83
chr9	16211635	16211796	30	*	Intron (ENSMUST00000217308.2/270120, intron 3 of 25)	15910205	16378231	468027	2	270120	ENSMUST00000082170.5	166435	ENSMUSG00000074505	Fat3	FAT atypical cadherin 3
chr9	43467591	43467752	24	*	Distal Intergenic	43328995	43335315	6321	1	72169	ENSMUST00000217067.1	138596	ENSMUSG00000032013	Trim29	tripartite motif-containing 29
chr9	57666645	57666806	24	*	Distal Intergenic	57626913	57653631	26719	2	12988	ENSMUST00000215396.1	-13014	ENSMUSG00000032312	Csk	c-src tyrosine kinase
chr10	4548510	4548671	24	*	Intron (ENSMUST00000138112.7/100504234, intron 8 of 10)	4532995	4541701	8707	1	100504234	ENSMUST00000157064.1	15515	ENSMUSG00000019767	Ccdc170	coiled-coil domain containing 170
chr10	71292404	71292565	27	*	Exon (ENSMUST00000218529.1/ENSMUST00000218529.1, exon 2 of 2)	71254980	71285262	30283	2	216080	ENSMUST00000020085.6	-7142	ENSMUSG00000019927	Ube2d1	ubiquitin-conjugating enzyme E2D 1
chr10	77666547	77666708	26	*	Distal Intergenic	77686569	77886769	200201	1	252974	ENSMUST00000092366.3	-19861	ENSMUSG00000069581	Tspear	thrombospondin type laminin G domain and EAR repeats
chr11	9131896	9132057	26	*	Promoter (<=1kb)	9133015	9136082	3068	1	22271	ENSMUST00000146696.1	-958	ENSMUSG00000020407	Upp1	uridine phosphorylase 1
chr11	28692837	28692998	28	*	Exon (ENSMUST00000146554.1/72818, exon 3 of 3)	28681564	28693276	11713	1	72818	ENSMUST00000146554.1	11273	ENSMUSG00000084966	2810471M01Rik	RIKEN cDNA 2810471M01 gene
chr11	57770757	57770918	24	*	Intron (ENSMUST00000066987.13/171212, intron 6 of 11)	57795606	57801398	5793	2	76516	ENSMUST00000140069.1	30480	ENSMUSG00000087165	2010001A14Rik	RIKEN cDNA 2010001A14 gene
chr11	57973069	57973230	21	*	Exon (ENSMUST00000132323.1/ENSMUST00000132323.1, exon 1 of 2)	58009064	58062031	52968	1	73158	ENSMUST00000071487.12	-35834	ENSMUSG00000037331	Larp1	La ribonucleoprotein domain family, member 1
chr11	68976036	68976197	22	*	Promoter (<=1kb)	68972484	68975185	2702	2	57785	ENSMUST00000150017.7	-851	ENSMUSG00000032892	Rangrf	RAN guanine nucleotide release factor
chr11	99986361	99986522	23	*	Promoter (<=1kb)	99984710	99986597	1888	2	100504183	ENSMUST00000105050.3	75	ENSMUSG00000078253	Krtap16-1	keratin associated protein 16-1
chr11	113651370	113651531	29	*	Promoter (1-2kb)	113523587	113650079	126493	2	69806	ENSMUST00000146031.7	-1291	ENSMUSG00000041654	Slc39a11	solute carrier family 39 (metal ion transporter), member 11
chr12	31973518	31973679	23	*	Intron (ENSMUST00000003079.11/19088, intron 5 of 11)	31926254	31950535	24282	2	73389	ENSMUST00000172314.8	-22983	ENSMUSG00000002996	Hbp1	high mobility group box transcription factor 1
chr12	74452492	74452653	22	*	Distal Intergenic	74297474	74300468	2995	1	386753	ENSMUST00000072100.3	155018	NA	Dbpht2	DNA binding protein with his-thr domain
chr12	100308060	100308221	26	*	Intron (ENSMUST00000062957.7/104718, intron 19 of 19)	100290285	100302315	12031	1	100038713	ENSMUST00000220721.1	17775	ENSMUSG00000113679	Gm10432	predicted gene 10432
chr12	108668750	108668911	25	*	Intron (ENSMUST00000077735.12/14026, intron 3 of 12)	108676103	108688206	12104	1	14026	ENSMUST00000222048.1	-7192	ENSMUSG00000021262	Evl	Ena-vasodilator stimulated phosphoprotein
chr12	116646928	116647089	23	*	Intron (ENSMUST00000185505.6/19276, intron 2 of 3)	116485833	117276793	790961	1	19276	ENSMUST00000070733.8	161095	ENSMUSG00000056553	Ptprn2	protein tyrosine phosphatase, receptor type, N polypeptide 2
chr13	9329451	9329612	25	*	Exon (ENSMUST00000220775.1/ENSMUST00000220775.1, exon 1 of 1)	9276982	9666178	389197	1	208440	ENSMUST00000166299.1	52469	ENSMUSG00000048264	Dip2c	disco interacting protein 2 homolog C
chr13	62908230	62908391	20	*	Distal Intergenic	62864753	62888282	23530	2	14121	ENSMUST00000092888.10	-19948	ENSMUSG00000069805	Fbp1	fructose bisphosphatase 1
chr13	90136336	90136497	23	*	Intron (ENSMUST00000161457.7/66074, intron 5 of 5)	90089762	90104661	14900	1	66074	ENSMUST00000012566.8	46574	ENSMUSG00000012422	Tmem167	transmembrane protein 167
chr13	96796101	96796262	23	*	Exon (ENSMUST00000208758.1/625662, exon 8 of 25)	96786596	96821421	34826	1	625662	ENSMUST00000208004.1	9505	ENSMUSG00000109561	Ankrd31	ankyrin repeat domain 31
chr14	32439777	32439938	24	*	Intron (ENSMUST00000070125.5/12647, intron 8 of 15)	32450868	32460911	10044	2	12647	ENSMUST00000227675.1	20973	ENSMUSG00000021919	Chat	choline acetyltransferase
chr14	65080722	65080883	25	*	Intron (ENSMUST00000022550.7/54616, intron 1 of 6)	65052063	65098105	46043	2	54616	ENSMUST00000225633.1	17222	ENSMUSG00000021978	Extl3	exostosin-like glycosyltransferase 3
chr16	30527998	30528159	28	*	Intron (ENSMUST00000144491.7/224090, intron 9 of 9)	30513970	30540909	26940	2	224090	ENSMUST00000149110.2	12750	ENSMUSG00000022537	Tmem44	transmembrane protein 44
chr16	49165215	49165376	27	*	Intron (ENSMUST00000168680.1/667772, intron 32 of 40)	49057486	49199104	141619	1	667772	ENSMUST00000168680.1	107729	ENSMUSG00000092009	Myh15	myosin, heavy chain 15
chr17	25245803	25245964	31	*	Promoter (<=1kb)	25244793	25245783	991	2	545192	ENSMUST00000182922.1	-20	ENSMUSG00000047507	Baiap3	BAI1-associated protein 3
chr18	38016224	38016385	29	*	Distal Intergenic	37996312	37998969	2658	2	106952	ENSMUST00000236134.1	-17255	ENSMUSG00000024451	Arap3	ArfGAP with RhoGAP domain, ankyrin repeat and PH domain 3
chr18	65609811	65609972	30	*	Intron (ENSMUST00000235822.1/328977, intron 3 of 10)	65625138	65689443	64306	1	328977	ENSMUST00000237756.1	-15166	ENSMUSG00000042439	Zfp532	zinc finger protein 532
chr18	80227307	80227468	29	*	Downstream (2-3kb)	80229758	80236833	7076	2	66255	ENSMUST00000237192.1	9365	ENSMUSG00000078963	Hsbp1l1	heat shock factor binding protein 1-like 1
chr18	86448915	86449076	22	*	Intron (ENSMUST00000058829.3/246317, intron 4 of 10)	86498956	86505436	6481	1	246317	ENSMUST00000235167.1	-49880	ENSMUSG00000050321	Neto1	neuropilin (NRP) and tolloid (TLL)-like 1
chr19	28436583	28436744	25	*	Intron (ENSMUST00000162022.7/226075, intron 4 of 10)	28262973	28540420	277448	2	226075	ENSMUST00000161026.1	103676	ENSMUSG00000052942	Glis3	GLIS family zinc finger 3
chr19	32376966	32377127	25	*	Intron (ENSMUST00000099514.9/208449, intron 1 of 9)	32289279	32388463	99185	2	208449	ENSMUST00000141252.1	11336	ENSMUSG00000040451	Sgms1	sphingomyelin synthase 1
chr1	39430258	39430419	23	*	Intron (ENSMUST00000054462.10/54610, intron 1 of 19)	39391198	39392631	1434	2	54610	ENSMUST00000195854.1	-37627	ENSMUSG00000003134	Tbc1d8	TBC1 domain family, member 8
chr1	66228337	66228498	22	*	Intron (ENSMUST00000156636.8/17756, intron 1 of 4)	66251647	66442581	190935	1	17756	ENSMUST00000114018.9	-23149	ENSMUSG00000015222	Map2	microtubule-associated protein 2
chr1	130984582	130984743	25	*	Distal Intergenic	131019845	131024974	5130	1	16153	ENSMUST00000016673.5	-35102	ENSMUSG00000016529	Il10	interleukin 10
chr1	132319341	132319502	27	*	Intron (ENSMUST00000072177.13/74137, intron 1 of 7)	132316165	132317736	1572	1	74137	ENSMUST00000128661.1	3176	ENSMUSG00000009772	Nuak2	NUAK family, SNF1-like kinase, 2
chr2	155283911	155284072	21	*	Intron (ENSMUST00000139854.1/228812, intron 3 of 3)	155276889	155278068	1180	1	66734	ENSMUST00000154596.1	7022	ENSMUSG00000027602	Map1lc3a	microtubule-associated protein 1 light chain 3 alpha
chr2	165563381	165563542	26	*	Distal Intergenic	165595032	165771719	176688	1	14049	ENSMUST00000088132.12	-31490	ENSMUSG00000017897	Eya2	EYA transcriptional coactivator and phosphatase 2
chr3	36551423	36551584	22	*	Promoter (1-2kb)	36552606	36563271	10666	1	50911	ENSMUST00000155866.7	-1022	ENSMUSG00000027714	Exosc9	exosome component 9
chr3	99021085	99021246	23	*	Distal Intergenic	99049822	99053744	3923	1	102634753	ENSMUST00000155224.2	-28576	ENSMUSG00000086833	Gm12440	predicted gene 12440
chr3	138645395	138645556	26	*	Distal Intergenic	138711535	138726984	15450	2	74635	ENSMUST00000197761.1	81428	ENSMUSG00000105838	4930425O10Rik	RIKEN cDNA 4930425O10 gene
chr3	154893422	154893583	27	*	Intron (ENSMUST00000143410.6/435766, intron 17 of 22)	155030011	155055350	25340	2	435766	ENSMUST00000146952.1	161767	ENSMUSG00000040086	Tnni3k	TNNI3 interacting kinase
chr3	155106168	155106329	24	*	Intron (ENSMUST00000029833.12/74435, intron 3 of 7)	155093588	155137748	44161	1	74435	ENSMUST00000194376.1	12580	ENSMUSG00000028182	Lrriq3	leucine-rich repeats and IQ motif containing 3
chr4	45473287	45473448	26	*	Intron (ENSMUST00000147926.7/230126, intron 1 of 4)	45423278	45482802	59525	2	230126	ENSMUST00000147926.7	9354	ENSMUSG00000044813	Shb	src homology 2 domain-containing transforming protein B
chr4	131216392	131216553	25	*	Distal Intergenic	131000832	131010474	9643	2	77835	ENSMUST00000153810.1	-205918	ENSMUSG00000086262	A930031H19Rik	RIKEN cDNA A930031H19 gene
chr4	131487083	131487244	22	*	Exon (ENSMUST00000149942.1/ENSMUST00000149942.1, exon 1 of 8)	131793599	131798370	4772	2	19273	ENSMUST00000154224.1	311126	ENSMUSG00000028909	Ptpru	protein tyrosine phosphatase, receptor type, U
chr4	139688845	139689006	25	*	Distal Intergenic	139653549	139669855	16307	1	83770	ENSMUST00000166773.1	35296	ENSMUSG00000028738	Tas1r2	taste receptor, type 1, member 2
chr4	141771857	141772018	23	*	Promoter (2-3kb)	141770076	141774653	4578	2	214063	ENSMUST00000138654.1	2635	ENSMUSG00000040697	Dnajc16	DnaJ heat shock protein family (Hsp40) member C16
chr5	64703596	64703757	25	*	Distal Intergenic	64593857	64610700	16844	2	100042198	ENSMUST00000198582.4	-92896	ENSMUSG00000105402	Gm3716	predicted gene 3716
chr5	127068380	127068541	24	*	Intron (ENSMUST00000196336.1/71247, intron 1 of 6)	127030790	127044877	14088	1	71247	ENSMUST00000197983.1	37590	ENSMUSG00000105490	4933438B17Rik	RIKEN cDNA 4933438B17 gene
chr5	142890797	142890958	26	*	Intron (ENSMUST00000110766.7/231863, intron 1 of 4)	142871789	142895238	23450	2	231863	ENSMUST00000035985.7	4280	ENSMUSG00000066640	Fbxl18	F-box and leucine-rich repeat protein 18
chr6	87789284	87789445	26	*	3' UTR	87778072	87779768	1697	1	54368	ENSMUST00000032133.4	11212	ENSMUSG00000030054	Gp9	glycoprotein 9 (platelet)
chr6	98869822	98869983	25	*	Distal Intergenic	98930171	98935545	5375	2	108655	ENSMUST00000175880.1	65562	ENSMUSG00000030067	Foxp1	forkhead box P1
chr7	44268375	44268536	31	*	Exon (ENSMUST00000205454.1/ENSMUST00000205454.1, exon 1 of 1)	44261561	44261889	329	1	628854	ENSMUST00000147088.1	6814	ENSMUSG00000087376	Gm15517	predicted gene 15517
chr7	46123247	46123408	29	*	Exon (ENSMUST00000211767.1/ENSMUST00000211767.1, exon 1 of 3)	46104530	46116050	11521	2	20927	ENSMUST00000210637.1	-7197	ENSMUSG00000040136	Abcc8	ATP-binding cassette, sub-family C (CFTR/MRP), member 8
chr7	80160308	80160469	29	*	Distal Intergenic	80186841	80226527	39687	1	20352	ENSMUST00000032754.8	-26372	ENSMUSG00000030539	Sema4b	sema domain, immunoglobulin domain (Ig), transmembrane domain (TM) and short cytoplasmic domain, (semaphorin) 4B
chr7	100009757	100009918	26	*	Promoter (<=1kb)	100009914	100034728	24815	1	69121	ENSMUST00000107084.7	0	ENSMUSG00000030732	Chrdl2	chordin-like 2
chr7	101521873	101522034	24	*	Distal Intergenic	101501617	101502459	843	1	207728	ENSMUST00000209315.1	20256	ENSMUSG00000030653	Pde2a	phosphodiesterase 2A, cGMP-stimulated
chr7	112390236	112390397	23	*	Intron (ENSMUST00000215412.1/100504195, intron 8 of 13)	112381149	112413102	31954	1	100504195	ENSMUST00000213108.1	9087	ENSMUSG00000038244	Micalcl	MICAL C-terminal like
chr7	114637230	114637391	26	*	Promoter (<=1kb)	114631478	114636357	4880	2	12310	ENSMUST00000032906.10	-873	ENSMUSG00000030669	Calca	calcitonin/calcitonin-related polypeptide, alpha
chr7	117278441	117278602	24	*	Intron (ENSMUST00000206031.1/ENSMUST00000206031.1, intron 3 of 3)	117380979	117635185	254207	1	233781	ENSMUST00000160035.7	-102377	ENSMUSG00000030657	Xylt1	xylosyltransferase 1
chr7	141462573	141462734	25	*	Promoter (<=1kb)	141463111	141464729	1619	1	213573	ENSMUST00000172215.7	-377	ENSMUSG00000048200	Cracr2b	calcium release activated channel regulator 2B
chr7	141934660	141934821	21	*	Distal Intergenic	141949751	141999005	49255	1	75770	ENSMUST00000078200.11	-14930	ENSMUSG00000053046	Brsk2	BR serine/threonine kinase 2
chr8	15000653	15000814	28	*	3' UTR	14996136	15001074	4939	1	234094	ENSMUST00000162636.1	4517	ENSMUSG00000071176	Arhgef10	Rho guanine nucleotide exchange factor (GEF) 10
chr8	46933305	46933466	22	*	Distal Intergenic	46986887	47096762	109876	1	320981	ENSMUST00000039840.14	-53421	ENSMUSG00000038173	Enpp6	ectonucleotide pyrophosphatase/phosphodiesterase 6
chr8	94992076	94992237	20	*	Promoter (2-3kb)	94994274	95005900	11627	1	14766	ENSMUST00000212141.1	-2037	ENSMUSG00000031785	Adgrg1	adhesion G protein-coupled receptor G1
chr8	117314664	117314825	27	*	Intron (ENSMUST00000166750.8/74440, intron 1 of 20)	117349170	117459430	110261	1	74440	ENSMUST00000095172.5	-34345	ENSMUSG00000034390	Cmip	c-Maf inducing protein
chr9	40358205	40358366	23	*	Intron (ENSMUST00000045682.6/235283, intron 2 of 19)	40293233	40346290	53058	2	235283	ENSMUST00000121357.7	-11915	ENSMUSG00000040111	Gramd1b	GRAM domain containing 1B
chr9	66219248	66219409	25	*	Promoter (1-2kb)	66220747	66268950	48204	1	13143	ENSMUST00000132987.7	-1338	ENSMUSG00000032380	Dapk2	death-associated protein kinase 2
chr9	67114211	67114372	21	*	Distal Intergenic	67102300	67109601	7302	1	102632690	ENSMUST00000213227.1	11911	ENSMUSG00000111825	Gm10646	predicted gene 10646
chr9	82825742	82825903	23	*	Distal Intergenic	82829540	82847687	18148	1	65099	ENSMUST00000113245.8	-3637	ENSMUSG00000032251	Irak1bp1	interleukin-1 receptor-associated kinase 1 binding protein 1
chr10	85359722	85359883	20	*	Distal Intergenic	85386814	85660292	273479	1	74007	ENSMUST00000105307.7	-26931	ENSMUSG00000020042	Btbd11	BTB (POZ) domain containing 11
chr10	93276545	93276706	29	*	Intron (ENSMUST00000008542.11/13713, intron 2 of 4)	93254744	93284975	30232	2	13713	ENSMUST00000223340.1	8269	ENSMUSG00000008398	Elk3	ELK3, member of ETS oncogene family
chr10	123525552	123525713	25	*	Intron (ENSMUST00000218926.1/268354, intron 1 of 5)	123264985	123740947	475963	1	268354	ENSMUST00000219723.1	260567	ENSMUSG00000044071	Tafa2	TAFA chemokine like family member 2
chr11	113539590	113539751	24	*	Intron (ENSMUST00000071539.9/69806, intron 3 of 9)	113244853	113565756	320904	2	69806	ENSMUST00000071539.9	26005	ENSMUSG00000041654	Slc39a11	solute carrier family 39 (metal ion transporter), member 11
chr11	114807716	114807877	24	*	Distal Intergenic	114798924	114806745	7822	1	217302	ENSMUST00000106584.1	8792	ENSMUSG00000034677	Gpr142	G protein-coupled receptor 142
chr11	117986176	117986337	30	*	Promoter (<=1kb)	117986292	118024011	37720	1	74451	ENSMUST00000132676.7	0	ENSMUSG00000017715	Pgs1	phosphatidylglycerophosphate synthase 1
chr11	118348526	118348687	26	*	Intron (ENSMUST00000017610.9/21858, intron 1 of 4)	118332360	118342500	10141	2	58251	ENSMUST00000103024.3	-6026	ENSMUSG00000076433	Cep295nl	CEP295 N-terminal like
chr12	54834939	54835100	24	*	Distal Intergenic	54860480	54861738	1259	2	12632	ENSMUST00000223320.1	26638	ENSMUSG00000062929	Cfl2	cofilin 2, muscle
chr12	73014438	73014599	24	*	Distal Intergenic	73043774	73045291	1518	2	20471	ENSMUST00000175677.1	30692	ENSMUSG00000051367	Six1	sine oculis-related homeobox 1
chr12	78984116	78984277	23	*	Promoter (<=1kb)	78961795	78983478	21684	2	268567	ENSMUST00000070174.13	-638	ENSMUSG00000046157	Tmem229b	transmembrane protein 229B
chr12	104955558	104955719	24	*	Exon (ENSMUST00000067005.10/212073, exon 8 of 17)	104929949	104998677	68729	2	212073	ENSMUST00000109927.1	42958	ENSMUSG00000054150	Syne3	spectrin repeat containing, nuclear envelope family member 3
chr13	24294352	24294513	24	*	Distal Intergenic	24012659	24280795	268137	2	68732	ENSMUST00000072889.11	-13557	ENSMUSG00000021338	Carmil1	capping protein regulator and myosin 1 linker 1
chr13	64237470	64237631	28	*	Intron (ENSMUST00000221634.1/218294, intron 4 of 14)	64195358	64248642	53285	2	218294	ENSMUST00000109769.9	11011	ENSMUSG00000033102	Cdc14b	CDC14 cell division cycle 14B
chr14	22089384	22089545	22	*	Intron (ENSMUST00000075639.10/76633, intron 2 of 6)	22019848	23056085	1036238	1	76633	ENSMUST00000162540.1	69536	ENSMUSG00000063458	Lrmda	leucine rich melanocyte differentiation associated
chr14	25487631	25487792	26	*	Intron (ENSMUST00000161766.7/328365, intron 1 of 2)	25502655	25572030	69376	1	328365	ENSMUST00000160680.2	-14863	ENSMUSG00000007817	Zmiz1	zinc finger, MIZ-type containing 1
chr14	30610423	30610584	23	*	Promoter (<=1kb)	30595358	30610302	14945	2	18753	ENSMUST00000022521.12	-121	ENSMUSG00000021948	Prkcd	protein kinase C, delta
chr14	124191220	124191381	24	*	Promoter (1-2kb)	123978291	124192902	214612	2	14169	ENSMUST00000026631.5	1521	ENSMUSG00000025551	Fgf14	fibroblast growth factor 14
chr15	7167344	7167505	21	*	Intron (ENSMUST00000067190.11/16880, intron 6 of 19)	7154353	7197489	43137	1	16880	ENSMUST00000171588.1	12991	ENSMUSG00000054263	Lifr	LIF receptor alpha
chr15	59092289	59092450	19	*	Distal Intergenic	59052748	59082005	29258	2	211401	ENSMUST00000228655.1	-10284	ENSMUSG00000022353	Mtss1	MTSS I-BAR domain containing 1
chr16	95860151	95860312	20	*	Intron (ENSMUST00000233116.1/69776, intron 2 of 4)	95831117	95845770	14654	2	69776	ENSMUST00000233770.1	-14381	ENSMUSG00000117232	1600002D24Rik	RIKEN cDNA 1600002D24 gene
chr17	25810048	25810209	27	*	Promoter (<=1kb)	25809085	25821255	12171	1	214931	ENSMUST00000045692.8	963	ENSMUSG00000025738	Fbxl16	F-box and leucine-rich repeat protein 16
chr17	26225342	26225503	28	*	Intron (ENSMUST00000114988.7/106581, intron 2 of 12)	26218279	26220580	2302	2	106581	ENSMUST00000151293.1	-4762	ENSMUSG00000024187	Fam234a	family with sequence similarity 234, member A
chr17	46093268	46093429	26	*	Distal Intergenic	46110986	46128910	17925	1	68565	ENSMUST00000024763.9	-17557	ENSMUSG00000023967	Mrps18a	mitochondrial ribosomal protein S18A
chr18	35371231	35371392	24	*	Intron (ENSMUST00000237896.1/81500, intron 3 of 8)	35266396	35343067	76672	2	81500	ENSMUST00000236387.1	-28164	ENSMUSG00000024357	Sil1	endoplasmic reticulum chaperone SIL1 homolog (S. cerevisiae)
chr18	76128104	76128265	25	*	Intron (ENSMUST00000058997.14/207259, intron 3 of 4)	76091557	76098471	6915	2	73009	ENSMUST00000236092.1	-29633	ENSMUSG00000117797	2900057B20Rik	RIKEN cDNA 2900057B20 gene
chr19	42760455	42760616	24	*	Promoter (2-3kb)	42755583	42757829	2247	2	192236	ENSMUST00000161252.1	-2626	ENSMUSG00000025188	Hps1	HPS1, biogenesis of lysosomal organelles complex 3 subunit 1
chr19	58612821	58612982	26	*	Intron (ENSMUST00000187629.1/69055, intron 1 of 2)	58606329	58629753	23425	1	69055	ENSMUST00000187629.1	6492	ENSMUSG00000100001	1810007D17Rik	RIKEN cDNA 1810007D17 gene
chr1	72951898	72952059	27	*	Distal Intergenic	73015691	73025507	9817	1	69449	ENSMUST00000185768.6	-63632	ENSMUSG00000101968	1700027A15Rik	RIKEN cDNA 1700027A15 gene
chr1	85916976	85917137	22	*	Distal Intergenic	85906161	85907791	1631	1	64294	ENSMUST00000139837.1	10815	ENSMUSG00000026223	Itm2c	integral membrane protein 2C
chr1	135698442	135698603	26	*	Distal Intergenic	135438848	135688105	249258	2	215690	ENSMUST00000190298.7	-10337	ENSMUSG00000009418	Nav1	neuron navigator 1
chr1	177640330	177640491	27	*	Promoter (2-3kb)	177641542	177642943	1402	2	75589	ENSMUST00000189507.1	2452	ENSMUSG00000101746	2310043L19Rik	RIKEN cDNA 2310043L19 gene
chr2	119329302	119329463	23	*	Promoter (<=1kb)	119328538	119332153	3616	1	54485	ENSMUST00000127102.1	764	ENSMUSG00000027314	Dll4	delta like canonical Notch ligand 4
chr2	126952567	126952728	24	*	Distal Intergenic	126890391	126933235	42845	2	66552	ENSMUST00000028844.10	-19332	ENSMUSG00000027366	Sppl2a	signal peptide peptidase like 2A
chr2	158248420	158248581	27	*	Distal Intergenic	158243504	158243565	62	2	102466240	ENSMUST00000183555.1	-4855	ENSMUSG00000098765	Mir7685	microRNA 7685
chr2	164878505	164878666	22	*	Promoter (<=1kb)	164879304	164883199	3896	1	228866	ENSMUST00000145327.1	-638	ENSMUSG00000039849	Pcif1	PDX1 C-terminal inhibiting factor 1
chr3	23442777	23442938	24	*	Distal Intergenic	23804335	23939477	135143	2	635702	ENSMUST00000192246.3	496539	ENSMUSG00000102758	Naaladl2	N-acetylated alpha-linked acidic dipeptidase-like 2
chr4	13300262	13300423	23	*	Distal Intergenic	12917967	12981070	63104	1	208820	ENSMUST00000156536.2	382295	ENSMUSG00000055963	Triqk	triple QxxK/R motif containing
chr4	45493717	45493878	22	*	Promoter (<=1kb)	45444706	45492841	48136	2	230126	ENSMUST00000130107.7	-876	ENSMUSG00000044813	Shb	src homology 2 domain-containing transforming protein B
chr4	47293821	47293982	24	*	Intron (ENSMUST00000082303.12/12819, intron 27 of 38)	47288287	47299258	10972	1	12819	ENSMUST00000146967.1	5534	ENSMUSG00000028339	Col15a1	collagen, type XV, alpha 1
chr4	131544825	131544986	25	*	Distal Intergenic	131793599	131798370	4772	2	19273	ENSMUST00000154224.1	253384	ENSMUSG00000028909	Ptpru	protein tyrosine phosphatase, receptor type, U
chr4	137867415	137867576	24	*	Intron (ENSMUST00000102518.9/230857, intron 1 of 19)	137862297	137913854	51558	1	230857	ENSMUST00000130407.2	5118	ENSMUSG00000057530	Ece1	endothelin converting enzyme 1
chr4	139979714	139979875	27	*	Distal Intergenic	139960220	139968026	7807	2	242721	ENSMUST00000105031.3	-11688	ENSMUSG00000078234	Klhdc7a	kelch domain containing 7A
chr5	101732666	101732827	21	*	Distal Intergenic	101765130	101823858	58729	1	74596	ENSMUST00000031273.8	-32303	ENSMUSG00000029330	Cds1	CDP-diacylglycerol synthase 1
chr6	5750465	5750626	26	*	Intron (ENSMUST00000115556.7/13426, intron 1 of 16)	5757419	5784898	27480	1	13426	ENSMUST00000204149.1	-6793	ENSMUSG00000029757	Dync1i1	dynein cytoplasmic 1 intermediate chain 1
chr6	83410390	83410551	29	*	Intron (ENSMUST00000089622.10/194388, intron 2 of 10)	83400996	83401102	107	2	102465194	ENSMUST00000184003.1	-9288	ENSMUSG00000099045	Mir6374	microRNA 6374
chr6	146808915	146809076	25	*	Intron (ENSMUST00000111639.7/272322, intron 4 of 16)	146805530	146832646	27117	1	272322	ENSMUST00000129788.7	3385	ENSMUSG00000040187	Arntl2	aryl hydrocarbon receptor nuclear translocator-like 2
chr7	25636563	25636724	25	*	Intron (ENSMUST00000071329.7/12039, intron 4 of 8)	25629946	25631743	1798	2	12039	ENSMUST00000205808.1	-4820	ENSMUSG00000060376	Bckdha	branched chain ketoacid dehydrogenase E1, alpha polypeptide
chr7	63957023	63957184	24	*	Distal Intergenic	63886351	63938915	52565	2	50794	ENSMUST00000063694.9	-18108	ENSMUSG00000052040	Klf13	Kruppel-like factor 13
chr7	68408718	68408879	22	*	Distal Intergenic	68417402	68426133	8732	1	71244	ENSMUST00000207304.1	-8523	ENSMUSG00000108924	4933436H12Rik	RIKEN cDNA 4933436H12 gene
chr7	72305426	72305587	25	*	Promoter (1-2kb)	72077830	72306608	228779	2	244049	ENSMUST00000079323.7	1021	ENSMUSG00000032776	Mctp2	multiple C2 domains, transmembrane 2
chr7	73730571	73730732	23	*	Distal Intergenic	73740302	73776919	36618	1	100038347	ENSMUST00000107456.3	-9570	ENSMUSG00000078670	Fam174b	family with sequence similarity 174, member B
chr7	109221910	109222071	24	*	Intron (ENSMUST00000208274.1/ENSMUST00000208274.1, intron 1 of 2)	109138675	109175207	36533	2	109594	ENSMUST00000207178.1	-46703	ENSMUSG00000036111	Lmo1	LIM domain only 1
chr7	126630981	126631142	23	*	Promoter (<=1kb)	126624948	126630861	5914	2	56312	ENSMUST00000191413.1	-120	ENSMUSG00000030717	Nupr1	nuclear protein transcription regulator 1
chr8	33867951	33868112	21	*	Intron (ENSMUST00000053251.11/19663, intron 1 of 7)	33784066	33853673	69608	2	19663	ENSMUST00000182184.7	-14278	ENSMUSG00000031586	Rbpms	RNA binding protein gene with multiple splicing
chr8	46899117	46899278	19	*	Distal Intergenic	46986887	47096762	109876	1	320981	ENSMUST00000039840.14	-87609	ENSMUSG00000038173	Enpp6	ectonucleotide pyrophosphatase/phosphodiesterase 6
chr8	70181995	70182156	20	*	Promoter (1-2kb)	70180539	70182032	1494	1	234371	ENSMUST00000143543.1	1456	ENSMUSG00000002342	Tmem161a	transmembrane protein 161A
chr8	93825487	93825648	26	*	Intron (ENSMUST00000137202.7/14681, intron 2 of 5)	93811313	93960690	149378	1	14681	ENSMUST00000138659.8	14174	ENSMUSG00000031748	Gnao1	guanine nucleotide binding protein, alpha O
chr8	106672767	106672928	26	*	Distal Intergenic	106683068	106851439	168372	1	272538	ENSMUST00000048359.4	-10140	ENSMUSG00000041949	Tango6	transport and golgi organization 6
chr8	120399779	120399940	22	*	Intron (ENSMUST00000127664.1/108148, intron 1 of 15)	120488447	120581390	92944	1	382034	ENSMUST00000034279.15	-88507	ENSMUSG00000031822	Gse1	genetic suppressor element 1, coiled-coil protein
chr9	46998394	46998555	25	*	Promoter (<=1kb)	46998741	47003860	5120	1	215467	ENSMUST00000178065.2	-186	ENSMUSG00000094893	Gm4791	predicted gene 4791
chr9	57633857	57634018	25	*	Promoter (<=1kb)	57626647	57634067	7421	2	12988	ENSMUST00000217314.1	49	ENSMUSG00000032312	Csk	c-src tyrosine kinase
chr9	61348214	61348375	24	*	Distal Intergenic	61372366	61418497	46132	1	21887	ENSMUST00000178113.7	-23991	ENSMUSG00000032280	Tle3	transducin-like enhancer of split 3
chr9	83067246	83067407	24	*	Distal Intergenic	83109948	83110825	878	2	94353	ENSMUST00000189777.1	43418	ENSMUSG00000066456	Hmgn3	high mobility group nucleosomal binding domain 3
chr9	102668253	102668414	28	*	Distal Intergenic	102626679	102634242	7564	1	69010	ENSMUST00000186693.1	41574	ENSMUSG00000035048	Anapc13	anaphase promoting complex subunit 13
chr9	118653765	118653926	26	*	Intron (ENSMUST00000044165.13/104099, intron 5 of 27)	118685835	118807231	121397	1	104099	ENSMUST00000125021.1	-31909	ENSMUSG00000039115	Itga9	integrin alpha 9
chr10	74920864	74921025	24	*	Distal Intergenic	74967177	75016907	49731	1	14687	ENSMUST00000037813.4	-46152	ENSMUSG00000040009	Gnaz	guanine nucleotide binding protein, alpha z subunit
chr10	77690518	77690679	27	*	Promoter (<=1kb)	77689957	77690757	801	2	100502831	ENSMUST00000180297.1	78	ENSMUSG00000095970	Gm19402	predicted gene, 19402
chr10	99197721	99197882	22	*	3' UTR	99192892	99196850	3959	1	382406	ENSMUST00000162847.1	4829	ENSMUSG00000019952	Poc1b	POC1 centriolar protein B
chr11	5182089	5182250	25	*	Distal Intergenic	5106265	5152257	45993	2	140703	ENSMUST00000062821.12	-29832	ENSMUSG00000034164	Emid1	EMI domain containing 1
chr11	71738317	71738478	27	*	Distal Intergenic	71749920	71760112	10193	1	216881	ENSMUST00000150531.1	-11442	ENSMUSG00000020811	Wscd1	WSC domain containing 1
chr11	82304962	82305123	25	*	Promoter (<=1kb)	82176657	82305690	129034	2	20290	ENSMUST00000138333.1	567	ENSMUSG00000020702	Ccl1	chemokine (C-C motif) ligand 1
chr11	119215440	119215601	18	*	Intron (ENSMUST00000036113.3/207592, intron 1 of 11)	119210641	119221976	11336	2	207592	ENSMUST00000125856.1	6375	ENSMUSG00000039976	Tbc1d16	TBC1 domain family, member 16
chr13	63976841	63977002	24	*	Distal Intergenic	63891381	63899629	8249	1	76251	ENSMUST00000162086.2	85460	ENSMUSG00000021470	Ercc6l2	excision repair cross-complementing rodent repair deficiency, complementation group 6 like 2
chr13	98594251	98594412	24	*	Distal Intergenic	98634978	98637410	2433	2	68344	ENSMUST00000050389.4	42998	ENSMUSG00000046082	Tmem174	transmembrane protein 174
chr13	117929891	117930052	23	*	Intron (ENSMUST00000006991.8/15165, intron 6 of 7)	117706764	117720011	13248	2	71100	ENSMUST00000111588.8	-209880	ENSMUSG00000079048	4933413L06Rik	RIKEN cDNA 4933413L06 gene
chr14	24779246	24779407	27	*	Intron (ENSMUST00000225654.1/ENSMUST00000225654.1, intron 3 of 5)	24491149	24491989	841	1	20088	ENSMUST00000224699.1	288097	ENSMUSG00000025290	Rps24	ribosomal protein S24
chr14	25493955	25494116	24	*	Intron (ENSMUST00000161766.7/328365, intron 1 of 2)	25502655	25572030	69376	1	328365	ENSMUST00000160680.2	-8539	ENSMUSG00000007817	Zmiz1	zinc finger, MIZ-type containing 1
chr14	70177643	70177804	26	*	Promoter (<=1kb)	70164218	70177681	13464	2	213019	ENSMUST00000022681.10	0	ENSMUSG00000022090	Pdlim2	PDZ and LIM domain 2
chr15	57762721	57762882	24	*	Intron (ENSMUST00000096430.10/387609, intron 2 of 3)	57695729	57821110	125382	1	387609	ENSMUST00000160990.1	66992	ENSMUSG00000071757	Zhx2	zinc fingers and homeoboxes 2
chr16	13428929	13429090	28	*	Intron (ENSMUST00000210378.1/ENSMUST00000210378.1, intron 3 of 7)	13449523	13449601	79	1	100124432	ENSMUST00000103784.2	-20433	ENSMUSG00000076972	Mir193b	microRNA 193b
chr16	30050971	30051132	30	*	Distal Intergenic	30021842	30039479	17638	2	71528	ENSMUST00000232465.1	-11492	ENSMUSG00000116660	9030404E10Rik	RIKEN cDNA 9030404E10 gene
chr16	94827222	94827383	21	*	Intron (ENSMUST00000095873.11/16522, intron 3 of 4)	94761653	94856672	95020	2	16522	ENSMUST00000232562.1	29289	ENSMUSG00000043301	Kcnj6	potassium inwardly-rectifying channel, subfamily J, member 6
chr17	31307869	31308030	26	*	Promoter (1-2kb)	31305875	31350695	44821	1	224674	ENSMUST00000235564.1	1994	ENSMUSG00000024036	Slc37a1	solute carrier family 37 (glycerol-3-phosphate transporter), member 1
chr17	31328579	31328740	23	*	Promoter (2-3kb)	31325627	31340990	15364	1	224674	ENSMUST00000237425.1	2952	ENSMUSG00000024036	Slc37a1	solute carrier family 37 (glycerol-3-phosphate transporter), member 1
chr17	36355521	36355682	21	*	Distal Intergenic	36365003	36368417	3415	2	110696	ENSMUST00000073546.4	12735	ENSMUSG00000058124	H2-M10.3	histocompatibility 2, M region locus 10.3
chr17	71038954	71039115	26	*	Intron (ENSMUST00000024847.13/17929, intron 5 of 36)	71019591	71083727	64137	1	17929	ENSMUST00000232851.1	19363	ENSMUSG00000024049	Myom1	myomesin 1
chr18	4758452	4758613	25	*	Distal Intergenic	4812486	4850959	38474	1	100038439	ENSMUST00000180904.1	-53873	ENSMUSG00000097043	Gm10556	predicted gene 10556
chr1	33454414	33454575	22	*	Intron (ENSMUST00000027312.10/19076, intron 13 of 13)	33478942	33622142	143201	2	19076	ENSMUST00000189552.1	167567	ENSMUSG00000026134	Prim2	DNA primase, p58 subunit
chr1	74898753	74898914	24	*	Promoter (1-2kb)	74900658	74900721	64	2	723900	ENSMUST00000083682.3	1807	ENSMUSG00000065616	Mir375	microRNA 375
chr1	78910987	78911148	22	*	Intron (ENSMUST00000189296.1/102636764, intron 3 of 3)	78816927	78820028	3102	1	57814	ENSMUST00000187432.1	94060	ENSMUSG00000047330	Kcne4	potassium voltage-gated channel, Isk-related subfamily, gene 4
chr2	26300221	26300382	22	*	Distal Intergenic	26271646	26294557	22912	2	329366	ENSMUST00000057224.3	-5664	ENSMUSG00000048038	Ccdc187	coiled-coil domain containing 187
chr2	32809355	32809516	21	*	Intron (ENSMUST00000050000.15/20910, intron 9 of 18)	32787607	32817190	29584	2	20910	ENSMUST00000113222.3	7674	ENSMUSG00000026797	Stxbp1	syntaxin binding protein 1
chr2	48679031	48679192	23	*	Distal Intergenic	48814109	48903269	89161	1	11480	ENSMUST00000063886.3	-134917	ENSMUSG00000052155	Acvr2a	activin receptor IIA
chr2	49515435	49515596	26	*	Intron (ENSMUST00000092123.10/227867, intron 3 of 13)	49528875	49537081	8207	1	227867	ENSMUST00000152485.1	-13279	ENSMUSG00000069495	Epc2	enhancer of polycomb homolog 2
chr2	65360906	65361067	24	*	Promoter (<=1kb)	65316430	65361401	44972	2	320106	ENSMUST00000127623.7	334	ENSMUSG00000061171	Slc38a11	solute carrier family 38, member 11
chr2	70931016	70931177	23	*	Distal Intergenic	70966165	70973388	7224	2	228019	ENSMUST00000140293.1	42211	ENSMUSG00000041975	Mettl8	methyltransferase like 8
chr2	113430145	113430306	22	*	Intron (ENSMUST00000099576.8/14260, intron 3 of 18)	113441064	113709855	268792	1	14260	ENSMUST00000081349.8	-10758	ENSMUSG00000044042	Fmn1	formin 1
chr2	126572313	126572474	26	*	Intron (ENSMUST00000061491.13/26458, intron 4 of 9)	126564760	126575491	10732	1	26458	ENSMUST00000150947.1	7553	ENSMUSG00000027359	Slc27a2	solute carrier family 27 (fatty acid transporter), member 2
chr2	164435669	164435830	20	*	Intron (ENSMUST00000017153.3/20971, intron 1 of 4)	164424247	164443186	18940	2	20971	ENSMUST00000017153.3	7356	ENSMUSG00000017009	Sdc4	syndecan 4
chr3	40750256	40750417	21	*	Intron (ENSMUST00000203904.2/18415, intron 2 of 4)	40745868	40789584	43717	1	18415	ENSMUST00000108086.6	4388	ENSMUSG00000025757	Hspa4l	heat shock protein 4 like
chr3	52179806	52179967	23	*	Exon (ENSMUST00000193192.1/ENSMUST00000193192.1, exon 1 of 2)	51685907	52105076	419170	2	433586	ENSMUST00000121440.3	-74730	ENSMUSG00000061143	Maml3	mastermind like transcriptional coactivator 3
chr4	107933101	107933262	21	*	Distal Intergenic	107903981	107923610	19630	2	12896	ENSMUST00000030345.14	-9491	ENSMUSG00000028607	Cpt2	carnitine palmitoyltransferase 2
chr4	130820734	130820895	26	*	Intron (ENSMUST00000070478.3/20970, intron 3 of 4)	130816845	130822250	5406	1	20970	ENSMUST00000140623.1	3889	ENSMUSG00000025743	Sdc3	syndecan 3
chr4	131612178	131612339	20	*	Distal Intergenic	131793599	131798370	4772	2	19273	ENSMUST00000154224.1	186031	ENSMUSG00000028909	Ptpru	protein tyrosine phosphatase, receptor type, U
chr4	134122388	134122549	27	*	Promoter (<=1kb)	134123469	134126774	3306	1	67586	ENSMUST00000139616.1	-920	ENSMUSG00000012126	Ubxn11	UBX domain protein 11
chr4	147524938	147525099	20	*	Distal Intergenic	147507600	147513420	5821	1	195531	ENSMUST00000063704.7	17338	ENSMUSG00000078496	Zfp982	zinc finger protein 982
chr5	35071074	35071235	29	*	Intron (ENSMUST00000101298.8/231134, intron 2 of 4)	35074958	35080964	6007	1	231134	ENSMUST00000155097.1	-3723	ENSMUSG00000044716	Dok7	docking protein 7
chr5	92390075	92390236	21	*	Promoter (1-2kb)	92388143	92414623	26481	1	109979	ENSMUST00000119587.7	1932	ENSMUSG00000034842	Art3	ADP-ribosyltransferase 3
chr5	107557030	107557191	20	*	Intron (ENSMUST00000143074.1/76421, intron 2 of 3)	107549022	107551410	2389	2	170823	ENSMUST00000137939.7	-5620	ENSMUSG00000029276	Glmn	glomulin, FKBP associated protein
chr5	113172258	113172419	25	*	Intron (ENSMUST00000211733.1/243219, intron 6 of 12)	113086323	113163351	77029	2	243219	ENSMUST00000050125.8	-8907	ENSMUSG00000051339	2900026A02Rik	RIKEN cDNA 2900026A02 gene
chr5	125155227	125155388	25	*	Intron (ENSMUST00000111402.8/20602, intron 1 of 47)	125017162	125179053	161892	2	20602	ENSMUST00000086083.10	23665	ENSMUSG00000029478	Ncor2	nuclear receptor co-repressor 2
chr5	144184103	144184264	24	*	Intron (ENSMUST00000041804.7/231876, intron 13 of 13)	144190286	144194441	4156	1	17341	ENSMUST00000060747.7	-6022	ENSMUSG00000052271	Bhlha15	basic helix-loop-helix family, member a15
chr7	16944487	16944648	23	*	Promoter (<=1kb)	16944682	16948828	4147	1	434128	ENSMUST00000094807.5	-34	ENSMUSG00000070802	Pnmal2	PNMA-like 2
chr7	99305218	99305379	25	*	Intron (ENSMUST00000068973.10/17760, intron 1 of 3)	99269132	99320582	51451	1	17760	ENSMUST00000209094.1	36086	ENSMUSG00000055407	Map6	microtubule-associated protein 6
chr7	116172874	116173035	20	*	Intron (ENSMUST00000182834.7/233765, intron 6 of 24)	116176950	116180676	3727	2	233765	ENSMUST00000182312.1	7641	ENSMUSG00000045659	Plekha7	pleckstrin homology domain containing, family A member 7
chr7	128798060	128798221	20	*	Intron (ENSMUST00000205528.1/ENSMUST00000205528.1, intron 1 of 5)	128745420	128750378	4959	1	207352	ENSMUST00000206986.1	52640	ENSMUSG00000055319	Sec23ip	Sec23 interacting protein
chr8	68494154	68494315	28	*	Intron (ENSMUST00000078350.12/234356, intron 3 of 9)	68461825	68529887	68063	2	234356	ENSMUST00000211871.1	35572	ENSMUSG00000036356	Csgalnact1	chondroitin sulfate N-acetylgalactosaminyltransferase 1
chr8	75211627	75211788	25	*	Promoter (2-3kb)	75213944	75224113	10170	1	75141	ENSMUST00000139848.7	-2156	ENSMUSG00000034472	Rasd2	RASD family, member 2
chr8	107689152	107689313	24	*	Distal Intergenic	107580381	107588464	8084	2	17463	ENSMUST00000044106.5	-100688	ENSMUSG00000039067	Psmd7	proteasome (prosome, macropain) 26S subunit, non-ATPase, 7
chr8	113688343	113688504	22	*	Distal Intergenic	113667926	113676458	8533	2	102631810	ENSMUST00000211951.1	-11885	ENSMUSG00000110582	Gm30052	predicted gene, 30052
chr8	121965694	121965855	21	*	Intron (ENSMUST00000127664.1/108148, intron 1 of 15)	121974448	121976487	2040	1	53325	ENSMUST00000173753.1	-8593	ENSMUSG00000025316	Banp	BTG3 associated nuclear protein
chr8	124494980	124495141	22	*	Distal Intergenic	124520767	124552008	31242	1	76332	ENSMUST00000034460.10	-25626	ENSMUSG00000031979	Cog2	component of oligomeric golgi complex 2
chr9	31681915	31682076	19	*	Distal Intergenic	31426196	31464462	38267	2	235135	ENSMUST00000048050.8	-217453	ENSMUSG00000041737	Tmem45b	transmembrane protein 45b
chr9	121398745	121398906	26	*	Intron (ENSMUST00000211301.1/67095, intron 3 of 17)	121403478	121446797	43320	1	67095	ENSMUST00000210351.1	-4572	ENSMUSG00000032536	Trak1	trafficking protein, kinesin binding 1
chr10	57675736	57675897	23	*	Intron (ENSMUST00000095668.9/18768, intron 2 of 5)	57650994	57736371	85378	1	18768	ENSMUST00000175852.1	24742	ENSMUSG00000019876	Pkib	protein kinase inhibitor beta, cAMP dependent, testis specific
chr10	87255553	87255714	25	*	Intron (ENSMUST00000218226.1/ENSMUST00000218226.1, intron 1 of 2)	87205979	87230587	24609	1	76640	ENSMUST00000189775.1	49574	ENSMUSG00000047129	1700113H08Rik	RIKEN cDNA 1700113H08 gene
chr10	95278246	95278407	24	*	Intron (ENSMUST00000220279.1/12905, intron 1 of 1)	95174746	95322965	148220	2	12905	ENSMUST00000220279.1	44558	ENSMUSG00000045867	Cradd	CASP2 and RIPK1 domain containing adaptor with death domain
chr10	116730394	116730555	25	*	Promoter (1-2kb)	116729253	116739760	10508	1	75878	ENSMUST00000218193.1	1141	ENSMUSG00000112924	4930579P08Rik	RIKEN cDNA 4930579P08 gene
chr11	12232453	12232614	23	*	Distal Intergenic	12296363	12369640	73278	2	12808	ENSMUST00000136549.7	137026	ENSMUSG00000020173	Cobl	cordon-bleu WH2 repeat
chr11	46944333	46944494	20	*	Intron (ENSMUST00000109220.7/24052, intron 6 of 6)	46810800	46844332	33533	1	276891	ENSMUST00000068877.6	133533	ENSMUSG00000055546	Timd4	T cell immunoglobulin and mucin domain containing 4
chr11	58290934	58291095	22	*	Intron (ENSMUST00000108834.2/ENSMUST00000108834.2, intron 5 of 6)	58307069	58314613	7545	1	103836	ENSMUST00000153510.8	-15974	ENSMUSG00000037243	Zfp692	zinc finger protein 692
chr11	78411396	78411557	21	*	Intron (ENSMUST00000001122.5/20500, intron 1 of 11)	78397087	78422217	25131	2	20500	ENSMUST00000001122.5	10660	ENSMUSG00000001095	Slc13a2	solute carrier family 13 (sodium-dependent dicarboxylate transporter), member 2
chr11	113739193	113739354	22	*	Promoter (<=1kb)	113728983	113739322	10340	2	56699	ENSMUST00000131488.1	0	ENSMUSG00000041598	Cdc42ep4	CDC42 effector protein (Rho GTPase binding) 4
chr11	118211867	118212028	25	*	Promoter (<=1kb)	118164166	118212742	48577	2	19157	ENSMUST00000106302.8	714	ENSMUSG00000017132	Cyth1	cytohesin 1
chr12	4588653	4588814	28	*	Distal Intergenic	4592638	4629717	37080	1	20403	ENSMUST00000218402.1	-3824	ENSMUSG00000020640	Itsn2	intersectin 2
chr12	17575758	17575919	21	*	Intron (ENSMUST00000223365.1/ENSMUST00000223365.1, intron 2 of 2)	17549458	17550077	620	1	18263	ENSMUST00000222250.1	26300	ENSMUSG00000011179	Odc1	ornithine decarboxylase, structural 1
chr12	28817403	28817564	27	*	Intron (ENSMUST00000221877.1/380752, intron 3 of 8)	28857312	28867123	9812	1	380752	ENSMUST00000221574.1	-39748	ENSMUSG00000036613	Eipr1	EARP complex and GARP complex interacting protein 1
chr12	71333447	71333608	21	*	Distal Intergenic	71309984	71318894	8911	1	59036	ENSMUST00000150639.1	23463	ENSMUSG00000044548	Dact1	dishevelled-binding antagonist of beta-catenin 1
chr12	116608699	116608860	27	*	Intron (ENSMUST00000185505.6/19276, intron 2 of 3)	116485833	117276793	790961	1	19276	ENSMUST00000070733.8	122866	ENSMUSG00000056553	Ptprn2	protein tyrosine phosphatase, receptor type, N polypeptide 2
chr13	55040444	55040605	23	*	3' UTR	55005985	55021385	15401	2	212032	ENSMUST00000052949.12	-19059	ENSMUSG00000025877	Hk3	hexokinase 3
chr14	34887962	34888123	24	*	Intron (ENSMUST00000043349.6/14803, intron 2 of 15)	34894609	34894706	98	1	723847	ENSMUST00000083547.1	-6486	ENSMUSG00000065481	Mir346	microRNA 346
chr14	121368679	121368840	24	*	Intron (ENSMUST00000079817.7/223255, intron 1 of 10)	121302289	121359868	57580	2	223255	ENSMUST00000226161.1	-8811	ENSMUSG00000063410	Stk24	serine/threonine kinase 24
chr15	57162869	57163030	21	*	Distal Intergenic	57256556	57265137	8582	2	210463	ENSMUST00000137764.1	102107	ENSMUSG00000022366	Slc22a22	solute carrier family 22 (organic cation transporter), member 22
chr15	59054986	59055147	24	*	Exon (ENSMUST00000080371.7/211401, exon 3 of 15)	58943360	59040597	97238	2	211401	ENSMUST00000226976.1	-14389	ENSMUSG00000022353	Mtss1	MTSS I-BAR domain containing 1
chr15	97812236	97812397	24	*	Promoter (2-3kb)	97792688	97814863	22176	2	56233	ENSMUST00000121514.7	2466	ENSMUSG00000022475	Hdac7	histone deacetylase 7
chr16	58068770	58068931	27	*	Distal Intergenic	57624258	57754737	130480	2	12837	ENSMUST00000089332.4	-314033	ENSMUSG00000068196	Col8a1	collagen, type VIII, alpha 1
chr16	93733281	93733442	21	*	Intron (ENSMUST00000045004.10/70028, intron 2 of 36)	93730099	93810590	80492	1	70028	ENSMUST00000227156.1	3182	ENSMUSG00000022946	Dop1b	DOP1 leucine zipper like protein B
chr17	10105338	10105499	25	*	Distal Intergenic	10209093	10213574	4482	2	19317	ENSMUST00000232721.1	108075	ENSMUSG00000062078	Qk	quaking
chr17	15371962	15372123	24	*	Promoter (<=1kb)	15370256	15371831	1576	2	13388	ENSMUST00000152416.7	-131	ENSMUSG00000014773	Dll1	delta like canonical Notch ligand 1
chr17	24504172	24504333	27	*	Promoter (2-3kb)	24501678	24503932	2255	1	268932	ENSMUST00000235032.1	2494	ENSMUSG00000033597	Caskin1	CASK interacting protein 1
chr17	24566000	24566161	25	*	Promoter (2-3kb)	24568336	24569355	1020	1	18763	ENSMUST00000228745.1	-2175	ENSMUSG00000032855	Pkd1	polycystin 1, transient receptor poteintial channel interacting
chr17	25881040	25881201	24	*	Promoter (<=1kb)	25877628	25880858	3231	2	215001	ENSMUST00000176696.2	-182	ENSMUSG00000071192	Wfikkn1	WAP, FS, Ig, KU, and NTR-containing protein 1
chr17	26442400	26442561	24	*	3' UTR	26414965	26446349	31385	1	240055	ENSMUST00000053020.7	27435	ENSMUSG00000034413	Neurl1b	neuralized E3 ubiquitin protein ligase 1B
chr17	27119617	27119778	23	*	Intron (ENSMUST00000049308.8/16440, intron 55 of 57)	27106177	27107349	1173	1	16440	ENSMUST00000235521.1	13440	ENSMUSG00000042644	Itpr3	inositol 1,4,5-triphosphate receptor 3
chr17	35292623	35292784	27	*	Distal Intergenic	35265477	35266319	843	1	14980	ENSMUST00000174325.1	27146	NA	H2-L	histocompatibility 2, D region locus L
chr17	74357529	74357690	28	*	Intron (ENSMUST00000224711.1/50850, intron 3 of 16)	74367296	74373719	6424	1	50850	ENSMUST00000233554.1	-9606	ENSMUSG00000024068	Spast	spastin
chr18	65101630	65101791	23	*	Intron (ENSMUST00000235343.1/83814, intron 5 of 30)	65083054	65143846	60793	1	83814	ENSMUST00000238376.1	18576	ENSMUSG00000024589	Nedd4l	neural precursor cell expressed, developmentally down-regulated gene 4-like
chr1	9588620	9588781	23	*	Intron (ENSMUST00000115480.7/72481, intron 3 of 4)	9601199	9627143	25945	1	76982	ENSMUST00000088666.3	-12418	ENSMUSG00000067879	Vxn	vexin
chr1	35936797	35936958	21	*	Distal Intergenic	36068400	36106446	38047	1	50785	ENSMUST00000088174.3	-131442	ENSMUSG00000045216	Hs6st1	heparan sulfate 6-O-sulfotransferase 1
chr1	61203382	61203543	23	*	Distal Intergenic	61378432	61395904	17473	1	77341	ENSMUST00000141000.1	-174889	ENSMUSG00000085447	9530026F06Rik	RIKEN cDNA 9530026F06 gene
chr1	78745177	78745338	24	*	Distal Intergenic	78696656	78701289	4634	1	74205	ENSMUST00000148608.1	48521	ENSMUSG00000032883	Acsl3	acyl-CoA synthetase long-chain family member 3
chr1	80427562	80427723	22	*	Distal Intergenic	80445932	80475660	29729	1	72208	ENSMUST00000187497.1	-18209	ENSMUSG00000101483	1700016L21Rik	RIKEN cDNA 1700016L21 gene
chr1	90161679	90161840	29	*	Distal Intergenic	90127144	90153401	26258	2	74918	ENSMUST00000186522.1	-8278	ENSMUSG00000026301	Iqca	IQ motif containing with AAA domain
chr2	38420496	38420657	29	*	Distal Intergenic	38353802	38360089	6288	1	16870	ENSMUST00000175896.1	66694	ENSMUSG00000000247	Lhx2	LIM homeobox protein 2
chr2	130299218	130299379	22	*	Intron (ENSMUST00000110288.8/228598, intron 2 of 17)	130295939	130370481	74543	1	228598	ENSMUST00000140169.7	3279	ENSMUSG00000053552	Ebf4	early B cell factor 4
chr2	170332033	170332194	20	*	Distal Intergenic	170347931	170349740	1810	2	76960	ENSMUST00000156657.7	17546	ENSMUSG00000013523	Bcas1	breast carcinoma amplified sequence 1
chr3	41583814	41583975	22	*	Promoter (2-3kb)	41580856	41589003	8148	1	269424	ENSMUST00000195200.1	2958	ENSMUSG00000025764	Jade1	jade family PHD finger 1
chr3	60140439	60140600	21	*	Distal Intergenic	60081902	60086325	4424	1	84112	ENSMUST00000195544.1	58537	ENSMUSG00000027762	Sucnr1	succinate receptor 1
chr3	132573065	132573226	20	*	Distal Intergenic	132629820	132645348	15529	1	433653	ENSMUST00000212804.1	-56594	ENSMUSG00000091721	Gimd1	GIMAP family P-loop NTPase domain containing 1
chr4	5701946	5702107	18	*	Intron (ENSMUST00000124256.7/242297, intron 2 of 3)	5724312	5801101	76790	1	242297	ENSMUST00000108380.1	-22205	ENSMUSG00000049119	Fam110b	family with sequence similarity 110, member B
chr4	65475388	65475549	23	*	Intron (ENSMUST00000084496.2/56079, intron 18 of 21)	65604986	65616238	11253	1	69807	ENSMUST00000050850.13	-129437	ENSMUSG00000051675	Trim32	tripartite motif-containing 32
chr4	116430413	116430574	22	*	Exon (ENSMUST00000106484.7/17776, exon 3 of 30)	116333233	116435586	102354	2	17776	ENSMUST00000151347.1	5012	ENSMUSG00000003810	Mast2	microtubule associated serine/threonine kinase 2
chr4	148651044	148651205	22	*	Exon (ENSMUST00000105698.2/230909, exon 2 of 11)	148643317	148671572	28256	1	230909	ENSMUST00000105698.2	7727	ENSMUSG00000070577	Gm572	predicted gene 572
chr4	150373222	150373383	24	*	Intron (ENSMUST00000105682.8/68703, intron 1 of 22)	150406394	150470381	63988	1	68703	ENSMUST00000131600.1	-33011	ENSMUSG00000039852	Rere	arginine glutamic acid dipeptide (RE) repeats
chr5	20207568	20207729	22	*	Intron (ENSMUST00000197354.4/50791, intron 4 of 21)	20202569	20465613	263045	1	50791	ENSMUST00000197822.4	4999	ENSMUSG00000040003	Magi2	membrane associated guanylate kinase, WW and PDZ domain containing 2
chr5	31073743	31073904	23	*	Promoter (<=1kb)	31074117	31076028	1912	1	69719	ENSMUST00000202973.1	-213	ENSMUSG00000013629	Cad	carbamoyl-phosphate synthetase 2, aspartate transcarbamylase, and dihydroorotase
chr5	125149232	125149393	22	*	Intron (ENSMUST00000111402.8/20602, intron 1 of 47)	125017835	125124900	107066	2	20602	ENSMUST00000055256.13	-24332	ENSMUSG00000029478	Ncor2	nuclear receptor co-repressor 2
chr5	139076692	139076853	25	*	Intron (ENSMUST00000026973.13/19085, intron 4 of 10)	139062596	139112644	50049	2	19085	ENSMUST00000141985.1	35791	ENSMUSG00000025855	Prkar1b	protein kinase, cAMP dependent regulatory, type I beta
chr6	37347929	37348090	28	*	Intron (ENSMUST00000041093.5/208647, intron 8 of 11)	37334292	37336535	2244	2	208647	ENSMUST00000128534.1	-11394	ENSMUSG00000038648	Creb3l2	cAMP responsive element binding protein 3-like 2
chr6	40402173	40402334	16	*	3' UTR	40376041	40395769	19729	1	69923	ENSMUST00000201751.1	26132	ENSMUSG00000029916	Agk	acylglycerol kinase
chr6	56617165	56617326	21	*	Intron (ENSMUST00000239143.1/18575, intron 1 of 19)	56071701	56652487	580787	2	18575	ENSMUST00000239143.1	35161	ENSMUSG00000004347	Pde1c	phosphodiesterase 1C
chr6	118934397	118934558	24	*	Intron (ENSMUST00000186889.6/12288, intron 3 of 46)	118593799	119080007	486209	2	12288	ENSMUST00000187386.6	145449	ENSMUSG00000051331	Cacna1c	calcium channel, voltage-dependent, L type, alpha 1C subunit
chr6	119352542	119352703	21	*	Downstream (<1kb)	119332562	119347238	14677	1	319734	ENSMUST00000185965.1	19980	ENSMUSG00000041460	Cacna2d4	calcium channel, voltage-dependent, alpha 2/delta subunit 4
chr7	113422831	113422992	22	*	Distal Intergenic	113385580	113388570	2991	2	19226	ENSMUST00000079793.6	-34261	ENSMUSG00000059077	Pth	parathyroid hormone
chr7	141338662	141338823	27	*	Promoter (<=1kb)	141338880	141363020	24141	1	98845	ENSMUST00000026577.12	-57	ENSMUSG00000025504	Eps8l2	EPS8-like 2
chr7	145045205	145045366	21	*	Distal Intergenic	144933198	144939925	6728	2	12443	ENSMUST00000208193.1	-105280	ENSMUSG00000070348	Ccnd1	cyclin D1
chr8	13025588	13025749	22	*	Promoter (<=1kb)	13026034	13035809	9776	1	14068	ENSMUST00000033820.3	-285	ENSMUSG00000031443	F7	coagulation factor VII
chr8	18739012	18739173	23	*	Promoter (2-3kb)	18690263	18741562	51300	2	11601	ENSMUST00000033846.6	2389	ENSMUSG00000031465	Angpt2	angiopoietin 2
chr8	46324478	46324639	21	*	Intron (ENSMUST00000210181.1/ENSMUST00000210181.1, intron 4 of 4)	46292039	46294671	2633	2	234219	ENSMUST00000058636.8	-29807	ENSMUSG00000047171	Helt	helt bHLH transcription factor
chr8	79434138	79434299	22	*	Distal Intergenic	79355356	79399518	44163	2	17125	ENSMUST00000066081.3	-34620	ENSMUSG00000031681	Smad1	SMAD family member 1
chr8	124585691	124585852	22	*	Intron (ENSMUST00000093033.5/73647, intron 1 of 19)	124576113	124591725	15613	1	73647	ENSMUST00000133086.1	9578	ENSMUSG00000031981	Capn9	calpain 9
chr9	21854053	21854214	23	*	Promoter (1-2kb)	21800180	21852635	52456	2	319899	ENSMUST00000034728.8	-1418	ENSMUSG00000032198	Dock6	dedicator of cytokinesis 6
chr9	49980222	49980383	23	*	Distal Intergenic	49502136	49798925	296790	2	17967	ENSMUST00000193547.5	-181297	ENSMUSG00000039542	Ncam1	neural cell adhesion molecule 1
chr9	75654575	75654736	22	*	Intron (ENSMUST00000034699.7/20255, intron 10 of 11)	75626238	75637766	11529	1	70082	ENSMUST00000213292.1	28337	ENSMUSG00000032184	Lysmd2	LysM, putative peptidoglycan-binding, domain containing 2
chr10	41220901	41221062	21	*	Exon (ENSMUST00000043814.4/103199, exon 22 of 23)	41188172	41303260	115089	2	103199	ENSMUST00000043814.4	82198	ENSMUSG00000038417	Fig4	FIG4 phosphoinositide 5-phosphatase
chr10	62242413	62242574	26	*	Distal Intergenic	62252438	62265990	13553	1	21337	ENSMUST00000020278.5	-9864	ENSMUSG00000020081	Tacr2	tachykinin receptor 2
chr10	75117196	75117357	23	*	Intron (ENSMUST00000164107.2/110279, intron 1 of 22)	75160360	75171548	11189	1	110279	ENSMUST00000218591.1	-43003	ENSMUSG00000009681	Bcr	breakpoint cluster region
chr10	75737316	75737477	22	*	Exon (ENSMUST00000001712.7/104248, exon 16 of 37)	75716629	75733771	17143	2	104248	ENSMUST00000217810.1	-3545	ENSMUSG00000020196	Cabin1	calcineurin binding protein 1
chr10	75923340	75923501	24	*	Promoter (<=1kb)	75923222	75923993	772	2	17385	ENSMUST00000132869.1	492	ENSMUSG00000000901	Mmp11	matrix metallopeptidase 11
chr10	123019551	123019712	22	*	Intron (ENSMUST00000073792.10/67074, intron 23 of 35)	123018075	123023116	5042	2	67074	ENSMUST00000219515.1	3404	ENSMUSG00000034602	Mon2	MON2 homolog, regulator of endosome to Golgi trafficking
chr11	3853501	3853662	20	*	Intron (ENSMUST00000070552.13/74309, intron 1 of 13)	3703731	3863903	160173	2	74309	ENSMUST00000070552.13	10241	ENSMUSG00000020435	Osbp2	oxysterol binding protein 2
chr11	120069815	120069976	30	*	Promoter (<=1kb)	120067129	120070907	3779	2	12009	ENSMUST00000150463.7	931	ENSMUSG00000039781	Cep131	centrosomal protein 131
chr12	27657691	27657852	21	*	Distal Intergenic	27334264	27342574	8311	2	20666	ENSMUST00000079063.6	-315117	ENSMUSG00000063632	Sox11	SRY (sex determining region Y)-box 11
chr12	34525664	34525825	20	*	Promoter (2-3kb)	34052301	34528304	476004	2	79221	ENSMUST00000209750.1	2479	ENSMUSG00000004698	Hdac9	histone deacetylase 9
chr12	108887206	108887367	21	*	Promoter (1-2kb)	108880756	108888417	7662	2	22375	ENSMUST00000160974.1	1050	ENSMUSG00000021266	Wars	tryptophanyl-tRNA synthetase
chr13	11710199	11710360	23	*	Intron (ENSMUST00000021750.14/20191, intron 48 of 104)	11729374	11731728	2355	2	20191	ENSMUST00000221890.1	21368	ENSMUSG00000021313	Ryr2	ryanodine receptor 2, cardiac
chr13	56747221	56747382	20	*	Distal Intergenic	56733017	56738993	5977	1	17129	ENSMUST00000136702.1	14204	ENSMUSG00000021540	Smad5	SMAD family member 5
chr13	73816459	73816620	21	*	Promoter (2-3kb)	73813463	73814988	1526	1	20499	ENSMUST00000221813.1	2996	ENSMUSG00000017756	Slc12a7	solute carrier family 12, member 7
chr13	97406849	97407010	21	*	Distal Intergenic	97434970	97497007	62038	1	100039691	ENSMUST00000109431.9	-27960	ENSMUSG00000078952	Lncenc1	long non-coding RNA, embryonic stem cells expressed 1
chr13	99243754	99243915	24	*	Exon (ENSMUST00000056558.9/238803, exon 4 of 5)	99184823	99250656	65834	1	238803	ENSMUST00000056558.9	58931	ENSMUSG00000050919	Zfp366	zinc finger protein 366
chr14	62798644	62798805	23	*	Distal Intergenic	62733630	62761169	27540	2	18130	ENSMUST00000225250.1	-37475	ENSMUSG00000035161	Ints6	integrator complex subunit 6
chr15	57809892	57810053	26	*	Intron (ENSMUST00000096430.10/387609, intron 2 of 3)	57871663	57890394	18732	2	67819	ENSMUST00000226911.1	80341	ENSMUSG00000022365	Derl1	Der1-like domain family, member 1
chr15	75758757	75758918	25	*	Intron (ENSMUST00000100538.3/223642, intron 9 of 11)	75745490	75748228	2739	2	378435	ENSMUST00000062002.5	-10529	ENSMUSG00000047591	Mafa	v-maf musculoaponeurotic fibrosarcoma oncogene family, protein A (avian)
chr15	86963107	86963268	24	*	Distal Intergenic	87544299	87759362	215064	1	106014	ENSMUST00000230414.1	-581031	ENSMUSG00000054863	Tafa5	TAFA chemokine like family member 5
chr15	99890893	99891054	21	*	Distal Intergenic	99778470	99875456	96987	2	65970	ENSMUST00000073691.4	-15437	ENSMUSG00000023022	Lima1	LIM domain and actin binding 1
chr16	17208824	17208985	26	*	Promoter (<=1kb)	17208603	17213982	5380	1	239731	ENSMUST00000169803.4	221	ENSMUSG00000071636	Rimbp3	RIMS binding protein 3
chr16	32516138	32516299	25	*	Intron (ENSMUST00000160832.1/245308, intron 2 of 3)	32499611	32561966	62356	1	245308	ENSMUST00000160832.1	16527	ENSMUSG00000052363	Zdhhc19	zinc finger, DHHC domain containing 19
chr16	55321996	55322157	25	*	Distal Intergenic	55225175	55297986	72812	2	239852	ENSMUST00000143914.7	-24010	ENSMUSG00000064310	Zpld1	zona pellucida like domain containing 1
chr17	6653491	6653652	19	*	Promoter (2-3kb)	6646602	6655818	9217	2	100040531	ENSMUST00000232452.1	2166	ENSMUSG00000095677	Dynlt1f	dynein light chain Tctex-type 1F
chr17	29617191	29617352	23	*	Promoter (1-2kb)	29616136	29627073	10938	1	58230	ENSMUST00000173449.1	1055	ENSMUSG00000090083	Rnf8	ring finger protein 8
chr17	56206710	56206871	23	*	Promoter (2-3kb)	56186807	56209208	22402	2	224897	ENSMUST00000223616.1	2337	ENSMUSG00000001229	Dpp9	dipeptidylpeptidase 9
chr17	87364162	87364323	24	*	Intron (ENSMUST00000041110.11/225049, intron 18 of 19)	87378853	87381769	2917	1	225049	ENSMUST00000148126.1	-14530	ENSMUSG00000036918	Ttc7	tetratricopeptide repeat domain 7
chr18	35362853	35363014	21	*	Intron (ENSMUST00000237896.1/81500, intron 3 of 8)	35266396	35343067	76672	2	81500	ENSMUST00000236387.1	-19786	ENSMUSG00000024357	Sil1	endoplasmic reticulum chaperone SIL1 homolog (S. cerevisiae)
chr18	61619041	61619202	27	*	Distal Intergenic	61639542	61647292	7751	1	545261	ENSMUST00000183083.7	-20340	ENSMUSG00000098098	Bvht	braveheart long non-coding RNA
chr19	40882279	40882440	18	*	Exon (ENSMUST00000237948.1/381223, exon 5 of 5)	40894703	40894789	87	1	102466881	ENSMUST00000183735.1	-12263	ENSMUSG00000099118	Mir8092	microRNA 8092
chr1	15017662	15017823	22	*	Distal Intergenic	14872648	14918862	46215	2	277328	ENSMUST00000041447.4	-98800	ENSMUSG00000032769	Trpa1	transient receptor potential cation channel, subfamily A, member 1
chr1	36604822	36604983	22	*	Intron (ENSMUST00000170295.7/381337, intron 7 of 14)	36564328	36600954	36627	2	381337	ENSMUST00000194839.5	-3868	ENSMUSG00000046337	Fam178b	family with sequence similarity 178, member B
chr1	153958416	153958577	21	*	Distal Intergenic	153906043	153907116	1074	1	14645	ENSMUST00000154576.1	52373	ENSMUSG00000026473	Glul	glutamate-ammonia ligase (glutamine synthetase)
chr1	181865045	181865206	23	*	Distal Intergenic	181836058	181843046	6989	2	98386	ENSMUST00000193030.5	-21999	ENSMUSG00000004880	Lbr	lamin B receptor
chr1	191445928	191446089	24	*	Intron (ENSMUST00000192778.1/102634668, intron 2 of 5)	191436340	191465048	28709	2	102634668	ENSMUST00000192778.1	18959	ENSMUSG00000103114	Gm32200	predicted gene, 32200
chr2	24719838	24719999	28	*	Exon (ENSMUST00000070864.13/12287, exon 8 of 46)	24679500	24685868	6369	2	12287	ENSMUST00000124183.1	-33970	ENSMUSG00000004113	Cacna1b	calcium channel, voltage-dependent, N type, alpha 1B subunit
chr2	27079272	27079433	21	*	Promoter (<=1kb)	27079379	27108981	29603	1	77794	ENSMUST00000091233.6	0	ENSMUSG00000036040	Adamtsl2	ADAMTS-like 2
chr2	163481656	163481817	22	*	Distal Intergenic	163466379	163472629	6251	2	228859	ENSMUST00000109418.1	-9027	ENSMUSG00000048486	Fitm2	fat storage-inducing transmembrane protein 2
chr2	167606113	167606274	22	*	Exon (ENSMUST00000127006.1/ENSMUST00000127006.1, exon 4 of 4)	167608946	167610648	1703	2	66589	ENSMUST00000144628.1	4374	ENSMUSG00000078923	Ube2v1	ubiquitin-conjugating enzyme E2 variant 1
chr2	168677743	168677904	20	*	Intron (ENSMUST00000109175.8/11981, intron 9 of 27)	168662083	168670346	8264	2	11981	ENSMUST00000147757.1	-7397	ENSMUSG00000027546	Atp9a	ATPase, class II, type 9A
chr2	173595306	173595467	20	*	Exon (ENSMUST00000151763.7/100043911, exon 6 of 16)	173586586	173591313	4728	2	100043911	ENSMUST00000154908.1	-3993	ENSMUSG00000055897	Ppp4r1l-ps	protein phosphatase 4, regulatory subunit 1-like, pseudogene
chr2	180095842	180096003	20	*	Distal Intergenic	180100984	180103335	2352	2	99296	ENSMUST00000166392.1	7332	ENSMUSG00000039059	Hrh3	histamine receptor H3
chr3	68246270	68246431	21	*	Intron (ENSMUST00000182006.3/100505386, intron 4 of 10)	68064802	68626464	561663	1	30953	ENSMUST00000169909.9	181468	ENSMUSG00000027777	Schip1	schwannomin interacting protein 1
chr3	137973159	137973320	19	*	Intron (ENSMUST00000029806.12/26377, intron 1 of 8)	137933104	137981530	48427	2	26377	ENSMUST00000154716.1	8210	ENSMUSG00000028159	Dapp1	dual adaptor for phosphotyrosine and 3-phosphoinositides 1
chr3	144694338	144694499	18	*	Promoter (2-3kb)	144684895	144697467	12573	2	54673	ENSMUST00000199350.4	2968	ENSMUSG00000037062	Sh3glb1	SH3-domain GRB2-like B1 (endophilin)
chr4	62287652	62287813	20	*	Promoter (1-2kb)	62286449	62298411	11963	1	20530	ENSMUST00000084530.8	1203	ENSMUSG00000066152	Slc31a2	solute carrier family 31, member 2
chr4	119837617	119837778	22	*	Intron (ENSMUST00000141605.7/16656, intron 2 of 3)	119814495	120138045	323551	1	16656	ENSMUST00000106307.8	23122	ENSMUSG00000028634	Hivep3	human immunodeficiency virus type I enhancer binding protein 3
chr4	136829883	136830044	22	*	Intron (ENSMUST00000105845.8/13844, intron 1 of 15)	136654646	136835843	181198	2	13844	ENSMUST00000105846.8	5799	ENSMUSG00000028664	Ephb2	Eph receptor B2
chr4	136977354	136977515	23	*	Downstream (2-3kb)	136984865	136991662	6798	2	230848	ENSMUST00000218160.1	14147	ENSMUSG00000060862	Zbtb40	zinc finger and BTB domain containing 40
chr4	139888932	139889093	18	*	Distal Intergenic	139926683	139933074	6392	2	71235	ENSMUST00000138672.1	43981	ENSMUSG00000085928	4933427I22Rik	RIKEN cDNA 4933427I22 gene
chr4	141311818	141311979	27	*	Promoter (2-3kb)	141308894	141310958	2065	1	13836	ENSMUST00000145523.1	2924	ENSMUSG00000006445	Epha2	Eph receptor A2
chr4	155267964	155268125	23	*	Promoter (<=1kb)	155262100	155268335	6236	2	18762	ENSMUST00000140256.1	210	ENSMUSG00000029053	Prkcz	protein kinase C, zeta
chr5	51170818	51170979	23	*	Distal Intergenic	51457653	51553871	96219	2	19017	ENSMUST00000031059.13	382892	ENSMUSG00000029167	Ppargc1a	peroxisome proliferative activated receptor, gamma, coactivator 1 alpha
chr5	120162587	120162748	23	*	Promoter (<=1kb)	120162694	120198193	35500	1	74111	ENSMUST00000201105.3	0	ENSMUSG00000029594	Rbm19	RNA binding motif protein 19
chr5	124907050	124907211	23	*	Distal Intergenic	124884569	124888630	4062	1	269704	ENSMUST00000134473.1	22481	ENSMUSG00000079215	Zfp664	zinc finger protein 664
chr6	89121301	89121462	23	*	Distal Intergenic	89140994	89147370	6377	1	434065	ENSMUST00000203378.1	-19532	ENSMUSG00000090254	Gm1965	predicted gene 1965
chr6	97479078	97479239	20	*	Intron (ENSMUST00000113355.8/232288, intron 2 of 23)	97324316	97487803	163488	2	232288	ENSMUST00000113353.4	8564	ENSMUSG00000030064	Frmd4b	FERM domain containing 4B
chr6	100568285	100568446	17	*	3' UTR	100527400	100533426	6027	1	73395	ENSMUST00000187986.1	40885	ENSMUSG00000101553	1700049E22Rik	RIKEN cDNA 1700049E22 gene
chr6	145382694	145382855	19	*	Intron (ENSMUST00000148739.7/74071, intron 7 of 10)	145391426	145392166	741	1	381827	ENSMUST00000148424.1	-8571	NA	1700073E17Rik	ribosomal protein L7 pseudogene
chr6	145856128	145856289	22	*	Downstream (1-2kb)	145863505	145865302	1798	2	79362	ENSMUST00000111703.1	9013	ENSMUSG00000030256	Bhlhe41	basic helix-loop-helix family, member e41
chr7	80587392	80587553	24	*	3' UTR	80595720	80599136	3417	2	70461	ENSMUST00000127182.1	11583	ENSMUSG00000030527	Crtc3	CREB regulated transcription coactivator 3
chr8	9237650	9237811	23	*	Intron (ENSMUST00000110969.4/270028, intron 1 of 2)	9207877	9323288	115412	2	270028	ENSMUST00000208855.1	85477	ENSMUSG00000079157	Fam155a	family with sequence similarity 155, member A
chr8	13503381	13503542	21	*	Distal Intergenic	13465374	13494490	29117	2	14456	ENSMUST00000033828.6	-8891	ENSMUSG00000031451	Gas6	growth arrest specific 6
chr8	105959635	105959796	21	*	Intron (ENSMUST00000116429.8/20498, intron 2 of 23)	105953883	105964420	10538	2	20498	ENSMUST00000132231.1	4624	ENSMUSG00000017765	Slc12a4	solute carrier family 12, member 4
chr8	117682870	117683031	22	*	Promoter (1-2kb)	117681850	117691452	9603	1	330850	ENSMUST00000212223.1	1020	ENSMUSG00000110151	Gm38416	predicted gene, 38416
chr8	118367530	118367691	22	*	Intron (ENSMUST00000117160.1/12554, intron 1 of 13)	118314413	118856206	541794	1	12554	ENSMUST00000123567.1	53117	ENSMUSG00000031841	Cdh13	cadherin 13
chr8	122650569	122650730	24	*	Intron (ENSMUST00000127664.1/108148, intron 1 of 15)	122639018	122646466	7449	2	12398	ENSMUST00000142535.7	-4103	ENSMUSG00000006362	Cbfa2t3	CBFA2/RUNX1 translocation partner 3
chr9	9475592	9475753	20	*	Intron (ENSMUST00000217005.1/ENSMUST00000217005.1, intron 2 of 3)	9011238	9239101	227864	2	71544	ENSMUST00000182617.1	-236491	ENSMUSG00000050730	Arhgap42	Rho GTPase activating protein 42
chr9	60434166	60434327	20	*	Intron (ENSMUST00000171654.7/207596, intron 2 of 16)	59966931	60497126	530196	2	207596	ENSMUST00000171654.7	62799	ENSMUSG00000032289	Thsd4	thrombospondin, type I, domain containing 4
chr9	121760762	121760923	24	*	Promoter (<=1kb)	121760033	121771742	11710	1	270210	ENSMUST00000093772.3	729	ENSMUSG00000013419	Zfp651	zinc finger protein 651
chr10	43752103	43752264	20	*	Exon (ENSMUST00000217501.1/69443, exon 3 of 3)	43746158	43765836	19679	1	69443	ENSMUST00000215747.1	5945	ENSMUSG00000111422	1700027J07Rik	RIKEN cDNA 1700027J07 gene
chr10	68332674	68332835	17	*	Distal Intergenic	68319071	68321142	2072	2	75148	ENSMUST00000218225.1	-11532	ENSMUSG00000112157	4930545H06Rik	RIKEN cDNA 4930545H06 gene
chr10	77130128	77130289	18	*	Intron (ENSMUST00000081654.12/12822, intron 2 of 41)	77053194	77113946	60753	2	12822	ENSMUST00000072755.11	-16182	ENSMUSG00000001435	Col18a1	collagen, type XVIII, alpha 1
chr10	108340030	108340191	24	*	Intron (ENSMUST00000095313.4/114774, intron 2 of 6)	108332817	108413754	80938	1	114774	ENSMUST00000218332.1	7213	ENSMUSG00000035873	Pawr	PRKC, apoptosis, WT1, regulator
chr11	59640345	59640506	28	*	Distal Intergenic	59661305	59727685	66381	1	26936	ENSMUST00000138234.1	-20799	ENSMUSG00000005417	Mprip	myosin phosphatase Rho interacting protein
chr11	59885154	59885315	17	*	Distal Intergenic	59921499	59921889	391	1	69854	ENSMUST00000130205.1	-36184	ENSMUSG00000085551	1810063I02Rik	RIKEN cDNA 1810063I02 gene
chr11	76639770	76639931	20	*	Distal Intergenic	76416734	76623558	206825	2	109934	ENSMUST00000238684.1	-16212	ENSMUSG00000017631	Abr	active BCR-related gene
chr11	79759910	79760071	22	*	Distal Intergenic	79726400	79726511	112	1	723853	ENSMUST00000083555.1	33510	ENSMUSG00000065489	Mir365-2	microRNA 365-2
chr11	101155701	101155862	15	*	Promoter (<=1kb)	101155907	101161787	5881	1	103768	ENSMUST00000043654.9	-45	ENSMUSG00000045007	Tubg2	tubulin, gamma 2
chr11	108134192	108134353	20	*	Intron (ENSMUST00000059595.10/18750, intron 3 of 16)	107978341	108012805	34465	2	18750	ENSMUST00000134910.1	-121387	ENSMUSG00000050965	Prkca	protein kinase C, alpha
chr11	118508822	118508983	19	*	Promoter (1-2kb)	118496500	118507353	10854	2	52897	ENSMUST00000154746.7	-1469	ENSMUSG00000025576	Rbfox3	RNA binding protein, fox-1 homolog (C. elegans) 3
chr12	17576110	17576271	23	*	Intron (ENSMUST00000223365.1/ENSMUST00000223365.1, intron 2 of 2)	17549458	17550077	620	1	18263	ENSMUST00000222250.1	26652	ENSMUSG00000011179	Odc1	ornithine decarboxylase, structural 1
chr12	17754222	17754383	25	*	Intron (ENSMUST00000071858.4/53602, intron 1 of 3)	17728226	17791126	62901	1	53602	ENSMUST00000222944.1	25996	ENSMUSG00000071379	Hpcal1	hippocalcin-like 1
chr12	21167853	21168014	22	*	Intron (ENSMUST00000174530.1/211914, intron 6 of 9)	21111954	21268179	156226	1	211914	ENSMUST00000050990.9	55899	ENSMUSG00000052632	Asap2	ArfGAP with SH3 domain, ankyrin repeat and PH domain 2
chr12	25092997	25093158	21	*	Promoter (2-3kb)	25093801	25096092	2292	2	15902	ENSMUST00000020974.6	2934	ENSMUSG00000020644	Id2	inhibitor of DNA binding 2
chr12	79044888	79045049	22	*	Intron (ENSMUST00000039928.6/211945, intron 2 of 28)	79035636	79080629	44994	1	211945	ENSMUST00000219956.1	9252	ENSMUSG00000060716	Plekhh1	pleckstrin homology domain containing, family H (with MyTH4 domain) member 1
chr12	101090099	101090260	23	*	Distal Intergenic	101083833	101088143	4311	1	319760	ENSMUST00000220889.1	6266	ENSMUSG00000097121	D130020L05Rik	RIKEN cDNA D130020L05 gene
chr12	104841405	104841566	19	*	Intron (ENSMUST00000109936.2/94040, intron 1 of 12)	104785492	104859742	74251	2	94040	ENSMUST00000222412.1	18176	ENSMUSG00000021097	Clmn	calmin
chr13	29162866	29163027	18	*	Distal Intergenic	29016708	29040336	23629	1	77920	ENSMUST00000145801.1	146158	ENSMUSG00000086363	A330102I10Rik	RIKEN cDNA A330102I10 gene
chr13	54325904	54326065	23	*	Intron (ENSMUST00000220818.1/ENSMUST00000220818.1, intron 1 of 1)	54302558	54312175	9618	1	12890	ENSMUST00000223430.1	23346	ENSMUSG00000025867	Cplx2	complexin 2
chr14	69212979	69213140	20	*	Exon (ENSMUST00000194515.1/ENSMUST00000194515.1, exon 1 of 1)	69190638	69194662	4025	1	18095	ENSMUST00000022646.8	22341	ENSMUSG00000022061	Nkx3-1	NK3 homeobox 1
chr14	77004866	77005027	20	*	Distal Intergenic	77034950	77036081	1132	2	210808	ENSMUST00000142300.1	31054	ENSMUSG00000044350	Lacc1	laccase domain containing 1
chr14	103102456	103102617	17	*	Promoter (2-3kb)	103089414	103099566	10153	2	50789	ENSMUST00000144141.7	-2890	ENSMUSG00000022124	Fbxl3	F-box and leucine-rich repeat protein 3
chr15	54702565	54702726	24	*	Distal Intergenic	54745702	54754039	8338	1	18133	ENSMUST00000050027.8	-42976	ENSMUSG00000037362	Ccn3	cellular communication network factor 3
chr15	80159713	80159874	23	*	Intron (ENSMUST00000023050.8/66513, intron 10 of 10)	80173721	80215519	41799	1	17309	ENSMUST00000044970.6	-13847	ENSMUSG00000042428	Mgat3	mannoside acetylglucosaminyltransferase 3
chr16	21282351	21282512	20	*	Exon (ENSMUST00000181476.2/328646, exon 2 of 5)	21247499	21296872	49374	2	328646	ENSMUST00000181476.2	14360	ENSMUSG00000096918	Gm16863	predicted gene, 16863
chr16	37991060	37991221	24	*	Intron (ENSMUST00000061274.8/239845, intron 7 of 9)	37916496	38007530	91035	1	239845	ENSMUST00000061274.8	74564	ENSMUSG00000046961	Gpr156	G protein-coupled receptor 156
chr17	5387063	5387224	22	*	Distal Intergenic	5417323	5418767	1445	2	106557	ENSMUST00000189788.1	31543	ENSMUSG00000101959	Ldhal6b	lactate dehydrogenase A-like 6B
chr17	12792538	12792699	20	*	Intron (ENSMUST00000160932.2/104103, intron 1 of 2)	12682406	12769664	87259	2	16004	ENSMUST00000024599.13	-22874	ENSMUSG00000023830	Igf2r	insulin-like growth factor 2 receptor
chr17	25819415	25819576	23	*	Promoter (1-2kb)	25818059	25819541	1483	1	214931	ENSMUST00000235694.1	1356	ENSMUSG00000025738	Fbxl16	F-box and leucine-rich repeat protein 16
chr17	56357579	56357740	20	*	Intron (ENSMUST00000025036.10/193796, intron 5 of 22)	56372295	56386119	13825	1	193796	ENSMUST00000132363.1	-14555	ENSMUSG00000024201	Kdm4b	lysine (K)-specific demethylase 4B
chr18	31998965	31999126	21	*	Intron (ENSMUST00000134663.1/17922, intron 12 of 46)	31981085	31983368	2284	2	17922	ENSMUST00000238990.1	-15597	ENSMUSG00000024388	Myo7b	myosin VIIB
chr18	70871559	70871720	22	*	Distal Intergenic	70617773	70625777	8005	1	17191	ENSMUST00000128555.1	253786	ENSMUSG00000024513	Mbd2	methyl-CpG binding domain protein 2
chr19	6318253	6318414	20	*	Exon (ENSMUST00000025681.7/240505, exon 28 of 37)	6321808	6322232	425	1	240505	ENSMUST00000141854.1	-3394	ENSMUSG00000024769	Cdc42bpg	CDC42 binding protein kinase gamma (DMPK-like)
chr19	14452386	14452547	21	*	Exon (ENSMUST00000052011.14/21888, exon 17 of 20)	14543726	14595539	51814	2	21888	ENSMUST00000235975.1	142992	ENSMUSG00000024642	Tle4	transducin-like enhancer of split 4
chr1	23547108	23547269	23	*	Distal Intergenic	23574587	23596664	22078	1	105243890	ENSMUST00000191140.1	-27318	ENSMUSG00000099503	Gm28822	predicted gene 28822
chr1	95268231	95268392	19	*	Distal Intergenic	95313623	95335284	21662	1	67698	ENSMUST00000059975.7	-45231	ENSMUSG00000051185	Fam174a	family with sequence similarity 174, member A
chr1	132660224	132660385	18	*	Intron (ENSMUST00000094569.10/269116, intron 2 of 29)	132570423	132637091	66669	2	269116	ENSMUST00000186389.6	-23133	ENSMUSG00000026442	Nfasc	neurofascin
chr1	134061160	134061321	19	*	Distal Intergenic	134075170	134079120	3951	2	12227	ENSMUST00000020692.6	17799	ENSMUSG00000020423	Btg2	BTG anti-proliferation factor 2
chr1	154150421	154150582	23	*	Distal Intergenic	154201187	154205689	4503	1	100503355	ENSMUST00000086195.6	-50605	ENSMUSG00000066797	Zfp648	zinc finger protein 648
chr1	182612573	182612734	20	*	Intron (ENSMUST00000048941.13/170725, intron 11 of 20)	182565038	182632240	67203	1	170725	ENSMUST00000192671.1	47535	ENSMUSG00000038599	Capn8	calpain 8
chr1	193067883	193068044	18	*	Distal Intergenic	192891233	193035775	144543	2	329324	ENSMUST00000215093.1	-32108	ENSMUSG00000016200	Syt14	synaptotagmin XIV
chr2	31259676	31259837	18	*	Intron (ENSMUST00000000199.7/14299, intron 1 of 7)	31246166	31292319	46154	1	14299	ENSMUST00000150670.1	13510	ENSMUSG00000062661	Ncs1	neuronal calcium sensor 1
chr2	31336518	31336679	20	*	Exon (ENSMUST00000113532.8/665700, exon 4 of 98)	31314415	31460738	146324	1	665700	ENSMUST00000226996.1	22103	ENSMUSG00000055632	Hmcn2	hemicentin 2
chr2	84837177	84837338	27	*	Promoter (1-2kb)	84838850	84863578	24729	1	72401	ENSMUST00000121114.7	-1512	ENSMUSG00000027075	Slc43a1	solute carrier family 43, member 1
chr2	119015157	119015318	23	*	Downstream (2-3kb)	119021805	119029377	7573	2	269336	ENSMUST00000110833.1	14059	ENSMUSG00000039983	Ccdc32	coiled-coil domain containing 32
chr2	144643648	144643809	22	*	Intron (ENSMUST00000028917.6/66044, intron 4 of 5)	144616618	144768440	151823	1	66044	ENSMUST00000145814.7	27030	ENSMUSG00000027430	Dtd1	D-tyrosyl-tRNA deacylase 1
chr2	144676942	144677103	22	*	Promoter (<=1kb)	144678098	144747007	68910	1	66044	ENSMUST00000137406.1	-995	ENSMUSG00000027430	Dtd1	D-tyrosyl-tRNA deacylase 1
chr2	162430194	162430355	19	*	Intron (ENSMUST00000109443.7/19281, intron 1 of 30)	162390813	162393945	3133	1	77645	ENSMUST00000151688.1	39381	ENSMUSG00000084919	Ptprtos	protein tyrosine phosphatase, receptor type T, opposite strand
chr2	164054857	164055018	21	*	Intron (ENSMUST00000132602.1/67145, intron 2 of 3)	164048010	164050167	2158	1	381404	ENSMUST00000150523.1	6847	ENSMUSG00000054582	Pabpc1l	poly(A) binding protein, cytoplasmic 1-like
chr3	86223646	86223807	19	*	Promoter (<=1kb)	86224680	86746712	522033	1	80877	ENSMUST00000192145.5	-873	ENSMUSG00000028080	Lrba	LPS-responsive beige-like anchor
chr3	101144398	101144559	21	*	Distal Intergenic	101040232	101110278	70047	2	19221	ENSMUST00000102694.3	-34120	ENSMUSG00000027864	Ptgfrn	prostaglandin F2 receptor negative regulator
chr3	109596181	109596342	21	*	Intron (ENSMUST00000046864.13/57257, intron 19 of 26)	109573907	109685694	111788	1	57257	ENSMUST00000106576.2	22274	ENSMUSG00000033721	Vav3	vav 3 oncogene
chr3	133099093	133099254	17	*	Promoter (1-2kb)	133100387	133107085	6699	1	71793	ENSMUST00000160669.1	-1133	ENSMUSG00000028016	Ints12	integrator complex subunit 12
chr3	154515942	154516103	22	*	Distal Intergenic	154579845	154594534	14690	2	209584	ENSMUST00000148680.2	78431	ENSMUSG00000047583	Tyw3	tRNA-yW synthesizing protein 3 homolog (S. cerevisiae)
chr4	103325269	103325430	24	*	Promoter (<=1kb)	103324484	103328889	4406	1	67013	ENSMUST00000143399.1	785	ENSMUSG00000035069	Oma1	OMA1 zinc metallopeptidase
chr4	109968581	109968742	22	*	Distal Intergenic	109978053	109983687	5635	1	242620	ENSMUST00000061187.3	-9311	ENSMUSG00000047143	Dmrta2	doublesex and mab-3 related transcription factor like family A2
chr4	119790789	119790950	22	*	Intron (ENSMUST00000144907.7/ENSMUST00000144907.7, intron 2 of 2)	119814331	119998432	184102	1	16656	ENSMUST00000143837.1	-23381	ENSMUSG00000028634	Hivep3	human immunodeficiency virus type I enhancer binding protein 3
chr4	149887228	149887389	23	*	Distal Intergenic	149898214	149907289	9076	2	74646	ENSMUST00000105684.1	19900	ENSMUSG00000039911	Spsb1	splA/ryanodine receptor domain and SOCS box containing 1
chr4	150257934	150258095	26	*	Distal Intergenic	150247565	150248629	1065	1	13806	ENSMUST00000136310.1	10369	ENSMUSG00000063524	Eno1	enolase 1, alpha non-neuron
chr4	156063926	156064087	21	*	Distal Intergenic	156052715	156059802	7088	2	100415901	ENSMUST00000138361.1	-4124	ENSMUSG00000086549	Gm13648	predicted gene 13648
chr5	73129965	73130126	23	*	Intron (ENSMUST00000101127.11/72313, intron 7 of 62)	73118325	73122254	3930	2	72313	ENSMUST00000152631.1	-7711	ENSMUSG00000070733	Fryl	FRY like transcription coactivator
chr5	102535434	102535595	22	*	Intron (ENSMUST00000073302.11/231532, intron 1 of 8)	102481553	102897937	416385	1	231532	ENSMUST00000112854.7	53881	ENSMUSG00000057315	Arhgap24	Rho GTPase activating protein 24
chr5	119111522	119111683	19	*	Intron (ENSMUST00000190550.1/73477, intron 1 of 3)	119108234	119114543	6310	1	73477	ENSMUST00000190550.1	3288	ENSMUSG00000100573	1700081H04Rik	RIKEN cDNA 1700081H04 gene
chr6	36762410	36762571	20	*	Intron (ENSMUST00000101534.4/19242, intron 1 of 4)	36739459	36810179	70721	2	19242	ENSMUST00000201321.1	47608	ENSMUSG00000029838	Ptn	pleiotrophin
chr6	89133940	89134101	22	*	Distal Intergenic	89140994	89147370	6377	1	434065	ENSMUST00000203378.1	-6893	ENSMUSG00000090254	Gm1965	predicted gene 1965
chr6	99931635	99931796	22	*	Intron (ENSMUST00000204298.1/ENSMUST00000204298.1, intron 2 of 2)	99722105	99726392	4288	2	50501	ENSMUST00000203738.1	-205243	ENSMUSG00000030069	Prok2	prokineticin 2
chr6	101519106	101519267	21	*	Distal Intergenic	101149609	101377897	228289	2	55983	ENSMUST00000075994.10	-141209	ENSMUSG00000035357	Pdzrn3	PDZ domain containing RING finger 3
chr6	128840024	128840185	20	*	Distal Intergenic	128813706	128826331	12626	2	80782	ENSMUST00000032472.10	-13693	ENSMUSG00000079298	Klrb1b	killer cell lectin-like receptor subfamily B member 1B
chr6	131377476	131377637	25	*	Promoter (<=1kb)	131365090	131378241	13152	2	56449	ENSMUST00000205035.2	604	ENSMUSG00000030189	Ybx3	Y box protein 3
chr7	16752195	16752356	24	*	Distal Intergenic	16746764	16749294	2531	1	232910	ENSMUST00000141496.1	5431	ENSMUSG00000008036	Ap2s1	adaptor-related protein complex 2, sigma 1 subunit
chr7	16988564	16988725	21	*	Distal Intergenic	16992708	16997516	4809	1	434130	ENSMUST00000094805.4	-3983	ENSMUSG00000041117	Ccdc8	coiled-coil domain containing 8
chr7	43934895	43935056	23	*	Promoter (1-2kb)	43933793	43938730	4938	1	317652	ENSMUST00000206955.1	1102	ENSMUSG00000055193	Klk15	kallikrein related-peptidase 15
chr7	126004758	126004919	27	*	Intron (ENSMUST00000073935.6/269994, intron 2 of 6)	125878420	126082411	203992	2	269994	ENSMUST00000073935.6	77492	ENSMUSG00000046182	Gsg1l	GSG1-like
chr7	139764253	139764414	22	*	Distal Intergenic	139779018	139779126	109	1	102465215	ENSMUST00000184499.1	-14604	ENSMUSG00000098619	Mir6401	microRNA 6401
chr7	141009592	141009753	23	*	Promoter (1-2kb)	141009586	141010770	1185	2	66141	ENSMUST00000026565.6	1017	ENSMUSG00000025492	Ifitm3	interferon induced transmembrane protein 3
chr8	9369198	9369359	21	*	Intron (ENSMUST00000110969.4/270028, intron 1 of 2)	9207238	9323711	116474	2	270028	ENSMUST00000207297.1	-45487	ENSMUSG00000079157	Fam155a	family with sequence similarity 155, member A
chr8	117199671	117199832	17	*	Intron (ENSMUST00000064488.10/209239, intron 9 of 10)	117158137	117215997	57861	1	209239	ENSMUST00000162997.2	41534	ENSMUSG00000052557	Gan	giant axonal neuropathy
chr8	118866453	118866614	24	*	Intron (ENSMUST00000117160.1/12554, intron 5 of 13)	119151465	119242356	90892	1	12554	ENSMUST00000212476.1	-284851	ENSMUSG00000031841	Cdh13	cadherin 13
chr8	120307308	120307469	23	*	Intron (ENSMUST00000127664.1/108148, intron 1 of 15)	120228456	120553634	325179	1	382034	ENSMUST00000180448.2	78852	ENSMUSG00000031822	Gse1	genetic suppressor element 1, coiled-coil protein
chr8	124905592	124905753	19	*	3' UTR	124901815	124903065	1251	1	244666	ENSMUST00000212724.1	3777	ENSMUSG00000031986	Sprtn	SprT-like N-terminal domain
chr9	43319940	43320101	22	*	Promoter (<=1kb)	43318959	43320371	1413	1	72169	ENSMUST00000217418.1	981	ENSMUSG00000032013	Trim29	tripartite motif-containing 29
chr9	58542040	58542201	19	*	Promoter (1-2kb)	58524300	58540941	16642	2	102657	ENSMUST00000039788.10	-1099	ENSMUSG00000035914	Cd276	CD276 antigen
chr9	76565745	76565906	22	*	Promoter (1-2kb)	76490054	76567116	77063	2	208994	ENSMUST00000183437.7	1210	ENSMUSG00000032358	Fam83b	family with sequence similarity 83, member B
chr9	80224382	80224543	23	*	Intron (ENSMUST00000035889.14/17920, intron 3 of 32)	80217637	80311729	94093	1	17920	ENSMUST00000076140.3	6745	ENSMUSG00000033577	Myo6	myosin VI
chr9	119566339	119566500	19	*	Promoter (2-3kb)	119562537	119563503	967	2	20271	ENSMUST00000138934.1	-2836	ENSMUSG00000032511	Scn5a	sodium channel, voltage-gated, type V, alpha
chr10	19814879	19815040	21	*	Distal Intergenic	19847916	19851459	3544	2	76157	ENSMUST00000059805.5	36419	ENSMUSG00000050473	Slc35d3	solute carrier family 35, member D3
chr10	83325065	83325226	21	*	Promoter (2-3kb)	83316215	83322883	6669	2	338365	ENSMUST00000154926.1	-2182	ENSMUSG00000034591	Slc41a2	solute carrier family 41, member 2
chr11	54122541	54122702	22	*	Promoter (1-2kb)	54124673	54126062	1390	1	18452	ENSMUST00000142583.1	-1971	ENSMUSG00000018906	P4ha2	procollagen-proline, 2-oxoglutarate 4-dioxygenase (proline 4-hydroxylase), alpha II polypeptide
chr11	105375759	105375920	23	*	Intron (ENSMUST00000153672.1/ENSMUST00000153672.1, intron 1 of 3)	105364091	105371900	7810	2	632687	ENSMUST00000130685.1	-3859	ENSMUSG00000078627	March10	membrane-associated ring finger (C3HC4) 10
chr11	106601146	106601307	23	*	Intron (ENSMUST00000042780.13/21763, intron 1 of 11)	106502147	106612930	110784	2	21763	ENSMUST00000042780.13	11623	ENSMUSG00000040548	Tex2	testis expressed gene 2
chr11	118349111	118349272	20	*	Intron (ENSMUST00000017610.9/21858, intron 1 of 4)	118301069	118355506	54438	2	21858	ENSMUST00000017610.9	6234	ENSMUSG00000017466	Timp2	tissue inhibitor of metalloproteinase 2
chr12	24751995	24752156	23	*	Distal Intergenic	24709029	24713341	4313	1	20135	ENSMUST00000154588.1	42966	ENSMUSG00000020649	Rrm2	ribonucleotide reductase M2
chr12	25178612	25178773	17	*	Intron (ENSMUST00000223481.1/ENSMUST00000223481.1, intron 1 of 2)	25129174	25134931	5758	1	432641	ENSMUST00000223429.1	49438	NA	Gm17746	predicted gene, 17746
chr12	111803703	111803864	21	*	Promoter (1-2kb)	111805504	111806711	1208	1	16593	ENSMUST00000147203.1	-1640	ENSMUSG00000021288	Klc1	kinesin light chain 1
chr12	113335030	113335191	16	*	Distal Intergenic	113185930	113189523	3594	1	69195	ENSMUST00000058491.7	149100	ENSMUSG00000049036	Tmem121	transmembrane protein 121
chr12	116490785	116490946	23	*	Intron (ENSMUST00000185505.6/19276, intron 1 of 3)	116485833	117276793	790961	1	19276	ENSMUST00000070733.8	4952	ENSMUSG00000056553	Ptprn2	protein tyrosine phosphatase, receptor type, N polypeptide 2
chr13	15326246	15326407	22	*	Distal Intergenic	15463235	15715091	251857	1	14634	ENSMUST00000130065.7	-136828	ENSMUSG00000021318	Gli3	GLI-Kruppel family member GLI3
chr13	29486816	29486977	22	*	Intron (ENSMUST00000140278.7/68916, intron 11 of 16)	29402593	29474607	72015	2	68916	ENSMUST00000110323.2	-12209	ENSMUSG00000006191	Cdkal1	CDK5 regulatory subunit associated protein 1-like 1
chr13	35794893	35795054	19	*	Intron (ENSMUST00000075220.13/12593, intron 4 of 9)	35762812	35816090	53279	1	12593	ENSMUST00000226071.1	32081	ENSMUSG00000059288	Cdyl	chromodomain protein, Y chromosome-like
chr13	49181713	49181874	21	*	Distal Intergenic	49187485	49196244	8760	1	18081	ENSMUST00000049022.14	-5611	ENSMUSG00000037966	Ninj1	ninjurin 1
chr13	75199607	75199768	21	*	Exon (ENSMUST00000220533.1/ENSMUST00000220533.1, exon 1 of 1)	75110818	75126041	15224	1	18548	ENSMUST00000222727.1	88789	ENSMUSG00000021587	Pcsk1	proprotein convertase subtilisin/kexin type 1
chr13	95018096	95018257	22	*	Promoter (<=1kb)	95017584	95018965	1382	1	218460	ENSMUST00000223422.1	512	ENSMUSG00000042015	Wdr41	WD repeat domain 41
chr13	98701086	98701247	21	*	Distal Intergenic	98686235	98694834	8600	2	380863	ENSMUST00000064347.7	-6252	ENSMUSG00000052485	Tmem171	transmembrane protein 171
chr14	34947721	34947882	23	*	Intron (ENSMUST00000043349.6/14803, intron 3 of 15)	34894609	34894706	98	1	723847	ENSMUST00000083547.1	53112	ENSMUSG00000065481	Mir346	microRNA 346
chr14	55092353	55092514	24	*	Promoter (<=1kb)	55060262	55092324	32063	2	239102	ENSMUST00000036328.8	-29	ENSMUSG00000040721	Zfhx2	zinc finger homeobox 2
chr15	11165981	11166142	22	*	Intron (ENSMUST00000061318.8/239337, intron 3 of 23)	11064818	11217121	152304	1	239337	ENSMUST00000228940.1	101163	ENSMUSG00000047497	Adamts12	a disintegrin-like and metallopeptidase (reprolysin type) with thrombospondin type 1 motif, 12
chr15	58171471	58171632	25	*	Distal Intergenic	58153179	58157949	4771	1	76773	ENSMUST00000227615.1	18292	ENSMUSG00000022359	Wdyhv1	WDYHV motif containing 1
chr15	74078540	74078701	20	*	Distal Intergenic	73796736	73839699	42964	2	268816	ENSMUST00000136698.1	-238841	ENSMUSG00000072487	Mroh5	maestro heat-like repeat family member 5
chr15	79145697	79145858	24	*	Intron (ENSMUST00000230271.1/69833, intron 2 of 4)	79141366	79151594	10229	1	69833	ENSMUST00000229973.1	4331	ENSMUSG00000033020	Polr2f	polymerase (RNA) II (DNA directed) polypeptide F
chr16	28999713	28999874	18	*	Distal Intergenic	28826176	28929673	103498	2	239796	ENSMUST00000100023.2	-70040	ENSMUSG00000051065	Mb21d2	Mab-21 domain containing 2
chr16	30416833	30416994	18	*	Distal Intergenic	30362579	30405975	43397	2	224088	ENSMUST00000229616.1	-10858	ENSMUSG00000022533	Atp13a3	ATPase type 13A3
chr16	34551168	34551329	17	*	Intron (ENSMUST00000114961.7/545156, intron 1 of 36)	34049689	34573532	523844	2	545156	ENSMUST00000114961.7	22203	ENSMUSG00000061751	Kalrn	kalirin, RhoGEF kinase
chr16	70320954	70321115	14	*	Intron (ENSMUST00000163832.7/74185, intron 1 of 15)	70314134	70569714	255581	1	74185	ENSMUST00000170464.2	6820	ENSMUSG00000022707	Gbe1	glucan (1,4-alpha-), branching enzyme 1
chr16	93514500	93514661	18	*	Distal Intergenic	93396815	93458872	62058	2	72264	ENSMUST00000185803.1	-55628	ENSMUSG00000099968	1700029J03Rik	RIKEN cDNA 1700029J03 gene
chr17	31322482	31322643	22	*	Promoter (<=1kb)	31322254	31349700	27447	1	224674	ENSMUST00000235261.1	228	ENSMUSG00000024036	Slc37a1	solute carrier family 37 (glycerol-3-phosphate transporter), member 1
chr17	56211329	56211490	21	*	Promoter (2-3kb)	56186807	56209208	22402	2	224897	ENSMUST00000223616.1	-2121	ENSMUSG00000001229	Dpp9	dipeptidylpeptidase 9
chr17	82216373	82216534	21	*	Distal Intergenic	81388524	81738377	349854	2	20541	ENSMUST00000163123.2	-477996	ENSMUSG00000054640	Slc8a1	solute carrier family 8 (sodium/calcium exchanger), member 1
chr18	67368954	67369115	19	*	Distal Intergenic	67390717	67402749	12033	1	67951	ENSMUST00000001513.7	-21602	ENSMUSG00000001473	Tubb6	tubulin, beta 6 class V
chr18	67967106	67967267	22	*	Intron (ENSMUST00000063775.4/52662, intron 1 of 5)	67933257	68255551	322295	1	52662	ENSMUST00000063775.4	33849	ENSMUSG00000024544	Ldlrad4	low density lipoprotein receptor class A domain containing 4
chr18	70090233	70090394	21	*	Intron (ENSMUST00000121693.7/80718, intron 2 of 6)	69983656	70053588	69933	2	80718	ENSMUST00000117692.7	-36645	ENSMUSG00000024511	Rab27b	RAB27B, member RAS oncogene family
chr18	81956590	81956751	21	*	Intron (ENSMUST00000236553.1/ENSMUST00000236553.1, intron 4 of 5)	81992010	81992080	71	2	100628596	ENSMUST00000175295.1	35329	ENSMUSG00000093036	Mir5127	microRNA 5127
chr19	42231089	42231250	22	*	Distal Intergenic	42247574	42270348	22775	1	71146	ENSMUST00000122375.7	-16324	ENSMUSG00000042532	Golga7b	golgi autoantigen, golgin subfamily a, 7B
chr19	42382997	42383158	27	*	Intron (ENSMUST00000238290.1/72832, intron 2 of 14)	42283035	42431783	148749	2	72832	ENSMUST00000048630.7	48625	ENSMUSG00000042401	Crtac1	cartilage acidic protein 1
chr1	51885781	51885942	22	*	Intron (ENSMUST00000046390.13/17912, intron 1 of 29)	51797403	51896301	98899	2	17912	ENSMUST00000144694.1	10359	ENSMUSG00000018417	Myo1b	myosin IB
chr1	62976918	62977079	19	*	Intron (ENSMUST00000133236.7/227195, intron 11 of 12)	62958418	63091929	133512	2	227195	ENSMUST00000133236.7	114850	ENSMUSG00000040865	Ino80d	INO80 complex subunit D
chr1	74754257	74754418	29	*	Distal Intergenic	74740205	74749221	9017	2	241113	ENSMUST00000081636.12	-5036	ENSMUSG00000006542	Prkag3	protein kinase, AMP-activated, gamma 3 non-catalytic subunit
chr1	93554278	93554439	18	*	Intron (ENSMUST00000120301.7/227377, intron 2 of 26)	93512112	93581296	69185	1	227377	ENSMUST00000122402.2	42166	ENSMUSG00000034066	Farp2	FERM, RhoGEF and pleckstrin domain protein 2
chr1	118840261	118840422	22	*	Exon (ENSMUST00000062483.14/14633, exon 13 of 14)	118954220	118954300	81	1	102465176	ENSMUST00000183982.1	-113798	ENSMUSG00000098273	Mir6346	microRNA 6346
chr1	155191495	155191656	17	*	Promoter (<=1kb)	155191503	155208256	16754	1	58244	ENSMUST00000192690.1	0	ENSMUSG00000026470	Stx6	syntaxin 6
chr1	165183542	165183703	18	*	Intron (ENSMUST00000043338.9/108735, intron 6 of 7)	165179238	165194317	15080	2	108735	ENSMUST00000192565.1	10614	ENSMUSG00000040848	Sft2d2	SFT2 domain containing 2
chr1	169385865	169386026	17	*	Distal Intergenic	169506097	169522382	16286	2	66977	ENSMUST00000195342.5	136356	ENSMUSG00000026683	Nuf2	NUF2, NDC80 kinetochore complex component
chr1	170655695	170655856	22	*	Intron (ENSMUST00000046792.8/320078, intron 3 of 7)	170644532	170682789	38258	1	320078	ENSMUST00000046792.8	11163	ENSMUSG00000038463	Olfml2b	olfactomedin-like 2B
chr1	193087071	193087232	24	*	Distal Intergenic	193091104	193114675	23572	2	215193	ENSMUST00000194412.1	27443	ENSMUSG00000016181	Utp25	UTP25 small subunit processome component
chr1	193174328	193174489	19	*	Promoter (<=1kb)	193173744	193174595	852	1	319266	ENSMUST00000193307.1	584	ENSMUSG00000079144	A130010J15Rik	RIKEN cDNA A130010J15 gene
chr2	70598692	70598853	23	*	Intron (ENSMUST00000094934.10/14415, intron 15 of 16)	70566377	70602012	35636	1	14415	ENSMUST00000140478.1	32315	ENSMUSG00000070880	Gad1	glutamate decarboxylase 1
chr2	116730026	116730187	18	*	Distal Intergenic	116878691	116892181	13491	1	67356	ENSMUST00000123598.7	-148504	ENSMUSG00000027355	Tmco5	transmembrane and coiled-coil domains 5
chr2	121213007	121213168	20	*	Promoter (1-2kb)	121193281	121211975	18695	2	27223	ENSMUST00000135890.7	-1032	ENSMUSG00000043909	Trp53bp1	transformation related protein 53 binding protein 1
chr2	153149802	153149963	25	*	Intron (ENSMUST00000189688.1/15162, intron 12 of 12)	153161303	153204862	43560	1	99237	ENSMUST00000137446.7	-11340	ENSMUSG00000068040	Tm9sf4	transmembrane 9 superfamily protein member 4
chr2	165304540	165304701	23	*	Exon (ENSMUST00000149844.7/140579, exon 4 of 4)	165304694	165311642	6949	2	140579	ENSMUST00000149844.7	6941	ENSMUSG00000017670	Elmo2	engulfment and cell motility 2
chr2	178888816	178888977	17	*	Distal Intergenic	178460630	178466572	5943	1	381409	ENSMUST00000176869.1	428186	ENSMUSG00000039155	Cdh26	cadherin-like 26
chr3	89232830	89232991	23	*	Promoter (1-2kb)	89231471	89233197	1727	1	17829	ENSMUST00000139206.1	1359	ENSMUSG00000042784	Muc1	mucin 1, transmembrane
chr4	53261795	53261956	21	*	Promoter (1-2kb)	53262732	53263831	1100	2	381524	ENSMUST00000123044.1	1875	ENSMUSG00000086712	AI427809	expressed sequence AI427809
chr4	70220452	70220613	20	*	3' UTR	70242471	70243852	1382	2	214444	ENSMUST00000124251.1	23239	ENSMUSG00000039298	Cdk5rap2	CDK5 regulatory subunit associated protein 2
chr4	82885159	82885320	23	*	Promoter (<=1kb)	82881751	82885148	3398	2	12622	ENSMUST00000048430.3	-11	ENSMUSG00000038192	Cer1	cerberus 1, DAN family BMP antagonist
chr4	97714621	97714782	21	*	Intron (ENSMUST00000146447.7/319865, intron 2 of 5)	97569190	97690736	121547	2	319865	ENSMUST00000186369.1	-23885	NA	E130114P18Rik	RIKEN cDNA E130114P18 gene
chr4	101585909	101586070	21	*	Intron (ENSMUST00000154120.8/72685, intron 1 of 11)	101550594	101642782	92189	1	72685	ENSMUST00000106933.1	35315	ENSMUSG00000028528	Dnajc6	DnaJ heat shock protein family (Hsp40) member C6
chr4	120067453	120067614	19	*	Promoter (2-3kb)	120064996	120093973	28978	1	16656	ENSMUST00000226560.1	2457	ENSMUSG00000028634	Hivep3	human immunodeficiency virus type I enhancer binding protein 3
chr4	134647642	134647803	17	*	Intron (ENSMUST00000038628.3/230815, intron 2 of 12)	134567889	134703767	135879	2	230815	ENSMUST00000176606.1	55964	ENSMUSG00000037306	Man1c1	mannosidase, alpha, class 1C, member 1
chr4	138293751	138293912	21	*	Exon (ENSMUST00000105818.7/16559, exon 12 of 14)	138304730	138312628	7899	1	13200	ENSMUST00000030538.4	-10818	ENSMUSG00000028757	Ddost	dolichyl-di-phosphooligosaccharide-protein glycotransferase
chr4	138411086	138411247	17	*	Distal Intergenic	138394092	138396528	2437	2	625638	ENSMUST00000105032.3	-14558	ENSMUSG00000078235	Fam43b	family with sequence similarity 43, member B
chr4	148098121	148098282	24	*	Downstream (<1kb)	148083915	148088031	4117	2	11610	ENSMUST00000137393.1	-10090	ENSMUSG00000029007	Agtrap	angiotensin II, type I receptor-associated protein
chr4	152131755	152131916	24	*	Promoter (<=1kb)	152120870	152131865	10996	2	56226	ENSMUST00000105653.7	0	ENSMUSG00000028943	Espn	espin
chr4	154099462	154099623	20	*	Promoter (2-3kb)	154058512	154097173	38662	2	22062	ENSMUST00000097762.10	-2289	ENSMUSG00000029026	Trp73	transformation related protein 73
chr4	155276901	155277062	19	*	Intron (ENSMUST00000103178.10/18762, intron 7 of 14)	155271133	155273042	1910	2	18762	ENSMUST00000135699.1	-3859	ENSMUSG00000029053	Prkcz	protein kinase C, zeta
chr5	23387024	23387185	22	*	Exon (ENSMUST00000197377.1/ENSMUST00000197377.1, exon 1 of 2)	23431810	23433919	2110	2	269630	ENSMUST00000101522.2	46734	ENSMUSG00000073147	5031425E22Rik	RIKEN cDNA 5031425E22 gene
chr5	35737368	35737529	20	*	Promoter (2-3kb)	35697183	35739987	42805	2	231147	ENSMUST00000201511.1	2458	ENSMUSG00000036553	Sh3tc1	SH3 domain and tetratricopeptide repeats 1
chr5	53445799	53445960	22	*	Distal Intergenic	53466152	53649390	183239	1	19664	ENSMUST00000201991.3	-20192	ENSMUSG00000039191	Rbpj	recombination signal binding protein for immunoglobulin kappa J region
chr5	76341055	76341216	18	*	Exon (ENSMUST00000132154.1/74621, exon 6 of 6)	76331238	76341885	10648	1	74621	ENSMUST00000132154.1	9817	ENSMUSG00000087037	4930432L08Rik	RIKEN cDNA 4930432L08 gene
chr5	96571027	96571188	22	*	Exon (ENSMUST00000036019.4/231470, exon 13 of 74)	96617364	96636766	19403	1	231470	ENSMUST00000197126.4	-46176	ENSMUSG00000034687	Fras1	Fraser extracellular matrix complex subunit 1
chr5	123346470	123346631	24	*	Promoter (1-2kb)	123344500	123360278	15779	1	77045	ENSMUST00000117971.1	1970	ENSMUSG00000029438	Bcl7a	B cell CLL/lymphoma 7A
chr5	137687955	137688116	20	*	Intron (ENSMUST00000126693.1/ENSMUST00000126693.1, intron 1 of 1)	137653875	137684726	30852	2	231801	ENSMUST00000151839.1	-3229	ENSMUSG00000029722	Agfg2	ArfGAP with FG repeats 2
chr6	27305530	27305691	25	*	Intron (ENSMUST00000115323.7/14823, intron 9 of 10)	27936655	27936750	96	2	735266	ENSMUST00000102113.1	631059	ENSMUSG00000076067	Mir592	microRNA 592
chr6	86964112	86964273	21	*	Promoter (<=1kb)	86964176	86997622	33447	1	269774	ENSMUST00000204139.2	0	ENSMUSG00000057230	Aak1	AP2 associated kinase 1
chr6	88886556	88886717	21	*	Intron (ENSMUST00000058011.7/17216, intron 12 of 15)	88889882	88893185	3304	2	17216	ENSMUST00000205165.1	6468	ENSMUSG00000002870	Mcm2	minichromosome maintenance complex component 2
chr6	90568354	90568515	21	*	Promoter (<=1kb)	90567706	90570884	3179	1	107747	ENSMUST00000152436.1	648	ENSMUSG00000030088	Aldh1l1	aldehyde dehydrogenase 1 family, member L1
chr6	99971518	99971679	25	*	Intron (ENSMUST00000204791.1/ENSMUST00000204791.1, intron 3 of 3)	99722105	99726392	4288	2	50501	ENSMUST00000203738.1	-245126	ENSMUSG00000030069	Prok2	prokineticin 2
chr6	114684541	114684702	17	*	Exon (ENSMUST00000183127.3/74244, exon 6 of 6)	114680162	114701977	21816	1	74244	ENSMUST00000203130.1	4379	ENSMUSG00000030314	Atg7	autophagy related 7
chr7	38073106	38073267	22	*	Intron (ENSMUST00000205683.1/ENSMUST00000205683.1, intron 1 of 1)	38098811	38099369	559	2	12447	ENSMUST00000137097.1	26102	ENSMUSG00000002068	Ccne1	cyclin E1
chr8	12010560	12010721	25	*	Distal Intergenic	11842061	11855757	13697	1	75528	ENSMUST00000132536.1	168499	ENSMUSG00000031512	Tex29	testis expressed 29
chr8	12659684	12659845	22	*	Promoter (2-3kb)	12654253	12657634	3382	2	259279	ENSMUST00000165321.1	-2050	ENSMUSG00000000759	Tubgcp3	tubulin, gamma complex associated protein 3
chr8	36159247	36159408	23	*	Promoter (<=1kb)	36159479	36161588	2110	1	330738	ENSMUST00000211253.1	-71	ENSMUSG00000109704	Gm38414	predicted gene, 38414
chr8	41358203	41358364	23	*	Intron (ENSMUST00000034000.14/11886, intron 2 of 13)	41340661	41350037	9377	2	11886	ENSMUST00000126561.7	-8166	ENSMUSG00000031591	Asah1	N-acylsphingosine amidohydrolase 1
chr8	68016220	68016381	18	*	Intron (ENSMUST00000212505.1/234353, intron 1 of 15)	67696047	67974574	278528	2	234353	ENSMUST00000093469.10	-41646	ENSMUSG00000030465	Psd3	pleckstrin and Sec7 domain containing 3
chr8	121922125	121922286	20	*	Intron (ENSMUST00000127664.1/108148, intron 1 of 15)	121918054	121927474	9421	2	12352	ENSMUST00000151462.1	5188	ENSMUSG00000025317	Car5a	carbonic anhydrase 5a, mitochondrial
chr8	126412997	126413158	20	*	Distal Intergenic	126422515	126425433	2919	1	67892	ENSMUST00000059093.6	-9357	ENSMUSG00000051671	Coa6	cytochrome c oxidase assembly factor 6
chr9	24086403	24086564	19	*	Distal Intergenic	24097996	24289892	191897	1	319239	ENSMUST00000133787.7	-11432	ENSMUSG00000043659	Npsr1	neuropeptide S receptor 1
chr9	54552574	54552735	22	*	Intron (ENSMUST00000041901.6/56506, intron 2 of 5)	54544794	54560218	15425	2	56506	ENSMUST00000041901.6	7483	ENSMUSG00000037493	Cib2	calcium and integrin binding family member 2
chr9	64774507	64774668	23	*	Distal Intergenic	64811340	64919667	108328	1	102442	ENSMUST00000038890.5	-36672	ENSMUSG00000053641	Dennd4a	DENN/MADD domain containing 4A
chr10	57572265	57572426	17	*	Distal Intergenic	57515774	57532530	16757	2	56442	ENSMUST00000020027.10	-39735	ENSMUSG00000019877	Serinc1	serine incorporator 1
chr10	77869718	77869879	22	*	Intron (ENSMUST00000092366.3/252974, intron 6 of 11)	77864623	77887021	22399	1	252974	ENSMUST00000092368.9	5095	ENSMUSG00000069581	Tspear	thrombospondin type laminin G domain and EAR repeats
chr10	108936957	108937118	19	*	Intron (ENSMUST00000105276.7/20979, intron 2 of 11)	108899432	109009100	109669	2	20979	ENSMUST00000126278.1	71982	ENSMUSG00000035864	Syt1	synaptotagmin I
chr10	119142998	119143159	18	*	Intron (ENSMUST00000217700.1/ENSMUST00000217700.1, intron 1 of 5)	119092905	119103107	10203	1	73400	ENSMUST00000187551.1	50093	ENSMUSG00000100681	1700064J06Rik	RIKEN cDNA 1700064J06 gene
chr11	22853976	22854137	21	*	Intron (ENSMUST00000189990.1/53625, intron 1 of 5)	22759738	22859545	99808	2	53625	ENSMUST00000189990.1	5408	ENSMUSG00000051650	B3gnt2	UDP-GlcNAc:betaGal beta-1,3-N-acetylglucosaminyltransferase 2
chr11	59993041	59993202	22	*	Intron (ENSMUST00000102692.9/18618, intron 2 of 6)	59976879	59983740	6862	2	18618	ENSMUST00000146461.1	-9301	ENSMUSG00000000301	Pemt	phosphatidylethanolamine N-methyltransferase
chr11	69365108	69365269	20	*	Promoter (<=1kb)	69345136	69364779	19644	2	216848	ENSMUST00000128981.7	-329	ENSMUSG00000018474	Chd3	chromodomain helicase DNA binding protein 3
chr11	86921927	86922088	22	*	Distal Intergenic	86940599	86972024	31426	2	77864	ENSMUST00000238921.1	49936	ENSMUSG00000018427	Ypel2	yippee like 2
chr11	88381224	88381385	20	*	Intron (ENSMUST00000107909.7/76626, intron 10 of 13)	88352773	88352864	92	1	100628571	ENSMUST00000175244.1	28451	ENSMUSG00000092985	Mir378b	microRNA 378b
chr11	94875050	94875211	21	*	Distal Intergenic	94936224	94953042	16819	1	12842	ENSMUST00000001547.7	-61013	ENSMUSG00000001506	Col1a1	collagen, type I, alpha 1
chr11	96732753	96732914	22	*	Intron (ENSMUST00000103154.10/78473, intron 11 of 12)	96708235	96713202	4968	1	78473	ENSMUST00000123814.1	24518	ENSMUSG00000057058	Skap1	src family associated phosphoprotein 1
chr11	101130218	101130379	18	*	Distal Intergenic	101124500	101125828	1329	1	103733	ENSMUST00000137844.1	5718	ENSMUSG00000035198	Tubg1	tubulin, gamma 1
chr11	116359389	116359550	25	*	Promoter (<=1kb)	116352652	116359505	6854	2	217340	ENSMUST00000141229.1	0	ENSMUSG00000052949	Rnf157	ring finger protein 157
chr11	117749477	117749638	22	*	Promoter (<=1kb)	117749231	117751308	2078	1	217351	ENSMUST00000141287.1	246	ENSMUSG00000025571	Tnrc6c	trinucleotide repeat containing 6C
chr12	28675524	28675685	19	*	Promoter (<=1kb)	28675484	28681730	6247	1	104923	ENSMUST00000135772.1	40	ENSMUSG00000020629	Adi1	acireductone dioxygenase 1
chr12	84181202	84181363	18	*	Intron (ENSMUST00000046266.12/238317, intron 1 of 12)	84149278	84194015	44738	2	238317	ENSMUST00000110294.1	12652	ENSMUSG00000042507	Elmsan1	ELM2 and Myb/SANT-like domain containing 1
chr12	89240043	89240204	15	*	Intron (ENSMUST00000167734.7/18191, intron 6 of 7)	89193106	90332410	1139305	1	18191	ENSMUST00000167887.7	46937	ENSMUSG00000066392	Nrxn3	neurexin III
chr12	105000199	105000360	24	*	Promoter (1-2kb)	104932028	104998677	66650	2	212073	ENSMUST00000095439.10	-1522	ENSMUSG00000054150	Syne3	spectrin repeat containing, nuclear envelope family member 3
chr12	109715210	109715371	18	*	Promoter (<=1kb)	109715318	109715402	85	1	723878	ENSMUST00000093632.2	0	ENSMUSG00000070141	Mir494	microRNA 494
chr12	117340012	117340173	18	*	Promoter (2-3kb)	117279435	117337022	57588	2	432713	ENSMUST00000186454.1	-2990	ENSMUSG00000101930	Gm5441	predicted gene 5441
chr13	9043680	9043841	21	*	Intron (ENSMUST00000221672.1/ENSMUST00000221672.1, intron 2 of 2)	8966331	8996083	29753	2	69237	ENSMUST00000222098.1	-47597	ENSMUSG00000021149	Gtpbp4	GTP binding protein 4
chr13	44302102	44302263	23	*	Distal Intergenic	44193589	44216487	22899	2	100503592	ENSMUST00000223513.1	-85615	ENSMUSG00000113186	A330076C08Rik	RIKEN cDNA A330076C08 gene
chr13	52132997	52133158	21	*	Distal Intergenic	52098542	52099856	1315	1	74050	ENSMUST00000222527.1	34455	ENSMUSG00000113211	4921525O09Rik	RIKEN cDNA 4921525O09 gene
chr13	97651869	97652030	18	*	Distal Intergenic	97735347	97743121	7775	2	403201	ENSMUST00000125960.1	91091	ENSMUSG00000054944	5330416C01Rik	RIKEN cDNA 5330416C01 gene
chr13	107668624	107668785	19	*	Distal Intergenic	107687397	107692162	4766	1	72257	ENSMUST00000188960.6	-18612	ENSMUSG00000102000	1700006H21Rik	RIKEN cDNA 1700006H21 gene
chr14	13770850	13771011	23	*	Distal Intergenic	13670876	13683148	12273	1	218739	ENSMUST00000061045.2	99974	ENSMUSG00000044772	Sntn	sentan, cilia apical structure protein
chr14	61559039	61559200	23	*	Promoter (2-3kb)	61531993	61556886	24894	2	66674	ENSMUST00000022497.14	-2153	ENSMUSG00000021930	Spryd7	SPRY domain containing 7
chr15	31320821	31320982	21	*	Intron (ENSMUST00000123325.8/67434, intron 2 of 3)	31324527	31325249	723	2	67434	ENSMUST00000227391.1	4267	ENSMUSG00000022237	Ankrd33b	ankyrin repeat domain 33B
chr15	83350911	83351072	22	*	Promoter (<=1kb)	83299739	83350247	50509	2	66251	ENSMUST00000067215.8	-664	ENSMUSG00000054277	Arfgap3	ADP-ribosylation factor GTPase activating protein 3
chr15	83878108	83878269	17	*	Intron (ENSMUST00000156187.7/77627, intron 27 of 31)	83872372	83883641	11270	2	77627	ENSMUST00000130551.1	5372	ENSMUSG00000022441	Efcab6	EF-hand calcium binding domain 6
chr15	87633606	87633767	21	*	Intron (ENSMUST00000230414.1/106014, intron 1 of 3)	87625230	87759364	134135	1	106014	ENSMUST00000068088.7	8376	ENSMUSG00000054863	Tafa5	TAFA chemokine like family member 5
chr15	101161731	101161892	21	*	Distal Intergenic	101174067	101213684	39618	1	11479	ENSMUST00000000544.11	-12175	ENSMUSG00000000532	Acvr1b	activin A receptor, type 1B
chr16	11568264	11568425	19	*	Intron (ENSMUST00000180792.7/74478, intron 14 of 20)	11447308	11661496	214189	1	74478	ENSMUST00000134941.1	120956	ENSMUSG00000071669	Snx29	sorting nexin 29
chr16	17276244	17276405	21	*	Promoter (<=1kb)	17276309	17278661	2353	1	224019	ENSMUST00000232092.1	0	ENSMUSG00000055692	Tmem191c	transmembrane protein 191C
chr16	52408442	52408603	18	*	Intron (ENSMUST00000023312.13/11658, intron 1 of 15)	52251467	52452465	200999	2	11658	ENSMUST00000170035.7	43862	ENSMUSG00000022636	Alcam	activated leukocyte cell adhesion molecule
chr16	95831570	95831731	18	*	Exon (ENSMUST00000233770.1/69776, exon 5 of 6)	95831117	95845770	14654	2	69776	ENSMUST00000233770.1	14039	ENSMUSG00000117232	1600002D24Rik	RIKEN cDNA 1600002D24 gene
chr17	7272808	7272969	17	*	Intron (ENSMUST00000024575.7/20112, intron 11 of 20)	7260636	7286036	25401	1	20112	ENSMUST00000231530.1	12172	ENSMUSG00000023809	Rps6ka2	ribosomal protein S6 kinase, polypeptide 2
chr17	10840183	10840344	23	*	Promoter (<=1kb)	10403012	10840311	437300	2	69310	ENSMUST00000041463.6	0	ENSMUSG00000037196	Pacrg	PARK2 co-regulated
chr17	81676347	81676508	26	*	Intron (ENSMUST00000235015.1/20541, intron 1 of 11)	81647809	81670187	22379	2	20541	ENSMUST00000234923.1	-6160	ENSMUSG00000054640	Slc8a1	solute carrier family 8 (sodium/calcium exchanger), member 1
chr18	11766989	11767150	19	*	Distal Intergenic	11722221	11722977	757	1	225182	ENSMUST00000234161.1	44768	ENSMUSG00000041238	Rbbp8	retinoblastoma binding protein 8, endonuclease
chr18	25663506	25663667	20	*	Intron (ENSMUST00000115816.2/108013, intron 2 of 12)	25504220	25752692	248473	2	108013	ENSMUST00000225927.1	89025	ENSMUSG00000024268	Celf4	CUGBP, Elav-like family member 4
chr18	35849980	35850141	20	*	Intron (ENSMUST00000235919.1/56550, intron 4 of 4)	35854687	35859181	4495	1	67393	ENSMUST00000235337.1	-4546	ENSMUSG00000046668	Cxxc5	CXXC finger 5
chr18	57405391	57405552	21	*	Promoter (<=1kb)	57405415	57416150	10736	1	100503007	ENSMUST00000238028.1	0	ENSMUSG00000117864	Gm19500	predicted gene, 19500
chr18	71346826	71346987	19	*	Intron (ENSMUST00000114943.10/13176, intron 21 of 28)	70617773	70625777	8005	1	17191	ENSMUST00000128555.1	729053	ENSMUSG00000024513	Mbd2	methyl-CpG binding domain protein 2
chr18	82952877	82953038	20	*	Intron (ENSMUST00000235793.1/329003, intron 1 of 1)	82919935	82920560	626	2	75853	ENSMUST00000237056.1	-32317	ENSMUSG00000118339	4930592I03Rik	RIKEN cDNA 4930592I03 gene
chr19	6068158	6068319	22	*	Promoter (<=1kb)	6067163	6068373	1211	2	73166	ENSMUST00000160028.1	54	ENSMUSG00000024799	Tm7sf2	transmembrane 7 superfamily member 2
chr1	81726807	81726968	16	*	Distal Intergenic	82131916	82132019	104	1	102466629	ENSMUST00000183462.1	-404948	ENSMUSG00000098797	Mir6344	microRNA 6344
chr1	131221953	131222114	17	*	Intron (ENSMUST00000027688.14/54354, intron 1 of 5)	131178525	131233575	55051	2	54354	ENSMUST00000212202.1	11461	ENSMUSG00000026430	Rassf5	Ras association (RalGDS/AF-6) domain family member 5
chr1	156432560	156432721	19	*	Promoter (<=1kb)	156430725	156432573	1849	2	20652	ENSMUST00000186420.1	0	ENSMUSG00000026600	Soat1	sterol O-acyltransferase 1
chr1	191434687	191434848	19	*	Downstream (1-2kb)	191436340	191465048	28709	2	102634668	ENSMUST00000192778.1	30200	ENSMUSG00000103114	Gm32200	predicted gene, 32200
chr2	26342253	26342414	20	*	Promoter (<=1kb)	26342289	26347275	4987	1	67839	ENSMUST00000147873.7	0	ENSMUSG00000026930	Gpsm1	G-protein signalling modulator 1 (AGS3-like, C. elegans)
chr2	28287722	28287883	18	*	Distal Intergenic	28205659	28230736	25078	1	56177	ENSMUST00000028177.10	82063	ENSMUSG00000026833	Olfm1	olfactomedin 1
chr2	91308806	91308967	23	*	Intron (ENSMUST00000064652.13/228356, intron 3 of 8)	91281742	91283141	1400	2	228356	ENSMUST00000132092.1	-25665	ENSMUSG00000040591	1110051M20Rik	RIKEN cDNA 1110051M20 gene
chr2	121092243	121092404	17	*	Downstream (1-2kb)	121046111	121085841	39731	2	74176	ENSMUST00000028721.7	-6402	ENSMUSG00000053675	Tgm5	transglutaminase 5
chr2	122286317	122286478	20	*	Promoter (<=1kb)	122282708	122285569	2862	2	214593	ENSMUST00000155820.1	-748	ENSMUSG00000068452	Duox2	dual oxidase 2
chr2	169849147	169849308	17	*	Intron (ENSMUST00000109159.2/228911, intron 1 of 2)	169884893	170071816	186924	1	228911	ENSMUST00000123300.2	-35585	ENSMUSG00000047907	Tshz2	teashirt zinc finger family member 2
chr2	170023998	170024159	19	*	Intron (ENSMUST00000123300.2/228911, intron 1 of 1)	169962015	169963187	1173	2	446211	ENSMUST00000194651.1	-60811	ENSMUSG00000103935	AY702102	cDNA sequence AY702102
chr3	84657318	84657479	21	*	Intron (ENSMUST00000154148.7/99889, intron 3 of 9)	84666192	84704575	38384	1	320782	ENSMUST00000107682.1	-8713	ENSMUSG00000056498	Tmem154	transmembrane protein 154
chr3	107895407	107895568	19	*	Promoter (<=1kb)	107892864	107895692	2829	2	329735	ENSMUST00000146337.2	124	ENSMUSG00000086968	4933431E20Rik	RIKEN cDNA 4933431E20 gene
chr3	116929189	116929350	16	*	Intron (ENSMUST00000040097.13/114301, intron 3 of 7)	116896710	116902438	5729	1	20321	ENSMUST00000199030.1	32479	ENSMUSG00000033386	Frrs1	ferric-chelate reductase 1
chr3	122462638	122462799	21	*	Intron (ENSMUST00000029766.8/29815, intron 3 of 11)	122483723	122508448	24726	1	29815	ENSMUST00000197073.1	-20924	ENSMUSG00000028121	Bcar3	breast cancer anti-estrogen resistance 3
chr3	134190163	134190324	18	*	Intron (ENSMUST00000198002.1/ENSMUST00000198002.1, intron 1 of 1)	134236484	134259620	23137	1	319478	ENSMUST00000197151.4	-46160	ENSMUSG00000044365	Cxxc4	CXXC finger 4
chr4	6689273	6689434	17	*	Promoter (<=1kb)	6688046	6689351	1306	2	252838	ENSMUST00000125974.1	0	ENSMUSG00000041272	Tox	thymocyte selection-associated high mobility group box
chr4	33261319	33261480	21	*	Intron (ENSMUST00000137589.1/108767, intron 1 of 1)	33245423	33248510	3088	2	108767	ENSMUST00000049357.9	-12809	ENSMUSG00000040128	Pnrc1	proline-rich nuclear receptor coactivator 1
chr4	48713912	48714073	24	*	Distal Intergenic	48663514	48673502	9989	1	68016	ENSMUST00000030033.4	50398	ENSMUSG00000028348	Cavin4	caveolae associated 4
chr4	59789121	59789282	19	*	Intron (ENSMUST00000143756.1/66209, intron 2 of 4)	59769637	59783866	14230	2	66209	ENSMUST00000095063.10	-5255	ENSMUSG00000038544	Inip	INTS3 and NABP interacting protein
chr4	66550845	66551006	17	*	Distal Intergenic	65380803	66404611	1023809	2	56079	ENSMUST00000068214.10	-146234	ENSMUSG00000028373	Astn2	astrotactin 2
chr4	72135188	72135349	21	*	Intron (ENSMUST00000074216.13/21885, intron 14 of 19)	72138588	72141313	2726	2	21885	ENSMUST00000140154.1	5964	ENSMUSG00000008305	Tle1	transducin-like enhancer of split 1
chr4	116017249	116017410	20	*	Promoter (<=1kb)	115967145	116017675	50531	2	14073	ENSMUST00000125761.7	265	ENSMUSG00000034171	Faah	fatty acid amide hydrolase
chr4	131484298	131484459	21	*	Distal Intergenic	131793599	131798370	4772	2	19273	ENSMUST00000154224.1	313911	ENSMUSG00000028909	Ptpru	protein tyrosine phosphatase, receptor type, U
chr4	137652694	137652855	23	*	Promoter (2-3kb)	137650301	137656331	6031	1	170707	ENSMUST00000157012.2	2393	ENSMUSG00000043411	Usp48	ubiquitin specific peptidase 48
chr4	141955521	141955682	18	*	Promoter (1-2kb)	141932783	141954194	21412	2	329977	ENSMUST00000124125.1	-1327	ENSMUSG00000051435	Fhad1	forkhead-associated (FHA) phosphopeptide binding domain 1
chr4	151454592	151454753	21	*	Intron (ENSMUST00000169423.8/100072, intron 4 of 24)	151086039	151139584	53546	2	100072	ENSMUST00000143434.1	-315008	ENSMUSG00000014592	Camta1	calmodulin binding transcription activator 1
chr4	152259411	152259572	21	*	Intron (ENSMUST00000075363.9/70025, intron 7 of 8)	152274232	152285337	11106	1	100129	ENSMUST00000105650.7	-14660	ENSMUSG00000042804	Gpr153	G protein-coupled receptor 153
chr4	152267723	152267884	23	*	Intron (ENSMUST00000075363.9/70025, intron 8 of 8)	152274232	152285337	11106	1	100129	ENSMUST00000105650.7	-6348	ENSMUSG00000042804	Gpr153	G protein-coupled receptor 153
chr4	152453116	152453277	16	*	Promoter (1-2kb)	152401938	152455043	53106	2	16498	ENSMUST00000161236.7	1766	ENSMUSG00000028931	Kcnab2	potassium voltage-gated channel, shaker-related subfamily, beta member 2
chr4	152713616	152713777	17	*	Distal Intergenic	152697540	152700515	2976	1	330004	ENSMUST00000143133.1	16076	NA	Gm833	predicted gene 833
chr4	152831949	152832110	16	*	Distal Intergenic	152697540	152700515	2976	1	330004	ENSMUST00000143133.1	134409	NA	Gm833	predicted gene 833
chr4	153567721	153567882	20	*	Distal Intergenic	153373221	153482811	109591	2	230959	ENSMUST00000105646.2	-84910	ENSMUSG00000039546	Ajap1	adherens junction associated protein 1
chr5	26512370	26512531	19	*	Distal Intergenic	26460072	26493314	33243	2	75942	ENSMUST00000197091.4	-19056	ENSMUSG00000029044	4930584F24Rik	RIKEN cDNA 4930584F24 gene
chr5	29251275	29251436	20	*	Intron (ENSMUST00000055195.10/56873, intron 15 of 16)	29235018	29292214	57197	2	56873	ENSMUST00000200149.1	40778	ENSMUSG00000010721	Lmbr1	limb region 1
chr5	30096823	30096984	20	*	Exon (ENSMUST00000197982.1/242914, exon 2 of 2)	30092940	30097686	4747	1	242914	ENSMUST00000197982.1	3883	ENSMUSG00000104667	Gm4961	kinesin superfamily protein 2C pseudogene
chr5	110472343	110472504	21	*	Distal Intergenic	110362570	110448602	86033	2	381668	ENSMUST00000198768.2	-23741	ENSMUSG00000043323	Fbrsl1	fibrosin-like 1
chr5	113349865	113350026	16	*	Distal Intergenic	113357294	113357821	528	1	503692	ENSMUST00000066573.1	-7268	ENSMUSG00000053873	Aym1	activator of yeast meiotic promoters 1
chr5	115435787	115435948	17	*	Promoter (<=1kb)	115435498	115445694	10197	1	17690	ENSMUST00000130849.1	289	ENSMUSG00000054256	Msi1	musashi RNA-binding protein 1
chr5	124923106	124923267	17	*	Distal Intergenic	124884569	124888630	4062	1	269704	ENSMUST00000134473.1	38537	ENSMUSG00000079215	Zfp664	zinc finger protein 664
chr6	48593249	48593410	23	*	Promoter (<=1kb)	48593883	48597387	3505	1	58887	ENSMUST00000154010.7	-473	ENSMUSG00000052751	Repin1	replication initiator 1
chr6	55098158	55098319	23	*	Promoter (2-3kb)	55092964	55100573	7610	2	12922	ENSMUST00000204117.1	2254	ENSMUSG00000003476	Crhr2	corticotropin releasing hormone receptor 2
chr6	85517999	85518160	22	*	Distal Intergenic	85511121	85513589	2469	2	13656	ENSMUST00000095759.4	-4410	ENSMUSG00000071341	Egr4	early growth response 4
chr6	86797517	86797678	14	*	Distal Intergenic	86736841	86793584	56744	2	11746	ENSMUST00000001187.14	-3933	ENSMUSG00000029994	Anxa4	annexin A4
chr6	96437964	96438125	19	*	Intron (ENSMUST00000122120.7/320265, intron 2 of 4)	96164497	96166243	1747	2	78482	ENSMUST00000090061.5	-271721	ENSMUSG00000072878	1700123L14Rik	nucleoporin 50 pseudogene
chr6	124458691	124458852	19	*	Promoter (<=1kb)	124455929	124457885	1957	2	232370	ENSMUST00000156040.1	-806	ENSMUSG00000008153	Clstn3	calsyntenin 3
chr6	125265332	125265493	21	*	Promoter (<=1kb)	125265476	125287286	21811	1	73870	ENSMUST00000204911.2	0	ENSMUSG00000108129	4930417O13Rik	RIKEN cDNA 4930417O13 gene
chr6	135274975	135275136	17	*	Distal Intergenic	135237336	135254351	17016	2	14840	ENSMUST00000111910.3	-20624	ENSMUSG00000030206	Gsg1	germ cell associated 1
chr7	6149886	6150047	20	*	Promoter (1-2kb)	6142402	6151048	8647	2	67109	ENSMUST00000207331.1	1001	ENSMUSG00000046792	Zfp787	zinc finger protein 787
chr7	44225163	44225324	20	*	Promoter (<=1kb)	44225360	44229618	4259	1	16612	ENSMUST00000075162.4	-36	ENSMUSG00000063903	Klk1	kallikrein 1
chr7	45639645	45639806	18	*	Promoter (<=1kb)	45639977	45640990	1014	1	74490	ENSMUST00000210648.1	-171	ENSMUSG00000042918	Mamstr	MEF2 activating motif and SAP domain containing transcriptional regulator
chr7	80916226	80916387	17	*	Promoter (<=1kb)	80915566	80916330	765	2	56529	ENSMUST00000153053.1	0	ENSMUSG00000025724	Sec11a	SEC11 homolog A, signal peptidase complex subunit
chr7	110774195	110774356	23	*	Promoter (<=1kb)	110774244	110788721	14478	1	11717	ENSMUST00000147587.1	0	ENSMUSG00000005686	Ampd3	adenosine monophosphate deaminase 3
chr7	115057991	115058152	16	*	Intron (ENSMUST00000205469.1/ENSMUST00000205469.1, intron 1 of 2)	114951307	114982865	31559	1	101786	ENSMUST00000205795.1	106684	ENSMUSG00000108379	A730082K24Rik	RIKEN cDNA A730082K24 gene
chr8	78068193	78068354	18	*	Distal Intergenic	78213297	78220975	7679	1	73301	ENSMUST00000117845.7	-144943	ENSMUSG00000037101	Ttc29	tetratricopeptide repeat domain 29
chr8	79248119	79248280	19	*	Promoter (<=1kb)	79223297	79248543	25247	2	67687	ENSMUST00000210889.1	263	ENSMUSG00000031682	1700011L22Rik	RIKEN cDNA 1700011L22 gene
chr8	94066538	94066699	23	*	3' UTR	94068144	94070213	2070	2	67378	ENSMUST00000170208.1	3514	ENSMUSG00000031755	Bbs2	Bardet-Biedl syndrome 2 (human)
chr8	120264623	120264784	15	*	Intron (ENSMUST00000127664.1/108148, intron 1 of 15)	120228456	120553634	325179	1	382034	ENSMUST00000180448.2	36167	ENSMUSG00000031822	Gse1	genetic suppressor element 1, coiled-coil protein
chr8	126238694	126238855	24	*	Intron (ENSMUST00000238518.1/210027, intron 2 of 7)	126298558	126395482	96925	1	210027	ENSMUST00000108759.2	-59703	ENSMUSG00000057060	Slc35f3	solute carrier family 35, member F3
chr9	44085490	44085651	18	*	Promoter (<=1kb)	44084950	44093926	8977	1	53376	ENSMUST00000176416.7	540	ENSMUSG00000032010	Usp2	ubiquitin specific peptidase 2
chr9	73137578	73137739	18	*	Distal Intergenic	73114596	73122382	7787	1	225215	ENSMUST00000165177.1	22982	ENSMUSG00000032215	Rsl24d1	ribosomal L24 domain containing 1
chr9	122069666	122069827	20	*	Distal Intergenic	122117266	122157226	39961	1	20623	ENSMUST00000119215.8	-47439	ENSMUSG00000038145	Snrk	SNF related kinase
chr10	19815511	19815672	22	*	Distal Intergenic	19847916	19851459	3544	2	76157	ENSMUST00000059805.5	35787	ENSMUSG00000050473	Slc35d3	solute carrier family 35, member D3
chr10	62677411	62677572	19	*	Intron (ENSMUST00000148720.7/216021, intron 1 of 3)	62682508	62682558	51	1	102465987	ENSMUST00000200383.1	-4936	ENSMUSG00000105329	Mir7215	microRNA 7215
chr10	80118584	80118745	22	*	Promoter (1-2kb)	80116618	80128512	11895	1	20869	ENSMUST00000213772.1	1966	ENSMUSG00000003068	Stk11	serine/threonine kinase 11
chr10	86126752	86126913	18	*	Exon (ENSMUST00000132223.1/ENSMUST00000132223.1, exon 2 of 2)	86095859	86113586	17728	1	78170	ENSMUST00000218077.1	30893	ENSMUSG00000112493	4930486F22Rik	RIKEN cDNA 4930486F22 gene
chr10	96309226	96309387	21	*	Exon (ENSMUST00000220354.1/ENSMUST00000220354.1, exon 1 of 3)	96226207	96248708	22502	1	74881	ENSMUST00000218720.1	83019	ENSMUSG00000112762	4930459C07Rik	RIKEN cDNA 4930459C07 gene
chr10	121350865	121351026	21	*	Promoter (<=1kb)	121302083	121351278	49196	2	74694	ENSMUST00000219179.1	252	ENSMUSG00000052302	Tbc1d30	TBC1 domain family, member 30
chr11	3496812	3496973	20	*	Intron (ENSMUST00000044682.6/237625, intron 6 of 7)	3494382	3502134	7753	2	170835	ENSMUST00000148939.7	5161	ENSMUSG00000034570	Inpp5j	inositol polyphosphate 5-phosphatase J
chr11	28693412	28693573	20	*	Distal Intergenic	28681564	28693276	11713	1	72818	ENSMUST00000146554.1	11848	ENSMUSG00000084966	2810471M01Rik	RIKEN cDNA 2810471M01 gene
chr11	52975513	52975674	17	*	Intron (ENSMUST00000036796.7/320027, intron 3 of 15)	53111451	53120056	8606	2	790909	ENSMUST00000137096.1	144382	ENSMUSG00000087668	Gm11186	predicted gene 11186
chr11	60161400	60161561	22	*	Intron (ENSMUST00000064190.12/19377, intron 2 of 5)	60175879	60199197	23319	1	19377	ENSMUST00000102688.1	-14318	ENSMUSG00000062115	Rai1	retinoic acid induced 1
chr11	70049420	70049581	21	*	Distal Intergenic	70054085	70057894	3810	1	11889	ENSMUST00000146411.8	-4504	ENSMUSG00000020884	Asgr1	asialoglycoprotein receptor 1
chr11	102624370	102624531	21	*	Promoter (<=1kb)	102619796	102624416	4621	2	77132	ENSMUST00000154798.7	0	NA	2810433D01Rik	RIKEN cDNA 2810433D01 gene
chr11	103801316	103801477	19	*	Intron (ENSMUST00000000127.5/22415, intron 1 of 4)	103822934	103824100	1167	2	18195	ENSMUST00000040443.10	22623	ENSMUSG00000034187	Nsf	N-ethylmaleimide sensitive fusion protein
chr11	113667203	113667364	18	*	Intron (ENSMUST00000120194.1/28081, intron 2 of 2)	113659283	113662400	3118	1	16834	ENSMUST00000137878.1	7920	ENSMUSG00000018661	Cog1	component of oligomeric golgi complex 1
chr11	119941956	119942117	19	*	Promoter (<=1kb)	119942763	120002621	59859	1	108100	ENSMUST00000075180.11	-646	ENSMUSG00000025372	Baiap2	brain-specific angiogenesis inhibitor 1-associated protein 2
chr12	33082045	33082206	23	*	Intron (ENSMUST00000095774.2/68764, intron 3 of 19)	33033796	33092875	59080	2	68764	ENSMUST00000095774.2	10669	ENSMUSG00000035860	Cdhr3	cadherin-related family member 3
chr12	40917519	40917680	25	*	Exon (ENSMUST00000221023.1/ENSMUST00000221023.1, exon 1 of 1)	41024090	41955588	931499	1	93757	ENSMUST00000132121.7	-106410	ENSMUSG00000056899	Immp2l	IMP2 inner mitochondrial membrane peptidase-like (S. cerevisiae)
chr13	15465024	15465185	16	*	Promoter (1-2kb)	15463980	15730026	266047	1	14634	ENSMUST00000110510.3	1044	ENSMUSG00000021318	Gli3	GLI-Kruppel family member GLI3
chr13	34957066	34957227	18	*	Intron (ENSMUST00000021853.11/69123, intron 3 of 8)	34948084	34963788	15705	2	69123	ENSMUST00000164155.1	6561	ENSMUSG00000021416	Eci3	enoyl-Coenzyme A delta isomerase 3
chr13	41249754	41249915	24	*	Promoter (<=1kb)	41249844	41276577	26734	1	108934	ENSMUST00000165561.3	0	ENSMUSG00000091264	Smim13	small integral membrane protein 13
chr13	56396609	56396770	19	*	Distal Intergenic	56362901	56365769	2869	1	100038494	ENSMUST00000099476.3	33708	ENSMUSG00000074885	Gm10782	predicted gene 10782
chr14	20713804	20713965	22	*	Promoter (1-2kb)	20715275	20723618	8344	1	268721	ENSMUST00000223782.1	-1310	ENSMUSG00000021819	Zswim8	zinc finger SWIM-type containing 8
chr15	56329667	56329828	24	*	Distal Intergenic	56689944	56694460	4517	1	594843	ENSMUST00000125401.7	-360116	ENSMUSG00000086541	Has2os	hyaluronan synthase 2, opposite strand
chr15	69036477	69036638	17	*	Intron (ENSMUST00000022954.6/13992, intron 6 of 8)	68930068	69024765	94698	1	13992	ENSMUST00000230073.1	106409	ENSMUSG00000022332	Khdrbs3	KH domain containing, RNA binding, signal transduction associated 3
chr15	98742396	98742557	14	*	Intron (ENSMUST00000053183.11/11842, intron 2 of 4)	98724370	98728198	3829	2	66120	ENSMUST00000003445.7	-14198	ENSMUSG00000003355	Fkbp11	FK506 binding protein 11
chr16	10668572	10668733	20	*	Intron (ENSMUST00000115824.9/74374, intron 19 of 23)	10630060	10641490	11431	1	74374	ENSMUST00000145866.1	38512	ENSMUSG00000068663	Clec16a	C-type lectin domain family 16, member A
chr16	10979259	10979420	18	*	Intron (ENSMUST00000023143.13/56722, intron 1 of 3)	10960824	10975579	14756	2	56722	ENSMUST00000117360.7	-3680	ENSMUSG00000022500	Litaf	LPS-induced TN factor
chr16	13818533	13818694	17	*	Promoter (<=1kb)	13818845	13826935	8091	1	18203	ENSMUST00000230788.1	-151	ENSMUSG00000022681	Ntan1	N-terminal Asn amidase
chr16	24831300	24831461	20	*	Intron (ENSMUST00000038053.13/210126, intron 8 of 12)	24845175	24979450	134276	1	210126	ENSMUST00000232546.1	-13714	ENSMUSG00000033306	Lpp	LIM domain containing preferred translocation partner in lipoma
chr16	96530029	96530190	17	*	Distal Intergenic	96499620	96525788	26169	1	18546	ENSMUST00000233216.1	30409	ENSMUSG00000090223	Pcp4	Purkinje cell protein 4
chr16	97400058	97400219	22	*	Intron (ENSMUST00000047275.7/56175, intron 2 of 8)	97408275	97424568	16294	1	56175	ENSMUST00000231664.1	-8056	ENSMUSG00000040605	Bace2	beta-site APP-cleaving enzyme 2
chr17	15058791	15058952	16	*	Promoter (<=1kb)	15059454	15074993	15540	1	381062	ENSMUST00000187199.2	-502	ENSMUSG00000036552	Ermard	ER membrane associated RNA degradation
chr17	28224107	28224268	21	*	Exon (ENSMUST00000002327.5/23853, exon 7 of 11)	28217033	28219981	2949	1	23853	ENSMUST00000233534.1	7074	ENSMUSG00000002257	Def6	differentially expressed in FDCP 6
chr17	32202153	32202314	23	*	Promoter (1-2kb)	32198470	32201008	2539	2	57261	ENSMUST00000230858.1	-1145	ENSMUSG00000024002	Brd4	bromodomain containing 4
chr17	50336227	50336388	20	*	Distal Intergenic	50279397	50293636	14240	2	13164	ENSMUST00000010736.8	-42591	ENSMUSG00000010592	Dazl	deleted in azoospermia-like
chr17	66579266	66579427	16	*	Intron (ENSMUST00000024914.3/74556, intron 2 of 3)	66554505	66594621	40117	2	74556	ENSMUST00000024914.3	15194	ENSMUSG00000024105	Themis3	thymocyte selection associated family member 3
chr17	86419263	86419424	19	*	Intron (ENSMUST00000097275.8/18754, intron 2 of 14)	86490562	86496112	5551	1	18754	ENSMUST00000150486.1	-71138	ENSMUSG00000045038	Prkce	protein kinase C, epsilon
chr18	65497692	65497853	20	*	Distal Intergenic	65470358	65476329	5972	1	240354	ENSMUST00000235999.1	27334	ENSMUSG00000032688	Malt1	MALT1 paracaspase
chr19	4863176	4863337	16	*	Promoter (<=1kb)	4861223	4863558	2336	2	11474	ENSMUST00000138811.1	221	ENSMUSG00000006457	Actn3	actinin alpha 3
chr19	16379810	16379971	19	*	Intron (ENSMUST00000025541.5/14682, intron 6 of 6)	16435762	16610820	175059	1	14675	ENSMUST00000025602.3	-55791	ENSMUSG00000024697	Gna14	guanine nucleotide binding protein, alpha 14
chrX	51347172	51347333	15	*	Distal Intergenic	51164417	51206532	42116	2	171170	ENSMUST00000156028.1	-140640	ENSMUSG00000036109	Mbnl3	muscleblind like splicing factor 3
chr1	38782386	38782547	17	*	Distal Intergenic	38794509	38821215	26707	2	381338	ENSMUST00000039612.4	38668	ENSMUSG00000048814	Lonrf2	LON peptidase N-terminal domain and ring finger 2
chr1	72079038	72079199	23	*	Distal Intergenic	71958998	72005195	46198	2	71134	ENSMUST00000188213.1	-73843	ENSMUSG00000101848	4933417E11Rik	RIKEN cDNA 4933417E11 gene
chr1	94035373	94035534	19	*	Downstream (2-3kb)	94020493	94028334	7842	1	241159	ENSMUST00000050890.7	14880	ENSMUSG00000034000	Neu4	sialidase 4
chr1	134059112	134059273	19	*	Distal Intergenic	134075170	134079120	3951	2	12227	ENSMUST00000020692.6	19847	ENSMUSG00000020423	Btg2	BTG anti-proliferation factor 2
chr1	153635136	153635297	18	*	Distal Intergenic	153653025	153700323	47299	1	67792	ENSMUST00000041776.11	-17728	ENSMUSG00000042671	Rgs8	regulator of G-protein signaling 8
chr1	164275415	164275576	16	*	Promoter (<=1kb)	164275585	164287847	12263	1	74895	ENSMUST00000027867.6	-9	ENSMUSG00000026578	Ccdc181	coiled-coil domain containing 181
chr1	167305617	167305778	20	*	Promoter (2-3kb)	167308378	167330785	22408	1	68944	ENSMUST00000195015.5	-2600	ENSMUSG00000052428	Tmco1	transmembrane and coiled-coil domains 1
chr1	180279802	180279963	19	*	Distal Intergenic	180245638	180263438	17801	2	19165	ENSMUST00000133340.1	-16364	ENSMUSG00000010609	Psen2	presenilin 2
chr1	180412272	180412433	18	*	Intron (ENSMUST00000070181.6/320404, intron 2 of 7)	180437882	180462612	24731	2	381310	ENSMUST00000210737.1	50179	ENSMUSG00000053963	Stum	mechanosensory transduction mediator
chr1	182585318	182585479	20	*	Intron (ENSMUST00000168514.6/170725, intron 2 of 9)	182565038	182632240	67203	1	170725	ENSMUST00000192671.1	20280	ENSMUSG00000038599	Capn8	calpain 8
chr1	190168442	190168603	17	*	Promoter (<=1kb)	190122453	190169399	46947	2	19130	ENSMUST00000010319.13	796	ENSMUSG00000010175	Prox1	prospero homeobox 1
chr1	194629457	194629618	18	*	Intron (ENSMUST00000027952.11/18845, intron 1 of 31)	194619825	194816869	197045	1	18845	ENSMUST00000027952.11	9632	ENSMUSG00000026640	Plxna2	plexin A2
chr2	6943499	6943660	14	*	Intron (ENSMUST00000193124.1/ENSMUST00000193124.1, intron 1 of 1)	6541869	6884996	343128	2	14007	ENSMUST00000114934.10	-58503	ENSMUSG00000002107	Celf2	CUGBP, Elav-like family member 2
chr2	29052014	29052175	15	*	Promoter (2-3kb)	28926949	29055024	128076	2	329375	ENSMUST00000189027.6	2849	ENSMUSG00000079502	Cfap77	cilia and flagella associated protein 77
chr2	31375985	31376146	22	*	Intron (ENSMUST00000113532.8/665700, intron 22 of 97)	31400277	31405814	5538	1	665700	ENSMUST00000130375.1	-24131	ENSMUSG00000055632	Hmcn2	hemicentin 2
chr2	33599605	33599766	19	*	Intron (ENSMUST00000041730.10/16917, intron 2 of 7)	33567156	33632283	65128	2	16917	ENSMUST00000137559.2	32517	ENSMUSG00000038765	Lmx1b	LIM homeobox transcription factor 1 beta
chr2	70573642	70573803	18	*	Intron (ENSMUST00000130604.7/14415, intron 4 of 8)	70566377	70602012	35636	1	14415	ENSMUST00000140478.1	7265	ENSMUSG00000070880	Gad1	glutamate decarboxylase 1
chr2	72369370	72369531	20	*	Intron (ENSMUST00000090824.11/65964, intron 5 of 19)	72297901	72355622	57722	1	65964	ENSMUST00000144111.1	71469	ENSMUSG00000004085	Map3k20	mitogen-activated protein kinase kinase kinase 20
chr2	102868468	102868629	17	*	Intron (ENSMUST00000005218.14/12505, intron 1 of 18)	102814133	102901346	87214	2	12505	ENSMUST00000111192.2	32717	ENSMUSG00000005087	Cd44	CD44 antigen
chr2	103414500	103414661	21	*	Promoter (2-3kb)	103411713	103445288	33576	1	13711	ENSMUST00000137973.1	2787	ENSMUSG00000027186	Elf5	E74-like factor 5
chr2	153345059	153345220	18	*	Promoter (<=1kb)	153341157	153345810	4654	2	72326	ENSMUST00000128026.1	590	ENSMUSG00000073236	2500004C02Rik	RIKEN cDNA 2500004C02 gene
chr2	168643459	168643620	21	*	Promoter (2-3kb)	168640696	168640759	64	2	102466784	ENSMUST00000200215.1	-2700	ENSMUSG00000105496	Mir7004	microRNA 7004
chr2	173349670	173349831	23	*	Distal Intergenic	173224458	173276533	52076	2	65112	ENSMUST00000036248.12	-73137	ENSMUSG00000038400	Pmepa1	prostate transmembrane protein, androgen induced 1
chr2	179769306	179769467	18	*	Intron (ENSMUST00000000314.12/12561, intron 2 of 15)	179777163	179797511	20349	1	12561	ENSMUST00000136411.1	-7696	ENSMUSG00000000305	Cdh4	cadherin 4
chr3	25704183	25704344	16	*	Intron (ENSMUST00000193603.5/192167, intron 5 of 7)	25431811	26133734	701924	2	192167	ENSMUST00000075054.9	429390	ENSMUSG00000063887	Nlgn1	neuroligin 1
chr3	108539872	108540033	21	*	Promoter (2-3kb)	108537541	108544723	7183	1	75504	ENSMUST00000029485.5	2331	ENSMUSG00000027886	1700013F07Rik	RIKEN cDNA 1700013F07 gene
chr4	65229809	65229970	17	*	Intron (ENSMUST00000084501.3/18491, intron 7 of 21)	65124174	65357509	233336	1	18491	ENSMUST00000084501.3	105635	ENSMUSG00000028370	Pappa	pregnancy-associated plasma protein A
chr4	120861287	120861448	12	*	Promoter (<=1kb)	120861777	120896579	34803	1	242662	ENSMUST00000106283.7	-329	ENSMUSG00000032890	Rims3	regulating synaptic membrane exocytosis 3
chr4	142234979	142235140	19	*	Intron (ENSMUST00000036476.9/71529, intron 1 of 7)	142139240	142239401	100162	2	71529	ENSMUST00000036476.9	4261	ENSMUSG00000040606	Kazn	kazrin, periplakin interacting protein
chr4	152104398	152104559	18	*	Promoter (<=1kb)	152104500	152106193	1694	1	269608	ENSMUST00000123615.1	0	ENSMUSG00000039713	Plekhg5	pleckstrin homology domain containing, family G (with RhoGef domain) member 5
chr5	15734218	15734379	18	*	Distal Intergenic	15711557	15714271	2715	2	100502967	ENSMUST00000179506.1	-19947	ENSMUSG00000073208	Speer4c	spermatogenesis associated glutamate (E)-rich protein 4C
chr5	25228255	25228416	14	*	Intron (ENSMUST00000045737.13/231050, intron 1 of 11)	25222882	25265918	43037	1	231050	ENSMUST00000045737.13	5373	ENSMUSG00000038072	Galnt11	polypeptide N-acetylgalactosaminyltransferase 11
chr5	26413017	26413178	22	*	Distal Intergenic	26460074	26493278	33205	2	75942	ENSMUST00000030910.5	80100	ENSMUSG00000029044	4930584F24Rik	RIKEN cDNA 4930584F24 gene
chr5	36378146	36378307	21	*	Intron (ENSMUST00000037370.13/81840, intron 1 of 26)	36151233	36365918	214686	2	81840	ENSMUST00000141508.1	-12228	ENSMUSG00000029093	Sorcs2	sortilin-related VPS10 domain containing receptor 2
chr5	64398257	64398418	23	*	Distal Intergenic	64454813	64467943	13131	2	69999	ENSMUST00000189767.2	69525	ENSMUSG00000100911	1700027F09Rik	RIKEN cDNA 1700027F09 gene
chr5	111535996	111536157	21	*	Distal Intergenic	111581422	111587945	6524	1	330164	ENSMUST00000064930.7	-45265	ENSMUSG00000052848	C130026L21Rik	RIKEN cDNA C130026L21 gene
chr5	113268251	113268412	22	*	Intron (ENSMUST00000048112.12/52850, intron 16 of 24)	113275887	113279336	3450	2	52850	ENSMUST00000156340.1	10924	ENSMUSG00000042216	Sgsm1	small G protein signaling modulator 1
chr5	114288964	114289125	20	*	Promoter (<=1kb)	114289166	114363235	74070	1	231646	ENSMUST00000169347.5	-41	ENSMUSG00000066952	Myo1h	myosin 1H
chr5	115181632	115181793	20	*	Promoter (<=1kb)	115168714	115181422	12709	2	29867	ENSMUST00000112109.7	-210	ENSMUSG00000029544	Cabp1	calcium binding protein 1
chr5	120861252	120861413	21	*	Promoter (<=1kb)	120861421	120873506	12086	1	246729	ENSMUST00000072476.12	-8	ENSMUSG00000001168	Oas1h	2'-5' oligoadenylate synthetase 1H
chr5	132212865	132213026	17	*	Intron (ENSMUST00000161226.8/319974, intron 2 of 18)	132030909	132050409	19501	2	319974	ENSMUST00000185450.6	-162456	ENSMUSG00000029673	Auts2	autism susceptibility candidate 2
chr5	142229041	142229202	21	*	Distal Intergenic	142401497	142419620	18124	1	17425	ENSMUST00000198422.1	-172295	ENSMUSG00000056493	Foxk1	forkhead box K1
chr6	12827860	12828021	20	*	Distal Intergenic	12317087	12749410	432324	2	330267	ENSMUST00000119581.6	-78450	ENSMUSG00000032625	Thsd7a	thrombospondin, type I, domain containing 7A
chr6	32770037	32770198	18	*	Distal Intergenic	32792654	32803992	11339	2	66075	ENSMUST00000129654.1	33794	ENSMUSG00000053768	Chchd3	coiled-coil-helix-coiled-coil-helix domain containing 3
chr6	53654697	53654858	22	*	Intron (ENSMUST00000203528.2/231991, intron 7 of 10)	53573376	53610451	37076	1	231991	ENSMUST00000203641.1	81321	ENSMUSG00000053007	Creb5	cAMP responsive element binding protein 5
chr6	61233885	61234046	20	*	Intron (ENSMUST00000126214.7/232035, intron 1 of 10)	61176021	61180810	4790	2	100504262	ENSMUST00000181288.1	-53075	NA	A730020E08Rik	RIKEN cDNA A730020E08 gene
chr6	92414919	92415080	18	*	Intron (ENSMUST00000113447.7/243548, intron 6 of 7)	92375384	92481392	106009	2	243548	ENSMUST00000113445.1	66312	ENSMUSG00000030020	Prickle2	prickle planar cell polarity protein 2
chr6	100127417	100127578	16	*	Distal Intergenic	100232011	100233131	1121	2	56353	ENSMUST00000203410.1	105553	ENSMUSG00000072872	Rybp	RING1 and YY1 binding protein
chr6	111844302	111844463	16	*	Distal Intergenic	111495744	111502284	6541	1	108073	ENSMUST00000174310.1	348558	ENSMUSG00000056755	Grm7	glutamate receptor, metabotropic 7
chr6	125575258	125575419	23	*	Intron (ENSMUST00000100941.8/22371, intron 7 of 10)	125566251	125578578	12328	1	22371	ENSMUST00000126709.1	9007	ENSMUSG00000001930	Vwf	Von Willebrand factor
chr6	135745415	135745576	12	*	Intron (ENSMUST00000053880.12/14812, intron 10 of 13)	135679637	135684527	4891	1	75024	ENSMUST00000203439.1	65778	ENSMUSG00000107396	4930425L21Rik	RIKEN cDNA 4930425L21 gene
chr7	44485113	44485274	14	*	Promoter (<=1kb)	44484517	44485413	897	1	71368	ENSMUST00000206342.1	596	ENSMUSG00000108322	5430431A17Rik	RIKEN cDNA 5430431A17 gene
chr7	49071322	49071483	22	*	Intron (ENSMUST00000183659.7/78286, intron 2 of 39)	49122334	49134276	11943	2	108167511	ENSMUST00000208636.1	62793	NA	9130015G15Rik	RIKEN cDNA 9130015G15 gene
chr7	49842979	49843140	19	*	Intron (ENSMUST00000032715.12/71974, intron 13 of 15)	49798390	49827090	28701	1	71974	ENSMUST00000130907.1	44589	ENSMUSG00000030505	Prmt3	protein arginine N-methyltransferase 3
chr7	114827478	114827639	18	*	Intron (ENSMUST00000169913.7/233752, intron 7 of 12)	114793968	114829198	35231	1	233752	ENSMUST00000206274.1	33510	ENSMUSG00000048782	Insc	INSC spindle orientation adaptor protein
chr7	142622194	142622355	20	*	Distal Intergenic	142650843	142653030	2188	2	16002	ENSMUST00000163148.2	30675	ENSMUSG00000048583	Igf2	insulin-like growth factor 2
chr8	35206390	35206551	17	*	Distal Intergenic	35375739	35388129	12391	1	244416	ENSMUST00000210337.1	-169188	ENSMUSG00000046794	Ppp1r3b	protein phosphatase 1, regulatory subunit 3B
chr8	45628134	45628295	20	*	Promoter (<=1kb)	45628185	45649302	21118	1	234214	ENSMUST00000127395.1	0	ENSMUSG00000031626	Sorbs2	sorbin and SH3 domain containing 2
chr8	103552185	103552346	19	*	Intron (ENSMUST00000210549.1/ENSMUST00000210549.1, intron 1 of 1)	103603782	103623670	19889	1	71058	ENSMUST00000209714.1	-51436	ENSMUSG00000110336	4933400L20Rik	RIKEN cDNA 4933400L20 gene
chr8	108744131	108744292	17	*	Intron (ENSMUST00000220518.1/11906, intron 7 of 15)	108714644	108961630	246987	1	11906	ENSMUST00000043896.9	29487	ENSMUSG00000038872	Zfhx3	zinc finger homeobox 3
chr8	118348330	118348491	18	*	Intron (ENSMUST00000117160.1/12554, intron 1 of 13)	118314413	118856206	541794	1	12554	ENSMUST00000123567.1	33917	ENSMUSG00000031841	Cdh13	cadherin 13
chr9	27306753	27306914	21	*	Intron (ENSMUST00000214357.1/235086, intron 1 of 19)	27299228	27334763	35536	1	235086	ENSMUST00000133213.2	7525	ENSMUSG00000034275	Igsf9b	immunoglobulin superfamily, member 9B
chr9	45333572	45333733	21	*	Exon (ENSMUST00000034597.7/214531, exon 5 of 13)	45318266	45322079	3814	2	72229	ENSMUST00000131342.1	-11493	ENSMUSG00000085831	Lncbate3	brown adipose tissue enriched long noncoding RNA 3
chr9	114753247	114753408	20	*	Distal Intergenic	114763292	114775451	12160	2	102545	ENSMUST00000217056.1	22043	ENSMUSG00000032436	Cmtm7	CKLF-like MARVEL transmembrane domain containing 7
chr9	121415624	121415785	20	*	Promoter (<=1kb)	121415975	121462610	46636	1	67095	ENSMUST00000211187.1	-190	ENSMUSG00000032536	Trak1	trafficking protein, kinesin binding 1
chr9	123230002	123230163	16	*	Distal Intergenic	123170824	123216038	45215	2	109332	ENSMUST00000039229.7	-13964	ENSMUSG00000035498	Cdcp1	CUB domain containing protein 1
chr10	27202544	27202705	18	*	Intron (ENSMUST00000092639.11/16773, intron 21 of 64)	27204801	27212254	7454	2	16773	ENSMUST00000239098.1	9549	ENSMUSG00000019899	Lama2	laminin, alpha 2
chr10	39687011	39687172	21	*	Intron (ENSMUST00000129191.7/327744, intron 1 of 3)	39650555	39654825	4271	1	103213	ENSMUST00000155945.1	36456	ENSMUSG00000019842	Traf3ip2	TRAF3 interacting protein 2
chr10	42910742	42910903	19	*	Intron (ENSMUST00000063063.13/268297, intron 2 of 8)	42902473	42935139	32667	1	268297	ENSMUST00000125576.1	8269	ENSMUSG00000044770	Scml4	Scm polycomb group protein like 4
chr10	99269511	99269672	22	*	Intron (ENSMUST00000217893.1/ENSMUST00000217893.1, intron 1 of 2)	99265641	99266799	1159	1	67603	ENSMUST00000220218.1	3870	ENSMUSG00000019960	Dusp6	dual specificity phosphatase 6
chr11	4763502	4763663	21	*	Downstream (2-3kb)	4736892	4746778	9887	2	192650	ENSMUST00000009219.2	-16724	ENSMUSG00000009075	Cabp7	calcium binding protein 7
chr11	22719458	22719619	23	*	Distal Intergenic	22759738	22859545	99808	2	53625	ENSMUST00000189990.1	139926	ENSMUSG00000051650	B3gnt2	UDP-GlcNAc:betaGal beta-1,3-N-acetylglucosaminyltransferase 2
chr11	61741935	61742096	15	*	Intron (ENSMUST00000168115.7/212627, intron 6 of 10)	61729654	61762012	32359	2	212627	ENSMUST00000151966.7	19916	ENSMUSG00000020528	Prpsap2	phosphoribosyl pyrophosphate synthetase-associated protein 2
chr11	66025950	66026111	22	*	Intron (ENSMUST00000080665.9/237806, intron 34 of 68)	65831403	66005195	173793	2	237806	ENSMUST00000152386.7	-20755	ENSMUSG00000056752	Dnah9	dynein, axonemal, heavy chain 9
chr11	71512993	71513154	19	*	Promoter (<=1kb)	71512528	71548234	35707	1	619299	ENSMUST00000214621.1	465	ENSMUSG00000072753	9230020A06Rik	RIKEN cDNA 9230020A06 gene
chr11	72928639	72928800	21	*	Distal Intergenic	72920843	72927120	6278	1	195018	ENSMUST00000125122.1	7796	ENSMUSG00000055670	Zzef1	zinc finger, ZZ-type with EF hand domain 1
chr11	74524492	74524653	15	*	Promoter (1-2kb)	74436924	74522751	85828	2	380711	ENSMUST00000208896.1	-1741	ENSMUSG00000038807	Rap1gap2	RAP1 GTPase activating protein 2
chr11	77847864	77848025	19	*	Promoter (1-2kb)	77849451	77853454	4004	1	360013	ENSMUST00000135045.1	-1426	ENSMUSG00000000631	Myo18a	myosin XVIIIA
chr11	81657279	81657440	24	*	Intron (ENSMUST00000066197.6/11418, intron 1 of 9)	81572655	81573473	819	2	237880	ENSMUST00000117522.1	-83806	NA	1700071K01Rik	RIKEN cDNA 1700071K01 gene
chr11	88404388	88404549	23	*	Intron (ENSMUST00000107909.7/76626, intron 8 of 13)	88352773	88352864	92	1	100628571	ENSMUST00000175244.1	51615	ENSMUSG00000092985	Mir378b	microRNA 378b
chr11	93708606	93708767	14	*	Distal Intergenic	93875383	93876143	761	2	217109	ENSMUST00000134807.1	167376	ENSMUSG00000054079	Utp18	UTP18 small subunit processome component
chr11	100402925	100403086	20	*	Promoter (1-2kb)	100401508	100402252	745	1	102635937	ENSMUST00000138915.1	1417	NA	Gm12348	predicted gene 12348
chr11	106674674	106674835	20	*	Intron (ENSMUST00000103069.9/18613, intron 13 of 13)	106688783	106691347	2565	2	18613	ENSMUST00000135481.1	16512	ENSMUSG00000020717	Pecam1	platelet/endothelial cell adhesion molecule 1
chr11	114294605	114294766	20	*	Distal Intergenic	114198258	114199199	942	1	73536	ENSMUST00000106604.1	96347	ENSMUSG00000078600	1700092K14Rik	RIKEN cDNA 1700092K14 gene
chr12	5193568	5193729	22	*	Intron (ENSMUST00000020958.8/208439, intron 3 of 13)	5080970	5291381	210412	2	208439	ENSMUST00000218384.1	97652	ENSMUSG00000020627	Klhl29	kelch-like 29
chr12	16118828	16118989	15	*	Distal Intergenic	15793318	15816922	23605	2	217410	ENSMUST00000221518.1	-301906	ENSMUSG00000020601	Trib2	tribbles pseudokinase 2
chr12	27235791	27235952	14	*	Distal Intergenic	27134080	27160633	26554	2	636791	ENSMUST00000182592.2	-75158	ENSMUSG00000094002	Gm9866	predicted gene 9866
chr12	32936737	32936898	15	*	Intron (ENSMUST00000181670.7/74076, intron 2 of 5)	32924957	32953783	28827	2	74076	ENSMUST00000180391.1	16885	ENSMUSG00000097494	4933406C10Rik	RIKEN cDNA 4933406C10 gene
chr12	50599447	50599608	18	*	Intron (ENSMUST00000002765.8/18760, intron 1 of 18)	50341231	50649098	307868	2	18760	ENSMUST00000002765.8	49490	ENSMUSG00000002688	Prkd1	protein kinase D1
chr12	88871101	88871262	17	*	Intron (ENSMUST00000167734.7/18191, intron 4 of 7)	88795439	88853243	57805	1	18191	ENSMUST00000164072.1	75662	ENSMUSG00000066392	Nrxn3	neurexin III
chr12	116598432	116598593	22	*	Intron (ENSMUST00000185505.6/19276, intron 2 of 3)	116485833	117276793	790961	1	19276	ENSMUST00000070733.8	112599	ENSMUSG00000056553	Ptprn2	protein tyrosine phosphatase, receptor type, N polypeptide 2
chr13	11941788	11941949	17	*	Intron (ENSMUST00000021750.14/20191, intron 2 of 104)	11809825	11829654	19830	2	20191	ENSMUST00000221018.1	-112134	ENSMUSG00000021313	Ryr2	ryanodine receptor 2, cardiac
chr14	8602582	8602743	15	*	Intron (ENSMUST00000102996.3/74430, intron 4 of 15)	8502421	8666239	163819	2	74430	ENSMUST00000225744.1	63496	ENSMUSG00000021747	4930452B06Rik	RIKEN cDNA 4930452B06 gene
chr14	24655741	24655902	21	*	Intron (ENSMUST00000225654.1/ENSMUST00000225654.1, intron 2 of 5)	24491149	24491989	841	1	20088	ENSMUST00000224699.1	164592	ENSMUSG00000025290	Rps24	ribosomal protein S24
chr14	27219735	27219896	19	*	Intron (ENSMUST00000225949.1/71704, intron 4 of 13)	27238039	27403904	165866	1	71704	ENSMUST00000049206.5	-18143	ENSMUSG00000021895	Arhgef3	Rho guanine nucleotide exchange factor (GEF) 3
chr14	28409507	28409668	21	*	Intron (ENSMUST00000210135.1/238988, intron 19 of 19)	28455521	28476003	20483	1	238988	ENSMUST00000224045.1	-45853	ENSMUSG00000040640	Erc2	ELKS/RAB6-interacting/CAST family member 2
chr14	63131797	63131958	18	*	Intron (ENSMUST00000006235.8/13030, intron 1 of 9)	63135518	63141863	6346	1	13030	ENSMUST00000225540.1	-3560	ENSMUSG00000021939	Ctsb	cathepsin B
chr14	118688899	118689060	18	*	Intron (ENSMUST00000036554.13/239273, intron 1 of 30)	118484333	118699492	215160	2	239273	ENSMUST00000228848.1	10432	ENSMUSG00000032849	Abcc4	ATP-binding cassette, sub-family C (CFTR/MRP), member 4
chr15	71926870	71927031	18	*	Intron (ENSMUST00000229585.1/69700, intron 11 of 52)	71904728	71954374	49647	2	69700	ENSMUST00000162081.1	27343	ENSMUSG00000079022	Col22a1	collagen, type XXII, alpha 1
chr15	76114592	76114753	19	*	Intron (ENSMUST00000226781.2/223650, intron 1 of 1)	76101481	76120195	18715	2	223650	ENSMUST00000226781.2	5442	NA	Eppk1	epiplakin 1
chr15	79045065	79045226	23	*	Distal Intergenic	79041885	79043558	1674	1	14429	ENSMUST00000058004.3	3180	ENSMUSG00000114755	Galr3	galanin receptor 3
chr15	79335322	79335483	16	*	Distal Intergenic	79308854	79328390	19537	2	53357	ENSMUST00000173632.7	-6932	ENSMUSG00000042632	Pla2g6	phospholipase A2, group VI
chr15	84298909	84299070	20	*	Intron (ENSMUST00000023072.6/170736, intron 8 of 12)	84324026	84327050	3025	1	64099	ENSMUST00000127551.1	-24956	ENSMUSG00000022439	Parvg	parvin, gamma
chr15	97789786	97789947	23	*	3' UTR	97792687	97794445	1759	2	56233	ENSMUST00000151334.1	4498	ENSMUSG00000022475	Hdac7	histone deacetylase 7
chr16	10530490	10530651	17	*	Promoter (1-2kb)	10530207	10531809	1603	2	58239	ENSMUST00000183355.7	1158	ENSMUSG00000038055	Dexi	dexamethasone-induced transcript
chr16	12034760	12034921	21	*	Intron (ENSMUST00000170672.8/72555, intron 2 of 4)	11984720	11995396	10677	1	72555	ENSMUST00000229804.1	50040	ENSMUSG00000022494	Shisa9	shisa family member 9
chr16	29876388	29876549	16	*	Distal Intergenic	29958493	29962307	3815	2	328657	ENSMUST00000100016.3	85758	ENSMUSG00000075286	Gm1968	predicted gene 1968
chr16	29911152	29911313	20	*	Intron (ENSMUST00000181968.1/ENSMUST00000181968.1, intron 1 of 3)	29958493	29962307	3815	2	328657	ENSMUST00000100016.3	50994	ENSMUSG00000075286	Gm1968	predicted gene 1968
chr16	32524037	32524198	14	*	Intron (ENSMUST00000160832.1/245308, intron 2 of 3)	32499611	32561966	62356	1	245308	ENSMUST00000160832.1	24426	ENSMUSG00000052363	Zdhhc19	zinc finger, DHHC domain containing 19
chr16	57686134	57686295	19	*	Intron (ENSMUST00000089332.4/12837, intron 1 of 3)	57624258	57754737	130480	2	12837	ENSMUST00000089332.4	68442	ENSMUSG00000068196	Col8a1	collagen, type VIII, alpha 1
chr17	5324444	5324605	18	*	Intron (ENSMUST00000092723.10/239985, intron 12 of 18)	5417323	5418767	1445	2	106557	ENSMUST00000189788.1	94162	ENSMUSG00000101959	Ldhal6b	lactate dehydrogenase A-like 6B
chr17	26381868	26382029	19	*	Distal Intergenic	26414829	26441795	26967	1	240055	ENSMUST00000182897.7	-32800	ENSMUSG00000034413	Neurl1b	neuralized E3 ubiquitin protein ligase 1B
chr17	28463739	28463900	18	*	Intron (ENSMUST00000079413.10/14229, intron 1 of 10)	28415961	28441722	25762	2	14229	ENSMUST00000153744.1	-22017	ENSMUSG00000024222	Fkbp5	FK506 binding protein 5
chr17	29410007	29410168	19	*	Distal Intergenic	29376501	29378452	1952	1	26382	ENSMUST00000144616.1	33506	ENSMUSG00000024013	Fgd2	FYVE, RhoGEF and PH domain containing 2
chr17	75641090	75641251	20	*	Distal Intergenic	75537086	75551946	14861	2	72722	ENSMUST00000112507.3	-89144	ENSMUSG00000002017	Fam98a	family with sequence similarity 98, member A
chr18	6308277	6308438	21	*	Distal Intergenic	6201002	6241523	40522	2	16573	ENSMUST00000025083.13	-66754	ENSMUSG00000006740	Kif5b	kinesin family member 5B
chr18	54876117	54876278	16	*	Distal Intergenic	54892481	54895562	3082	2	269023	ENSMUST00000237009.1	19284	ENSMUSG00000052713	Zfp608	zinc finger protein 608
chr18	78898312	78898473	21	*	Intron (ENSMUST00000025430.10/240427, intron 3 of 5)	78750380	79109391	359012	2	240427	ENSMUST00000025430.10	210918	ENSMUSG00000024548	Setbp1	SET binding protein 1
chr18	82477376	82477537	21	*	Promoter (2-3kb)	82475370	82584217	108848	1	17196	ENSMUST00000143506.7	2006	ENSMUSG00000041607	Mbp	myelin basic protein
chr1	92343925	92344086	16	*	Distal Intergenic	92439842	92460717	20876	2	67273	ENSMUST00000153897.1	116631	ENSMUSG00000026260	Ndufa10	NADH:ubiquinone oxidoreductase subunit A10
chr1	96892904	96893065	20	*	Intron (ENSMUST00000188631.4/329217, intron 3 of 3)	96872233	96877901	5669	1	329217	ENSMUST00000202118.1	20671	NA	Panct2	pluripotency-associated noncoding transcript 2
chr1	97918700	97918861	18	*	Intron (ENSMUST00000058762.14/18484, intron 7 of 25)	97854634	97894396	39763	2	18484	ENSMUST00000159841.1	-24304	ENSMUSG00000026335	Pam	peptidylglycine alpha-amidating monooxygenase
chr1	162509442	162509603	20	*	Distal Intergenic	161990212	162478034	487823	2	103967	ENSMUST00000070330.13	-31408	ENSMUSG00000040265	Dnm3	dynamin 3
chr1	166155159	166155320	18	*	Intron (ENSMUST00000060833.13/59290, intron 3 of 6)	166130467	166166509	36043	1	59290	ENSMUST00000166860.1	24692	ENSMUSG00000000544	Gpa33	glycoprotein A33 (transmembrane)
chr1	180298214	180298375	22	*	Distal Intergenic	180327174	180328184	1011	2	277333	ENSMUST00000192714.1	29809	NA	Gm5069	glyceraldehyde-3-phosphate dehydrogenase pseudogene
chr1	181552634	181552795	21	*	Distal Intergenic	181509633	181511451	1819	2	403180	ENSMUST00000058825.4	-41183	ENSMUSG00000050625	Ccdc121	coiled-coil domain containing 121
chr1	181853095	181853256	17	*	Exon (ENSMUST00000070987.7/ENSMUST00000070987.7, exon 1 of 2)	181836058	181843046	6989	2	98386	ENSMUST00000193030.5	-10049	ENSMUSG00000004880	Lbr	lamin B receptor
chr2	24343206	24343367	19	*	Promoter (1-2kb)	24345288	24349807	4520	1	16181	ENSMUST00000114485.8	-1921	ENSMUSG00000026981	Il1rn	interleukin 1 receptor antagonist
chr2	26338735	26338896	24	*	Promoter (<=1kb)	26339431	26345331	5901	1	67839	ENSMUST00000123981.7	-535	ENSMUSG00000026930	Gpsm1	G-protein signalling modulator 1 (AGS3-like, C. elegans)
chr2	41665901	41666062	18	*	Intron (ENSMUST00000052550.12/94217, intron 7 of 90)	40801393	41789078	987686	2	94217	ENSMUST00000167270.4	123016	ENSMUSG00000049252	Lrp1b	low density lipoprotein-related protein 1B
chr2	52694789	52694950	17	*	Exon (ENSMUST00000102759.7/56324, exon 14 of 14)	52428325	52676831	248507	2	12298	ENSMUST00000078324.6	-17958	ENSMUSG00000017412	Cacnb4	calcium channel, voltage-dependent, beta 4 subunit
chr2	70898455	70898616	13	*	Distal Intergenic	70712407	70825728	113322	2	228012	ENSMUST00000038584.8	-72727	ENSMUSG00000041997	Tlk1	tousled-like kinase 1
chr2	93192737	93192898	20	*	Intron (ENSMUST00000150462.7/277414, intron 2 of 6)	93189191	93201757	12567	1	277414	ENSMUST00000127173.1	3546	ENSMUSG00000068735	Trp53i11	transformation related protein 53 inducible protein 11
chr2	116813055	116813216	19	*	Distal Intergenic	116878691	116892181	13491	1	67356	ENSMUST00000123598.7	-65475	ENSMUSG00000027355	Tmco5	transmembrane and coiled-coil domains 5
chr2	128319088	128319249	19	*	Intron (ENSMUST00000225087.1/100043424, intron 2 of 6)	128372107	128428893	56787	2	100043424	ENSMUST00000125354.1	109644	NA	Morrbid	myeloid RNA regulator of BCL2L11 induced cell death
chr2	140569260	140569421	20	*	Intron (ENSMUST00000110067.7/72899, intron 3 of 16)	140659325	140671400	12076	2	71436	ENSMUST00000056760.3	101979	ENSMUSG00000051379	Flrt3	fibronectin leucine rich transmembrane protein 3
chr2	150929305	150929466	17	*	Intron (ENSMUST00000028948.4/69270, intron 6 of 6)	150937040	150940909	3870	2	78177	ENSMUST00000150036.1	11443	ENSMUSG00000068115	Ninl	ninein-like
chr2	180027591	180027752	15	*	Promoter (<=1kb)	180027909	180033810	5902	1	241846	ENSMUST00000140257.1	-157	ENSMUSG00000039108	Lsm14b	LSM family member 14B
chr3	24355147	24355308	18	*	Intron (ENSMUST00000203414.1/635702, intron 4 of 13)	23804985	23972185	167201	2	635702	ENSMUST00000203997.1	-382962	ENSMUSG00000102758	Naaladl2	N-acetylated alpha-linked acidic dipeptidase-like 2
chr3	51263118	51263279	19	*	Intron (ENSMUST00000194641.5/69257, intron 6 of 9)	51276759	51278383	1625	1	67746	ENSMUST00000139771.2	-13480	ENSMUSG00000087440	4930577N17Rik	RIKEN cDNA 4930577N17 gene
chr3	109030835	109030996	15	*	Distal Intergenic	108970997	109027607	56611	2	329739	ENSMUST00000171143.1	-3228	ENSMUSG00000040339	Fam102b	family with sequence similarity 102, member B
chr3	149411347	149411508	19	*	Intron (ENSMUST00000199007.4/ENSMUST00000199007.4, intron 1 of 3)	148816093	148990555	174463	2	99633	ENSMUST00000200543.4	-420792	ENSMUSG00000028184	Adgrl2	adhesion G protein-coupled receptor L2
chr4	83510751	83510912	17	*	Distal Intergenic	83525545	83864670	339126	1	320226	ENSMUST00000053414.12	-14633	ENSMUSG00000052407	Ccdc171	coiled-coil domain containing 171
chr4	119901625	119901786	20	*	Intron (ENSMUST00000143837.1/16656, intron 1 of 1)	119814495	120138045	323551	1	16656	ENSMUST00000106307.8	87130	ENSMUSG00000028634	Hivep3	human immunodeficiency virus type I enhancer binding protein 3
chr4	120017747	120017908	19	*	Intron (ENSMUST00000106307.8/16656, intron 2 of 8)	120032766	120065063	32298	1	16656	ENSMUST00000227491.1	-14858	ENSMUSG00000028634	Hivep3	human immunodeficiency virus type I enhancer binding protein 3
chr4	131212856	131213017	21	*	Distal Intergenic	131000832	131010474	9643	2	77835	ENSMUST00000153810.1	-202382	ENSMUSG00000086262	A930031H19Rik	RIKEN cDNA A930031H19 gene
chr4	131381354	131381515	19	*	Distal Intergenic	131000832	131010474	9643	2	77835	ENSMUST00000153810.1	-370880	ENSMUSG00000086262	A930031H19Rik	RIKEN cDNA A930031H19 gene
chr4	137458504	137458665	18	*	Distal Intergenic	137453284	137455461	2178	1	69380	ENSMUST00000048893.3	5220	ENSMUSG00000041399	1700013G24Rik	RIKEN cDNA 1700013G24 gene
chr4	140854646	140854807	17	*	Distal Intergenic	140812983	140845778	32796	2	18599	ENSMUST00000026378.3	-8868	ENSMUSG00000025329	Padi1	peptidyl arginine deiminase, type I
chr4	150559634	150559795	17	*	Intron (ENSMUST00000105682.8/68703, intron 11 of 22)	150569588	150570495	908	1	68703	ENSMUST00000142379.1	-9793	ENSMUSG00000039852	Rere	arginine glutamic acid dipeptide (RE) repeats
chr4	151317426	151317587	18	*	Intron (ENSMUST00000169423.8/100072, intron 5 of 24)	151086039	151139584	53546	2	100072	ENSMUST00000143434.1	-177842	ENSMUSG00000014592	Camta1	calmodulin binding transcription activator 1
chr4	152511643	152511804	19	*	Intron (ENSMUST00000142027.7/260305, intron 8 of 28)	152502914	152518257	15344	1	260305	ENSMUST00000123635.1	8729	ENSMUSG00000039577	Nphp4	nephronophthisis 4 (juvenile) homolog (human)
chr4	154122516	154122677	17	*	Intron (ENSMUST00000105644.8/22062, intron 1 of 13)	154067698	154116605	48908	2	22062	ENSMUST00000139634.1	-5911	ENSMUSG00000029026	Trp73	transformation related protein 73
chr5	27324620	27324781	17	*	Intron (ENSMUST00000071500.12/13483, intron 1 of 25)	27261975	27727500	465526	1	13483	ENSMUST00000101471.3	62645	ENSMUSG00000061576	Dpp6	dipeptidylpeptidase 6
chr5	36791869	36792030	21	*	Downstream (2-3kb)	36794867	36796772	1906	2	67568	ENSMUST00000068795.3	4742	ENSMUSG00000055302	Mrfap1	Morf4 family associated protein 1
chr5	38347193	38347354	15	*	Promoter (2-3kb)	38344435	38349197	4763	1	78172	ENSMUST00000201983.1	2758	ENSMUSG00000106932	4930487D11Rik	RIKEN cDNA 4930487D11 gene
chr5	52471023	52471184	20	*	Promoter (<=1kb)	52374651	52471483	96833	2	100503884	ENSMUST00000198008.4	299	ENSMUSG00000045790	Ccdc149	coiled-coil domain containing 149
chr5	58228994	58229155	14	*	Distal Intergenic	58443239	58452999	9761	2	78163	ENSMUST00000199751.1	223844	ENSMUSG00000105234	4930459L07Rik	RIKEN cDNA 4930459L07 gene
chr5	103726697	103726858	20	*	Intron (ENSMUST00000126335.1/17355, intron 2 of 6)	103754162	103855322	101161	1	17355	ENSMUST00000054979.9	-27304	ENSMUSG00000029313	Aff1	AF4/FMR2 family, member 1
chr5	135879927	135880088	17	*	Distal Intergenic	135887919	135889563	1645	1	15507	ENSMUST00000005077.6	-7831	ENSMUSG00000004951	Hspb1	heat shock protein 1
chr5	139197321	139197482	18	*	Distal Intergenic	139200637	139249840	49204	1	77053	ENSMUST00000058716.13	-3155	ENSMUSG00000036817	Sun1	Sad1 and UNC84 domain containing 1
chr5	147077259	147077420	13	*	Promoter (<=1kb)	147077346	147111361	34016	1	20018	ENSMUST00000110557.4	0	ENSMUSG00000029642	Polr1d	polymerase (RNA) I polypeptide D
chr5	149009714	149009875	17	*	Promoter (2-3kb)	149006962	149012776	5815	1	100503307	ENSMUST00000124198.1	2752	ENSMUSG00000086610	Gm15408	predicted gene 15408
chr6	8265885	8266046	16	*	Intron (ENSMUST00000159335.7/100036521, intron 1 of 4)	8270466	8428767	158302	1	100036521	ENSMUST00000159168.2	-4420	ENSMUSG00000089862	Umad1	UMAP1-MVP12 associated (UMA) domain containing 1
chr6	40431870	40432031	20	*	Promoter (<=1kb)	40418546	40431408	12863	2	243780	ENSMUST00000201712.1	-462	ENSMUSG00000037172	E330009J07Rik	RIKEN cDNA E330009J07 gene
chr6	41616505	41616666	24	*	Promoter (1-2kb)	41614692	41616757	2066	1	13848	ENSMUST00000167082.1	1813	ENSMUSG00000029869	Ephb6	Eph receptor B6
chr6	49319073	49319234	18	*	Promoter (<=1kb)	49319274	49341582	22309	1	57895	ENSMUST00000055559.7	-40	ENSMUSG00000050786	Ccdc126	coiled-coil domain containing 126
chr6	94695005	94695166	15	*	Intron (ENSMUST00000204645.2/16206, intron 1 of 19)	94604536	94700137	95602	2	16206	ENSMUST00000101126.2	4971	ENSMUSG00000030029	Lrig1	leucine-rich repeats and immunoglobulin-like domains 1
chr6	94921865	94922026	19	*	Distal Intergenic	94943834	94951545	7712	1	78773	ENSMUST00000203778.1	-21808	ENSMUSG00000108187	4930511E03Rik	RIKEN cDNA 4930511E03 gene
chr6	100128015	100128176	12	*	Distal Intergenic	100232011	100233131	1121	2	56353	ENSMUST00000203410.1	104955	ENSMUSG00000072872	Rybp	RING1 and YY1 binding protein
chr6	115792482	115792643	17	*	Exon (ENSMUST00000075995.6/67088, exon 10 of 15)	115807975	115808114	140	2	100217451	ENSMUST00000082629.1	15471	ENSMUSG00000064563	Snora7a	small nucleolar RNA, H/ACA box 7A
chr6	121064828	121064989	18	*	Promoter (<=1kb)	121064464	121069954	5491	1	100043793	ENSMUST00000181738.1	364	ENSMUSG00000097011	Gm4651	predicted gene 4651
chr6	121140710	121140871	20	*	Distal Intergenic	121022208	121130999	108792	2	194401	ENSMUST00000204248.1	-9711	ENSMUSG00000051586	Mical3	microtubule associated monooxygenase, calponin and LIM domain containing 3
chr6	122591122	122591283	16	*	5' UTR	122577799	122600127	22329	2	11810	ENSMUST00000112587.10	8844	ENSMUSG00000040613	Apobec1	apolipoprotein B mRNA editing enzyme, catalytic polypeptide 1
chr6	134801298	134801459	13	*	Distal Intergenic	134715473	134792625	77153	2	70686	ENSMUST00000100857.9	-8673	ENSMUSG00000030203	Dusp16	dual specificity phosphatase 16
chr6	146302824	146302985	21	*	Intron (ENSMUST00000079573.12/16439, intron 33 of 55)	146290486	146294284	3799	2	16439	ENSMUST00000144557.1	-8540	ENSMUSG00000030287	Itpr2	inositol 1,4,5-triphosphate receptor 2
chr7	6147821	6147982	19	*	Intron (ENSMUST00000094870.2/67109, intron 1 of 2)	6142402	6151048	8647	2	67109	ENSMUST00000207331.1	3066	ENSMUSG00000046792	Zfp787	zinc finger protein 787
chr7	19841702	19841863	16	*	Distal Intergenic	19852003	19858350	6348	1	100502736	ENSMUST00000172815.3	-10140	ENSMUSG00000092216	Gm19345	predicted gene, 19345
chr7	25100024	25100185	21	*	Promoter (2-3kb)	25097066	25097175	110	2	102465968	ENSMUST00000184150.1	-2849	ENSMUSG00000098441	Mir6537	microRNA 6537
chr7	49281688	49281849	19	*	Intron (ENSMUST00000183659.7/78286, intron 2 of 39)	49304138	49411406	107269	1	78286	ENSMUST00000184928.7	-22289	ENSMUSG00000052512	Nav2	neuron navigator 2
chr7	82848657	82848818	17	*	Distal Intergenic	82867333	82871515	4183	1	108797	ENSMUST00000082237.6	-18515	ENSMUSG00000057706	Mex3b	mex3 RNA binding family member B
chr7	112274405	112274566	17	*	Intron (ENSMUST00000050149.11/320878, intron 3 of 19)	112271299	112353975	82677	1	320878	ENSMUST00000037991.11	3106	ENSMUSG00000038244	Mical2	microtubule associated monooxygenase, calponin and LIM domain containing 2
chr7	112444765	112444926	19	*	Intron (ENSMUST00000106643.7/57342, intron 2 of 13)	112427905	112552929	125025	1	57342	ENSMUST00000139720.7	16860	ENSMUSG00000030770	Parva	parvin, alpha
chr7	129297529	129297690	16	*	Intron (ENSMUST00000094018.5/381925, intron 1 of 6)	129257055	129391019	133965	1	381925	ENSMUST00000205896.1	40474	ENSMUSG00000070366	Plpp4	phospholipid phosphatase 4
chr7	130260784	130260945	21	*	Promoter (<=1kb)	130163959	130261857	97899	2	14183	ENSMUST00000117073.1	912	ENSMUSG00000030849	Fgfr2	fibroblast growth factor receptor 2
chr7	141355148	141355309	19	*	Promoter (2-3kb)	141357996	141361415	3420	1	98845	ENSMUST00000127501.7	-2687	ENSMUSG00000025504	Eps8l2	EPS8-like 2
chr7	141361613	141361774	21	*	Promoter (<=1kb)	141361537	141362667	1131	1	98845	ENSMUST00000155729.1	76	ENSMUSG00000025504	Eps8l2	EPS8-like 2
chr8	71383929	71384090	16	*	Promoter (1-2kb)	71374127	71381960	7834	2	13864	ENSMUST00000002466.8	-1969	ENSMUSG00000002393	Nr2f6	nuclear receptor subfamily 2, group F, member 6
chr8	71604688	71604849	20	*	Promoter (<=1kb)	71604744	71607571	2828	1	100037278	ENSMUST00000126559.1	0	ENSMUSG00000043243	Fam129c	family with sequence similarity 129, member C
chr8	121919785	121919946	19	*	Intron (ENSMUST00000127664.1/108148, intron 1 of 15)	121918054	121927474	9421	2	12352	ENSMUST00000151462.1	7528	ENSMUSG00000025317	Car5a	carbonic anhydrase 5a, mitochondrial
chr8	125508585	125508746	16	*	Intron (ENSMUST00000212168.1/244668, intron 2 of 21)	125418063	125492710	74648	2	244668	ENSMUST00000108775.1	-15875	ENSMUSG00000001995	Sipa1l2	signal-induced proliferation-associated 1 like 2
chr9	25314304	25314465	15	*	Distal Intergenic	25299336	25304067	4732	1	235072	ENSMUST00000213435.1	14968	ENSMUSG00000001833	Sept7	septin 7
chr9	50144812	50144973	18	*	Distal Intergenic	50232523	50233182	660	2	71873	ENSMUST00000215655.1	88209	ENSMUSG00000110916	2310003N18Rik	RIKEN cDNA 2310003N18 gene
chr9	54835400	54835561	17	*	Distal Intergenic	54863789	54912530	48742	1	64602	ENSMUST00000034843.8	-28228	ENSMUSG00000032293	Ireb2	iron responsive element binding protein 2
chr9	66078649	66078810	17	*	Distal Intergenic	66065176	66069719	4544	2	382083	ENSMUST00000044711.6	-8930	ENSMUSG00000039452	Snx22	sorting nexin 22
chr9	118714522	118714683	21	*	Promoter (2-3kb)	118711657	118897723	186067	1	104099	ENSMUST00000124360.7	2865	ENSMUSG00000039115	Itga9	integrin alpha 9
chr10	12821484	12821645	21	*	Intron (ENSMUST00000076817.4/22288, intron 1 of 73)	12747924	12826938	79015	2	22288	ENSMUST00000219130.1	5293	ENSMUSG00000019820	Utrn	utrophin
chr10	75098583	75098744	15	*	Intron (ENSMUST00000164107.2/110279, intron 1 of 22)	75060592	75184921	124330	1	110279	ENSMUST00000164107.2	37991	ENSMUSG00000009681	Bcr	breakpoint cluster region
chr10	77847612	77847773	15	*	Promoter (<=1kb)	77846803	77847303	501	1	102639995	ENSMUST00000218749.1	809	ENSMUSG00000112653	Gm36176	predicted gene, 36176
chr10	87117519	87117680	22	*	Intron (ENSMUST00000189456.6/76640, intron 2 of 4)	87058046	87230588	172543	1	76640	ENSMUST00000169849.2	59473	ENSMUSG00000047129	1700113H08Rik	RIKEN cDNA 1700113H08 gene
chr10	93696379	93696540	20	*	Intron (ENSMUST00000020204.4/57764, intron 3 of 9)	93674218	93683322	9105	2	100504069	ENSMUST00000147379.2	-13057	ENSMUSG00000085723	Gm15915	predicted gene 15915
chr11	8541357	8541518	19	*	Intron (ENSMUST00000239091.1/319939, intron 8 of 30)	8537539	8545351	7813	2	319939	ENSMUST00000131941.1	3833	ENSMUSG00000020422	Tns3	tensin 3
chr11	35888744	35888905	16	*	Intron (ENSMUST00000018993.6/211652, intron 7 of 22)	35868745	35875712	6968	2	211652	ENSMUST00000127086.1	-13032	ENSMUSG00000018849	Wwc1	WW, C2 and coiled-coil domain containing 1
chr11	48502501	48502662	17	*	Distal Intergenic	48800332	48804974	4643	1	14694	ENSMUST00000142269.1	-297670	ENSMUSG00000020372	Rack1	receptor for activated C kinase 1
chr11	59043921	59044082	21	*	Exon (ENSMUST00000047441.13/380698, exon 53 of 104)	59043881	59049500	5620	2	380698	ENSMUST00000238202.1	5418	ENSMUSG00000061462	Obscn	obscurin, cytoskeletal calmodulin and titin-interacting RhoGEF
chr11	88620302	88620463	17	*	Intron (ENSMUST00000107909.7/76626, intron 5 of 13)	88365515	88590147	224633	2	76626	ENSMUST00000148013.7	-30155	ENSMUSG00000069769	Msi2	musashi RNA-binding protein 2
chr11	96763248	96763409	18	*	Distal Intergenic	96770098	96771050	953	2	74479	ENSMUST00000125025.1	7641	ENSMUSG00000020876	Snx11	sorting nexin 11
chr11	116796251	116796412	18	*	Distal Intergenic	116765025	116775507	10483	2	20445	ENSMUST00000009732.7	-20744	ENSMUSG00000009588	St6galnac1	ST6 (alpha-N-acetyl-neuraminyl-2,3-beta-galactosyl-1,3)-N-acetylgalactosaminide alpha-2,6-sialyltransferase 1
chr11	116888606	116888767	22	*	Distal Intergenic	116868368	116873837	5470	1	69900	ENSMUST00000134106.1	20238	ENSMUSG00000020818	Mfsd11	major facilitator superfamily domain containing 11
chr12	5083944	5084105	19	*	Exon (ENSMUST00000020958.8/208439, exon 13 of 14)	4982052	4993758	11707	1	320817	ENSMUST00000220408.1	101892	ENSMUSG00000052812	Atad2b	ATPase family, AAA domain containing 2B
chr12	17710367	17710528	18	*	Intron (ENSMUST00000071858.4/53602, intron 1 of 3)	17728226	17791126	62901	1	53602	ENSMUST00000222944.1	-17698	ENSMUSG00000071379	Hpcal1	hippocalcin-like 1
chr12	105102974	105103135	15	*	Distal Intergenic	105146014	105155009	8996	1	27381	ENSMUST00000142230.7	-42879	ENSMUSG00000060863	Tcl1b2	T cell leukemia/lymphoma 1B, 2
chr12	108234845	108235006	20	*	Intron (ENSMUST00000222310.1/668158, intron 1 of 5)	108199085	108202146	3062	1	12454	ENSMUST00000223363.1	35760	ENSMUSG00000021258	Ccnk	cyclin K
chr12	111701297	111701458	19	*	Distal Intergenic	111709904	111712927	3024	2	70369	ENSMUST00000160576.1	11469	ENSMUSG00000049792	Bag5	BCL2-associated athanogene 5
chr13	24629118	24629279	22	*	Intron (ENSMUST00000238974.1/193385, intron 1 of 13)	24638648	24733816	95169	1	193385	ENSMUST00000110384.8	-9369	ENSMUSG00000036006	Ripor2	RHO family interacting cell polarization regulator 2
chr13	28718615	28718776	24	*	Intron (ENSMUST00000148885.7/72518, intron 3 of 7)	28710781	28710873	93	2	102466635	ENSMUST00000184136.1	-7742	ENSMUSG00000099158	Mir6368	microRNA 6368
chr13	52899765	52899926	14	*	Intron (ENSMUST00000137064.7/11992, intron 2 of 9)	52835119	52919232	84114	2	11992	ENSMUST00000137064.7	19306	ENSMUSG00000021460	Auh	AU RNA binding protein/enoyl-coenzyme A hydratase
chr13	64152310	64152471	16	*	Promoter (<=1kb)	64135403	64152485	17083	2	238673	ENSMUST00000152644.8	14	ENSMUSG00000044934	Zfp367	zinc finger protein 367
chr14	21809502	21809663	19	*	Distal Intergenic	21825238	21840569	15332	1	22334	ENSMUST00000224373.1	-15575	ENSMUSG00000021771	Vdac2	voltage-dependent anion channel 2
chr14	24764983	24765144	21	*	Intron (ENSMUST00000225654.1/ENSMUST00000225654.1, intron 3 of 5)	24491149	24491989	841	1	20088	ENSMUST00000224699.1	273834	ENSMUSG00000025290	Rps24	ribosomal protein S24
chr14	29485411	29485572	14	*	Intron (ENSMUST00000022567.8/12294, intron 3 of 37)	29064196	29360834	296639	2	12294	ENSMUST00000225863.1	-124577	ENSMUSG00000021991	Cacna2d3	calcium channel, voltage-dependent, alpha2/delta subunit 3
chr14	30316871	30317032	18	*	Intron (ENSMUST00000112250.5/12289, intron 3 of 46)	30060744	30352964	292221	2	12289	ENSMUST00000238568.1	35932	ENSMUSG00000015968	Cacna1d	calcium channel, voltage-dependent, L type, alpha 1D subunit
chr14	67002123	67002284	15	*	Promoter (1-2kb)	66989425	67000508	11084	2	12177	ENSMUST00000142593.7	-1615	ENSMUSG00000022051	Bnip3l	BCL2/adenovirus E1B interacting protein 3-like
chr14	71003388	71003549	19	*	Distal Intergenic	70941886	70979823	37938	1	14586	ENSMUST00000227633.1	61502	ENSMUSG00000022103	Gfra2	glial cell line derived neurotrophic factor family receptor alpha 2
chr15	31058410	31058571	20	*	Distal Intergenic	31039128	31043331	4204	1	73784	ENSMUST00000227771.1	19282	ENSMUSG00000115474	4930430F21Rik	RIKEN cDNA 4930430F21 gene
chr15	83447858	83448019	16	*	Intron (ENSMUST00000171436.7/23970, intron 1 of 10)	83376122	83432824	56703	2	23970	ENSMUST00000231184.1	-15034	ENSMUSG00000016664	Pacsin2	protein kinase C and casein kinase substrate in neurons 2
chr15	84657496	84657657	19	*	Distal Intergenic	84669620	84703673	34054	1	109270	ENSMUST00000171460.7	-11963	ENSMUSG00000036106	Prr5	proline rich 5 (renal)
chr15	101494309	101494470	20	*	Promoter (2-3kb)	101485130	101491512	6383	2	100126226	ENSMUST00000023718.8	-2797	ENSMUSG00000067613	Krt83	keratin 83
chr16	18448931	18449092	19	*	Promoter (2-3kb)	18452039	18474689	22651	1	26462	ENSMUST00000149937.7	-2947	ENSMUSG00000075704	Txnrd2	thioredoxin reductase 2
chr16	21678883	21679044	20	*	Intron (ENSMUST00000053336.7/72190, intron 1 of 1)	21653318	21693231	39914	2	72190	ENSMUST00000232164.1	14187	ENSMUSG00000043391	2510009E07Rik	RIKEN cDNA 2510009E07 gene
chr16	29174972	29175133	18	*	Distal Intergenic	29209695	29230531	20837	1	27281	ENSMUST00000089824.10	-34562	ENSMUSG00000022525	Plaat1	phospholipase A and acyltransferase 1
chr16	33889347	33889508	20	*	Promoter (2-3kb)	33891941	33949153	57213	1	16419	ENSMUST00000232262.1	-2433	ENSMUSG00000022817	Itgb5	integrin beta 5
chr17	14510532	14510693	18	*	Distal Intergenic	14400786	14403587	2802	1	64074	ENSMUST00000233686.1	109746	ENSMUSG00000023886	Smoc2	SPARC related modular calcium binding 2
chr17	25425577	25425738	16	*	Intron (ENSMUST00000159610.7/58226, intron 2 of 34)	25397625	25433278	35654	2	58226	ENSMUST00000159623.1	7540	ENSMUSG00000024112	Cacna1h	calcium channel, voltage-dependent, T type, alpha 1H subunit
chr17	28023232	28023393	15	*	Intron (ENSMUST00000114842.8/224650, intron 12 of 24)	28007345	28062599	55255	1	224650	ENSMUST00000139173.2	15887	ENSMUSG00000024219	Anks1	ankyrin repeat and SAM domain containing 1
chr17	31105137	31105298	19	*	Intron (ENSMUST00000236391.1/11307, intron 5 of 5)	31110965	31114488	3524	1	11307	ENSMUST00000236241.1	-5667	ENSMUSG00000024030	Abcg1	ATP binding cassette subfamily G member 1
chr17	32162669	32162830	18	*	Intron (ENSMUST00000087723.4/18131, intron 2 of 32)	32120820	32166852	46033	2	18131	ENSMUST00000087723.4	4022	ENSMUSG00000038146	Notch3	notch 3
chr17	47618683	47618844	19	*	Exon (ENSMUST00000024778.2/56771, exon 3 of 4)	47611621	47613295	1675	1	112694759	ENSMUST00000133855.1	7062	ENSMUSG00000023984	Gm20517	predicted gene 20517
chr17	66479819	66479980	22	*	Distal Intergenic	66497490	66500319	2830	2	19328	ENSMUST00000155026.1	20339	ENSMUSG00000023460	Rab12	RAB12, member RAS oncogene family
chr17	81524957	81525118	19	*	Intron (ENSMUST00000234131.1/20541, intron 1 of 7)	81388691	81649607	260917	2	20541	ENSMUST00000086538.9	124489	ENSMUSG00000054640	Slc8a1	solute carrier family 8 (sodium/calcium exchanger), member 1
chr17	86776561	86776722	19	*	Intron (ENSMUST00000024954.10/13819, intron 1 of 15)	86753700	86833410	79711	1	13819	ENSMUST00000024954.10	22861	ENSMUSG00000024140	Epas1	endothelial PAS domain protein 1
chr18	49235235	49235396	15	*	Distal Intergenic	49523289	49524440	1152	1	67321	ENSMUST00000190201.1	-287893	ENSMUSG00000100297	1700044K03Rik	RIKEN cDNA 1700044K03 gene
chr18	69152195	69152356	17	*	Distal Intergenic	69022199	69022273	75	2	102465187	ENSMUST00000184434.1	-129922	ENSMUSG00000098366	Mir145b	microRNA 145b
chr19	5981425	5981586	20	*	Intron (ENSMUST00000041827.7/381203, intron 5 of 9)	5970234	5986143	15910	2	381203	ENSMUST00000041827.7	4557	ENSMUSG00000037451	Slc22a20	solute carrier family 22 (organic anion transporter), member 20
chr19	10469341	10469502	17	*	Distal Intergenic	10455371	10457473	2103	2	278795	ENSMUST00000171400.3	-11868	ENSMUSG00000090291	Lrrc10b	leucine rich repeat containing 10B
chr19	10990627	10990788	18	*	Promoter (2-3kb)	10983173	10993181	10009	2	545279	ENSMUST00000145110.2	2393	ENSMUSG00000067571	Ms4a15	membrane-spanning 4-domains, subfamily A, member 15
chr19	37206785	37206946	20	*	Promoter (<=1kb)	37023935	37207293	183359	2	208922	ENSMUST00000132580.7	347	ENSMUSG00000039652	Cpeb3	cytoplasmic polyadenylation element binding protein 3
chrX	11552254	11552415	20	*	Distal Intergenic	11327822	11328151	330	1	236663	ENSMUST00000091180.2	224432	ENSMUSG00000069038	H2al1j	H2A histone family member L1J
chrX	166801214	166801375	17	*	Distal Intergenic	166662025	166689812	27788	1	382255	ENSMUST00000135086.1	139189	ENSMUSG00000086860	Gm1720	predicted gene 1720
chr1	91097405	91097566	16	*	Intron (ENSMUST00000189505.6/16978, intron 8 of 12)	91111214	91116921	5708	1	16978	ENSMUST00000188094.6	-13648	ENSMUSG00000026305	Lrrfip1	leucine rich repeat (in FLII) interacting protein 1
chr1	134666664	134666825	16	*	Intron (ENSMUST00000187725.6/20980, intron 1 of 2)	134646681	134749417	102737	1	20980	ENSMUST00000188842.6	19983	ENSMUSG00000026452	Syt2	synaptotagmin II
chr1	155212549	155212710	18	*	3' UTR	155218271	155225174	6904	2	207792	ENSMUST00000186551.1	12464	ENSMUSG00000033722	BC034090	cDNA sequence BC034090
chr1	159222248	159222409	14	*	Distal Intergenic	159232320	159250119	17800	1	26374	ENSMUST00000195800.5	-9911	ENSMUSG00000040782	Cop1	COP1, E3 ubiquitin ligase
chr1	167254494	167254655	20	*	Intron (ENSMUST00000053686.8/80914, intron 1 of 6)	167226332	167243158	16827	2	80914	ENSMUST00000027839.13	-11336	ENSMUSG00000026558	Uck2	uridine-cytidine kinase 2
chr1	186687357	186687518	21	*	Intron (ENSMUST00000045288.13/21808, intron 1 of 6)	186690724	186704333	13610	2	21808	ENSMUST00000193640.1	16815	ENSMUSG00000039239	Tgfb2	transforming growth factor, beta 2
chr2	22851998	22852159	15	*	Intron (ENSMUST00000014290.14/54519, intron 8 of 13)	22895522	22912699	17178	1	56075	ENSMUST00000148072.7	-43363	ENSMUSG00000026784	Pdss1	prenyl (solanesyl) diphosphate synthase, subunit 1
chr2	25862192	25862353	20	*	Promoter (1-2kb)	25863734	25917045	53312	1	227632	ENSMUST00000198204.4	-1381	ENSMUSG00000058740	Kcnt1	potassium channel, subfamily T, member 1
chr2	33590649	33590810	17	*	Intron (ENSMUST00000041730.10/16917, intron 2 of 7)	33567156	33632283	65128	2	16917	ENSMUST00000137559.2	41473	ENSMUSG00000038765	Lmx1b	LIM homeobox transcription factor 1 beta
chr2	69691042	69691203	18	*	Intron (ENSMUST00000073152.12/320720, intron 12 of 13)	69670120	69684230	14111	1	228003	ENSMUST00000100050.3	20922	ENSMUSG00000075307	Klhl41	kelch-like 41
chr2	75818121	75818282	16	*	Distal Intergenic	75832177	75931350	99174	1	228061	ENSMUST00000047232.13	-13895	ENSMUSG00000042410	Agps	alkylglycerone phosphate synthase
chr2	104378103	104378264	17	*	Intron (ENSMUST00000089726.9/241589, intron 1 of 20)	104143073	104410334	267262	2	241589	ENSMUST00000089726.9	32070	ENSMUSG00000068373	D430041D05Rik	RIKEN cDNA D430041D05 gene
chr2	122801939	122802100	20	*	Promoter (2-3kb)	122799762	122809559	9798	1	59010	ENSMUST00000176343.1	2177	ENSMUSG00000005803	Sqor	sulfide quinone oxidoreductase
chr2	138047947	138048108	19	*	Distal Intergenic	138256565	138287422	30858	1	228662	ENSMUST00000091556.11	-208457	ENSMUSG00000062098	Btbd3	BTB (POZ) domain containing 3
chr2	146307170	146307331	16	*	Intron (ENSMUST00000109986.8/241694, intron 38 of 40)	146244784	146261375	16592	2	241694	ENSMUST00000124583.1	-45795	ENSMUSG00000037110	Ralgapa2	Ral GTPase activating protein, alpha subunit 2 (catalytic)
chr2	166403374	166403535	15	*	Distal Intergenic	166447451	166459232	11782	1	319684	ENSMUST00000127920.1	-43916	NA	5031425F14Rik	RIKEN cDNA 5031425F14 gene
chr2	167090915	167091076	18	*	Distal Intergenic	167065276	167065365	90	1	100217443	ENSMUST00000104510.1	25639	NA	Snord12	small nucleolar RNA, C/D box 12
chr2	173027027	173027188	15	*	Intron (ENSMUST00000173393.7/56190, intron 4 of 4)	173023050	173034700	11651	1	56190	ENSMUST00000130430.1	3977	ENSMUSG00000027510	Rbm38	RNA binding motif protein 38
chr2	173232259	173232420	18	*	Promoter (2-3kb)	173228211	173234722	6512	2	65112	ENSMUST00000124124.1	2302	ENSMUSG00000038400	Pmepa1	prostate transmembrane protein, androgen induced 1
chr2	181775935	181776096	19	*	Intron (ENSMUST00000081125.10/17932, intron 1 of 22)	181782541	181815613	33073	1	17932	ENSMUST00000129856.7	-6445	ENSMUSG00000010505	Myt1	myelin transcription factor 1
chr3	51810657	51810818	17	*	Intron (ENSMUST00000121440.3/433586, intron 2 of 4)	51685907	51796536	110630	2	433586	ENSMUST00000118075.6	-14121	ENSMUSG00000061143	Maml3	mastermind like transcriptional coactivator 3
chr3	68895566	68895727	14	*	Intron (ENSMUST00000107812.7/68259, intron 19 of 19)	68914766	68915115	350	2	68259	ENSMUST00000176189.1	19388	ENSMUSG00000027778	Ift80	intraflagellar transport 80
chr3	101901664	101901825	18	*	Intron (ENSMUST00000106928.9/242126, intron 2 of 11)	101858954	101896870	37917	2	242126	ENSMUST00000182130.7	-4794	ENSMUSG00000033147	Slc22a15	solute carrier family 22 (organic anion/cation transporter), member 15
chr3	107616445	107616606	19	*	Exon (ENSMUST00000064759.6/229707, exon 17 of 21)	107616894	107620075	3182	2	229707	ENSMUST00000197192.1	3469	ENSMUSG00000014601	Strip1	striatin interacting protein 1
chr3	145950493	145950654	18	*	Distal Intergenic	145939086	145944198	5113	1	66421	ENSMUST00000188034.1	11407	ENSMUSG00000036873	2410004B18Rik	RIKEN cDNA 2410004B18 gene
chr4	41566201	41566362	17	*	Intron (ENSMUST00000108049.8/71901, intron 1 of 5)	41517691	41569509	51819	2	71901	ENSMUST00000108049.8	3147	ENSMUSG00000028439	Fam219a	family with sequence similarity 219, member A
chr4	45271213	45271374	14	*	Exon (ENSMUST00000044773.11/666060, exon 10 of 16)	45297127	45316131	19005	1	69934	ENSMUST00000044673.8	-25753	ENSMUSG00000035601	Trmt10b	tRNA methyltransferase 10B
chr4	48626265	48626426	19	*	Intron (ENSMUST00000030032.12/230157, intron 5 of 9)	48636934	48660239	23306	1	230157	ENSMUST00000141720.1	-10508	ENSMUSG00000028347	Tmeff1	transmembrane protein with EGF-like and two follistatin-like domains 1
chr4	62302628	62302789	22	*	Intron (ENSMUST00000139308.1/338355, intron 17 of 17)	62291547	62297477	5931	1	20530	ENSMUST00000107467.2	11081	ENSMUSG00000066152	Slc31a2	solute carrier family 31, member 2
chr4	71765201	71765362	16	*	Distal Intergenic	72118220	72120734	2515	2	21885	ENSMUST00000123259.1	355372	ENSMUSG00000008305	Tle1	transducin-like enhancer of split 1
chr4	116176610	116176771	14	*	Intron (ENSMUST00000216692.1/18710, intron 1 of 9)	116173384	116299841	126458	1	18710	ENSMUST00000216692.1	3226	ENSMUSG00000028698	Pik3r3	phosphoinositide-3-kinase regulatory subunit 3
chr4	123765247	123765408	19	*	Distal Intergenic	123734559	123750345	15787	2	68050	ENSMUST00000102636.3	-14902	ENSMUSG00000023075	Akirin1	akirin 1
chr4	133660307	133660468	24	*	3' UTR	133627277	133650154	22878	2	503610	ENSMUST00000146464.1	-10153	ENSMUSG00000037553	Zdhhc18	zinc finger, DHHC domain containing 18
chr4	137159444	137159605	21	*	Exon (ENSMUST00000151040.2/100503595, exon 4 of 4)	137159082	137165066	5985	2	100503595	ENSMUST00000151040.2	5461	ENSMUSG00000085833	Gm13003	predicted gene 13003
chr4	138255471	138255632	16	*	Promoter (1-2kb)	138256735	138259111	2377	1	230863	ENSMUST00000154421.1	-1103	ENSMUSG00000045349	Sh2d5	SH2 domain containing 5
chr4	138616745	138616906	17	*	Intron (ENSMUST00000030533.11/75718, intron 1 of 21)	138565360	138624012	58653	2	75718	ENSMUST00000030533.11	7106	ENSMUSG00000028753	Vwa5b1	von Willebrand factor A domain containing 5B1
chr4	139089387	139089548	20	*	Promoter (2-3kb)	139083207	139092106	8900	2	17965	ENSMUST00000132940.1	2558	ENSMUSG00000041120	Nbl1	NBL1, DAN family BMP antagonist
chr5	32183382	32183543	19	*	Distal Intergenic	32146521	32153713	7193	1	14284	ENSMUST00000202169.1	36861	ENSMUSG00000029135	Fosl2	fos-like antigen 2
chr5	36391814	36391975	20	*	Intron (ENSMUST00000037370.13/81840, intron 1 of 26)	36061081	36398107	337027	2	81840	ENSMUST00000137040.7	6132	ENSMUSG00000029093	Sorcs2	sortilin-related VPS10 domain containing receptor 2
chr5	111017512	111017673	24	*	Intron (ENSMUST00000040111.9/209683, intron 2 of 23)	111004144	111004252	109	1	735278	ENSMUST00000102208.1	13368	ENSMUSG00000076163	Mir701	microRNA 701
chr5	113122764	113122925	18	*	Intron (ENSMUST00000212276.1/243219, intron 1 of 7)	113086323	113137986	51664	2	243219	ENSMUST00000212276.1	15061	ENSMUSG00000051339	2900026A02Rik	RIKEN cDNA 2900026A02 gene
chr5	117364053	117364214	15	*	Promoter (<=1kb)	117363522	117377807	14286	1	59043	ENSMUST00000111959.1	531	ENSMUSG00000029364	Wsb2	WD repeat and SOCS box-containing 2
chr5	134152252	134152413	19	*	Intron (ENSMUST00000076228.2/94254, intron 10 of 10)	134164846	134168260	3415	2	94254	ENSMUST00000156574.1	15847	ENSMUSG00000061979	Rcc1l	reculator of chromosome condensation 1 like
chr5	135239584	135239745	21	*	Promoter (2-3kb)	135242389	135244182	1794	1	22385	ENSMUST00000136947.1	-2644	ENSMUSG00000002748	Baz1b	bromodomain adjacent to zinc finger domain, 1B
chr6	6463989	6464150	19	*	Intron (ENSMUST00000177332.1/ENSMUST00000177332.1, intron 1 of 1)	6557294	6578658	21365	2	20422	ENSMUST00000041111.9	114508	ENSMUSG00000042541	Sem1	SEM1, 26S proteasome complex subunit
chr6	38135317	38135478	18	*	Intron (ENSMUST00000117556.7/330286, intron 18 of 19)	38048483	38124586	76104	2	140494	ENSMUST00000040259.7	-10731	ENSMUSG00000038600	Atp6v0a4	ATPase, H+ transporting, lysosomal V0 subunit A4
chr6	50371705	50371866	18	*	Promoter (1-2kb)	50296805	50370318	73514	2	71720	ENSMUST00000114466.7	-1387	ENSMUSG00000029822	Osbpl3	oxysterol binding protein-like 3
chr6	65157181	65157342	24	*	Distal Intergenic	65117293	65144908	27616	2	54486	ENSMUST00000031982.4	-12273	ENSMUSG00000029919	Hpgds	hematopoietic prostaglandin D synthase
chr6	71809599	71809760	20	*	3' UTR	71816163	71823763	7601	2	66223	ENSMUST00000205435.1	14003	ENSMUSG00000052962	Mrpl35	mitochondrial ribosomal protein L35
chr6	86796645	86796806	17	*	Distal Intergenic	86736841	86793584	56744	2	11746	ENSMUST00000001187.14	-3061	ENSMUSG00000029994	Anxa4	annexin A4
chr6	88146013	88146174	16	*	Distal Intergenic	88104128	88104258	131	2	102465196	ENSMUST00000185149.1	-41755	ENSMUSG00000099095	Mir6376	microRNA 6376
chr6	89026858	89027019	18	*	Intron (ENSMUST00000168837.6/232217, intron 1 of 2)	89096110	89107834	11725	1	232217	ENSMUST00000153517.7	-69091	ENSMUSG00000055403	4933427D06Rik	RIKEN cDNA 4933427D06 gene
chr6	90774099	90774260	19	*	Intron (ENSMUST00000101151.9/232227, intron 1 of 13)	90670409	90781972	111564	2	232227	ENSMUST00000238821.1	7712	ENSMUSG00000034312	Iqsec1	IQ motif and Sec7 domain 1
chr6	100057598	100057759	16	*	Distal Intergenic	100232011	100233131	1121	2	56353	ENSMUST00000203410.1	175372	ENSMUSG00000072872	Rybp	RING1 and YY1 binding protein
chr6	134444064	134444225	19	*	Downstream (2-3kb)	134462398	134467761	5364	2	16974	ENSMUST00000203773.1	23536	ENSMUSG00000030201	Lrp6	low density lipoprotein receptor-related protein 6
chr6	146006305	146006466	21	*	Distal Intergenic	145953429	145965223	11795	1	16651	ENSMUST00000111701.1	52876	ENSMUSG00000030255	Sspn	sarcospan
chr7	49328615	49328776	19	*	Intron (ENSMUST00000183659.7/78286, intron 2 of 39)	49343474	49408664	65191	1	78286	ENSMUST00000207743.1	-14698	ENSMUSG00000052512	Nav2	neuron navigator 2
chr7	66974765	66974926	17	*	Intron (ENSMUST00000148538.7/233332, intron 8 of 10)	66909468	66969555	60088	1	233332	ENSMUST00000138009.1	65297	ENSMUSG00000058145	Adamts17	a disintegrin-like and metallopeptidase (reprolysin type) with thrombospondin type 1 motif, 17
chr7	72306667	72306828	16	*	Promoter (<=1kb)	72255339	72306608	51270	2	244049	ENSMUST00000206755.1	-59	ENSMUSG00000032776	Mctp2	multiple C2 domains, transmembrane 2
chr7	74417176	74417337	18	*	Intron (ENSMUST00000098371.8/108116, intron 2 of 10)	74331008	74347231	16224	2	108116	ENSMUST00000142175.1	-69945	ENSMUSG00000025790	Slco3a1	solute carrier organic anion transporter family, member 3a1
chr7	96363740	96363901	22	*	Intron (ENSMUST00000107162.7/23966, intron 2 of 32)	96339483	96341964	2482	2	670727	ENSMUST00000137193.1	-21776	ENSMUSG00000085751	Gm15412	predicted gene 15412
chr7	115660043	115660204	18	*	Promoter (2-3kb)	115580598	115662365	81768	2	20679	ENSMUST00000205479.1	2161	ENSMUSG00000051910	Sox6	SRY (sex determining region Y)-box 6
chr7	119249438	119249599	14	*	Distal Intergenic	119140747	119184603	43857	2	209776	ENSMUST00000084650.5	-64835	ENSMUSG00000066197	Gpr139	G protein-coupled receptor 139
chr7	124804820	124804981	17	*	Distal Intergenic	124625670	124708935	83266	2	73076	ENSMUST00000130240.1	-95885	ENSMUSG00000086254	3100003L05Rik	RIKEN cDNA 3100003L05 gene
chr8	10435553	10435714	18	*	Intron (ENSMUST00000207477.1/244281, intron 16 of 34)	10272572	10634741	362170	1	244281	ENSMUST00000042103.8	162981	ENSMUSG00000039057	Myo16	myosin XVI
chr8	10493829	10493990	17	*	Intron (ENSMUST00000207477.1/244281, intron 23 of 34)	10272572	10634741	362170	1	244281	ENSMUST00000042103.8	221257	ENSMUSG00000039057	Myo16	myosin XVI
chr8	12609870	12610031	18	*	Distal Intergenic	12615167	12637955	22789	2	259279	ENSMUST00000164611.7	27924	ENSMUSG00000000759	Tubgcp3	tubulin, gamma complex associated protein 3
chr8	26841262	26841423	14	*	Intron (ENSMUST00000210732.1/72316, intron 1 of 2)	26814593	26824423	9831	2	72316	ENSMUST00000189978.1	-16839	ENSMUSG00000100335	2310008N11Rik	RIKEN cDNA 2310008N11 gene
chr8	74887495	74887656	19	*	Intron (ENSMUST00000034034.9/71597, intron 1 of 3)	74873540	74893147	19608	1	71597	ENSMUST00000174427.1	13955	ENSMUSG00000031621	Isx	intestine specific homeobox
chr8	88571913	88572074	17	*	Intron (ENSMUST00000034086.12/93960, intron 3 of 9)	88582805	88592337	9533	1	93960	ENSMUST00000211113.1	-10731	ENSMUSG00000031661	Nkd1	naked cuticle 1
chr8	90324547	90324708	16	*	Intron (ENSMUST00000109621.9/244579, intron 1 of 6)	90257946	90348126	90181	2	244579	ENSMUST00000176034.1	23418	ENSMUSG00000043668	Tox3	TOX high mobility group box family member 3
chr8	108439722	108439883	17	*	Intron (ENSMUST00000220518.1/11906, intron 3 of 15)	108553252	108584595	31344	2	109215	ENSMUST00000211953.1	144712	ENSMUSG00000110613	Lncbate1	brown adipose tissue enriched long non-coding RNA 1
chr8	112838841	112839002	20	*	Intron (ENSMUST00000125976.7/170571, intron 15 of 20)	112773654	112791067	17414	1	170571	ENSMUST00000140753.1	65187	ENSMUSG00000031772	Cntnap4	contactin associated protein-like 4
chr8	118850587	118850748	17	*	Intron (ENSMUST00000117160.1/12554, intron 4 of 13)	119151465	119242356	90892	1	12554	ENSMUST00000212476.1	-300717	ENSMUSG00000031841	Cdh13	cadherin 13
chr8	124267353	124267514	22	*	Intron (ENSMUST00000127664.1/108148, intron 1 of 15)	124295103	124323729	28627	1	108148	ENSMUST00000142547.1	-27589	ENSMUSG00000089704	Galnt2	polypeptide N-acetylgalactosaminyltransferase 2
chr9	31649737	31649898	14	*	Distal Intergenic	31426196	31464462	38267	2	235135	ENSMUST00000048050.8	-185275	ENSMUSG00000041737	Tmem45b	transmembrane protein 45b
chr9	43466239	43466400	15	*	Distal Intergenic	43328995	43335315	6321	1	72169	ENSMUST00000217067.1	137244	ENSMUSG00000032013	Trim29	tripartite motif-containing 29
chr9	46431304	46431465	18	*	Distal Intergenic	46303361	46319986	16626	2	74361	ENSMUST00000159565.7	-111318	ENSMUSG00000056617	4931429L15Rik	RIKEN cDNA 4931429L15 gene
chr9	47098589	47098750	19	*	Intron (ENSMUST00000214227.1/ENSMUST00000214227.1, intron 2 of 2)	46998741	47003860	5120	1	215467	ENSMUST00000178065.2	99848	ENSMUSG00000094893	Gm4791	predicted gene 4791
chr9	60009097	60009258	15	*	Intron (ENSMUST00000171654.7/207596, intron 7 of 16)	59993115	60001588	8474	2	207596	ENSMUST00000126347.1	-7509	ENSMUSG00000032289	Thsd4	thrombospondin, type I, domain containing 4
chr9	98351243	98351404	17	*	Intron (ENSMUST00000134253.7/74080, intron 1 of 2)	98296662	98411391	114730	1	74080	ENSMUST00000112937.2	54581	ENSMUSG00000032456	Nmnat3	nicotinamide nucleotide adenylyltransferase 3
chr9	106646054	106646215	18	*	Promoter (<=1kb)	106644984	106646613	1630	2	108068	ENSMUST00000201955.1	398	ENSMUSG00000023192	Grm2	glutamate receptor, metabotropic 2
chr9	107522404	107522565	19	*	Exon (ENSMUST00000194842.1/ENSMUST00000194842.1, exon 1 of 1)	107526657	107527567	911	1	56808	ENSMUST00000168959.1	-4092	ENSMUSG00000010066	Cacna2d2	calcium channel, voltage-dependent, alpha 2/delta subunit 2
chr9	112130796	112130957	12	*	Intron (ENSMUST00000070218.11/74100, intron 13 of 18)	112118636	112118711	76	2	723815	ENSMUST00000083507.2	-12085	ENSMUSG00000065441	Mir128-2	microRNA 128-2
chr9	112344939	112345100	18	*	Intron (ENSMUST00000163302.1/620760, intron 2 of 3)	112256574	112348925	92352	1	620760	ENSMUST00000163302.1	88365	ENSMUSG00000087038	2900079G21Rik	RIKEN cDNA 2900079G21 gene
chr9	121995858	121996019	18	*	Promoter (<=1kb)	121981606	121996013	14408	2	215494	ENSMUST00000217610.1	0	ENSMUSG00000066235	Pomgnt2	protein O-linked mannose beta 1,4-N-acetylglucosaminyltransferase 2
chr10	5193010	5193171	19	*	Promoter (1-2kb)	5117100	5194707	77608	2	64009	ENSMUST00000215467.1	1536	ENSMUSG00000096054	Syne1	spectrin repeat containing, nuclear envelope 1
chr10	21093037	21093198	17	*	Distal Intergenic	21069845	21074406	4562	1	52906	ENSMUST00000215543.1	23192	ENSMUSG00000019986	Ahi1	Abelson helper integration site 1
chr10	59942657	59942818	17	*	Distal Intergenic	59949669	59951834	2166	2	74747	ENSMUST00000020308.4	9016	ENSMUSG00000020108	Ddit4	DNA-damage-inducible transcript 4
chr10	74953278	74953439	16	*	Distal Intergenic	74967177	75016907	49731	1	14687	ENSMUST00000037813.4	-13738	ENSMUSG00000040009	Gnaz	guanine nucleotide binding protein, alpha z subunit
chr10	75994683	75994844	21	*	Intron (ENSMUST00000099577.3/333669, intron 9 of 13)	76008926	76009017	92	1	102466646	ENSMUST00000184957.1	-14082	ENSMUSG00000098817	Mir6409	microRNA 6409
chr10	77797802	77797963	17	*	Promoter (1-2kb)	77798387	77799133	747	2	100503388	ENSMUST00000178581.1	1170	ENSMUSG00000096380	Gm19668	predicted gene, 19668
chr10	80127342	80127503	13	*	Promoter (<=1kb)	80126682	80130470	3789	1	20869	ENSMUST00000152592.1	660	ENSMUSG00000003068	Stk11	serine/threonine kinase 11
chr10	105567318	105567479	16	*	Intron (ENSMUST00000061506.8/278279, intron 1 of 11)	105573953	105582040	8088	1	327812	ENSMUST00000161364.7	-6474	ENSMUSG00000085282	Gm15663	predicted gene 15663
chr10	116986454	116986615	20	*	Promoter (<=1kb)	116986314	117025040	38727	1	382427	ENSMUST00000020378.4	140	ENSMUSG00000020169	Best3	bestrophin 3
chr10	126138642	126138803	18	*	Distal Intergenic	126012425	126015230	2806	1	320398	ENSMUST00000219974.1	126217	ENSMUSG00000020105	Lrig3	leucine-rich repeats and immunoglobulin-like domains 3
chr11	3292704	3292865	20	*	Promoter (<=1kb)	3292868	3294895	2028	1	56218	ENSMUST00000136285.1	-3	ENSMUSG00000020453	Patz1	POZ (BTB) and AT hook containing zinc finger 1
chr11	4192254	4192415	17	*	Intron (ENSMUST00000147485.7/103724, intron 1 of 7)	4186822	4215502	28681	1	103724	ENSMUST00000180088.1	5432	ENSMUSG00000034412	Tbc1d10a	TBC1 domain family, member 10a
chr11	6447602	6447763	13	*	Distal Intergenic	6427229	6444443	17215	2	77605	ENSMUST00000109737.8	-3159	ENSMUSG00000041126	H2afv	H2A histone family, member V
chr11	22674315	22674476	24	*	Distal Intergenic	22512088	22519234	7147	1	103765	ENSMUST00000059319.7	162227	ENSMUSG00000049904	Tmem17	transmembrane protein 17
chr11	59932045	59932206	14	*	Distal Intergenic	59921499	59921889	391	1	69854	ENSMUST00000130205.1	10546	ENSMUSG00000085551	1810063I02Rik	RIKEN cDNA 1810063I02 gene
chr11	61410191	61410352	18	*	Exon (ENSMUST00000210265.1/ENSMUST00000210265.1, exon 1 of 1)	61362886	61378345	15460	2	67473	ENSMUST00000148671.1	-31846	ENSMUSG00000010122	Slc47a1	solute carrier family 47, member 1
chr11	65263727	65263888	16	*	Intron (ENSMUST00000102635.9/214384, intron 1 of 12)	65223734	65269854	46121	2	214384	ENSMUST00000150823.1	5966	ENSMUSG00000020542	Myocd	myocardin
chr11	72228654	72228815	18	*	Distal Intergenic	72211724	72215592	3869	2	67279	ENSMUST00000021157.8	-13062	ENSMUSG00000020801	Med31	mediator complex subunit 31
chr11	88251428	88251589	17	*	Distal Intergenic	88294058	88295261	1204	1	74297	ENSMUST00000037268.5	-42469	ENSMUSG00000034031	Ccdc182	coiled-coil domain containing 182
chr11	95072904	95073065	20	*	Intron (ENSMUST00000001548.13/16400, intron 1 of 25)	95044474	95076714	32241	2	16400	ENSMUST00000001548.13	3649	ENSMUSG00000001507	Itga3	integrin alpha 3
[truncated: 2,242 more rows]
