# Supplementary material for: A conserved YAP/Notch/REST network controls the neuroendocrine cell fate in the lungs
Source: Nat Commun. 2022 May 16;13:2690. doi: 10.1038/s41467-022-30416-2 (PMC9110333; doi:10.1038/s41467-022-30416-2)
Supplement: Supplementary file 10 — Supplementary Data 7 [file 41467_2022_30416_MOESM10_ESM.xlsx]

## Sheet: Suppl Data 7 Readme
Supplementary Data 7: Differential gene analysis comparing shAscl1 #1 or #2 to shGFP control in KP1 mouse SCLC cells at Day 3 determined by RNA-seq. ASCL1 targets shortlisted by ASCL1 knockdown/ChIP-seq as well as a list of ASCL1 targets that overlap with REST targets.
	Gene lists for each hairpin are listed in separate tabs (see tab names).
	"WholeList" tabs includes all genes not filtered by fold change or p-adj values. Wald test with Benjamini-Hochberg corrections.
	The other tabs are filtered by:
	1. p-adj value less than 0.05
	2. Downregulated genes + Ascl1 ChIP overlapping
	3. Common ASCL1 targets identified by shAscl1 #1 and #2
	4. Overlapping REST targets with ASCL1 targets identified by knockdown

## Sheet: shAscl1 #1 WholeList
gene_id	log2FoldChange	pvalue	padj
Gm14117	8.26955	2.48669e-08	4.70665e-07
Gm3298	6.65024	4.50157e-06	4.83025e-05
DXBay18	6.01061	5.81694e-05	0.000452246
Lum	5.69645	1.47831e-07	2.36286e-06
Adra1d	5.16594	1.12703e-05	0.000108417
Dcn	4.34631	3.12401e-10	9.13601e-09
Gstm6	3.93359	8.36437e-05	0.000621493
Fam180a	3.92472	0.000408862	0.00246144
Agt	3.89257	9.25571e-21	2.14395e-18
Ccdc80	3.865	5.23169e-07	7.20246e-06
Itgb5	3.85713	8.97709e-07	1.16862e-05
Urah	3.76281	0.000743798	0.00408977
Antxr1	3.65303	4.77284e-09	1.07651e-07
Fam65c	3.54214	1.51838e-12	7.66705e-11
Gdf10	3.37978	7.47316e-14	5.02561e-12
Thbs1	3.24586	5.88842e-08	1.01572e-06
Cxcl14	3.22398	4.08054e-06	4.43721e-05
Plxdc1	3.14895	1.43865e-13	8.85834e-12
Iigp1	3.13571	0.0015713	0.0076968
Timp3	3.04752	1.48361e-15	1.32824e-13
Kank4	3.00757	5.88139e-07	7.96397e-06
Aldoc	3.00452	1.92858e-31	2.01027e-28
Clvs2	2.8959	2.30292e-05	0.000202937
Cyp26a1	2.88579	8.24899e-08	1.39326e-06
Mmp2	2.87305	6.32395e-16	6.2355e-14
Ppp1r1b	2.85126	3.7592e-29	2.61229e-26
Capn6	2.79516	5.05976e-13	2.82901e-11
C1qtnf1	2.78724	1.12709e-11	4.71279e-10
Lbp	2.77953	8.16375e-15	6.58196e-13
Slc2a5	2.77377	3.32285e-05	0.000276456
Cpq	2.76634	1.34202e-06	1.66108e-05
Gpr37	2.75295	2.79443e-05	0.000238474
Sorl1	2.7466	2.88803e-12	1.37729e-10
Enpep	2.74414	1.75749e-08	3.46115e-07
Olfml3	2.74192	0.000240564	0.00155197
Dkk3	2.71544	1.04829e-05	0.000101713
Aox1	2.68107	4.65976e-09	1.05754e-07
Kdr	2.67824	2.50361e-10	7.59568e-09
Stac	2.61732	9.05664e-06	8.96024e-05
Tnc	2.6132	2.67654e-10	8.00384e-09
Lrrc29	2.58658	0.00303362	0.0132464
Angptl4	2.56871	5.35209e-05	0.000419683
Nkx3-2	2.55299	5.80963e-07	7.90121e-06
Gcnt2	2.5199	2.51141e-25	1.14528e-22
Gm4980	2.48093	5.14293e-08	8.98812e-07
Myoc	2.47173	9.10931e-14	5.9081e-12
Padi2	2.4712	1.59985e-07	2.53822e-06
Parp10	2.4536	2.54853e-08	4.805e-07
D630039A03Rik	2.44358	7.71333e-12	3.3802e-10
Tcea3	2.42639	0.0005811	0.0033112
Cyp1b1	2.41653	2.29766e-06	2.66744e-05
Gm13248	2.41286	0.000389028	0.00235737
Prr5	2.39325	4.79531e-10	1.34057e-08
Tgfbr2	2.39109	1.78238e-13	1.09287e-11
Trpv4	2.37575	7.77617e-13	4.14152e-11
Abi3bp	2.36545	0.000281037	0.00178312
Fndc5	2.36034	4.32364e-06	4.67023e-05
Bhlhe22	2.34901	7.71895e-07	1.02217e-05
Wif1	2.33057	1.59543e-15	1.41964e-13
Palm2	2.32656	1.57997e-07	2.5116e-06
Stac2	2.32022	7.92622e-10	2.10687e-08
Sox9	2.30679	2.76807e-39	5.04931e-36
Sorcs3	2.29016	1.38494e-11	5.61402e-10
Nod1	2.28453	1.27063e-12	6.48332e-11
Pthlh	2.28044	1.16143e-06	1.4611e-05
Lamb2	2.28024	8.44377e-12	3.66726e-10
Chst2	2.27191	1.0782e-06	1.36819e-05
Zfpm2	2.26376	5.12514e-05	0.000403404
Ppp1r3c	2.25601	3.66789e-06	4.04577e-05
Osbpl5	2.24699	8.16205e-14	5.38954e-12
Efna1	2.24347	4.54968e-11	1.64748e-09
Serpine1	2.23002	0.000631633	0.00356849
Ptpn14	2.21733	4.55536e-08	8.10259e-07
Prrx1	2.21631	2.16626e-08	4.15405e-07
Igfbp3	2.20038	1.91946e-39	4.00152e-36
Mcidas	2.18632	3.45232e-07	4.97332e-06
Dok5	2.18616	1.9963e-09	4.87972e-08
Jade2	2.17078	1.13965e-07	1.85613e-06
Gstt1	2.1627	4.48938e-05	0.000360162
Prmt8	2.16137	1.60323e-11	6.28925e-10
Pgm2	2.14933	8.88388e-36	1.29642e-32
Rbm47	2.14399	6.70793e-07	8.9724e-06
Smad6	2.14046	7.3158e-11	2.51199e-09
Arap2	2.1384	5.4101e-16	5.4448e-14
Mgst1	2.13594	2.78584e-05	0.000238299
Adamts1	2.1159	1.25775e-08	2.55632e-07
Angpt1	2.1081	3.18064e-20	6.72682e-18
Prkcdbp	2.08264	0.000826664	0.00445971
P4ha2	2.05025	1.78596e-10	5.60485e-09
Lrrc75b	2.03107	4.80155e-21	1.16782e-18
Hs3st1	2.03058	1.69313e-12	8.4327e-11
Dok4	2.01971	1.25185e-08	2.54786e-07
Hspg2	1.99772	6.37691e-06	6.53041e-05
Cda	1.99449	1.13903e-10	3.72687e-09
Kif26b	1.98726	1.35912e-11	5.52471e-10
Trhde	1.98132	2.99938e-06	3.38253e-05
Tcf7	1.97955	3.83535e-07	5.46041e-06
Pdgfc	1.9691	3.34911e-16	3.41773e-14
Col4a3	1.95897	0.00156785	0.00768289
Gstm1	1.94707	2.61953e-21	6.59084e-19
Tcf7l1	1.94449	9.19689e-14	5.93851e-12
Aqp4	1.9425	0.000460861	0.00271731
Papss2	1.94006	0.000179574	0.00120153
Tgfbr3	1.93266	3.95622e-20	8.13142e-18
Rest	1.93153	3.92562e-07	5.56721e-06
Htr1b	1.93006	9.01799e-08	1.5109e-06
Prelp	1.92351	0.00130033	0.00652312
Npas2	1.92096	0.00267781	0.0119759
Capn5	1.91373	1.49947e-08	2.97307e-07
Ehf	1.90497	0.00159567	0.00778811
Zcchc24	1.90152	0.000233563	0.00151754
Pid1	1.89771	2.71656e-13	1.61807e-11
Itih4	1.87845	0.00234157	0.0106683
Tiam2	1.87688	7.00609e-05	0.000534254
Fbxo2	1.87539	7.70161e-14	5.10862e-12
Bmpr1b	1.87292	2.11988e-09	5.13025e-08
Hlx	1.86741	3.4178e-06	3.80442e-05
Aim1	1.863	9.0612e-08	1.5164e-06
C1qtnf6	1.86206	1.47353e-08	2.92736e-07
Vstm2l	1.85783	1.62265e-19	2.81896e-17
Lif	1.85222	0.00179709	0.00860396
Fut4	1.85096	0.000425121	0.00253734
Rnase1	1.84632	0.000106166	0.000760573
Cbs	1.84619	1.84207e-11	7.07402e-10
Sall1	1.83998	0.000918717	0.00487294
Gstm2	1.83627	0.00193038	0.00910769
Ppap2b	1.83589	1.04691e-09	2.67828e-08
Aldh1a2	1.83411	0.000124478	0.000872905
Nfatc1	1.828	2.85284e-29	2.08157e-26
Cubn	1.82745	2.50189e-05	0.000218623
Nfia	1.82741	9.26391e-13	4.89812e-11
Cthrc1	1.82622	0.00181009	0.00864704
Fat4	1.80935	2.35134e-21	6.01984e-19
Pcdh9	1.8062	7.60399e-14	5.0669e-12
Gdf6	1.79226	0.00397374	0.0165872
Tppp	1.78484	6.14374e-28	3.89807e-25
Fbn2	1.78376	1.03644e-06	1.32378e-05
Mamld1	1.78353	8.28381e-17	9.51855e-15
Myl9	1.78212	2.19739e-07	3.36479e-06
Gm2115	1.78003	0.00177516	0.00850455
Bmp4	1.77726	7.11114e-11	2.44904e-09
Maf	1.77624	1.13777e-10	3.72687e-09
Kctd12	1.76604	9.98322e-35	1.32441e-31
Smad3	1.76125	6.58823e-11	2.29456e-09
Nog	1.75844	2.52953e-12	1.21426e-10
Nedd4l	1.75777	0.00274931	0.0122059
Hhatl	1.75612	5.79892e-05	0.000451086
Rab32	1.74754	3.48134e-07	5.01017e-06
Stxbp6	1.74034	8.29803e-31	7.56833e-28
Ndrg2	1.73474	2.01426e-10	6.2674e-09
Bean1	1.73011	2.90559e-05	0.000245947
Vipr2	1.72268	0.000387087	0.00234681
Gm16409	1.72186	0.00563854	0.0221967
Megf10	1.71434	0.000266416	0.00170145
Prr16	1.71362	2.94747e-14	2.12933e-12
Nes	1.7114	2.33327e-13	1.407e-11
Fam184b	1.70889	0.000131638	0.000916505
Ildr2	1.68593	0.00342443	0.0146775
Pcp4	1.66863	9.54436e-17	1.08813e-14
Rtn4r	1.66156	7.43624e-06	7.4891e-05
Bdkrb2	1.65539	0.00283159	0.0125027
Gpr157	1.65145	0.000243371	0.00156523
Ppp1r3d	1.63668	3.63927e-10	1.05164e-08
Col15a1	1.63617	7.80226e-05	0.000585691
Lppr1	1.63235	1.28295e-11	5.27022e-10
Slc26a11	1.62703	4.48038e-06	4.8146e-05
Aldh2	1.6223	1.42435e-14	1.10562e-12
Etv1	1.61899	3.76319e-30	2.89033e-27
6030419C18Rik	1.61273	0.00070742	0.00392872
Dock1	1.61226	6.60267e-17	7.89777e-15
Kcnb1	1.61014	1.03255e-12	5.42013e-11
Chodl	1.60625	1.60264e-20	3.54353e-18
Sez6l	1.60611	1.78333e-06	2.13138e-05
Clmn	1.60435	7.00722e-05	0.000534254
Dsel	1.59289	6.39156e-09	1.38386e-07
Abcc4	1.58644	4.45798e-07	6.22538e-06
Klf2	1.58015	1.8048e-05	0.000164096
Sema3a	1.57962	4.36104e-10	1.22858e-08
Sntb1	1.57843	0.00494891	0.0198678
Cgnl1	1.57819	1.11965e-07	1.83378e-06
Limch1	1.57731	2.3419e-07	3.53416e-06
Npr1	1.56337	0.000526659	0.00304016
Mx2	1.5601	0.00691072	0.0263037
Asap3	1.55436	4.85032e-12	2.21883e-10
Bmper	1.54542	8.47378e-06	8.43505e-05
Arntl2	1.54379	0.00076714	0.00418344
2010300C02Rik	1.53768	3.16409e-09	7.3642e-08
Nuak1	1.53661	1.83024e-16	1.96387e-14
Cebpa	1.53415	6.08414e-16	6.03986e-14
Cyr61	1.52885	7.2711e-05	0.00055092
Kcna4	1.52004	2.28196e-05	0.000201456
Acot1	1.51951	0.00038667	0.00234525
Tst	1.51797	1.07711e-10	3.54813e-09
Efhd1	1.51215	0.00442241	0.0180995
Tead3	1.50749	2.87738e-07	4.24996e-06
Klf15	1.50078	2.56918e-07	3.83747e-06
Fgfr2	1.49997	9.05533e-12	3.8752e-10
Dab2	1.49345	9.84734e-06	9.64444e-05
Il17rc	1.49243	2.9946e-08	5.5457e-07
Mylk	1.49074	5.21241e-08	9.07693e-07
Cd44	1.48862	1.93213e-17	2.71112e-15
Atxn1	1.48548	2.87102e-14	2.08441e-12
Gprc5c	1.48486	1.81132e-11	6.99276e-10
Lcat	1.48258	1.61174e-06	1.95188e-05
Rps6ka4	1.48005	2.01524e-13	1.23048e-11
Gstm7	1.47679	1.51439e-10	4.84639e-09
Tmem132b	1.47193	2.9367e-06	3.32469e-05
Syndig1l	1.4688	1.26928e-06	1.58178e-05
Fam114a1	1.46845	5.18925e-05	0.000408091
Plekhf1	1.46684	2.16016e-07	3.31127e-06
Clec2l	1.45555	5.18329e-09	1.15305e-07
Adora1	1.44794	0.000840078	0.00451372
Fuca2	1.44512	2.22273e-07	3.39647e-06
Adra1b	1.44448	2.04776e-06	2.40797e-05
Artn	1.44335	0.00217795	0.0100276
Gm14290	1.44018	0.00058525	0.00333225
Cpne2	1.43779	1.04288e-10	3.45095e-09
Slc24a4	1.42713	6.21235e-09	1.35511e-07
Adamts9	1.41591	1.14198e-13	7.15231e-12
Bhlhe40	1.40849	1.68635e-08	3.33454e-07
Iqsec1	1.40677	1.11149e-12	5.75177e-11
Il13ra1	1.40657	5.37416e-05	0.000421187
Abat	1.40453	7.45757e-16	7.20718e-14
3110079O15Rik	1.40244	0.00565062	0.0222323
Synj2	1.40211	1.38911e-14	1.08402e-12
Msrb3	1.39406	7.79134e-06	7.81436e-05
Trim56	1.38879	2.68784e-06	3.07636e-05
Ror2	1.38808	2.32642e-11	8.70499e-10
Lad1	1.38545	0.000221833	0.00145036
Fbxo36	1.38382	9.85566e-05	0.00071554
Unc5c	1.37917	1.40745e-06	1.73325e-05
Chdh	1.37825	2.55701e-07	3.8232e-06
Sdc2	1.37617	3.20282e-16	3.29146e-14
Rhbdl3	1.36733	1.96229e-05	0.000176111
Fndc3b	1.36206	5.48665e-15	4.51054e-13
Slc41a3	1.36176	8.72298e-06	8.65368e-05
Evc	1.36155	0.000348568	0.00214808
Ldlrap1	1.36124	2.644e-05	0.000228742
Tfcp2l1	1.3605	4.26081e-10	1.205e-08
Fam217b	1.35925	1.19398e-05	0.000113792
Gdpd2	1.35844	0.00433816	0.0177978
Gpc4	1.35266	7.37052e-07	9.82265e-06
Wtip	1.34855	7.57512e-13	4.06411e-11
Gpc3	1.34082	8.19198e-06	8.18245e-05
Mtl5	1.33873	0.00289082	0.0127219
Itgal	1.33495	0.000127305	0.000889734
Spock2	1.33472	7.90935e-17	9.23981e-15
Rara	1.33395	2.32222e-10	7.12235e-09
Tppp3	1.32716	5.05977e-10	1.40642e-08
Itga2b	1.32569	1.13857e-06	1.43606e-05
Ldhb	1.32305	9.11219e-11	3.05688e-09
Dscam	1.3216	8.56936e-08	1.4407e-06
Tspan9	1.30992	1.67837e-09	4.13725e-08
Ptrf	1.30831	2.40393e-07	3.61539e-06
Gbp7	1.30648	4.585e-06	4.90895e-05
Bicc1	1.30351	4.95452e-17	6.23267e-15
Trpm4	1.30033	0.00012229	0.000859625
Ttc7b	1.29443	9.71271e-10	2.52202e-08
B630019K06Rik	1.29216	3.92009e-13	2.2611e-11
Nmnat2	1.28879	2.25578e-19	3.87278e-17
Capn1	1.28653	1.33394e-06	1.65389e-05
Fzd7	1.28624	0.000165035	0.00111705
Pdzrn3	1.28612	1.69514e-11	6.59658e-10
Hey2	1.28484	0.00196972	0.00925737
Fads3	1.28454	0.000105147	0.000754495
Emp1	1.28353	4.05915e-06	4.41723e-05
Il17d	1.28105	2.26727e-08	4.31935e-07
Lrrc4c	1.27755	0.000357776	0.00219279
B3gnt7	1.2712	0.00579285	0.0227061
Tuba8	1.27085	0.00535151	0.0212308
Syndig1	1.26813	3.86922e-07	5.50326e-06
Mov10	1.26393	6.09386e-07	8.22642e-06
Drd2	1.26075	1.9626e-06	2.32469e-05
Tbkbp1	1.2554	1.46362e-15	1.31843e-13
Wwtr1	1.2553	2.03603e-07	3.13747e-06
Spryd3	1.25355	2.0759e-16	2.21122e-14
Gm5105	1.24917	4.4189e-06	4.76256e-05
Ctgf	1.24241	1.63196e-06	1.96982e-05
Shisa8	1.24074	4.69944e-16	4.76243e-14
Pld5	1.23222	2.2346e-09	5.37225e-08
Cotl1	1.2269	1.61048e-10	5.1202e-09
Unc5d	1.22477	1.67321e-20	3.59077e-18
Arhgef28	1.22274	4.79618e-08	8.4632e-07
Adam12	1.22157	8.87048e-06	8.78201e-05
Gli2	1.21891	0.00209714	0.0097412
Dusp2	1.21392	1.64758e-06	1.98539e-05
Tnr	1.21073	7.64443e-05	0.00057562
Ssbp4	1.20383	6.95873e-22	1.99115e-19
Asah2	1.20314	0.00406956	0.0168831
Pmp22	1.19908	2.1874e-08	4.18907e-07
Furin	1.19173	9.00203e-10	2.34988e-08
Adamts5	1.18757	3.64755e-06	4.02638e-05
Gprc5b	1.18202	3.75056e-13	2.1719e-11
Perp	1.18141	0.000158508	0.00107687
Gm13305	1.17676	0.00247596	0.011169
Mmp23	1.17455	0.00142339	0.00706756
Sh3rf3	1.17445	1.63766e-06	1.97507e-05
Tyro3	1.17355	3.93683e-14	2.80244e-12
Erap1	1.16881	1.44546e-08	2.88163e-07
Ltbp3	1.16863	2.63433e-25	1.16493e-22
Ube2ql1	1.16689	5.06772e-08	8.8673e-07
Chsy3	1.16597	0.00161731	0.00788026
Ebf1	1.16585	0.000483802	0.00283198
Sardh	1.16555	0.00110958	0.00569745
Unc5a	1.16513	4.12297e-10	1.16828e-08
Sh3d21	1.16474	0.0012472	0.00629551
Rab15	1.15436	1.63612e-15	1.44703e-13
Atp2a1	1.15057	0.00642275	0.0247824
Ckmt1	1.14877	1.21091e-09	3.05723e-08
Efna3	1.14804	1.98946e-06	2.34699e-05
5330417C22Rik	1.14667	4.0414e-13	2.32189e-11
Lrrn2	1.14514	0.000120265	0.000848246
Rspo3	1.14418	0.00124463	0.00628733
Arhgap20	1.14293	1.774e-08	3.47957e-07
Fbxl7	1.13905	1.81966e-05	0.000165036
Pdgfrl	1.1339	2.52965e-05	0.000220653
Adra2a	1.13373	1.84226e-06	2.19642e-05
Raver2	1.13359	9.66409e-07	1.24804e-05
Gas7	1.12911	2.59179e-07	3.8671e-06
Mpp2	1.1273	1.22443e-15	1.13089e-13
Mmp17	1.12647	3.04821e-11	1.129e-09
Ptpn3	1.12367	4.02563e-06	4.39143e-05
Col6a6	1.12235	3.22466e-09	7.49323e-08
Arhgef17	1.11648	2.03337e-13	1.23637e-11
Rgma	1.11588	8.94645e-10	2.34074e-08
Scarf2	1.11368	1.83705e-10	5.7528e-09
Igsf11	1.10716	0.00122539	0.00621389
Pla2g15	1.10584	7.27062e-08	1.23516e-06
Eva1a	1.10046	0.00666698	0.0255425
Syp	1.09737	6.33608e-11	2.22801e-09
Spats2l	1.09699	5.62714e-06	5.81564e-05
Iffo2	1.09445	1.76684e-17	2.50325e-15
Tm4sf1	1.09194	4.48936e-08	8.00896e-07
Pkn3	1.08933	3.89284e-06	4.2713e-05
Notch2	1.08881	7.36088e-10	1.96735e-08
Itga8	1.0877	2.06949e-08	3.98945e-07
Als2cl	1.08498	0.000113332	0.000805968
Abhd3	1.07727	0.00472817	0.0191236
Otop3	1.07292	0.00561155	0.0221174
Tmem53	1.07253	0.00215161	0.00991738
Epb4.1l1	1.0711	4.58954e-26	2.30949e-23
Nptxr	1.0702	1.11747e-16	1.25441e-14
Cxx1c	1.0679	0.000333862	0.00206881
C1qtnf4	1.06734	6.38002e-08	1.09277e-06
Rpp25	1.0661	2.21497e-07	3.38816e-06
Ldlrad4	1.06549	1.60019e-07	2.53822e-06
0610040J01Rik	1.06532	3.73813e-05	0.000306464
Smo	1.06306	0.00102288	0.00532931
Nptx2	1.05992	8.95047e-09	1.90122e-07
Klhl36	1.05871	2.92213e-11	1.08506e-09
Vwc2	1.05815	0.00089819	0.00478718
Fam163a	1.05515	0.00767789	0.0286556
Sept9	1.05418	1.42958e-20	3.25967e-18
Il3ra	1.05032	0.000484831	0.00283686
Nedd9	1.05032	4.71115e-13	2.65443e-11
Slc6a17	1.05016	0.000362878	0.00222033
Aard	1.0492	2.2599e-10	6.95754e-09
Scara3	1.04863	7.45671e-09	1.60495e-07
Phf19	1.04758	2.5218e-14	1.84928e-12
Rprm	1.04723	4.8779e-09	1.09648e-07
Gpr150	1.04645	0.00113139	0.00578907
Ikzf1	1.04531	0.0037671	0.0159066
Fzd1	1.04511	0.00273589	0.0121647
Ly6h	1.04284	4.73848e-17	6.01292e-15
Ptgfrn	1.03526	2.16314e-11	8.17791e-10
Selenbp1	1.03471	1.26912e-06	1.58178e-05
Tmem132c	1.03309	0.000194018	0.00128754
Col11a2	1.03081	2.40564e-07	3.61539e-06
Gfra1	1.02929	0.000266304	0.00170145
Cebpd	1.02845	9.14623e-06	9.0244e-05
Gm20537	1.02762	0.00100385	0.00524311
Lamc1	1.0254	9.0432e-21	2.12851e-18
Hspb8	1.02537	5.46368e-11	1.93054e-09
Arxes1	1.02221	0.00129611	0.00651091
Rasl11b	1.0189	2.15037e-09	5.19543e-08
Crtap	1.01865	4.11294e-15	3.48954e-13
Synpr	1.01589	0.00243488	0.0110265
Glyctk	1.01371	0.00039891	0.00241147
Dclk1	1.01317	8.52456e-10	2.24142e-08
Aqp5	1.01168	0.000105506	0.000756582
Peli3	1.01041	0.000237604	0.00153831
Mgp	1.00967	0.0039812	0.0166136
Cntn1	1.00697	1.57233e-08	3.1133e-07
Cmtm8	1.00547	0.00128407	0.00645705
Il11ra2	1.00541	0.00219611	0.0100917
Hcn2	1.00445	7.95552e-11	2.70618e-09
Irf1	1.00428	3.2708e-06	3.64914e-05
Parp3	1.004	0.00655081	0.0252099
Sp9	1.00314	0.00615598	0.0239239
Tnfrsf19	1.001	1.43306e-06	1.7609e-05
Mn1	0.999493	0.0043733	0.0179168
Plekha7	0.997663	1.75505e-05	0.000160351
Rassf8	0.997267	1.13465e-09	2.87963e-08
Kctd21	0.996068	5.4317e-05	0.00042524
Esrrb	0.994297	0.00079053	0.00429654
Dcdc2a	0.990174	0.00194606	0.00916684
1110032F04Rik	0.990094	1.3053e-08	2.63826e-07
Loxl2	0.989759	0.00568118	0.0223284
Phlda1	0.989486	0.000412896	0.00247449
St14	0.988837	5.94034e-05	0.000459636
Fbn1	0.984373	6.08717e-05	0.000470249
Atp8a2	0.981238	0.000115168	0.000817435
Lpp	0.980336	5.18054e-06	5.45845e-05
AI464131	0.979358	4.84128e-07	6.70929e-06
Mia	0.977566	0.000915675	0.00486084
Ifngr2	0.976856	1.05048e-05	0.000101858
Ism1	0.976416	0.00357181	0.0152096
Impg2	0.97572	0.00585909	0.0229104
Irgm1	0.975377	0.000207217	0.00136397
Rab13	0.973731	3.87927e-06	4.26276e-05
Marveld1	0.973493	1.55861e-11	6.1639e-10
Rrad	0.972125	0.00718312	0.0271422
Rabl6	0.969681	5.50226e-12	2.4859e-10
Peg3	0.969445	1.88545e-07	2.9333e-06
Acsf2	0.966855	0.000131598	0.000916505
Mob3c	0.965479	0.000190851	0.00126941
Etv4	0.964084	0.000113633	0.000807718
Pde3a	0.964033	0.000472582	0.00277521
Flrt2	0.963926	0.000403732	0.00243558
St8sia1	0.963761	5.47703e-06	5.68466e-05
Rell2	0.963319	6.53451e-11	2.28616e-09
Htr6	0.962293	2.51626e-08	4.75645e-07
Agpat2	0.960969	0.00135046	0.00674214
Tram2	0.958503	2.32121e-05	0.000204303
Myrip	0.954434	1.97772e-12	9.71745e-11
Syt13	0.953761	3.5657e-05	0.000294145
Pfn4	0.947703	0.00012175	0.000857067
Adrbk2	0.946063	9.42037e-08	1.56573e-06
Igsf21	0.942673	1.42223e-06	1.74997e-05
Ager	0.941032	0.00028562	0.00180778
Ctdspl	0.940491	7.18517e-16	6.99021e-14
Gprin3	0.939701	6.36436e-09	1.38207e-07
Gmpr	0.938476	2.52995e-07	3.78662e-06
Cacng5	0.938219	7.39755e-10	1.97354e-08
Kif26a	0.938106	0.00405747	0.0168452
Chgb	0.935926	8.82358e-22	2.38449e-19
Cpt1a	0.935519	0.000444364	0.00263388
Cilp2	0.934772	0.000331369	0.00205598
Bcl6	0.934374	0.000286952	0.00181277
Slc12a4	0.932054	4.82868e-05	0.000383378
Wnt5a	0.931001	0.00563817	0.0221967
Abcc8	0.930526	5.21509e-05	0.000409822
Nell2	0.929178	2.76e-09	6.48577e-08
Stom	0.929092	2.23717e-05	0.000198101
Pdxk	0.927586	3.231e-10	9.42999e-09
Cacna1g	0.927152	0.00687185	0.0261693
Pcdh1	0.925604	1.29421e-09	3.24509e-08
Swap70	0.924945	1.82911e-07	2.85784e-06
Susd5	0.923684	1.08191e-07	1.77596e-06
Nptx1	0.9229	9.37154e-06	9.22177e-05
Lrp1	0.922706	9.07051e-06	8.96788e-05
Egfr	0.921878	0.00162074	0.00789171
Idua	0.921521	2.2625e-06	2.63081e-05
Shisa5	0.921506	0.000345715	0.002135
Utrn	0.921039	1.41279e-08	2.82036e-07
Kndc1	0.917826	0.000600502	0.00340845
Hpca	0.917705	0.00484938	0.0195112
Slc35c1	0.916441	9.79859e-16	9.22522e-14
Foxc1	0.916223	1.26087e-10	4.1071e-09
Larp6	0.915365	0.00859229	0.0314964
Tmem63a	0.914874	8.01983e-07	1.05817e-05
Mcc	0.914377	2.61249e-05	0.000227064
Card10	0.913631	9.31396e-07	1.21032e-05
Col9a2	0.913543	0.00086712	0.00464533
Ikzf2	0.912673	7.37368e-05	0.000557535
Fam214a	0.912456	1.29068e-05	0.000122067
Reep5	0.910807	5.76769e-10	1.5821e-08
Scpep1	0.910691	1.63543e-17	2.33979e-15
Blvrb	0.908772	6.38971e-05	0.00049128
Phlda3	0.908425	5.45523e-14	3.7551e-12
Camk2d	0.907958	1.36639e-15	1.24623e-13
Slc12a5	0.90747	0.00100098	0.00523371
Zbtb4	0.906683	3.05115e-05	0.000256778
Klhl3	0.906402	0.000329366	0.00204552
Icam5	0.906193	1.38082e-06	1.70476e-05
F3	0.906034	0.000126383	0.000885407
Timp2	0.905169	2.5103e-05	0.000219227
Ramp3	0.901644	4.84174e-06	5.14982e-05
Epb4.1l4b	0.898862	1.04797e-09	2.67828e-08
March3	0.898527	0.00320476	0.0139064
Plcb1	0.897007	5.19028e-05	0.000408091
Dnase1l1	0.896815	0.00621525	0.0241221
Hr	0.893508	2.44182e-12	1.17602e-10
Lmln	0.893487	1.17775e-06	1.48035e-05
Jag1	0.892667	5.01928e-10	1.39783e-08
Maml2	0.892641	0.000719722	0.00397837
Cntnap4	0.890883	5.2388e-06	5.50395e-05
Cd300a	0.883653	0.00478448	0.0192979
Psme2	0.883531	9.53833e-14	6.10495e-12
Tmem110	0.882132	8.68602e-15	6.96457e-13
Mmp14	0.88125	1.10344e-09	2.80533e-08
Sult4a1	0.88096	9.77225e-18	1.41195e-15
Bambi	0.880087	7.58408e-14	5.0669e-12
Arhgef4	0.879725	2.37135e-10	7.23876e-09
Ctsb	0.878666	1.56383e-14	1.2011e-12
Map3k8	0.878059	5.21958e-05	0.000409953
Eln	0.877798	1.42141e-27	8.05659e-25
Glt28d2	0.874309	0.00892869	0.0324767
Runx1	0.874039	0.000120165	0.000847955
Meis3	0.873364	2.69635e-08	5.05756e-07
Lrig1	0.873256	1.71317e-06	2.05257e-05
Gaa	0.870975	2.80177e-13	1.66204e-11
Klhdc1	0.870512	0.00502598	0.0201332
Fosl2	0.867286	1.96743e-06	2.32853e-05
Zfp839	0.866415	4.46518e-08	7.97557e-07
Anxa11	0.86576	5.36776e-11	1.90126e-09
Xylt1	0.862246	5.30204e-06	5.5504e-05
Lmo7	0.859927	6.50891e-06	6.64812e-05
Pcdh8	0.856769	9.57967e-07	1.24043e-05
St6galnac6	0.854813	5.44793e-09	1.2064e-07
Sec24d	0.854366	2.87115e-08	5.35104e-07
Nrtn	0.853071	8.59376e-06	8.54865e-05
Abhd14b	0.852291	4.6752e-05	0.000372612
C1ql1	0.851591	1.8437e-05	0.000166801
Slc1a2	0.851194	0.00731221	0.0275444
Msx1	0.850746	2.73631e-09	6.44363e-08
Mob3b	0.846785	0.00198944	0.009338
Ppic	0.845938	6.71185e-05	0.000513613
Triobp	0.845568	6.92686e-10	1.86501e-08
Pxdc1	0.845332	0.00947508	0.034166
Fam69a	0.844533	1.19461e-05	0.000113792
Fam210b	0.844293	2.59923e-12	1.24362e-10
Dclk3	0.842801	1.57537e-05	0.000145502
Ablim1	0.842291	0.000364145	0.00222621
Sytl4	0.84177	0.00232374	0.0105937
Scn2a1	0.838738	0.00880351	0.0320853
Lix1l	0.837958	1.84577e-08	3.59249e-07
St3gal2	0.837923	7.10772e-15	5.79458e-13
Tapbp	0.836566	1.01785e-05	9.90891e-05
Cx3cl1	0.836449	0.000689104	0.00384113
Sema4b	0.836325	2.24878e-06	2.62322e-05
Rgs2	0.836048	8.56772e-09	1.82679e-07
Map7	0.83588	1.07568e-08	2.2425e-07
Rasl10b	0.835504	8.59354e-12	3.69928e-10
Tmem130	0.832047	0.000322805	0.00201054
Spsb4	0.831856	9.04733e-09	1.91622e-07
8430419L09Rik	0.830122	1.01027e-07	1.66963e-06
Barx2	0.82834	0.00192161	0.00908684
Foxd2	0.827559	0.00275758	0.0122341
Arhgef19	0.827189	2.14213e-10	6.60891e-09
Aldh6a1	0.82562	2.8068e-06	3.19747e-05
Rnf213	0.824852	0.000129796	0.000904976
Tmem28	0.824008	9.48659e-11	3.17518e-09
Zfp458	0.822369	0.000350564	0.00215855
March1	0.82193	5.06918e-06	5.34885e-05
Slc6a2	0.820951	0.0093484	0.0337844
Cntnap1	0.819298	6.64574e-08	1.13694e-06
Sema3c	0.81828	3.964e-09	9.10972e-08
Wnt9a	0.817292	0.0029718	0.0130272
Pnp	0.817268	1.03685e-06	1.32378e-05
Fam222a	0.816897	9.41635e-14	6.05343e-12
Lpin3	0.816771	0.00863276	0.0316051
Leprel4	0.816544	1.07324e-12	5.59351e-11
Rgs7	0.81551	0.00102402	0.00533319
Med12l	0.81426	0.00139226	0.00692714
Ptp4a3	0.813955	0.0020049	0.00939905
Itfg3	0.813202	9.79474e-06	9.59937e-05
Fzd9	0.812375	0.00255717	0.0114998
Ccnd3	0.81219	4.05788e-10	1.15208e-08
Tmem183a	0.811283	7.86616e-11	2.68831e-09
Plvap	0.811049	2.40262e-15	2.06244e-13
Armcx2	0.809502	1.83172e-09	4.48495e-08
Cygb	0.808626	9.45235e-06	9.28728e-05
Klhl29	0.808524	2.27462e-07	3.46488e-06
Trim62	0.805442	1.60652e-09	3.97354e-08
Zfp703	0.804987	1.51093e-09	3.76264e-08
Sgms2	0.79828	0.00922106	0.0334069
Tmem150c	0.798208	0.00212818	0.00983738
Frmd6	0.798159	2.59432e-07	3.8671e-06
Cbr3	0.797641	0.00167944	0.00813569
Apln	0.797325	0.000119309	0.000843138
Cdc42bpg	0.796754	4.67791e-09	1.06001e-07
Tmco4	0.796289	1.59525e-06	1.93512e-05
Stard10	0.794024	1.62525e-06	1.96335e-05
Clmp	0.790812	1.27072e-07	2.05811e-06
Bcam	0.790488	2.58695e-06	2.97316e-05
Ssh3	0.788617	0.00137462	0.00685337
Zfp473	0.78828	0.000313406	0.00195785
Smarca2	0.787893	8.4689e-07	1.11139e-05
Slc22a23	0.787711	3.44077e-05	0.000285129
Pvr	0.787031	0.000632366	0.00357125
Ikbip	0.786302	0.000118866	0.000840817
Dock5	0.785746	0.000735326	0.00405387
Gm10638	0.783579	0.00393732	0.0164634
Pde7b	0.783189	0.00869913	0.0317922
Pcdh7	0.783051	0.000463659	0.00272937
Otx1	0.782787	6.70528e-10	1.80869e-08
Stbd1	0.782587	0.000271065	0.00172677
Gpr153	0.782366	0.00775084	0.0288836
Ak1	0.782254	0.00271961	0.0121183
Grik4	0.781769	6.67276e-06	6.79997e-05
Gng7	0.781456	0.000225941	0.0014726
Slco2a1	0.781044	0.0107496	0.0379461
Bdh1	0.777168	3.01243e-05	0.000254107
Kctd11	0.776762	0.00954792	0.0343862
Tspan12	0.776688	3.50362e-07	5.03728e-06
Cpne5	0.775516	0.00332332	0.0143356
A230050P20Rik	0.773576	1.14574e-06	1.44385e-05
Bcl2l11	0.772993	3.79768e-07	5.41206e-06
Fjx1	0.772497	2.19683e-08	4.20163e-07
Wnt5b	0.77186	6.41679e-07	8.63043e-06
Anpep	0.771309	9.65628e-05	0.000703515
Gls2	0.769999	3.03935e-09	7.11929e-08
Steap3	0.769473	0.00097616	0.00512524
Hadh	0.768345	4.67898e-08	8.27641e-07
Pxdn	0.768206	5.74676e-10	1.57933e-08
Rnd2	0.767395	4.96357e-06	5.25134e-05
Tfeb	0.767346	3.9837e-07	5.62226e-06
Col5a1	0.766591	0.00942148	0.0339969
Arhgap28	0.766466	2.02806e-17	2.81862e-15
Pfkm	0.7614	0.000203498	0.00134312
Galk1	0.761181	1.03923e-09	2.66998e-08
Prkcd	0.758992	7.95412e-09	1.70197e-07
Mxd4	0.758295	2.46011e-13	1.47133e-11
Astn2	0.757776	1.80721e-05	0.000164213
Smtnl2	0.757037	0.00884735	0.0322049
Acadl	0.754574	5.852e-05	0.00045473
Zmat1	0.753577	1.16198e-05	0.000111558
Galnt4	0.751441	8.41012e-05	0.000624575
Pkdcc	0.750077	3.66676e-05	0.000301459
Gjb3	0.749583	0.00632542	0.0244716
Pafah2	0.749483	7.22421e-05	0.000547652
Cpeb2	0.748443	4.88393e-09	1.09648e-07
Tmem51	0.747497	2.67623e-05	0.000230681
P2rx7	0.745947	0.000584181	0.00332746
Frrs1l	0.745746	0.000909252	0.00482866
Colec12	0.745651	0.00211978	0.00981407
Epha5	0.745578	7.13436e-22	2.00215e-19
Alms1-ps1	0.745236	0.00926001	0.0335064
Rom1	0.743633	4.78949e-05	0.000380681
Gm20458	0.743304	0.00315792	0.0137276
Pipox	0.743131	0.000107121	0.00076666
Sema5a	0.741481	0.000415924	0.00249059
Plcl1	0.741457	2.11716e-05	0.000188849
Dnm1	0.740932	3.54906e-05	0.000293104
Plxna4	0.740807	0.00346944	0.0148126
Blcap	0.740093	2.74098e-10	8.14645e-09
Pip4k2b	0.739947	5.44602e-14	3.7551e-12
Gm20604	0.73786	5.25207e-10	1.45158e-08
Plod1	0.736433	4.56406e-08	8.10259e-07
Tspan4	0.735032	8.68485e-06	8.62751e-05
Inf2	0.732615	0.000637438	0.00359295
BC067074	0.729862	0.00388565	0.0163081
B930041F14Rik	0.72959	5.47165e-07	7.50006e-06
Cpeb1	0.729475	0.000994461	0.00521083
Runx3	0.72749	1.2856e-08	2.60204e-07
Pmaip1	0.727221	7.42319e-07	9.86581e-06
Shisa2	0.727163	2.31515e-07	3.50466e-06
Slc16a3	0.726589	0.000226684	0.00147612
Cd200	0.726135	0.000438877	0.00260347
Ifi27	0.724814	1.17268e-09	2.96584e-08
Tmem176a	0.724119	6.47158e-05	0.000497052
Slitrk1	0.722598	0.00084059	0.00451481
Anxa7	0.722304	0.00169425	0.00819495
Ccdc136	0.722272	4.72161e-05	0.000375695
Chst7	0.722218	0.00659259	0.0253173
Fgfr3	0.721067	0.00663858	0.0254537
Anxa2	0.720895	0.00706215	0.0267822
Reck	0.720256	0.00079352	0.00430958
Zcchc3	0.718967	2.6733e-08	5.02078e-07
Mpped2	0.718459	2.39546e-05	0.000210457
Hs6st2	0.717754	2.76125e-05	0.000236975
Stap2	0.717307	0.002736	0.0121647
Slc22a15	0.714384	2.97107e-07	4.37506e-06
Bcl9	0.71369	4.42355e-08	7.91089e-07
Gabbr2	0.711279	3.53454e-07	5.07173e-06
Skida1	0.711194	2.24455e-08	4.28165e-07
Mylip	0.711066	0.00182053	0.00868769
Gata2	0.708848	9.98863e-06	9.74359e-05
Foxo1	0.70751	4.07925e-08	7.38567e-07
Lepre1	0.707072	3.71744e-12	1.72766e-10
Btg3	0.703988	0.000605987	0.00343424
Crebl2	0.703446	0.00145603	0.00719292
Ephx1	0.701081	0.0011165	0.00572323
Atxn7l1	0.700299	8.46167e-05	0.000627764
Kazald1	0.69928	0.000127718	0.000892191
Sh3kbp1	0.699177	1.10838e-06	1.40212e-05
Smap1	0.69804	3.93689e-10	1.12429e-08
Fbxw7	0.697872	8.95041e-10	2.34074e-08
Vwa1	0.697	0.00227084	0.0103882
Emilin1	0.696296	2.27204e-05	0.000200701
Dact1	0.696199	1.75175e-15	1.53074e-13
Cyp4v3	0.696133	0.00251252	0.0113234
Adam15	0.695937	2.90293e-13	1.71508e-11
Srxn1	0.694826	4.183e-05	0.000338186
Ankrd9	0.693411	1.62545e-05	0.000149843
Gm8086	0.69332	0.00109306	0.00563241
Hexb	0.692808	5.8439e-09	1.28628e-07
Abtb2	0.690827	1.63721e-07	2.5914e-06
Begain	0.690251	0.000255329	0.00163925
Rab33b	0.689978	6.85422e-06	6.96544e-05
Gnaz	0.688559	2.21975e-06	2.59349e-05
Rab3c	0.688373	2.2868e-05	0.000201761
Dcxr	0.688216	0.00453994	0.0184853
Speg	0.687078	2.30015e-17	3.06231e-15
Dap	0.685659	6.81428e-13	3.72437e-11
Gda	0.685599	0.00491381	0.0197432
Zfp949	0.683522	2.69984e-06	3.08611e-05
Arl2	0.683118	3.00381e-10	8.83761e-09
Col4a2	0.681529	7.19923e-08	1.22446e-06
Cachd1	0.68129	0.00653249	0.025146
Sirpa	0.678502	5.09862e-07	7.04585e-06
Mmd2	0.677706	0.0123733	0.042636
Amotl1	0.676677	1.02371e-06	1.31184e-05
Twist1	0.676604	5.64336e-05	0.000440393
Cbx6	0.676544	9.2939e-12	3.94261e-10
Cd248	0.67651	0.00184227	0.00876852
Zfp608	0.676114	6.35247e-11	2.22841e-09
Ets1	0.675349	1.51427e-11	6.0048e-10
Tmem151a	0.674811	0.0107455	0.0379407
Cntfr	0.674044	6.45515e-12	2.86322e-10
Nrip1	0.67397	1.74972e-11	6.79086e-10
S1pr2	0.672017	0.000747183	0.00410399
Dmd	0.671878	0.000438191	0.00260218
Pde4b	0.67139	0.000147327	0.00100984
Dram1	0.671223	0.0138249	0.0467655
Fam57a	0.671215	9.54025e-10	2.48165e-08
Prss12	0.670947	0.000172088	0.00115727
Tsc22d1	0.670756	2.11004e-12	1.03328e-10
Kitl	0.670301	6.82361e-09	1.47303e-07
Grid2	0.670276	2.63689e-05	0.000228504
Ppt2	0.669542	5.82987e-07	7.92136e-06
Pqlc2	0.669406	3.80096e-14	2.71899e-12
Gal3st3	0.668952	0.010665	0.0377204
Sema6b	0.668934	0.00265957	0.0119199
Rbms2	0.668526	1.18365e-05	0.000113118
Sgsh	0.667619	0.00866712	0.031707
Lzts3	0.667522	1.09608e-09	2.79145e-08
Hivep3	0.666636	0.000187184	0.00124786
Pitx2	0.664711	1.19048e-05	0.000113621
Ppp1r13b	0.661164	1.09835e-07	1.80092e-06
Ostm1	0.6603	2.31552e-08	4.40552e-07
Unc119	0.659679	3.12516e-07	4.55675e-06
Cenpw	0.659666	4.10988e-08	7.42443e-07
Galnt16	0.659025	1.35992e-10	4.38086e-09
Lrrc4	0.657033	0.000580278	0.00330781
Spata13	0.655546	0.00267371	0.0119649
Map4k2	0.655028	0.000308602	0.00193197
Plekho2	0.65458	4.45039e-05	0.000357231
Tulp3	0.654535	6.0437e-08	1.04004e-06
Hs1bp3	0.654142	4.27304e-08	7.66992e-07
Sfxn3	0.654114	1.1384e-07	1.85613e-06
Zbtb38	0.653226	0.000296163	0.00186289
Aldh5a1	0.65275	5.88596e-14	4.03258e-12
Trappc6a	0.651634	8.10791e-05	0.000605521
Dtnbp1	0.650938	6.55215e-07	8.78819e-06
Atxn7l3b	0.650347	1.94877e-11	7.46416e-10
Mzf1	0.64979	0.000172388	0.00115833
Rusc2	0.649649	0.000696951	0.00388191
Epha4	0.649032	0.000710606	0.00394142
Pgp	0.647707	2.36829e-08	4.50007e-07
Cdkn3	0.647501	3.58081e-06	3.97072e-05
Grn	0.646573	4.32157e-08	7.7475e-07
Kirrel	0.64615	3.23168e-05	0.000269793
Csrnp1	0.645776	0.0116641	0.0406433
Tapbpl	0.644864	3.70604e-05	0.000304004
Gpr179	0.6447	0.000659088	0.00370068
Lpcat2	0.644633	0.0128317	0.043987
Mbnl3	0.643695	0.000742604	0.00408474
Impa2	0.640963	7.88968e-11	2.69005e-09
Grb14	0.6405	9.97798e-07	1.28516e-05
Pou4f3	0.640356	0.000104529	0.000751797
Malt1	0.640024	1.10878e-06	1.40212e-05
Fam199x	0.639998	5.94234e-09	1.30401e-07
Il17rb	0.639886	0.014976	0.0498129
Sgsm2	0.639243	1.23168e-05	0.000116941
Erp29	0.638358	9.77841e-10	2.53457e-08
Decr1	0.637784	0.00141188	0.00701754
Palld	0.636566	0.00843423	0.0310261
Rassf3	0.634956	4.79419e-05	0.000380847
Asic1	0.63469	2.25726e-06	2.62774e-05
Ddah1	0.634488	2.26282e-07	3.4505e-06
Rftn1	0.634087	0.0144999	0.0485202
Slc35g2	0.633109	0.000407199	0.00245345
Iqgap3	0.63307	4.08514e-14	2.87992e-12
Pcsk1n	0.631454	1.8049e-08	3.52596e-07
Arxes2	0.630403	3.06001e-05	0.00025708
Chst1	0.630075	0.00166236	0.00806207
Jph1	0.629975	5.44249e-07	7.47152e-06
Rnf169	0.629761	6.78872e-11	2.35315e-09
Ccm2	0.629741	3.1723e-06	3.55283e-05
Arl4a	0.629727	0.000523317	0.00302207
Arhgap24	0.629306	4.4271e-09	1.01103e-07
Mocs3	0.628827	3.11228e-05	0.000260571
Hey1	0.628338	3.07249e-05	0.000257831
Adamts17	0.628293	0.0101163	0.0361037
Cntnap2	0.627623	0.00321197	0.0139294
Rilpl1	0.62762	5.69161e-07	7.76967e-06
Celsr1	0.627505	0.000108872	0.000777831
Echdc1	0.627209	0.00021347	0.00140386
Ly6e	0.627164	4.11083e-08	7.42443e-07
Anxa5	0.627098	1.69983e-05	0.000155536
Cacng8	0.626256	0.0126435	0.0434543
Arpc1b	0.626246	1.56312e-05	0.000144554
Qpct	0.626231	0.00745639	0.0279864
Egln3	0.625598	0.000238002	0.00154021
Chpf	0.625327	4.01049e-10	1.14084e-08
Fstl1	0.625015	3.07088e-06	3.44718e-05
Mllt4	0.623913	3.46403e-06	3.84707e-05
Lrig3	0.623896	1.68223e-05	0.000154201
Dusp26	0.622134	6.76891e-05	0.000517218
Lcmt2	0.621357	8.76989e-07	1.14369e-05
Scn5a	0.619481	0.00676869	0.0258304
Sema3f	0.619205	6.78487e-06	6.89977e-05
Proser2	0.618847	0.000682367	0.00381232
Slc6a1	0.618715	6.35672e-05	0.00048926
Fam189a2	0.618526	6.62486e-07	8.87756e-06
Gabre	0.617917	0.00364452	0.0154831
Arhgef7	0.617302	9.17929e-07	1.19388e-05
Entpd6	0.616851	2.40557e-05	0.000211092
Pvrl2	0.616426	2.07875e-09	5.04747e-08
Hic1	0.616394	0.0153149	0.0507241
Dtwd2	0.615281	0.000357192	0.00219013
Iqsec2	0.613069	2.79989e-06	3.1921e-05
Aff3	0.61261	3.12156e-09	7.30014e-08
Prx	0.611486	0.00154863	0.00759637
Rgs9bp	0.610711	0.0113471	0.0397096
Irx3	0.610539	0.000188471	0.00125529
Htr5b	0.610322	0.0160519	0.0526158
Itm2c	0.610307	7.44959e-08	1.26262e-06
Kif13a	0.610202	6.11846e-09	1.33663e-07
Efnb2	0.609891	6.47714e-05	0.000497217
Baalc	0.609413	0.00354224	0.0150925
Rap2b	0.609273	6.23968e-06	6.39885e-05
Rrbp1	0.609247	1.96913e-07	3.04725e-06
Ltbp4	0.608968	3.3775e-05	0.000280204
Tmem50b	0.608137	2.62779e-06	3.0171e-05
Azin2	0.606818	0.00432326	0.0177516
H6pd	0.606021	0.00242369	0.0109807
Pla2g12a	0.605728	2.33364e-07	3.529e-06
Icosl	0.605346	3.05558e-05	0.000256855
Ccnf	0.604041	1.19175e-08	2.44946e-07
Maged2	0.602863	7.61711e-08	1.28952e-06
N4bp1	0.602362	8.60814e-14	5.63312e-12
Dusp10	0.602216	0.00203793	0.00951057
Rnf217	0.602166	2.68462e-05	0.000231131
Cacnb1	0.601742	2.80883e-07	4.16981e-06
Frs3	0.601107	0.000955913	0.00504143
Emp2	0.600856	0.00296203	0.0129921
Gxylt1	0.600809	3.0858e-07	4.51666e-06
Ar	0.599971	0.00822046	0.0303315
Fam129b	0.59965	6.27988e-06	6.43556e-05
Nagk	0.598218	0.000241457	0.00155498
Iqgap1	0.596316	1.23022e-06	1.54099e-05
Pdzd8	0.596288	1.02465e-06	1.31184e-05
Vangl1	0.59584	0.00346561	0.0148006
Jdp2	0.59581	0.000982378	0.00515307
Fbxo17	0.595679	0.00971029	0.0348934
Ripk1	0.595379	2.11988e-11	8.03516e-10
Prrt3	0.59533	0.000558005	0.00319457
Ism2	0.594572	0.00900558	0.0327156
Sez6	0.594218	1.38534e-08	2.78461e-07
Aldh7a1	0.594195	5.30636e-15	4.39976e-13
Sobp	0.594044	1.01763e-09	2.62372e-08
Zfp423	0.594042	0.00489337	0.0196719
Rab34	0.593834	3.14001e-09	7.33156e-08
Smtn	0.593291	6.95998e-06	7.05413e-05
Pdzd7	0.593056	0.0170256	0.0552228
Fah	0.592962	0.0139316	0.0470502
Vamp3	0.592693	8.22376e-06	8.20857e-05
Cend1	0.59267	2.55007e-10	7.72058e-09
Ankrd13c	0.592517	5.60439e-08	9.71317e-07
RP23-47K10.3	0.591863	0.01682	0.0546546
Zfp651	0.590831	0.000190591	0.00126826
Wdsub1	0.590613	0.000510877	0.00296903
Nova2	0.590374	4.09812e-06	4.453e-05
Mfap3l	0.590344	0.00342873	0.0146775
Mical3	0.589745	0.000410641	0.00246689
Myd88	0.589176	0.00246147	0.0111174
Magi2	0.589111	0.00029119	0.0018359
Cmtm7	0.587838	0.00275819	0.0122341
Fam43b	0.587393	0.00626158	0.0242696
Fam19a5	0.586451	8.67821e-07	1.13478e-05
Il17ra	0.586306	0.000716478	0.00396791
Tpp1	0.586175	7.17424e-05	0.000544712
Fam43a	0.585878	0.00102926	0.0053509
Dpy19l3	0.585639	0.00774594	0.0288727
Neo1	0.584738	3.72969e-08	6.81194e-07
Zfp251	0.584586	4.61237e-06	4.93463e-05
Trank1	0.583683	7.72608e-06	7.75957e-05
Fkbp9	0.583402	6.10676e-05	0.000471263
Tshz2	0.583358	1.17404e-05	0.000112346
Crtc3	0.583247	2.28478e-07	3.47672e-06
Mdfi	0.582881	0.00132966	0.00665412
Myl4	0.582739	0.00837036	0.0308301
Pex11a	0.582715	5.05413e-05	0.000398676
Foxj2	0.582007	7.96422e-10	2.11312e-08
Angptl2	0.581741	4.5735e-05	0.000365705
Ikzf4	0.581653	1.93741e-05	0.000174065
Nat8l	0.581604	0.000173479	0.00116501
Gm12751	0.581093	0.0167865	0.0545673
Pla2g6	0.580937	1.45771e-05	0.000136274
Phf21a	0.580204	1.60917e-06	1.95038e-05
Kremen1	0.579976	2.00568e-05	0.000179564
Kcnk3	0.577484	1.45818e-06	1.78368e-05
Serpinb6a	0.576008	1.91482e-06	2.27549e-05
Ush1g	0.575414	0.00159573	0.00778811
Elk3	0.575005	0.000328229	0.00204171
Leprel2	0.574709	0.000159937	0.00108607
Zfp592	0.574311	5.54864e-09	1.22498e-07
Cmtm6	0.574164	7.60058e-07	1.00832e-05
Ppm1h	0.57404	4.45198e-06	4.79113e-05
Edem1	0.574009	1.05591e-06	1.3434e-05
Adap1	0.573703	1.34645e-05	0.00012693
Klhdc8a	0.573103	0.00343924	0.0147181
Dusp22	0.573024	1.49615e-06	1.82706e-05
Plek2	0.572765	0.000760216	0.00416279
Fam69b	0.571559	0.000101192	0.000731398
Tmx4	0.571534	6.2086e-10	1.68093e-08
Lingo3	0.571402	0.00746335	0.0280053
Scg2	0.569765	9.77174e-05	0.000710508
Mdga2	0.568984	4.0357e-05	0.000327912
Cyb5r4	0.568713	8.47305e-10	2.2319e-08
Cplx1	0.568632	2.66165e-10	7.97565e-09
Jag2	0.568355	1.68488e-10	5.31046e-09
Lpl	0.568338	4.00656e-05	0.000326089
Tmem184c	0.568314	3.93663e-05	0.000320962
Plxnd1	0.567934	0.00031301	0.00195621
Nucb1	0.566811	2.08919e-05	0.000186582
Arid3a	0.566644	0.00569063	0.0223595
Ppapdc1a	0.56523	0.019608	0.0618146
Atrnl1	0.564989	1.24505e-08	2.53758e-07
Tspan7	0.56458	1.07665e-16	1.21795e-14
Mgat3	0.564476	4.12676e-07	5.79613e-06
Slc35a5	0.563555	0.00112865	0.00577907
S100pbp	0.56333	7.01383e-07	9.36439e-06
Dnajc30	0.562943	3.13676e-08	5.77965e-07
Tmem74b	0.562292	0.00548416	0.0216997
Ephb1	0.562014	4.81753e-08	8.48037e-07
Ctso	0.561832	0.00269065	0.0120296
Pgam1	0.561783	5.3274e-06	5.56757e-05
Sdc1	0.561631	2.19697e-09	5.29048e-08
Zfpm1	0.561566	0.0135218	0.0460071
Ssh2	0.561556	2.578e-05	0.000224403
Fam20a	0.561347	0.00624804	0.02423
Sez6l2	0.560885	3.55512e-09	8.23491e-08
Cpm	0.560015	0.00579438	0.0227061
Setbp1	0.55957	8.2131e-05	0.000612123
Fam160a1	0.559432	0.0166128	0.0541139
Chst5	0.559263	0.0012461	0.00629214
Large	0.558894	0.000181983	0.00121485
Ddc	0.558292	8.72538e-05	0.000645033
Klhl40	0.557356	0.017515	0.0563981
Cntnap5a	0.557354	0.00300891	0.0131622
Pspc1	0.556201	1.53571e-05	0.000142652
Dlg5	0.556014	4.9175e-09	1.10232e-07
Rin2	0.555856	0.0038471	0.0161789
Glmp	0.555317	8.37044e-06	8.33788e-05
Fbxo6	0.555089	0.0112449	0.0394181
Hpse	0.554409	0.0198999	0.0625725
Gpld1	0.554261	0.000767725	0.00418506
Zcrb1	0.553845	4.95397e-06	5.25006e-05
Tmtc1	0.553096	0.00682706	0.0260259
Paqr7	0.551695	0.00458325	0.018646
Adcy2	0.551557	0.00020028	0.00132488
Ppap2a	0.551023	0.000126839	0.000887329
Oxct1	0.549924	9.1073e-09	1.92056e-07
Thrsp	0.549772	2.83936e-05	0.000241743
Nrxn2	0.549725	4.06542e-11	1.48317e-09
5730559C18Rik	0.549573	0.000194645	0.00129111
Zfp746	0.548175	0.000276186	0.00175463
Mta3	0.547678	2.09831e-06	2.45949e-05
Akap17b	0.54619	3.60326e-05	0.000296908
Bri3bp	0.545904	1.70332e-08	3.36355e-07
Clstn1	0.54587	1.90672e-10	5.95819e-09
THAP6	0.545058	0.0026752	0.0119679
Mrc2	0.544694	0.00476251	0.0192366
Traf5	0.544658	0.0161673	0.052899
Prkd1	0.544133	0.00335234	0.0144394
Rpp25l	0.543508	1.20762e-08	2.47161e-07
Pld3	0.543451	1.4384e-06	1.76391e-05
C330021F23Rik	0.542996	0.0179217	0.0574796
Irs2	0.542516	2.7194e-09	6.42971e-08
Vegfc	0.542396	0.00675459	0.0257968
Plekhj1	0.542169	0.0016873	0.00816677
Dhrs7	0.541474	0.00797995	0.0296239
AA414768	0.54143	0.00338716	0.0145593
Mipep	0.541354	1.65464e-06	1.99226e-05
Abhd4	0.54123	1.89389e-05	0.000170496
Dcaf12l1	0.541227	1.64928e-07	2.60647e-06
Fech	0.541098	1.11905e-05	0.000107862
Vim	0.540008	0.015902	0.0522301
Dlk2	0.53995	8.66281e-07	1.13478e-05
B4galt1	0.539439	1.18264e-07	1.92185e-06
Als2	0.539412	4.37694e-07	6.11808e-06
Ppp1r26	0.538759	7.54219e-06	7.59056e-05
Cst3	0.538453	5.07039e-09	1.13311e-07
Uqcc2	0.537726	1.04553e-06	1.33137e-05
Ccdc28a	0.536781	0.00015583	0.00106016
Hectd2	0.5367	3.32918e-05	0.000276667
Calb1	0.536104	0.020039	0.0629558
Fras1	0.535774	0.000150206	0.00102764
Ccdc85a	0.534174	0.00469852	0.0190566
Taf9b	0.53344	0.000397629	0.00240473
Plekho1	0.533132	2.0239e-07	3.12537e-06
Stac3	0.532997	0.0146683	0.0489857
Plagl1	0.532171	0.0185362	0.0590995
Btd	0.531523	0.000108995	0.000778161
Snapc1	0.530773	6.00788e-06	6.18723e-05
Nrep	0.530667	4.62451e-08	8.19993e-07
Cdc34	0.530251	0.00109832	0.00565355
Samd12	0.530132	0.000261883	0.0016769
Naaa	0.529747	0.00401593	0.0167155
Scn1a	0.529728	0.0173854	0.0560673
Etfb	0.529157	9.32835e-08	1.55398e-06
Chga	0.528935	2.03605e-08	3.93537e-07
Nmi	0.528411	0.00814673	0.0301051
1700025G04Rik	0.526632	1.69999e-05	0.000155536
Galnt1	0.526624	3.05133e-07	4.47069e-06
Dlgap3	0.526598	7.148e-14	4.8292e-12
Bbx	0.526395	5.26323e-06	5.5177e-05
Greb1l	0.525908	0.00801198	0.029705
Scn3b	0.524266	0.0007946	0.00431384
Wdr81	0.524161	1.59378e-06	1.93495e-05
Gareml	0.523771	0.017293	0.0558805
Sncb	0.523395	4.88989e-07	6.77023e-06
Nfic	0.522982	2.16729e-09	5.22765e-08
Gm996	0.522239	0.0117178	0.0408013
Gm7120	0.521263	0.000399623	0.00241478
Pde8a	0.520085	0.00134674	0.00672588
Necab2	0.519671	2.47729e-07	3.71543e-06
Stat5a	0.519515	0.0193235	0.0610894
Map7d2	0.518728	4.15821e-06	4.51305e-05
Maged1	0.518512	5.59318e-13	3.10347e-11
Mkrn3	0.517903	0.010193	0.0363328
Cisd1	0.51778	1.1851e-06	1.48831e-05
B3galt5	0.517599	0.00415071	0.0171639
B4galt6	0.51753	2.05323e-10	6.34806e-09
Srgap3	0.517265	0.007414	0.0278631
Nr5a2	0.517099	0.017316	0.0559425
Jazf1	0.516865	2.47284e-05	0.000216344
Fhl2	0.516692	0.0011123	0.00570937
Tspyl5	0.516474	1.43504e-05	0.000134413
Pigs	0.516094	8.66035e-09	1.84228e-07
Nr1d1	0.515176	0.00243531	0.0110265
Zfand2a	0.514774	1.52636e-07	2.42903e-06
Tnik	0.514322	0.000286833	0.00181277
Rps6ka1	0.514269	7.39321e-08	1.25453e-06
Fnbp1	0.513701	2.899e-06	3.28967e-05
Ssx2ip	0.513663	4.86963e-06	5.17571e-05
Kif1c	0.513317	5.02031e-08	8.79488e-07
Slc25a23	0.513222	2.87304e-10	8.46995e-09
Osbpl3	0.513202	0.00712649	0.0269841
Cd276	0.513054	2.76445e-05	0.000237024
Vipr1	0.513025	0.00411323	0.0170379
Gm21685	0.512836	9.08457e-09	1.92056e-07
Nrxn1	0.510689	0.000351663	0.00216441
Calr3	0.510606	0.0197533	0.0621651
Tnfrsf25	0.510553	0.0210072	0.0653615
Sumo3	0.510479	5.07695e-05	0.000400042
Nfatc3	0.510424	3.90067e-10	1.11613e-08
Syap1	0.510207	6.97913e-07	9.32659e-06
Lhfpl2	0.510026	0.00125064	0.00631072
Nim1k	0.509398	0.000833516	0.00449003
F11r	0.508569	0.000569475	0.00325258
Tbc1d8b	0.507941	4.98113e-06	5.25974e-05
Mocs1	0.507818	0.00528693	0.0210167
Zfp809	0.507447	0.00936512	0.0338263
Fchsd1	0.507095	0.00070812	0.00392912
Gm19426	0.507013	0.0153267	0.0507401
Foxj1	0.506785	0.00228163	0.010431
9430020K01Rik	0.506525	4.97332e-05	0.000393151
Adck5	0.505667	8.32623e-05	0.00061929
Tmem14a	0.505392	0.0181143	0.0580333
Piezo1	0.504758	5.25201e-06	5.51385e-05
Disp1	0.504092	0.00144311	0.00713876
Zscan12	0.50374	0.00045302	0.00267757
Mgat4b	0.502558	6.51429e-06	6.64812e-05
Nbl1	0.501788	1.07799e-06	1.36819e-05
AA986860	0.501597	0.0105959	0.0375397
Nupr1l	0.501591	0.0235174	0.0716322
Syt2	0.499134	5.93125e-06	6.11694e-05
Atn1	0.498525	1.78028e-08	3.4872e-07
Cacna1e	0.498165	0.0128981	0.0441837
Bpifc	0.498096	0.0166754	0.0542573
Ankrd50	0.498077	2.03702e-09	4.95436e-08
Dexi	0.497669	0.000155253	0.0010577
Dcp2	0.497177	0.000389315	0.00235737
Ugp2	0.497167	7.07595e-10	1.89815e-08
Mlf1	0.497068	2.4107e-05	0.000211415
Mtus1	0.495523	0.000192687	0.00127929
Arg2	0.495506	0.0132599	0.0452742
Ptpru	0.494985	3.32854e-06	3.71073e-05
Fam222b	0.494669	1.78651e-06	2.13168e-05
Fgfbp3	0.49411	0.000311511	0.00194768
Ext2	0.493721	3.92108e-11	1.43409e-09
Adssl1	0.493392	0.0253338	0.0759754
Stk26	0.492461	0.00122549	0.00621389
Dbt	0.491932	2.62772e-08	4.94791e-07
Tmbim6	0.49173	3.00811e-07	4.424e-06
Napepld	0.491652	4.20882e-07	5.90571e-06
Tmem2	0.491429	3.89686e-06	4.2725e-05
Homez	0.490703	0.00662609	0.0254259
Hunk	0.490531	2.9134e-06	3.30088e-05
Alx4	0.49006	0.0221181	0.0681381
Gnptab	0.489622	1.20489e-08	2.47161e-07
6330419J24Rik	0.488545	0.00147668	0.00728261
Slc35b3	0.4884	0.0157071	0.0517295
Zfp367	0.488169	1.67343e-06	2.00991e-05
Gbx2	0.488039	3.34619e-05	0.000277923
Hspa13	0.487995	1.36891e-09	3.4265e-08
Rassf10	0.487814	0.00392145	0.0164111
Grik3	0.487428	0.000749166	0.00410845
Tmem254c	0.48693	0.00795327	0.0295323
Tmem117	0.485441	0.0122595	0.0423239
Gas2l1	0.485209	1.76954e-05	0.000161292
2210013O21Rik	0.485152	9.33855e-06	9.20172e-05
Efnb1	0.481821	4.24136e-05	0.000342714
Nmnat1	0.481363	0.00832551	0.0306881
Gng10	0.480376	5.94825e-10	1.62552e-08
Zfp595	0.480047	0.0269111	0.0798048
Tpgs2	0.479712	1.40894e-07	2.26688e-06
Rab3b	0.479394	0.00028598	0.00180819
Ndfip2	0.479011	3.2655e-07	4.73222e-06
Eef1a2	0.478673	0.00164983	0.00801466
Grin2d	0.477822	0.0136233	0.0463092
Avpi1	0.477772	0.00549747	0.0217411
Llgl2	0.477737	0.00119073	0.00605245
Plce1	0.47769	0.000124287	0.000871982
Fuk	0.477546	0.000437716	0.00260187
Lace1	0.477329	0.00100728	0.00525722
Pgam1-ps2	0.477274	0.000588856	0.00335147
Mlycd	0.476749	6.51464e-06	6.64812e-05
Iqsec3	0.476557	0.012202	0.0422152
Apip	0.476359	6.70222e-06	6.82523e-05
Nkain3	0.476186	0.0269384	0.0798377
Tceal1	0.476094	0.00443613	0.0181487
Ube3c	0.475693	3.63923e-06	4.02132e-05
Errfi1	0.47567	0.00405108	0.016833
Zic1	0.47547	0.00153296	0.00752456
Snap47	0.475017	3.17696e-06	3.55532e-05
Dock6	0.474774	0.0220468	0.06799
A830039N20Rik	0.474178	0.00559113	0.0220577
Pik3r1	0.473724	6.57293e-05	0.000504305
Stk39	0.473588	8.87324e-05	0.000653976
6430548M08Rik	0.47356	0.0021464	0.00989962
Kcnb2	0.473341	0.00482334	0.0194224
Fgf12	0.473159	0.0275462	0.0812576
Ppargc1a	0.473086	0.0251865	0.0756736
Igsf10	0.473004	0.0216794	0.0670981
AI606181	0.472728	0.000590488	0.00335814
Ncor2	0.472325	6.17222e-05	0.00047556
Lpcat3	0.471797	4.69182e-06	4.99957e-05
Prr18	0.471007	0.0094399	0.0340476
Sfxn5	0.470857	0.0134004	0.0456472
Chrdl1	0.470745	0.00202651	0.00946333
Tnfsf13	0.470598	0.0219271	0.0677068
1700017B05Rik	0.470528	0.000108541	0.000776058
Slc5a3	0.47043	0.000730592	0.00403083
Rbm15	0.46992	0.00133055	0.00665412
Chadl	0.469707	0.0143599	0.0481512
Slc16a10	0.4697	0.0022332	0.0102417
Spry2	0.469477	0.00406078	0.0168541
Gm11733	0.469159	0.0242674	0.0735175
Car15	0.468455	0.0255653	0.0764967
Cep170b	0.46842	3.94153e-06	4.31498e-05
Amigo2	0.467995	0.00467712	0.0189803
Mybl1	0.467606	3.8798e-05	0.00031701
Pros1	0.467508	0.0101528	0.0362162
Lpcat4	0.46728	0.000625522	0.00353808
Eml1	0.467106	1.1713e-05	0.000112157
Fam174b	0.466992	1.74436e-07	2.73749e-06
Fam101b	0.466471	0.00016895	0.00114166
Dcaf12l2	0.46637	0.00676195	0.0258114
Tmem184b	0.466332	0.000240247	0.00155197
Slc24a3	0.465061	0.0198997	0.0625725
Xylt2	0.464521	1.34491e-05	0.000126866
Flna	0.464435	4.81536e-08	8.48037e-07
Nacad	0.464342	0.00200502	0.00939905
Pvrl3	0.464299	0.000112342	0.000800104
Pank1	0.463465	1.99711e-05	0.000179016
Ptgds	0.463411	0.00387985	0.0162884
Ap2a1	0.462821	4.6593e-09	1.05754e-07
Ifnar2	0.462153	0.000225322	0.00146922
Dyrk2	0.462125	4.66884e-08	8.2685e-07
Lsamp	0.462029	0.00110704	0.00568838
Lats1	0.461771	2.96128e-08	5.49796e-07
Fam81a	0.461398	0.0237465	0.0721942
Apoe	0.461025	0.000400625	0.00241884
Abhd5	0.460896	0.000173668	0.00116575
Wbp2	0.460873	5.94875e-06	6.13065e-05
Arsa	0.460862	0.00413815	0.0171222
Atg9a	0.460739	2.4579e-09	5.86082e-08
Rnf112	0.460501	0.0160488	0.0526158
Hmgn3	0.460265	5.47273e-08	9.49627e-07
Abcb9	0.460181	0.00816263	0.030141
Lhfpl5	0.459493	0.0174646	0.0562979
Gm5617	0.459482	0.0023381	0.0106558
Loh12cr1	0.458764	2.20078e-08	4.20366e-07
Jun	0.45874	0.00325328	0.0140808
Ncan	0.458546	1.37724e-06	1.70178e-05
Zfp36l2	0.458134	9.44146e-06	9.28432e-05
Slc4a2	0.45796	4.87727e-05	0.000386739
Wrnip1	0.457558	3.51961e-07	5.05528e-06
Rhog	0.457199	0.000528118	0.00304738
Pkd2	0.456603	3.31212e-05	0.000275745
Adra2c	0.456526	0.0270732	0.0800891
Aga	0.456517	0.0169887	0.0551293
Bmp2	0.456363	0.0125921	0.0432876
Actr6	0.455692	0.000101279	0.000731667
Tbl1xr1	0.455302	6.08449e-06	6.2617e-05
Fzd8	0.454904	0.000503393	0.00293076
N4bp3	0.454406	2.62503e-05	0.000227612
Asb18	0.454137	0.030604	0.0882965
Rhbdf2	0.453121	0.00866254	0.0316982
Rhbdf1	0.453036	0.0161558	0.0528901
Ankrd42	0.452908	0.0138856	0.0469056
1110004F10Rik	0.452782	1.00764e-06	1.2944e-05
Nanos1	0.452743	6.15504e-05	0.000474488
Hps3	0.452562	7.99675e-05	0.000598137
Erich1	0.452041	0.000126666	0.000886968
Zdhhc18	0.45192	0.00125424	0.0063223
Cyp2u1	0.451916	0.0172273	0.0557175
Anxa4	0.451098	0.00196614	0.00924649
Prr14l	0.450125	0.000944734	0.00498788
Gstp2	0.44977	0.00878815	0.0320374
Edem2	0.449441	0.000102853	0.000741934
Fkbp1b	0.449285	0.00206095	0.00959754
Ptdss2	0.448954	3.19705e-06	3.57506e-05
Dchs2	0.448939	0.0176879	0.0568544
Bmp6	0.448866	0.0270257	0.0800133
Mfn2	0.448164	0.000176421	0.00118206
Smpd1	0.447951	1.96457e-05	0.000176207
En1	0.447833	0.0132533	0.0452622
Ap3d1	0.447504	5.72833e-11	2.01917e-09
Aatk	0.447442	7.51374e-05	0.000567536
Ldoc1l	0.447067	0.000122174	0.000859224
Fkrp	0.446891	1.34076e-05	0.000126721
Tmem104	0.446856	0.0302178	0.0873785
Bmyc	0.446807	9.95954e-07	1.28392e-05
Dcbld1	0.446111	0.00375315	0.0158661
Tbc1d2	0.446073	0.0182489	0.0584006
Eci2	0.445858	5.89095e-06	6.07967e-05
Celf6	0.445784	0.00030795	0.00193037
Pcdh17	0.445694	0.000236165	0.00153101
Ube2o	0.445341	1.97057e-06	2.33036e-05
Tusc1	0.445089	0.00646154	0.0249088
C2cd4a	0.445082	0.0280858	0.082549
Mmd	0.444902	4.90672e-10	1.3691e-08
Anp32b	0.444872	1.66202e-06	1.99785e-05
Adcy3	0.444465	0.000412144	0.00247202
Ctsd	0.443709	3.45082e-05	0.000285637
Lrfn1	0.443604	0.00018435	0.00123009
Tenm4	0.443604	0.00128985	0.00648169
Cd99l2	0.44343	1.46008e-06	1.78451e-05
Slc35f1	0.443133	1.52428e-05	0.000141771
Pip5k1a	0.443102	4.03666e-06	4.39604e-05
Arhgap31	0.443013	0.00793824	0.029484
Amy1	0.442965	0.0252093	0.0756884
Qsox1	0.442947	0.000453011	0.00267757
Dhrs11	0.44292	0.00433196	0.0177774
Cdc37l1	0.442805	2.80156e-05	0.000238943
Tshz3	0.442445	6.48171e-06	6.63307e-05
Xxylt1	0.442217	1.55498e-05	0.000144126
B4galnt3	0.441898	0.0305131	0.0881039
Arhgef40	0.441674	0.0233458	0.0712283
Cyb5a	0.441672	0.00042591	0.00254101
Slitrk5	0.441431	2.31364e-05	0.000203759
Lipa	0.441035	0.0315215	0.0904965
Map1lc3a	0.440541	2.78387e-06	3.17631e-05
Isg20	0.440283	0.0314795	0.0904113
Chd3	0.440174	3.01124e-13	1.7719e-11
Ndufa3	0.440173	5.27782e-05	0.000414082
Mtap	0.440126	1.65307e-07	2.60791e-06
Ube3b	0.439962	2.86363e-05	0.000243384
9130019O22Rik	0.439651	0.00213765	0.00986864
Garnl3	0.438199	0.00249364	0.0112453
Med25	0.438055	7.96081e-05	0.000596
Tmtc2	0.437935	0.00338616	0.0145593
Ift27	0.437822	0.000290385	0.00183287
Tarsl2	0.437621	0.00195526	0.00919829
Arsb	0.437407	0.00291651	0.0128195
Cmtm3	0.436851	0.000236277	0.00153101
Ctsf	0.436777	7.50504e-07	9.96552e-06
Rab21	0.436738	1.0031e-06	1.28972e-05
Mypop	0.436126	0.000775246	0.00422133
Sipa1	0.435999	0.009874	0.0354114
Spry1	0.435772	0.00234468	0.0106758
Pnma2	0.435766	0.00323627	0.0140222
Pdcd7	0.435512	2.34657e-05	0.000206411
Gxylt2	0.435139	0.031144	0.0896066
Ece1	0.435107	7.30364e-06	7.36573e-05
Mapkapk5	0.435051	2.15495e-07	3.30908e-06
Nid1	0.434995	0.0329292	0.0937155
Ormdl3	0.434406	2.24304e-05	0.0001985
1110034G24Rik	0.434311	0.0129027	0.0441889
Chst10	0.433156	2.41333e-05	0.000211518
Itga3	0.432666	5.25866e-06	5.51686e-05
Zfp568	0.432648	1.91662e-06	2.27578e-05
Usp35	0.432417	0.00084848	0.00455216
Pdia5	0.432334	0.00132389	0.00662765
N4bp2l1	0.432309	0.016637	0.0541714
BC029722	0.431804	0.00062656	0.00354258
Hoxd4	0.43131	0.00201241	0.00941692
Sema5b	0.431162	0.0196359	0.0618758
Rap1a	0.430541	1.24093e-05	0.000117743
Gstz1	0.43032	0.000907545	0.00482725
1500011B03Rik	0.430125	0.00204605	0.00954237
Syk	0.430077	0.0246794	0.0744719
Fam53c	0.429959	1.59918e-09	3.9621e-08
Actn2	0.429546	0.0108398	0.0381987
Ankrd13d	0.429452	0.00525088	0.0209018
Ptprf	0.429012	0.000206657	0.0013609
Fzd5	0.428921	0.0272102	0.0804453
Lifr	0.428588	0.0206961	0.0646168
Adck3	0.428464	0.018775	0.0597567
Abcd2	0.428077	0.0342259	0.0965325
Aggf1	0.428065	2.53147e-08	4.77902e-07
Stard9	0.427879	0.00400085	0.0166717
Pwwp2b	0.427596	0.00753899	0.028236
Sh3yl1	0.427403	0.023505	0.0716092
Slc45a4	0.427218	0.00210181	0.00975564
Plcg1	0.427189	0.000642072	0.00361487
Pcdhb6	0.427141	0.00283908	0.0125244
4930402H24Rik	0.427111	0.000263206	0.00168316
Fat1	0.42701	0.00149776	0.00737658
Syt9	0.426737	4.30463e-05	0.000346483
Hdhd3	0.4262	0.00664509	0.025472
Snx24	0.425709	3.68026e-06	4.05635e-05
Gorasp1	0.425496	2.79095e-05	0.000238394
Hs3st3b1	0.425282	0.0295013	0.0859135
Klhl26	0.425279	3.0173e-05	0.00025437
Smarca1	0.424962	0.000827092	0.00446037
Srcin1	0.424882	0.00345666	0.014771
Eml3	0.424787	1.85873e-05	0.000167953
Tor4a	0.423587	0.00970577	0.0348858
Myzap	0.423327	0.00175443	0.0084226
Tmed8	0.423288	2.88356e-08	5.36732e-07
Serp2	0.423245	0.00703361	0.0266948
Slc27a4	0.42311	1.13745e-05	0.000109275
Nlgn2	0.422675	1.0592e-05	0.000102568
Zmynd8	0.422527	9.29956e-05	0.000681268
BC037034	0.422049	7.54981e-06	7.59299e-05
Cd81	0.421793	6.25734e-08	1.07301e-06
Rnf152	0.421618	0.00587881	0.0229752
Mat2b	0.421511	7.77615e-05	0.000584332
Ccny	0.421401	5.8087e-07	7.90121e-06
Dguok	0.420784	0.00271087	0.0120941
Zfp286it	0.420102	0.0357384	0.0998336
2310034G01Rik	0.419909	0.0369138	0.102482
Bicd2	0.41922	4.63046e-07	6.44774e-06
Coprs	0.419146	0.00043846	0.00260218
Fam35a	0.419101	0.00123105	0.00623558
Zswim7	0.418819	0.0141895	0.0477773
Ston2	0.418751	0.0135113	0.0459819
Pepd	0.418573	0.000381536	0.0023199
Slc26a6	0.41853	0.00567233	0.0223057
Acaa2	0.418248	3.4723e-05	0.000287252
Entpd4	0.417993	0.0175023	0.0563696
Acsl6	0.417881	0.000424204	0.0025329
Eno1	0.417535	0.000234214	0.00152109
Tnrc18	0.417526	1.26193e-08	2.56125e-07
Cbx8	0.417329	0.0262986	0.0783855
Cdc42ep3	0.416676	0.000679359	0.00379949
2310022B05Rik	0.416092	8.73444e-06	8.65908e-05
Gm28230	0.415918	0.0250733	0.0754267
Adck2	0.415915	0.00442287	0.0180995
Actr3b	0.415915	0.000880432	0.004708
Ptk7	0.415776	7.88195e-06	7.89439e-05
Gpalpp1	0.415728	2.21753e-05	0.00019672
Plch2	0.415601	0.035502	0.0993537
Itpripl2	0.415207	0.0249877	0.0752143
Ankrd34b	0.41499	8.43071e-05	0.000625785
Eid1	0.414913	4.22525e-13	2.40856e-11
Rapgef5	0.414818	0.0375962	0.103893
Nrbf2	0.414497	1.12083e-05	0.000107963
Kdelr3	0.414396	0.0240194	0.0728268
Sema4f	0.414219	0.0017539	0.0084226
Egfem1	0.414095	0.0271431	0.0802633
Trpc3	0.413969	0.0265682	0.07906
Rora	0.413792	0.00219509	0.0100917
Ccdc88b	0.413726	0.0360029	0.100435
Laptm4a	0.41305	1.01123e-05	9.85108e-05
Asic4	0.412996	0.0375541	0.103872
Bnip3	0.412991	0.00125141	0.00631244
Sowahc	0.412939	3.09257e-05	0.000259069
Clcn5	0.412433	0.00175112	0.00841426
Mtfp1	0.412362	1.6368e-05	0.000150699
Vsig10	0.412329	9.05282e-05	0.000665196
Cyhr1	0.411987	0.000216099	0.001418
Clta	0.411498	2.0937e-06	2.45606e-05
Apoa1bp	0.411078	0.000226784	0.00147612
Agpat4	0.411001	3.0807e-05	0.000258371
Prdm11	0.410802	0.0143893	0.0482083
Lrrc1	0.41076	0.000120768	0.000851383
Wnk1	0.410703	0.000502227	0.00292692
AW146154	0.410685	0.024082	0.0729861
Reep6	0.410262	0.00423747	0.017488
Dlx1	0.410174	0.0277216	0.0817254
Micu1	0.409932	1.93737e-05	0.000174065
Sccpdh	0.409363	0.000114777	0.000815451
Iglon5	0.409275	5.47356e-07	7.50006e-06
Gabrb2	0.409107	0.0334058	0.0948241
Xkr5	0.408632	0.00345578	0.014771
Wnk3	0.408568	0.00394926	0.0165086
Gm8206	0.408429	0.0192743	0.0609732
Mpp6	0.408318	0.0030143	0.0131778
Ift140	0.408098	6.72773e-06	6.84643e-05
Enpp2	0.408028	0.0391416	0.107186
Mkx	0.408023	0.0123797	0.0426479
Baiap2	0.407951	1.0379e-05	0.000100839
Tbc1d13	0.406719	9.33892e-05	0.000683464
Mettl7a1	0.406698	0.00173656	0.00835806
Vrk2	0.406649	0.0210256	0.0653937
Zdhhc2	0.406605	2.14513e-05	0.000190807
Tmem121	0.40658	8.27674e-05	0.000615923
Celsr2	0.40586	0.00383807	0.0161455
Pop5	0.405716	0.000152477	0.00104025
Eif2ak2	0.405672	0.000141158	0.000972122
Ash1l	0.405596	0.000171588	0.00115457
Tcf19	0.405562	1.0189e-11	4.27263e-10
Gemin4	0.405424	0.0259353	0.0774451
Arf6	0.405135	0.00266466	0.0119353
Suox	0.404291	0.00706904	0.0268014
1810043G02Rik	0.403343	0.00133033	0.00665412
Eno1b	0.403332	0.000205661	0.00135618
3110043O21Rik	0.40315	7.46676e-05	0.00056428
Cfp	0.403008	0.0067421	0.0257626
Epm2a	0.402934	0.0276793	0.0816172
Uap1l1	0.402795	0.0335005	0.0949819
Sparc	0.402423	0.0412613	0.111857
Moap1	0.402299	0.000227733	0.00148164
Gusb	0.401791	3.05399e-06	3.4335e-05
Alyref2	0.40161	0.0265304	0.0789636
Lhx2	0.401557	4.95522e-08	8.70174e-07
Ky	0.401164	0.00135797	0.00677501
Exog	0.400935	0.00206117	0.00959754
Gpr137	0.400873	0.000599306	0.00340299
Ppm1f	0.400869	1.39084e-07	2.2469e-06
Purb	0.400796	4.2914e-05	0.000345609
Gps1	0.40063	4.02942e-06	4.39143e-05
Boc	0.400511	7.54713e-05	0.000569469
Hsf4	0.400368	0.0378826	0.104543
Acox1	0.400156	0.00075836	0.00415418
Tcte2	0.399877	0.0399743	0.108894
Myo1c	0.399821	0.000994901	0.0052111
Klhl14	0.399173	0.0391522	0.107195
Rnf144b	0.39905	0.0361666	0.100798
Ubac2	0.398944	9.12856e-06	9.01516e-05
1500015O10Rik	0.398616	0.0344225	0.0968997
Slc35e4	0.398602	0.00342784	0.0146775
Stim2	0.398585	9.03311e-05	0.000664751
Fut2	0.398282	0.0150262	0.0499381
Mpv17l	0.398124	0.00922893	0.0334271
Cln3	0.397473	0.00184534	0.00878026
Phf13	0.396719	0.000172404	0.00115833
Aph1b	0.396704	0.000503488	0.00293076
Unc80	0.39626	0.00340867	0.0146259
Adarb2	0.395927	0.00649174	0.025009
Patl1	0.395838	2.85132e-05	0.00024262
Adam11	0.395677	0.0284465	0.0834245
Ddb2	0.394816	0.00045223	0.00267615
Plscr1	0.394787	0.0149378	0.0497006
Zfp704	0.394583	0.000234666	0.00152335
Btg2	0.394375	1.45162e-05	0.000135792
Upf3a	0.394348	1.86904e-05	0.000168468
Mgat2	0.394057	0.000133949	0.000930376
Selm	0.393697	0.000515967	0.00299027
Shox2	0.393575	0.0221387	0.0681871
Tmem248	0.393333	4.27379e-05	0.000344762
Nrarp	0.393221	1.41476e-05	0.000132855
Bbs7	0.393179	0.0279545	0.0822458
Maneal	0.393143	2.41542e-05	0.000211574
Tmem159	0.392979	0.0189445	0.0601517
Fbxw8	0.3928	5.18552e-08	9.04823e-07
Nr3c1	0.392651	0.000216461	0.0014197
D8Ertd82e	0.39257	7.19979e-05	0.000546204
Rilpl2	0.392245	0.00369521	0.0156674
Cfdp1	0.39192	8.0639e-07	1.06302e-05
Nenf	0.39145	0.000356939	0.0021895
Chd3os	0.391353	7.55767e-05	0.000569969
Ppp1r37	0.391165	1.12682e-06	1.42369e-05
Rbfa	0.391147	0.000180819	0.00120875
Dbndd2	0.390772	0.00645327	0.0248871
Haus4	0.390687	0.000355697	0.00218371
Tesk1	0.390469	2.27542e-06	2.64372e-05
Cebpb	0.389852	0.012366	0.0426211
Capn7	0.389517	1.50333e-05	0.000140001
Mif4gd	0.389464	0.00274929	0.0122059
Pxn	0.389208	0.000120062	0.000847635
Diras1	0.38918	1.85858e-07	2.89746e-06
Nudt2	0.389088	0.000769149	0.00419126
Uggt1	0.388434	6.40718e-09	1.38519e-07
Ppp4r4	0.38822	0.0424508	0.114444
Prrg1	0.388203	0.0304537	0.0879673
Litaf	0.388128	0.000118632	0.000839571
Arntl	0.388072	0.00826017	0.0304703
Eml4	0.388023	1.64805e-05	0.000151589
Ehd4	0.3878	0.00285446	0.0125808
Trrap	0.387618	0.000116801	0.000827416
Man2a2	0.387594	3.01898e-07	4.43219e-06
Tspan17	0.38749	0.0161147	0.0527861
Bcap31	0.387376	0.000215955	0.001418
Rit1	0.387296	0.00202873	0.00947067
Snx18	0.387169	0.000644354	0.00362632
Cntnap5b	0.386466	0.0384988	0.105783
Bcat2	0.386452	0.00255672	0.0114998
Cd164	0.386338	6.18452e-06	6.35121e-05
Socs3	0.386226	0.00118435	0.00602623
Limk1	0.386154	0.00148348	0.00731121
AA987161	0.385974	0.00211771	0.00981072
Alkbh7	0.385855	0.00720932	0.0272176
Tmod3	0.385597	0.00040848	0.00246015
Inha	0.385596	0.012273	0.0423506
Tmem178	0.385555	0.00199535	0.00936184
Commd10	0.385266	4.05636e-05	0.000328858
Rab3il1	0.385148	0.022531	0.069113
Ogfod3	0.385146	0.000236371	0.00153101
Phlpp2	0.385078	5.69712e-07	7.76992e-06
Csmd2	0.384922	0.00379136	0.0159952
Flnb	0.384895	5.06782e-05	0.000399539
Nfat5	0.38469	0.012325	0.0424896
Fez1	0.384595	0.000103808	0.000747717
Arap1	0.384321	0.0329317	0.0937155
Ngfrap1	0.383973	9.6976e-06	9.51056e-05
Mrpl50	0.383867	1.95727e-07	3.03211e-06
Ly75	0.383228	0.0374794	0.103704
Gm10643	0.3832	0.0453179	0.120526
Ezh1	0.38307	0.0010538	0.00545366
Itpr2	0.382818	0.044703	0.119244
Cyb5d2	0.382546	0.0441577	0.118145
Smyd2	0.382425	8.75321e-07	1.14254e-05
Mapre3	0.382127	0.0172066	0.0556754
Fkbp7	0.382087	0.0154224	0.0509876
Magee1	0.382039	0.00097637	0.00512524
Caskin1	0.381531	0.00145319	0.00718133
Perm1	0.381217	0.0423245	0.114188
Plk2	0.381116	0.039439	0.107859
Mesp2	0.379955	0.0433539	0.11647
Lingo2	0.379946	0.0147366	0.0491659
1110007C09Rik	0.379902	0.00370917	0.015712
Cyp46a1	0.379687	0.0363405	0.101167
Fnip2	0.379433	0.0018682	0.00888033
Kdf1	0.379122	0.0457661	0.121474
E130309D14Rik	0.378728	2.25806e-06	2.62774e-05
Xk	0.378517	0.0043601	0.0178677
Ank1	0.377855	0.0189412	0.0601517
Syngr2	0.377577	0.000907806	0.00482725
Sphkap	0.377355	0.0409252	0.111113
Optn	0.377323	0.023609	0.0718087
Pcnxl4	0.377261	0.000282258	0.00178931
Cd302	0.377255	0.0462992	0.122488
Btbd18	0.376788	0.0460044	0.12189
Foxn3	0.376717	0.000224662	0.00146558
Lrp12	0.376662	2.85737e-06	3.24495e-05
Mgat5	0.376569	4.65305e-05	0.000371252
Cep89	0.376454	5.20247e-06	5.47587e-05
Prob1	0.376452	0.00274656	0.0122011
Mb21d1	0.376332	0.000918957	0.00487294
Dzip1	0.375922	2.12831e-05	0.000189718
Csrp1	0.375735	2.03204e-05	0.000181812
Ifi35	0.375489	0.0470072	0.123956
Rfx2	0.375489	8.1618e-06	8.15789e-05
Ankrd40	0.375391	4.75703e-06	5.06341e-05
D17Wsu92e	0.375116	0.000361195	0.00221188
Rad9b	0.374999	0.0301617	0.0872697
Zbtb16	0.374439	0.000690515	0.00384753
Tm9sf2	0.374394	1.68018e-07	2.64783e-06
Ebf4	0.374324	0.0034795	0.0148512
Syn1	0.373883	0.000426667	0.002544
Eepd1	0.37386	0.0158982	0.0522294
Ccdc112	0.373525	0.000146882	0.00100821
Il20rb	0.373397	0.0118618	0.0412238
Slc9a3r1	0.373352	0.00671358	0.0256681
Top1	0.373312	0.000169344	0.00114303
Taf7	0.373163	0.0127718	0.0438228
Rab3d	0.373054	0.00662122	0.0254139
Pcbp3	0.372966	1.86303e-05	0.000168163
Gdpgp1	0.372455	0.00430631	0.017697
Car10	0.372223	0.0342468	0.0965542
Txndc5	0.372219	0.00815483	0.0301274
Cds2	0.371929	1.4432e-07	2.31944e-06
Endod1	0.37181	0.000483092	0.00282896
Ppfia3	0.371804	0.000950221	0.00501322
Kcnt1	0.371735	0.0475784	0.125169
Efna2	0.371544	4.86235e-05	0.000385842
Synj1	0.371382	0.0024396	0.0110425
Fancf	0.37137	0.00156394	0.00766628
Lgals12	0.371173	0.0278048	0.0818882
Ak4	0.371162	0.0170367	0.0552358
Dag1	0.371063	2.03255e-07	3.13541e-06
Grhl2	0.371015	0.0142183	0.0478193
Dnase2a	0.370081	0.00617266	0.023976
H2-T22	0.370024	0.000389205	0.00235737
Rbak	0.369868	0.000295076	0.00185766
Mapkapk2	0.369626	0.000287776	0.00181719
Abca2	0.369572	0.0191283	0.0606428
TMEM134	0.369319	0.00291909	0.0128269
Fbxw9	0.369285	0.000518544	0.00300282
Pxmp4	0.368856	0.00196875	0.00925578
Tex264	0.368761	0.00304319	0.0132803
Psme1	0.368754	0.00138743	0.00691121
Pcsk2	0.368481	8.60589e-06	8.55489e-05
Nudt16l1	0.368053	0.0502299	0.130707
Gm3604	0.36774	0.0480493	0.126135
Armc2	0.367621	0.0239791	0.0727275
Usp25	0.367559	0.00509298	0.0203566
Trmt12	0.36726	0.012027	0.0416987
Cul7	0.367196	2.21619e-05	0.00019672
Myo5a	0.367058	0.00159295	0.00778498
Rab4b	0.366419	0.00201882	0.00943137
Aox3	0.366323	0.00505023	0.0202189
Atp6ap2	0.366255	3.08939e-08	5.70677e-07
RP23-330G24.3	0.366145	0.0299298	0.0867288
Nudt4	0.366005	9.13069e-06	9.01516e-05
Islr2	0.365933	0.00105345	0.00545366
Shb	0.365857	0.0014176	0.00704121
AW551984	0.365279	0.0370647	0.102752
Slc7a2	0.365274	0.00395184	0.0165111
Flywch1	0.36518	0.000240696	0.00155213
Rin3	0.365105	0.00434916	0.0178379
Zbtb34	0.365004	0.00261276	0.0117353
Acot9	0.364952	0.00693131	0.0263408
Ppard	0.364933	0.000170565	0.00115021
Spag7	0.364875	1.90998e-05	0.000171839
Rbfox1	0.364491	0.000661831	0.0037118
Degs1	0.364035	0.00510582	0.0203967
Mpp1	0.364008	0.0450978	0.120137
Phyhip	0.363998	0.0498544	0.129846
Itfg1	0.362922	2.70058e-06	3.08611e-05
Gpd1l	0.36268	0.000903554	0.00481225
C2cd4c	0.362666	0.000742257	0.00408437
Rtn2	0.362413	2.37062e-12	1.14932e-10
Tmem194	0.36229	0.000316729	0.00197607
Eya1	0.361781	0.000419084	0.00250643
Macrod1	0.36174	0.00784529	0.0291908
Parp4	0.361633	0.012131	0.0419995
Rxfp3	0.361366	0.0327913	0.0933885
Cpt2	0.361365	0.00076084	0.00416371
Acaa1b	0.361115	0.0498065	0.129767
B230118H07Rik	0.360957	0.00344616	0.0147408
Dis3l	0.360884	0.00153813	0.00754737
Cdadc1	0.360488	6.03507e-05	0.000466472
Lrfn3	0.359883	5.48511e-05	0.000428961
Arhgap26	0.359691	0.041298	0.111936
Gpr27	0.359328	1.82758e-05	0.000165446
Chchd10	0.3593	0.0283158	0.0830911
Dock10	0.359294	0.00884429	0.0322049
AU040320	0.359129	0.00297588	0.0130412
Mbnl1	0.358935	0.00049224	0.00287445
Pllp	0.358907	0.047963	0.125999
Lamtor1	0.358898	6.61485e-05	0.00050714
Slc30a10	0.358894	0.0344108	0.0968855
Susd4	0.35858	0.0531802	0.136606
Ube2j1	0.358518	7.96409e-05	0.000596
Stxbp2	0.358418	0.0308997	0.0889737
Pskh1	0.357928	0.00179984	0.00861367
Asb3	0.357552	0.0219983	0.0678691
Gpr26	0.357465	0.0518503	0.134063
Mfge8	0.357227	0.00286887	0.0126329
TIGD5	0.357219	0.00226829	0.0103798
Pan3	0.356963	0.00143003	0.00708606
Plekha3	0.356956	0.00190473	0.00902459
Myadm	0.356466	0.0118281	0.0411167
Cnih2	0.356452	1.4782e-07	2.36286e-06
B3glct	0.355887	0.000103613	0.000746677
Cir1	0.355523	2.17394e-06	2.54201e-05
Atp6v1g1	0.355456	0.000103913	0.000747732
Cyth3	0.35511	8.18687e-05	0.000610792
Dusp14	0.354947	0.0464163	0.12274
Cstf2t	0.354831	0.00479631	0.019335
Hprt	0.354759	0.000765301	0.00417809
Thra	0.35469	0.00153159	0.00752035
Map1lc3b	0.354423	0.000171607	0.00115457
N6amt2	0.354007	0.000195004	0.00129291
Trim55	0.353902	0.0147153	0.0491059
Mafb	0.353658	0.00273956	0.0121737
Zbtb44	0.352921	0.000438481	0.00260218
Sox12	0.352701	1.45965e-09	3.64114e-08
Bcl7c	0.352534	0.000906029	0.00482367
Fam120a	0.352417	0.00017086	0.0011506
Nudt11	0.351863	0.01106	0.0388819
Pm20d2	0.351662	0.0122526	0.0423201
Cxx1a	0.351546	0.000156196	0.00106215
Nudcd3	0.351532	3.6909e-07	5.27019e-06
Cpd	0.351501	1.45118e-05	0.000135792
Ppap2c	0.351493	0.0460063	0.12189
Tpgs1	0.351434	0.00474096	0.0191648
Esyt3	0.351272	0.0339539	0.0959879
Cuedc2	0.350958	0.000803171	0.00434975
Auts2	0.350805	0.000803302	0.00434975
Lin7b	0.35079	0.0545788	0.139316
Kif7	0.350576	0.00738407	0.0277649
Gpatch2l	0.350282	0.0382939	0.105379
Wdfy2	0.349548	4.15406e-05	0.000336392
Bex4	0.34941	0.0569382	0.143928
Sidt2	0.349296	0.00074751	0.00410399
Vcpkmt	0.349281	0.0182556	0.0584091
Map2k4	0.349017	1.62928e-05	0.000150102
Acot6	0.348787	0.0525555	0.135478
Cpt1c	0.348749	0.00407779	0.0169006
Psap	0.348624	0.000132754	0.000922952
Lonrf3	0.348558	0.00845309	0.0310642
Ncald	0.348514	0.0115508	0.0403257
Strip2	0.347952	0.0265858	0.0790798
Ccdc177	0.347911	0.0124515	0.0428449
Plagl2	0.347631	0.00142724	0.00707464
Ndufv3	0.347566	3.74132e-08	6.82464e-07
Setd3	0.347565	4.08681e-07	5.75665e-06
Rras2	0.347356	0.00068307	0.00381333
Aldh9a1	0.347348	0.000283996	0.00179877
Fgfr1	0.347319	8.2637e-06	8.2428e-05
Cers5	0.347101	2.49712e-06	2.88067e-05
Gns	0.346971	3.07011e-06	3.44718e-05
Plekhm1	0.346847	4.02873e-05	0.000327528
Rab1b	0.346764	7.36162e-06	7.41907e-05
Helz2	0.346596	0.00648744	0.024999
Cit	0.346515	0.000704829	0.00391831
Nek8	0.346488	0.0388907	0.106599
Tmem8	0.346448	0.0100638	0.0359338
Klf6	0.346445	0.0246536	0.0744249
Rnf149	0.346409	0.00320076	0.0138931
Elovl5	0.346381	0.000155724	0.00105993
Slc4a3	0.346363	0.00766727	0.0286329
Pmm1	0.346117	0.000238902	0.00154535
Spred3	0.345775	0.0347445	0.0976364
Zbtb7a	0.345353	9.42941e-05	0.000688706
Klc2	0.34532	0.0178688	0.0573476
Irs1	0.345308	0.00113046	0.0057863
Josd1	0.345278	2.06484e-06	2.42415e-05
Mttp	0.345008	0.0250936	0.0754516
Rabggtb	0.344789	0.000540098	0.00310913
Gpr124	0.344651	0.0464846	0.122867
Hrsp12	0.344152	0.00995787	0.0356165
Zfp395	0.344132	3.268e-06	3.64881e-05
Txnrd3	0.343856	0.0182934	0.0585173
Trim9	0.343819	0.0290777	0.0849
Rnf208	0.343374	0.00183919	0.00875702
Slc22a21	0.343238	0.0571111	0.144291
Twf1	0.342652	0.00740078	0.0278206
Thumpd2	0.342621	0.00889044	0.0323537
Ttbk1	0.342518	0.000216106	0.001418
Mnd1	0.342485	0.00379254	0.0159954
Msantd1	0.342291	0.0513326	0.133054
Rab27b	0.342282	0.057773	0.145509
Inafm2	0.342097	0.000270017	0.00172218
Ovol2	0.342027	0.057431	0.144823
Fam20c	0.341732	0.014209	0.0478129
Tril	0.341521	0.0310012	0.0892486
Ccdc28b	0.341512	0.000846489	0.00454315
Ptprn	0.340989	0.0529677	0.136251
Zfp867	0.340896	0.00733069	0.0275998
Chfr	0.340855	0.000943177	0.00498146
Egln2	0.34064	1.10099e-08	2.2822e-07
Paox	0.340588	0.0487218	0.127465
Cyld	0.340578	0.0132206	0.045161
Slc25a47	0.340373	0.030678	0.0884227
Pfn2	0.340061	0.000223623	0.0014601
Moxd1	0.34004	0.0529829	0.136251
E2f6	0.339895	0.000965162	0.00508286
Zfp282	0.339881	9.39927e-08	1.56401e-06
Cdkn2a	0.339776	0.000975905	0.00512524
Lppr4	0.339347	0.0468526	0.123661
Tmem141	0.339345	0.0467292	0.123402
Abca1	0.339094	0.0470237	0.123956
Tshz1	0.339052	2.42778e-06	2.80957e-05
Rnf11	0.338771	5.71686e-05	0.00044494
Abcd1	0.338679	0.00200955	0.00940821
Rgs12	0.338587	0.00329423	0.0142269
Efcab1	0.338552	0.0434131	0.116586
Itgb1bp1	0.338448	0.00284619	0.0125482
Ino80e	0.338448	0.000233198	0.00151584
Zbtb22	0.338392	0.00381411	0.0160587
Ubash3b	0.337734	0.0613081	0.152094
Fmnl3	0.337671	0.00350023	0.014931
Zfp827	0.337319	1.03697e-05	0.000100816
Trappc10	0.336953	3.64021e-06	4.02132e-05
Rprd1a	0.336833	2.29941e-07	3.49171e-06
Msn	0.336312	0.0171949	0.0556622
Cep350	0.335887	0.0154694	0.0511198
Spr	0.335603	0.00542131	0.0214762
Spcs2	0.335158	0.0620002	0.153429
Sned1	0.335075	0.0598992	0.149569
Slc39a1	0.334602	0.000995865	0.0052111
Pyurf	0.334261	0.000503344	0.00293076
Ccnyl1	0.334097	0.000137644	0.000952412
Gpr137b	0.334074	0.00611322	0.0237957
Mex3c	0.333944	0.000884384	0.00472489
Btg1	0.333526	0.0011704	0.00596356
Rbms3	0.333156	0.0532737	0.136798
Zkscan5	0.333131	0.00189856	0.00900257
Zfand2b	0.333009	2.14113e-05	0.000190638
Nrros	0.332946	0.0491097	0.12825
Sept8	0.332905	2.65511e-05	0.000229538
Col20a1	0.332612	0.063904	0.157366
Zfp61	0.332052	0.000186443	0.0012435
Ttc39a	0.332043	0.0177206	0.0569471
Prodh	0.331619	0.0599014	0.149569
Gabra5	0.331213	0.039815	0.108622
Crim1	0.331167	0.00246437	0.0111236
Fbxo44	0.330849	0.00344657	0.0147408
Tob2	0.3308	0.00227923	0.0104233
Eml2	0.330742	0.00471796	0.0190877
Fbxw4	0.330576	0.00801592	0.029712
Higd1a	0.330405	0.00389688	0.0163458
Mprip	0.330333	4.52427e-06	4.85105e-05
Lactb	0.330065	0.0607738	0.151058
Vwa5a	0.329882	0.00815953	0.0301372
BC022960	0.329839	0.0385612	0.105875
Npas4	0.329367	0.0563239	0.142747
Megf11	0.328687	0.052425	0.135237
Acadsb	0.328555	0.0181598	0.0581536
Etaa1	0.328458	0.00252049	0.0113523
Fsd1	0.328452	2.49039e-05	0.000217749
Lppr2	0.328323	0.000129096	0.000900527
Calcoco1	0.328311	9.28817e-05	0.000680775
Mdn1	0.328133	0.00790894	0.0293977
Tiparp	0.327891	0.00366386	0.0155517
Mcee	0.327845	0.0369509	0.102495
Shc1	0.327791	0.0133935	0.0456357
Adamts19	0.327771	0.0660546	0.161626
Slc18a2	0.327753	0.0613312	0.152094
Hps6	0.327633	0.0164257	0.0535642
Galnt11	0.32735	2.23594e-05	0.000198101
Rbmx2	0.32727	0.0054104	0.0214491
Gabarapl1	0.327087	0.00226461	0.0103662
Adal	0.326872	0.0244964	0.0740606
Npc1	0.326858	9.24507e-05	0.000677956
Fam111a	0.326827	0.0339155	0.095935
Lhpp	0.326559	0.0151597	0.0503128
Rab10	0.326517	2.32001e-06	2.69125e-05
Auh	0.32619	0.0114951	0.040155
Glrb	0.326017	0.000150459	0.00102889
Zfp467	0.325697	0.0639865	0.157543
Crat	0.325659	0.0269063	0.0798048
Ccdc6	0.325594	0.000562396	0.00321719
Rnf220	0.325588	0.000909282	0.00482866
Kcnh5	0.32558	0.00043214	0.00257187
Sephs2	0.32532	0.000346715	0.00213937
Hist1h3h	0.325099	0.0536098	0.137385
Dgkb	0.324924	0.0381609	0.105119
3425401B19Rik	0.324717	0.000511504	0.0029703
Arhgap6	0.324366	0.056563	0.143303
Kctd1	0.32434	0.00189885	0.00900257
Obfc1	0.324236	0.00122874	0.00622821
Zfhx3	0.324067	0.0123074	0.042439
Vnn3	0.324041	0.0561052	0.142341
Rnf121	0.323798	0.0075064	0.0281379
Epdr1	0.3237	0.000849936	0.00455829
Lrp10	0.323261	0.000369275	0.00225191
Fam221b	0.323204	0.0676938	0.164533
Tubb6	0.322858	0.0140727	0.0474607
Sh2b3	0.322423	0.00379361	0.0159954
1190005I06Rik	0.322272	0.0689275	0.166913
Stim1	0.322154	0.00133655	0.00668181
Kdm3a	0.321858	0.000170801	0.0011506
Mras	0.321855	0.00679391	0.0259131
Cryl1	0.321653	0.0107945	0.038086
Zdhhc12	0.32132	0.00335371	0.0144411
Usp12	0.321315	0.000327256	0.00203652
Kbtbd11	0.321101	0.0231961	0.0708456
Slc46a1	0.321074	0.0130576	0.0446775
Zpbp	0.320525	0.0286754	0.0839337
Map6d1	0.320443	0.0694424	0.167861
Dcaf15	0.320166	0.039954	0.108879
Kcnk12	0.319952	0.0606698	0.150932
Setdb2	0.319854	0.0293546	0.0855947
Xpnpep1	0.319789	4.72514e-07	6.56079e-06
Diap3	0.319583	0.00776738	0.0289304
Tnfrsf10b	0.319531	0.0666917	0.162721
Slc16a8	0.319261	0.0515564	0.133469
4931429I11Rik	0.319246	0.0354297	0.099199
U2surp	0.319084	0.000347417	0.00214189
Atp8b1	0.318993	0.0375147	0.103782
Vat1	0.31892	0.0307933	0.0887025
Tnk2	0.318903	0.000487544	0.00285046
Lrch4	0.318834	0.0162734	0.053127
Tmem192	0.318734	0.0214033	0.0663704
Prickle3	0.318381	0.0303202	0.0876337
Zkscan2	0.317557	0.0223081	0.0686178
Prkra	0.317457	0.0035171	0.0149985
Lrp11	0.317342	5.36766e-06	5.59502e-05
Ppm1m	0.3173	0.000412423	0.00247267
Rhod	0.317214	0.0234707	0.0715198
Map3k5	0.317099	0.0337814	0.0956484
Smim15	0.31707	0.00614045	0.0238762
Igfbp7	0.316958	0.0273056	0.0806293
Scrt1	0.316707	0.0191648	0.0607454
Mavs	0.316687	0.00655937	0.0252118
Cyp4f13	0.316617	0.0555472	0.141099
Prkca	0.316616	0.0568934	0.143865
Trip6	0.316609	0.0700237	0.168986
Pten	0.316336	3.407e-05	0.00028249
Reep1	0.316195	0.000810831	0.00438889
Plekhb2	0.315999	0.000974734	0.00512403
Nr4a3	0.315918	0.03361	0.0952174
Rhov	0.315793	0.0606707	0.150932
Snx7	0.315656	0.0247822	0.0747358
Nck1	0.315643	0.00798673	0.0296339
Gm11868	0.315445	0.0310979	0.0894914
Etnk2	0.315268	0.068267	0.165609
Mmgt2	0.315232	0.0202084	0.0634059
Iqcb1	0.315032	0.00655993	0.0252118
Fip1l1	0.314818	2.59827e-05	0.000225963
Tmie	0.314648	0.0604429	0.150545
Btbd19	0.314639	0.0437157	0.117183
Aldh1b1	0.314577	0.0407085	0.110605
Wfs1	0.314448	0.0305947	0.0882872
Mtss1l	0.314396	0.0030063	0.0131547
Etnk1	0.314345	7.19246e-08	1.22446e-06
Acad11	0.314204	0.0163756	0.0534249
Rdx	0.314201	7.94603e-05	0.000595258
Nav2	0.314095	0.00655388	0.0252118
Nefh	0.313963	0.0177481	0.057023
Rcor3	0.313681	0.013749	0.0466277
Cacng7	0.313679	1.49856e-05	0.000139645
Xkr8	0.31338	0.0554714	0.140978
Cacnb2	0.31325	0.0481581	0.126315
Rbck1	0.313185	7.65997e-05	0.000576493
Hexa	0.3131	0.000116362	0.000824703
Adarb1	0.313021	0.00600181	0.0234183
Arfgef2	0.312991	0.029228	0.085322
Zfp710	0.312912	0.00177299	0.00849696
Mboat7	0.312895	0.000383668	0.00232995
Mks1	0.31264	0.064898	0.15925
2810025M15Rik	0.31241	0.00183124	0.00873208
Slc8b1	0.312124	0.0674388	0.164077
Rims1	0.312	0.0232102	0.0708738
Mpp3	0.311748	0.00176909	0.00848106
Fth1	0.311643	0.00959336	0.0345104
Ltk	0.311593	0.0166459	0.0541855
Supt3	0.31153	0.000824459	0.0044511
Mllt6	0.31129	0.000664528	0.00372549
Pgbd5	0.31118	0.000633276	0.00357501
Ctbs	0.311128	0.0665872	0.162629
Rnf7	0.310978	0.00101606	0.00530116
Fam83h	0.310913	0.0140548	0.0474222
Tbc1d1	0.310683	0.000609925	0.00345387
Sh2d3c	0.310488	0.0625416	0.154716
Proser3	0.309626	0.0367393	0.102082
Sfrp2	0.309526	0.0661002	0.16171
Ccdc122	0.309449	0.0269781	0.0799211
Cat	0.309387	8.79296e-05	0.000649042
Pelo	0.309291	0.00669295	0.0256016
Syngap1	0.309016	0.0016919	0.00818628
Tmco3	0.308826	0.0111399	0.0391064
Kcnab3	0.308639	0.028834	0.0843066
Btbd1	0.3085	0.000108895	0.000777831
Vps37d	0.308439	0.00266816	0.0119474
Aamdc	0.308347	0.0268149	0.0795831
Ubr4	0.30828	0.00150154	0.00739026
Zfp747	0.307986	0.0216155	0.0669288
Pigk	0.307945	0.0069192	0.0263222
Klf11	0.307941	0.00277222	0.0122814
Ninj1	0.307864	0.0034041	0.0146149
Fn1	0.307739	0.0193197	0.0610894
Pex11b	0.307673	0.000152296	0.00103992
Kcng2	0.307664	0.0150954	0.0501224
Rmi1	0.307602	0.0181526	0.0581434
Adam1a	0.307516	0.0354912	0.0993522
P2ry1	0.307486	0.0418231	0.11317
Fis1	0.307411	0.000218096	0.00142721
Lrpap1	0.307388	0.00272727	0.0121375
Flot1	0.306786	0.000707962	0.00392912
Tmed3	0.306713	0.00380652	0.0160359
Gm27029	0.306549	0.0527202	0.135831
Exoc3l	0.306289	0.0654576	0.160434
Agpat3	0.306242	0.00187802	0.00891543
Tmem135	0.306096	0.0378661	0.104517
B3gnt9	0.306093	0.0600136	0.149783
Zfp963	0.306067	0.0030293	0.0132315
Sqrdl	0.30603	0.074439	0.177556
Jak1	0.305951	0.00474683	0.0191832
Stk3	0.305883	0.00221887	0.0101792
Pramef8	0.305613	0.000894282	0.00477088
Traf3ip1	0.305437	0.00028082	0.00178252
Nr2f6	0.305322	0.0168396	0.0546942
Bcl7b	0.305244	0.00099594	0.0052111
Rorb	0.304634	0.0598206	0.14948
Fam102a	0.304626	0.044105	0.118053
Pacsin3	0.30457	0.0260628	0.0777814
Tusc2	0.304551	0.00314499	0.0136795
Agrn	0.304425	0.0641213	0.157795
Lyplal1	0.304271	0.0267141	0.0793323
Atg4c	0.304001	0.0110808	0.0389361
Nfkb2	0.303591	0.0289458	0.0845795
Irf2bpl	0.303321	0.0153524	0.0508136
Pard3b	0.303064	0.0342602	0.0965731
St5	0.302838	0.0251634	0.0756198
Zc3hav1l	0.302621	3.32706e-05	0.000276649
Gna12	0.302365	4.34796e-05	0.000349393
Nrk	0.302328	0.0796609	0.18717
Camta2	0.30193	0.0236098	0.0718087
Sass6	0.301881	0.00270529	0.0120766
Dtx2	0.301799	0.00623208	0.024181
Gltp	0.301591	0.000547582	0.00314849
Eid2b	0.301503	0.000136163	0.000943959
Hoxa4	0.301456	0.062886	0.155384
Ap1s1	0.301432	0.00506934	0.0202788
Gm11839	0.301412	0.0459363	0.121771
Zfp597	0.301406	0.0319375	0.0914606
Cyb561	0.301242	0.0222581	0.068497
Plekhf2	0.301035	0.0358648	0.100148
Slc35e1	0.300966	1.1686e-05	0.000112046
Panx1	0.300878	0.000381112	0.00231829
Lypd6	0.300789	0.0715457	0.171976
Sbf1	0.300784	0.0102417	0.0364795
Tubb4a	0.300776	3.56887e-06	3.9605e-05
Hdac5	0.30073	0.00414449	0.017143
[truncated: 12,594 more rows]

## Sheet: shAscl1 #2 WholeList
gene_id	log2FoldChange	pvalue	padj
Gm14117	7.98126	6.85474e-08	6.39881e-07
Gm3298	7.2706	7.51726e-07	5.78558e-06
Zdbf2	7.04744	1.7218e-06	1.24319e-05
Morc2b	5.94432	4.6147e-05	0.000241279
Adam1b	5.9212	0.00026404	0.00114754
Glyatl3	5.89558	7.58044e-05	0.000377255
Pnldc1	5.71473	9.79435e-05	0.000475048
Mx2	5.34017	3.0351e-10	4.23401e-09
Tmem236	5.21296	1.6533e-12	3.28312e-11
Tgtp2	5.1582	2.42562e-05	0.000134772
Gm2163	5.08346	0.000788222	0.00302934
Rftn2	4.77842	5.0082e-10	6.7542e-09
Gm10601	4.67261	2.95482e-05	0.00016114
Itgb5	4.61615	1.3522e-08	1.45093e-07
Mospd4	4.3991	4.91764e-05	0.000255799
Gstm6	4.36806	1.9662e-05	0.000111772
Zfp663	4.35687	5.16168e-06	3.35375e-05
Entpd8	4.33926	0.000424025	0.00174781
Lrrc69	4.31614	2.02563e-08	2.09859e-07
Pkd1l3	4.2214	0.000161456	0.000741428
Fasl	4.19125	0.000383464	0.00160054
L3mbtl1	4.04433	9.01232e-08	8.23287e-07
Adamts1	3.98322	2.72342e-25	2.77476e-23
Zfpm2	3.92103	6.79224e-11	1.06132e-09
Piwil2	3.87018	0.00151355	0.00539586
Siglec1	3.84552	5.47091e-09	6.23753e-08
Atp2b4	3.8426	8.4182e-63	2.73154e-59
Adamtsl1	3.83097	2.15823e-08	2.2246e-07
Myl9	3.7548	2.04033e-26	2.39872e-24
Npc1l1	3.59615	3.0826e-11	5.10328e-10
Pitpnm3	3.58224	6.98402e-09	7.85774e-08
Avpr1a	3.54345	0.000158209	0.000728788
Wnt6	3.51876	0.00108217	0.00400483
Rln1	3.51398	0.000183216	0.000828917
Apol9a	3.50718	3.09996e-05	0.000168376
Gm29460	3.50561	7.27095e-19	3.40936e-17
Scn4a	3.47868	0.0015408	0.00547961
Pde3a	3.38673	7.6943e-26	8.26704e-24
Uba7	3.36762	0.000287164	0.00123449
Gm28539	3.28819	0.000978093	0.00366226
Arl9	3.26133	0.0015136	0.00539586
Slc35f4	3.25143	0.00141912	0.00508476
Myh15	3.18923	0.000692903	0.00270818
Ddx11	3.18902	0.000141866	0.000662151
Lrit3	3.18604	0.000926553	0.00349023
CT868723.1	3.17746	0.000437019	0.00179723
Padi6	3.12215	0.000968099	0.00362819
AC123072.1	3.10055	7.57125e-11	1.1721e-09
Gm6377	3.0781	1.53032e-05	8.87981e-05
Ampd1	3.05572	0.00152438	0.00542714
Gm11839	3.03821	1.28841e-08	1.38615e-07
Gbp6	3.01678	0.000968557	0.00362907
Ifit1	2.99535	1.09156e-05	6.56147e-05
Gm15319	2.9556	0.00176964	0.006197
Armc4	2.9283	0.000147912	0.000687205
Synpo2	2.91414	0.00035649	0.001499
Kcng2	2.90093	4.0481e-06	2.68396e-05
Espnl	2.86433	5.39413e-09	6.1665e-08
Sall1	2.82897	5.34806e-06	3.46375e-05
Chodl	2.81941	2.74308e-59	5.56296e-56
Gm11841	2.77768	0.00368881	0.0117856
Pcdh9	2.77748	1.28796e-30	2.19956e-28
1700001P01Rik	2.77711	9.9876e-08	9.04739e-07
Ctgf	2.75727	1.46341e-23	1.2052e-21
Calr3	2.74812	2.03062e-16	6.93574e-15
Palm3	2.71362	0.000598156	0.00237099
Aox3	2.70831	0.0032021	0.0104152
Timp1	2.69366	0.000468368	0.00191117
Rps12	2.66874	1.41747e-10	2.09636e-09
Igfbp1	2.65205	0.000276777	0.00119426
Ccdc169	2.6242	0.00017238	0.000784155
Casc1	2.57102	9.71647e-12	1.74188e-10
Tuba8	2.55288	3.20391e-05	0.000173267
Rasl2-9	2.55199	4.43245e-06	2.91272e-05
6030419C18Rik	2.50905	3.16857e-06	2.15723e-05
Cnr2	2.48984	7.93919e-06	4.92615e-05
Scn1b	2.48287	0.00415626	0.0130782
Col4a3	2.4803	0.000245963	0.00107735
Enpep	2.47983	2.58002e-07	2.17785e-06
Sdcbp2	2.44911	2.30755e-09	2.82762e-08
Hdc	2.44601	0.000127129	0.000599052
Gpr88	2.4281	2.74223e-09	3.31273e-08
Gm20537	2.42734	2.14292e-11	3.66351e-10
Mvp	2.41102	2.32982e-19	1.16663e-17
Dok5	2.40902	5.63842e-11	8.9421e-10
Epha4	2.40518	2.60435e-28	3.73921e-26
Oxtr	2.37705	3.88377e-07	3.15209e-06
Il17c	2.36346	6.61661e-05	0.000333793
Chrdl2	2.35512	1.83604e-06	1.31398e-05
Col12a1	2.33103	0.000460253	0.00188184
Rorb	2.32909	2.71109e-24	2.4301e-22
Kcne4	2.31793	0.00281257	0.00927643
Itih4	2.30657	0.000641182	0.00252919
Etv1	2.30421	4.44025e-59	8.00429e-56
Chst2	2.29775	9.0475e-07	6.84639e-06
Col20a1	2.27256	1.72998e-12	3.43121e-11
Hhipl2	2.25449	0.000718055	0.00279437
Thbs1	2.24308	6.17937e-05	0.000313098
Gbp11	2.24106	0.00265064	0.00882313
Slc24a3	2.21977	2.42307e-16	8.17294e-15
Rgag1	2.21571	3.59148e-07	2.94467e-06
Naalad2	2.21125	0.000177802	0.00080622
Pcp4	2.21125	4.00823e-28	5.55808e-26
Gm16409	2.21077	0.00208864	0.00715198
Baat	2.15955	0.000554434	0.0022218
Trhde	2.11883	8.52167e-07	6.46961e-06
Gm11226	2.11344	3.16611e-06	2.15646e-05
Igf2bp2	2.11089	0.000591912	0.00234969
Tmco2	2.10084	0.0033485	0.0108276
Apobr	2.0972	0.00181639	0.00633472
Pvrl4	2.09352	0.000413467	0.00170994
Gbp3	2.0888	0.000149549	0.000693618
Cdrt4	2.08794	0.00563882	0.017033
Neu3	2.06039	5.87023e-12	1.09219e-10
Efcab8	2.04231	0.000410068	0.00169804
Slc6a2	2.04126	2.16836e-05	0.000122278
Lhcgr	2.03822	0.00105139	0.00390303
Gstm1	2.03042	5.95901e-23	4.43481e-21
Tor4a	2.02633	0.00100688	0.00375393
Lat2	2.02536	0.00189093	0.00655662
Pid1	2.01932	9.25324e-15	2.52735e-13
Tsc22d2	2.00974	2.86573e-35	7.26462e-33
Arid5a	2.00568	9.76829e-15	2.65907e-13
Taf7	1.99027	6.61009e-28	9.01194e-26
Fbxo36	1.97243	2.20609e-07	1.88874e-06
Gal3st2	1.96895	0.00432604	0.0135624
Gm3604	1.96503	3.11069e-11	5.14453e-10
Slc26a9	1.96457	0.000117496	0.000558853
Bmper	1.9576	5.49363e-08	5.26454e-07
Atxn1	1.95405	3.85543e-23	2.93664e-21
Bmp6	1.95181	2.55485e-05	0.000141082
Hpca	1.93644	6.5737e-06	4.15472e-05
Ermap	1.93313	0.000158162	0.000728776
Angptl4	1.92536	0.000985532	0.00368586
Iqub	1.92387	0.0012277	0.00448709
Adamts5	1.92096	8.93825e-13	1.86154e-11
Fndc8	1.91961	0.00152549	0.0054299
Gm18778	1.91387	0.00924709	0.0261504
Ppp1r3c	1.91135	5.28653e-05	0.000272368
Ccdc37	1.90579	0.000532338	0.00214682
Mettl21c	1.89221	0.00511371	0.0156715
Cacng8	1.89215	1.35584e-07	1.20121e-06
Gcnt2	1.88752	3.94883e-15	1.14199e-13
P2rx5	1.88455	0.00251906	0.00844928
Adamts9	1.87875	2.58353e-22	1.80669e-20
Cda	1.86257	1.70454e-09	2.13713e-08
Abat	1.84437	1.28661e-25	1.32956e-23
Nrros	1.83354	1.82118e-05	0.000104038
Tgm6	1.83231	0.000922129	0.00347517
Zfp783	1.82811	0.000134695	0.000631586
Prr16	1.82749	6.71553e-16	2.16176e-14
Mmp13	1.82032	0.00589281	0.0177177
Lin28b	1.81102	4.54373e-05	0.000237798
Trpm6	1.80531	0.000191436	0.00086322
Gm6483	1.8052	4.42141e-06	2.9077e-05
Mylk	1.80165	1.05485e-10	1.59051e-09
2610528A11Rik	1.79955	0.000671804	0.00263588
Gm3248	1.79699	1.03943e-05	6.28307e-05
Esam	1.79631	7.94002e-06	4.92615e-05
Guca1b	1.7961	2.49559e-06	1.73621e-05
BC049635	1.79354	8.36409e-08	7.68833e-07
Plcb1	1.79063	5.74552e-14	1.39335e-12
Parp8	1.78548	2.15692e-11	3.68357e-10
Gm21960	1.78516	0.00355052	0.0113931
Arhgef6	1.78031	9.51491e-06	5.80556e-05
Pan3	1.77577	2.38682e-47	1.54895e-44
Clstn2	1.77499	3.73977e-06	2.49893e-05
Aldoc	1.76848	2.34088e-12	4.55377e-11
Pcsk5	1.76418	6.47049e-08	6.07859e-07
Kcnb2	1.76073	1.12681e-18	5.10654e-17
Myc	1.75516	1.4534e-07	1.28152e-06
Lppr1	1.75404	4.81489e-13	1.04855e-11
Efhc2	1.74057	0.00432738	0.013564
Calb1	1.73486	8.77189e-06	5.39655e-05
Hlx	1.72925	1.57552e-05	9.11927e-05
Gm21092	1.71957	4.73472e-23	3.5563e-21
Gm20499	1.71842	0.000800623	0.00307148
Sp9	1.70649	0.000388691	0.00161903
Flrt2	1.701	2.15379e-08	2.22143e-07
Cdh8	1.69576	0.00044579	0.00182824
Sept9	1.69329	6.22778e-50	5.31787e-47
Olfml3	1.68953	0.00549716	0.016689
Arap2	1.68866	9.80694e-11	1.48699e-09
B630019K06Rik	1.68733	8.60288e-21	5.02062e-19
AW551984	1.68175	5.02591e-12	9.43754e-11
Aox1	1.68114	8.16758e-05	0.000402768
Gm6611	1.67924	0.00294334	0.00966264
Cntn4	1.6773	2.44219e-11	4.13161e-10
AA986860	1.67727	1.96369e-11	3.37846e-10
Ppfia4	1.67632	1.17507e-05	7.0115e-05
Gm15517	1.6754	0.002626	0.00875551
Pdzrn3	1.6732	5.62589e-18	2.31074e-16
Plk2	1.66983	1.11755e-09	1.44241e-08
Luzp2	1.66797	1.1013e-26	1.32352e-24
Scg2	1.66557	4.89395e-26	5.47582e-24
Zbtb32	1.66106	3.30934e-06	2.23898e-05
Gm11517	1.65659	0.00244487	0.00822254
Igsf21	1.65544	3.28549e-16	1.08341e-14
Rftn1	1.65089	0.000146539	0.00068161
Lrrc4c	1.64675	1.78094e-05	0.000101919
4930562C15Rik	1.64566	0.000378855	0.00158335
Nrp2	1.63433	6.85128e-16	2.20109e-14
Slc22a23	1.63174	2.16505e-15	6.46885e-14
Myom1	1.63158	8.90897e-08	8.14764e-07
Dnaic2	1.63134	0.0011398	0.00419618
Palmd	1.62962	5.19543e-13	1.12839e-11
4833403I15Rik	1.62953	0.00444315	0.0138786
Cldn19	1.62741	0.005055	0.0155055
Oasl1	1.62613	0.00115595	0.00424109
Gm648	1.62164	0.00484051	0.0149386
Gm13248	1.61338	0.00426122	0.0133773
Ccdc65	1.60526	0.00446079	0.013923
C2cd4a	1.59936	7.90272e-08	7.29731e-07
Antxr1	1.59899	0.00172892	0.00607011
Laptm5	1.59035	0.00349029	0.0112265
Hhatl	1.58981	0.000214718	0.000953622
Clvs2	1.58734	0.00369892	0.0118086
Tmem150c	1.58567	2.53252e-07	2.14221e-06
Gfra1	1.58516	2.95027e-07	2.45841e-06
Tnik	1.57905	2.31682e-24	2.14789e-22
Havcr2	1.57767	0.00611622	0.0183114
Lypd6b	1.57699	0.000684791	0.00267906
Gm10557	1.57456	9.55694e-14	2.2374e-12
Rrad	1.57184	0.000755455	0.0029272
Gap43	1.56861	4.00647e-38	1.383e-35
Gpr133	1.56766	0.00590448	0.0177495
Lama1	1.56567	9.64855e-06	5.88268e-05
Fads3	1.56322	6.69152e-06	4.22589e-05
Myh3	1.56177	0.00404859	0.012784
Znf41-ps	1.5601	2.17688e-06	1.53555e-05
Nox1	1.55233	0.000356548	0.001499
Pcdh8	1.54729	2.75977e-17	1.04858e-15
Gm1980	1.5437	0.00810514	0.0233717
Lrrtm1	1.54216	9.18005e-17	3.27453e-15
Atp6v0a4	1.53769	0.00693364	0.0203903
Sema3a	1.53615	1.47674e-09	1.86963e-08
Dram1	1.53487	0.000169521	0.000772342
Rhod	1.53406	0.00300672	0.00984281
B230216G23Rik	1.53368	0.00237063	0.0079944
Sap18	1.5323	9.0893e-31	1.58564e-28
Mettl7a3	1.53144	0.000883243	0.0033512
Pcdh17	1.52976	4.394e-32	8.58894e-30
Rbm15	1.52582	1.39953e-20	8.05174e-19
Pxdc1	1.52432	0.00225328	0.00764634
Angpt1	1.52111	1.39037e-11	2.43075e-10
Vwa3a	1.5208	0.00499984	0.0153573
Plxna4	1.52078	4.85709e-07	3.87612e-06
Spsb4	1.51935	1.68052e-24	1.58516e-22
Sorcs3	1.51746	2.87293e-06	1.97335e-05
Plekhg1	1.50797	0.000739332	0.00286891
Ihh	1.5001	0.000138728	0.000648811
Sema5b	1.4971	7.49123e-10	9.89721e-09
2610005L07Rik	1.49369	1.85205e-51	1.82472e-48
Smyd1	1.48987	5.02562e-06	3.27452e-05
Avil	1.48232	0.000257585	0.0011225
Stpg1	1.48043	0.0094328	0.0266091
Rsad2	1.4768	0.0011202	0.00412861
Gata4	1.47668	0.00276598	0.00915284
Pygm	1.47281	3.38436e-05	0.000181814
Colec11	1.47253	0.00182259	0.00635223
Kcnj12	1.47208	0.00797017	0.0230454
Pcdh7	1.47105	3.84613e-09	4.53486e-08
Igsf10	1.46517	3.47605e-07	2.85981e-06
Vegfc	1.46505	1.90598e-09	2.35871e-08
Pllp	1.46022	0.000168378	0.000767564
Prkcdbp	1.45922	0.00560127	0.0169322
Gpr37	1.45827	0.00449149	0.0140027
Eya4	1.4524	5.31553e-08	5.10291e-07
Gm29106	1.44964	4.93004e-05	0.000256198
RP24-422C24.2	1.4495	0.00185615	0.00645256
Jph1	1.44921	1.84581e-28	2.69787e-26
Fhl2	1.4451	9.96074e-17	3.51059e-15
Cpne1	1.43742	4.41557e-29	6.69515e-27
Cmya5	1.43352	3.50784e-05	0.000187888
Cpq	1.43325	0.00266373	0.00886488
Gm3532	1.42691	0.00686847	0.0202313
Sema6d	1.42426	7.88841e-16	2.50453e-14
Sema3d	1.4238	2.39437e-05	0.000133355
Adamts14	1.42289	0.00550822	0.0167132
Tmem220	1.4217	0.00434195	0.0136041
Plekhj1	1.41634	7.3028e-13	1.54473e-11
Sytl4	1.41459	1.2488e-05	7.41599e-05
6820431F20Rik	1.40926	1.34053e-41	6.04132e-39
Gm6676	1.40859	0.00640622	0.0190614
Cdh6	1.4048	1.08455e-07	9.78629e-07
Psd2	1.40413	7.52743e-19	3.49929e-17
Lcorl	1.3994	1.25843e-40	5.37283e-38
Slc12a1	1.39453	0.00317128	0.0103253
Large	1.39176	1.29563e-17	5.11443e-16
Syna	1.39097	0.00708998	0.0207857
Jag1	1.3888	2.36259e-21	1.48569e-19
Olfr414	1.38676	0.000196701	0.000885482
Cd209c	1.38213	3.62075e-08	3.58408e-07
Dcdc2a	1.37366	0.000137942	0.00064532
Pycard	1.37362	0.00192962	0.00666228
Egfr	1.37362	2.8989e-05	0.000158356
Me1	1.37297	4.39669e-16	1.4295e-14
Sptb	1.37268	5.42395e-24	4.78251e-22
RP23-403H2.3	1.37103	0.00554042	0.0167946
Fam163a	1.36985	0.00523353	0.0159843
Peg3	1.36707	1.09486e-12	2.25418e-11
Lrrtm4	1.36378	4.32294e-05	0.000226975
Crlf2	1.363	1.27723e-11	2.24505e-10
Arhgap28	1.3609	3.14457e-50	2.83431e-47
1700019B03Rik	1.35775	0.00758535	0.0220704
Igfbp3	1.35728	2.55471e-16	8.5813e-15
Ahcy	1.35677	2.95868e-09	3.54517e-08
Utp14b	1.35507	9.8237e-17	3.47233e-15
Gm8251	1.35452	0.000427181	0.00175948
Slc17a9	1.35383	0.00631232	0.0188256
Tcf7l1	1.35262	1.46596e-07	1.29119e-06
Camk4	1.35067	4.46118e-29	6.70168e-27
Ptafr	1.34823	0.00766369	0.0222664
Scube2	1.3474	0.00670629	0.0198401
Igtp	1.34682	0.00698491	0.0205036
Arhgef18	1.34557	5.38347e-21	3.24689e-19
Ccdc13	1.34397	0.00303028	0.00990796
Igsf11	1.34317	0.000270002	0.00117063
Gabre	1.34309	7.60701e-08	7.04028e-07
Actn2	1.34059	4.22216e-11	6.82274e-10
Vmn2r1	1.34003	2.28126e-05	0.000127713
Arhgap26	1.33362	8.52176e-08	7.81555e-07
Lppr4	1.33084	2.03588e-08	2.10651e-07
Tmtc1	1.33	7.14013e-08	6.65373e-07
Bmpr1b	1.329	1.10387e-05	6.62751e-05
Disc1	1.32712	0.000287356	0.00123498
Isg20	1.327	2.78715e-05	0.000153128
Pde4d	1.32201	3.3517e-12	6.43526e-11
Col9a3	1.31972	1.83106e-05	0.000104529
Gstm7	1.31722	9.87482e-09	1.08323e-07
Nod1	1.31695	1.63094e-05	9.40982e-05
Snx5	1.31402	3.15344e-28	4.48784e-26
Gm21811	1.30733	5.09644e-13	1.10837e-11
Clmn	1.30385	0.000681046	0.00266698
Sphkap	1.30111	1.29598e-06	9.50971e-06
Ccdc151	1.29913	1.11957e-07	1.00806e-06
Dchs2	1.2983	1.19088e-07	1.06627e-06
Dlgap1	1.29312	8.97069e-13	1.8659e-11
Sgk1	1.28824	0.00209116	0.00715759
Dio2	1.28804	0.00762822	0.0221785
Fam135b	1.28619	9.07607e-21	5.27778e-19
Tbx2	1.28584	7.32574e-09	8.21941e-08
Ror2	1.28309	6.57637e-10	8.76705e-09
Myl4	1.2816	3.56275e-06	2.39049e-05
P4ha2	1.27704	2.94357e-05	0.000160688
Serpini1	1.27027	1.21565e-19	6.30117e-18
Eif4a2	1.26618	8.10872e-37	2.57953e-34
Nupr1l	1.26391	0.000364838	0.00153147
Cyp4f13	1.25832	3.13944e-08	3.14797e-07
Zscan12	1.25821	6.89328e-16	2.21021e-14
Sh3rf1	1.2582	4.37097e-19	2.10429e-17
Zfp759	1.25557	3.18052e-07	2.63808e-06
Zic1	1.25554	4.97952e-14	1.21852e-12
D130043K22Rik	1.25503	0.00451478	0.0140618
Plcl1	1.25427	1.06081e-11	1.89127e-10
Unc5d	1.25198	2.87189e-21	1.78519e-19
Astn2	1.24829	2.58397e-11	4.34879e-10
Catsper2	1.24804	1.73494e-09	2.17189e-08
Adhfe1	1.24772	0.0081697	0.0235051
Dusp10	1.24735	2.27118e-08	2.32624e-07
Gigyf1	1.2461	2.08115e-19	1.05845e-17
Trpm3	1.24441	0.00672315	0.0198827
Gabarapl1	1.2355	5.86148e-26	6.38232e-24
Hpcal4	1.23383	0.00679626	0.0200441
2010107G12Rik	1.23327	0.000882694	0.0033499
Cacng5	1.23017	2.15272e-15	6.44387e-14
Hoxb6	1.2289	5.80244e-22	3.82678e-20
Fbn2	1.22478	0.000329967	0.00140068
Dusp8	1.22294	7.10743e-11	1.10663e-09
Adra2a	1.22173	4.36038e-07	3.50559e-06
Draxin	1.22044	5.55815e-10	7.45252e-09
Sox21	1.21925	5.69411e-05	0.00029069
Ell2	1.2187	1.33364e-10	1.98322e-09
Dscam	1.2176	7.78484e-07	5.97169e-06
Slc24a4	1.21754	6.28296e-07	4.92439e-06
Crabp2	1.21671	0.000298163	0.00127602
Cnksr1	1.21477	0.00509975	0.0156346
Itga2b	1.21443	7.17691e-06	4.50438e-05
Efna3	1.21097	8.78336e-07	6.65582e-06
Gm2956	1.20914	0.00107873	0.00399302
Moxd1	1.20844	2.46366e-06	1.71621e-05
Tet2	1.208	2.18493e-15	6.51623e-14
Dok4	1.20656	0.000220495	0.000975542
Asprv1	1.20646	0.00025345	0.00110567
Plk-ps1	1.20604	5.23354e-05	0.000269998
Alms1-ps1	1.2056	0.000888105	0.00336807
Mn1	1.19841	0.00230886	0.00781503
Aldh8a1	1.19801	0.00174495	0.0061211
Aqp1	1.19452	0.001331	0.00481369
Tmem183a	1.19387	7.07383e-21	4.18853e-19
Zfp703	1.19248	2.19878e-18	9.56382e-17
Nlk	1.19208	1.88347e-32	3.77253e-30
Slc12a4	1.19075	7.53597e-07	5.79723e-06
Hspb8	1.18565	6.54334e-14	1.5704e-12
Arrdc3	1.1825	6.23343e-11	9.79953e-10
Tbl1xr1	1.18243	2.50198e-29	3.94099e-27
Clock	1.1801	1.44984e-09	1.83911e-08
Rhof	1.17636	1.95588e-06	1.39237e-05
Daam1	1.17537	1.24951e-13	2.88776e-12
Bean1	1.17389	0.00178377	0.00624109
Trps1	1.17356	1.62594e-35	4.25471e-33
Muc1	1.16728	0.0072001	0.021059
Dact1	1.16614	4.45426e-40	1.85297e-37
Als2	1.16594	5.52063e-26	6.09297e-24
Gm3752	1.1652	1.4339e-05	8.37124e-05
Hpx	1.16216	0.00958749	0.0269969
Irgm1	1.16004	2.56204e-05	0.000141383
Pcdhgb8	1.15926	0.00115538	0.00423995
Enc1	1.15673	1.19521e-19	6.2334e-18
Shcbp1l	1.15642	0.00892155	0.0253668
Zfhx3	1.15415	6.86437e-15	1.91353e-13
Slco2a1	1.15376	0.00336137	0.0108592
Aff2	1.15266	2.63594e-07	2.2239e-06
Mfsd2b	1.15152	5.07282e-05	0.000262692
Zfp597	1.15139	1.14088e-11	2.0207e-10
Msrb3	1.15016	0.000150828	0.000698754
Nup210l	1.14258	0.00140444	0.00504105
Acer3	1.14192	2.5932e-06	1.79642e-05
Dclk3	1.1419	1.70409e-08	1.80111e-07
Rab33b	1.1407	1.4568e-12	2.93239e-11
Rnf149	1.13964	1.40066e-18	6.26015e-17
Grid2	1.13582	1.35144e-11	2.36734e-10
Tlcd2	1.13541	0.00291277	0.00957586
Dcaf12l2	1.13429	1.52901e-08	1.6256e-07
Dab2	1.13212	0.000485185	0.00197408
Phf19	1.1316	2.66172e-16	8.90387e-15
Nt5e	1.13127	1.23265e-07	1.10185e-06
Mzf1	1.12846	1.09247e-09	1.41117e-08
Ifit3	1.12656	0.00190951	0.00660835
St8sia2	1.12609	7.26636e-11	1.12903e-09
Palm2	1.1241	0.0025602	0.00856427
Fam132a	1.12184	0.00167893	0.00592279
Cbs	1.12015	1.61346e-05	9.32552e-05
Rgs7bp	1.11894	1.92389e-12	3.76517e-11
Acadl	1.11751	2.01233e-08	2.08747e-07
Plagl1	1.11579	0.00069125	0.00270237
Zbtb37	1.11563	8.77472e-06	5.39655e-05
Spry2	1.11453	2.95805e-09	3.54517e-08
Cybrd1	1.11358	8.51106e-05	0.000417802
Egfem1	1.11348	1.0234e-05	6.19772e-05
Gm4980	1.11313	0.00324261	0.0105279
Cpeb2	1.11088	2.37671e-17	9.09427e-16
Msantd1	1.11024	0.0025353	0.00850026
Sema3c	1.10851	6.14068e-15	1.73263e-13
Slc22a29	1.10731	5.47154e-05	0.000280918
Gstp2	1.10682	5.28241e-08	5.07712e-07
Mdfi	1.10418	5.37499e-08	5.15694e-07
Dsel	1.10337	3.15237e-05	0.000170879
Epb4.1l3	1.10262	4.88945e-23	3.65559e-21
2210013O21Rik	1.1021	5.37348e-22	3.55834e-20
Itga8	1.10195	1.68289e-08	1.78103e-07
Tnc	1.10131	0.00206891	0.0070904
Gm3739	1.10108	1.07766e-08	1.17028e-07
Chst1	1.101	9.8855e-07	7.40796e-06
Fndc3b	1.09908	1.92242e-10	2.78975e-09
Erlec1	1.09768	1.35513e-34	3.19349e-32
Mx1	1.09644	4.58235e-05	0.000239665
Pla2g6	1.09461	8.52831e-15	2.34117e-13
Zfp608	1.09377	4.53707e-25	4.40775e-23
Zc3h12b	1.09358	1.38079e-05	8.09904e-05
Itga1	1.09338	3.3193e-07	2.74476e-06
Nova1	1.09235	3.11869e-29	4.86516e-27
Slc25a18	1.09003	0.00020375	0.000913918
Pram1	1.08962	0.000584609	0.00232509
Cpeb4	1.08918	3.08763e-25	3.09221e-23
Ppp1r14c	1.08901	9.94998e-06	6.05054e-05
Tcp10b	1.08595	0.0113878	0.0313641
Tnfrsf13c	1.083	0.000306123	0.00130836
Plch2	1.07706	0.000235573	0.00103547
Mkrn3	1.07425	1.18984e-05	7.09707e-05
Gxylt1	1.07322	1.08853e-18	4.98878e-17
Adamts2	1.07199	0.000131503	0.000617868
Nabp1	1.07055	2.0565e-05	0.000116386
Kcnd3	1.06851	1.54354e-05	8.94369e-05
BC068281	1.06836	0.00939558	0.0265102
Hr	1.06653	1.19041e-16	4.14445e-15
Impact	1.06473	1.28809e-09	1.64941e-08
Lsamp	1.06335	8.58358e-12	1.55078e-10
Klhl3	1.06322	5.83488e-05	0.000296849
Gbp7	1.06215	0.00012598	0.000594848
Mllt11	1.06143	1.52494e-16	5.26395e-15
Tubb2a	1.06015	7.96613e-12	1.44567e-10
Itgb3	1.05932	0.00822032	0.0236172
Zfyve26	1.0584	3.56409e-25	3.52584e-23
Arhgef40	1.05435	4.90416e-05	0.000255204
Fbxw7	1.05302	1.19397e-19	6.2334e-18
Kcna4	1.05145	0.00136117	0.00491185
Pde10a	1.05047	7.27152e-07	5.6258e-06
Ptchd2	1.04926	2.93555e-09	3.52527e-08
Lcor	1.04917	1.22564e-12	2.4981e-11
Syngap1	1.04904	2.01526e-23	1.61062e-21
Pcdh1	1.04813	1.09318e-11	1.94471e-10
Agbl2	1.04583	0.0116262	0.0318784
Atxn7l3b	1.04405	5.56504e-26	6.10049e-24
Slc22a13b-ps	1.04388	0.00513624	0.0157375
Rnf165	1.04366	2.28261e-23	1.79772e-21
Pde4b	1.043	3.58508e-08	3.55094e-07
Tspyl5	1.04287	3.83429e-17	1.43335e-15
Rlf	1.04057	9.16667e-28	1.21902e-25
Csmd2	1.03995	3.02019e-12	5.82635e-11
Pcdhga1	1.03976	9.9888e-05	0.000483756
Gstt1	1.03962	0.00883049	0.0251388
Runx2	1.03867	0.00984609	0.0276659
Speg	1.03646	1.01926e-36	3.18008e-34
Arhgap20	1.03622	3.18254e-07	2.6384e-06
Ptprn	1.0319	6.70046e-05	0.000336976
Sumf1	1.0299	2.75511e-09	3.32581e-08
Adam12	1.02909	0.000130415	0.000613114
4930451G09Rik	1.02827	0.00222524	0.00755593
Kcnb1	1.02736	2.97395e-06	2.03584e-05
Cdkn3	1.02696	1.12052e-12	2.29935e-11
Smarca1	1.0269	6.60107e-14	1.58192e-12
Lcmt2	1.02615	3.68878e-15	1.0706e-13
5730522E02Rik	1.02577	0.00260154	0.0086814
Nav3	1.02576	6.02456e-05	0.000305541
Sult1a1	1.02463	0.00988084	0.0277539
Cotl1	1.02329	7.14642e-08	6.65577e-07
Kif26b	1.02326	0.000150383	0.000696892
Rbm24	1.02232	6.28337e-23	4.65486e-21
Dyrk1b	1.02212	4.09377e-22	2.76739e-20
Slc30a10	1.02076	3.12777e-06	2.13214e-05
Terf1	1.02055	6.99554e-16	2.23857e-14
Sec23a	1.0196	1.6027e-23	1.30471e-21
Klhl29	1.01856	1.94857e-10	2.82264e-09
Exoc3l	1.01848	0.00324869	0.0105435
Nr1h3	1.01775	0.00220887	0.00751137
Acvr2b	1.01705	1.37809e-09	1.75771e-08
Tmc7	1.01452	6.21379e-06	3.95188e-05
Ssbp4	1.01415	4.92713e-16	1.59556e-14
Mttp	1.01381	5.71881e-08	5.44815e-07
Dcun1d3	1.01228	0.00115138	0.00422912
Shox2	1.01161	2.58059e-06	1.78845e-05
Ddx60	1.00987	0.00655079	0.0194154
Gm5595	1.00883	7.42329e-15	2.05873e-13
Arhgef39	1.00456	4.62706e-15	1.32398e-13
Zbtb21	1.00382	4.02655e-15	1.1624e-13
Nsg2	1.00315	1.96914e-48	1.5213e-45
Gpatch3	1.0007	2.2076e-10	3.17519e-09
Itsn2	1.00069	1.04114e-26	1.27003e-24
Hdx	0.999465	6.33781e-06	4.01973e-05
Nkx3-2	0.999096	0.00836902	0.0239892
Ddit3	0.996854	2.56282e-09	3.11922e-08
I830077J02Rik	0.995704	0.0117589	0.0321714
Hectd2	0.992193	2.8362e-13	6.36439e-12
Rai2	0.992003	1.07704e-05	6.49348e-05
Shc4	0.990891	9.89296e-05	0.000479257
Bicd1	0.989631	1.17692e-13	2.72776e-12
Lypd6	0.987584	0.00292999	0.00962465
Olfr1157	0.986517	0.0127744	0.03452
Nrip1	0.984538	3.68256e-22	2.49982e-20
Reln	0.981812	4.09361e-13	8.98711e-12
Rnd3	0.981807	4.51865e-09	5.24021e-08
Cyp2t4	0.977777	0.00244178	0.00821591
Pappa	0.977134	0.0059362	0.017835
Kcnh5	0.976916	7.92774e-24	6.76945e-22
Gm3005	0.974709	0.00109796	0.00405584
Tiam2	0.973682	0.00809497	0.0233481
Gpr26	0.9726	0.00287495	0.00946493
Cstf2t	0.972406	3.35091e-12	6.43526e-11
Ngef	0.971729	1.39955e-05	8.19979e-05
Prune2	0.971344	4.81604e-06	3.14555e-05
Stk35	0.970632	1.40048e-22	9.96554e-21
Trim43a	0.970166	0.01279	0.0345552
AI317395	0.969956	0.013494	0.0361622
Tenm1	0.968976	0.00303419	0.00991873
Fxr1	0.968456	1.35139e-07	1.19808e-06
Chl1	0.968376	0.00010984	0.000526763
Lysmd3	0.963967	0.0117967	0.0322476
Ppap2b	0.96098	0.000442729	0.00181798
Sh3kbp1	0.958716	1.06187e-10	1.5996e-09
Itga4	0.958112	0.000164498	0.000753577
Pde3b	0.957612	1.30122e-14	3.44951e-13
Rbbp6	0.957373	1.0213e-25	1.06215e-23
RP23-47K10.3	0.956687	0.00604688	0.0181239
Clmp	0.956304	4.3785e-10	5.96948e-09
Nmnat1	0.955885	7.98678e-06	4.95138e-05
Fam167a	0.954575	2.88527e-11	4.81096e-10
Zbtb38	0.953119	8.11534e-07	6.19592e-06
Upk1a	0.952324	0.00178427	0.0062415
Cebpd	0.951745	3.88091e-05	0.000205428
Tmtc2	0.951596	1.21867e-08	1.31724e-07
Ribc1	0.95129	6.00613e-06	3.83636e-05
Csf2ra	0.951194	2.70826e-05	0.000149046
Gstm2	0.950053	0.0141059	0.0375603
Npnt	0.94982	4.59296e-10	6.23045e-09
Cenpf	0.948391	9.82401e-15	2.66976e-13
Purg	0.947684	2.47891e-08	2.52307e-07
Prx	0.947093	8.70905e-06	5.36226e-05
Fkbp7	0.946822	3.9707e-07	3.22103e-06
Gm3512	0.945477	2.84296e-11	4.75017e-10
Kdelr3	0.944466	0.011545	0.0317092
Capza2	0.941876	2.97459e-18	1.27334e-16
Jdp2	0.941373	1.78542e-06	1.28153e-05
Plce1	0.941319	1.12765e-12	2.30998e-11
Gdf11	0.938761	3.42685e-12	6.56402e-11
Cyb5d2	0.938373	0.00187349	0.00650032
Ugcg	0.93766	5.43758e-19	2.58708e-17
Gm20594	0.936762	1.47966e-09	1.86963e-08
Zkscan5	0.934435	3.7093e-16	1.21575e-14
Ttc6	0.934272	5.54455e-10	7.44043e-09
Pecam1	0.933985	0.000323241	0.00137392
Erich6	0.933097	0.00651392	0.0193167
Mief2	0.932659	1.24003e-11	2.18202e-10
Irf1	0.931982	1.53417e-05	8.89895e-05
Frmpd4	0.931582	0.00673727	0.0199136
A4galt	0.930492	0.00568771	0.0171647
Lck	0.930316	3.76791e-05	0.000199904
Trappc8	0.929876	0.000210128	0.000936242
Cx3cl1	0.928539	0.000332706	0.00141046
Ager	0.928343	0.000425847	0.00175487
Tmem184c	0.928236	1.90267e-10	2.76355e-09
C230052I12Rik	0.927243	2.723e-12	5.26555e-11
Cdkn2aip	0.926848	3.38899e-08	3.37526e-07
Tusc1	0.925366	9.08761e-07	6.87033e-06
Ston2	0.922145	4.99858e-06	3.25822e-05
Gas2	0.92115	0.000283802	0.00122133
Slc25a30	0.92107	4.99533e-20	2.72876e-18
Lpp	0.920719	1.92826e-05	0.000109653
Creb3l1	0.920645	0.00564304	0.0170426
Trpv4	0.920133	0.00139125	0.00499924
Pde7b	0.919816	0.00672502	0.0198846
Tal2	0.917991	0.000944603	0.00354998
Pik3r3	0.913124	1.98069e-15	5.96192e-14
Mocs3	0.91094	8.15943e-09	9.12327e-08
Rpl12	0.91084	8.13468e-10	1.07037e-08
Fam65c	0.910823	0.0101535	0.0284333
Sgms2	0.91035	0.00855547	0.024433
Slc35a5	0.909938	1.60151e-06	1.16255e-05
Efnb2	0.908732	1.57462e-08	1.673e-07
Esrrb	0.908608	0.00181993	0.00634569
Fstl5	0.908111	3.33723e-08	3.32906e-07
A930033H14Rik	0.907171	0.000109615	0.000525839
Irf2bpl	0.906703	1.36846e-10	2.03128e-09
Zfp521	0.90619	2.80554e-18	1.20416e-16
Tab2	0.904311	9.49486e-18	3.7756e-16
Plekho1	0.901225	1.77208e-17	6.87804e-16
Dnhd1	0.901074	0.00010908	0.000523429
Hipk3	0.900608	2.43455e-26	2.8213e-24
Mamld1	0.900231	1.26099e-05	7.4829e-05
Adam19	0.90016	0.0129936	0.0349889
Rslcan18	0.897922	0.00189939	0.00658034
Ubn1	0.897625	4.23191e-05	0.000222628
Smim24	0.897507	0.0112464	0.0310309
Cers3	0.896562	0.0025983	0.00867383
Eras	0.895833	8.07614e-10	1.0644e-08
Nufip2	0.895723	4.55557e-21	2.77856e-19
Rab13	0.895695	2.17008e-05	0.000122333
Syp	0.894571	7.2117e-08	6.70502e-07
Mettl7a1	0.894144	2.48629e-10	3.53219e-09
Nat14	0.894143	5.87371e-05	0.000298731
Gm16586	0.893884	7.39819e-06	4.62623e-05
Kctd21	0.893113	0.00027624	0.00119322
AI854703	0.890797	0.0037491	0.0119617
Greb1l	0.890165	0.000126211	0.000595417
Col6a6	0.88968	1.92483e-06	1.37268e-05
Vmn2r6	0.889428	0.00239378	0.00806578
Gm28557	0.889218	0.00713361	0.0208947
Pdlim7	0.888087	1.08318e-13	2.51771e-12
Gm13251	0.887045	0.00418184	0.0131485
Tle1	0.886098	6.96485e-18	2.82494e-16
Srd5a2	0.885687	0.00393213	0.0124746
Larp6	0.884805	0.0135039	0.036177
Fbxo6	0.884556	0.000828979	0.00316455
Fgfbp3	0.883297	1.21507e-09	1.56083e-08
Hmgcll1	0.883087	8.82301e-10	1.15813e-08
Mrc2	0.881001	5.50322e-05	0.000282099
Syap1	0.880691	9.82056e-17	3.47233e-15
Tcp11	0.880332	0.00491612	0.0151489
Hhex	0.879879	0.00344457	0.0110993
Hba-ps4	0.877744	0.0122863	0.033389
Crebbp	0.876981	1.8e-15	5.45855e-14
Tab3	0.87415	3.43273e-07	2.82991e-06
Rhbdd1	0.874075	4.1078e-16	1.33825e-14
Lrif1	0.87387	2.87903e-14	7.29834e-13
Mdn1	0.873113	3.24675e-10	4.51373e-09
Lcat	0.872386	0.00198616	0.00683713
Rnf121	0.870388	9.06434e-11	1.38084e-09
Pcsk2	0.869814	2.46619e-24	2.24783e-22
E130311K13Rik	0.869062	4.43264e-06	2.91272e-05
Gm8281	0.866796	2.24878e-11	3.83237e-10
Shisa2	0.866598	1.50157e-09	1.89583e-08
Ptar1	0.865674	3.69731e-05	0.000196544
Lphn3	0.863487	0.000129743	0.000610663
Zeb2	0.862389	1.73333e-08	1.82845e-07
Sowahc	0.862245	6.01676e-17	2.2085e-15
Pld5	0.861501	1.72879e-05	9.91794e-05
Dclk1	0.860737	1.37191e-07	1.21296e-06
Dst	0.860686	1.86824e-16	6.4081e-15
Gm8086	0.860612	0.000150882	0.000698805
Actr6	0.857488	3.59672e-12	6.88128e-11
Flna	0.857171	1.21188e-22	8.73844e-21
Hoxb5	0.855517	6.45799e-15	1.81271e-13
Nuak1	0.854871	2.00183e-06	1.42259e-05
Apold1	0.853188	1.82565e-05	0.000104257
Rprm	0.852761	1.5832e-06	1.15132e-05
Klhl14	0.851732	0.00862175	0.0245796
Mss51	0.850716	0.000841397	0.00320743
Nrxn1	0.850145	2.58956e-08	2.62581e-07
Nlgn1	0.849922	5.6937e-13	1.22675e-11
Dhrs11	0.849824	9.23806e-07	6.97109e-06
Unc5c	0.848419	0.00126	0.00458965
Zfp595	0.848244	0.00540541	0.0164474
Plcd4	0.846979	0.0119804	0.0327002
Cep89	0.846805	3.0531e-23	2.37002e-21
Psd3	0.84497	5.06679e-05	0.000262464
Oxct2b	0.844636	4.77068e-09	5.50494e-08
Exog	0.843734	2.92895e-09	3.51995e-08
Ebf1	0.843113	0.00564541	0.0170465
Zfand2a	0.842588	3.77138e-17	1.41309e-15
Aard	0.84213	2.85674e-07	2.39276e-06
Guca2a	0.840387	0.0125601	0.0340362
Ahnak	0.83981	0.00840257	0.0240641
Ino80d	0.838029	7.92787e-12	1.44033e-10
Xpnpep3	0.83773	1.95999e-10	2.83666e-09
Tuba1c	0.836603	6.22389e-12	1.15138e-10
Sprr2a2	0.836154	0.00396919	0.0125626
Atp2b2	0.836097	2.39264e-16	8.0894e-15
Zfp719	0.835678	1.1901e-11	2.09872e-10
Il13ra1	0.835028	0.00555547	0.0168314
Sorl1	0.832954	0.00618231	0.018482
Zfp758	0.832382	1.76686e-06	1.27008e-05
Irs1	0.832353	1.52518e-13	3.49993e-12
Dync1i1	0.832142	0.000645395	0.00254333
Ust	0.831467	4.26039e-10	5.81823e-09
3110053B16Rik	0.830505	1.11593e-07	1.00583e-06
Gm10134	0.83035	0.0171233	0.0443211
Foxg1	0.828541	0.0055912	0.0169049
Gpr179	0.82785	4.04526e-05	0.000213224
Tmem132c	0.82612	0.0019469	0.00671482
4930444P10Rik	0.82591	0.0104469	0.0291322
Ankrd61	0.825751	0.00111215	0.00410082
3110007F17Rik	0.825686	0.00642122	0.0190982
Pacsin1	0.825513	7.62467e-07	5.85914e-06
Phex	0.825312	0.00273226	0.00905396
Hgd	0.825202	0.0177009	0.0455622
Gm3667	0.824991	1.84374e-08	1.93111e-07
Bsdc1	0.824734	1.71917e-19	8.82654e-18
Sema4a	0.824372	0.00450627	0.0140407
Parm1	0.823865	6.7766e-05	0.000340277
Haus6	0.822958	1.76284e-14	4.59073e-13
Nim1k	0.822887	5.36635e-07	4.25115e-06
Otx1	0.821921	1.2623e-10	1.88404e-09
Strip2	0.818805	1.12036e-05	6.70481e-05
Etv4	0.818318	0.000974475	0.0036504
Unc79	0.817985	6.8809e-10	9.16549e-09
Gm12955	0.817593	5.69135e-06	3.65817e-05
Psap	0.817311	1.94132e-17	7.51695e-16
Nek3	0.816973	6.61924e-09	7.45768e-08
Ccdc82	0.814397	0.00445666	0.0139155
Sdc2	0.813293	6.8469e-07	5.32267e-06
Tle4	0.81268	3.33009e-19	1.63225e-17
Nacad	0.811333	6.6547e-07	5.19067e-06
Dcaf12l1	0.810677	1.92294e-14	4.96781e-13
Zfp345	0.809984	0.000800917	0.00307189
Tspan7	0.809244	2.68384e-32	5.31008e-30
4930432K21Rik	0.809113	0.000206553	0.000924373
Dyrk1a	0.807417	9.7146e-19	4.47755e-17
Efcab5	0.807369	0.00210631	0.00720335
Ank3	0.807067	4.25659e-07	3.42894e-06
Cep19	0.806227	2.11104e-15	6.34139e-14
Tmem57	0.804277	4.94492e-26	5.49496e-24
Sbsn	0.804063	0.00144801	0.00518483
Cntnap2	0.803752	0.000555818	0.00222657
Pcdhgb2	0.802489	9.33977e-07	7.03801e-06
Lrrn3	0.801977	7.951e-17	2.8794e-15
Zcrb1	0.801375	2.38985e-10	3.40412e-09
Suco	0.801132	1.69439e-15	5.16726e-14
Ctsk	0.800806	0.0106895	0.0296709
Mapre3	0.799625	2.24461e-05	0.000125965
Parp10	0.799232	0.0123909	0.0336509
Plek	0.799146	2.51166e-05	0.000139171
Kctd12	0.798982	1.01842e-08	1.1119e-07
Rabl6	0.798539	9.40841e-09	1.03767e-07
Rbmx2	0.798462	4.25467e-10	5.81531e-09
Gm3002	0.798335	3.63691e-08	3.59568e-07
BC005561	0.798	8.22249e-09	9.17481e-08
Pla2g4e	0.797693	0.017922	0.0460366
Sugp2	0.795862	2.98542e-11	4.94744e-10
Gm3696	0.795801	3.54523e-05	0.00018964
Slc23a1	0.795392	0.0112672	0.0310829
Sdpr	0.793906	0.0115104	0.0316354
Neurod4	0.792103	5.28629e-15	1.50729e-13
Elavl2	0.791364	4.70414e-07	3.76889e-06
Trip11	0.790894	1.61327e-07	1.41327e-06
Wdr26	0.790524	3.03239e-22	2.08464e-20
Hoxb4	0.790392	1.31885e-18	5.91079e-17
Zfp382	0.790191	0.000618128	0.0024424
Cald1	0.789635	1.00261e-15	3.15238e-14
Acvr1b	0.789121	2.96794e-14	7.49198e-13
Zfp941	0.788256	6.1869e-08	5.86653e-07
2810474O19Rik	0.788163	2.94442e-10	4.13238e-09
Ccdc57	0.788019	6.23512e-18	2.55451e-16
Elf4	0.787981	5.74896e-15	1.63061e-13
Fam89a	0.7876	0.000354695	0.00149353
Zfp458	0.787238	0.00074573	0.00289166
1700061G19Rik	0.786348	0.000755615	0.0029272
Spats1	0.786083	0.00698158	0.0204975
Fam222b	0.784855	1.73791e-13	3.95453e-12
Chd3	0.78434	9.56224e-38	3.16608e-35
Ap1s3	0.784113	2.79709e-14	7.12402e-13
Brf2	0.783252	1.0497e-13	2.4504e-12
Gm340	0.782624	1.41708e-08	1.51654e-07
3110043O21Rik	0.781703	1.82072e-13	4.13138e-12
Lin7c	0.781571	2.91986e-11	4.85366e-10
Plxnd1	0.78067	2.95025e-06	2.02132e-05
Stx17	0.780326	7.49948e-11	1.1621e-09
Yjefn3	0.780101	0.000276637	0.00119398
Spin4	0.780005	0.0128297	0.0345936
Ptprj	0.778848	1.32098e-09	1.68886e-08
Afap1l1	0.778656	4.63715e-10	6.27989e-09
Pdzrn4	0.778403	1.31585e-09	1.68362e-08
Tlr7	0.777276	0.0193348	0.0490598
Med12l	0.776325	0.00277748	0.00917758
Twist1	0.77404	8.04447e-06	4.97953e-05
Rnf31	0.773991	1.11965e-07	1.00806e-06
Bend4	0.77314	0.00232043	0.00784305
Mus81	0.772706	1.14589e-06	8.48515e-06
Ssx2ip	0.772193	2.83906e-11	4.74854e-10
Pcdha3	0.772161	0.000410445	0.00169917
Hspa13	0.771391	5.03835e-21	3.05008e-19
Asb5	0.770822	0.0127958	0.0345587
Eln	0.769761	1.5169e-21	9.84409e-20
Pip5k1a	0.769547	8.50603e-15	2.33901e-13
Rassf8	0.768696	2.08256e-06	1.47286e-05
Phtf2	0.768289	7.96931e-17	2.8796e-15
Foxn3	0.767504	1.51093e-12	3.03008e-11
Rbm33	0.767283	7.03765e-20	3.78076e-18
Pzp	0.766032	0.0178606	0.0458934
Cep135	0.763754	1.00803e-14	2.72571e-13
Gm6741	0.763265	0.00656234	0.0194425
Lpcat2	0.763145	0.0107357	0.0297736
Pip4k2b	0.762968	1.23119e-14	3.27994e-13
Spred3	0.762778	0.000156939	0.000723756
Npas4	0.760707	0.00101269	0.00377264
Rrm2	0.760469	3.79375e-10	5.21167e-09
Myo1a	0.759668	0.00443215	0.0138469
Atg14	0.758868	4.65476e-09	5.37883e-08
Zfp281	0.758644	3.95063e-18	1.66049e-16
Relt	0.758567	0.000310831	0.00132569
Zfp408	0.755124	1.09663e-12	2.25498e-11
Dpy30	0.755019	0.000172404	0.000784155
Adprm	0.753854	1.62587e-09	2.04481e-08
Epc1	0.753182	7.26783e-16	2.32113e-14
Anapc15	0.752418	5.4292e-14	1.32059e-12
Xylt1	0.752408	6.675e-05	0.000336112
Atp10d	0.751939	7.35538e-05	0.000366504
Wdpcp	0.751399	0.000208493	0.000930048
Pop4	0.749372	6.03302e-07	4.73764e-06
Ift27	0.749145	4.5856e-09	5.31406e-08
Phlda3	0.749094	5.27021e-10	7.084e-09
Ttbk1	0.748913	1.08704e-14	2.92475e-13
Ryr3	0.748738	0.0127388	0.0344401
Sbspon	0.748732	0.0190027	0.0483735
March11	0.747582	8.07591e-06	4.99518e-05
Gareml	0.746497	0.00498981	0.0153323
Nrk	0.74489	0.00693461	0.0203903
Gm20458	0.744749	0.00449238	0.0140027
Limch1	0.744111	0.00447478	0.0139586
Spryd3	0.743975	5.5988e-07	4.42234e-06
Prr11	0.743492	3.66632e-11	5.99017e-10
Hmbox1	0.74335	4.79405e-13	1.04541e-11
Cited1	0.743295	7.30723e-06	4.57752e-05
Troap	0.743283	3.84211e-09	4.53341e-08
Ppig	0.743172	7.31814e-19	3.41627e-17
Apba1	0.741686	3.16491e-05	0.000171444
Xpo1	0.741186	4.85163e-27	6.00861e-25
Gpr64	0.740703	0.00244047	0.00821455
Nkain3	0.738882	0.00915818	0.0259261
Gm10923	0.738753	0.0162646	0.0424208
Gm20517	0.737323	0.0002434	0.00106728
Ikbkg	0.737043	4.73693e-10	6.40968e-09
Abca1	0.735077	0.000846925	0.00322699
Stat5a	0.734432	0.00767883	0.0223009
2810403A07Rik	0.734216	2.04483e-09	2.52668e-08
Kcne2	0.733972	0.0142188	0.0378235
Pkdcc	0.733697	6.75859e-05	0.000339583
Serpinc1	0.733591	0.0113747	0.0313477
Kmt2d	0.733521	9.16527e-09	1.01293e-07
Obfc1	0.733316	5.12909e-12	9.60904e-11
Tmem135	0.73282	3.11126e-05	0.00016882
Parp3	0.732558	0.0199177	0.0502301
Mgat4c	0.732258	0.000825115	0.003155
Basp1	0.731921	2.32272e-11	3.9377e-10
Cxcl10	0.731754	0.0193445	0.0490691
Disp1	0.731498	1.62996e-05	9.40751e-05
BC030307	0.731266	0.000535676	0.00215814
B430218F22Rik	0.730011	0.00092701	0.00349113
Xkrx	0.730006	0.00474983	0.0146923
Fam174b	0.729915	1.01596e-15	3.18818e-14
Atp8a2	0.729553	0.00258069	0.00862465
Ints6	0.729296	2.47392e-08	2.51958e-07
Cebpb	0.729033	4.51159e-05	0.000236192
Eml2	0.728783	9.61686e-09	1.05972e-07
Ppp1r15a	0.72809	4.25652e-05	0.000223778
Tiparp	0.727965	1.57273e-09	1.98105e-08
March1	0.727789	5.14631e-05	0.000265988
Rbm11	0.727174	0.0128282	0.0345936
Nudt4	0.726897	3.77114e-17	1.41309e-15
Magi2	0.726054	2.00285e-05	0.000113656
Zfp592	0.725936	5.93832e-13	1.27438e-11
Ncam1	0.725458	1.86831e-12	3.67858e-11
Dse	0.72513	1.74564e-05	0.000100075
1700020D05Rik	0.724647	0.0211114	0.0528568
Marcks	0.723949	1.901e-19	9.69868e-18
Intu	0.722914	1.44864e-09	1.83902e-08
Ttll11	0.721862	1.67349e-06	1.211e-05
Coil	0.721757	1.99267e-10	2.88137e-09
Triobp	0.721338	1.78682e-07	1.55356e-06
Rnf39	0.720687	0.0197777	0.0499413
Ncapd3	0.720194	9.93102e-09	1.08792e-07
Lrp6	0.720039	1.19996e-10	1.79596e-09
Kbtbd7	0.719576	1.74045e-22	1.2277e-20
Gnai1	0.71946	1.49327e-14	3.91385e-13
Fam134c	0.719133	3.14174e-10	4.37524e-09
Rnft2	0.718825	0.000342864	0.00145011
Zfp148	0.718804	5.64071e-42	2.85984e-39
Lin7a	0.718553	1.52796e-08	1.62555e-07
Pthlh	0.717841	0.0200843	0.0505896
Gm28230	0.717222	0.00162968	0.0057767
Fam96b	0.716188	2.96049e-07	2.46566e-06
Zfp809	0.715805	0.00124908	0.00455395
Onecut2	0.715445	0.000155005	0.000716264
Gm13352	0.715019	0.0227782	0.0563945
1110038F14Rik	0.714956	2.21262e-08	2.27488e-07
Begain	0.714508	0.000229199	0.00101157
Ttc9	0.713757	0.000212209	0.000943771
Pogz	0.712664	1.67741e-15	5.12511e-14
Cdk5rap2	0.71266	5.9431e-07	4.67382e-06
Hoxb2	0.711779	1.03241e-11	1.84469e-10
Zwint	0.711597	2.42615e-09	2.964e-08
Kcnq5	0.711224	2.06597e-06	1.46405e-05
Wnk3	0.711128	4.63816e-06	3.03548e-05
2700099C18Rik	0.710647	2.80588e-08	2.82574e-07
4930402H24Rik	0.710232	8.80961e-09	9.75166e-08
Alkbh2	0.709712	5.16075e-07	4.10431e-06
Bhlhe40	0.709612	0.00169966	0.00598031
Satb2	0.709551	8.06142e-13	1.69415e-11
Cntn1	0.70935	4.96644e-05	0.000257842
Fbxo4	0.709011	0.00018011	0.000815774
Pml	0.708771	1.28836e-18	5.79498e-17
Lats1	0.707684	8.47297e-17	3.05336e-15
Alg12	0.707358	5.35281e-06	3.46544e-05
Ablim1	0.707132	0.00237976	0.00802187
Csf1	0.705621	0.0171132	0.0443168
Pgam2	0.705376	5.29332e-05	0.000272629
Nrp1	0.705357	5.63921e-06	3.63058e-05
BC048671	0.704643	0.0191783	0.0487312
Fancf	0.703474	2.25581e-08	2.31488e-07
Hexim1	0.703402	1.42648e-12	2.87494e-11
Lancl1	0.703202	2.07019e-10	2.9855e-09
Ebf4	0.702921	4.12643e-07	3.33735e-06
Mettl15	0.702719	0.000210595	0.000937366
Sgol2	0.702477	1.0812e-16	3.77234e-15
Herpud1	0.702376	3.16403e-08	3.16872e-07
Gm12276	0.702251	0.0196243	0.0496159
A830039N20Rik	0.701564	0.00021738	0.000963599
Asb3	0.701483	0.000121144	0.000574355
Nmnat2	0.701265	5.93232e-07	4.66761e-06
4930578G10Rik	0.701034	0.0166867	0.0434062
Tnrc6b	0.700722	4.37048e-25	4.27148e-23
Celsr3	0.699839	2.74327e-08	2.76956e-07
Ube2o	0.699225	2.80042e-13	6.2928e-12
Kat2b	0.699128	4.24726e-05	0.000223363
Tbkbp1	0.698039	5.1402e-06	3.34113e-05
Plxdc1	0.698021	0.0176793	0.045514
Ywhag	0.697773	1.10693e-18	5.03049e-17
Cldn15	0.697465	0.0215175	0.0537241
Agbl3	0.695695	1.42896e-05	8.35438e-05
Tnfrsf22	0.695545	0.000122323	0.000578977
Necap1	0.695408	1.70221e-15	5.18137e-14
Ttbk2	0.695397	6.16156e-13	1.3188e-11
Pnp	0.695341	2.93253e-05	0.000160139
Fndc5	0.695179	0.023634	0.0581498
Ash1l	0.693696	8.02124e-10	1.05802e-08
Gm28551	0.693221	0.00612235	0.0183264
Ccl25	0.69318	5.88877e-07	4.63784e-06
Slc26a7	0.692645	0.0148398	0.0392695
Zc3hav1l	0.692321	3.17916e-20	1.76639e-18
Kansl2	0.69231	6.85714e-12	1.26277e-10
Btg3	0.692099	0.000982	0.00367519
Sh3bp1	0.689703	1.62095e-12	3.23075e-11
Acad10	0.689444	0.0194604	0.0492985
Klhl34	0.689279	0.0119663	0.0326728
Fam13c	0.689193	8.10339e-07	6.19042e-06
Cep95	0.689022	4.40202e-08	4.29455e-07
Slc25a47	0.688584	0.000235334	0.00103499
Cntnap5a	0.688318	0.00067485	0.00264719
Ccdc34	0.687065	3.79984e-18	1.60543e-16
D8Ertd82e	0.686609	2.26617e-11	3.85796e-10
Acsl6	0.686138	4.15696e-08	4.08076e-07
Sgol1	0.686048	2.64076e-06	1.82702e-05
Spock1	0.685814	0.000115172	0.000549179
Cic	0.685443	7.32779e-19	3.41627e-17
Dusp5	0.684815	3.96376e-11	6.45015e-10
5830415F09Rik	0.684639	8.10433e-07	6.19042e-06
Btbd7	0.684505	0.00186696	0.00648321
Galnt13	0.68409	0.000276502	0.00119375
Fam214a	0.683907	0.000775365	0.00298872
Vars2	0.683458	2.87973e-07	2.40953e-06
Prr14l	0.682541	2.47116e-06	1.72069e-05
Htt	0.682349	6.07103e-09	6.86385e-08
Lnp	0.681767	7.56379e-06	4.71371e-05
Arhgap11a	0.681682	4.79355e-16	1.55541e-14
Klf6	0.680967	0.000159815	0.000735139
Ino80c	0.679532	3.50408e-08	3.48133e-07
Gas7	0.679427	0.00101712	0.00378539
Peg10	0.679086	2.77124e-08	2.79605e-07
Nav2	0.677865	6.83488e-08	6.38762e-07
Nipal3	0.677774	3.03298e-17	1.14702e-15
Mum1l1	0.676995	1.2985e-11	2.27996e-10
Gm27029	0.676349	0.000543459	0.00218461
Map1lc3b	0.67633	6.24808e-12	1.15454e-10
Sema3g	0.67627	2.82854e-05	0.000155087
Amph	0.675761	0.000207548	0.000927366
Ttll4	0.673891	9.67389e-10	1.25962e-08
Agt	0.673828	0.0187593	0.047869
Vcpip1	0.67342	2.94402e-16	9.77593e-15
Celf6	0.67302	1.9606e-07	1.69376e-06
Cdkn1b	0.672666	1.30149e-11	2.28273e-10
Golga4	0.672531	3.88442e-11	6.33375e-10
Atf4	0.671862	3.93647e-09	4.62792e-08
Smg7	0.671661	8.80292e-09	9.75166e-08
Mki67	0.671239	6.79677e-11	1.06132e-09
Rgs2	0.671163	3.12458e-06	2.13086e-05
Asxl1	0.67042	4.4931e-10	6.11543e-09
Lrrc48	0.670128	0.000166042	0.000758835
Mllt4	0.669241	1.27977e-06	9.39499e-06
Ncoa2	0.668325	1.8555e-09	2.30679e-08
Ppapdc1a	0.668153	0.0240887	0.0591158
Yod1	0.667103	5.7419e-09	6.52814e-08
Zmat1	0.666544	0.000114474	0.000546243
Arxes2	0.666476	1.64133e-05	9.46637e-05
Gdpd2	0.665998	0.0192728	0.0489277
Tada3	0.665932	5.97427e-09	6.7741e-08
Ndrg4	0.665258	0.000679185	0.00266097
Chpt1	0.664928	2.46193e-12	4.7778e-11
Usp27x	0.664781	0.00541765	0.0164784
Ccdc74a	0.664489	0.0102921	0.0287646
Slc38a4	0.664039	8.45157e-11	1.29601e-09
Zbtb20	0.663166	0.00054447	0.00218759
Hes7	0.663035	0.0265023	0.0641081
Fam149a	0.662862	6.01668e-10	8.05593e-09
Taf1a	0.662622	2.04213e-10	2.94764e-09
Bbs1	0.662574	1.8393e-14	4.7669e-13
Nkx6-2	0.662211	5.93699e-06	3.79625e-05
Rims1	0.661671	2.41457e-05	0.000134296
Samd14	0.66156	1.43991e-16	4.9917e-15
Tmem68	0.661287	2.22845e-07	1.90386e-06
Rabep1	0.660958	6.19573e-08	5.86804e-07
1110032F04Rik	0.660357	9.23451e-05	0.000449912
Ankrd13c	0.660147	2.67455e-09	3.24546e-08
Zfp874a	0.659996	0.00366939	0.0117305
Kcnk3	0.659711	6.93891e-08	6.47365e-07
Pnpla6	0.658927	0.000270164	0.00117102
Kansl3	0.658742	8.18899e-07	6.24274e-06
Cdc37l1	0.657387	1.81864e-09	2.26791e-08
AU019823	0.657266	3.0904e-10	4.30745e-09
Rabggtb	0.656868	3.45388e-10	4.77713e-09
Xkr5	0.656835	1.40054e-05	8.20003e-05
Lacc1	0.656687	1.3544e-05	7.95866e-05
Zfp711	0.65643	1.28604e-05	7.61205e-05
D130007C19Rik	0.656424	0.0187556	0.0478671
Vezt	0.656077	3.43573e-11	5.62476e-10
Gprin3	0.655706	3.98731e-05	0.000210511
1810013L24Rik	0.65535	1.77331e-11	3.06066e-10
Letm2	0.655174	0.00100532	0.00375209
Tnrc18	0.655038	1.89879e-18	8.3712e-17
Mtf2	0.654385	5.15233e-10	6.94281e-09
Thsd7a	0.654122	8.86164e-05	0.000433176
Gprc5a	0.653595	0.0150444	0.0397136
Mfrp	0.653357	0.0258334	0.0627802
Zbtb16	0.652036	1.96856e-08	2.04861e-07
Abcc4	0.651818	0.011216	0.0309575
Zc3h12d	0.650431	0.0274866	0.0660558
Fam184b	0.650387	0.0264079	0.0639466
Cdc34	0.65038	0.000152549	0.00070572
Ccnyl1	0.649987	7.78284e-13	1.63773e-11
Tecpr2	0.649574	3.64997e-15	1.06124e-13
Gon4l	0.649565	2.52916e-11	4.2654e-10
Gm12751	0.649495	0.0198877	0.0501723
Lbp	0.649245	0.0151642	0.0399712
Slc16a9	0.64817	0.0255052	0.0621315
6330408A02Rik	0.647483	1.87554e-12	3.68833e-11
Rictor	0.64745	1.70393e-09	2.13713e-08
Amh	0.647403	0.00220559	0.00750178
Ccdc84	0.647289	0.0128269	0.0345936
Gm12080	0.647193	0.02761	0.0663118
Mpp6	0.64647	1.41642e-05	8.28409e-05
Zfp54	0.645322	0.0138095	0.0368738
Gnaz	0.645018	1.27099e-05	7.53674e-05
Kdm5d	0.644293	0.00123162	0.00450039
Zbtb10	0.644175	9.97811e-26	1.04442e-23
Slc11a1	0.643684	0.016704	0.0434351
Zfp251	0.643642	7.72713e-07	5.93023e-06
Apc	0.643292	5.02039e-05	0.000260476
Tpgs1	0.642673	1.88952e-06	1.34987e-05
Abhd10	0.642553	2.37535e-08	2.42528e-07
Tshz2	0.641894	2.45217e-06	1.71041e-05
Eef1a2	0.641532	7.87416e-05	0.000389127
Zfp120	0.640924	2.90455e-09	3.49322e-08
Errfi1	0.640624	0.00037653	0.00157444
Eya1	0.640555	3.8687e-09	4.55816e-08
Neto2	0.640177	4.1052e-07	3.32183e-06
Pik3ca	0.639911	1.61723e-06	1.17186e-05
Gm3194	0.639664	2.28928e-06	1.60854e-05
Lamc1	0.639389	3.91991e-09	4.61513e-08
Prmt6	0.638906	2.14737e-18	9.39057e-17
Mark4	0.638327	2.88902e-09	3.47711e-08
Prrx1	0.63812	0.0232892	0.0574145
Prkcd	0.637941	1.3191e-06	9.67058e-06
Aak1	0.637327	8.91136e-06	5.46815e-05
Cep57l1	0.637267	2.67145e-06	1.84668e-05
Nr1d2	0.637158	4.57775e-14	1.13043e-12
Arhgef28	0.636695	0.00199865	0.00687286
Szt2	0.635675	2.96626e-10	4.15226e-09
Zmynd12	0.635461	0.0148106	0.0392305
Thsd1	0.63472	0.0279698	0.0670185
Slc9a5	0.634296	3.40863e-08	3.39066e-07
Mta3	0.634188	7.43797e-08	6.89958e-07
Gm10409	0.633763	4.82178e-07	3.85363e-06
Pelo	0.633634	2.69862e-07	2.27441e-06
Sema4b	0.633052	0.000263221	0.00114491
Prkca	0.631646	0.00275243	0.00911709
Qrich2	0.63101	0.0225337	0.0558745
Ccdc126	0.630608	1.09599e-05	6.5857e-05
Grm7	0.630255	0.000862151	0.00328115
Upf3a	0.62948	2.61103e-11	4.38978e-10
Phf21a	0.629147	3.19579e-07	2.64803e-06
Fbxw17	0.62888	1.50428e-08	1.60351e-07
Flrt3	0.628754	2.36889e-05	0.000132072
Atxn7l1	0.628602	0.000448867	0.00183946
Atp8b1	0.62857	0.000537832	0.00216415
Med1	0.628033	1.43271e-10	2.11312e-09
Zfp605	0.62713	4.98073e-05	0.000258501
Ppp1r3d	0.626942	0.0065005	0.019291
Mical3	0.626853	0.000280392	0.00120825
Rbfox1	0.626783	2.5021e-08	2.54351e-07
Nog	0.626677	0.0043819	0.013703
Aff3	0.625138	2.076e-09	2.56325e-08
2010111I01Rik	0.625099	0.0159114	0.0416366
B3galt5	0.624339	0.00138014	0.00496484
Ckb	0.624108	4.97863e-14	1.21852e-12
Wdr37	0.623904	8.10882e-18	3.25547e-16
Acacb	0.623867	0.00271616	0.00901156
C77370	0.623661	7.33886e-13	1.55033e-11
Apip	0.623537	8.63187e-09	9.59859e-08
Fam19a5	0.62345	3.50119e-07	2.87757e-06
Actg1	0.623409	5.98021e-12	1.11137e-10
Fam175b	0.623158	1.72303e-13	3.9317e-12
Ehbp1	0.622733	4.0571e-12	7.71657e-11
Pcdhgb6	0.622678	0.0172433	0.0445612
Pif1	0.622627	6.0322e-06	3.85149e-05
Tmem67	0.622598	6.0551e-09	6.85062e-08
Spcs2	0.621316	0.0188975	0.0481383
Zfp438	0.620999	7.59705e-08	7.03508e-07
Fbxo30	0.620607	1.08343e-05	6.52713e-05
Syt9	0.619549	9.63403e-09	1.0604e-07
Astn1	0.619314	1.8808e-08	1.96739e-07
Chrm3	0.619108	0.0185909	0.0475066
Dusp4	0.619092	8.00054e-06	4.95801e-05
Fam49a	0.618939	0.000768821	0.00296843
Clk4	0.618519	3.15305e-08	3.15967e-07
Setbp1	0.618422	2.31392e-05	0.000129229
Mapkbp1	0.618284	2.48347e-05	0.000137656
Cdk17	0.618104	3.89198e-13	8.57928e-12
Epc2	0.617939	5.41807e-13	1.16892e-11
1600012H06Rik	0.61684	2.00392e-06	1.42345e-05
Gm7120	0.616024	6.00181e-05	0.000304673
Fam161b	0.615984	0.00849438	0.0242799
Klhl20	0.615646	9.59209e-11	1.45577e-09
Wdfy1	0.615455	1.7169e-11	2.96645e-10
Gas2l3	0.615102	1.89734e-09	2.34981e-08
Lcp2	0.614949	0.0275932	0.0662924
C5ar2	0.614205	0.0232834	0.0574145
Pgrmc1	0.614178	5.28454e-13	1.14315e-11
AW822252	0.614037	0.00501646	0.0153996
Rsrp1	0.613976	0.00019545	0.000880582
Slit2	0.61365	5.19583e-10	6.99562e-09
Tbpl1	0.613378	2.71066e-09	3.27947e-08
Pbx3	0.61303	0.000307826	0.0013146
Gm20518	0.612586	0.0265774	0.0642701
Ercc6l	0.612431	4.04482e-11	6.55576e-10
Cd44	0.612116	0.000217013	0.000962498
Mdfic	0.611693	0.000161453	0.000741428
Rpusd2	0.611544	4.95476e-08	4.80203e-07
Tstd1	0.610986	0.0147996	0.0392077
Rbm18	0.610342	1.04758e-12	2.1651e-11
Tmem72	0.610199	3.41383e-09	4.06652e-08
Syt4	0.609536	1.67293e-09	2.10074e-08
Nfe2l2	0.608713	1.00705e-05	6.11695e-05
Csrp1	0.608556	3.14019e-11	5.18803e-10
Rttn	0.608466	1.66102e-11	2.87603e-10
Alms1	0.608214	3.87129e-17	1.44386e-15
Ubald1	0.60814	3.67141e-20	2.01915e-18
Tas1r3	0.608051	0.0223817	0.0555486
Tubgcp4	0.607191	2.25721e-05	0.000126541
Ccdc137	0.607028	3.87565e-05	0.000205217
Nedd9	0.606804	1.68684e-05	9.70469e-05
Gm29609	0.606579	0.0223017	0.0553832
Fhl3	0.606554	0.000195589	0.000880963
Rnf167	0.6065	8.06806e-12	1.46253e-10
Pou2f2	0.606207	7.46509e-06	4.6618e-05
Stil	0.605252	1.43745e-09	1.82912e-08
2900011O08Rik	0.604002	0.00134245	0.00485076
Cacnb2	0.603668	0.00169283	0.00596017
Pcsk9	0.602665	0.0041828	0.013149
Cfp	0.602467	0.000208289	0.000929599
Fam118a	0.602417	5.43447e-06	3.5127e-05
Zfp473	0.602384	0.00470483	0.0145726
Ccdc173	0.602051	0.000408899	0.00169364
C730034F03Rik	0.602045	0.00692898	0.0203903
Ssh2	0.601822	9.74888e-06	5.93493e-05
0610030E20Rik	0.601391	1.21839e-06	8.98505e-06
Nlrp5-ps	0.601255	0.0117748	0.032204
Pfn4	0.600845	0.00838007	0.0240166
Scaf4	0.60018	4.45261e-14	1.10121e-12
Zbtb41	0.599825	4.36988e-06	2.88082e-05
Shisa4	0.599713	1.56748e-10	2.29727e-09
Bloc1s6	0.599367	3.88723e-05	0.000205629
Zbtb4	0.599018	0.00369773	0.0118071
Lair1	0.598709	0.0236362	0.0581498
Pcdhgc4	0.598381	3.20931e-06	2.17948e-05
Trit1	0.598264	1.83747e-11	3.16802e-10
Dennd1b	0.598156	2.93745e-07	2.4515e-06
Secisbp2	0.59784	9.44251e-07	7.10883e-06
Fgfr3	0.597434	0.021842	0.0544256
En1	0.597058	0.00322452	0.0104776
Mllt3	0.596756	4.16166e-07	3.35914e-06
Fam78b	0.596261	0.00450863	0.0140453
Rad52	0.596065	7.60982e-05	0.000378485
Grip1	0.595501	7.44291e-15	2.06064e-13
Pbx2	0.595349	7.1933e-13	1.52355e-11
Cachd1	0.594254	0.0183502	0.0469803
Nkrf	0.594244	4.92134e-12	9.25188e-11
Tial1	0.594179	1.1117e-10	1.67156e-09
Ncoa7	0.59394	3.63246e-06	2.43324e-05
Hyal1	0.593924	0.0019678	0.00678114
Arxes1	0.593481	0.0261667	0.0634286
Ttc17	0.593256	3.83121e-11	6.25328e-10
Nol8	0.592969	0.000126379	0.000595867
Ctsc	0.592414	0.0238997	0.0587053
H2-DMa	0.592405	0.0306242	0.0722896
Brd2	0.591625	8.74057e-12	1.57739e-10
Camk2g	0.591518	1.03391e-16	3.61513e-15
Zswim3	0.591369	4.88756e-05	0.000254561
Nfat5	0.591207	0.000587874	0.00233595
Nrg3	0.591207	0.0033135	0.010728
Spon2	0.591179	0.0195987	0.0495625
Dzank1	0.591168	0.0315246	0.0741024
Stk32c	0.591082	0.033789	0.0785377
Zfp748	0.590944	1.01234e-07	9.16526e-07
AA414768	0.590783	0.00254289	0.0085182
Prpf39	0.590544	4.18839e-08	4.10589e-07
Gm6939	0.590409	0.0337339	0.078432
Fat4	0.590326	0.000723734	0.00281444
BC037034	0.589865	2.13937e-09	2.63347e-08
Aurka	0.589371	2.31014e-10	3.3051e-09
Pde8a	0.589275	0.000551008	0.00221057
Map4k1	0.588597	0.0115404	0.031702
Rbfox2	0.588296	5.47309e-11	8.70544e-10
Srf	0.588263	8.53729e-07	6.47844e-06
	0.588259	9.89052e-09	1.08421e-07
Myt1l	0.588185	0.00611205	0.0183023
Zbtb6	0.588053	8.55204e-14	2.02257e-12
Fam171b	0.587951	0.0175025	0.0451018
Samd4	0.587655	0.0269141	0.0649204
Btd	0.587442	3.41447e-05	0.00018331
Maneal	0.58718	9.43138e-10	1.23101e-08
Lrrc8e	0.587015	0.0320499	0.0751413
Ppp1r32	0.586795	0.0301211	0.0712785
Ccnf	0.586357	4.29848e-08	4.20183e-07
Lepr	0.585908	0.0121766	0.0331464
Gm14057	0.584427	0.0296431	0.0703467
Rfxap	0.583859	1.11254e-06	8.27218e-06
Rnf168	0.583821	4.43846e-06	2.91537e-05
Gm266	0.583287	0.0261453	0.0633863
Fxyd6	0.583207	6.33483e-08	5.97349e-07
Sardh	0.583184	0.0309619	0.0729488
Sag	0.582899	0.020598	0.0516988
Grk4	0.582854	0.0277229	0.0665252
Elf1	0.582578	4.01806e-09	4.70678e-08
Nfyc	0.582413	8.01266e-11	1.23104e-09
Uhrf1bp1	0.582166	1.97265e-08	2.05024e-07
N6amt2	0.58199	3.51866e-09	4.17912e-08
Wdr59	0.581812	1.14054e-13	2.64724e-12
Isg15	0.581607	0.0295788	0.0702307
Tlr13	0.581386	0.0297976	0.0706468
Rdm1	0.581246	0.00357003	0.0114467
Acot8	0.581129	7.15084e-08	6.65607e-07
Gramd1c	0.580881	0.0184122	0.0471241
Pcdhb22	0.580566	0.000681352	0.00266748
Ice2	0.580439	4.00051e-05	0.00021114
Gm3411	0.579744	0.00214656	0.00733329
Zfp189	0.579181	1.7191e-05	9.8693e-05
2510003E04Rik	0.578768	1.43808e-10	2.11911e-09
3110021N24Rik	0.578756	0.033716	0.0784018
Stx2	0.578545	3.15571e-07	2.62017e-06
Grk5	0.578543	3.48048e-06	2.3411e-05
Gm7334	0.578136	0.00935015	0.0264051
Soga1	0.57801	2.72032e-07	2.28913e-06
Mdm2	0.577969	3.30972e-10	4.59733e-09
Ythdc1	0.577712	4.23121e-14	1.05126e-12
Ptrf	0.577525	0.00898938	0.025515
1110004F10Rik	0.577447	2.18347e-09	2.68368e-08
Nova2	0.577008	7.93182e-06	4.92483e-05
Xpo6	0.576947	1.77629e-14	4.61097e-13
Chac2	0.575569	6.65821e-05	0.000335474
Kcnj3	0.57527	1.12275e-06	8.33281e-06
Bcl11a	0.575165	2.30943e-10	3.3051e-09
Pigo	0.574849	3.20364e-05	0.000173267
Hoxd13	0.574741	0.000105701	0.000509299
Arhgap35	0.573916	1.63168e-18	7.25268e-17
Grin2d	0.573724	0.0077501	0.0224652
Zpbp	0.57367	0.000584713	0.00232509
Gstp1	0.57346	9.44867e-07	7.11017e-06
Ppp1r26	0.573323	3.28173e-06	2.22308e-05
Ube2ql1	0.572833	0.00349379	0.0112347
Hoxd11	0.572801	7.54178e-17	2.74345e-15
Map9	0.572381	1.71803e-08	1.81443e-07
Mme	0.572123	0.0332636	0.077572
Lrguk	0.572088	0.0220373	0.0548179
Ptpro	0.571695	0.000466913	0.00190619
Zkscan1	0.571371	1.66233e-14	4.34294e-13
Pyroxd2	0.571171	0.0363094	0.0834469
Dixdc1	0.571164	6.11983e-07	4.80117e-06
Nap1l4	0.570894	3.46885e-09	4.126e-08
Vps9d1	0.570717	1.37219e-05	8.05443e-05
B3galt4	0.570687	0.0206652	0.0518515
Kitl	0.570647	8.27914e-07	6.30318e-06
Sesn1	0.570052	5.33982e-16	1.72576e-14
Lrrtm3	0.569766	0.031046	0.0731151
Gpc4	0.569707	0.0133931	0.0359275
Foxd2	0.569609	0.0244071	0.0598249
Rnf128	0.569593	3.87829e-08	3.82268e-07
Card10	0.56904	0.00148641	0.00530827
Galnt4	0.568306	0.00250039	0.00839362
Polr2f	0.568114	0.0235539	0.0579788
Irs2	0.568086	7.48574e-10	9.89721e-09
Hps3	0.568033	1.69639e-06	1.22648e-05
Klhl15	0.567647	0.00300852	0.0098465
Mov10	0.567336	0.0104628	0.0291664
Zfc3h1	0.567244	0.000367841	0.00154368
Ggn	0.566845	0.0332199	0.0774923
Tmem194b	0.566778	7.47283e-09	8.37866e-08
Wnt3	0.566593	0.00127028	0.00462086
C1ql4	0.566414	0.0343948	0.07974
Gfod1	0.565634	0.000819829	0.00313701
Cd99l2	0.565503	1.80401e-09	2.25313e-08
Rgs20	0.565421	4.05357e-06	2.68648e-05
P2rx4	0.56531	0.00721192	0.021086
Ncam2	0.564877	0.00545289	0.0165763
Mex3c	0.56482	7.56146e-08	7.00612e-07
Apitd1	0.563462	6.3786e-06	4.04086e-05
Zc3h11a	0.563384	4.58496e-18	1.91717e-16
Nphp4	0.5632	9.67264e-10	1.25962e-08
Lyn	0.562792	0.000826983	0.00315917
Trappc2	0.562545	3.25802e-07	2.69684e-06
Gm13157	0.562453	0.00159494	0.00566344
Fermt2	0.562441	1.40404e-08	1.50357e-07
Ccdc96	0.562082	0.0029982	0.00981891
Gins1	0.562038	1.79156e-07	1.55685e-06
Rlim	0.561226	1.55921e-07	1.37109e-06
Kctd1	0.55981	3.46595e-07	2.85295e-06
Apoe	0.559351	3.86925e-05	0.000204974
Ispd	0.559178	0.00456782	0.014197
Myo9a	0.559089	0.00168628	0.00594228
E2f6	0.558944	2.31884e-07	1.97589e-06
Fezf1	0.558408	0.0158233	0.041426
Gpatch8	0.557904	9.44579e-10	1.2319e-08
Ephx3	0.557614	0.0349434	0.0808369
Spata7	0.557613	0.000100459	0.000486088
Tsacc	0.557324	0.00556851	0.0168551
Grin3a	0.557313	7.46949e-07	5.75427e-06
Ncoa3	0.557009	1.55327e-06	1.13056e-05
Tbxas1	0.556952	0.0355071	0.081863
Trp53bp1	0.556884	1.74077e-06	1.25577e-05
Spdef	0.556407	0.0368177	0.0843805
Sass6	0.556255	1.60724e-07	1.40951e-06
Zmym3	0.55625	8.11675e-10	1.06888e-08
Manea	0.556242	0.0318731	0.0747779
Erdr1	0.5562	0.000861416	0.00327912
Klf5	0.555537	0.00016614	0.000758904
Tmco4	0.555225	0.000638188	0.00251799
Meis2	0.555143	9.29679e-07	7.01214e-06
Cfap53	0.554896	0.0233869	0.0576202
Uchl5	0.554544	3.95815e-05	0.000209276
B930094E09Rik	0.554303	0.0202729	0.0510171
Rdh10	0.553754	5.63631e-06	3.63015e-05
Skil	0.553557	3.52848e-08	3.50343e-07
Dnajb9	0.553382	6.51511e-08	6.11343e-07
Dusp6	0.553108	0.00346222	0.0111472
Tarbp2	0.552743	1.47195e-09	1.8657e-08
Kdm6b	0.552479	8.00099e-18	3.22104e-16
Ak1	0.552028	0.0231291	0.0571325
Snx16	0.551801	3.07246e-05	0.000167043
Rab30	0.551687	0.000195738	0.000881391
Mia3	0.551376	8.14478e-07	6.21255e-06
Dcaf5	0.551239	8.48784e-17	3.05336e-15
Cchcr1	0.551219	1.00642e-05	6.11543e-05
Ythdf2	0.551125	7.92137e-09	8.86932e-08
Zhx3	0.551055	8.56692e-05	0.000420416
Srpk2	0.550902	2.71282e-06	1.87209e-05
Gm3488	0.550863	2.0567e-05	0.000116386
Gpr107	0.550765	4.95792e-11	7.94652e-10
Xndc1	0.550324	5.58186e-06	3.59937e-05
Cwc25	0.550313	2.25567e-07	1.92509e-06
Gm21897	0.550143	0.0238039	0.0584966
Jmy	0.550034	6.38206e-17	2.33204e-15
Xkr6	0.549997	3.1321e-08	3.14256e-07
March4	0.54896	0.00271669	0.00901156
Kcnj9	0.54878	0.0386517	0.087938
Fbxo28	0.548699	2.66411e-14	6.79599e-13
Snx18	0.548421	3.99841e-06	2.65318e-05
Mrps9	0.548208	6.58759e-07	5.14327e-06
Gramd1a	0.547903	1.40752e-09	1.79385e-08
Gm9821	0.547614	0.0353582	0.0816005
Tssc4	0.547604	6.35443e-07	4.97559e-06
Crispld2	0.547552	0.0393952	0.0893789
Rnf112	0.547472	0.010342	0.0288942
D830044I16Rik	0.54742	0.04038	0.091243
C330021F23Rik	0.547313	0.028386	0.0678454
Gmnc	0.547308	0.039024	0.0886606
Hnrnpul1	0.546703	1.19169e-05	7.10545e-05
Wbp2nl	0.545781	0.00492999	0.015183
Heca	0.545756	3.29042e-06	2.22804e-05
Polr2m	0.545423	3.28746e-13	7.30627e-12
Slc3a1	0.545377	0.0202434	0.0509588
Kdm6a	0.545039	1.87168e-09	2.32513e-08
Cdk20	0.544992	0.00425638	0.0133647
Cabp4	0.544978	0.0292752	0.0696117
Nsun6	0.544896	0.0133394	0.0358011
Tanc1	0.544826	8.38379e-05	0.000412428
Furin	0.544818	0.00244861	0.00823341
Zxdb	0.544798	1.2717e-06	9.35269e-06
Epas1	0.544796	0.0355882	0.0820146
Mdm4-ps	0.54467	0.0388388	0.0883097
Cdkl5	0.544615	0.0191492	0.0486726
Nacc1	0.544597	1.0843e-11	1.93103e-10
Bnipl	0.544203	0.0138358	0.0369318
Sez6l	0.544177	0.0297319	0.0705013
Ap4m1	0.543932	3.27414e-06	2.21887e-05
AI314180	0.543803	1.35828e-06	9.93986e-06
Rb1cc1	0.543648	5.10153e-08	4.93543e-07
Akap10	0.543479	1.2793e-14	3.40253e-13
Six1	0.54346	4.18215e-14	1.04066e-12
Pcdha9	0.543297	0.0330746	0.07722
Fndc3a	0.543141	1.52837e-12	3.05749e-11
Sox9	0.543034	0.00077003	0.00297169
Clec16a	0.542806	0.000102625	0.000495532
Wdr47	0.542578	0.00319489	0.0103938
Ypel4	0.542407	0.0155386	0.0408123
Wapal	0.541962	9.98271e-17	3.51059e-15
Ccr9	0.541695	0.0229882	0.0568278
Auh	0.541659	0.000119962	0.000569914
Mpzl3	0.541639	0.0014564	0.00521027
Crlf3	0.541569	1.52293e-08	1.62126e-07
Zfp442	0.541328	6.3491e-05	0.000321097
Zbtb22	0.540804	1.50928e-05	8.76397e-05
Lrrn2	0.540782	0.0270991	0.0652503
Atp8b5	0.540637	0.0169649	0.0440026
Mapk11	0.540415	2.40738e-07	2.04489e-06
Gprc5b	0.540201	0.000459106	0.00187762
Tlx3	0.540199	1.27628e-06	9.37366e-06
Mphosph8	0.540043	2.4119e-07	2.04765e-06
Cep112	0.540027	0.0312234	0.0734601
Nhlrc1	0.539857	5.75683e-05	0.000293523
Rgs7	0.539766	0.0186554	0.0476563
Gabrr2	0.539488	0.0366935	0.0841554
Alkbh1	0.539461	5.63394e-11	8.9421e-10
Gm9157	0.53939	0.0411515	0.0926124
Wdr62	0.539108	5.28388e-05	0.000272318
Erc1	0.53903	7.1191e-09	7.99863e-08
Cyth2	0.53838	6.69463e-07	5.2168e-06
Hsh2d	0.538022	0.0283714	0.0678205
Stxbp6	0.537998	0.000165276	0.000755975
Kptn	0.537623	1.25333e-06	9.23012e-06
Zxdc	0.53756	8.68679e-05	0.000425655
Lsm12	0.537116	1.3698e-07	1.21176e-06
Tcte2	0.53709	0.0301063	0.0712614
Ccdc81	0.536652	0.0356566	0.0821454
Hspa5	0.536229	1.43125e-06	1.04409e-05
Fbxl7	0.535728	0.0184627	0.0472309
Amy1	0.535651	0.0193444	0.0490691
Sim2	0.535289	9.21775e-14	2.16424e-12
Inf2	0.534887	0.00992089	0.027852
Pcf11	0.534804	7.04249e-06	4.42858e-05
Col4a4	0.534771	0.0418977	0.0940308
Kctd3	0.534204	1.0965e-18	5.01116e-17
Ankrd42	0.534042	0.00949035	0.026759
Pten	0.533909	9.36861e-12	1.68324e-10
Cnksr2	0.53389	0.027447	0.0659705
Mob3c	0.533629	0.0192709	0.0489277
Prr3	0.533549	2.84631e-07	2.38525e-06
Pank4	0.533481	2.81457e-10	3.96042e-09
Tsc22d1	0.533088	2.54416e-08	2.58301e-07
Ncan	0.532429	3.75766e-08	3.71281e-07
1500011B03Rik	0.532281	0.000302458	0.00129338
Ankrd40	0.532101	2.31518e-10	3.30938e-09
Ovgp1	0.531823	0.00473988	0.0146644
Srcin1	0.531772	0.000601649	0.00238368
Proser3	0.531635	0.00156615	0.00556489
C1qtnf4	0.531477	0.00397448	0.0125745
Tm9sf2	0.53129	2.97637e-13	6.66355e-12
Prdm2	0.531284	1.41885e-17	5.53351e-16
Megf11	0.531211	0.0104019	0.0290215
Chst5	0.530831	0.00288998	0.00950478
Pts	0.530423	2.56435e-05	0.000141462
Pou4f3	0.52997	0.00138553	0.00498199
Figf	0.52982	0.0389838	0.0885817
Igfbp5	0.529505	1.10038e-08	1.19416e-07
Kdm3a	0.529262	1.73966e-09	2.17612e-08
Mdga2	0.529005	0.000166925	0.000761583
Gatm	0.528965	2.93031e-06	2.0085e-05
Tk1	0.528535	1.83076e-09	2.27779e-08
Rnpc3	0.528152	1.82831e-08	1.91867e-07
Setd8	0.528125	7.92155e-07	6.06509e-06
Hirip3	0.5276	1.65586e-05	9.53999e-05
Cecr2	0.527271	4.78224e-11	7.69713e-10
Dpf1	0.527172	0.000246565	0.00107911
Pramef8	0.527124	3.16856e-08	3.1713e-07
Fez1	0.527035	2.64784e-07	2.23277e-06
Col5a1	0.526984	0.043791	0.0975647
A830018L16Rik	0.526132	0.00530888	0.0161931
Ttn	0.526127	0.041466	0.0932038
Tm6sf1	0.525967	0.0341343	0.0792721
Snrnp48	0.525936	0.000402094	0.001668
Ftl1	0.525876	1.8462e-06	1.32067e-05
Tnpo2	0.525765	3.48036e-08	3.45988e-07
Fnbp1	0.52551	2.43688e-06	1.7012e-05
Snapc1	0.525417	1.02868e-05	6.22503e-05
Nod2	0.525326	0.0451741	0.100028
Spon1	0.524954	0.0295747	0.0702307
Impg2	0.524885	0.0428203	0.095757
Jun	0.52482	0.00148599	0.00530795
Oser1	0.524272	8.11987e-07	6.19646e-06
Gm20939	0.523613	0.0280754	0.0672418
Psme1	0.523114	1.52107e-05	8.82929e-05
Thap2	0.523027	0.00606852	0.0181787
Gm17402	0.523002	0.0419387	0.0940968
RP23-103D17.3	0.522704	0.0289153	0.0689479
Ism1	0.522327	0.0441007	0.098093
Slc7a6os	0.522127	1.89793e-08	1.98147e-07
Slc25a26	0.521925	0.00081856	0.00313289
Tpx2	0.521776	5.5155e-08	5.27926e-07
Dzip1l	0.521739	0.0434315	0.0969101
Oscp1	0.521325	0.000679096	0.00266097
Rasa4	0.52124	0.0440014	0.0979123
Nudt15	0.521098	0.00119245	0.00436812
Enox2	0.520216	0.00094665	0.00355512
Htr1b	0.520021	0.0366355	0.0840699
Sephs2	0.519574	2.82284e-08	2.84105e-07
Tfcp2l1	0.518966	0.00793039	0.0229468
Xrcc2	0.518879	1.53884e-05	8.91968e-05
Sqstm1	0.518824	4.40523e-08	4.2951e-07
Hdhd3	0.518572	0.00216116	0.00737386
D430042O09Rik	0.518545	3.72449e-06	2.49077e-05
Srp14	0.518386	4.52137e-08	4.40569e-07
Osgepl1	0.518212	0.000573441	0.00228869
Fkbpl	0.517958	0.00161663	0.00573431
Zfp942	0.517943	1.22577e-07	1.0963e-06
Fbxo32	0.517708	1.78652e-08	1.88089e-07
Abl2	0.517625	3.36551e-10	4.66286e-09
Hoxd10	0.517614	6.9382e-06	4.37317e-05
Maged1	0.517369	1.62571e-12	3.23625e-11
Raver2	0.517324	0.0121051	0.0329957
Dido1	0.5172	1.04032e-09	1.34809e-08
Acot2	0.516756	8.60149e-05	0.000421985
Ss18l1	0.516647	8.69838e-09	9.66592e-08
Dand5	0.516605	0.000163732	0.000750815
B3galt2	0.516265	0.0341125	0.0792441
Gpatch11	0.516256	3.18217e-05	0.000172264
Coq7	0.51622	6.34821e-06	4.02475e-05
Sik3	0.515776	8.13703e-09	9.1045e-08
Gm11612	0.51572	0.0270858	0.0652278
Ankrd11	0.515485	2.32921e-15	6.89582e-14
Gtf2e1	0.515339	4.15879e-07	3.3585e-06
Pde7a	0.515187	1.09028e-05	6.56102e-05
Xkr4	0.51508	0.0231785	0.0572109
Clta	0.515006	5.13736e-09	5.91124e-08
Rpp25l	0.514687	9.36737e-08	8.52363e-07
Scg3	0.514296	2.93446e-07	2.45026e-06
Gm9938	0.514078	0.00478817	0.0148025
1700088E04Rik	0.513922	0.045578	0.100853
Fem1b	0.513284	4.25614e-26	4.82878e-24
Suv420h1	0.513246	5.47029e-09	6.23753e-08
Zfp551	0.513011	0.00770661	0.0223709
Bak1	0.512542	0.000148174	0.000688114
Nktr	0.512405	0.000475854	0.00193976
Pisd-ps1	0.512384	0.0207474	0.0520497
Golm1	0.512038	4.53907e-08	4.42028e-07
Tbc1d1	0.511939	5.67183e-08	5.41293e-07
Ptpla	0.511723	7.44218e-07	5.73668e-06
Cntf	0.511692	0.00911975	0.0258353
Slx4	0.511299	6.83034e-05	0.000342764
Sv2a	0.510788	5.86553e-06	3.75394e-05
Xpa	0.510743	6.88217e-06	4.34123e-05
Taf1d	0.510239	0.00140602	0.00504563
Mb21d1	0.510208	1.76011e-05	0.000100798
Tulp3	0.509991	2.37284e-05	0.000132246
Ercc8	0.509705	1.16475e-05	6.95253e-05
Gm14308	0.509318	0.0141151	0.0375786
Ralgps1	0.5091	7.66888e-05	0.000380839
Wipf2	0.508468	3.33013e-09	3.96973e-08
Klhl11	0.508465	9.2175e-06	5.63682e-05
Phyhip	0.508457	0.0349476	0.0808369
Nucb2	0.508384	0.000956225	0.00358783
Mgea5	0.507904	7.15806e-13	1.51807e-11
Baz2b	0.507881	2.25581e-10	3.23385e-09
Tmem140	0.507706	0.0441465	0.0981753
Dhdh	0.507654	0.0437322	0.0974738
Ccdc67	0.507623	0.0280426	0.067183
Zfp619	0.50738	0.000150062	0.000695711
Zfp346	0.507369	1.11447e-05	6.67942e-05
Rbm12b1	0.507294	0.000877543	0.00333191
Csnk2a2	0.507229	2.80032e-05	0.000153748
Ltbp3	0.507092	3.34142e-06	2.25974e-05
Hey1	0.507009	0.000775951	0.00299027
Nup88	0.50677	1.48031e-10	2.17739e-09
Zfp939	0.506542	0.000103881	0.000500853
Pak3	0.506196	0.00393517	0.0124818
9130019O22Rik	0.506115	0.000821411	0.00314232
Lipo1	0.505961	0.000642419	0.00253283
Zfp236	0.505265	1.90768e-08	1.98908e-07
Nbeal1	0.50525	0.000331617	0.00140658
Tunar	0.504544	0.0446458	0.0991016
Cep350	0.504285	0.000839249	0.00319999
Gclc	0.50357	7.07236e-10	9.39737e-09
Slc6a20a	0.503506	0.0342533	0.0794689
Zfp955b	0.503482	2.25471e-06	1.58563e-05
Stac3	0.503396	0.0298095	0.0706587
N28178	0.503119	0.0468651	0.103293
Taok3	0.503097	1.53799e-07	1.3539e-06
Nfib	0.503047	4.91163e-14	1.20737e-12
Pnn	0.50304	1.25704e-05	7.4622e-05
Pydc3	0.502975	0.00687171	0.0202372
Galnt7	0.50258	0.000248095	0.00108522
Stxbp5	0.502472	8.38766e-10	1.10277e-08
Zeb1	0.502418	0.00136968	0.00493159
Wars2	0.502242	9.8336e-06	5.98426e-05
Csnk1g1	0.502086	8.19206e-07	6.24274e-06
Gm3636	0.501841	9.22287e-07	6.9661e-06
Dnajc27	0.501803	9.67074e-05	0.000469756
Tmem161a	0.50157	0.000178184	0.00080773
Cntfr	0.501516	2.94746e-07	2.45732e-06
Grik2	0.501341	0.00499536	0.0153465
Nkx2-2	0.501171	8.38857e-05	0.000412537
Nap1l5	0.500861	0.0344931	0.0799337
Socs6	0.499868	0.000381871	0.00159513
Pigm	0.499708	8.38776e-06	5.17033e-05
Dmtf1	0.499604	1.227e-06	9.04033e-06
Als2cl	0.499317	0.0331959	0.0774475
Fam168a	0.499304	1.1486e-11	2.03215e-10
Dnajc13	0.498995	6.30116e-06	3.99961e-05
Mafb	0.498718	6.41393e-05	0.000324173
Sdk1	0.498534	0.00264316	0.00880366
Auts2	0.498397	5.09215e-06	3.31394e-05
Lysmd1	0.498234	0.000149119	0.000691862
Pank1	0.498226	7.56565e-06	4.71371e-05
Crtc3	0.498143	1.10255e-05	6.62264e-05
Cxx1c	0.497798	0.038519	0.0877221
Rhbdl3	0.497795	0.0388423	0.0883097
Cyr61	0.49778	0.0486007	0.106583
Sft2d1	0.497737	0.000271731	0.00117687
Atf7ip	0.497703	5.61832e-08	5.36502e-07
Rad51c	0.497203	3.52321e-06	2.36689e-05
Lpgat1	0.497037	0.000113269	0.00054097
Arhgef9	0.496872	0.0343415	0.0796378
Adrbk2	0.496752	0.00305262	0.00997096
Asnsd1	0.496677	1.98948e-07	1.71688e-06
Rin3	0.496369	0.000271564	0.00117646
Usp49	0.496359	1.13765e-05	6.79823e-05
Gm3591	0.496309	0.0424068	0.0950054
Phf11c	0.496032	0.048307	0.106039
Optn	0.495876	0.00857779	0.0244803
Sema6a	0.495836	9.67796e-09	1.06379e-07
Cdca8	0.495753	1.43547e-08	1.53436e-07
Prpsap2	0.495157	1.52642e-10	2.24115e-09
Srcap	0.495144	3.83421e-08	3.78193e-07
Gm5796	0.494476	0.00264948	0.00882288
Slc9a7	0.494384	0.000782728	0.0030128
Ubr4	0.494296	1.05582e-06	7.87932e-06
Gm6086	0.494236	0.0372261	0.0852203
Cacul1	0.493876	8.1783e-05	0.000403006
Exo1	0.493856	4.07808e-05	0.000214814
Ostm1	0.493458	2.54545e-05	0.000140659
Six4	0.49339	5.90279e-08	5.61683e-07
Gm13889	0.492966	5.48766e-05	0.00028139
Rasl11b	0.492766	0.00211183	0.00722071
Pcdh19	0.49247	0.000261163	0.00113687
Tgfbr3	0.49239	0.00813907	0.0234544
Kmt2b	0.492175	1.3896e-10	2.05889e-09
Usp51	0.491715	0.00112378	0.00414084
Fchsd1	0.491699	0.00135157	0.00487935
Fxr2	0.49154	6.25304e-10	8.34973e-09
Myrfl	0.491476	0.041553	0.0933474
Srrm4	0.491352	0.000719083	0.0027977
Hoxb8	0.491051	8.84215e-08	8.09109e-07
Pask	0.49101	7.72976e-05	0.000383275
Sncb	0.490699	3.0935e-06	2.11144e-05
Zscan20	0.490608	0.00136412	0.00491548
Kcnip4	0.490566	0.0172567	0.0445747
Trmt10b	0.490501	0.00181382	0.00632847
Ahcyl2	0.490396	2.79333e-05	0.000153416
Tmem132b	0.490262	0.0377349	0.0862269
G430049J08Rik	0.490156	0.0366707	0.0841237
Ptch2	0.489994	0.0204061	0.0512965
Armcx2	0.489943	0.000186367	0.000841297
Slc8a3	0.489879	0.0450331	0.0997974
Zfhx2	0.489512	0.0120895	0.0329593
Spag7	0.489463	2.21457e-08	2.27544e-07
Tmf1	0.489428	3.21688e-08	3.21371e-07
0610037L13Rik	0.489224	7.41303e-06	4.63286e-05
Fam69a	0.488658	0.00750509	0.0218487
Fut8	0.488645	0.000155998	0.000720235
Art1	0.488361	0.0303128	0.0716588
Cdk8	0.487835	2.90258e-06	1.99118e-05
Fgf12	0.487459	0.0476249	0.104726
Med6	0.487208	0.00029304	0.00125642
Zfp808	0.487103	0.00449039	0.0140019
Rhoj	0.487035	1.48357e-05	8.63014e-05
Tgds	0.486699	8.22716e-05	0.000405091
Atad5	0.486283	5.04757e-11	8.06021e-10
Ulk1	0.486171	6.0384e-12	1.1209e-10
Bahd1	0.486051	3.0893e-07	2.56635e-06
Cxxc4	0.485747	0.000757285	0.00293226
Luc7l3	0.48568	0.00029748	0.00127344
N4bp2l1	0.485579	0.0143759	0.0382071
Kctd9	0.485486	0.00410484	0.0129365
Prkab1	0.485433	2.67305e-06	1.847e-05
Magi3	0.484824	2.17536e-08	2.24083e-07
Anp32b	0.484727	2.79877e-07	2.34906e-06
Kdm2a	0.484701	9.18795e-10	1.20311e-08
Yy1	0.484384	2.55713e-11	4.30808e-10
Axin1	0.484148	5.51899e-09	6.28351e-08
Tspan2	0.483597	0.000377619	0.00157859
Tenm3	0.48345	0.00815379	0.0234843
Mrap2	0.483386	0.0379599	0.0866678
Lin37	0.483267	6.31645e-05	0.000319744
Prdx1	0.482906	2.83544e-06	1.95007e-05
Ptpn23	0.482703	5.14296e-08	4.96663e-07
Bcl9	0.482249	0.000175941	0.000799122
Mbnl3	0.481546	0.0103185	0.0288334
Olfr1028	0.481502	0.0499903	0.109099
Pcdhb6	0.481219	0.00152405	0.00542714
Tacc3	0.480811	1.01093e-08	1.10521e-07
Smg1	0.480713	1.59803e-06	1.16054e-05
Fbxl12	0.480639	1.41803e-07	1.25102e-06
Acyp2	0.480333	0.00261847	0.00873397
Nagpa	0.480012	0.00339056	0.0109404
Ccdc6	0.479974	9.31066e-07	7.01934e-06
Rhoc	0.479887	0.0148201	0.039243
Dcbld1	0.479525	0.00310005	0.0101096
Rab2b	0.479409	9.47793e-05	0.000460941
Cul7	0.479209	6.38687e-08	6.00548e-07
N4bp2l2	0.479193	1.234e-05	7.33889e-05
Clcc1	0.479016	0.000158585	0.000729895
Fez2	0.478995	1.0507e-06	7.8447e-06
Ddx6	0.478737	9.16557e-06	5.60929e-05
Zfp97	0.478612	0.000350274	0.00147721
Alk	0.478384	0.00732486	0.0213854
Plk3	0.478244	0.00076115	0.00294442
B4galt6	0.478123	5.97494e-09	6.7741e-08
Ccdc127	0.477937	1.7942e-07	1.5583e-06
Arhgap44	0.477923	2.25886e-05	0.00012659
Sgtb	0.477908	3.3556e-06	2.26839e-05
Dnah1	0.477824	0.0558317	0.119359
Zfp467	0.477727	0.0476819	0.104823
Brd8	0.477345	1.24309e-12	2.5273e-11
Lphn2	0.477286	0.013125	0.0352899
Fntb	0.47721	9.9457e-10	1.29191e-08
Sirpa	0.476448	0.000382344	0.00159628
Fam111a	0.476443	0.00622953	0.0186025
Tfb2m	0.476272	8.10811e-08	7.46996e-07
Pcmt1	0.476198	2.09546e-07	1.80354e-06
Zfp937	0.476082	0.000583479	0.00232189
Usp44	0.476027	0.0317377	0.0745062
Ermp1	0.475385	7.31609e-07	5.65489e-06
Dos	0.475361	0.0117136	0.0320854
Csnk1g3	0.475349	1.76317e-13	4.00641e-12
Trrap	0.475203	4.60805e-06	3.01699e-05
Slc8a2	0.475096	0.0157116	0.0411869
Mettl3	0.474787	3.53432e-05	0.000189181
Abcd4	0.474559	0.00468707	0.0145259
Efna5	0.474245	5.41106e-09	6.17797e-08
Prickle2	0.474045	0.00277694	0.00917758
Zfp874b	0.474017	0.00598004	0.0179467
Jazf1	0.473992	0.000136839	0.000640531
Mga	0.473657	4.33643e-09	5.04332e-08
Suv39h2	0.47355	7.03219e-06	4.42382e-05
1810026J23Rik	0.47301	3.6706e-10	5.05533e-09
Rnf40	0.47283	0.0218137	0.0543718
Man1a2	0.472694	0.0428493	0.0958086
Slc6a20b	0.472692	0.0571644	0.121615
Ap1g1	0.472594	2.68749e-06	1.85619e-05
Stbd1	0.47227	0.0188213	0.0480045
Myo5a	0.472211	9.60674e-05	0.000466926
Baiap2	0.472067	6.02219e-07	4.73143e-06
Lyrm1	0.471913	0.0110853	0.0306593
Oit3	0.471849	0.00594876	0.0178632
Gm17131	0.471642	0.0564929	0.120502
Jarid2	0.471437	2.69284e-09	3.26278e-08
Usp1	0.471216	7.25929e-05	0.00036205
Evi5	0.471172	0.00042252	0.00174249
Zfp423	0.470887	0.0252609	0.0616197
Fam13b	0.47075	1.74947e-06	1.26092e-05
Vps16	0.470699	5.023e-05	0.000260528
Gabrb2	0.470574	0.0579121	0.122915
Fam46c	0.470278	0.0511542	0.111265
Hs1bp3	0.470209	7.67631e-05	0.000381031
G2e3	0.469352	1.81109e-06	1.2967e-05
Pxdn	0.469318	0.000108923	0.000522831
Adat3	0.469042	0.00198115	0.00682279
Dapk3	0.468775	0.000739193	0.00286891
Rhobtb2	0.468736	6.39942e-06	4.05089e-05
Zbtb45	0.468516	5.7081e-06	3.6662e-05
Slc25a44	0.468433	3.66456e-05	0.000195147
Srsf7	0.46832	3.67013e-09	4.34313e-08
Slmo1	0.468244	2.20597e-11	3.76337e-10
Dpcd	0.468106	0.00462625	0.0143593
Leo1	0.467631	2.12167e-09	2.61367e-08
Scn3b	0.467587	0.00351207	0.0112809
Lrrc16a	0.467302	1.90823e-06	1.36203e-05
Ccdc80	0.466915	0.0214131	0.0534921
Ccdc66	0.466638	0.0108677	0.0301037
Trim59	0.466518	4.29921e-08	4.20183e-07
Cc2d1a	0.466172	1.78448e-06	1.28153e-05
Paxbp1	0.465919	0.00230151	0.0077937
Pcbp3	0.465888	1.73986e-07	1.51679e-06
Slc12a5	0.465764	0.0446925	0.0991782
B3galt1	0.465526	0.0016685	0.00589498
Rbm27	0.465521	2.95314e-11	4.89895e-10
Slitrk5	0.465143	1.15538e-05	6.89909e-05
Ccdc77	0.464939	1.66891e-06	1.20877e-05
Bicc1	0.464875	0.00136256	0.00491378
Atp6v1h	0.464861	1.93844e-06	1.38057e-05
Epha5	0.464035	2.11868e-09	2.61196e-08
Rnase1	0.463986	0.0556136	0.119002
Thumpd2	0.463325	0.00097735	0.00366032
Mtx1	0.463168	2.15614e-06	1.52225e-05
1700001J03Rik	0.463012	0.0171241	0.0443211
Kdm1a	0.46273	6.19109e-08	5.86707e-07
Gm2237	0.462706	0.000537823	0.00216415
Foxr2	0.462686	0.0275821	0.0662755
AW209491	0.462641	8.81056e-05	0.000431069
Gnb4	0.462515	0.033387	0.0777926
Sel1l	0.462423	1.12353e-07	1.01099e-06
Ogfr	0.462411	1.14474e-15	3.53757e-14
Stox2	0.462254	3.68624e-06	2.46723e-05
Pfkfb1	0.461838	0.00472688	0.0146325
Rnf113a2	0.461635	0.00412842	0.0129982
Atp1a1	0.461019	5.39384e-05	0.000277192
Lmbr1l	0.460365	0.00012176	0.000576767
Shisa8	0.460312	0.00136292	0.00491378
Tor1b	0.460177	5.50411e-08	5.27147e-07
Chrna4	0.460174	0.0540573	0.116363
Ric8b	0.459933	3.17449e-06	2.16036e-05
Nlgn3	0.459739	0.0408102	0.0920101
Zfp523	0.459584	2.85063e-08	2.86724e-07
Bptf	0.459483	1.54072e-09	1.94224e-08
Pspc1	0.459405	0.000383934	0.0016021
Adcy1	0.459197	0.000895352	0.00338922
1700030K09Rik	0.459158	0.00652339	0.0193377
Garem	0.458936	1.00745e-06	7.53915e-06
Jrkl	0.458634	0.00148343	0.00530176
Mfsd11	0.458521	6.57308e-05	0.00033201
Pigh	0.458272	1.43266e-05	8.36699e-05
Rbm39	0.458106	2.51632e-15	7.38241e-14
Rccd1	0.457963	0.00214708	0.00733351
Cnst	0.457084	4.14393e-07	3.34983e-06
Secisbp2l	0.456993	6.8984e-12	1.26749e-10
Topors	0.456922	6.48079e-08	6.08474e-07
Aldh1a3	0.456867	0.0334693	0.0779621
Zfp202	0.456706	8.45791e-05	0.00041557
Sfxn4	0.456527	0.042092	0.0944016
Arid1a	0.45621	5.66332e-12	1.05611e-10
Mark1	0.455911	1.0896e-12	2.2462e-11
Csrnp2	0.455769	5.67885e-07	4.48339e-06
Grid1	0.455701	0.000235299	0.00103499
Prcc	0.455117	2.46036e-06	1.71464e-05
Dyrk2	0.454999	9.94601e-08	9.01476e-07
Dhfr	0.454996	7.84943e-12	1.42928e-10
Leprel2	0.454903	0.00291983	0.00959665
Klhl31	0.454652	0.0571123	0.121525
Pcdhgb4	0.454538	0.0483738	0.106157
Fam189a2	0.454495	0.000242346	0.00106323
Chm	0.454255	6.10938e-06	3.8977e-05
Skida1	0.453907	0.00029545	0.00126574
Ppard	0.453746	5.82667e-06	3.73054e-05
Ago3	0.453535	0.00360198	0.0115328
Yeats4	0.453286	1.69183e-06	1.22373e-05
Ppfibp2	0.453199	0.00550304	0.0167006
Exoc6b	0.453171	1.07374e-06	8.00938e-06
Cyp27b1	0.453096	0.031062	0.0731422
Slc4a11	0.453005	0.0346535	0.0802595
BC030336	0.452744	3.36455e-06	2.27349e-05
Arid1b	0.452735	0.0188971	0.0481383
Ino80	0.452671	1.0142e-08	1.10804e-07
D330045A20Rik	0.452638	1.72512e-06	1.24503e-05
Spata9	0.452592	0.0591038	0.124851
Cib2	0.452443	0.00145579	0.00521027
Gm12250	0.452347	0.0248095	0.0606461
Rora	0.452324	0.00134697	0.00486492
Hexim2	0.452264	0.0286345	0.0683889
Ptpn1	0.452168	0.000161221	0.000740766
Tldc1	0.452109	1.1326e-05	6.77304e-05
Syt2	0.45201	5.11493e-05	0.000264619
Rhog	0.452004	0.000868729	0.00330386
Bcl6b	0.451833	0.0228658	0.0565855
Uba2	0.451755	5.86431e-09	6.66265e-08
Mrps6	0.450906	6.48565e-05	0.000327696
Ddx20	0.450782	3.34628e-07	2.76425e-06
Tceanc2	0.450658	0.00349652	0.0112388
Smad1	0.45046	8.30772e-07	6.32197e-06
Pbx1	0.449764	6.4023e-06	4.05112e-05
Zfp341	0.449729	0.000326853	0.00138819
Knstrn	0.449575	1.45472e-05	8.47448e-05
Peo1	0.44948	2.09027e-11	3.57727e-10
Msantd3	0.449444	9.04922e-06	5.55064e-05
Ubox5	0.449018	5.46386e-06	3.53029e-05
Ppara	0.448878	0.0288853	0.0688966
Cbx4	0.448664	3.8698e-05	0.000204974
1810032O08Rik	0.448579	3.10851e-05	0.000168751
Pqlc2	0.448546	3.59191e-07	2.94467e-06
Fbxo46	0.44842	7.50315e-06	4.67836e-05
Insr	0.44835	1.17883e-12	2.4057e-11
Agpat4	0.448222	8.80712e-06	5.41442e-05
Rnf111	0.448126	0.000485246	0.00197408
Zfat	0.448086	1.07327e-05	6.47792e-05
Zfp949	0.447913	0.00180734	0.00630859
Zfp689	0.447831	2.60297e-05	0.000143495
Brd4	0.447722	8.81338e-08	8.06932e-07
Klf11	0.447671	3.51349e-05	0.000188128
Lrrc8a	0.447633	4.33669e-07	3.49001e-06
Dusp22	0.447387	0.000215256	0.000955491
Erf	0.447318	0.00135427	0.00488801
Mrpl46	0.447294	0.0014118	0.00506411
Tm2d1	0.447096	0.000510205	0.00206578
Stx7	0.446543	4.89881e-06	3.19575e-05
Frmd4a	0.446371	1.82896e-09	2.27729e-08
Wdr81	0.446352	5.04698e-05	0.000261688
Naa15	0.446344	4.17797e-08	4.09815e-07
Sytl5	0.446217	0.0620942	0.129922
Pdlim1	0.446068	0.0244232	0.0598372
Haus4	0.446056	7.85738e-05	0.000388416
Mkrn2os	0.446005	0.0654549	0.136059
Zyx	0.445961	0.0123695	0.033604
Emp2	0.444518	0.0257068	0.0625241
Sult4a1	0.444468	1.11866e-05	6.69709e-05
Ccdc186	0.444444	1.19809e-05	7.13576e-05
Vcpkmt	0.443993	0.00612934	0.0183405
Pomt1	0.443615	0.000208163	0.00092953
Vldlr	0.443584	0.0402692	0.0910435
Fosl2	0.443399	0.00938368	0.0264859
Gpr85	0.443326	0.00203391	0.00698333
Gtf3c4	0.44332	4.38588e-07	3.52434e-06
Csnk1e	0.443222	4.15773e-08	4.08076e-07
Casc5	0.443156	7.38118e-06	4.62007e-05
Gdap1l1	0.443042	7.13408e-09	8.00992e-08
Uncx	0.443003	7.62633e-07	5.85914e-06
Ankrd45	0.442867	0.0405638	0.0915437
Myzap	0.442152	0.00172753	0.00606654
Fam3c	0.441957	6.26228e-06	3.97804e-05
Anpep	0.441909	0.0172126	0.044496
Rsrc1	0.44185	8.37663e-08	7.6955e-07
AI429214	0.441729	0.0615766	0.129123
Gab3	0.441497	0.0666059	0.137777
Trim72	0.441241	0.055931	0.11954
Rgs19	0.44124	7.66818e-05	0.000380839
Foxred1	0.441171	3.43972e-06	2.31752e-05
Pcdh10	0.44099	2.98636e-05	0.000162695
Telo2	0.440697	6.01369e-05	0.000305102
Zfp960	0.440514	7.21638e-05	0.000360131
Cog8	0.440405	0.000793314	0.0030456
Erbb2ip	0.440158	1.88035e-09	2.33411e-08
Sars2	0.43989	6.17616e-05	0.000313034
Srek1	0.439457	3.99042e-06	2.64896e-05
Hspb6	0.439187	0.000727924	0.0028287
Uhmk1	0.439173	1.26793e-10	1.89071e-09
AI846148	0.43915	9.72907e-05	0.000472305
Fbxo10	0.438923	7.62728e-07	5.85914e-06
Ska2	0.438887	1.06171e-08	1.15527e-07
A830080D01Rik	0.438826	7.613e-05	0.000378527
Akap6	0.438761	0.0579074	0.122915
Gnaq	0.438723	2.39605e-05	0.000133403
Peli1	0.438689	7.02556e-21	4.17519e-19
3010026O09Rik	0.438589	0.00454962	0.0141486
Bzw1	0.438396	2.25636e-10	3.23385e-09
Ccdc130	0.43802	0.0408785	0.0921384
C530008M17Rik	0.43785	0.000235485	0.00103537
Zbtb39	0.437835	6.21716e-08	5.8849e-07
Trim45	0.437827	0.00176618	0.0061862
Acta1	0.437741	0.0681007	0.140265
Nrip3	0.437682	0.0201369	0.0507065
Chic1	0.437472	0.000860223	0.00327612
Maf	0.437218	0.0416722	0.0935635
Ube2h	0.437147	3.64955e-10	5.03061e-09
Wbscr16	0.437008	1.36545e-06	9.98783e-06
Ccnt1	0.43659	1.02031e-05	6.18362e-05
Zfp609	0.436537	8.66916e-08	7.94175e-07
[truncated: 14,225 more rows]

## Sheet: shAscl1 #1 p-adj0.05
gene_id	log2FoldChange	pvalue	padj
Lamc3	-3.8897	4.96598e-06	5.25134e-05
Tac4	-3.68649	4.41163e-06	4.75823e-05
Krt8	-3.62001	2.71241e-31	2.63881e-28
Casr	-3.4529	2.15647e-07	3.30908e-06
Cib3	-3.38842	4.50311e-08	8.02367e-07
Tfap2e	-3.2685	0.00115067	0.00587124
Cntnap3	-2.60026	2.94933e-06	3.33183e-05
Pstpip2	-2.57683	5.75464e-20	1.15038e-17
Krt7	-2.44804	7.70855e-27	4.16633e-24
Thsd4	-2.42469	1.58286e-06	1.92489e-05
Sox8	-2.38502	8.54022e-20	1.61854e-17
Slc16a5	-2.21125	3.87606e-07	5.50763e-06
Rnasel	-2.19402	5.34706e-06	5.58152e-05
Prdm1	-2.17915	0.00073625	0.00405744
Cited4	-2.13506	1.32928e-30	1.14107e-27
Gpr183	-2.09359	0.00108059	0.00557605
Slc25a5	-2.05567	1.79772e-113	2.62341e-109
Fgf21	-2.049	1.17498e-05	0.000112362
Grhl3	-2.04697	7.01388e-05	0.000534483
Sftpc	-2.03404	1.05387e-07	1.73384e-06
Hepacam2	-1.99299	2.60529e-23	8.44866e-21
Srd5a2	-1.92254	1.79199e-05	0.000163135
Aldh1a7	-1.89315	1.65987e-06	1.9969e-05
Dll1	-1.8923	4.33371e-07	6.0751e-06
Scd1	-1.88599	1.286e-12	6.53889e-11
Trp53inp1	-1.87915	4.41806e-19	7.32644e-17
Slc30a2	-1.87073	7.25977e-12	3.19102e-10
Grasp	-1.86258	1.14739e-19	2.06714e-17
Kcnk13	-1.84472	2.25456e-05	0.000199399
Slc7a3	-1.82157	3.00361e-06	3.38469e-05
Mical2	-1.81859	4.6713e-13	2.64218e-11
Sult2b1	-1.79207	3.04927e-17	3.93787e-15
Scnn1a	-1.79052	9.1601e-05	0.000672401
Myom2	-1.77226	0.000334448	0.00207156
Cdh20	-1.73753	1.0567e-24	4.53542e-22
Tat	-1.7107	0.00136272	0.00679638
Idh1	-1.71057	5.89243e-26	2.86627e-23
Cdk6	-1.67947	9.38392e-05	0.00068607
Thsd7b	-1.66784	1.12558e-14	8.97573e-13
Ascl1	-1.65957	9.64861e-09	2.02302e-07
Tek	-1.6446	4.5439e-10	1.27763e-08
Prkcg	-1.64314	9.59919e-07	1.24185e-05
Grin2c	-1.63674	0.00126105	0.00635227
Hs3st6	-1.61899	1.53799e-12	7.73928e-11
Dnah9	-1.61845	1.08802e-05	0.000105084
Tenm3	-1.61461	2.20616e-13	1.33587e-11
Man1a	-1.60481	1.13489e-15	1.05487e-13
Gm10184	-1.60149	3.08125e-73	2.24823e-69
Kcnq4	-1.58815	1.09222e-08	2.27371e-07
Cass4	-1.57561	0.000240551	0.00155197
Hs3st4	-1.56384	1.91611e-14	1.44133e-12
Dll3	-1.56189	4.78538e-15	4.01339e-13
Kcnh3	-1.54174	1.0456e-07	1.72217e-06
App	-1.53465	9.76286e-14	6.22137e-12
Rnaset2b	-1.52326	7.98178e-08	1.34969e-06
Pkib	-1.52269	9.93509e-12	4.17818e-10
Xdh	-1.51883	5.46184e-06	5.67696e-05
RP23-6P18.1	-1.51481	0.00378014	0.0159524
Trib3	-1.51358	8.84143e-05	0.000651961
Id4	-1.50062	1.43542e-27	8.05659e-25
Tmem123	-1.49585	4.80025e-51	1.75125e-47
Adamtsl2	-1.47389	0.0001198	0.000846199
Satb1	-1.46913	3.60699e-24	1.42262e-21
Npy1r	-1.46807	9.48095e-06	9.30434e-05
Tmprss4	-1.4599	0.000873396	0.00467209
Hes6	-1.45897	1.58696e-24	6.61672e-22
Calca	-1.45602	4.01632e-05	0.000326701
Tmem171	-1.43713	0.00339898	0.0146031
Sfrp5	-1.41612	0.000376659	0.00229311
Sowaha	-1.40581	0.00593785	0.0231811
Nras	-1.40436	3.27557e-42	7.96674e-39
Glipr2	-1.39729	6.20489e-06	6.36764e-05
Sstr2	-1.39331	2.29887e-07	3.49171e-06
Ltbp1	-1.39106	6.18626e-12	2.75232e-10
Cdh23	-1.39028	0.00190743	0.00903446
Tubb3	-1.38637	7.69866e-16	7.34291e-14
Ppl	-1.38037	1.05203e-12	5.50263e-11
Eaf1	-1.37758	3.37882e-54	1.64357e-50
Adm2	-1.37291	0.000438187	0.00260218
Ntrk1	-1.37173	2.30199e-07	3.49199e-06
Kcnu1	-1.36865	5.71265e-05	0.000444849
Dr1	-1.36208	2.97052e-48	8.66975e-45
Poc1b	-1.35765	1.3013e-16	1.43862e-14
Slc16a6	-1.35589	1.65586e-12	8.30379e-11
Lmo2	-1.34288	7.14431e-08	1.21795e-06
Eda2r	-1.33732	4.9522e-23	1.53761e-20
Ugdh	-1.33232	2.66488e-22	7.93645e-20
Mtx2	-1.3322	9.57348e-20	1.76843e-17
Mef2b	-1.33037	0.000131276	0.000914858
Rgs16	-1.32433	4.66633e-11	1.68554e-09
Dmrt2	-1.3219	8.72417e-20	1.6322e-17
Lasp1	-1.32029	1.1231e-10	3.69131e-09
Mid2	-1.31355	6.70105e-08	1.14506e-06
Pycr1	-1.30511	5.41479e-12	2.46162e-10
Ptpro	-1.2894	6.46922e-13	3.56246e-11
Il17b	-1.28897	2.19044e-11	8.25972e-10
Fgd3	-1.28776	1.41068e-11	5.68676e-10
Cryba2	-1.28678	1.17976e-12	6.06205e-11
Rps3	-1.27784	7.66661e-19	1.22944e-16
Fut1	-1.26492	6.16228e-06	6.33283e-05
Il6ra	-1.25838	0.00021594	0.001418
Kcnf1	-1.25192	0.00286583	0.0126233
Cnr1	-1.24201	6.37552e-17	7.68909e-15
Pou2f2	-1.24098	1.92182e-18	3.0156e-16
Ttc26	-1.23992	6.15314e-17	7.48273e-15
Gch1	-1.23834	4.10949e-13	2.35176e-11
Gadd45a	-1.23791	1.54997e-20	3.47981e-18
Tomm22	-1.22811	1.53335e-18	2.4322e-16
Sntb2	-1.22639	0.00237204	0.0107735
Klhl2	-1.22114	1.47216e-36	2.38703e-33
BC049635	-1.21739	0.000339249	0.00209774
Tube1	-1.21091	1.62832e-20	3.54657e-18
Nyap2	-1.20822	0.000519866	0.0030069
Cox5a	-1.2049	3.10182e-14	2.2298e-12
Lfng	-1.19561	6.34884e-18	9.35844e-16
Elavl4	-1.19452	1.0192e-05	9.91545e-05
Krtap17-1	-1.19194	2.57879e-05	0.000224403
Cct2	-1.18752	8.85373e-24	3.07625e-21
Nupr1	-1.18321	8.09828e-06	8.09994e-05
Epb4.1l4a	-1.17948	2.59358e-09	6.17425e-08
Ppp1r16b	-1.1774	2.71476e-05	0.00023345
1700086L19Rik	-1.17567	3.53108e-20	7.3613e-18
Cap2	-1.17527	3.2544e-05	0.00027138
Isl1	-1.17252	4.02862e-06	4.39143e-05
Dctn3	-1.16746	5.03289e-20	1.02007e-17
Clca4	-1.15641	0.00120472	0.00611494
Kit	-1.15465	8.85191e-12	3.79929e-10
Dok7	-1.15373	3.93697e-05	0.000320962
Chac1	-1.1532	1.55317e-10	4.9596e-09
Actrt3	-1.15292	0.000764966	0.00417782
Gpr56	-1.14605	1.21691e-13	7.58907e-12
Klf8	-1.14414	0.00390789	0.0163779
Dcaf7	-1.14119	4.20399e-23	1.33367e-20
Mycn	-1.13028	3.12143e-07	4.55675e-06
Abcb4	-1.12963	4.15448e-08	7.48473e-07
Kif13b	-1.12142	1.85763e-05	0.000167953
Shcbp1	-1.11986	2.12743e-26	1.10877e-23
Adamts18	-1.11804	0.000634538	0.00358059
Akr1b8	-1.11558	0.00332666	0.0143457
Akap2	-1.11411	1.82553e-07	2.8553e-06
Plekhh1	-1.1123	2.02748e-09	4.93941e-08
Gk5	-1.10922	1.23309e-06	1.5422e-05
Arhgap23	-1.10684	2.05525e-18	3.19067e-16
Id3	-1.09569	8.54546e-12	3.69928e-10
Gpt2	-1.09529	5.93734e-09	1.30401e-07
Cops7b	-1.084	4.87557e-24	1.87235e-21
Lmo1	-1.08177	1.57286e-11	6.20345e-10
Daf2	-1.07997	0.00102047	0.00532036
3110082I17Rik	-1.0779	1.16595e-11	4.84748e-10
Aldh1l2	-1.07745	0.000308279	0.00193078
Snai3	-1.07667	0.000158293	0.0010759
Wscd2	-1.07454	1.46954e-08	2.92565e-07
Gm14288	-1.07419	1.66031e-05	0.000152426
St8sia5	-1.07277	1.58234e-14	1.20896e-12
Sorcs2	-1.06542	4.81115e-11	1.72504e-09
Sh3bgr	-1.06468	3.68989e-06	4.06389e-05
Gm14403	-1.06363	3.96826e-06	4.34099e-05
Heg1	-1.06165	0.00011568	0.00082067
A130010J15Rik	-1.05991	9.0778e-11	3.05688e-09
Neurog3	-1.05977	0.00720432	0.0272082
Aifm3	-1.05898	0.00591394	0.0231063
Bpnt1	-1.05303	2.2077e-12	1.07749e-10
Gm29164	-1.04374	0.00767559	0.0286544
Armcx5	-1.04173	2.23464e-11	8.40466e-10
Itgb8	-1.03522	0.000131852	0.000917557
Ppp2r5c	-1.03388	9.96732e-20	1.81816e-17
Grm5	-1.03371	5.61658e-07	7.68203e-06
Gm2539	-1.02974	0.00189971	0.00900373
Efcab11	-1.02915	5.30856e-11	1.88486e-09
Hdac11	-1.02881	7.63966e-19	1.22944e-16
Atp8b3	-1.02806	0.00112512	0.00576305
Kctd2	-1.02645	1.44824e-19	2.54629e-17
Fbxl19	-1.022	7.24366e-24	2.64267e-21
Prkaca	-1.0213	6.8141e-21	1.63013e-18
Dpp10	-1.0171	5.36664e-06	5.59502e-05
Trim66	-1.01485	0.00708113	0.0268402
Fbxo8	-1.01418	1.47013e-14	1.13511e-12
Brinp2	-1.01202	2.01459e-06	2.37088e-05
Ap1s2	-1.01004	3.68857e-13	2.14451e-11
Kcnn3	-1.00493	9.83524e-05	0.000714414
Fam132b	-0.999861	1.34742e-05	0.00012694
Sec16b	-0.999209	0.00104742	0.00543113
Hmox1	-0.996674	1.00946e-06	1.29561e-05
Kpna2	-0.993804	6.12947e-10	1.66569e-08
Nars	-0.993134	4.09521e-11	1.49031e-09
Gm14305	-0.989306	7.66575e-13	4.09767e-11
Rap2c	-0.988811	9.7228e-32	1.09142e-28
Kcnh1	-0.985973	4.35223e-07	6.08937e-06
Cbfa2t3	-0.985599	0.000968765	0.00509999
Tmed10	-0.983283	5.67793e-24	2.12457e-21
St18	-0.982144	3.21944e-07	4.67476e-06
Abcc9	-0.979309	0.00118287	0.00602289
Slc38a11	-0.976508	0.00192808	0.00910271
Rps6ka2	-0.975456	6.18189e-20	1.21909e-17
Mtmr1	-0.974708	6.33254e-09	1.37721e-07
Il20ra	-0.970388	0.00808383	0.0299106
Sorbs2	-0.963402	6.66843e-20	1.2975e-17
Tmem158	-0.961593	2.11283e-11	8.02931e-10
Gdpd1	-0.961347	3.51297e-19	5.96102e-17
Svil	-0.959122	9.95486e-10	2.57573e-08
Plekhg6	-0.958132	0.000270549	0.00172482
Mrps2	-0.956789	6.09101e-17	7.46942e-15
Tnks2	-0.956445	2.17643e-21	5.67154e-19
Zfp125	-0.955453	7.16458e-12	3.16317e-10
Id2	-0.953506	2.56175e-17	3.33782e-15
Fgf7	-0.953002	0.00478971	0.0193137
Dll4	-0.952417	1.739e-09	4.27946e-08
Grm2	-0.95149	9.64218e-08	1.60078e-06
Hdac9	-0.951276	4.69857e-11	1.68882e-09
Serbp1	-0.950719	4.67609e-10	1.31227e-08
Tram1	-0.949554	1.78694e-12	8.86966e-11
Fam126b	-0.94941	3.14927e-07	4.58655e-06
Stard4	-0.946932	3.58777e-21	8.87395e-19
Gna14	-0.942536	0.00880965	0.0320997
Grp	-0.938975	1.0529e-09	2.68618e-08
Prkag2	-0.938413	1.22403e-16	1.36353e-14
Gtdc1	-0.936823	1.47397e-07	2.3611e-06
Mfng	-0.935594	1.86952e-12	9.2481e-11
Izumo1	-0.928209	0.00713844	0.0270153
Irx4	-0.924314	0.00470725	0.0190655
Nkain1	-0.924156	1.38595e-12	7.02261e-11
Tbc1d8	-0.92233	6.38821e-09	1.38386e-07
Tmtc4	-0.922156	1.58932e-09	3.94438e-08
Atpaf1	-0.920669	1.39573e-15	1.26508e-13
Mfsd2a	-0.918786	7.45598e-10	1.98549e-08
6430573F11Rik	-0.918041	2.32965e-10	7.12718e-09
Fsbp	-0.917556	2.69132e-07	4.00351e-06
Ndst4	-0.917272	0.00316563	0.013757
Tmem126a	-0.917157	1.30956e-10	4.25052e-09
Txndc15	-0.91486	9.17222e-12	3.90234e-10
Tnfrsf1a	-0.913954	2.95179e-12	1.40311e-10
Ccnd1	-0.913849	0.00264285	0.0118522
Mtdh	-0.912305	7.30736e-18	1.06636e-15
Shmt2	-0.908228	6.05211e-12	2.70087e-10
Coq5	-0.90672	2.44539e-22	7.43449e-20
Tmem9b	-0.905938	1.14509e-12	5.9047e-11
Strbp	-0.905616	7.05122e-13	3.83949e-11
Sox6	-0.905018	9.37745e-05	0.000685941
Notch1	-0.904549	0.00684689	0.0260879
Pigz	-0.901667	0.00767993	0.0286559
Sema6a	-0.901151	1.2133e-23	4.02403e-21
Prpf18	-0.901084	4.22677e-19	7.0898e-17
Cnpy2	-0.900864	4.34113e-07	6.07966e-06
Ephb2	-0.900393	9.19917e-09	1.93714e-07
Gm4631	-0.900168	1.35434e-05	0.000127509
Pde1b	-0.900085	0.00131188	0.00657203
Ntn1	-0.897186	1.3292e-16	1.45843e-14
Atp6v1d	-0.89353	1.25992e-10	4.1071e-09
Alg10b	-0.891347	2.63987e-08	4.96438e-07
Kcnk16	-0.891284	0.00221787	0.0101778
Edil3	-0.891175	4.68636e-06	4.99913e-05
Ttpa	-0.888695	0.00030503	0.00191371
Atf3	-0.888039	0.00152825	0.00750902
Dnajc21	-0.885393	5.50179e-15	4.51054e-13
Ptrh1	-0.882809	1.57181e-06	1.91305e-05
Kif15	-0.881308	5.23959e-15	4.36922e-13
Crot	-0.881094	5.38891e-13	3.00154e-11
Porcn	-0.879847	9.93919e-06	9.70834e-05
Mospd1	-0.878981	7.00779e-17	8.3142e-15
Ndrg1	-0.876393	1.25522e-11	5.18905e-10
Fancd2	-0.876015	2.80645e-08	5.23715e-07
Slc7a11	-0.875017	0.00509634	0.0203644
Hmbox1	-0.874885	5.03978e-17	6.23267e-15
Akna	-0.872213	0.000258284	0.00165714
Gm572	-0.870806	0.00548105	0.0216938
Cse1l	-0.870143	8.81001e-13	4.67507e-11
Rorc	-0.865607	5.72183e-10	1.57545e-08
Mlx	-0.863176	6.17403e-10	1.67468e-08
Dner	-0.862764	9.21346e-09	1.93735e-07
Kcnj3	-0.862046	1.96999e-12	9.71219e-11
Slc7a5	-0.858852	4.92785e-09	1.10295e-07
Impa1	-0.855885	1.38521e-25	6.52076e-23
Vldlr	-0.853949	0.000622025	0.00351967
Fev	-0.852837	3.69853e-05	0.000303729
Thsd7a	-0.852599	5.16337e-07	7.12858e-06
Cxcr4	-0.851728	8.34592e-08	1.408e-06
Vwa5b1	-0.847545	0.00747628	0.0280394
Hist3h2a	-0.840034	0.000537184	0.0030948
Psat1	-0.837861	2.28738e-11	8.58092e-10
St6gal1	-0.836628	1.3497e-08	2.72047e-07
Rbbp9	-0.835921	7.39082e-07	9.84071e-06
Podxl	-0.828925	0.00101716	0.00530501
Lin28a	-0.828019	1.20611e-05	0.000114738
Homer2	-0.826916	1.15274e-09	2.92047e-08
Eif4ebp1	-0.826719	3.32562e-08	6.09684e-07
Rfx3	-0.825877	5.74247e-09	1.26586e-07
Exoc5	-0.823814	3.1269e-16	3.23623e-14
Tars	-0.822845	1.28568e-11	5.27022e-10
Fundc1	-0.821309	4.76574e-13	2.67486e-11
Cnot6	-0.820378	6.01018e-07	8.12851e-06
Abhd15	-0.81824	2.11531e-08	4.06167e-07
Fnbp1l	-0.817979	8.25886e-14	5.4289e-12
Rbpj	-0.815657	2.4074e-12	1.16329e-10
Tmem145	-0.815064	1.93041e-06	2.28842e-05
Ttll7	-0.81436	2.30833e-17	3.06231e-15
Slc25a24	-0.813764	0.000262179	0.00167806
H1f0	-0.81305	2.94986e-06	3.33183e-05
Gm13502	-0.812443	0.00317328	0.0137862
Lhx1	-0.812292	5.5704e-12	2.50892e-10
Yipf6	-0.811631	1.14494e-08	2.35991e-07
Asns	-0.809387	4.0285e-09	9.24339e-08
Ireb2	-0.807547	3.3611e-18	5.10923e-16
Srrm4	-0.806806	9.76747e-08	1.61606e-06
Cenpp	-0.805861	1.96662e-08	3.80622e-07
Trp53inp2	-0.805471	0.000447034	0.00264863
Eva1c	-0.805453	2.88754e-05	0.000244703
Ccdc157	-0.80525	2.76017e-10	8.17022e-09
Mcur1	-0.805089	3.8472e-10	1.10299e-08
Neurl1a	-0.803729	7.30295e-10	1.95545e-08
Agps	-0.802862	9.43673e-13	4.97148e-11
Kcnc1	-0.801703	2.38094e-07	3.58566e-06
Lypd1	-0.798684	3.94496e-10	1.12439e-08
Tk1	-0.798575	5.78222e-19	9.4809e-17
Tbc1d30	-0.798304	3.53698e-12	1.65433e-10
Rxfp1	-0.79812	0.00446858	0.0182508
Cars	-0.795508	1.123e-07	1.83721e-06
Hfm1	-0.794871	0.000761581	0.00416401
Wdr66	-0.793903	3.18103e-08	5.84645e-07
Gm14418	-0.793815	2.08159e-08	4.00748e-07
Slc26a2	-0.793736	3.65812e-08	6.69799e-07
Gpd1	-0.790099	9.1228e-12	3.89266e-10
Insm1	-0.788067	1.13851e-13	7.15231e-12
Aldh18a1	-0.786798	9.10074e-09	1.92056e-07
Wrn	-0.786285	1.26993e-08	2.57391e-07
Mctp1	-0.784687	0.00573882	0.0225353
BC048403	-0.784333	2.42685e-09	5.79625e-08
Fam49b	-0.78428	9.40013e-22	2.49411e-19
Rufy3	-0.782852	0.00143583	0.00710753
4930506M07Rik	-0.781163	7.28531e-13	3.93757e-11
Tspan2	-0.780799	4.1528e-08	7.48473e-07
Vps13c	-0.780521	5.66518e-05	0.000441624
Pim1	-0.77919	2.04222e-30	1.65568e-27
Usp46	-0.779042	7.17133e-06	7.2423e-05
Sf3b3	-0.776423	2.54162e-17	3.33782e-15
Traf3ip3	-0.772669	0.00858171	0.0314754
Prkrip1	-0.772409	1.80565e-07	2.83027e-06
Hpcal1	-0.771659	1.03444e-13	6.53487e-12
Haus2	-0.771382	1.44117e-11	5.77776e-10
Stam	-0.770651	1.26513e-06	1.5793e-05
Snx25	-0.770045	8.25092e-17	9.51855e-15
Rnf182	-0.769247	8.76527e-05	0.000647654
2210418O10Rik	-0.768928	0.000181722	0.00121367
Hsd17b7	-0.768834	0.000113069	0.000804494
Oxsm	-0.768629	3.05402e-05	0.000256855
Mthfd1l	-0.768533	3.94714e-09	9.08526e-08
Zfp169	-0.768438	0.000801964	0.00434573
Ezh2	-0.768356	2.24031e-12	1.08976e-10
Cbfa2t2	-0.767518	9.71759e-12	4.09911e-10
Hist2h2be	-0.766428	0.000115166	0.000817435
Nefm	-0.764985	2.01044e-14	1.49685e-12
Sdcbp2	-0.764795	0.0112497	0.0394236
Nupl1	-0.764567	1.36545e-19	2.43e-17
Mapk10	-0.760864	0.000997438	0.00521707
Lgi3	-0.759845	9.81511e-05	0.000713307
Ppp6c	-0.75971	3.97115e-14	2.81316e-12
Ltbr	-0.759672	0.000155128	0.00105735
Tll1	-0.759233	6.82083e-14	4.6296e-12
Cyyr1	-0.757604	0.000858815	0.00460253
G3bp2	-0.757099	7.52646e-16	7.2259e-14
Id1	-0.756481	6.48718e-06	6.63402e-05
Akr1b3	-0.755715	2.04254e-10	6.32839e-09
Wdr55	-0.755445	2.24988e-09	5.40008e-08
Sh3bp1	-0.754714	1.6474e-14	1.25211e-12
Gm8898	-0.753665	0.00420467	0.0173673
Cenpe	-0.753183	8.36402e-08	1.40942e-06
Stag2	-0.753103	2.11895e-17	2.88702e-15
Ell3	-0.752928	0.00180446	0.00862778
Homer1	-0.752527	4.80599e-22	1.40268e-19
Rnf219	-0.750527	1.28781e-15	1.18195e-13
Atp8a1	-0.750437	0.00014526	0.000998014
Odf2l	-0.749964	2.69599e-09	6.38678e-08
Vrk3	-0.749675	2.45648e-08	4.65551e-07
F2r	-0.748551	1.3749e-16	1.4973e-14
Tmem65	-0.747544	1.42305e-13	8.79939e-12
Kctd13	-0.746565	7.53305e-09	1.619e-07
Parp2	-0.746479	1.35739e-10	4.38086e-09
Zfp120	-0.746385	5.18474e-11	1.84539e-09
Kcnip3	-0.746079	9.10755e-11	3.05688e-09
Nucks1	-0.744525	7.39759e-13	3.98351e-11
Sars	-0.744104	8.49691e-08	1.43017e-06
Phgdh	-0.743014	7.55585e-11	2.58832e-09
Zfp566	-0.742916	6.96084e-06	7.05413e-05
Pak7	-0.742207	1.58362e-05	0.000146172
Gm6710	-0.736294	2.64111e-05	0.000228734
Tmed2	-0.735939	4.71956e-14	3.27965e-12
Tjp1	-0.734988	1.67355e-11	6.52997e-10
Rcn1	-0.734934	6.72094e-16	6.58246e-14
Fgd6	-0.731996	8.58327e-12	3.69928e-10
Hus1	-0.731965	2.73039e-10	8.13156e-09
Mef2a	-0.730691	2.13662e-17	2.88702e-15
Kat6a	-0.729223	4.82016e-07	6.68637e-06
Pag1	-0.72701	1.80325e-05	0.000164058
Cry1	-0.726999	1.34688e-14	1.05672e-12
Foxo6	-0.726838	5.60056e-32	6.81075e-29
Cenpq	-0.726672	1.07437e-15	1.00501e-13
Fam169a	-0.726415	0.00185181	0.00880532
Mcf2l	-0.726217	1.04003e-06	1.32668e-05
Chrna4	-0.725863	0.00764407	0.0285806
Pde5a	-0.725451	2.39526e-06	2.77413e-05
Zfp521	-0.72538	7.17475e-12	3.16317e-10
Tmeff2	-0.724167	5.48645e-09	1.21309e-07
Nono	-0.723883	3.27512e-08	6.0118e-07
Atf5	-0.723477	0.00161795	0.00788073
Hoxd8	-0.722959	8.34133e-12	3.63358e-10
Brwd1	-0.722114	1.27883e-13	7.94128e-12
Nbr1	-0.720053	2.70561e-08	5.06841e-07
Cracr2b	-0.720025	0.000669422	0.00374811
Gm7694	-0.718958	2.94288e-06	3.32911e-05
Cyb5d1	-0.718938	1.82277e-11	7.01839e-10
Zbtb18	-0.718109	0.00184932	0.00879633
Zswim4	-0.717561	6.07951e-14	4.14572e-12
Suz12	-0.716966	1.02906e-23	3.49235e-21
Mycl	-0.716506	3.15656e-09	7.35842e-08
Kif18a	-0.716438	5.69648e-10	1.57143e-08
Fv1	-0.716269	0.00103064	0.00535427
Syn2	-0.715859	1.18902e-05	0.000113556
Cblb	-0.715162	1.42846e-10	4.59153e-09
Ube2c	-0.714517	1.3394e-14	1.05654e-12
Polr3k	-0.714315	8.93869e-11	3.0195e-09
Tmem184a	-0.71271	0.00342628	0.0146775
Mcph1	-0.712503	1.21754e-11	5.04762e-10
Slc7a1	-0.711852	1.68129e-12	8.40239e-11
Rpl22l1	-0.710044	7.05055e-11	2.43812e-09
Sema3g	-0.709515	1.82465e-05	0.000165283
Rangrf	-0.70927	9.33408e-07	1.21185e-05
Acss3	-0.709029	4.35263e-05	0.000349576
Nos1ap	-0.707805	2.06145e-05	0.000184218
Reps2	-0.707774	0.000220098	0.00143966
Cyb5b	-0.707747	2.12474e-17	2.88702e-15
Fam109a	-0.707059	5.85401e-10	1.60277e-08
Plxna2	-0.70682	5.92917e-05	0.000459171
3110040N11Rik	-0.705625	5.13412e-06	5.41346e-05
Rsu1	-0.705136	0.000820439	0.00443432
Cebpg	-0.70513	3.94628e-07	5.59107e-06
Neil1	-0.704442	2.52877e-05	0.000220653
Dlst	-0.70281	3.71855e-10	1.06821e-08
Dld	-0.702757	2.32986e-15	2.01181e-13
Prkar2a	-0.702346	1.64021e-16	1.77301e-14
St3gal4	-0.702269	6.93808e-06	7.04085e-05
Ypel1	-0.702266	9.48214e-07	1.22889e-05
Gars	-0.701144	1.02977e-13	6.53369e-12
Hrk	-0.701085	0.00575087	0.0225673
Tcerg1	-0.700744	3.43036e-10	9.97197e-09
Bhlhe41	-0.700287	1.79156e-11	6.9348e-10
Sumo2	-0.700149	7.86361e-22	2.16516e-19
Nkd1	-0.699403	1.6238e-09	4.00949e-08
Draxin	-0.695438	0.000363509	0.00222326
Hopx	-0.694296	1.1355e-05	0.000109159
Fhad1	-0.69397	0.00860433	0.0315327
Fam63b	-0.693127	0.000479502	0.00281132
Pam	-0.693015	3.07971e-11	1.13778e-09
Fam84b	-0.692436	7.05346e-05	0.000536246
Cd2bp2	-0.691632	3.55883e-05	0.000293745
Tollip	-0.691241	1.98329e-14	1.48421e-12
Nceh1	-0.690464	7.84041e-05	0.000588253
Afmid	-0.690133	0.00217828	0.0100276
Rasgef1a	-0.690084	0.00490139	0.0196987
Brinp1	-0.689961	2.98039e-12	1.4121e-10
Golga7b	-0.689923	0.000103883	0.000747732
Mest	-0.689713	1.6548e-05	0.000152069
Npm3	-0.689702	1.78576e-06	2.13168e-05
Sept3	-0.689113	4.76406e-10	1.33439e-08
Cdc16	-0.6875	1.01062e-09	2.61027e-08
Arhgef2	-0.68706	5.88252e-07	7.96397e-06
Galnt14	-0.686718	7.10466e-08	1.21261e-06
Mtmr14	-0.686641	1.32183e-08	2.66798e-07
Mgat4a	-0.68597	1.51963e-07	2.4236e-06
Jade3	-0.684107	1.0243e-07	1.69091e-06
Gapdhs	-0.683813	6.16359e-08	1.05943e-06
Marveld2	-0.683784	0.00633832	0.024515
Ndufaf3	-0.683762	5.35011e-08	9.29454e-07
Lhx3	-0.682501	1.77302e-08	3.47957e-07
Myb	-0.682304	2.05255e-06	2.41167e-05
Usp14	-0.681904	2.32319e-10	7.12235e-09
Lnx1	-0.680289	0.000505807	0.00294308
Lin9	-0.677078	1.31243e-28	8.70561e-26
Zdhhc14	-0.675819	5.18746e-07	7.14831e-06
Polr3a	-0.67554	1.23508e-14	9.79538e-13
Rdh11	-0.674461	1.43353e-06	1.7609e-05
Gdpd5	-0.671922	1.222e-12	6.25708e-11
Sh2d5	-0.671035	2.64433e-05	0.000228742
Hist2h3c2	-0.670882	0.013361	0.0455769
Gm14276	-0.670248	2.33953e-07	3.53416e-06
Ech1	-0.668545	9.98788e-07	1.2853e-05
Zfp760	-0.667759	5.78579e-08	1.00157e-06
Dlgap4	-0.666245	4.42666e-14	3.09083e-12
Sec23ip	-0.665923	2.64563e-09	6.2879e-08
Gadd45b	-0.665491	1.38591e-06	1.7096e-05
Strn	-0.665038	8.58275e-08	1.44129e-06
Sox11	-0.66483	4.79018e-12	2.19821e-10
Tmem163	-0.663886	0.00398385	0.0166151
Kif2a	-0.661303	4.49867e-06	4.83025e-05
Spns2	-0.661114	0.000356352	0.00218682
Zdhhc21	-0.660863	2.0063e-06	2.36303e-05
Stam2	-0.660289	4.39188e-06	4.74043e-05
Iars	-0.660247	4.85087e-09	1.09242e-07
Usp15	-0.65883	3.75151e-09	8.66231e-08
Olfm1	-0.658241	1.12841e-08	2.33242e-07
Lars	-0.657668	1.2371e-09	3.11796e-08
Stmn4	-0.657528	5.49797e-06	5.70234e-05
Fam98b	-0.655451	7.89851e-28	4.80262e-25
Tanc2	-0.655422	3.74721e-05	0.000307036
Pdcd2	-0.655281	2.42966e-08	4.61067e-07
Dck	-0.65511	2.34972e-16	2.44924e-14
Slit1	-0.653056	0.000179497	0.00120153
Nol4l	-0.653015	0.000686982	0.00383077
Mxi1	-0.652918	8.45099e-10	2.23011e-08
Casd1	-0.652876	7.91459e-17	9.23981e-15
Gfi1	-0.65269	4.33915e-14	3.04429e-12
Hrh3	-0.652238	8.72306e-06	8.65368e-05
Nrxn3	-0.651142	0.000513943	0.00297973
Fgf9	-0.650971	0.0133746	0.0456016
Ciart	-0.649515	0.000409349	0.00246234
Myo19	-0.649222	6.61683e-05	0.00050714
Trp73	-0.648839	1.3589e-06	1.68054e-05
Atp11c	-0.648101	3.53921e-07	5.07345e-06
Scn9a	-0.647985	0.0140092	0.0473012
Lrr1	-0.647606	2.79005e-05	0.000238394
Clvs1	-0.64759	0.00193523	0.00912761
Stx16	-0.646944	2.23113e-06	2.60471e-05
Ncoa7	-0.646263	6.63653e-07	8.88504e-06
Rad54l	-0.644821	9.96323e-11	3.31192e-09
Dscc1	-0.644663	6.37012e-07	8.57557e-06
Srl	-0.643606	1.02687e-06	1.31333e-05
Nrcam	-0.643148	3.88594e-07	5.51629e-06
Cnrip1	-0.643114	2.82177e-07	4.18476e-06
Glp1r	-0.642678	0.00271441	0.0121046
Zhx3	-0.642272	4.89083e-06	5.19446e-05
Fli1	-0.642093	1.41748e-05	0.000133024
Impad1	-0.641829	7.65274e-15	6.20425e-13
Dnajc2	-0.641747	3.07643e-10	9.01492e-09
Eif1ad	-0.641556	8.4115e-24	2.99388e-21
Fads1	-0.641412	1.3012e-11	5.30621e-10
Cirh1a	-0.641265	3.25107e-18	4.99398e-16
Uevld	-0.640656	7.79963e-06	7.81731e-05
Slc16a13	-0.640239	0.00129857	0.00651652
Slc43a2	-0.63913	2.6799e-05	0.00023086
Clec16a	-0.639098	6.14558e-06	6.32012e-05
Tpcn1	-0.638621	3.76284e-05	0.000308143
Fst	-0.636784	0.00141605	0.00703591
Rasal2	-0.636405	1.24363e-07	2.01648e-06
Pkp2	-0.634025	0.0019103	0.0090451
Mthfd2	-0.633588	1.02542e-09	2.63915e-08
Suv39h2	-0.632782	6.26224e-09	1.36395e-07
Ntan1	-0.632414	2.38085e-09	5.69569e-08
Shf	-0.632413	1.52137e-07	2.42373e-06
Pgm2l1	-0.631885	7.77706e-07	1.028e-05
Gm9581	-0.631703	1.43755e-06	1.76391e-05
Acd	-0.631602	1.31072e-10	4.25052e-09
Rab39b	-0.631011	1.2093e-08	2.47161e-07
Tgfb3	-0.6302	3.6556e-07	5.23002e-06
Gm14322	-0.629916	4.60293e-05	0.000367655
9630033F20Rik	-0.629144	5.09784e-09	1.13577e-07
Mex3b	-0.627763	2.7541e-10	8.16882e-09
Fam98a	-0.627477	5.07198e-10	1.40714e-08
Kif21b	-0.627396	0.00564334	0.0222096
Cntf	-0.625513	0.00208041	0.00967477
Hmgcr	-0.625454	1.19203e-07	1.93495e-06
Clic4	-0.624975	1.10384e-12	5.73251e-11
Hspe1	-0.623896	2.98674e-09	7.00731e-08
Pno1	-0.623819	1.06507e-08	2.22354e-07
Bmp1	-0.62289	2.20931e-16	2.31946e-14
Necab1	-0.621639	6.51785e-07	8.75023e-06
Trim67	-0.620942	8.96878e-05	0.000660684
Ddo	-0.620701	0.00043478	0.00258547
Nnat	-0.619892	1.9331e-10	6.02772e-09
Pcnt	-0.618656	0.00600685	0.0234317
Insig2	-0.61835	0.000146974	0.00100837
Nap1l1	-0.617755	7.63714e-09	1.63895e-07
Crcp	-0.616879	1.0965e-08	2.27937e-07
Hcn4	-0.616787	0.00046155	0.00272027
Cd2ap	-0.616449	2.18178e-16	2.30715e-14
Fastkd2	-0.615716	6.89943e-06	7.0065e-05
Slc9a9	-0.615464	0.01104	0.0388208
Bag2	-0.614665	2.7291e-05	0.000234545
Vegfa	-0.614518	9.04581e-05	0.000665015
Plekhh2	-0.614026	9.57117e-11	3.19616e-09
Rap1gap	-0.613967	0.000333362	0.00206659
Cdhr1	-0.611893	7.14999e-06	7.22575e-05
Eif3i	-0.611858	1.09899e-08	2.28131e-07
Klhdc7a	-0.611547	6.13466e-05	0.000473166
Lima1	-0.610016	1.165e-11	4.84748e-10
Galk2	-0.609642	1.89115e-07	2.93903e-06
Spdl1	-0.60927	1.59256e-06	1.93495e-05
Chml	-0.608611	2.59702e-10	7.81409e-09
Kcnh8	-0.608506	1.39348e-07	2.24698e-06
Rpl17	-0.608493	1.03139e-07	1.70069e-06
Llgl1	-0.608489	1.67343e-14	1.26531e-12
Pafah1b3	-0.607519	3.66183e-05	0.000301224
Mapk1	-0.607299	6.14391e-18	9.14879e-16
Vps35	-0.607259	1.03768e-10	3.44155e-09
Ccrn4l	-0.606739	2.55793e-14	1.86639e-12
Tmod2	-0.606729	1.04298e-06	1.32927e-05
Ttll5	-0.606615	5.58159e-06	5.77675e-05
Plch1	-0.60482	1.22742e-08	2.50514e-07
Esyt1	-0.604283	5.25165e-07	7.22216e-06
Dlg3	-0.603837	1.85996e-06	2.2157e-05
Clgn	-0.603661	2.76224e-05	0.000236975
Comtd1	-0.601466	0.00267293	0.0119649
Ints2	-0.600901	1.55977e-05	0.000144336
Nemf	-0.600882	1.41525e-11	5.68946e-10
Iapp	-0.600041	0.014304	0.0480079
Ndst1	-0.598649	6.63315e-10	1.79255e-08
Rasl11a	-0.598486	0.000777641	0.00423279
G0s2	-0.598305	0.0131262	0.0448807
Inppl1	-0.597597	5.92644e-08	1.02107e-06
Gemin2	-0.596819	2.89825e-07	4.27214e-06
Neto1	-0.596361	7.26322e-07	9.6885e-06
Trpv2	-0.596299	0.00364837	0.015495
Idi1	-0.595818	4.26692e-08	7.66992e-07
Fbxl14	-0.595272	6.99938e-20	1.34397e-17
Wtap	-0.593765	3.99656e-12	1.85149e-10
Rfc1	-0.593695	6.451e-05	0.000495732
Cnih4	-0.593434	1.40316e-05	0.00013185
Rcor2	-0.593308	2.11968e-09	5.13025e-08
Clasrp	-0.592672	1.4483e-06	1.77308e-05
Bmp7	-0.591471	5.68683e-07	7.76967e-06
Nsmaf	-0.591124	8.8273e-11	2.98879e-09
Abi2	-0.591108	2.87535e-07	4.24996e-06
Mdga1	-0.590789	3.10115e-07	4.53458e-06
Fam171b	-0.590685	0.0116003	0.0404598
Eif4ebp2	-0.590409	2.0489e-14	1.51774e-12
Amotl2	-0.59032	3.44374e-05	0.000285213
Trio	-0.590267	3.03172e-07	4.44642e-06
Exosc9	-0.5902	4.40048e-08	7.87929e-07
Rnf10	-0.590104	5.9345e-12	2.66468e-10
Polr2h	-0.589666	2.63603e-07	3.92527e-06
Nup205	-0.589189	3.31139e-10	9.64534e-09
Cdh4	-0.588578	2.57962e-10	7.79387e-09
Rap2a	-0.588542	5.88284e-07	7.96397e-06
Cer1	-0.587561	0.014443	0.0483743
Erbb4	-0.586783	0.00480018	0.0193399
Il4	-0.585676	0.00477702	0.0192734
Gm6768	-0.585547	4.26968e-08	7.66992e-07
Odc1	-0.584642	4.69078e-11	1.68882e-09
Wrap73	-0.584087	5.82486e-08	1.00714e-06
Dpysl5	-0.583641	2.87337e-05	0.000243992
Reps1	-0.582774	1.84245e-15	1.60041e-13
Mobp	-0.582465	0.00561234	0.0221174
Plk4	-0.582429	1.72113e-07	2.70651e-06
Mtcl1	-0.580235	6.11809e-09	1.33663e-07
Usp22	-0.579978	2.96531e-06	3.34669e-05
Nol10	-0.579946	2.23551e-14	1.64761e-12
Dennd6a	-0.579892	3.3738e-12	1.58308e-10
Vwa2	-0.579847	0.00234451	0.0106758
Polr3e	-0.578747	1.59238e-11	6.26349e-10
Rasip1	-0.578682	3.00774e-05	0.000254004
Chek1	-0.57805	5.45415e-06	5.67302e-05
Ccne2	-0.576895	2.42541e-13	1.45654e-11
Tspyl4	-0.576782	0.000192015	0.00127599
H2-K1	-0.576737	0.00123179	0.00623716
BC030500	-0.576731	0.00096095	0.00506434
Zfp57	-0.575073	0.00330468	0.0142678
Aldh3a2	-0.574917	0.000352463	0.00216755
Lzts1	-0.572901	0.00443962	0.0181528
Rpgr	-0.572385	0.000180147	0.0012048
Fam181b	-0.571844	0.000217144	0.0014229
Nol3	-0.571027	0.00139435	0.00693516
Dgat2	-0.568962	4.48442e-07	6.25633e-06
Smurf2	-0.568844	4.61917e-18	6.94923e-16
Atp13a3	-0.568304	4.73386e-09	1.06937e-07
Ifngr1	-0.567747	5.33175e-08	9.27369e-07
Gm2974	-0.566719	1.86451e-05	0.000168163
Ctnnbl1	-0.566508	1.4486e-11	5.79163e-10
Ube2m	-0.566286	2.4948e-10	7.5847e-09
Fxn	-0.565832	3.03078e-10	8.89902e-09
Dscaml1	-0.565044	0.00219973	0.0101041
Rgs3	-0.563965	4.78802e-08	8.45904e-07
Gng2	-0.562173	1.31372e-06	1.63297e-05
Dsn1	-0.5617	6.03407e-09	1.32215e-07
D15Ertd621e	-0.561606	2.81223e-24	1.13997e-21
Pde1c	-0.561308	5.43514e-06	5.65728e-05
Ash2l	-0.560625	1.70537e-15	1.49919e-13
Wdr54	-0.560567	0.000789451	0.00429227
Nkap	-0.560104	1.9383e-05	0.000174065
Ccna2	-0.559471	3.92343e-17	5.02234e-15
Phldb1	-0.559348	1.16792e-05	0.000112046
Nebl	-0.559005	0.00520856	0.0207503
Prps1	-0.558567	1.17138e-08	2.41099e-07
Zranb2	-0.557294	1.80894e-08	3.52912e-07
Susd1	-0.557143	0.000559172	0.0032
Dnajc18	-0.556808	3.79064e-07	5.40732e-06
Stradb	-0.556341	0.000453512	0.00267831
Trex1	-0.554777	0.0143344	0.0480987
Atp6v1a	-0.554654	1.381e-05	0.000129851
Pcdh19	-0.55316	3.68162e-05	0.000302511
Lnpep	-0.553	7.1044e-06	7.18964e-05
Ganab	-0.552747	2.74316e-15	2.34099e-13
Snap25	-0.552259	8.93811e-08	1.49924e-06
Arf1	-0.552119	4.43033e-12	2.04594e-10
Btbd3	-0.551698	6.54844e-11	2.28616e-09
Ldb3	-0.550984	0.00201902	0.00943137
Brca1	-0.550731	9.22522e-08	1.53856e-06
Ttc27	-0.550536	1.55585e-09	3.86788e-08
Rsg1	-0.549216	4.02551e-06	4.39143e-05
Dtx4	-0.548954	3.35829e-07	4.84743e-06
Ift52	-0.548141	5.01376e-11	1.79328e-09
Aebp1	-0.547703	6.10167e-07	8.22935e-06
Slain2	-0.54746	3.04517e-13	1.78467e-11
Gm9531	-0.54622	7.53271e-05	0.000568675
BC030499	-0.546219	0.0140681	0.0474564
Bbs10	-0.54612	0.00150155	0.00739026
Gm14410	-0.546051	0.00567999	0.0223284
Otub2	-0.545471	0.000242243	0.00155935
Rnf122	-0.545356	7.12553e-05	0.000541296
Rnf125	-0.545055	0.00584739	0.0228769
Ttc8	-0.545028	7.56355e-05	0.000570118
Tmeff1	-0.544803	4.06977e-08	7.37766e-07
Gng5	-0.544706	5.2587e-09	1.16804e-07
Ppp1r14c	-0.543904	0.0103355	0.0367601
Slain1	-0.543234	3.76977e-11	1.3857e-09
Avl9	-0.543117	1.08807e-05	0.000105084
Cdh22	-0.543076	1.9819e-07	3.06375e-06
Rpp21	-0.542653	3.61885e-06	4.00378e-05
Ccng1	-0.541804	1.40524e-08	2.80913e-07
Proz	-0.541608	0.0136998	0.0465042
Nxph4	-0.541026	0.00277678	0.0122942
Tmem97	-0.540792	5.43365e-09	1.20507e-07
Inip	-0.539911	5.95747e-12	2.66679e-10
Irak1bp1	-0.539707	6.29382e-07	8.48067e-06
Osbpl11	-0.539164	0.00212761	0.00983738
Fermt2	-0.539104	4.99142e-08	8.75478e-07
Nt5c3	-0.538723	1.6835e-10	5.31046e-09
Acat2	-0.538691	1.7082e-07	2.68908e-06
Chd1	-0.53856	2.98931e-08	5.54296e-07
Mdc1	-0.538488	5.98889e-05	0.000463147
Impdh1	-0.538033	1.40873e-11	5.68676e-10
Tcerg1l	-0.537837	1.36427e-05	0.000128361
Elovl6	-0.537089	3.65567e-10	1.05429e-08
Dlx3	-0.537072	0.00830118	0.0306062
Mapk6	-0.536844	3.24731e-07	4.71053e-06
Sept2	-0.536758	1.24586e-09	3.13462e-08
Gpat2	-0.536501	3.17365e-08	5.84023e-07
Bmp8b	-0.535668	9.83867e-07	1.26946e-05
Dbp	-0.535527	0.000217749	0.00142622
Ovgp1	-0.535021	0.00375002	0.015862
Dffb	-0.534132	0.0105465	0.0374008
Eps8	-0.533968	0.000155491	0.00105883
Arfip1	-0.532038	2.72292e-09	6.42971e-08
Hspa4l	-0.531767	0.000140531	0.000968716
Rimkla	-0.531489	9.56582e-05	0.000697273
Tnfrsf21	-0.531075	3.31988e-07	4.80149e-06
Cenpi	-0.530972	2.7189e-08	5.08678e-07
Stk4	-0.530846	3.8011e-08	6.90777e-07
Gm10925	-0.530764	9.17468e-05	0.000673132
Cops2	-0.53075	1.64817e-10	5.21729e-09
Snap91	-0.530731	0.000313718	0.00195896
Lrrc17	-0.530541	0.00697857	0.0265066
Pdp2	-0.530488	1.46334e-10	4.69329e-09
Akap1	-0.530104	1.93512e-07	3.00417e-06
Tdp1	-0.530012	0.000121209	0.000854083
Trim26	-0.529966	4.51262e-09	1.02895e-07
Api5	-0.529712	4.89766e-08	8.61104e-07
Slc3a2	-0.529687	1.77574e-05	0.000161756
Cd46	-0.52945	0.0115742	0.0403878
Rpf1	-0.529089	5.17723e-07	7.14095e-06
Smco4	-0.528495	0.0040423	0.0168033
Rpa3	-0.528394	3.00015e-08	5.54894e-07
Cdc14b	-0.525441	5.47461e-06	5.68466e-05
Camk2n1	-0.524557	0.000666967	0.00373773
Gatc	-0.524445	1.24932e-06	1.5609e-05
Sumf1	-0.523025	0.00096928	0.00510087
Uprt	-0.522309	0.000400604	0.00241884
Setd7	-0.522204	2.69441e-05	0.000231837
Gse1	-0.521857	8.02528e-05	0.000599964
Kctd7	-0.52127	5.89265e-05	0.000456673
Rwdd4a	-0.521145	4.47835e-12	2.06159e-10
Per2	-0.521063	3.06632e-05	0.000257461
Pkia	-0.520919	6.09729e-05	0.000470782
Slc35d3	-0.520777	0.00652367	0.0251187
Ocln	-0.519842	0.00237587	0.0107875
Ppip5k2	-0.518544	5.85033e-06	6.04203e-05
Gm4724	-0.518087	0.00996071	0.0356179
E2f2	-0.517594	5.46092e-12	2.47488e-10
Ccdc114	-0.517343	0.0141211	0.0475911
Tead2	-0.515401	0.000412052	0.00247202
Nabp1	-0.514276	0.0117003	0.0407499
Lss	-0.514272	0.000291143	0.0018359
Scamp1	-0.514032	1.26196e-11	5.2022e-10
Mterf1a	-0.51402	0.00105968	0.00547974
Pwp1	-0.513895	3.78419e-11	1.38751e-09
Lsm2	-0.513608	2.11501e-08	4.06167e-07
Scmh1	-0.512817	1.13315e-07	1.84967e-06
Dcun1d1	-0.512669	4.94231e-06	5.2415e-05
Bin3	-0.512559	2.6537e-09	6.29682e-08
Faah	-0.511962	1.51739e-06	1.84836e-05
Letmd1	-0.511756	1.97555e-06	2.3325e-05
Hipk2	-0.511742	1.08121e-05	0.00010456
Prkar2b	-0.511	3.35404e-11	1.236e-09
Klhl24	-0.510994	3.06157e-12	1.44587e-10
Mipol1	-0.510788	0.000168984	0.00114166
Coro2b	-0.510782	0.000991072	0.00519494
Yae1d1	-0.510119	7.1125e-06	7.19284e-05
Spred1	-0.510097	1.07574e-05	0.0001041
Xbp1	-0.50995	8.15634e-07	1.07424e-05
Bbs4	-0.509655	9.00377e-09	1.90977e-07
Hid1	-0.509469	2.79276e-08	5.21827e-07
Zbtb26	-0.508136	0.00200703	0.00940242
D430041D05Rik	-0.508048	1.34216e-05	0.000126771
Kif11	-0.507652	9.99094e-09	2.08879e-07
Ptbp2	-0.507396	9.70033e-08	1.60678e-06
Cep83	-0.507248	5.97443e-10	1.62962e-08
1200014J11Rik	-0.5063	1.30174e-11	5.30621e-10
Gorasp2	-0.506151	6.58501e-13	3.61259e-11
Bahcc1	-0.505475	9.99677e-06	9.74501e-05
Set	-0.504922	1.98633e-11	7.5881e-10
Pja2	-0.504772	8.32654e-06	8.29981e-05
Arl5b	-0.504444	0.000200855	0.00132808
Ctdspl2	-0.504271	1.65176e-11	6.46224e-10
Zdhhc17	-0.504207	3.59961e-10	1.04224e-08
Mmp15	-0.504132	1.61178e-05	0.000148677
Trub2	-0.503734	1.86912e-06	2.2248e-05
Plod2	-0.503659	0.000737768	0.00406274
Ssbp2	-0.503501	2.35481e-11	8.76627e-10
Fnip1	-0.50345	1.06483e-10	3.51562e-09
Zfp275	-0.50343	2.7744e-05	0.000237738
Bak1	-0.503327	0.000122431	0.000860197
Nsdhl	-0.503044	1.22763e-05	0.000116633
Cldn25	-0.502936	1.77747e-06	2.12612e-05
Gss	-0.502866	5.84958e-08	1.01021e-06
Pnpo	-0.50194	0.000258737	0.00165894
Jam2	-0.501869	1.8888e-05	0.000170144
Mbp	-0.501779	1.47332e-07	2.3611e-06
Caprin1	-0.500535	2.84324e-06	3.23142e-05
Tk2	-0.499898	0.00110842	0.0056935
Prpf8	-0.498789	1.04269e-09	2.67417e-08
Bag4	-0.498131	6.72512e-11	2.33666e-09
Mplkip	-0.497647	3.03711e-06	3.41716e-05
Psmd9	-0.496752	1.3919e-07	2.2469e-06
Elmod2	-0.49647	0.000129023	0.000900445
Ahrr	-0.496246	0.0113354	0.0396781
Atad2b	-0.496054	3.37775e-13	1.97166e-11
Dennd5b	-0.495942	0.00205257	0.00956664
Pde6d	-0.495581	0.000139427	0.000962015
Sat2	-0.495579	0.00146077	0.00721143
Stc2	-0.495541	0.00542166	0.0214762
Dnajc16	-0.495479	5.88307e-07	7.96397e-06
Atat1	-0.49526	0.00499254	0.0200209
Tfap2a	-0.495086	8.32939e-09	1.77966e-07
Bcat1	-0.495036	1.90175e-08	3.69045e-07
Cdyl	-0.494805	1.24761e-05	0.000118223
Gm7276	-0.494207	0.0104718	0.0371723
Dcaf17	-0.493691	2.81879e-06	3.20863e-05
Ccdc117	-0.493458	1.72512e-10	5.42557e-09
0610010F05Rik	-0.493055	0.000149194	0.00102204
4833439L19Rik	-0.49282	2.79186e-05	0.000238394
Agk	-0.492541	4.70383e-05	0.000374689
Enox1	-0.491933	9.69182e-08	1.60678e-06
Ppp1r18	-0.491826	3.67165e-10	1.05681e-08
Sncaip	-0.491271	8.57499e-09	1.82679e-07
Camkv	-0.490722	0.0103695	0.0368539
Ammecr1	-0.490671	7.06162e-09	1.52216e-07
Fosl1	-0.490148	0.00997196	0.0356494
Eif4e3	-0.489947	0.00191278	0.0090539
Scrt2	-0.489837	0.000814207	0.0044039
Tspan14	-0.489437	8.32677e-07	1.09471e-05
Cdc40	-0.488997	4.72431e-09	1.06887e-07
Psg16	-0.488757	0.00228915	0.0104556
Cnot6l	-0.488743	3.61582e-06	4.00347e-05
Wscd1	-0.488641	6.64958e-05	0.000509383
Aif1l	-0.488351	5.20457e-06	5.47587e-05
Pot1b	-0.487911	2.1295e-05	0.000189718
Tmsb4x	-0.48775	2.61865e-05	0.00022727
Osbpl8	-0.487644	2.6729e-05	0.000230581
Nxph1	-0.487281	0.000268514	0.00171335
Fbxo25	-0.486466	0.000365304	0.00223236
Setd6	-0.486452	0.000462255	0.00272333
Sv2b	-0.486445	0.000301065	0.00189046
Hist1h1c	-0.485445	0.0122555	0.0423201
Grip1	-0.485216	2.59169e-10	7.81409e-09
Zfp446	-0.485118	0.000319684	0.0019928
Ints10	-0.484921	1.20752e-08	2.47161e-07
AU019823	-0.484368	2.35603e-06	2.73086e-05
Ccnj	-0.483199	8.351e-10	2.21173e-08
Casp9	-0.483121	4.29092e-13	2.43648e-11
Gm14434	-0.48256	0.0125685	0.0432371
Rps20	-0.482442	1.8106e-05	0.000164419
Mvd	-0.482351	5.2559e-07	7.22216e-06
Ero1lb	-0.481953	8.80719e-07	1.14753e-05
Zyg11b	-0.481946	4.46316e-06	4.79963e-05
Mboat2	-0.480974	5.27245e-06	5.52339e-05
Dnm1l	-0.480775	5.07754e-11	1.81165e-09
Galnt15	-0.480699	0.0130221	0.0445664
Knop1	-0.480386	5.9892e-16	5.98633e-14
Ncoa4	-0.480017	0.000135201	0.000937729
Fam167a	-0.479671	0.00045321	0.00267761
Pnpt1	-0.479645	2.73765e-09	6.44363e-08
Abce1	-0.479108	1.49521e-11	5.94541e-10
Csgalnact2	-0.477914	1.85029e-08	3.59538e-07
Dars	-0.477248	8.71907e-14	5.68024e-12
C330018D20Rik	-0.476911	0.000473691	0.00277961
Ulk2	-0.476649	5.8869e-05	0.000456673
Ntn4	-0.476646	0.00284462	0.012545
Emc2	-0.476162	1.36503e-08	2.74757e-07
Tcf4	-0.474913	4.16128e-05	0.000336616
Smc4	-0.474455	1.91119e-08	3.70385e-07
Palb2	-0.473265	0.00107335	0.00554262
Brd7	-0.471981	1.51094e-07	2.41239e-06
Ubfd1	-0.47192	4.55764e-05	0.000364836
G6pc3	-0.471702	2.47203e-06	2.85851e-05
Zfp846	-0.471644	1.50386e-06	1.83409e-05
Pde9a	-0.471471	5.93118e-05	0.000459171
Cdk5r1	-0.471439	4.53153e-06	4.85526e-05
Atg10	-0.47094	0.0010893	0.00561701
Gm14391	-0.470053	0.0027367	0.0121647
Syncrip	-0.469625	2.33827e-11	8.72696e-10
4930427A07Rik	-0.467917	2.43794e-07	3.66017e-06
Rpl7l1	-0.467222	2.89696e-07	4.27214e-06
Syngr1	-0.466992	2.52243e-06	2.90756e-05
Map3k4	-0.466596	0.00280583	0.0124077
Slc6a9	-0.466425	0.0065887	0.025309
Vasp	-0.466294	0.000100803	0.000729313
Slc38a6	-0.466202	1.1418e-08	2.35676e-07
Rcan3	-0.46596	8.37233e-07	1.09971e-05
Lztfl1	-0.465236	0.000223273	0.00145847
Hnrnph1	-0.46518	1.39524e-07	2.24732e-06
Crebzf	-0.464637	3.67225e-07	5.24869e-06
Uck1	-0.464348	2.61417e-10	7.8495e-09
Aff1	-0.464038	0.000597285	0.00339283
Pggt1b	-0.462772	4.42657e-06	4.7673e-05
Zwilch	-0.462575	7.20137e-05	0.000546204
H3f3b	-0.462556	5.0206e-17	6.23267e-15
Gm9864	-0.462472	7.73224e-07	1.023e-05
Kdm7a	-0.462442	0.00988782	0.0354354
Dbndd1	-0.461813	0.000368925	0.00225097
Far2	-0.461237	0.00574	0.0225353
Rsl24d1	-0.461185	1.32432e-07	2.14256e-06
Sos1	-0.460838	3.08996e-06	3.46594e-05
Dusp18	-0.46061	4.91833e-05	0.000389436
Med4	-0.460572	5.57831e-06	5.77675e-05
Eif2s2	-0.460344	2.11132e-06	2.47275e-05
Slc44a1	-0.460094	2.91111e-08	5.41169e-07
Zfp821	-0.459886	0.000143593	0.00098749
Erh	-0.459368	1.50442e-06	1.83409e-05
Ankrd6	-0.45912	0.000888806	0.00474409
Fam13a	-0.459036	5.6807e-05	0.000442597
Hnrnpa1	-0.459018	4.28801e-11	1.55659e-09
Cbwd1	-0.458721	3.98781e-05	0.000324744
Nol7	-0.45847	4.67658e-07	6.49955e-06
Mob4	-0.458399	1.23329e-06	1.5422e-05
Arid2	-0.456719	3.76561e-08	6.86038e-07
Cdk8	-0.456131	9.35927e-06	9.21591e-05
Rb1cc1	-0.455964	3.22262e-06	3.60089e-05
Cpne3	-0.455505	2.71058e-10	8.08905e-09
Katnal2	-0.455323	0.000213444	0.00140386
Armc10	-0.455311	2.26661e-09	5.43131e-08
Eif1	-0.455294	1.62419e-06	1.96335e-05
Gm12366	-0.455197	0.014866	0.0494944
Shmt1	-0.454997	1.7101e-06	2.05057e-05
Gm10040	-0.454724	3.29614e-07	4.77188e-06
March5	-0.454626	5.25577e-12	2.39679e-10
Tom1	-0.454599	7.03688e-05	0.000535956
Zdhhc13	-0.45447	3.3358e-07	4.81973e-06
Rwdd2b	-0.454116	3.81741e-05	0.000312087
Tmem47	-0.453872	0.00429681	0.0176679
Dnph1	-0.453509	9.21723e-08	1.53856e-06
Eprs	-0.453232	3.95468e-08	7.17794e-07
Zdhhc9	-0.452683	2.83549e-07	4.20085e-06
Fam168b	-0.452024	9.71898e-12	4.09911e-10
Lig3	-0.451973	1.71964e-06	2.05863e-05
Hgsnat	-0.451836	2.04029e-10	6.32839e-09
Gm10275	-0.45178	7.73946e-06	7.76767e-05
Gm3468	-0.451369	0.013732	0.0466012
Neurl1b	-0.451303	3.52175e-05	0.000291178
Atp1b1	-0.451289	4.93813e-07	6.83053e-06
Hmga1	-0.450919	0.000104868	0.00075312
Gpx1	-0.450812	4.98544e-05	0.000393747
Fra10ac1	-0.450778	3.95853e-05	0.000322539
Serpine2	-0.450575	1.46771e-11	5.85198e-10
Zfp612	-0.450543	0.00271573	0.0121046
Slco5a1	-0.450303	0.000937226	0.004959
1110057K04Rik	-0.449868	1.81596e-07	2.84339e-06
Kdsr	-0.449847	0.00338217	0.0145464
Heatr2	-0.449682	7.3532e-05	0.000556274
Tmem74	-0.449503	0.00845098	0.0310642
Sel1l3	-0.449418	6.5545e-06	6.68413e-05
Cdkl3	-0.448937	0.00630926	0.024422
Tnfaip1	-0.44869	8.47625e-16	8.03208e-14
Fgfr1op2	-0.448393	1.76174e-05	0.000160741
2700049A03Rik	-0.448246	3.95673e-07	5.60045e-06
1700052N19Rik	-0.448159	0.000328588	0.00204226
Nfatc2	-0.448157	0.00673326	0.0257356
Arc	-0.448002	0.00130718	0.00655296
2610042L04Rik	-0.447646	0.00339936	0.0146031
Psph	-0.4468	0.000406799	0.00245205
Diexf	-0.445828	0.000792067	0.00430329
Rad9a	-0.445518	6.96754e-10	1.87251e-08
Tmem128	-0.445321	1.10221e-06	1.39622e-05
Tomm34	-0.444822	0.000132124	0.000919012
Cacul1	-0.444452	0.000261825	0.0016769
Adsl	-0.443117	2.02153e-09	4.93314e-08
Tsen34	-0.442561	0.000175904	0.00117913
8030462N17Rik	-0.441253	2.79578e-07	4.15467e-06
Hspb11	-0.441169	0.000295709	0.00186084
Gck	-0.441161	0.000774098	0.00421665
Pfkfb3	-0.441053	0.00395407	0.0165145
Ptpn21	-0.440778	9.21113e-06	9.0823e-05
Dclk2	-0.440527	0.00110108	0.00566178
Prdx5	-0.440044	2.1421e-07	3.29743e-06
Sh3d19	-0.439384	7.27725e-05	0.000551099
Ppp1r14b	-0.439276	7.20331e-13	3.90773e-11
B2m	-0.439143	0.000760955	0.00416371
Paip2b	-0.438604	1.65036e-07	2.60647e-06
Polr3b	-0.438551	3.50686e-10	1.01741e-08
Pnpla2	-0.438417	2.84144e-06	3.23142e-05
Bod1	-0.438089	5.18973e-08	9.04823e-07
Rapgef6	-0.437227	0.000151979	0.00103831
Tmem38b	-0.436948	0.0053189	0.0211265
Ppp2r3c	-0.436888	1.33975e-10	4.33503e-09
Nap1l4	-0.436828	4.24713e-06	4.5944e-05
Clcn6	-0.436786	0.00097107	0.00510792
Armc6	-0.436511	0.000719394	0.00397837
Bbip1	-0.434978	2.09375e-05	0.000186876
Ubqln1	-0.43455	5.12967e-10	1.42044e-08
Parn	-0.433936	2.2603e-07	3.45027e-06
Rab11fip4	-0.43386	1.47338e-07	2.3611e-06
Mknk1	-0.433651	0.000702028	0.00390572
Kcnh6	-0.432911	0.003116	0.0135696
Rnf130	-0.432745	2.61954e-05	0.00022727
Slc25a53	-0.432738	0.00076665	0.00418233
Osbpl10	-0.431971	3.55152e-07	5.0861e-06
Vamp1	-0.431936	0.0137996	0.0467262
Rnf141	-0.43164	1.06763e-07	1.7545e-06
Fubp3	-0.431518	0.000352916	0.00216755
Ofd1	-0.431225	3.79635e-08	6.90774e-07
Prr3	-0.431113	2.8758e-05	0.000243992
Hddc2	-0.430932	0.0010332	0.00536568
Shoc2	-0.430914	1.66078e-05	0.000152426
Wwp2	-0.430719	8.47791e-07	1.11157e-05
Cd24a	-0.430596	3.18219e-07	4.62988e-06
Phf6	-0.430432	1.76368e-08	3.46866e-07
Heatr1	-0.429676	8.75103e-07	1.14254e-05
Ksr2	-0.427886	0.00427445	0.0176026
Taok1	-0.427774	0.000346991	0.00214017
Rbmx	-0.427606	9.01757e-10	2.34988e-08
Gatb	-0.427159	0.010713	0.0378442
Tmem68	-0.426731	0.000464341	0.00273121
Efcab7	-0.426591	0.00836882	0.0308301
Qsox2	-0.426472	3.01037e-07	4.424e-06
D10Wsu102e	-0.426447	3.68792e-08	6.74409e-07
C920009B18Rik	-0.426257	0.0147034	0.0490775
Zfp37	-0.425808	0.00727687	0.0274184
Htra2	-0.425757	0.0010436	0.00541539
Trappc11	-0.425528	1.47441e-08	2.92736e-07
Fam204a	-0.425398	1.95126e-07	3.02601e-06
Hap1	-0.425	0.00363192	0.0154341
Slco4a1	-0.423952	0.00107039	0.00553125
Mis18a	-0.423828	2.56057e-06	2.94688e-05
Kat5	-0.423154	2.53726e-06	2.92235e-05
Mat2a	-0.422583	4.32649e-10	1.22121e-08
Arl8b	-0.422036	2.37605e-10	7.23876e-09
Mier3	-0.422014	0.000899303	0.00479136
Mal2	-0.42192	0.0104489	0.0370999
4930503L19Rik	-0.421819	0.00151454	0.00744667
Sat1	-0.421604	0.00123583	0.00625331
Bub1	-0.421533	8.38394e-10	2.21643e-08
Nefl	-0.420252	1.32051e-06	1.64002e-05
Qk	-0.420198	5.61689e-07	7.68203e-06
Podxl2	-0.419524	0.0138004	0.0467262
Med22	-0.419442	1.70247e-06	2.0431e-05
Plaa	-0.418616	6.00944e-13	3.32181e-11
C030017K20Rik	-0.418162	0.00210169	0.00975564
Stk40	-0.41807	0.00068495	0.00382236
Rnf185	-0.416924	4.15621e-05	0.000336392
Hmga1-rs1	-0.416498	1.21286e-05	0.000115305
Hmgn2	-0.4159	9.6246e-11	3.20666e-09
Ncbp2	-0.415624	0.000924976	0.0049013
Ddr1	-0.4151	4.19871e-09	9.61881e-08
Pla2g3	-0.414358	0.0106176	0.0375893
Slc25a19	-0.414201	0.000462789	0.00272537
Polr3f	-0.413384	0.000378398	0.00230274
Phf14	-0.413305	4.00941e-06	4.38272e-05
Prmt3	-0.413134	2.25219e-06	2.62509e-05
Tsr1	-0.412575	3.48642e-09	8.0886e-08
Ube2w	-0.412202	3.10529e-08	5.72889e-07
Sirt1	-0.411933	1.25123e-09	3.14272e-08
Dffa	-0.41118	0.014486	0.0484959
Lta4h	-0.411085	4.18933e-06	4.5386e-05
Cdip1	-0.410364	1.15361e-07	1.87677e-06
Nat10	-0.409832	3.88214e-06	4.26276e-05
Zbtb12	-0.409538	1.1695e-05	0.000112059
Ppm1n	-0.409525	0.00558478	0.0220386
Nalcn	-0.409494	6.86809e-05	0.000524469
Dpy19l4	-0.40925	4.9753e-06	5.25739e-05
Ier3ip1	-0.40912	8.8269e-05	0.000651218
Fam65b	-0.408916	0.00798557	0.0296339
Cnih1	-0.408853	1.3788e-09	3.44536e-08
Mfsd8	-0.408522	0.00049174	0.00287269
Ptcd3	-0.408487	2.86107e-10	8.45174e-09
Cfb	-0.408183	0.0118723	0.0412506
Ina	-0.408015	0.00104389	0.00541539
Acss2	-0.407723	0.000243317	0.00156523
Ddx3x	-0.407454	1.38993e-08	2.79e-07
Vat1l	-0.407453	4.50986e-05	0.000361221
Ick	-0.40739	2.06198e-11	7.85652e-10
Itfg2	-0.407163	3.43531e-06	3.82099e-05
Tdrkh	-0.407083	0.000797109	0.00432585
Drg1	-0.406958	1.64279e-10	5.21157e-09
Bcl2l1	-0.406642	1.78684e-09	4.3898e-08
Klhl32	-0.406498	0.0142464	0.0478898
Sapcd2	-0.406235	4.90528e-05	0.000388614
Lrrc8d	-0.406053	4.19704e-06	4.54358e-05
Yme1l1	-0.405935	1.81384e-09	4.44863e-08
Cenph	-0.405812	1.97558e-06	2.3325e-05
Pik3r2	-0.405512	4.12566e-07	5.79613e-06
Rtkn2	-0.40493	0.0007637	0.00417403
Gm10282	-0.404444	9.09335e-08	1.52004e-06
AI118078	-0.403903	0.00990999	0.0354887
Atg12	-0.403876	6.47839e-07	8.70526e-06
Cers6	-0.40371	0.00416345	0.0172117
Cacybp	-0.403639	0.000338282	0.00209264
Tes	-0.403469	0.00357637	0.0152202
Rpl9	-0.40322	0.000627296	0.00354536
Rpl10a	-0.402982	0.000396744	0.00240037
Tgs1	-0.402705	0.00212296	0.00982568
Serf1	-0.402696	3.56949e-05	0.000294291
Acsl4	-0.402618	1.84634e-08	3.59249e-07
Ensa	-0.402175	4.28541e-09	9.80205e-08
Dpysl4	-0.402082	0.00244263	0.0110528
Dock4	-0.402076	0.0128272	0.0439818
Tomm70a	-0.402072	3.08512e-12	1.4523e-10
Mcm8	-0.401389	5.21862e-06	5.4867e-05
Scd2	-0.400738	0.000273245	0.00173897
Zmat2	-0.400591	4.56823e-09	1.04e-07
Ccdc107	-0.400356	0.00974117	0.0349786
Fbxl6	-0.400237	0.000421999	0.00252283
Rnf214	-0.399531	0.00466341	0.0189299
Kif5a	-0.399177	0.00214433	0.00989321
Celf1	-0.399156	4.65579e-06	4.97015e-05
Dpyd	-0.399112	0.00586982	0.0229462
Plcb3	-0.398774	0.000834831	0.00449214
Map1a	-0.398405	0.00612617	0.0238334
Gabpa	-0.398251	1.67725e-05	0.000153841
Lrrc57	-0.39823	0.000817401	0.00441954
Tmem252	-0.398073	0.00139091	0.00692279
Zfp882	-0.397667	0.00201574	0.00942809
Gm12955	-0.39757	0.0131743	0.0450345
Pknox1	-0.397431	1.12423e-08	2.32707e-07
Sybu	-0.397405	0.0117631	0.0409101
Lrrc8c	-0.397163	0.000285792	0.00180778
Lims1	-0.397105	0.000226182	0.00147351
Dennd4a	-0.396993	2.36355e-05	0.000207779
Pgm5	-0.39639	0.00044777	0.00265191
Ccng2	-0.396322	0.000384115	0.00233169
Eif5a2	-0.395769	1.34305e-05	0.000126773
Mtg2	-0.3955	0.000189463	0.00126133
Trmt61a	-0.39546	3.98048e-07	5.62226e-06
Cenpk	-0.394893	0.000369664	0.00225334
Kntc1	-0.394844	0.000105163	0.000754495
Eef1e1	-0.3939	0.00050112	0.00292163
Mecp2	-0.393895	9.93766e-05	0.000720419
Banp	-0.393654	0.000191528	0.00127333
Tma16	-0.393326	7.68511e-07	1.01861e-05
Ppp1r35	-0.393044	0.000985035	0.00516515
Pnmal2	-0.392395	0.00183412	0.00874114
Cyb561d1	-0.392303	0.00124471	0.00628733
Apaf1	-0.391307	0.00151381	0.00744557
Gtf2h3	-0.391302	5.32988e-06	5.56757e-05
1810022K09Rik	-0.390659	3.12142e-05	0.000261186
Txnl4b	-0.390268	0.0016427	0.00798533
Traip	-0.389886	0.000540408	0.00310969
Leprotl1	-0.389586	4.98625e-05	0.000393747
Cpeb3	-0.389401	0.00603934	0.0235333
Tmem106b	-0.389132	0.000463842	0.00272937
Sipa1l3	-0.389017	0.00144877	0.00716433
Bbs9	-0.388979	0.00152887	0.00750952
Oxsr1	-0.388862	1.12705e-07	1.84177e-06
Sfrp1	-0.388252	0.000797889	0.00432848
Timmdc1	-0.38806	1.75592e-05	0.000160351
Ccnb1	-0.387824	1.39959e-08	2.80168e-07
Flad1	-0.387468	0.00102974	0.00535147
Ccar1	-0.387191	0.000595321	0.00338299
Nhs	-0.386891	0.0121873	0.0421745
Zfp39	-0.386838	0.000927927	0.00491337
Cntrob	-0.385708	0.000458938	0.00270706
Klf10	-0.385585	4.63617e-07	6.44953e-06
Slc39a10	-0.385449	0.00178156	0.00853243
Zfp280c	-0.385113	0.00859003	0.0314961
Cpsf2	-0.38485	1.59483e-10	5.08153e-09
Ccp110	-0.384396	0.000174411	0.0011702
Gmnn	-0.38428	9.89852e-05	0.000718229
Lrrc47	-0.384101	1.10422e-05	0.000106573
Mars	-0.384034	8.22039e-05	0.000612354
Atp6v0c	-0.38382	1.0248e-06	1.31184e-05
Zscan21	-0.383152	9.4572e-06	9.28728e-05
Pex5l	-0.382637	1.99253e-06	2.34871e-05
Rapgef3	-0.382208	0.00254338	0.0114484
Mapk1ip1l	-0.382059	2.49339e-06	2.87865e-05
Yars	-0.382013	3.96836e-07	5.61146e-06
Sgol1	-0.381936	0.00440388	0.018037
Pdcl	-0.381752	3.05068e-05	0.000256778
Agtpbp1	-0.381492	0.00752895	0.0282152
Crbn	-0.381239	8.67725e-07	1.13478e-05
Aaas	-0.381035	7.99132e-06	7.99844e-05
Chordc1	-0.380667	0.000239028	0.00154547
0610010K14Rik	-0.380467	0.00122002	0.00619048
Yes1	-0.380212	3.24037e-05	0.000270364
Myt1	-0.380205	0.00942354	0.0339969
Hax1	-0.379414	0.00158844	0.00777074
Brms1	-0.379405	0.000564811	0.00322973
Ctdsp2	-0.379404	0.000141001	0.000971493
Tbx3	-0.379361	2.54118e-05	0.000221526
Sox1	-0.37935	7.41634e-07	9.86569e-06
Tsc22d3	-0.379152	0.00102587	0.0053409
Parp11	-0.378581	0.00328869	0.0142072
Mtrr	-0.377849	0.00109695	0.00564846
Pip5k1b	-0.377731	0.000704631	0.00391831
Pigm	-0.377248	0.000521486	0.00301388
Tmem138	-0.376949	0.000716064	0.00396717
Fam117b	-0.376724	2.6735e-05	0.000230581
Gpn2	-0.376686	1.82117e-05	0.00016507
Creb1	-0.376435	1.47206e-05	0.000137513
Paics	-0.376237	1.40217e-06	1.7282e-05
Cep97	-0.376225	0.00205885	0.00959285
Crnkl1	-0.376174	3.88543e-05	0.000317114
Ddx31	-0.376133	0.000170769	0.0011506
Nrsn1	-0.376027	4.9204e-06	5.22207e-05
Map2	-0.375952	1.43355e-05	0.00013436
Cd151	-0.375901	3.78206e-05	0.000309543
Fpgs	-0.375726	1.27093e-06	1.58248e-05
Pwp2	-0.375726	2.97879e-05	0.000251705
Suv420h2	-0.37563	9.0171e-05	0.000663908
Nmral1	-0.375604	4.15957e-06	4.51305e-05
Rpl3	-0.375418	3.0101e-05	0.000254057
Opn3	-0.375284	0.00491891	0.0197582
Rttn	-0.375135	2.75669e-05	0.000236777
Ccdc9	-0.374762	0.0011859	0.00603201
Tapt1	-0.37463	1.13705e-06	1.43538e-05
Snrpg	-0.374522	9.91268e-06	9.68893e-05
Polm	-0.373563	0.00035266	0.00216755
Rps18	-0.373532	0.00181023	0.00864704
Zic5	-0.373455	0.00272338	0.0121314
Ube3a	-0.373444	0.0111585	0.039153
Hyls1	-0.373379	6.38527e-05	0.000491198
Bcas2	-0.373211	1.14729e-06	1.44456e-05
Gtf2a1	-0.373068	0.000661421	0.00371092
Ube2g2	-0.372604	0.000126819	0.000887329
Nudcd1	-0.37258	0.00260856	0.0117201
Wbp1	-0.372522	6.72883e-05	0.000514642
Hspa12a	-0.37248	0.00428367	0.0176337
Ltv1	-0.372276	3.15089e-06	3.53156e-05
Tmem18	-0.371785	0.000605596	0.00343336
Tuba1a	-0.371768	4.56426e-05	0.000365166
Qtrtd1	-0.371204	0.000362446	0.00221861
Cog6	-0.371201	0.000468441	0.002752
Mrpl34	-0.371059	3.16784e-05	0.000264698
Nol4	-0.370889	0.000512138	0.00297231
Gm15487	-0.370613	0.000335741	0.00207781
Plekha1	-0.370509	0.0038889	0.0163171
Rpl23	-0.370192	0.0003526	0.00216755
Cyfip2	-0.369696	0.00012214	0.000859224
Gm15500	-0.369676	0.000548912	0.00315365
Etv6	-0.369605	2.66714e-05	0.000230305
Mbip	-0.369516	0.000160391	0.00108864
Ubp1	-0.369224	9.47833e-05	0.000691587
Cdk5rap2	-0.369072	0.00452243	0.0184285
Nup37	-0.369022	0.00512526	0.0204632
Rpl7	-0.36876	4.26e-05	0.000344025
Pmpca	-0.368646	1.33797e-06	1.65747e-05
Got1	-0.368525	0.00272604	0.0121375
Gm7488	-0.368412	0.000480703	0.00281723
Dbn1	-0.368412	0.000566341	0.00323722
Tbc1d15	-0.368311	3.21605e-07	4.67448e-06
Tecpr1	-0.36823	0.0108565	0.0382308
Ddr2	-0.367422	0.00999848	0.0357267
Rpl5	-0.367101	0.000870591	0.00466222
Ept1	-0.366914	0.000667777	0.00374083
Ssr3	-0.366866	4.0834e-07	5.75665e-06
Serp1	-0.366723	7.02334e-06	7.11253e-05
Gnb2l1	-0.366089	0.000906431	0.00482405
Srbd1	-0.365858	2.90766e-06	3.29693e-05
Tmf1	-0.365798	3.01937e-05	0.000254397
Agfg1	-0.365563	3.93788e-09	9.07828e-08
Tcp11l2	-0.365504	0.00649926	0.0250313
Mettl8	-0.365356	0.000383155	0.0023278
Rrp12	-0.3653	8.41435e-11	2.8556e-09
Wdr1	-0.364509	1.19143e-06	1.49497e-05
Ralgds	-0.364386	0.000137484	0.000951756
Cd55	-0.36425	0.01274	0.0437548
Ssfa2	-0.364188	0.000202	0.00133444
Rps10	-0.364057	0.00111533	0.00572091
Rhobtb3	-0.363909	2.54972e-05	0.000222138
Anapc5	-0.363624	0.000139108	0.000960718
Dclre1c	-0.362853	0.00332995	0.0143557
Gtf3a	-0.362815	0.000512461	0.00297231
Sppl2a	-0.362703	0.000187663	0.00125049
Dnlz	-0.362577	8.24413e-05	0.000613809
Ubxn7	-0.362302	1.74458e-07	2.73749e-06
Pmf1	-0.36212	3.37548e-05	0.000280196
Timm23	-0.362093	2.78002e-05	0.000237941
Fbxo32	-0.361572	5.89266e-05	0.000456673
Swsap1	-0.361248	9.03883e-05	0.000664837
Bora	-0.360916	2.87471e-05	0.000243992
Akirin2	-0.360786	9.67457e-09	2.02555e-07
Dync1i2	-0.360679	1.62066e-06	1.96106e-05
Ikbkb	-0.360464	1.57265e-05	0.000145344
Aurkb	-0.360244	2.65831e-05	0.000229679
Spag6	-0.360115	0.00319492	0.0138719
Caap1	-0.360103	0.000236033	0.00153086
Parva	-0.360065	0.00218084	0.0100363
Marf1	-0.359185	0.000175712	0.00117838
Kctd15	-0.358051	2.68069e-06	3.07058e-05
Mfsd1	-0.358043	3.61275e-06	4.0031e-05
Nnt	-0.357536	0.000409238	0.00246234
2210015D19Rik	-0.357325	0.014869	0.0494944
9930104L06Rik	-0.356856	0.00241807	0.0109621
Rcbtb1	-0.356742	0.00777188	0.0289398
Polk	-0.356455	0.0105765	0.0374891
Ptpn2	-0.356181	1.53044e-05	0.000142253
Clcn2	-0.35595	0.00812658	0.0300561
Cct4	-0.355753	4.64483e-06	4.96208e-05
Arf2	-0.355746	0.000124642	0.000873631
Trit1	-0.355615	3.66143e-05	0.000301224
Zdhhc20	-0.355326	0.00173536	0.00835572
Cttnbp2	-0.354663	0.000109996	0.00078416
Mrpl32	-0.354185	0.00895035	0.0325392
Smarca4	-0.35413	4.26651e-06	4.61194e-05
Ppp3cb	-0.353948	5.43141e-06	5.65728e-05
Kdm1a	-0.353874	2.82937e-05	0.000241033
Etv3	-0.353582	1.87765e-06	2.23314e-05
Cs	-0.353468	7.11569e-11	2.44904e-09
Bzw2	-0.353453	6.0277e-07	8.14465e-06
Naf1	-0.353389	0.000530628	0.00305989
Rwdd1	-0.35338	3.01637e-06	3.39644e-05
Xpo5	-0.35337	0.000196644	0.00130201
Ctps2	-0.353334	0.00125224	0.00631444
Ppan	-0.353255	4.66802e-05	0.000372243
Mcmbp	-0.353102	1.05801e-06	1.34491e-05
Larp4	-0.352245	4.39245e-15	3.70514e-13
Atad2	-0.352088	1.91934e-06	2.27715e-05
Zfp292	-0.352049	0.000122711	0.000861749
Prox1	-0.351167	0.00376496	0.0159066
Arnt	-0.350666	0.000486218	0.00284384
Simc1	-0.350222	1.81759e-05	0.00016495
Eif3m	-0.350095	1.24647e-05	0.000118192
9930021J03Rik	-0.349943	0.000299001	0.00187912
Atxn2l	-0.349931	0.00234984	0.0106957
Aig1	-0.349249	0.000139249	0.000961239
Rps7	-0.349203	0.00465064	0.0188939
Gpcpd1	-0.349122	0.00717198	0.0271142
Vmp1	-0.349081	0.00954652	0.0343862
Vstm2a	-0.348741	0.000881001	0.00470932
Msmo1	-0.348672	0.00181497	0.008664
Rpl31-ps8	-0.348502	0.00372049	0.0157554
Wdr4	-0.348023	2.29948e-05	0.000202758
Rpl36	-0.347684	0.000135185	0.000937729
Snrnp25	-0.347505	0.00851897	0.0312842
Diap2	-0.347339	0.00187639	0.00891348
Nsl1	-0.346983	0.00170504	0.00823893
Mb21d2	-0.346932	0.00126922	0.00638681
Cks1b	-0.346533	0.000319868	0.0019931
Spats2	-0.34644	1.32716e-06	1.64687e-05
Rrm2	-0.346393	0.00219316	0.0100898
Pim3	-0.3461	0.000736997	0.00406002
Capn2	-0.346017	1.47285e-05	0.000137513
Elavl3	-0.345782	0.00102841	0.00534838
Slc37a1	-0.345754	0.00152761	0.0075084
Pcyox1l	-0.345745	0.00112115	0.00574472
Wdr5	-0.345572	1.12685e-05	0.000108417
Ddit4	-0.345345	0.00582762	0.0228179
Cdipt	-0.345297	0.00059443	0.00337924
Haus6	-0.345287	0.000654704	0.00368173
Usp42	-0.345118	3.79291e-05	0.000310257
Lhfpl4	-0.344912	0.00016194	0.00109814
Zfp322a	-0.344607	0.0133718	0.0456016
Cc2d1a	-0.344104	0.000315319	0.00196811
Mex3d	-0.343748	0.000152357	0.00103992
Ralgps1	-0.343685	0.00447724	0.018281
Polh	-0.34333	2.25994e-05	0.000199753
Mtpn	-0.343313	7.58545e-06	7.62359e-05
Fbxo41	-0.343215	0.00114917	0.00586771
Chuk	-0.343064	0.00016765	0.00113422
Eef1g	-0.342925	5.55429e-05	0.000433907
Hdac4	-0.342651	0.00468249	0.0189968
Rgl1	-0.342445	0.000310634	0.00194303
Pitpnb	-0.34239	2.05253e-05	0.000183533
Zfand3	-0.342386	0.000740288	0.00407507
Prrc2c	-0.342159	0.00332205	0.0143343
Ssbp1	-0.341929	0.000105694	0.000757563
Mt2	-0.34182	0.00321756	0.0139494
Nxpe3	-0.341789	2.00061e-05	0.000179219
Hira	-0.341765	3.77382e-06	4.15319e-05
Dkc1	-0.341126	0.000282647	0.001791
Afap1	-0.340956	0.0102133	0.0363961
Ccdc22	-0.340756	5.63755e-05	0.000440175
Arf4	-0.340561	3.56975e-09	8.25569e-08
Gng12	-0.340526	8.77045e-05	0.000647709
Vav2	-0.340462	0.000137239	0.000950509
Eef2	-0.340328	3.41073e-06	3.79945e-05
Ldha	-0.340215	0.0100193	0.0357836
Rc3h2	-0.339544	0.00016354	0.00110847
Rfc4	-0.339114	9.31833e-05	0.0006823
Uchl1	-0.338796	5.09101e-09	1.13577e-07
Zfp160	-0.338765	0.00070751	0.00392872
Fam131c	-0.33875	1.48432e-05	0.000138495
Lgi1	-0.338603	0.00663754	0.0254537
Fam96b	-0.338368	0.00784456	0.0291908
Nup188	-0.337515	0.000206573	0.0013609
Rybp	-0.337514	0.00214712	0.00989983
Cttnbp2nl	-0.33711	1.51676e-05	0.000141162
Orc5	-0.336768	5.43604e-05	0.000425352
Erlin1	-0.336746	0.0103523	0.0368019
Csnk2a1	-0.336644	2.58748e-06	2.97316e-05
Dab1	-0.336608	0.00049773	0.00290303
Ccdc90b	-0.336379	0.00192106	0.00908684
Scfd2	-0.335942	0.00872499	0.03185
Hmgcs1	-0.335752	0.00174044	0.00836847
Riok1	-0.335603	0.000142003	0.000977016
Smap2	-0.335324	0.00142524	0.00707305
Gid4	-0.335017	0.00325364	0.0140808
Pde1a	-0.334994	0.00691341	0.026307
Gmfb	-0.33481	2.14565e-05	0.000190807
Hdac7	-0.334171	0.00425006	0.0175251
Zfp266	-0.333857	5.54571e-05	0.000433468
Lnp	-0.333827	0.0136127	0.0462839
Kctd10	-0.333642	0.000100777	0.000729313
Mxra7	-0.333292	0.0104991	0.0372599
Kif3c	-0.333195	0.000118314	0.000837729
Ddhd1	-0.333076	0.00345428	0.0147695
Dnajb5	-0.332987	0.000123465	0.000866627
Cdc45	-0.332909	8.67494e-05	0.000641629
Gan	-0.332795	0.00379798	0.0160046
Mettl2	-0.332167	0.000834435	0.00449214
Bcl2	-0.331594	0.00407566	0.0168966
Pom121	-0.331341	0.00446558	0.0182436
Tcf3	-0.331336	1.85492e-07	2.89506e-06
Apex1	-0.331235	0.000980715	0.00514619
Ccdc93	-0.331164	0.00808302	0.0299106
Rpl7a	-0.331093	0.000332981	0.0020651
BC003965	-0.330812	0.00375553	0.0158715
Zgrf1	-0.330797	0.00792524	0.0294432
Jund	-0.330553	0.000418413	0.00250344
Lonrf1	-0.329458	0.00123705	0.0062573
Tox4	-0.329328	0.00385686	0.0162106
Plgrkt	-0.329307	0.000716742	0.00396791
Rsbn1	-0.329055	0.00043137	0.00256938
Spg7	-0.328389	0.00266058	0.0119207
Rb1	-0.328169	3.68679e-12	1.71889e-10
BC030867	-0.327663	0.00369419	0.0156674
Dpf1	-0.327577	0.0134325	0.045735
Sppl3	-0.32745	5.78871e-07	7.88746e-06
Ccar2	-0.327426	2.64036e-06	3.02915e-05
Chsy1	-0.327419	0.0019958	0.00936184
Apba3	-0.327291	0.00282148	0.0124656
Unkl	-0.327268	0.002785	0.0123268
BC004004	-0.327194	4.04052e-05	0.000328121
Brsk2	-0.327166	0.0017355	0.00835572
Ankmy2	-0.32659	0.00269629	0.012042
D330045A20Rik	-0.32638	0.000511143	0.00296939
Rem2	-0.326188	0.0141508	0.0476582
Cmpk2	-0.3261	0.00431549	0.0177247
Rnaset2a	-0.32596	0.00645294	0.0248871
Thada	-0.325821	1.86351e-05	0.000168163
Tagln3	-0.325783	0.000530706	0.00305989
Cdc7	-0.325719	0.00163601	0.00795543
Rps6ka6	-0.325706	0.0108064	0.0381187
Atxn10	-0.325662	3.12568e-07	4.55675e-06
Gsap	-0.325509	0.0136892	0.0464788
Wiz	-0.325269	4.63788e-06	4.95829e-05
Cenpj	-0.325211	0.00100575	0.00525113
Farp1	-0.325176	1.19637e-05	0.000113885
Dcaf13	-0.324544	3.31241e-05	0.000275745
Itgbl1	-0.324517	0.00318611	0.0138378
Sgtb	-0.324503	0.00109987	0.00565846
A230046K03Rik	-0.324305	0.000170501	0.00115021
Mccc1	-0.324287	0.00221745	0.0101778
Sri	-0.323636	0.0016238	0.00790395
Osbpl9	-0.323419	0.000235629	0.00152891
Slmo1	-0.323195	4.17273e-06	4.52397e-05
Hat1	-0.322999	0.000713563	0.00395481
Frmd5	-0.322659	0.000103458	0.000745932
Zbtb41	-0.322574	0.00773426	0.0288365
Thoc6	-0.322489	0.000126923	0.000887487
Cenpt	-0.322346	0.000941453	0.00497776
Pank3	-0.321874	2.41745e-05	0.000211625
Shfm1	-0.321666	0.00301297	0.013176
Asxl3	-0.321386	0.00477708	0.0192734
Wipi1	-0.321381	0.00576048	0.0225914
Sept5	-0.321053	7.79204e-05	0.000585225
Npm1	-0.320882	0.000285736	0.00180778
Kcmf1	-0.320774	3.29417e-05	0.000274539
Rcor1	-0.32071	0.0036971	0.0156674
Rpl36a	-0.320556	0.000745191	0.00409588
Gm10406	-0.320546	0.013681	0.0464619
Ddx18	-0.320514	8.61857e-05	0.000637783
Mettl17	-0.320244	0.00911002	0.033061
Ccdc25	-0.320143	1.49635e-05	0.000139529
Ctif	-0.319679	0.000109804	0.000783172
Peli2	-0.319572	5.87682e-05	0.000456415
Arhgap19	-0.319289	4.05199e-05	0.000328686
Dnajc5	-0.319102	8.82726e-06	8.74516e-05
Anapc16	-0.318953	0.000240894	0.00155273
Tctex1d2	-0.31846	0.00198213	0.00930972
Slc38a2	-0.31828	3.86052e-06	4.24541e-05
Lrrc49	-0.318189	0.00170575	0.00823965
Srp54a	-0.318135	0.00068294	0.00381333
Txn2	-0.318093	0.000266594	0.00170184
Dek	-0.317755	1.2237e-06	1.53414e-05
Vps13a	-0.317538	0.0143859	0.0482083
Acvr1	-0.317532	1.19343e-05	0.000113792
Vars	-0.317436	7.69433e-09	1.6488e-07
Ccdc94	-0.317138	0.00120046	0.00609547
Nfkb1	-0.316978	1.11876e-05	0.000107862
Slc35a2	-0.316772	0.00449339	0.0183316
Mre11a	-0.316567	0.00122999	0.00623237
Snrnp35	-0.3164	0.000342244	0.00211536
Ccdc71l	-0.315709	0.000660215	0.00370558
Snrpd1	-0.31566	0.000271634	0.00172947
Nelfa	-0.315653	3.4398e-06	3.82307e-05
Lrrc24	-0.31555	0.0135661	0.046147
Med24	-0.315352	0.00110005	0.00565846
Pola1	-0.314384	9.61971e-07	1.24341e-05
Prune	-0.314328	2.67075e-06	3.06161e-05
Bmpr2	-0.314053	0.0103452	0.0367854
Zfp449	-0.313851	0.0120556	0.0417681
Tmem55a	-0.3135	0.00531642	0.0211224
Smim11	-0.313422	0.00337547	0.0145262
Arhgef10	-0.313405	0.00535195	0.0212308
Ccdc167	-0.313373	0.00757453	0.0283351
Spopl	-0.313162	0.0122259	0.0422479
Snx12	-0.313129	0.00376602	0.0159066
Lrp8	-0.312993	0.00386071	0.0162221
Xpr1	-0.312666	0.0142491	0.0478898
Klhdc8b	-0.312555	6.92248e-05	0.000528346
Prpf4b	-0.312498	0.00787488	0.0292934
Ric1	-0.312465	5.09436e-05	0.000401198
Zfp960	-0.312235	0.00403889	0.0167967
Tmem39a	-0.312051	0.00159045	0.00777796
Tbc1d31	-0.311802	0.0129541	0.0443545
Isca2	-0.311684	0.00980892	0.0351959
Foxk2	-0.311614	2.30557e-07	3.49379e-06
Thap4	-0.311464	4.04827e-05	0.000328567
Gas2l3	-0.311371	0.00149534	0.00736715
Wdfy1	-0.310837	0.000452493	0.00267663
Rps6kb1	-0.310327	0.00280668	0.0124077
Ddx19b	-0.310247	0.000719246	0.00397837
Drosha	-0.310239	9.51221e-09	1.99729e-07
Me2	-0.310166	8.16399e-12	3.56698e-10
Depdc5	-0.309957	0.000510722	0.00296903
Btf3l4	-0.309725	1.86043e-07	2.89746e-06
9330182L06Rik	-0.309514	0.000330436	0.00205107
Trim46	-0.309371	0.00789939	0.0293696
Samd8	-0.309314	0.000822904	0.00444435
Cdc20	-0.309172	0.000656089	0.00368764
Strip1	-0.308862	0.00263922	0.0118396
Rpia	-0.308335	0.00606894	0.023636
Cbx3	-0.308092	2.85342e-07	4.22313e-06
Ctnna2	-0.308052	2.81524e-05	0.000239969
Rabif	-0.307806	0.000589835	0.00335573
Mapkap1	-0.30764	0.00064107	0.00361063
Tmem229a	-0.307416	9.41376e-05	0.000687907
Cog5	-0.307241	0.000539443	0.00310659
Rfk	-0.30723	0.00282055	0.0124653
Mettl14	-0.307039	4.7139e-05	0.000375286
Rps26	-0.30693	0.000293695	0.00184976
Mospd2	-0.306679	0.00192968	0.00910732
Kansl1l	-0.306515	0.0030268	0.0132246
Rps4x	-0.306007	0.00192357	0.0090896
Nle1	-0.30577	1.55169e-05	0.000143953
Mapk4	-0.305399	0.00479941	0.0193399
Mrpl23-ps1	-0.304979	0.00161178	0.00785592
Med19	-0.30462	0.000352802	0.00216755
Sap30	-0.304349	0.00252773	0.0113814
Gm28062	-0.304225	1.75688e-08	3.46115e-07
D930015E06Rik	-0.30404	0.00381302	0.0160587
Dus4l	-0.304011	0.00908669	0.0329856
Pdk3	-0.303856	0.00207211	0.00964231
Nudt21	-0.303592	2.34649e-07	3.53743e-06
Isy1	-0.303487	0.000725951	0.00400673
Ddx21	-0.303111	4.56112e-08	8.10259e-07
Pdrg1	-0.302803	0.0127689	0.0438228
Fscn1	-0.302691	1.63727e-07	2.5914e-06
Timeless	-0.302172	0.00171537	0.00827792
Dnajc6	-0.30182	0.0113997	0.0398647
Klc1	-0.301714	0.0108176	0.0381493
Cmtr2	-0.301653	0.0017414	0.00837033
Cox7a2l	-0.301205	0.001923	0.0090896
Cerk	-0.300921	0.00013319	0.000925543
Skp2	-0.300886	0.000789018	0.00429152
Klhdc10	-0.300866	0.00235114	0.0106957
Yrdc	-0.300647	0.000104737	0.000752923
Zbtb33	-0.300426	1.55553e-05	0.000144126
Smc1a	-0.300327	8.57291e-05	0.000635048
Klhl13	-0.300263	0.000263117	0.00168316
Smchd1	-0.300197	0.000292979	0.00184604
Kif2c	-0.300041	0.000427174	0.00254543
Orai2	-0.300016	0.00779345	0.0290127
Mrps10	-0.299577	0.00541958	0.0214762
Dpysl2	-0.299521	2.23391e-05	0.000198052
Gm8281	-0.299175	0.0133851	0.0456269
1110004E09Rik	-0.299164	9.52921e-05	0.000694952
Arl4c	-0.299157	2.39929e-05	0.000210667
Vamp7	-0.299033	4.78502e-05	0.000380533
Ticrr	-0.298925	0.000456873	0.00269707
Rfc2	-0.298719	0.000308141	0.00193074
Lsm8	-0.298548	0.00114064	0.00582618
Smek2	-0.298343	0.000102253	0.000738336
Chmp4b	-0.298286	0.00138743	0.00691121
Cox20	-0.298092	0.0138177	0.0467519
Ttc9c	-0.297933	0.000415351	0.00248818
Vkorc1	-0.297797	0.00027365	0.00174079
4933427D14Rik	-0.297763	0.00953582	0.034368
Plp2	-0.297664	3.08381e-05	0.000258484
Mpv17	-0.297652	0.00312507	0.013601
Rpl37a	-0.296423	0.0044866	0.0183141
Gm17296	-0.29628	0.0018388	0.00875702
Mrps18b	-0.295875	0.000128835	0.000899565
Tom1l1	-0.295815	0.00505329	0.0202256
Gpr180	-0.295806	0.000699873	0.00389521
Rad23a	-0.295741	7.17898e-06	7.24501e-05
Rad18	-0.295597	0.000567167	0.00324067
Txlng	-0.295533	0.000836671	0.00450038
Ipo4	-0.295301	0.00338155	0.0145464
Dph1	-0.295074	0.005508	0.0217753
Rgs8	-0.295058	0.00453101	0.0184541
Orc3	-0.295019	0.00294936	0.0129444
Spag9	-0.294859	0.00792385	0.0294432
Dstn	-0.294857	9.90739e-06	9.68893e-05
Actr1b	-0.294314	0.00109354	0.0056329
Rad54l2	-0.294221	0.000299239	0.00187981
Prkcsh	-0.294192	4.69363e-06	4.99957e-05
Ankrd28	-0.293956	1.44491e-06	1.77041e-05
Stxbp3a	-0.293923	0.0038743	0.0162698
Cstf2	-0.293916	0.000244841	0.00157399
Rps3a2	-0.293785	0.00523692	0.0208519
Polb	-0.293741	0.00126336	0.00636171
Ranbp3	-0.293521	3.14916e-05	0.000263356
Fopnl	-0.29332	0.00255427	0.0114938
Snx30	-0.291788	0.00307804	0.0134163
Mettl10	-0.291749	0.000929973	0.00492241
Mtfr2	-0.291626	0.00955575	0.0344
Mob1b	-0.291517	0.00147	0.00725457
Poglut1	-0.291367	0.00160434	0.0078235
Taf1b	-0.291222	0.0145974	0.0488129
Capns1	-0.290998	1.04546e-05	0.000101507
Tox	-0.290966	0.000368966	0.00225097
Zfp536	-0.290765	0.00800855	0.0296998
Srebf2	-0.290396	8.12528e-05	0.000606508
Dnajc8	-0.290378	5.31868e-06	5.56383e-05
Uba3	-0.290195	7.84691e-05	0.000588438
Rrn3	-0.28996	2.48645e-07	3.72533e-06
2310003H01Rik	-0.289878	0.00176379	0.00845844
Aifm1	-0.289876	0.00619091	0.0240404
Mthfsd	-0.289494	0.00226102	0.010353
Kdm1b	-0.289243	0.000204747	0.00135076
Nop2	-0.289197	4.27707e-05	0.000344836
Zcchc8	-0.289182	0.001948	0.00917299
Ier5	-0.289066	0.000888281	0.00474303
Cep78	-0.289006	2.15508e-07	3.30908e-06
Golph3l	-0.288623	0.00369735	0.0156674
Traf4	-0.288594	8.60596e-05	0.000637173
Elovl7	-0.288431	0.00926368	0.0335114
C2cd5	-0.2884	0.00692679	0.0263317
Amn1	-0.288196	0.00914467	0.0331713
Srprb	-0.288115	0.00187909	0.00891757
Agpat5	-0.287961	9.87059e-06	9.66073e-05
Tbc1d19	-0.287829	0.00245444	0.0110925
Dennd2a	-0.28765	2.86049e-05	0.000243259
Ric8	-0.286998	0.00194977	0.0091784
Snrpb2	-0.28698	4.97028e-05	0.000393124
Rps9	-0.286586	0.0143883	0.0482083
BC023829	-0.286398	0.0058511	0.0228853
Acot13	-0.286111	0.00516586	0.0205971
Cep70	-0.286062	0.00104904	0.0054363
Gmpr2	-0.285954	0.00520472	0.0207407
Eftud2	-0.285401	9.37671e-07	1.21631e-05
Atf4	-0.285198	0.00693868	0.0263619
Mast4	-0.285193	0.00100365	0.00524311
Lsm14b	-0.284835	7.88628e-07	1.04149e-05
Rbm38	-0.284674	0.000104854	0.00075312
Otud7b	-0.28397	0.00244682	0.011063
Acbd3	-0.283491	4.61076e-07	6.42644e-06
Dock11	-0.283483	4.50577e-05	0.000361221
Rpl10-ps3	-0.283418	0.000747446	0.00410399
Gtf3c3	-0.283411	0.00208013	0.00967477
Ctps	-0.283175	2.04429e-08	3.94607e-07
Aars	-0.282999	0.000195571	0.00129608
Nasp	-0.282748	1.28917e-05	0.000122003
Rpl30	-0.282592	0.00192442	0.0090896
Rpl35	-0.281932	0.00872585	0.03185
Txnrd1	-0.281902	0.0113055	0.0395827
Sepn1	-0.281827	0.000222803	0.00145605
Foxk1	-0.281717	0.00107876	0.00556854
Grpel2	-0.281694	2.61816e-05	0.00022727
Pias2	-0.281433	1.79438e-08	3.51011e-07
Plxnc1	-0.281166	0.000647524	0.00364276
1600002H07Rik	-0.281136	0.00527466	0.0209736
Atcay	-0.280878	0.0023534	0.0107011
Trmt10c	-0.280807	0.00470318	0.0190577
Atp6v0a2	-0.280746	0.000554988	0.00318104
Fgf14	-0.28066	0.00556057	0.0219549
Osgep	-0.28056	0.00277526	0.0122912
Znrf2	-0.280427	0.00246803	0.0111367
Zfp106	-0.28033	0.000656307	0.00368764
Ccdc50	-0.280163	0.00324675	0.0140635
Nln	-0.280092	0.00207043	0.00963756
Hypk	-0.279896	0.0134838	0.045899
Klhl7	-0.279857	0.000478015	0.00280373
Zfp800	-0.27977	0.0122231	0.0422479
Crtac1	-0.279225	0.00553202	0.021854
Brd9	-0.278942	0.00428737	0.017639
Pold3	-0.278751	0.00470264	0.0190577
Traf2	-0.278713	0.00485399	0.0195243
Morn4	-0.278608	0.000201047	0.00132875
Fam219a	-0.278552	0.0140546	0.0474222
Ubap1	-0.278519	0.00456105	0.0185661
Sf3b2	-0.278425	6.10041e-10	1.66088e-08
Cyp51	-0.278149	0.00165508	0.00803284
Oip5	-0.277848	0.000821875	0.00444044
Zmiz2	-0.277846	2.90387e-05	0.000245944
Chtf8	-0.277834	0.000405052	0.00244253
Copb2	-0.277801	0.000102548	0.000740101
Cdc25b	-0.277773	0.000305178	0.00191382
Farsb	-0.277722	0.000151405	0.00103488
Rab3gap1	-0.277509	0.000577168	0.00329266
Lingo1	-0.277388	0.00407346	0.0168923
Rrp9	-0.277184	0.00273065	0.0121489
Tprn	-0.276942	0.00108362	0.00558971
Btbd17	-0.276837	0.00444388	0.0181651
Nsa2	-0.276807	0.00390532	0.0163718
Zfp141	-0.276589	0.0106119	0.0375783
Slc11a2	-0.27639	0.000927912	0.00491337
Ndufb10	-0.276333	0.000518792	0.00300307
Wdr11	-0.27633	0.0019456	0.00916684
Ncapg	-0.2761	0.000508187	0.00295575
Sar1a	-0.275622	0.000106937	0.000765717
Rab6b	-0.275493	0.00466182	0.0189287
Clns1a	-0.275478	1.09899e-06	1.39336e-05
Chd7	-0.275175	0.00216191	0.00996174
Srsf11	-0.274684	0.000488904	0.00285726
Gtpbp10	-0.274036	0.00283278	0.0125041
Cnksr3	-0.273893	0.00992039	0.0355172
Ppie	-0.273695	0.00957248	0.0344491
Gtf2h4	-0.273692	0.000224488	0.0014651
C77370	-0.273434	0.00107231	0.00553919
Sqle	-0.27341	0.00646233	0.0249088
Dph3	-0.273138	0.00282585	0.0124811
Tmem168	-0.273047	0.00244716	0.011063
Tbc1d9	-0.272988	0.00451915	0.0184212
Lrrn1	-0.272431	0.00189298	0.00898059
Asah1	-0.272274	0.000258342	0.00165714
Wdhd1	-0.271862	0.00402945	0.0167627
Ogfrl1	-0.271818	0.00375155	0.0158639
Wwc1	-0.271757	0.00727652	0.0274184
Itsn1	-0.271679	0.000473712	0.00277961
Snx11	-0.27108	0.00460973	0.0187485
Nova1	-0.270745	0.00342602	0.0146775
Hspa9	-0.270626	0.00240355	0.0109064
Cdk2	-0.270586	1.3073e-06	1.62638e-05
Atp6v0d1	-0.270554	0.000614647	0.00347926
Armcx1	-0.270466	0.00668061	0.0255812
Usp32	-0.270359	0.0120088	0.0416555
Actg1	-0.270267	0.00171178	0.00826604
Smc2	-0.270189	7.04801e-05	0.000536244
Plxnb1	-0.269826	0.00858225	0.0314754
Kcnk1	-0.269584	0.00160459	0.0078235
Fbxo11	-0.269418	0.00373968	0.0158275
Cnpy4	-0.269376	0.00754031	0.028236
Sumo1	-0.269362	0.00021798	0.00142709
Zfp62	-0.269006	0.0138111	0.0467407
Upf3b	-0.268967	4.12528e-05	0.00033426
Trib2	-0.268908	0.0061225	0.0238255
Acaa1a	-0.268746	0.00142597	0.00707312
Rnf6	-0.268595	0.000522576	0.00301898
Ascc3	-0.268495	0.000395117	0.00239151
Ptpn12	-0.268447	0.00224479	0.0102852
Pole	-0.26813	0.000761256	0.0041638
2700060E02Rik	-0.267669	0.000101007	0.000730426
Ubr1	-0.267518	0.0144908	0.048501
Dynlt1f	-0.267383	5.23102e-05	0.000410631
Dgkd	-0.267113	6.76959e-05	0.000517218
Sec11c	-0.266969	0.000349011	0.0021499
Nphp1	-0.266749	0.00219454	0.0100917
B630005N14Rik	-0.266595	0.000656513	0.00368764
Gm8186	-0.266098	0.0136355	0.0463396
Uso1	-0.266046	0.00407009	0.0168831
Psmd11	-0.265607	0.00143251	0.00709591
Kdm4a	-0.265586	0.0127862	0.0438619
Pak4	-0.265433	4.33901e-05	0.000348866
Neu1	-0.265131	0.00924956	0.0334769
G2e3	-0.265036	0.00461935	0.0187772
Sp4	-0.264831	0.00383708	0.0161455
Fgf5	-0.264829	0.00870912	0.0318128
Mtbp	-0.264597	0.0138303	0.0467729
Limd1	-0.264148	8.0462e-05	0.00060122
Tasp1	-0.264137	0.00989223	0.0354425
Lrrc8b	-0.264026	0.00525952	0.0209305
Ptgr2	-0.263696	0.00635976	0.0245719
Fam110a	-0.263663	0.0116711	0.0406579
Dph2	-0.262958	0.00191434	0.00905834
Exosc8	-0.262774	6.20699e-05	0.000477987
Pik3c3	-0.262768	3.53913e-05	0.000292449
Soga3	-0.262403	0.000263404	0.00168369
Mtif2	-0.261174	0.00269628	0.012042
Sdccag3	-0.260639	0.0112116	0.0393201
Dync1li1	-0.260467	0.00143559	0.00710753
Pcgf6	-0.260372	0.00942226	0.0339969
Msi2	-0.26034	0.00705269	0.0267533
Calm2	-0.260216	0.000138889	0.000959661
Tmem237	-0.259589	0.00431341	0.0177212
Tubgcp3	-0.259275	0.000302897	0.00190115
Mmab	-0.259237	0.010674	0.0377218
Fubp1	-0.25903	0.0035448	0.015099
Pabpc1	-0.258903	0.000216988	0.00142251
Stx18	-0.258736	0.00789427	0.0293581
Nkiras2	-0.258619	5.88498e-05	0.000456673
Rab6a	-0.25819	6.69575e-05	0.00051265
Rpap3	-0.2581	1.7624e-05	0.000160741
Zcchc11	-0.257786	0.00390487	0.0163718
Arid4b	-0.257605	0.000782023	0.00425506
Sacm1l	-0.257584	0.000165034	0.00111705
Tgoln1	-0.257479	0.000603293	0.00342163
Tstd2	-0.256748	0.00931525	0.0336729
Rragc	-0.256628	7.85764e-05	0.00058894
Alg2	-0.256366	0.00623593	0.0241895
Socs4	-0.25634	0.00116342	0.00593217
Wdr75	-0.256158	0.000109461	0.000781105
Fastkd5	-0.256056	0.0066357	0.0254537
Cnot1	-0.256035	3.42067e-07	4.9326e-06
Fastkd1	-0.255982	0.00581061	0.0227575
Trib1	-0.255943	0.00470402	0.0190577
Utp20	-0.255546	0.00169826	0.00821007
Fbxl16	-0.255438	0.00094014	0.00497262
Ctxn1	-0.255251	0.00167567	0.00812122
Tmed4	-0.25497	4.32184e-05	0.000347677
Fdft1	-0.254957	0.00668825	0.0255926
Snrnp200	-0.254846	0.000441547	0.00261824
Scamp3	-0.25464	0.00335009	0.014434
Pwwp2a	-0.254601	0.000136484	0.000945733
Setdb1	-0.254402	0.00129808	0.00651652
Exd2	-0.254387	0.00398292	0.0166151
Hdac8	-0.254296	0.00765312	0.0285998
Glrx2	-0.254175	0.00470989	0.0190656
Fignl1	-0.25348	0.00838506	0.0308764
Etfdh	-0.252821	0.00072222	0.00398765
Smpd3	-0.252277	3.88381e-05	0.000317114
Fam210a	-0.251964	0.00765806	0.0286109
Rps17	-0.251723	0.00501974	0.020119
Yeats4	-0.251722	0.00551855	0.0218067
Ift122	-0.251643	0.00180466	0.00862778
Alg5	-0.251467	0.00456442	0.0185746
Macf1	-0.251158	0.00246124	0.0111174
Ube2f	-0.250525	0.0121361	0.0420072
Mkrn2	-0.250484	0.000382429	0.00232436
Nme1	-0.250405	7.631e-05	0.000574905
Ice1	-0.250151	0.000431638	0.00256993
Dhx32	-0.250058	0.0125823	0.0432642
U2af1	-0.250047	0.0030761	0.0134119
Mfap1b	-0.249559	0.0020127	0.00941692
Wdr35	-0.249552	0.000635977	0.0035861
Bend3	-0.249425	0.00155208	0.00761073
Pex7	-0.248466	0.0142808	0.0479521
9030624J02Rik	-0.248381	0.00116632	0.00594485
Pias4	-0.248129	0.00560105	0.0220908
Ppp2r3d	-0.247778	0.00269305	0.0120366
Trim37	-0.247423	8.20503e-05	0.000611835
Commd3	-0.247416	0.000753019	0.00412648
Dync1li2	-0.246944	8.26333e-07	1.08735e-05
Pcbp4	-0.246765	0.0102961	0.0366554
Hars	-0.246434	2.47893e-06	2.86421e-05
Ranbp1	-0.245835	8.33812e-05	0.000619858
Cox7c	-0.245676	0.00109209	0.00562939
Ddias	-0.245414	0.00950904	0.03428
Prmt7	-0.245016	0.00687877	0.0261889
Pole4	-0.244589	0.00515175	0.0205521
Ndc1	-0.243877	1.41941e-05	0.00013312
Brd3	-0.243376	0.00197982	0.00930185
B3galnt2	-0.243373	0.0110762	0.0389294
Myef2	-0.243274	0.000281399	0.00178464
1110051M20Rik	-0.243251	0.00399271	0.0166473
Ptplad1	-0.243192	0.000669589	0.00374811
Tmcc2	-0.242873	0.000410782	0.00246689
Ap2m1	-0.24283	0.000346415	0.00213842
Dhx40	-0.242818	3.63557e-05	0.000299401
Oard1	-0.242144	0.00579952	0.0227201
Zbtb17	-0.242107	0.000493078	0.0028782
Eef1a1	-0.242013	0.00868727	0.0317659
Tulp4	-0.241853	0.00411928	0.0170532
C330027C09Rik	-0.24169	0.00874564	0.0319142
Vezf1	-0.241574	0.000494721	0.00288663
Klhl8	-0.241469	0.00484584	0.0195023
Mif	-0.24108	0.00601615	0.0234617
Luc7l2	-0.240974	0.0105037	0.0372675
Mrps21	-0.240844	0.00249999	0.0112704
Mrps22	-0.24067	0.00272644	0.0121375
Arih1	-0.24062	0.00142679	0.00707464
Tlk2	-0.240493	0.00405437	0.016837
Fbrsl1	-0.240456	0.00210605	0.00976912
Prim2	-0.240373	0.0042732	0.0176026
Vps33a	-0.240215	0.000138025	0.000954142
Nbea	-0.239882	0.000401203	0.00242132
Spcs3	-0.239569	0.0106618	0.0377183
Stk35	-0.23944	0.00961707	0.034584
D19Bwg1357e	-0.239128	0.000358363	0.00219546
Cers2	-0.238803	0.0080518	0.0298223
Lgalsl	-0.238709	0.00307233	0.0134035
Mgea5	-0.238465	0.000639394	0.00360258
Dhx33	-0.238322	0.00236839	0.0107603
Bid	-0.238221	0.00304155	0.0132771
Arfrp1	-0.238131	0.0147948	0.0493037
Pyroxd1	-0.238039	0.0101772	0.0362853
Trappc6b	-0.23788	0.00502605	0.0201332
Fbxo38	-0.237734	1.54267e-05	0.000143208
Lrwd1	-0.237669	0.00277184	0.0122814
Kif5b	-0.237311	0.00563583	0.0221967
Bcl7a	-0.237267	0.00209286	0.00972958
Zfp9	-0.236823	0.00212598	0.00983655
Specc1l	-0.23666	0.000385902	0.00234156
Pdcd11	-0.236625	0.000206246	0.00135942
Rpl26	-0.236526	0.0124474	0.0428407
Nol6	-0.236417	0.00200662	0.00940242
Cux1	-0.235838	0.000426761	0.002544
Actl6a	-0.235208	0.00200941	0.00940821
Tfap4	-0.235084	0.00400807	0.0166971
Orc6	-0.234933	0.00139002	0.0069207
Klf9	-0.234738	0.0135794	0.0461812
Pgm1	-0.234224	0.00572358	0.022483
Alad	-0.233606	0.000579558	0.003305
Taco1	-0.233292	0.0138604	0.046853
Nt5c2	-0.233258	0.000841842	0.00451987
Zfyve20	-0.233061	0.000296338	0.00186319
Tubb5	-0.232816	0.000800827	0.00434119
Ubr2	-0.232767	0.00743207	0.0279188
Adss	-0.232617	0.000239736	0.00154937
Utp11l	-0.232494	0.0140847	0.0474901
Cfl2	-0.232469	0.00770865	0.0287484
Tnpo2	-0.232458	0.0108673	0.0382598
Rabl2	-0.23221	0.00511337	0.0204213
Irx2	-0.232075	0.000141464	0.000973766
Tgfbr1	-0.231977	0.001627	0.00791689
Mark1	-0.231926	0.000240537	0.00155197
Arl6ip6	-0.231525	0.0063627	0.0245767
Paip1	-0.231484	0.0021054	0.00976912
Rps24	-0.231449	0.00941978	0.0339969
Dhx9	-0.230832	0.0137348	0.0466012
Top2a	-0.230591	0.0041149	0.0170399
Zfp326	-0.230131	0.00236034	0.010727
Rassf1	-0.229661	0.00342732	0.0146775
Nedd1	-0.229302	0.00172452	0.0083138
Itsn2	-0.229221	0.00972848	0.0349416
Pola2	-0.2292	0.00374558	0.0158479
Ndufa6	-0.228475	0.00262084	0.0117643
Nfrkb	-0.228341	0.00399731	0.0166618
Ncapg2	-0.22806	0.00705076	0.0267529
Efhd2	-0.227892	9.98742e-06	9.74359e-05
Zbed4	-0.227744	0.00294623	0.0129345
Mtmr9	-0.227374	0.013867	0.0468596
Rab5a	-0.22735	0.00068578	0.00382553
Zfp207	-0.227238	0.0071344	0.0270071
Tnpo1	-0.227216	0.00607648	0.023659
Zfp91	-0.227011	0.000176666	0.00118315
Gpam	-0.226897	0.000750867	0.00411623
Hnrnpk	-0.226874	0.000908356	0.00482725
Gps2	-0.226786	0.00349499	0.014913
Rabgap1	-0.226493	0.00560663	0.0221069
Bud31	-0.22639	0.00104767	0.00543113
Nsun5	-0.22631	0.00499779	0.0200365
Cwc22	-0.226108	0.00668883	0.0255926
Pdpk1	-0.225724	0.00220458	0.0101232
Emc3	-0.225415	0.00391314	0.0163869
Heatr3	-0.225265	0.0108453	0.0382007
Gnl2	-0.224588	0.000550111	0.00315805
Nup107	-0.22446	0.000278794	0.00177043
Cenpc1	-0.224249	0.000541916	0.00311714
Nck2	-0.223974	0.00328059	0.0141806
Ect2	-0.223828	0.00474014	0.0191648
Fam118b	-0.223749	0.00692712	0.0263317
Gpbp1	-0.223707	0.00113654	0.00581132
Timm21	-0.223587	0.0113043	0.0395827
Tfdp2	-0.223531	0.0145366	0.048632
Usp36	-0.223421	0.00748048	0.028048
Fbxo22	-0.223329	0.00345795	0.0147722
Sim2	-0.223223	0.00129845	0.00651652
Zfp184	-0.222875	0.00915167	0.0331885
Rsrc1	-0.222756	0.00503269	0.0201542
Kifc5b	-0.222635	0.00485657	0.0195293
Ssna1	-0.222281	0.00575124	0.0225673
Mbnl2	-0.221936	0.01276	0.043803
Ap3s2	-0.221515	7.04572e-05	0.000536244
2310061I04Rik	-0.221423	0.00532433	0.0211423
Srsf1	-0.221413	0.00353957	0.0150856
Cad	-0.221334	0.00776175	0.0289168
Snx19	-0.221301	0.00401046	0.0167022
Prep	-0.221235	4.87896e-05	0.000386739
Rassf2	-0.221107	0.0093109	0.0336684
Ctc1	-0.220658	0.00340255	0.0146125
Nop10	-0.220595	0.0140169	0.0473163
Cul1	-0.220387	0.00225042	0.0103077
Mapk8	-0.220018	0.00192468	0.0090896
Mzt1	-0.220008	0.00131913	0.00660608
Pold1	-0.219666	0.00421472	0.0174039
Uqcrfs1	-0.219604	0.000798938	0.00433256
Gpr98	-0.219396	0.0127487	0.0437744
Dynll1	-0.219312	0.00360365	0.0153318
Dicer1	-0.219178	0.000411013	0.00246726
Snrpa1	-0.219021	0.00320699	0.0139119
Gm1673	-0.218518	0.0105566	0.0374278
Hmgn1	-0.218484	0.000764613	0.00417746
Hsbp1	-0.218415	0.00363085	0.015434
[truncated: 2,394 more rows]

## Sheet: shAscl1 #2 p-adj0.05
gene_id	log2FoldChange	pvalue	padj
Rph3a	-7.88589	8.04049e-08	7.41187e-07
Neurog3	-7.58789	5.09608e-08	4.9331e-07
Tmprss4	-6.37169	1.89339e-09	2.3467e-08
Gm12616	-5.51614	0.000261094	0.00113687
Cldn8	-4.72122	0.000350373	0.00147725
Cib3	-4.25533	1.12242e-09	1.44755e-08
Sox8	-4.1829	2.77457e-44	1.66721e-41
Krt8	-4.16911	2.81828e-38	9.93995e-36
Snai3	-4.10318	2.55414e-19	1.27112e-17
Mapk13	-4.08458	2.99851e-14	7.55401e-13
Adamtsl2	-4.04417	1.10145e-18	5.01966e-17
Ppl	-3.98161	3.45788e-44	2.0036e-41
Krt80	-3.96703	2.96596e-05	0.000161693
Cdh1	-3.86227	1.8909e-16	6.47215e-15
Gm684	-3.78239	0.000516384	0.00208871
Lamc3	-3.67812	1.07566e-05	6.48928e-05
Ano9	-3.55704	0.00220425	0.00749878
Rgs8	-3.50928	4.11702e-06	2.7252e-05
Grhl3	-3.48725	5.98227e-08	5.68246e-07
Ell3	-3.4065	2.07969e-23	1.65072e-21
Pdlim4	-3.39137	0.00132514	0.00479996
Cryab	-3.29184	0.00165573	0.0058588
Sfrp5	-3.28809	6.57256e-11	1.03127e-09
Trpv6	-3.28791	8.05657e-07	6.15975e-06
Bst2	-3.22719	1.13477e-06	8.41049e-06
Krt7	-3.21966	1.48484e-42	7.77098e-40
Hs3st6	-3.21113	1.77257e-38	6.39071e-36
Slc16a5	-3.04832	2.96967e-10	4.15344e-09
Casr	-2.97693	3.7092e-06	2.48157e-05
Tmem184a	-2.94778	7.66663e-20	4.09156e-18
Cdh23	-2.93152	5.34982e-07	4.24013e-06
Crb3	-2.9246	1.04526e-10	1.57899e-09
Tat	-2.87935	3.07336e-05	0.000167043
Sult2b1	-2.83867	1.55344e-35	4.20051e-33
Slc27a2	-2.83393	0.00118184	0.0043302
Cfc1	-2.82178	0.00306443	0.0100035
Phospho1	-2.81186	3.14385e-05	0.000170474
Chrnb1	-2.79668	8.11549e-05	0.000400443
Thsd4	-2.79555	6.84706e-08	6.39532e-07
Kdf1	-2.76724	1.12105e-12	2.29935e-11
Scnn1a	-2.74989	3.9683e-08	3.90192e-07
Prss23	-2.74911	7.7041e-15	2.12932e-13
Cited4	-2.73217	2.3452e-48	1.72948e-45
Myo5b	-2.70387	2.49128e-07	2.11062e-06
Hist3h2a	-2.62847	5.21528e-20	2.82986e-18
Kcnh3	-2.6098	9.13374e-17	3.27121e-15
Tex14	-2.59905	4.68658e-05	0.000244722
Tfap2c	-2.59153	3.97949e-16	1.30168e-14
Tgm2	-2.58854	4.84132e-07	3.86733e-06
Grasp	-2.58254	2.85588e-35	7.26462e-33
Plekhg6	-2.56403	2.37362e-14	6.0933e-13
Prrg3	-2.54923	1.85363e-26	2.19513e-24
Myom2	-2.54387	5.36796e-06	3.47387e-05
Aifm3	-2.53028	3.03743e-05	0.0001652
Zscan10	-2.5001	0.0010996	0.00405915
Rassf4	-2.48142	1.57275e-27	1.99346e-25
Cer1	-2.45732	2.21947e-10	3.18943e-09
Oaz1-ps	-2.38464	1.56474e-43	8.75392e-41
Upp1	-2.35871	7.99383e-10	1.05526e-08
Prr19	-2.35508	9.7133e-06	5.91993e-05
Gna14	-2.34992	0.000274413	0.00118596
Id4	-2.34487	1.41637e-62	3.82986e-59
G0s2	-2.32519	4.3988e-09	5.10852e-08
Espn	-2.31634	9.39981e-19	4.3448e-17
Pkp2	-2.30812	5.92325e-17	2.17911e-15
Ndst4	-2.29686	1.94033e-08	2.02053e-07
Tmem102	-2.28698	0.000156373	0.000721559
Ascl1	-2.28647	2.32519e-14	5.97842e-13
Adamts7	-2.27809	2.43347e-08	2.47994e-07
4632428N05Rik	-2.27609	2.18116e-05	0.00012283
Wscd2	-2.27396	8.91586e-28	1.19546e-25
Ttpa	-2.26383	3.13358e-14	7.86984e-13
Frmpd1	-2.26155	2.10834e-08	2.1801e-07
Ltbp1	-2.23835	1.18677e-26	1.41575e-24
Slc30a2	-2.19979	2.27728e-15	6.76678e-14
Vwa5b1	-2.19473	3.19934e-06	2.17453e-05
Tmem180	-2.19055	1.06173e-27	1.37804e-25
Oaz1	-2.12857	1.2826e-32	2.66781e-30
Cd164l2	-2.12437	0.00559052	0.0169049
Etl4	-2.11227	0.000166867	0.000761533
Pafah1b3	-2.07573	5.32634e-39	2.10767e-36
Rnaset2b	-2.0601	2.06582e-11	3.54291e-10
Cbfa2t3	-2.05557	5.30551e-09	6.08315e-08
Lrp4	-2.05301	8.5153e-10	1.11864e-08
Grp	-2.04207	1.66828e-33	3.65758e-31
Tac4	-2.04043	0.000872673	0.00331575
Lrrc17	-2.02956	1.8518e-14	4.79165e-13
Lima1	-2.02577	1.35357e-96	1.09802e-92
Fmnl1	-2.02484	0.00172186	0.00604927
Tmem158	-2.01747	9.85868e-42	4.70433e-39
Slc5a9	-2.00169	0.00121407	0.00443929
Gm572	-1.9907	2.85511e-06	1.96277e-05
H2-T23	-1.98601	3.1529e-43	1.70509e-40
Epn3	-1.98299	9.01245e-05	0.000440018
Zbtb42	-1.97825	0.000224224	0.000990957
Hist1h1c	-1.96462	1.58974e-13	3.64294e-12
Myh14	-1.95529	9.54215e-26	1.01184e-23
Klhdc7a	-1.95195	2.17299e-31	4.0062e-29
Kcnk16	-1.94438	1.7522e-07	1.52509e-06
Vwa2	-1.94125	3.41451e-17	1.28531e-15
H2-K1	-1.91561	1.28944e-18	5.79498e-17
Kcnn3	-1.91358	3.15194e-11	5.20215e-10
Tmc6	-1.86885	1.65258e-11	2.86448e-10
Iapp	-1.8585	0.00041679	0.00172192
Them6	-1.85434	2.72641e-20	1.53588e-18
Gper1	-1.8415	1.22456e-17	4.84568e-16
Sec16b	-1.83556	8.50227e-07	6.4579e-06
Hibadh	-1.83423	3.18402e-18	1.35584e-16
Usp43	-1.83375	7.10253e-07	5.5082e-06
Irx4	-1.8068	4.90462e-05	0.000255204
Tmem171	-1.79756	0.00137565	0.00494977
Mal2	-1.79329	7.04635e-18	2.85087e-16
Gm29164	-1.78124	0.00168127	0.00592976
Hist1h2bc	-1.77827	2.27981e-11	3.87305e-10
Ocln	-1.77795	5.40656e-18	2.22629e-16
Id1	-1.7739	1.46013e-22	1.03446e-20
Fam187b	-1.77378	0.000889371	0.0033713
Cdhr1	-1.76515	1.94982e-29	3.16339e-27
Padi3	-1.75985	0.000514168	0.00208026
Bspry	-1.75457	0.0001001	0.000484637
Tspo	-1.748	2.06666e-21	1.32006e-19
2210011C24Rik	-1.74752	0.00155392	0.00552263
Grxcr2	-1.74195	0.000390095	0.00162405
Ormdl2	-1.74016	3.50644e-07	2.88043e-06
Slc2a10	-1.74016	0.00895297	0.0254428
Dll3	-1.74005	6.42899e-18	2.6273e-16
Zhx2	-1.73315	1.10023e-24	1.06251e-22
Ajuba	-1.72523	9.17344e-05	0.00044734
Kcnu1	-1.72348	2.34138e-06	1.64018e-05
Trnp1	-1.72228	4.51609e-22	3.01519e-20
Rab20	-1.71631	9.69952e-13	2.00977e-11
Frem1	-1.70666	5.86009e-08	5.57947e-07
Glce	-1.70226	5.01366e-20	2.72958e-18
Syt5	-1.7018	1.40311e-15	4.31137e-14
Vmac	-1.6971	2.40617e-24	2.20552e-22
Ptms	-1.69292	1.58846e-74	6.44281e-71
Lmo1	-1.68633	2.38123e-24	2.19506e-22
Proz	-1.68389	9.14555e-08	8.33581e-07
Dpm3	-1.67973	6.82087e-24	5.88626e-22
Hist2h3c1	-1.67579	0.00142348	0.00509835
Dazap2	-1.66687	2.54567e-57	4.13009e-54
Mctp1	-1.65486	2.02104e-05	0.000114568
Bmp7	-1.65174	2.41664e-39	9.8019e-37
Tarsl2	-1.64563	4.08215e-23	3.09481e-21
Tpi1	-1.62798	6.59053e-48	4.6489e-45
Id3	-1.62784	3.35444e-23	2.59154e-21
Tdrd7	-1.62702	0.0014141	0.00507127
Ngfr	-1.62568	2.73866e-11	4.59009e-10
Egr1	-1.62227	0.00209979	0.00718492
Ttc7	-1.61859	1.13194e-31	2.16053e-29
Npy1r	-1.61322	2.4291e-06	1.69796e-05
Fam103a1	-1.61258	7.02474e-33	1.48012e-30
H2afx	-1.61224	4.70126e-26	5.29676e-24
Ggact	-1.60027	3.08228e-13	6.87853e-12
Hist2h3c2	-1.59794	0.000609087	0.00240903
Pfn2	-1.59017	2.22536e-56	3.00868e-53
Atg9b	-1.58781	7.95984e-06	4.93656e-05
Scarb2	-1.5828	6.8601e-24	5.8888e-22
Lyrm9	-1.58219	1.31e-05	7.72574e-05
Gp1bb	-1.57725	0.000124954	0.00059035
Chchd10	-1.57633	1.52539e-11	2.65821e-10
Ppp1r3e	-1.57311	4.21029e-10	5.75951e-09
Clca1	-1.56699	9.83152e-05	0.000476708
Wasf2	-1.56621	3.8395e-18	1.61798e-16
D930020B18Rik	-1.56389	0.00033953	0.00143676
Kcnh1	-1.56304	9.34865e-14	2.1918e-12
Smim14	-1.55549	1.4131e-34	3.27515e-32
Aldh1a7	-1.55526	3.27242e-05	0.000176267
Spg20	-1.55491	3.43062e-79	1.85528e-75
Krtap17-1	-1.55254	2.75213e-07	2.3147e-06
Cd59b	-1.55183	4.29763e-14	1.06613e-12
Scd1	-1.55125	2.68772e-09	3.25901e-08
Me3	-1.54835	1.9206e-09	2.37498e-08
Il6ra	-1.54092	2.22903e-05	0.000125177
Slc25a15	-1.54072	6.66737e-37	2.16343e-34
Mpv17l	-1.54007	1.87255e-15	5.66797e-14
Clca4	-1.53762	0.000103403	0.000498695
Nsg1	-1.53625	2.62589e-99	4.26024e-95
Cth	-1.53316	8.82895e-06	5.42374e-05
Kcnk13	-1.53123	0.000197671	0.000889356
Cbr3	-1.52744	4.3941e-06	2.89326e-05
Stap1	-1.52621	0.00197273	0.0067967
Six5	-1.52411	7.08069e-13	1.50363e-11
Tspan14	-1.52388	1.637e-47	1.10661e-44
Gabrd	-1.51637	2.23187e-05	0.000125294
Podxl	-1.51597	1.74434e-07	1.51988e-06
Pkib	-1.51528	1.35264e-11	2.36734e-10
Phgdh	-1.51421	8.70776e-38	2.94322e-35
Adam11	-1.50339	2.25065e-08	2.31105e-07
Ngdn	-1.50211	5.53295e-52	5.98444e-49
Zfyve28	-1.49945	4.36567e-18	1.8302e-16
Fam53a	-1.49343	2.28418e-17	8.78165e-16
Tmem190	-1.49092	0.000437232	0.00179723
Dio1	-1.48852	0.000942733	0.00354459
Fam163b	-1.48799	5.86472e-12	1.09219e-10
Atoh8	-1.48662	8.93385e-22	5.84447e-20
Ids	-1.48605	9.29018e-24	7.80953e-22
Adpgk	-1.4838	2.65988e-10	3.75904e-09
Rgs16	-1.48312	3.60266e-13	7.9849e-12
Adamts17	-1.48171	9.83894e-06	5.98526e-05
Nefh	-1.47875	3.42791e-20	1.8981e-18
Ace	-1.47641	6.70298e-08	6.27158e-07
Col8a2	-1.47599	0.00344786	0.0111077
Dscaml1	-1.47573	1.93754e-11	3.33701e-10
Kctd10	-1.47139	4.48833e-57	6.61988e-54
Tmem179	-1.46487	6.60441e-15	1.8506e-13
Ntrk1	-1.46447	5.2334e-08	5.04197e-07
Hdac11	-1.46325	4.14856e-35	1.03548e-32
1700019D03Rik	-1.46154	3.86183e-05	0.000204686
Lgi3	-1.46036	8.47218e-12	1.53236e-10
Gng5	-1.45866	1.7162e-49	1.39219e-46
Cbfb	-1.45406	1.79622e-32	3.64274e-30
App	-1.45336	1.55553e-12	3.10575e-11
Camkk2	-1.45257	2.65159e-33	5.73592e-31
Prrt4	-1.44417	0.000642834	0.00253385
Slc9a9	-1.44409	2.14711e-05	0.000121291
Stk33	-1.44072	1.86465e-20	1.06522e-18
Nfe2l3	-1.4406	3.92425e-06	2.6093e-05
Lypla2	-1.4379	1.54022e-25	1.58156e-23
Cdk6	-1.43732	0.000504818	0.00204754
Nr0b2	-1.42819	0.00441357	0.0137964
Hepacam2	-1.42764	3.04376e-13	6.80193e-12
Txndc5	-1.42415	5.03889e-18	2.09082e-16
Tmem25	-1.42348	2.15392e-19	1.08525e-17
H1f0	-1.42328	1.28227e-14	3.40483e-13
F7	-1.42246	0.00159995	0.00567876
Igfbp2	-1.42148	5.14583e-05	0.000265988
Smad3	-1.42141	2.13365e-07	1.83349e-06
Fosl1	-1.41737	1.26423e-08	1.36285e-07
Kcnh6	-1.41435	1.68509e-16	5.79214e-15
Plscr4	-1.41118	7.85484e-11	1.21368e-09
Zkscan16	-1.40891	0.00178562	0.00624352
Foxj1	-1.40744	6.89151e-12	1.26749e-10
Mmp11	-1.40619	1.43001e-09	1.82108e-08
Nrm	-1.40412	1.81613e-23	1.45866e-21
St8sia5	-1.40353	8.02583e-23	5.83906e-21
Rnf182	-1.39491	1.21312e-10	1.81398e-09
Fam84b	-1.39463	2.02252e-13	4.57649e-12
Kctd5	-1.39395	1.19088e-41	5.52022e-39
Gamt	-1.3873	1.2834e-08	1.3826e-07
Cyp4v3	-1.3822	8.74712e-06	5.38366e-05
Apln	-1.37803	2.3121e-09	2.83106e-08
Mctp2	-1.37467	8.70882e-05	0.000426606
Slc25a35	-1.37449	1.58578e-06	1.15267e-05
Pcsk6	-1.36814	2.9687e-16	9.82942e-15
Inha	-1.36792	1.42005e-12	2.86553e-11
Shisa3	-1.36508	0.00401435	0.0126858
Nkain1	-1.36437	6.44423e-24	5.62103e-22
Dmrt2	-1.3628	8.36581e-21	4.89989e-19
Sft2d2	-1.36062	6.68618e-19	3.14425e-17
Grb7	-1.35579	2.47622e-09	3.02173e-08
Bdh1	-1.35568	1.56016e-11	2.71297e-10
Irf2	-1.35264	3.64501e-25	3.58404e-23
Lipt2	-1.35186	2.1151e-12	4.12941e-11
Gpd1	-1.35115	4.31787e-29	6.60879e-27
Mafa	-1.34916	3.39148e-15	9.89628e-14
Tmem8	-1.34894	1.64477e-16	5.66554e-15
Tnfrsf25	-1.34854	0.00228869	0.00775518
BC031181	-1.34728	1.35818e-34	3.19349e-32
Lrrn4	-1.34545	3.44305e-05	0.00018475
Man1a	-1.34332	9.69388e-12	1.73975e-10
Abcg1	-1.34294	2.762e-23	2.15436e-21
Rfc1	-1.34053	8.66175e-17	3.10903e-15
L3mbtl4	-1.34046	6.01403e-05	0.000305102
Tph1	-1.33806	0.000204236	0.000915338
Zfp651	-1.33658	5.77263e-14	1.39651e-12
Ttc33	-1.33502	1.00443e-16	3.51963e-15
Kifap3	-1.33452	8.42453e-20	4.4813e-18
Mmp15	-1.33323	1.05844e-26	1.2815e-24
Kcnf1	-1.32615	0.00263848	0.0087917
Fam78a	-1.32508	6.12969e-06	3.90758e-05
Cldn23	-1.32483	0.00331098	0.010722
Hes6	-1.32459	1.96666e-20	1.11955e-18
Dok7	-1.3233	5.98567e-06	3.8248e-05
Sv2b	-1.32307	5.56686e-19	2.64084e-17
Naip6	-1.32012	0.00104901	0.00389543
Dll1	-1.31865	0.000161194	0.000740766
Dctd	-1.31831	7.14415e-12	1.3082e-10
Fbxo43	-1.31594	0.00528245	0.0161216
Polr3k	-1.3146	1.10555e-30	1.90814e-28
Efr3a	-1.31391	8.30056e-14	1.97172e-12
Sv2c	-1.31312	6.84046e-05	0.000343165
Cstb	-1.31288	7.12129e-27	8.75271e-25
Trex1	-1.30963	4.50745e-05	0.000236052
Ybx2	-1.30781	1.72678e-09	2.16334e-08
Sgsh	-1.30694	0.000200518	0.000900664
Cryba2	-1.30435	7.55007e-13	1.59081e-11
Shcbp1	-1.30409	1.31556e-34	3.18561e-32
Cryz	-1.29843	1.05033e-15	3.27704e-14
Brinp2	-1.29791	5.12454e-09	5.90067e-08
Ppt2	-1.29665	2.44674e-19	1.22141e-17
Aldh1a1	-1.29418	0.00399202	0.0126226
Sftpc	-1.29302	0.00020418	0.000915338
Eif4ebp1	-1.29048	9.18338e-17	3.27453e-15
Nebl	-1.29044	1.27801e-07	1.13676e-06
Trnau1ap	-1.29031	1.50654e-24	1.44628e-22
Lyl1	-1.28984	0.00205591	0.00704883
Col8a1	-1.28953	0.00222503	0.00755593
Trim66	-1.28671	0.00493415	0.0151901
Emp1	-1.28628	1.23624e-05	7.34949e-05
Cdr2l	-1.28492	1.7821e-23	1.43845e-21
Ddr2	-1.28489	2.65195e-14	6.77564e-13
Ldlrap1	-1.28439	8.78462e-05	0.000430059
Thra	-1.2838	3.12365e-25	3.10909e-23
Adamts18	-1.2793	0.000233937	0.00102968
Lad1	-1.27605	0.00114257	0.00420246
Gadd45b	-1.26953	3.36316e-18	1.42464e-16
Zc2hc1c	-1.26906	3.21652e-05	0.000173834
Sfxn2	-1.26808	2.91457e-21	1.79795e-19
St14	-1.26636	2.53925e-06	1.76269e-05
Abcb4	-1.26622	1.58875e-09	1.99968e-08
Golga7b	-1.26406	1.37369e-10	2.03718e-09
Fgf13	-1.26353	5.90289e-13	1.26846e-11
Gad1	-1.26168	0.0016926	0.00596017
Cntnap3	-1.26118	0.00272672	0.00903743
Tmem106c	-1.25821	3.38618e-07	2.7958e-06
Wipi1	-1.2577	2.04888e-21	1.31388e-19
Ccng1	-1.2561	8.67995e-36	2.38684e-33
Dsp	-1.25585	2.38652e-21	1.48919e-19
Macrod1	-1.25383	8.6682e-15	2.37408e-13
Hsd17b7	-1.25185	6.46058e-09	7.28398e-08
Tnfrsf1a	-1.25103	6.70767e-21	4.00093e-19
Itpka	-1.24478	0.00262988	0.00876662
Tmem81	-1.24409	8.44303e-09	9.40149e-08
Tgoln1	-1.244	8.49392e-54	1.06004e-50
Camkv	-1.24393	2.45132e-07	2.07881e-06
Rnaset2a	-1.24331	7.15663e-20	3.83198e-18
Nxn	-1.24128	3.21543e-36	9.48492e-34
Gm8203	-1.23775	7.33414e-15	2.03748e-13
Spint1	-1.23686	0.00035257	0.00148574
Rasd2	-1.23373	4.62571e-36	1.29392e-33
Gas6	-1.23176	0.000166151	0.000758904
Zbtb7c	-1.23007	2.4354e-06	1.7009e-05
Gss	-1.22816	3.63319e-36	1.03412e-33
Cdca7l	-1.22762	1.78138e-31	3.32196e-29
Galnt12	-1.22583	5.30592e-18	2.19041e-16
Esyt1	-1.22469	5.00102e-22	3.32527e-20
Tns3	-1.22182	3.09686e-13	6.90158e-12
Cabp1	-1.22113	6.01532e-33	1.28411e-30
Rpp40	-1.21861	4.38483e-09	5.09595e-08
Islr	-1.21534	5.83132e-07	4.59482e-06
Acy3	-1.21186	0.00317492	0.010335
Them4	-1.21175	2.02901e-10	2.93132e-09
Sec22c	-1.2107	8.76947e-13	1.82874e-11
Zdhhc6	-1.20899	0.000208205	0.00092953
Cdh22	-1.20737	3.70001e-28	5.17491e-26
Esrp2	-1.20602	0.00540843	0.0164535
Tead2	-1.20068	8.69283e-14	2.04692e-12
Epcam	-1.19708	6.81934e-18	2.77286e-16
Amotl2	-1.19619	7.72049e-15	2.13022e-13
Htr3a	-1.19548	6.97774e-05	0.000349404
Eif4a3	-1.19113	1.14458e-60	2.6528e-57
Upp2	-1.1897	2.6232e-06	1.81565e-05
Dlec1	-1.18839	3.76677e-09	4.45099e-08
Fam98c	-1.18593	5.37449e-20	2.90652e-18
Gch1	-1.18309	4.12843e-12	7.82472e-11
Ovol2	-1.18061	0.000817081	0.0031287
Dlx4	-1.17938	1.09108e-05	6.56102e-05
Vstm2a	-1.1793	1.60714e-24	1.53378e-22
Tmem145	-1.17471	4.94836e-11	7.94086e-10
Slc25a39	-1.17411	1.60837e-23	1.30471e-21
Bri3	-1.17317	5.89678e-15	1.66962e-13
Slc29a3	-1.16387	2.24413e-07	1.91625e-06
Dpp10	-1.16225	3.62734e-07	2.97222e-06
Eva1c	-1.16197	1.80935e-08	1.90122e-07
Sytl2	-1.16125	0.00851137	0.0243199
Tmem123	-1.16015	8.51295e-32	1.64422e-29
Mfap2	-1.1577	4.69073e-05	0.00024486
1190007I07Rik	-1.15686	0.000546269	0.00219319
Rap1gap	-1.15615	6.97275e-10	9.27262e-09
Cracr2b	-1.15543	2.34006e-06	1.64018e-05
Rph3al	-1.15316	2.47714e-09	3.02173e-08
Bcan	-1.15169	0.00225056	0.00763873
Best3	-1.14938	0.00823924	0.0236506
Slain1	-1.14804	2.73366e-41	1.19867e-38
Iah1	-1.14419	4.85309e-08	4.71476e-07
Vma21	-1.14067	3.75257e-19	1.8228e-17
Mpp1	-1.13984	2.17368e-05	0.000122493
Tcerg1l	-1.13894	5.00665e-18	2.08277e-16
Smim13	-1.13493	3.55275e-15	1.03483e-13
Slc35c2	-1.13318	8.12662e-18	3.25547e-16
Tmem184b	-1.13081	7.3479e-16	2.3375e-14
Dhx29	-1.12819	2.55686e-24	2.30458e-22
Frem2	-1.12539	5.98177e-14	1.44202e-12
Hrh3	-1.12427	4.67861e-13	1.02299e-11
Sec14l2	-1.12313	3.66503e-05	0.000195147
Tmem254a	-1.12307	0.00126575	0.00460643
Zcchc17	-1.12146	3.85526e-15	1.11692e-13
Prdx3	-1.12118	5.47719e-20	2.95222e-18
Fbxo41	-1.12078	4.48325e-22	3.00563e-20
Hn1l	-1.12043	1.65906e-19	8.57218e-18
Cyb561	-1.11861	8.64253e-13	1.80924e-11
Hamp2	-1.11852	0.000449575	0.00184189
AI118078	-1.11507	2.7402e-09	3.31273e-08
Mgst3	-1.11456	0.0009794	0.00366631
Nln	-1.11392	3.4517e-29	5.33337e-27
Samm50	-1.11143	1.48954e-23	1.22052e-21
Kif26a	-1.10914	0.0027995	0.00924259
Pqlc1	-1.109	2.2947e-11	3.89426e-10
Lfng	-1.10656	1.28894e-15	3.97563e-14
Nradd	-1.10499	4.4191e-06	2.90736e-05
Dcx	-1.10304	0.00172178	0.00604927
Gfi1	-1.10197	6.38303e-35	1.56906e-32
Aldh1l2	-1.10031	0.000315163	0.0013424
Fam13a	-1.09913	3.54763e-19	1.73364e-17
Fsbp	-1.09882	2.29275e-09	2.81161e-08
Slc38a1	-1.09874	7.03798e-23	5.1667e-21
Pisd	-1.09517	7.30239e-14	1.73971e-12
Atp8a1	-1.09367	2.34902e-07	1.99846e-06
Mical2	-1.09118	5.27495e-06	3.41929e-05
Mob1a	-1.09094	2.84143e-22	1.96167e-20
Neurl1a	-1.09032	2.94652e-16	9.77593e-15
S1pr2	-1.09004	3.54942e-06	2.38253e-05
Pecr	-1.08764	1.85357e-18	8.1941e-17
Ankrd44	-1.08708	9.31739e-10	1.21711e-08
Tgfb1	-1.08489	1.04932e-19	5.56345e-18
Slc16a10	-1.08357	5.22611e-10	7.03055e-09
Lmo3	-1.08174	0.00385234	0.0122406
2410127L17Rik	-1.08124	3.32401e-19	1.63225e-17
Lypd1	-1.08104	3.50513e-16	1.15116e-14
Neurl1b	-1.0796	1.27224e-20	7.34546e-19
Azin2	-1.07905	3.17601e-05	0.000171988
Sort1	-1.07862	1.19299e-20	6.91253e-19
Pwp2	-1.07796	1.51409e-29	2.48128e-27
Pxmp2	-1.07794	5.59907e-05	0.000286379
Tmem160	-1.07684	6.78071e-13	1.44181e-11
Gys1	-1.0758	3.0179e-19	1.49275e-17
Pnpla2	-1.07452	6.95237e-28	9.3996e-26
Rrm2b	-1.07314	2.50725e-09	3.05617e-08
Ssfa2	-1.07303	9.92488e-24	8.30007e-22
Pno1	-1.07052	2.38635e-21	1.48919e-19
Tspan1	-1.07012	0.0081945	0.0235597
Arhgap23	-1.06999	2.21783e-17	8.54681e-16
3110082I17Rik	-1.06893	2.02129e-11	3.47021e-10
Capsl	-1.06767	0.00711648	0.0208558
Pygb	-1.06728	3.13689e-13	6.9812e-12
Shfm1	-1.06673	4.77911e-19	2.28721e-17
Copg2	-1.06643	4.79038e-21	2.91083e-19
Gcat	-1.06615	6.14186e-12	1.13751e-10
Marveld2	-1.06372	0.00037396	0.00156586
Itga6	-1.06188	2.85265e-14	7.25414e-13
Dhx15	-1.0595	6.05817e-39	2.31936e-36
Nipsnap1	-1.05887	2.11884e-19	1.07425e-17
Tmem254b	-1.05564	4.16071e-06	2.75075e-05
Lztr1	-1.05527	2.71703e-16	9.07019e-15
Bcl2l1	-1.05513	1.912e-51	1.82472e-48
Abcb10	-1.05302	4.31449e-31	7.69212e-29
Zfp217	-1.05278	7.73306e-08	7.15286e-07
Prss8	-1.05273	0.0103527	0.0289192
Cmpk2	-1.05169	2.73502e-16	9.1115e-15
Tubb3	-1.05043	6.01811e-10	8.05593e-09
Pim1	-1.05032	9.10528e-53	1.05517e-49
AI661453	-1.0449	0.000264534	0.00114918
Pla2g3	-1.04459	1.08897e-07	9.82072e-07
Sestd1	-1.03624	1.68963e-19	8.70241e-18
Arsb	-1.03559	6.90348e-10	9.18803e-09
Eps8l2	-1.03332	0.00196116	0.00676113
Pstpip2	-1.03323	1.01353e-05	6.14942e-05
Wdsub1	-1.03283	4.91917e-08	4.77039e-07
Hist3h2ba	-1.03207	6.15765e-11	9.691e-10
Hsbp1l1	-1.03138	0.00621604	0.0185691
Pomgnt2	-1.02933	7.8601e-12	1.42962e-10
Lasp1	-1.02807	2.98325e-07	2.48207e-06
Mlx	-1.028	6.14664e-13	1.31735e-11
Smco4	-1.02712	1.75631e-06	1.26473e-05
Poll	-1.02426	3.29097e-27	4.10714e-25
Sorcs2	-1.02153	2.94857e-10	4.13463e-09
Myadm	-1.02101	2.86808e-09	3.45704e-08
Ccdc157	-1.0206	4.8928e-15	1.39755e-13
Tmem19	-1.02057	4.32072e-08	4.21777e-07
Prkar1a	-1.02048	4.03288e-10	5.52614e-09
Higd2a	-1.01967	1.51733e-36	4.64476e-34
Atp11b	-1.0195	7.52931e-21	4.44202e-19
Gab1	-1.01845	3.46256e-09	4.12154e-08
Ifi35	-1.01827	0.00535422	0.0163192
Sgpl1	-1.01813	1.33412e-12	2.69886e-11
Fkbp1a	-1.01696	1.87807e-15	5.67407e-14
Gng4	-1.01469	1.83377e-08	1.9219e-07
Prom1	-1.01158	0.000308809	0.00131811
Ift57	-1.01064	2.75462e-11	4.61207e-10
Tmem50b	-1.01047	3.46258e-13	7.68493e-12
Isoc1	-1.00939	3.98762e-20	2.18565e-18
Kcnk1	-1.00811	1.49732e-27	1.9128e-25
Tpcn1	-1.00738	1.00463e-09	1.30289e-08
2810417H13Rik	-1.00522	9.15506e-13	1.90181e-11
Pip5kl1	-1.00475	0.00184573	0.00642323
Far2	-1.0038	2.82269e-07	2.36791e-06
Nkd1	-1.00355	5.72119e-17	2.11437e-15
Ccdc120	-1.00319	3.78454e-10	5.20342e-09
Prelid2	-1.00306	1.6913e-05	9.72694e-05
Jkamp	-1.00098	4.20933e-12	7.95946e-11
Sh3pxd2a	-1.00094	2.28965e-07	1.95307e-06
Plxna1	-1.00025	2.59126e-18	1.11513e-16
Ints5	-0.999399	1.57017e-36	4.71749e-34
Rpa3	-0.996073	1.42933e-23	1.18313e-21
Homer2	-0.995375	6.54513e-13	1.39538e-11
Megf6	-0.994599	2.26443e-08	2.32079e-07
Gtf3c2	-0.994149	2.74076e-20	1.53862e-18
Gdap1	-0.992924	1.79615e-21	1.16099e-19
Arvcf	-0.98925	1.66646e-07	1.45593e-06
Atp5s	-0.988939	0.000440797	0.0018105
Traf3ip3	-0.988629	0.004711	0.0145889
Tmem63a	-0.988373	5.30784e-07	4.21097e-06
Wdr83os	-0.988182	2.22271e-31	4.05182e-29
Slc36a1	-0.987013	8.86297e-12	1.59593e-10
Csgalnact1	-0.986817	1.37546e-06	1.0052e-05
Cisd3	-0.986092	1.06478e-15	3.31573e-14
Reep4	-0.984948	6.42265e-21	3.8593e-19
Tmem219	-0.982692	1.32638e-12	2.68655e-11
Ak4	-0.982568	2.14119e-07	1.83803e-06
3830406C13Rik	-0.978588	3.74961e-05	0.000198998
Vsig10l	-0.978433	0.0106343	0.0295591
Doc2a	-0.978098	5.768e-05	0.000294
Mtss1	-0.977931	9.44593e-13	1.95973e-11
Aldh2	-0.975835	1.34602e-05	7.91511e-05
Pcgf6	-0.974723	1.81864e-18	8.06163e-17
Alcam	-0.974699	5.0679e-29	7.54326e-27
Celf2	-0.973569	1.0592e-13	2.4655e-12
Tmem256	-0.973427	3.84534e-10	5.2736e-09
Grhl2	-0.97161	6.59977e-08	6.17858e-07
Lgals12	-0.971089	2.22039e-05	0.000124779
Rnf208	-0.970291	4.61319e-15	1.32234e-13
Fam83b	-0.969767	4.45469e-05	0.000233591
Edn3	-0.969453	0.000499412	0.00202916
Fbxo21	-0.969203	2.96224e-21	1.82043e-19
Akr1b3	-0.967929	1.3624e-15	4.19422e-14
Trim25	-0.967401	4.55351e-23	3.4361e-21
Abcb7	-0.967291	1.14777e-19	6.02634e-18
Chst11	-0.966898	8.69897e-13	1.81871e-11
Tecpr1	-0.962075	1.19455e-08	1.29203e-07
Lbh	-0.960561	1.63427e-08	1.7341e-07
F11r	-0.959132	4.03874e-09	4.72532e-08
Enoph1	-0.958806	1.40572e-13	3.23495e-12
Sec24c	-0.958743	1.19873e-19	6.2334e-18
Map2k6	-0.958296	7.23867e-10	9.60256e-09
Lhx3	-0.957777	4.40392e-14	1.09083e-12
Slc45a1	-0.95551	5.25584e-12	9.83516e-11
Mrpl36	-0.95528	1.94938e-27	2.45168e-25
Akr1a1	-0.954449	3.50435e-28	4.94387e-26
Drd4	-0.953497	0.00027651	0.00119375
Fam76a	-0.952411	1.41621e-17	5.53351e-16
Lrrc10b	-0.950641	0.0009352	0.00351871
Atl3	-0.950356	1.44403e-13	3.31841e-12
Cdc42bpg	-0.949103	2.94378e-11	4.88842e-10
Rangrf	-0.949036	1.93702e-10	2.80841e-09
Endog	-0.945178	2.34283e-08	2.39358e-07
Tmem5	-0.945059	1.42184e-10	2.1009e-09
Rab24	-0.944896	1.75547e-19	8.98449e-18
Tprn	-0.944221	2.0058e-24	1.87023e-22
Slc29a2	-0.942865	8.73158e-13	1.82318e-11
C2cd5	-0.94231	1.63835e-15	5.0152e-14
Cad	-0.94186	3.41535e-26	3.92984e-24
Gm14435	-0.941331	0.00914496	0.0258932
Llgl2	-0.939762	2.53062e-08	2.57087e-07
Inpp5a	-0.939521	3.2858e-11	5.39563e-10
Lppr3	-0.939299	5.1509e-08	4.97134e-07
Id2	-0.939289	7.60171e-17	2.75906e-15
Chp1	-0.939146	4.08034e-14	1.01845e-12
Fam109a	-0.938589	1.02481e-15	3.20976e-14
Cpne2	-0.938145	1.99233e-05	0.000113177
Pgpep1	-0.938013	2.56418e-07	2.16786e-06
Arhgdia	-0.937977	3.5581e-22	2.42549e-20
Mlxipl	-0.937621	1.27168e-06	9.35269e-06
Acaa1b	-0.936357	0.00076171	0.00294548
Pmaip1	-0.933959	4.0397e-09	4.72532e-08
Ppil2	-0.933245	2.73645e-25	2.77476e-23
Xkr8	-0.932909	3.10896e-05	0.000168751
Olfml2b	-0.932465	3.6314e-08	3.59243e-07
Acaca	-0.931801	4.51564e-10	6.14097e-09
Lingo3	-0.931072	0.000594074	0.00235654
Susd1	-0.93103	1.61617e-07	1.41504e-06
Fer	-0.930532	1.33905e-13	3.08589e-12
Fam102a	-0.930265	1.00435e-06	7.51939e-06
Ttll12	-0.929852	3.84574e-23	2.93664e-21
Rab3d	-0.928904	4.05867e-09	4.74066e-08
Ensa	-0.928856	6.14722e-39	2.31936e-36
6430573F11Rik	-0.927695	2.18226e-10	3.14152e-09
Snx22	-0.927536	0.000110785	0.000530827
Dnajb14	-0.927145	3.58264e-08	3.55069e-07
A930004D18Rik	-0.926823	2.22313e-07	1.90032e-06
Slc35e3	-0.926146	1.21453e-13	2.81092e-12
Prdx5	-0.925938	6.56147e-26	7.09689e-24
Ephx1	-0.925036	0.000285066	0.00122612
Sox13	-0.924905	7.94207e-11	1.22367e-09
Dcaf7	-0.924318	7.30065e-16	2.32703e-14
Rasgef1a	-0.923603	0.000898826	0.00340078
Bckdhb	-0.922746	8.7837e-12	1.58341e-10
4930506M07Rik	-0.922666	4.26818e-17	1.58823e-15
Dpysl5	-0.921117	3.70281e-10	5.09537e-09
Dcaf12	-0.920597	7.15689e-18	2.88839e-16
Atg3	-0.920543	2.74762e-22	1.90502e-20
Serf1	-0.919148	5.94528e-19	2.81213e-17
Cldn11	-0.918021	0.0067874	0.0200216
Desi2	-0.917702	5.46898e-15	1.55392e-13
Pag1	-0.917357	2.00905e-07	1.73285e-06
Igdcc4	-0.916912	0.00956577	0.0269576
Smim19	-0.916235	2.13992e-07	1.8379e-06
Pwwp2b	-0.915981	2.44622e-06	1.70699e-05
Heg1	-0.915675	0.000690561	0.00270033
Nptx1	-0.915101	2.21259e-05	0.000124383
Eif4e3	-0.914798	1.93991e-07	1.67767e-06
Tuba3a	-0.914782	0.00094319	0.00354549
Hist1h2ae	-0.913842	0.000179281	0.000812245
Inppl1	-0.912387	8.70013e-16	2.75148e-14
Rhoq	-0.9099	3.71516e-12	7.0995e-11
Tfeb	-0.909748	1.18187e-08	1.28001e-07
Pbk	-0.908952	1.16346e-18	5.25791e-17
Rasd1	-0.908648	0.000583399	0.00232189
Resp18	-0.908058	8.71767e-09	9.68074e-08
Kdm1b	-0.907408	1.03189e-27	1.35011e-25
Swap70	-0.906828	1.53687e-06	1.11913e-05
Nol10	-0.906265	4.22537e-31	7.61694e-29
Epb4.1l4a	-0.90579	2.86321e-06	1.9675e-05
Nudt14	-0.903938	0.000910376	0.00343407
Pou6f2	-0.903019	0.011479	0.0315653
Vwa8	-0.903003	1.99072e-11	3.42133e-10
Gpr137	-0.902843	6.08835e-12	1.12888e-10
Npm3	-0.901277	1.47901e-09	1.86963e-08
Klc2	-0.900195	8.19234e-08	7.54328e-07
Dscc1	-0.900147	2.36457e-11	4.00447e-10
Cd276	-0.899981	4.02103e-12	7.65694e-11
Tmtc4	-0.899778	4.09901e-09	4.78434e-08
Fam184a	-0.898797	5.69179e-06	3.65817e-05
Sh3pxd2b	-0.897676	6.78968e-12	1.25177e-10
Prps1	-0.897505	4.53186e-19	2.17529e-17
Ckmt1	-0.897367	3.74166e-06	2.49917e-05
Kcnq4	-0.897093	0.000419667	0.00173249
Rnf150	-0.896244	2.41314e-09	2.95032e-08
Grin2c	-0.893586	0.013558	0.0362798
Mad2l1	-0.891747	1.11099e-27	1.43053e-25
Sdr39u1	-0.891295	4.85316e-06	3.16852e-05
Rab17	-0.889453	0.00148393	0.00530176
Svil	-0.88856	1.46193e-08	1.55939e-07
Calca	-0.887983	0.00400604	0.0126645
Nfatc2	-0.883709	3.80459e-06	2.53494e-05
Fbll1	-0.883271	2.70107e-05	0.000148701
Qprt	-0.882954	0.0114092	0.0314009
Acsf3	-0.881516	0.00363024	0.0116168
Nup62	-0.881116	5.07273e-24	4.49727e-22
Gm2a	-0.88039	1.00045e-11	1.78955e-10
Ephb6	-0.87985	6.01587e-08	5.71103e-07
Spint2	-0.8774	5.29165e-09	6.07155e-08
Map3k15	-0.877338	5.396e-06	3.48923e-05
Camkk1	-0.875926	3.17287e-07	2.63308e-06
Ovol1	-0.874932	0.00240884	0.00811146
Slc16a11	-0.873824	7.57385e-05	0.000377042
Nrtn	-0.872604	1.64274e-05	9.47116e-05
Slc39a10	-0.872309	1.12851e-10	1.69371e-09
Ctdsp2	-0.872239	1.49343e-16	5.16619e-15
Cmtm7	-0.871981	0.00020638	0.000923925
Baiap2l1	-0.870868	0.000122265	0.000578977
Ucp2	-0.870656	4.63132e-09	5.35938e-08
0610040J01Rik	-0.870184	0.000808491	0.0031002
Sdcbp	-0.868079	6.09712e-11	9.62254e-10
Rpn2	-0.866594	2.48467e-24	2.25203e-22
Wbp1	-0.865433	2.18258e-18	9.51888e-17
Hrsp12	-0.865091	6.52682e-08	6.11734e-07
Scn5a	-0.864836	0.00194328	0.00670377
Gpc6	-0.863141	3.44545e-07	2.83896e-06
Csrnp1	-0.862847	0.00645248	0.0191766
D17Wsu92e	-0.862694	1.46157e-14	3.83698e-13
Spcs3	-0.861083	6.10164e-17	2.23461e-15
Kdm4a	-0.860324	2.49202e-13	5.60757e-12
Podxl2	-0.860147	2.18054e-05	0.00012283
Zfp69	-0.860143	1.5085e-09	1.9031e-08
Sept7	-0.859605	8.59546e-34	1.93684e-31
Fam122b	-0.858954	5.62847e-11	8.9421e-10
Fgf9	-0.858641	0.00969896	0.0272856
Fam102b	-0.856831	1.61463e-18	7.19664e-17
Kcnc1	-0.855544	5.25495e-08	5.05972e-07
1110059E24Rik	-0.855523	5.32995e-13	1.15144e-11
Pip4k2c	-0.85443	3.73335e-19	1.81891e-17
Txlna	-0.853986	9.90637e-26	1.04364e-23
Slc29a4	-0.85363	3.086e-16	1.0197e-14
Eif5a2	-0.852928	4.20512e-19	2.03047e-17
Qpct	-0.852574	0.00230925	0.00781503
Wdr86	-0.852157	0.00928208	0.0262402
Man1c1	-0.851953	1.47889e-09	1.86963e-08
Spa17	-0.85161	0.015699	0.0411738
Aldh5a1	-0.851145	3.68622e-21	2.2568e-19
Dsg2	-0.84797	6.24097e-08	5.90055e-07
Tmem147	-0.847244	1.20096e-28	1.77131e-26
Pde9a	-0.84705	7.83008e-12	1.42736e-10
Syne4	-0.846801	2.71026e-05	0.000149106
Ppp1r14a	-0.846444	0.00231647	0.00783457
Eno3	-0.846407	8.81929e-06	5.41985e-05
Plek2	-0.846239	9.72837e-06	5.92689e-05
Tpm4	-0.845417	1.36923e-22	9.78605e-21
Rnasel	-0.844674	0.0109342	0.0302673
Polr2d	-0.843744	7.36424e-11	1.14223e-09
Spsb1	-0.843646	8.04684e-07	6.1552e-06
Tcirg1	-0.843555	0.00675148	0.0199446
Rpgr	-0.843004	2.57492e-07	2.17522e-06
Chchd7	-0.842993	3.0491e-06	2.08377e-05
Cyc1	-0.842848	2.19513e-15	6.53465e-14
Fam110b	-0.842828	0.00142354	0.00509835
Uqcrh	-0.841145	6.63397e-24	5.75559e-22
Ptgr1	-0.840784	0.000154094	0.000712663
1500011K16Rik	-0.840363	1.25688e-09	1.61154e-08
Kif21b	-0.839575	0.00117528	0.00430911
Myo1e	-0.83923	6.11456e-08	5.80132e-07
Slc35d3	-0.838443	0.000144158	0.000671494
Rras2	-0.83716	9.62965e-14	2.25117e-12
Cped1	-0.837064	0.00109297	0.00404017
Cxcr4	-0.836437	1.65791e-07	1.44924e-06
Paox	-0.836145	0.0100028	0.0280642
Bid	-0.835153	9.28013e-23	6.72146e-21
Lin28a	-0.834934	1.30671e-05	7.71192e-05
Wwc1	-0.834423	5.2638e-14	1.28421e-12
Hmgb1	-0.834182	7.19445e-39	2.65279e-36
Krt18	-0.834096	0.0101627	0.028447
Tspyl4	-0.833636	5.08238e-07	4.04595e-06
Entpd5	-0.833559	1.17767e-09	1.51518e-08
Pax5	-0.833468	7.37683e-10	9.76197e-09
Hagh	-0.833013	8.2398e-42	4.05098e-39
Cd2ap	-0.832673	9.6663e-28	1.27501e-25
1110008P14Rik	-0.832007	3.13205e-22	2.14407e-20
Dtd1	-0.830611	3.94249e-09	4.62828e-08
2310067B10Rik	-0.828515	3.21705e-11	5.29883e-10
Galns	-0.828184	1.37613e-05	8.07461e-05
Gdpgp1	-0.82811	9.23708e-08	8.41451e-07
Metrn	-0.827618	2.0739e-06	1.46738e-05
Nt5dc3	-0.827455	5.21805e-09	5.99558e-08
Zfp296	-0.825933	0.00926402	0.0261937
Gramd3	-0.824103	9.94143e-16	3.13609e-14
Cgn	-0.823675	9.12275e-08	8.3197e-07
Sqle	-0.823476	4.10778e-14	1.02373e-12
Stxbp3a	-0.823019	3.76382e-13	8.33072e-12
Kpna3	-0.822774	1.18617e-14	3.17041e-13
Kcnj14	-0.822253	0.00314321	0.010238
Myl6b	-0.821614	3.05115e-18	1.30268e-16
Rps6ka2	-0.821541	9.98686e-15	2.70948e-13
Kremen1	-0.821415	2.90462e-08	2.91793e-07
Rgs3	-0.820367	1.3082e-14	3.46235e-13
Nr2f6	-0.820011	1.87061e-08	1.95798e-07
Svip	-0.819671	7.33555e-12	1.34022e-10
Dhcr7	-0.819553	4.09068e-12	7.77133e-11
Grin1	-0.819477	1.21809e-06	8.98505e-06
Akr1b10	-0.819102	1.1174e-06	8.29685e-06
Gpr135	-0.818273	3.59647e-05	0.000192001
Cyp2j6	-0.818196	6.3305e-05	0.000320356
Flywch2	-0.818118	2.36667e-13	5.34032e-12
Phldb1	-0.81775	6.50449e-10	8.67836e-09
Tbc1d22a	-0.817358	1.05684e-11	1.88627e-10
Heatr1	-0.816944	3.96506e-19	1.92027e-17
Cmpk1	-0.81635	5.39721e-09	6.1665e-08
Prg4	-0.816208	0.0104846	0.029197
Phf10	-0.81601	1.05421e-05	6.36528e-05
Trim7	-0.815817	0.00254227	0.0085182
Lhfpl5	-0.815488	0.000838283	0.00319706
Ralgapa1	-0.815485	6.6752e-15	1.86721e-13
Lmnb2	-0.815326	2.92185e-25	2.94435e-23
Abhd4	-0.81468	2.35763e-09	2.88463e-08
Glt8d1	-0.81391	1.65694e-17	6.44658e-16
Mfsd3	-0.813869	3.76939e-06	2.51458e-05
Ak5	-0.81187	9.18678e-14	2.16009e-12
Lactb2	-0.811125	4.72013e-06	3.08415e-05
Ccdc114	-0.811049	0.00160275	0.00568746
Slc25a10	-0.810963	4.88542e-12	9.19501e-11
Orai2	-0.81011	1.25216e-10	1.87063e-09
Plbd2	-0.809963	3.99522e-11	6.48833e-10
Parn	-0.808471	1.7655e-20	1.01214e-18
Lnx2	-0.807525	6.5813e-06	4.1579e-05
Rp2h	-0.80721	7.98971e-11	1.22984e-09
Dhrs7	-0.806903	0.000708397	0.00276275
Syngr2	-0.804248	1.01896e-10	1.54069e-09
Abcg2	-0.803932	3.9651e-06	2.63539e-05
Osbpl1a	-0.803415	2.53642e-10	3.60025e-09
Rnf114	-0.802896	1.39192e-17	5.4679e-16
Dock9	-0.802167	0.000294253	0.00126128
Nnat	-0.801672	5.66116e-16	1.82598e-14
Rnf213	-0.800864	0.000290657	0.00124719
Nmi	-0.80024	0.000918678	0.00346297
Ubac1	-0.800064	3.59115e-20	1.98173e-18
Slc19a2	-0.799459	1.32568e-13	3.05944e-12
Porcn	-0.796893	6.19224e-05	0.000313653
Asah1	-0.795879	8.27872e-24	7.03214e-22
Gca	-0.794236	0.00384349	0.0122196
Hspe1	-0.794205	2.16692e-13	4.89639e-12
Nnt	-0.793983	1.73272e-13	3.94826e-12
C330007P06Rik	-0.793739	1.99648e-29	3.20703e-27
Aldh18a1	-0.79341	8.8116e-09	9.75166e-08
Pgd	-0.792026	3.31591e-19	1.63225e-17
Naf1	-0.791815	4.06555e-13	8.9376e-12
Mfsd2a	-0.791799	9.69795e-08	8.8096e-07
Psenen	-0.791584	2.14991e-19	1.08525e-17
Rab11fip2	-0.79104	2.99157e-09	3.58193e-08
Dbnl	-0.790587	1.58875e-35	4.22554e-33
Lsm11	-0.790123	1.57997e-07	1.38859e-06
Slc37a1	-0.789899	2.68841e-11	4.51052e-10
Cdc42se1	-0.789648	1.07843e-15	3.34936e-14
Ube4a	-0.788744	9.85841e-12	1.76537e-10
Taf9	-0.78872	4.64474e-05	0.000242771
Tuba1b	-0.787953	2.10433e-26	2.45617e-24
Tm2d2	-0.78787	4.03255e-13	8.87707e-12
Micall1	-0.787528	6.68924e-13	1.42423e-11
Cyp20a1	-0.785664	1.55551e-10	2.28178e-09
Herc3	-0.785538	6.12895e-09	6.92452e-08
Prkra	-0.78498	8.65314e-11	1.32317e-09
Cplx2	-0.784935	5.52839e-09	6.2898e-08
Cdh20	-0.784819	1.09843e-06	8.18224e-06
Wrap73	-0.784764	1.14413e-12	2.34078e-11
Zfp697	-0.784633	3.24497e-06	2.20094e-05
Rxra	-0.783456	1.30018e-22	9.3337e-21
Rhoa	-0.783414	2.08579e-23	1.65072e-21
Farsa	-0.783018	1.24254e-31	2.34407e-29
Sh2d5	-0.782994	2.02994e-06	1.44067e-05
Epha8	-0.782761	2.10494e-18	9.22989e-17
E2f2	-0.781918	1.81494e-24	1.70206e-22
Nr3c2	-0.781643	0.00844694	0.0241656
Tubgcp2	-0.780329	1.02686e-15	3.20996e-14
Wnk2	-0.78008	8.63536e-11	1.3217e-09
Kdelc1	-0.779924	1.64994e-13	3.77556e-12
Akap2	-0.779445	0.000136243	0.000638478
Xpo5	-0.779268	8.67746e-15	2.37408e-13
Gpd1l	-0.779152	4.76554e-11	7.67786e-10
Necab1	-0.778872	1.44319e-09	1.83354e-08
Eif4h	-0.778605	1.0836e-18	4.98025e-17
Tmem86a	-0.778357	2.21693e-07	1.89602e-06
Taf5l	-0.77793	1.22464e-23	1.0189e-21
Kcnh2	-0.777398	3.54113e-09	4.20272e-08
Tars2	-0.777338	7.04809e-22	4.62948e-20
Fam166b	-0.777313	0.0159943	0.0418266
Pxylp1	-0.776578	0.000556809	0.00222943
Lig3	-0.77581	2.34109e-15	6.91836e-14
B3gnt9	-0.775628	0.000467581	0.00190844
Lhfpl4	-0.775542	9.95491e-16	3.13609e-14
Nceh1	-0.774629	1.83189e-05	0.00010454
Ppcdc	-0.773864	0.00314018	0.0102302
Strap	-0.773625	6.85563e-30	1.1586e-27
Dlx3	-0.773389	0.00100823	0.00375775
Klf15	-0.772708	0.00345034	0.0111134
Foxn2	-0.772174	5.98396e-09	6.77959e-08
Pdk3	-0.771034	6.19337e-13	1.32386e-11
Myo1c	-0.770743	5.15866e-09	5.93154e-08
Pvr	-0.76988	0.00173738	0.00609587
Cbx7	-0.769775	1.08089e-06	8.05898e-06
Prkar2a	-0.769147	2.60099e-19	1.29047e-17
Slc10a3	-0.768612	0.000111375	0.000533182
Idh1	-0.768148	5.59168e-07	4.41887e-06
Zfyve21	-0.766601	0.00270978	0.00899601
Rtn4rl1	-0.765313	1.6023e-07	1.40593e-06
Lpar2	-0.764077	9.74485e-13	2.01659e-11
Mxra7	-0.763882	3.25763e-07	2.69684e-06
Rfk	-0.763791	7.09035e-12	1.29982e-10
Haghl	-0.762945	2.45551e-06	1.712e-05
Pdxdc1	-0.762686	2.63057e-15	7.70368e-14
Trappc11	-0.761627	7.48944e-23	5.47337e-21
Fev	-0.761316	0.000224222	0.000990957
Actn1	-0.760705	1.77852e-12	3.51459e-11
Spop	-0.760688	1.90926e-08	1.98946e-07
Gucy1b2	-0.760682	0.0066734	0.0197499
Ccs	-0.760164	3.80666e-06	2.53527e-05
Vamp1	-0.76014	0.000246296	0.00107823
Ano10	-0.758742	1.25752e-09	1.61154e-08
Sfrp1	-0.758597	1.12712e-09	1.45246e-08
Fam132b	-0.758565	0.000570816	0.00227989
Phactr2	-0.758013	0.00117465	0.00430777
Grm5	-0.757895	0.000122874	0.000581195
Mthfd1	-0.757623	2.86267e-14	7.26822e-13
Bbs9	-0.757107	1.45931e-08	1.55763e-07
Mtg1	-0.756711	4.86528e-05	0.000253564
Rab28	-0.756474	2.95371e-10	4.13825e-09
Hcn4	-0.756052	4.726e-05	0.000246621
Tspyl1	-0.755784	2.5014e-23	1.96052e-21
Itfg3	-0.754721	5.54589e-05	0.000284107
Anxa4	-0.754662	5.22661e-06	3.3905e-05
B3gat3	-0.754444	2.38304e-15	7.01678e-14
Klhl21	-0.754012	2.35029e-17	9.01443e-16
Lrba	-0.753972	2.19137e-12	4.26805e-11
Dner	-0.753916	4.67765e-07	3.75137e-06
Tmem74b	-0.753855	0.00182141	0.00634951
Ror1	-0.753196	3.54229e-06	2.37873e-05
Ppp1r9a	-0.752964	3.42372e-06	2.30866e-05
Foxo6	-0.751584	6.94649e-34	1.58732e-31
Pygo1	-0.751493	4.44076e-06	2.9157e-05
Pip5k1b	-0.751044	3.3604e-10	4.65976e-09
Pdk1	-0.750159	0.000443069	0.00181845
Tmem120a	-0.749639	5.37768e-09	6.15286e-08
Abhd15	-0.749379	2.99674e-07	2.49201e-06
Eps8	-0.748545	5.10287e-07	4.06028e-06
Trip10	-0.748041	0.000215911	0.000958135
Vps35	-0.747692	4.49154e-15	1.28975e-13
Wscd1	-0.747534	6.03829e-09	6.83638e-08
Anxa6	-0.747522	2.4224e-05	0.000134639
Vgll4	-0.747155	3.83935e-07	3.12196e-06
Tprg	-0.746939	0.0125812	0.0340801
Ltbr	-0.746908	0.000253361	0.00110558
Grb10	-0.746743	0.00447652	0.0139614
Tmem229b	-0.746112	6.40326e-07	5.00899e-06
Dnajb4	-0.74472	3.34852e-05	0.000180008
Rap1b	-0.744643	1.8934e-22	1.32981e-20
Trp73	-0.744478	6.33653e-08	5.97349e-07
Ubl4	-0.742816	4.80055e-14	1.18365e-12
Hax1	-0.742464	1.66131e-08	1.76164e-07
Stk4	-0.742152	6.24228e-14	1.50259e-12
Cdh4	-0.742146	5.42724e-15	1.54476e-13
Gm13835	-0.74209	7.48443e-06	4.67028e-05
Plk5	-0.742052	3.40934e-16	1.12197e-14
Chmp1a	-0.740258	1.16376e-12	2.37794e-11
Smim12	-0.74024	7.0079e-09	7.87915e-08
Mcam	-0.740118	6.60202e-17	2.40699e-15
Glod4	-0.739843	1.45471e-05	8.47448e-05
Dnajc6	-0.739458	2.77669e-08	2.79982e-07
Slc31a1	-0.738516	2.27494e-14	5.85852e-13
Casp2	-0.738449	5.76743e-13	1.24099e-11
Dpysl4	-0.737766	1.30655e-07	1.16052e-06
Slc17a5	-0.737156	1.35476e-09	1.72931e-08
Tril	-0.736816	0.0001649	0.000755105
Bhlhe41	-0.736108	1.46004e-12	2.93528e-11
Nubp2	-0.735826	1.11266e-15	3.44501e-14
Fgfrl1	-0.734641	0.000194657	0.000877499
BC029722	-0.734137	1.45934e-07	1.28606e-06
6330419J24Rik	-0.734137	1.2804e-05	7.58422e-05
Parp12	-0.733972	8.32887e-05	0.00040985
Pcgf5	-0.733836	0.00327922	0.010634
Pa2g4	-0.733803	1.23768e-33	2.7507e-31
Sdha	-0.733572	7.08225e-07	5.49509e-06
Fkrp	-0.733442	1.52872e-11	2.66116e-10
Prtn3	-0.733303	0.0148833	0.0393523
Akr7a5	-0.73302	2.3619e-16	8.01663e-15
D930048N14Rik	-0.732942	0.00553142	0.0167773
Xdh	-0.732851	0.00780638	0.0226081
Cops7b	-0.732833	3.1214e-12	6.01443e-11
Eif1ad	-0.73073	9.81854e-30	1.62547e-27
Cep170	-0.730709	4.0857e-07	3.3077e-06
Ina	-0.730632	5.1811e-08	4.99752e-07
Tmem238	-0.73046	2.09991e-07	1.80641e-06
Pfkfb3	-0.730312	1.61952e-05	9.35055e-05
Rtbdn	-0.730009	4.03646e-05	0.000212898
Fig4	-0.728785	4.43786e-13	9.7297e-12
Myb	-0.728325	6.16613e-07	4.83515e-06
Abcb6	-0.727607	6.73178e-07	5.24071e-06
Sh3rf3	-0.726661	0.00198694	0.00683839
Efcab1	-0.72606	0.000716192	0.00278834
Gm15387	-0.725383	6.11232e-19	2.88274e-17
Cog5	-0.724753	2.614e-14	6.68919e-13
Tmem205	-0.724374	5.69335e-06	3.65817e-05
Mt3	-0.724097	0.00192368	0.00664461
Ezr	-0.723859	1.04576e-09	1.35407e-08
Trp53i13	-0.723295	3.83515e-07	3.12043e-06
Cpsf1	-0.722986	6.22684e-15	1.75389e-13
RP23-330G24.3	-0.721616	0.000759204	0.00293829
Anks6	-0.721291	1.07065e-09	1.38519e-08
Hist1h2ag	-0.720863	9.41564e-05	0.000458186
4930427A07Rik	-0.720503	1.45239e-14	3.81907e-13
Cep164	-0.719805	3.41599e-12	6.55095e-11
Cib1	-0.719259	2.23512e-06	1.57432e-05
Ccdc62	-0.719041	0.0171188	0.0443211
Hsd17b4	-0.718664	6.03909e-24	5.29612e-22
Tfap4	-0.718061	4.03426e-16	1.31694e-14
Bcas2	-0.71801	1.0873e-19	5.72737e-18
Cnp	-0.717738	4.01775e-09	4.70678e-08
Lipg	-0.717539	0.00336225	0.0108599
Mblac2	-0.71713	4.35583e-05	0.000228628
Crls1	-0.716952	4.92216e-14	1.20813e-12
Stxbp2	-0.716695	0.000388552	0.00161887
Slc44a1	-0.71582	2.74322e-17	1.04474e-15
Igfals	-0.715719	0.0179531	0.046109
Rad18	-0.715525	4.41044e-15	1.27096e-13
Tnpo3	-0.715459	7.8825e-21	4.63354e-19
Hspa4l	-0.715182	1.17628e-06	8.69031e-06
Lnx1	-0.715118	0.000400771	0.00166337
Gpr158	-0.715072	0.0003507	0.00147824
Rnf130	-0.715067	3.33734e-11	5.47472e-10
Agfg2	-0.714786	2.46265e-10	3.50166e-09
Itgbl1	-0.714424	3.64088e-09	4.31481e-08
Pitpnm2	-0.714407	8.47016e-05	0.000416046
Irx2	-0.71395	2.23255e-29	3.55107e-27
Hrk	-0.713563	0.00774227	0.0224505
Ap1s2	-0.713456	1.59887e-07	1.40368e-06
Cyb5r3	-0.713435	1.39284e-21	9.07528e-20
Camk2a	-0.712848	0.0003968	0.00164942
Bbip1	-0.712169	2.5094e-11	4.24088e-10
Clpx	-0.711501	9.74455e-09	1.07038e-07
Gpr56	-0.710503	2.08467e-06	1.47371e-05
Efcab11	-0.710285	2.81503e-06	1.93686e-05
Praf2	-0.710282	5.33538e-12	9.9725e-11
Tcp11l2	-0.70814	3.13618e-06	2.13698e-05
Mob3b	-0.707375	0.00935276	0.0264078
Crybb1	-0.707314	0.00437853	0.0136979
Znhit6	-0.7067	5.18414e-07	4.12089e-06
Lman2	-0.706645	2.14014e-21	1.35632e-19
Hus1	-0.706552	1.23709e-09	1.58786e-08
Pycr1	-0.706011	7.62655e-05	0.000379084
Atp6v0a2	-0.705985	2.32185e-16	7.89721e-15
Romo1	-0.70511	2.36292e-10	3.37147e-09
Mkx	-0.705055	0.000182181	0.000824463
Acadm	-0.704099	1.89132e-08	1.97707e-07
Slc35e4	-0.703609	3.19253e-06	2.17082e-05
Mettl5	-0.703466	1.57674e-05	9.12305e-05
Ddx31	-0.702503	3.94469e-11	6.42557e-10
Spock3	-0.702165	9.06662e-07	6.85766e-06
Pard6b	-0.699601	8.28005e-08	7.61539e-07
Ndufv1	-0.699051	3.16593e-20	1.76509e-18
Fam126b	-0.698567	0.000110643	0.0005303
Nos1	-0.698405	0.00800903	0.0231372
Srd5a3	-0.69704	2.42169e-06	1.69351e-05
Gm8923	-0.696264	9.69786e-05	0.000470931
Uap1l1	-0.695562	0.00498927	0.0153323
Hdac9	-0.695422	1.1493e-06	8.50647e-06
Pak1	-0.695046	9.87791e-11	1.49635e-09
Uso1	-0.694971	2.37365e-12	4.61199e-11
Pnpo	-0.694676	1.70151e-06	1.22909e-05
BC030500	-0.693914	0.000176519	0.00080085
Pigl	-0.693487	0.000206623	0.000924373
Gm14305	-0.693214	2.49604e-07	2.11355e-06
Rusc1	-0.693139	4.8901e-09	5.63874e-08
Cenpi	-0.693008	1.31072e-12	2.66147e-11
Scmh1	-0.69284	1.89648e-12	3.716e-11
Stk39	-0.692836	5.21681e-08	5.02897e-07
Polr3b	-0.692076	4.23089e-22	2.84822e-20
Cecr6	-0.691983	0.00026566	0.00115366
Ky	-0.691935	2.90565e-07	2.42996e-06
B930041F14Rik	-0.691897	5.59868e-06	3.60878e-05
Rnd2	-0.691653	9.26503e-05	0.000451263
Dnajc15	-0.691186	0.0028295	0.00932852
Ppap2c	-0.691099	0.00349689	0.0112388
Serinc5	-0.691046	2.19314e-08	2.25628e-07
Fam120c	-0.690993	2.21436e-06	1.56063e-05
Fads6	-0.690785	7.80972e-07	5.98511e-06
Ltk	-0.690614	1.10702e-05	6.64212e-05
Snap25	-0.690612	3.99278e-11	6.48833e-10
Ankrd46	-0.690108	1.11743e-10	1.67862e-09
Camsap3	-0.689711	1.97938e-17	7.64607e-16
Tnk2	-0.689086	8.51956e-13	1.78581e-11
Cd24a	-0.688948	1.07971e-15	3.34936e-14
Cd2bp2	-0.688896	5.24712e-05	0.000270595
Sec11c	-0.688209	2.33467e-18	1.01277e-16
Trmt2a	-0.687857	3.13463e-17	1.1827e-15
Haus1	-0.687148	1.74088e-10	2.53765e-09
Tbc1d32	-0.687046	1.16704e-06	8.62989e-06
Dcun1d1	-0.686401	3.6528e-09	4.32576e-08
Gm21596	-0.684926	0.000240171	0.00105426
Hsf1	-0.684547	0.000870638	0.00330931
Vdr	-0.684385	1.32032e-07	1.17182e-06
Cdk2	-0.684344	1.59178e-32	3.26898e-30
Lmbr1	-0.684287	0.000339016	0.00143496
Dvl3	-0.683837	2.66649e-09	3.24042e-08
Exoc7	-0.683664	7.64832e-11	1.1829e-09
March9	-0.682771	2.9146e-11	4.84989e-10
Slc16a1	-0.682543	2.09023e-06	1.477e-05
Atp6v1a	-0.682429	2.17067e-07	1.86038e-06
Dcst1	-0.682103	0.0117256	0.0321019
Pacsin3	-0.681966	1.72184e-05	9.88153e-05
Epb4.1l5	-0.681921	4.32912e-06	2.85975e-05
Eps8l3	-0.681538	2.84747e-05	0.000155967
Herc4	-0.681528	0.00104517	0.00388294
Impad1	-0.681345	2.18785e-16	7.45708e-15
Fam185a	-0.681208	3.88259e-06	2.58266e-05
Ndufs1	-0.681054	6.67245e-21	3.9946e-19
Cnih1	-0.680701	6.40084e-23	4.72033e-21
Rbm20	-0.680474	5.7298e-05	0.000292236
Stard10	-0.680474	4.74206e-05	0.00024738
Kif3a	-0.680349	1.07743e-17	4.27387e-16
Gm14434	-0.680083	0.00228148	0.00773233
Rassf2	-0.679743	2.4227e-13	5.45914e-12
Cyb561d1	-0.679255	2.5133e-07	2.12706e-06
Fam86	-0.678493	7.93638e-07	6.07358e-06
Agap2	-0.67809	0.0106025	0.02949
Nup35	-0.677343	1.58529e-15	4.86194e-14
Zdhhc14	-0.676622	6.48206e-07	5.06575e-06
Sytl1	-0.676586	0.0173044	0.0446761
Mapk3	-0.676141	3.02822e-20	1.69413e-18
Fabp5	-0.675834	2.29805e-15	6.816e-14
Fer1l5	-0.675694	0.00267402	0.00889254
Eya2	-0.675389	1.8285e-12	3.60456e-11
Patl1	-0.67537	1.10121e-11	1.9547e-10
Ndufb2	-0.674753	8.77662e-09	9.73287e-08
Hsd17b10	-0.674478	1.27475e-06	9.36664e-06
Mrps28	-0.674301	1.96786e-13	4.45902e-12
Tspan17	-0.67421	0.000375792	0.00157257
Gpr37l1	-0.67384	6.86243e-14	1.63971e-12
Syf2	-0.672119	5.12226e-14	1.25156e-12
Uprt	-0.67205	1.70959e-05	9.82166e-05
Skp2	-0.672012	1.22986e-12	2.50354e-11
Zfp623	-0.671759	9.47923e-11	1.44269e-09
Nup188	-0.671583	1.31992e-12	2.67679e-11
Vat1	-0.671577	0.000136576	0.000639485
Mtpn	-0.670979	1.34233e-17	5.28589e-16
Hist1h2bg	-0.670571	0.0121176	0.0330179
Moap1	-0.670312	1.99607e-08	2.07193e-07
Ptges2	-0.670091	2.82398e-05	0.000154889
Ift140	-0.669987	3.24709e-12	6.2492e-11
Psmd3	-0.669802	3.58427e-36	1.03412e-33
Bcar3	-0.669078	1.1034e-06	8.21172e-06
Clasrp	-0.668621	1.05521e-07	9.53742e-07
Cd320	-0.666887	3.48534e-05	0.000186868
Ppp1r16b	-0.666566	0.00659667	0.0195407
Arl3	-0.666443	7.90847e-11	1.21965e-09
Nudt11	-0.665629	3.83398e-05	0.000203276
Tubb4a	-0.665509	3.77484e-23	2.90251e-21
Plcb3	-0.665301	1.91633e-07	1.65816e-06
Tmed1	-0.665284	2.11024e-08	2.18067e-07
Bex1	-0.665221	0.000208642	0.000930302
Gm3244	-0.664997	8.37042e-06	5.1616e-05
Nudt7	-0.664722	0.00401549	0.0126869
Igf2	-0.664673	0.000123062	0.00058175
Gm13502	-0.66467	0.0125034	0.033911
Lgalsl	-0.664571	1.09657e-14	2.94549e-13
Dtx4	-0.664495	1.64982e-09	2.07334e-08
H6pd	-0.664097	0.00203422	0.00698333
Creb3l2	-0.6635	0.000414155	0.00171235
Amotl1	-0.663195	2.52455e-06	1.75493e-05
Il17rd	-0.662735	0.00467262	0.0144866
Noxo1	-0.66268	0.00697341	0.0204772
Sh3bgr	-0.662304	0.00165825	0.00586423
Gm13033	-0.661505	0.00300906	0.0098465
Smarca2	-0.661166	3.69307e-05	0.000196383
Rnaseh2c	-0.661053	3.73686e-14	9.35599e-13
Vps37c	-0.660863	1.72043e-13	3.9313e-12
Rbbp7	-0.660407	2.74296e-17	1.04474e-15
Wbp5	-0.659924	1.34146e-14	3.5446e-13
Slc6a9	-0.659701	0.000533913	0.0021521
Cyld	-0.659073	2.54829e-05	0.000140768
Osbpl10	-0.65894	6.45369e-14	1.55118e-12
Oma1	-0.658722	0.000244091	0.00107002
Apaf1	-0.657496	7.00787e-07	5.43998e-06
Hsf2	-0.657178	4.43984e-09	5.15251e-08
4930519P11Rik	-0.65708	0.0113925	0.03137
Lrrc3b	-0.656457	0.00713793	0.0209036
D430019H16Rik	-0.656099	2.13793e-05	0.000120814
Samd10	-0.655381	2.69778e-22	1.87849e-20
Tfdp2	-0.65476	4.98392e-11	7.97427e-10
Tbc1d8	-0.654411	2.47414e-05	0.000137185
Dnph1	-0.654176	2.94939e-14	7.46505e-13
Sema4g	-0.653974	0.000584349	0.00232479
Madd	-0.653961	1.02266e-05	6.19554e-05
Phkb	-0.65334	0.000174001	0.000790534
Arsk	-0.651485	0.000110521	0.000529874
Smurf1	-0.651305	2.26303e-08	2.32079e-07
Exoc6	-0.651244	2.76125e-10	3.89213e-09
Ctnnbip1	-0.650852	4.09943e-06	2.71466e-05
Csgalnact2	-0.650479	8.56608e-14	2.02294e-12
Fam195a	-0.649842	0.000772603	0.00297949
Arap1	-0.64984	0.00393002	0.0124703
Fgf14	-0.649271	2.5887e-09	3.14836e-08
C330013J21Rik	-0.648645	0.0128139	0.0345837
Tax1bp3	-0.648624	8.01785e-06	4.96684e-05
Rab29	-0.647939	0.00814462	0.0234662
Ppm1k	-0.647711	2.31851e-07	1.97589e-06
9430038I01Rik	-0.647258	5.55174e-06	3.58279e-05
Pcbd1	-0.646758	0.0135578	0.0362798
Bpnt1	-0.64667	8.06976e-06	4.99328e-05
C77080	-0.646571	7.90846e-08	7.29846e-07
Tmem164	-0.646417	1.64847e-12	3.27755e-11
Fbxo31	-0.646361	2.83916e-12	5.48364e-11
Swsap1	-0.645804	3.22551e-11	5.30736e-10
Tmem251	-0.645631	7.94968e-08	7.33233e-07
Dffb	-0.645514	0.0059276	0.0178124
Tnks2	-0.64549	9.5219e-11	1.44647e-09
Tox	-0.645486	4.82724e-14	1.18842e-12
Shmt2	-0.645145	7.32328e-07	5.65773e-06
Atg10	-0.644914	3.23047e-05	0.000174471
Kit	-0.644685	6.59569e-05	0.000332945
Dll4	-0.644677	2.86736e-05	0.00015695
Notch2	-0.644302	0.000173099	0.000787094
Bex2	-0.643558	2.3542e-20	1.33082e-18
Tbcd	-0.643434	5.79204e-14	1.39836e-12
Copb2	-0.64304	5.07966e-18	2.10236e-16
Sh3glb2	-0.642657	5.70742e-08	5.44238e-07
Pomt2	-0.641754	3.41628e-07	2.81778e-06
Atox1	-0.641358	3.04728e-09	3.6379e-08
Rps6ka6	-0.640912	4.36009e-06	2.8767e-05
Dnmt1	-0.640599	6.62429e-14	1.58514e-12
Ier5l	-0.640389	3.33877e-05	0.000179543
Tm7sf2	-0.640129	0.00137436	0.00494623
Mrpl55	-0.639291	2.27309e-08	2.32673e-07
Nalcn	-0.639225	2.83842e-09	3.42383e-08
Kxd1	-0.638281	7.30528e-10	9.67517e-09
Stard5	-0.637451	0.000131089	0.000616103
Tmed3	-0.637374	3.58102e-08	3.55069e-07
Snta1	-0.63667	3.73117e-05	0.0001981
Slc39a11	-0.636423	9.90529e-07	7.41936e-06
Scd2	-0.636378	3.88921e-08	3.83112e-07
Ptbp1	-0.636327	1.63167e-24	1.54808e-22
Pex26	-0.636294	2.94389e-07	2.45561e-06
Helb	-0.635429	8.28088e-18	3.30909e-16
Dusp19	-0.635082	2.84358e-05	0.000155807
Slc31a2	-0.634983	0.00117867	0.00432053
Gadd45a	-0.634675	7.28807e-07	5.63592e-06
Osgep	-0.634531	1.66485e-10	2.43119e-09
Cnr1	-0.633954	7.00601e-06	4.40906e-05
Ripk4	-0.633188	0.000217782	0.000965119
Hpcal1	-0.632802	9.29074e-10	1.21461e-08
Barhl1	-0.631565	0.00341213	0.0110013
Anapc2	-0.63069	2.22657e-19	1.11839e-17
Itgb8	-0.630482	0.00913382	0.0258661
Slc4a2	-0.630269	9.06872e-08	8.27508e-07
Lgals1	-0.630007	0.000138827	0.000649088
St6gal1	-0.629979	1.3904e-05	8.15246e-05
Hadhb	-0.629592	6.2754e-13	1.33963e-11
Cdc14b	-0.629068	1.16146e-07	1.04223e-06
Edaradd	-0.62902	0.0193597	0.0490999
Ydjc	-0.628883	4.35656e-07	3.50425e-06
Map3k14	-0.628569	2.83111e-05	0.000155176
Stau2	-0.628423	2.91865e-07	2.43832e-06
Ntn4	-0.628176	0.000262112	0.00114039
Rab7	-0.628063	2.25529e-21	1.42373e-19
Tmem143	-0.627751	0.0161822	0.0422293
Dnajb5	-0.627685	4.56132e-12	8.59498e-11
Ogdh	-0.626484	3.02704e-06	2.07131e-05
H2-T22	-0.626075	4.27133e-08	4.17961e-07
Phyh	-0.62589	0.000726726	0.00282473
Cep170b	-0.625314	2.53178e-09	3.08376e-08
Ethe1	-0.625197	0.000147538	0.000685664
Pan2	-0.624997	0.0189598	0.0482834
Hist1h4i	-0.624874	0.0139456	0.0371883
Pcyox1	-0.624075	2.94656e-09	3.53588e-08
Nudt18	-0.623667	0.000677547	0.00265692
Lrfn1	-0.623502	7.12958e-07	5.52653e-06
Fut1	-0.623152	0.0091275	0.0258528
Mdk	-0.623006	0.0193977	0.0491808
Gm10221	-0.622849	0.00989373	0.0277853
Tes	-0.62247	3.58165e-05	0.000191525
Timp2	-0.622133	0.0025902	0.00865035
Repin1	-0.621784	1.07315e-19	5.67126e-18
Hist2h2be	-0.621636	0.00148965	0.00531752
Hsdl2	-0.621626	1.79494e-12	3.54271e-11
Psph	-0.621587	2.57413e-06	1.78473e-05
Ndufb4	-0.620401	1.67337e-08	1.77211e-07
Gm8898	-0.620161	0.0157516	0.041265
Jup	-0.619911	2.07186e-12	4.04987e-11
Ccdc23	-0.618852	2.86853e-10	4.03285e-09
Pigk	-0.618751	7.35991e-07	5.68065e-06
Snx33	-0.618398	0.00650551	0.0192953
Agtrap	-0.617923	0.0122221	0.0332481
Tmem97	-0.61733	5.34648e-11	8.51239e-10
B230219D22Rik	-0.617223	3.12204e-09	3.72441e-08
Pin4	-0.617023	1.12437e-07	1.01119e-06
l7Rn6	-0.616669	0.000165344	0.000756071
Acd	-0.616542	4.98001e-10	6.72177e-09
Slc25a1	-0.615949	1.06595e-08	1.15834e-07
Sap30	-0.615545	1.11456e-08	1.20792e-07
Pgap2	-0.614796	3.61235e-05	0.000192785
Kif14	-0.614375	6.7255e-08	6.28902e-07
Tmem59	-0.614155	1.97422e-15	5.95349e-14
Mfhas1	-0.613895	8.69578e-06	5.35748e-05
Fam131b	-0.61371	7.01736e-12	1.28789e-10
Mfge8	-0.613108	1.69753e-06	1.22676e-05
Ccdc71l	-0.612559	4.88125e-10	6.59945e-09
Skap2	-0.612407	0.00341202	0.0110013
Yif1a	-0.612369	1.29149e-10	1.92231e-09
Ntn1	-0.612253	9.15244e-09	1.0122e-07
Acp6	-0.611942	9.10249e-06	5.5791e-05
Tmem50a	-0.61152	2.36735e-15	6.98326e-14
Crot	-0.610049	3.68432e-07	3.00979e-06
Sdhd	-0.609894	9.60226e-17	3.40891e-15
Abca3	-0.609888	6.35429e-08	5.98086e-07
Wdhd1	-0.609499	1.88662e-09	2.3401e-08
Atxn3	-0.609482	0.000506015	0.00205188
Parvb	-0.609219	0.00128492	0.00467098
Stt3b	-0.608964	3.21567e-18	1.36573e-16
Hbp1	-0.608741	3.18701e-08	3.1878e-07
Fam129b	-0.608638	8.69798e-06	5.35748e-05
Tesk1	-0.608562	1.55632e-12	3.10575e-11
Glrx2	-0.608416	2.89266e-10	4.06324e-09
Aktip	-0.60825	1.75462e-12	3.47582e-11
Gsr	-0.608243	3.02576e-10	4.2246e-09
Aip	-0.60798	7.58336e-06	4.71931e-05
Lrwd1	-0.606884	4.53076e-13	9.91997e-12
Epor	-0.606879	0.0185131	0.047345
Ctnnb1	-0.606172	4.13875e-28	5.69043e-26
Wdr78	-0.606036	0.000659408	0.00259037
Opn3	-0.605848	3.68509e-05	0.000196022
Rgs17	-0.605412	0.0148624	0.0393163
Sapcd1	-0.605405	0.0172551	0.0445747
Nfya	-0.60502	3.67094e-07	3.00037e-06
Txnip	-0.604654	2.64854e-10	3.74628e-09
Mtmr2	-0.60443	2.85033e-11	4.75759e-10
Isl1	-0.604095	0.00683724	0.020143
Rps27l	-0.603715	1.08205e-12	2.23349e-11
Lrrc24	-0.603653	2.27685e-05	0.000127517
Ctps	-0.603223	5.78045e-31	1.01937e-28
Tmem69	-0.602881	1.80055e-05	0.000102968
Trib1	-0.602866	4.53037e-10	6.15069e-09
Nab2	-0.602865	1.24529e-05	7.39788e-05
Hpdl	-0.602349	0.00196462	0.00677161
Mif4gd	-0.601578	2.53504e-05	0.000140179
Smad6	-0.601389	0.0196392	0.0496379
Stc2	-0.601383	0.00184747	0.00642791
Fbln1	-0.601288	5.06111e-11	8.07389e-10
Map7d2	-0.600992	3.63429e-07	2.97641e-06
Rcbtb1	-0.60079	4.31153e-05	0.000226449
Itpk1	-0.600763	1.41149e-17	5.53139e-16
Mpp7	-0.600722	4.6165e-09	5.34604e-08
Ccdc107	-0.600699	0.000501251	0.00203613
Stx4a	-0.600232	1.88459e-12	3.69718e-11
Slc25a29	-0.600008	0.00302082	0.00988301
Dlx6	-0.59996	0.00584213	0.0175751
Gm561	-0.598259	9.16538e-05	0.000447081
Efhd2	-0.59796	9.15509e-30	1.53126e-27
Anapc5	-0.597478	1.14295e-09	1.47168e-08
Arhgef4	-0.597437	2.19186e-05	0.000123389
Tgfbr1	-0.596837	8.50382e-15	2.33901e-13
Ralbp1	-0.596779	3.39985e-05	0.000182586
Tars	-0.596747	5.98645e-07	4.70563e-06
Edem2	-0.596522	9.63192e-07	7.23464e-06
Ilk	-0.596495	1.05506e-13	2.45938e-12
Fkbp9	-0.59625	6.60644e-05	0.000333384
H2-K2	-0.596054	0.0194165	0.0492132
Ush1g	-0.596014	0.00244412	0.00822172
Mpc1	-0.59525	2.54599e-08	2.58325e-07
Tgfb3	-0.594935	1.88763e-06	1.34912e-05
Gm11847	-0.594889	0.0054551	0.0165777
Agk	-0.594776	2.06649e-06	1.46405e-05
Heatr3	-0.593831	3.32279e-10	4.61154e-09
Chac1	-0.593538	0.000450825	0.00184655
Bmp1	-0.592609	6.85051e-15	1.91296e-13
Mpg	-0.592601	7.90254e-08	7.29731e-07
Vdac2	-0.592596	9.01116e-24	7.61443e-22
Gstcd	-0.5922	8.00663e-11	1.23104e-09
Cers4	-0.592027	0.000122333	0.000578977
Lrrc3	-0.590823	0.0187674	0.0478821
Ugdh	-0.590599	5.67948e-06	3.6536e-05
Slc16a13	-0.589672	0.00358714	0.0114947
Pafah2	-0.589631	0.00176384	0.00618068
Uba3	-0.589546	1.04618e-14	2.82416e-13
Cox8a	-0.589339	4.10271e-09	4.78522e-08
Mrpl33	-0.588867	1.50503e-06	1.09693e-05
Rab33a	-0.588644	8.03253e-05	0.00039647
Ttc27	-0.588288	1.8141e-10	2.63963e-09
2210015D19Rik	-0.587669	0.000370162	0.00155141
Sema6b	-0.587635	0.0101449	0.0284219
Nudcd2	-0.586821	5.69927e-14	1.38421e-12
Vps13c	-0.586105	0.00190899	0.00660794
Wwp2	-0.58606	6.72869e-11	1.05373e-09
Cdkn2a	-0.586032	4.69838e-08	4.5672e-07
Ube2t	-0.585719	2.86481e-07	2.39828e-06
Hn1	-0.58566	2.24621e-20	1.27421e-18
Gm14288	-0.585632	0.00820321	0.0235806
Rab18	-0.585102	4.10225e-12	7.7842e-11
1110065P20Rik	-0.585003	6.95938e-07	5.40493e-06
Cables2	-0.584903	1.29376e-08	1.39098e-07
Mcur1	-0.584896	3.72834e-06	2.49232e-05
Aebp1	-0.584894	1.38335e-07	1.22241e-06
Nol4	-0.584494	1.8815e-07	1.62976e-06
Mdga1	-0.584478	6.07635e-07	4.76936e-06
Ube2k	-0.584393	1.14982e-07	1.03236e-06
Scarb1	-0.584163	3.18258e-11	5.24738e-10
Rgl3	-0.583951	0.00466391	0.0144647
Eif2b4	-0.583688	4.80566e-11	7.72717e-10
Exph5	-0.582905	0.0125826	0.0340801
Ado	-0.582629	2.2774e-11	3.87302e-10
Rnf125	-0.582615	0.00573384	0.0172846
Zfp658	-0.582511	0.000694971	0.0027143
Mvd	-0.582461	3.00193e-09	3.59048e-08
Aldh6a1	-0.582177	0.0008885	0.00336878
BC068157	-0.582131	3.3958e-06	2.2927e-05
Tsfm	-0.581725	1.06457e-07	9.61671e-07
Anxa5	-0.581358	0.000129796	0.000610721
D2hgdh	-0.581354	0.000762727	0.00294771
Papss1	-0.581256	1.81103e-09	2.26017e-08
Sun1	-0.581145	6.63491e-07	5.17772e-06
Susd5	-0.581074	0.000559655	0.00223917
Zmpste24	-0.579886	1.10126e-14	2.9532e-13
Tomm5	-0.578936	2.27698e-05	0.000127517
Scx	-0.578684	0.000434826	0.0017887
Brk1	-0.578412	5.94235e-15	1.67959e-13
Ddit4	-0.578313	2.31227e-05	0.000129181
Pde1a	-0.578115	1.88992e-05	0.000107586
Gm6166	-0.578077	5.50506e-06	3.5555e-05
Pick1	-0.577365	9.82675e-10	1.27748e-08
Ier5	-0.577191	2.62134e-10	3.71105e-09
Dleu7	-0.576835	0.0177882	0.0457289
Unc13b	-0.576794	0.00163196	0.0057835
Avl9	-0.576661	4.66567e-06	3.05102e-05
Zbtb12	-0.575959	2.29116e-09	2.81161e-08
Fam149b	-0.575481	1.97221e-08	2.05024e-07
Zfp706	-0.575421	9.99687e-17	3.51059e-15
Dennd6a	-0.575306	7.15433e-12	1.30859e-10
Acads	-0.57518	7.27217e-11	1.12903e-09
Srgap1	-0.575149	0.00297263	0.00974894
Kcnip3	-0.575095	4.79496e-07	3.83408e-06
Gm11991	-0.574999	0.0164605	0.0428935
Plekhg5	-0.574176	0.00380953	0.0121307
Gm20604	-0.574124	1.60309e-06	1.16317e-05
BC004004	-0.573647	4.3819e-12	8.27614e-11
Plekhh1	-0.573445	0.000897694	0.00339729
Epdr1	-0.572768	3.82819e-08	3.78019e-07
Nme3	-0.572534	5.91736e-07	4.65809e-06
Gm7694	-0.57247	0.000168331	0.000767564
Pola1	-0.571983	2.55601e-18	1.10289e-16
Slc25a51	-0.571383	0.000222958	0.000986168
Ifitm2	-0.571215	1.35674e-06	9.9331e-06
Ctdsp1	-0.571047	2.94603e-17	1.11674e-15
Ank	-0.570879	3.94005e-09	4.62828e-08
Ccbl2	-0.570697	0.00546463	0.0165995
Rasl11a	-0.570372	0.00174679	0.00612623
Iars2	-0.570134	4.14357e-12	7.84426e-11
2610001J05Rik	-0.569571	4.23672e-08	4.15076e-07
Mplkip	-0.56933	1.75604e-07	1.52761e-06
Polm	-0.56914	2.14754e-07	1.8425e-06
Poc1b	-0.568643	0.00022543	0.000995747
Cisd2	-0.568432	9.35584e-17	3.32871e-15
Ddx50	-0.568282	4.92299e-19	2.34913e-17
Zc3h7b	-0.568119	1.00246e-14	2.71518e-13
Gnpda2	-0.567873	3.15714e-05	0.00017108
8430419L09Rik	-0.567567	0.000201618	0.000905104
Ube2f	-0.566768	1.62829e-07	1.42489e-06
Ephx4	-0.566695	5.95639e-05	0.000302556
3425401B19Rik	-0.56661	1.81109e-08	1.90182e-07
Tmem87b	-0.566419	6.11462e-06	3.89951e-05
Mrpl10	-0.566409	1.22223e-08	1.3202e-07
Slc25a13	-0.566295	8.61712e-05	0.000422497
Sox6	-0.566094	0.00805338	0.0232529
Slc22a5	-0.564852	2.1621e-09	2.65943e-08
Vps13a	-0.564576	8.89664e-05	0.000434625
Gal3st4	-0.564169	0.00459438	0.0142695
Cystm1	-0.564076	3.97978e-05	0.000210182
Fam49b	-0.563881	3.87359e-12	7.38486e-11
Atp5b	-0.563781	7.49584e-13	1.58144e-11
Nucks1	-0.56294	5.7094e-08	5.44238e-07
Plekhb2	-0.562915	2.31173e-08	2.3633e-07
Aim1l	-0.562687	0.00904759	0.0256443
Aph1b	-0.562639	4.64128e-06	3.0363e-05
Gm21981	-0.562127	0.00649134	0.0192709
Parp6	-0.561571	3.66439e-24	3.26654e-22
Ttf2	-0.56143	1.05258e-08	1.14611e-07
Txndc15	-0.561023	1.60667e-05	9.29023e-05
1110004E09Rik	-0.560854	2.16969e-12	4.23089e-11
Cat	-0.56034	1.18871e-11	2.09855e-10
Fuca1	-0.560324	9.68472e-08	8.80745e-07
Clybl	-0.559862	0.00352561	0.0113222
Top1mt	-0.559828	2.25303e-05	0.000126394
Tmem163	-0.559452	0.0159588	0.0417403
Abcf2	-0.559306	6.01101e-11	9.50514e-10
Irf3	-0.559256	0.0142974	0.0380139
Hmg20a	-0.559143	8.17171e-09	9.13071e-08
Stk26	-0.559126	0.000510567	0.00206673
Pcnxl2	-0.558951	0.00047033	0.00191821
Mcee	-0.558774	0.00338607	0.0109303
Diap1	-0.558734	1.57849e-11	2.74191e-10
Phc2	-0.557342	8.20844e-19	3.80497e-17
Snupn	-0.556917	2.83715e-07	2.37881e-06
Usp11	-0.556816	3.44356e-05	0.00018475
C2	-0.556441	0.0186954	0.0477509
Cdk2ap1	-0.556169	8.35426e-45	5.21306e-42
Uqcrfs1	-0.555923	2.54265e-16	8.5585e-15
Acat1	-0.555806	3.87357e-13	8.55031e-12
Cabin1	-0.555729	4.27591e-11	6.90272e-10
Fam117a	-0.55535	0.0114582	0.0315187
Ldhb	-0.555285	0.00332209	0.0107537
Fam98a	-0.554859	3.83462e-08	3.78193e-07
Ctnnal1	-0.554852	0.000298267	0.00127613
Adipor2	-0.55452	4.64235e-09	5.36831e-08
Ddx46	-0.554398	5.07134e-12	9.51184e-11
Slc46a1	-0.554191	0.000158919	0.000731225
Prpsap1	-0.55412	5.20972e-13	1.12998e-11
Syn2	-0.554075	0.000579422	0.00230915
Tapbpl	-0.553175	0.000747316	0.00289643
Cbx2	-0.553091	1.38911e-14	3.65859e-13
Kif11	-0.552613	7.14726e-10	9.48913e-09
Hopx	-0.55259	0.000418506	0.00172814
9130023H24Rik	-0.552524	0.000522159	0.00210996
Cox7c	-0.552171	1.87862e-12	3.68992e-11
Smim20	-0.552045	6.38897e-08	6.00548e-07
Syde2	-0.551871	6.24126e-06	3.96632e-05
Nae1	-0.551809	1.98118e-14	5.11013e-13
Ddost	-0.551788	2.20905e-28	3.19996e-26
Zdhhc20	-0.55158	4.58179e-06	3.00101e-05
Gid4	-0.551432	5.93865e-06	3.79625e-05
Fgd1	-0.551384	1.7715e-14	4.60591e-13
Recql5	-0.551381	9.86264e-07	7.40108e-06
Tmem121	-0.551143	5.21464e-07	4.14108e-06
Eef2k	-0.551088	1.22215e-06	9.00871e-06
Ccdc171	-0.551011	0.0188431	0.0480381
Cdk2ap2	-0.550652	3.94644e-08	3.88278e-07
Il17b	-0.550458	0.00161853	0.00573967
Rmnd5a	-0.550338	5.40243e-07	4.27557e-06
Cldn12	-0.549796	0.00269202	0.00894802
Lactb	-0.549479	0.0168518	0.0437516
Sord	-0.549186	1.42602e-06	1.04074e-05
Ankrd52	-0.549086	6.30839e-06	4.00263e-05
Usp46	-0.548408	0.00115124	0.00422912
Cldn3	-0.548207	2.01073e-05	0.000114023
Scp2	-0.547291	4.41302e-06	2.90454e-05
Lamtor4	-0.546097	6.03935e-11	9.54065e-10
Olfr1258	-0.546013	0.0178937	0.045971
Kcnk12	-0.54588	0.0150384	0.0397043
Leng9	-0.545757	0.00427405	0.0134098
Snapin	-0.544772	1.67202e-08	1.77184e-07
Ptpn21	-0.544711	9.03079e-08	8.24511e-07
Sh3bgrl3	-0.544667	3.83007e-12	7.31047e-11
Galnt1	-0.543444	2.37704e-07	2.02017e-06
Spryd4	-0.543324	1.01735e-07	9.20555e-07
Mat2a	-0.543214	6.29103e-15	1.7689e-13
Dnaja3	-0.543091	3.53429e-07	2.90184e-06
Coa5	-0.542974	3.20362e-06	2.17653e-05
Ik	-0.542635	5.83351e-17	2.15097e-15
Grm2	-0.542423	0.00112962	0.00416047
Slc25a5	-0.542226	7.24453e-10	9.60256e-09
Taf1	-0.541957	2.10983e-10	3.03995e-09
Rundc3b	-0.540817	1.72721e-15	5.24763e-14
Gne	-0.540803	2.81583e-05	0.000154494
Dnmt3b	-0.540199	1.58903e-06	1.15452e-05
Wdr36	-0.540173	4.44653e-12	8.38843e-11
Cdk4	-0.53809	5.26533e-13	1.14052e-11
Rin2	-0.537304	0.00763382	0.0221876
Srd5a1	-0.53727	1.9003e-07	1.64517e-06
Alg5	-0.537249	1.23575e-08	1.33343e-07
Kdelc2	-0.536927	0.00449589	0.014011
Ehbp1l1	-0.535898	0.00275989	0.00913991
Ergic1	-0.535654	8.58206e-26	9.16022e-24
Ube2j1	-0.53558	1.77932e-08	1.87453e-07
Chga	-0.535538	2.18994e-08	2.25442e-07
Gnmt	-0.53553	0.0112782	0.0311027
Cd82	-0.534815	0.010436	0.0291067
Gse1	-0.534539	7.8221e-05	0.000387074
Itch	-0.534406	4.91783e-10	6.64338e-09
Spryd7	-0.534243	2.89935e-06	1.98981e-05
Mpc2	-0.533737	1.90026e-08	1.98263e-07
Trim44	-0.533603	1.286e-08	1.38448e-07
Rabif	-0.533402	1.43738e-08	1.53523e-07
Sarm1	-0.533374	9.13581e-06	5.5953e-05
Pds5a	-0.533362	6.3107e-09	7.11995e-08
Cln5	-0.532088	4.22493e-07	3.40513e-06
Rtfdc1	-0.531758	1.6126e-08	1.71223e-07
March2	-0.531581	8.21367e-13	1.72392e-11
Cndp2	-0.531516	3.49149e-07	2.87106e-06
Tcf3	-0.531446	2.39331e-16	8.0894e-15
Tek	-0.53117	0.0128273	0.0345936
Isyna1	-0.530935	4.32782e-09	5.03691e-08
Dbp	-0.530626	0.00033537	0.00142101
Kat7	-0.530535	1.01037e-08	1.10521e-07
Cox17	-0.530367	6.91015e-07	5.36926e-06
Cd9	-0.530363	5.61383e-08	5.36389e-07
1810022K09Rik	-0.530345	4.89121e-08	4.74611e-07
Tmppe	-0.529984	0.00166838	0.00589498
Wdr3	-0.529945	2.89576e-05	0.000158238
Acss2	-0.529932	5.38606e-06	3.48419e-05
Ubtd1	-0.529767	0.00494796	0.0152181
Pak6	-0.529689	0.0182899	0.046848
Rnpep	-0.529483	2.75686e-06	1.89858e-05
Sfxn3	-0.529183	2.95316e-05	0.000161103
Gpt2	-0.529183	0.00234786	0.00792763
Commd7	-0.529084	2.38897e-08	2.43765e-07
Ddb1	-0.529039	3.26711e-15	9.55056e-14
Aldh3a2	-0.529032	0.00125822	0.00458522
Trib2	-0.528438	4.52642e-07	3.63368e-06
Napb	-0.528204	3.25182e-05	0.000175391
Dnlz	-0.527918	3.19888e-08	3.1977e-07
Arhgap18	-0.527862	0.00715125	0.020935
Hint2	-0.527664	1.7489e-06	1.26092e-05
Cebpzos	-0.527657	6.71521e-06	4.2392e-05
Kank2	-0.527236	2.43362e-06	1.70039e-05
Cdkl2	-0.526908	0.0168462	0.0437439
Oxsm	-0.526587	0.00267367	0.00889254
Xk	-0.526518	0.000400034	0.00166116
Vps13b	-0.526137	1.31456e-05	7.74698e-05
Hspa9	-0.525968	4.72205e-09	5.4527e-08
Akna	-0.525923	0.0150123	0.039642
Fcho1	-0.525913	0.00368557	0.0117776
Nek8	-0.525742	0.00879541	0.0250477
Ldb3	-0.525358	0.00426222	0.0133779
Nfrkb	-0.525294	1.50265e-10	2.20824e-09
Arfgap1	-0.525263	1.06808e-10	1.60748e-09
D430041D05Rik	-0.524463	1.0358e-05	6.26342e-05
Adh5	-0.524381	8.5192e-14	2.01775e-12
Bmp8b	-0.524288	2.06864e-06	1.46493e-05
Cul9	-0.524287	1.13611e-07	1.02118e-06
Cenph	-0.52419	2.11615e-09	2.61083e-08
Yrdc	-0.524161	5.83269e-11	9.23215e-10
Cbln1	-0.523783	1.02337e-06	7.6477e-06
Cab39l	-0.52318	9.14139e-06	5.5966e-05
Nat8l	-0.523058	0.00095334	0.00357867
Vasp	-0.52292	2.30865e-05	0.000129112
Rnf115	-0.522711	1.41148e-16	4.90361e-15
Ybx3	-0.522068	1.19304e-05	7.11089e-05
Atp11c	-0.521033	3.96433e-05	0.000209502
Fli1	-0.52067	0.000402045	0.001668
Hk2	-0.520371	3.73142e-05	0.0001981
Nsdhl	-0.519753	9.43849e-06	5.76327e-05
BC034090	-0.519717	0.00406047	0.0128141
2010107G23Rik	-0.519682	7.19445e-05	0.000359147
Trpc2	-0.519537	0.00179117	0.00625754
Rhbdd3	-0.519115	0.000203992	0.000914752
Ndufv3	-0.517932	7.07132e-15	1.96784e-13
Panx1	-0.517238	4.90859e-09	5.65603e-08
Phf14	-0.516328	1.79871e-08	1.89249e-07
Btbd19	-0.516306	0.00602311	0.0180626
Tssc1	-0.51619	9.1237e-05	0.000445182
Dolk	-0.516167	0.00234435	0.00791895
Rap2c	-0.515937	4.10631e-10	5.622e-09
Gsk3a	-0.515827	5.28332e-17	1.957e-15
Bfar	-0.51576	1.59845e-10	2.34055e-09
Zc4h2	-0.515482	2.25432e-05	0.000126423
Pvrl1	-0.515423	7.08903e-06	4.45439e-05
Vps29	-0.515409	1.09906e-11	1.95302e-10
Mrps14	-0.515125	2.87272e-05	0.000157184
Slc25a19	-0.515098	3.32105e-05	0.000178827
Eci2	-0.515095	4.0625e-07	3.29056e-06
Syngr1	-0.514996	3.87873e-07	3.14958e-06
Uchl1	-0.514687	2.50643e-18	1.08438e-16
Zfp516	-0.514123	7.61775e-14	1.81218e-12
Selm	-0.513959	2.37476e-05	0.000132308
Rpia	-0.513855	1.70713e-05	9.81101e-05
Dkc1	-0.513812	1.17061e-07	1.04928e-06
Nutf2	-0.513763	9.45255e-06	5.76968e-05
Trub1	-0.5127	1.36733e-06	9.99711e-06
Pddc1	-0.512542	0.00401111	0.012678
Ankrd13d	-0.511947	0.0027756	0.00917695
Scamp2	-0.511838	2.97773e-13	6.66355e-12
Dlx2	-0.511736	0.00503373	0.0154439
Wasf3	-0.511689	7.41094e-08	6.87844e-07
Dcaf13	-0.511316	2.23634e-10	3.21083e-09
S100a13	-0.510991	0.00116397	0.00426957
Faah	-0.510842	2.47816e-06	1.72483e-05
Stt3a	-0.510428	2.40557e-15	7.07028e-14
Tm2d3	-0.51038	1.01117e-05	6.13736e-05
Vwf	-0.51038	0.00528512	0.0161267
Thbs4	-0.510321	0.00182628	0.00636236
Tm7sf3	-0.510165	4.74763e-07	3.7981e-06
Fastkd3	-0.509864	0.00356536	0.011434
Lrrc16b	-0.50924	0.000793587	0.00304593
Heatr5a	-0.508928	4.98034e-07	3.97056e-06
Rbfox3	-0.508348	0.00167267	0.00590584
Ap1b1	-0.508216	2.11458e-15	6.34139e-14
Uqcrq	-0.508089	5.75807e-06	3.69391e-05
Chmp2b	-0.507888	5.77868e-06	3.70566e-05
Fhod3	-0.507664	6.70644e-05	0.000337172
Fam213a	-0.507593	2.03641e-07	1.75458e-06
Atp5k	-0.506974	0.000569455	0.00227502
Murc	-0.506941	0.0106553	0.0296065
Pex7	-0.506915	3.50773e-06	2.35748e-05
Lrp11	-0.506828	1.47443e-12	2.96053e-11
Ier3ip1	-0.506823	2.52745e-06	1.75536e-05
Slc8a1	-0.506695	3.65007e-05	0.000194479
Chfr	-0.506513	3.19041e-06	2.17028e-05
Ddah2	-0.506445	5.95855e-09	6.76498e-08
Pgls	-0.505934	2.96927e-14	7.49198e-13
Mon2	-0.505811	2.02782e-08	2.09951e-07
Fancd2	-0.50572	0.000780981	0.00300751
Kif1c	-0.505622	2.1519e-07	1.84526e-06
Aldh4a1	-0.505622	2.90072e-21	1.79623e-19
Islr2	-0.505481	2.52048e-05	0.000139564
Reep6	-0.505342	0.00106948	0.00396149
Hip1r	-0.505033	4.04268e-05	0.000213157
Tmem258	-0.504933	7.04687e-06	4.42961e-05
Dck	-0.504673	2.3375e-10	3.33835e-09
Atp5l	-0.504573	4.26277e-08	4.17375e-07
Hectd3	-0.50453	0.000905808	0.00342161
Ppp2r5d	-0.504465	4.94498e-17	1.83587e-15
Gyk	-0.504043	0.000106691	0.000513636
Bub3	-0.503848	8.36659e-12	1.51495e-10
Tmub1	-0.503316	7.02312e-05	0.000351313
Zfp449	-0.503172	0.000250502	0.00109398
Mpdz	-0.502942	0.000733683	0.0028504
Smarca5	-0.502289	4.01629e-11	6.51603e-10
Serpine2	-0.502209	8.66384e-14	2.04305e-12
Cyp39a1	-0.502122	0.000760645	0.00294317
Sapcd2	-0.500733	1.21429e-06	8.96302e-06
Rasip1	-0.500549	0.000322534	0.00137128
Serbp1	-0.500366	0.00058288	0.00232065
Ifi27	-0.500031	3.59109e-05	0.000191808
Coa7	-0.499816	3.29854e-06	2.23261e-05
Myh7b	-0.498858	0.00650394	0.0192942
Trmt61a	-0.498483	4.37395e-10	5.96829e-09
Mavs	-0.498476	9.73723e-05	0.000472419
Acss3	-0.498302	0.00317761	0.0103417
Polr2l	-0.498218	9.51247e-11	1.44639e-09
Trim37	-0.497569	1.20042e-14	3.20322e-13
Tkt	-0.497433	1.24735e-07	1.11376e-06
Ly6e	-0.497415	1.39999e-05	8.19979e-05
Slk	-0.497242	0.00517894	0.0158504
Alg10b	-0.496691	0.00119326	0.00437008
Asic1	-0.496507	0.000239029	0.00104953
Cox6c	-0.496269	3.8425e-07	3.12196e-06
Tdp1	-0.495858	0.000418088	0.00172685
Supt16	-0.4954	2.53593e-14	6.49967e-13
Hdlbp	-0.495272	1.52195e-12	3.04841e-11
Ola1	-0.495125	2.91859e-07	2.43832e-06
Prpf19	-0.494954	2.10227e-21	1.33754e-19
Acat2	-0.494728	2.23572e-06	1.57432e-05
AI837181	-0.494317	5.34291e-09	6.11739e-08
Ash2l	-0.493992	2.52373e-12	4.88603e-11
Rps6ka4	-0.493975	0.00646277	0.0192002
Mrps5	-0.493766	2.88109e-09	3.47014e-08
Kbtbd3	-0.493738	0.00283989	0.00935709
Epb4.1	-0.493619	8.2909e-16	2.62718e-14
Ksr1	-0.493498	0.000120897	0.000573351
Herc6	-0.493133	1.29612e-05	7.66058e-05
Chadl	-0.492932	0.0190464	0.0484491
Crocc	-0.492724	0.000860461	0.00327626
Cnksr3	-0.492601	1.49834e-05	8.70983e-05
BC017643	-0.491675	5.75362e-06	3.69251e-05
Ipo11	-0.491646	2.89475e-11	4.8218e-10
Ptprt	-0.491441	0.00276126	0.00914259
Lrp10	-0.491429	3.98648e-07	3.23222e-06
Ttc39c	-0.49142	1.02021e-06	7.62757e-06
Recql	-0.490791	1.93066e-06	1.37563e-05
Fdx1	-0.490721	0.000140897	0.000658006
Prickle1	-0.490658	0.0130417	0.0350893
Chst12	-0.490104	0.00108333	0.00400819
Glmp	-0.490101	0.00012011	0.000570452
Snx3	-0.489675	1.01594e-10	1.53755e-09
Hk1	-0.489652	3.39428e-10	4.6987e-09
Zfand2b	-0.489548	5.26911e-09	6.04997e-08
Tm9sf1	-0.489265	2.41606e-07	2.05012e-06
Rbm8a	-0.489258	5.13169e-08	4.95906e-07
Adss	-0.488835	8.48251e-14	2.01199e-12
Ebna1bp2	-0.488426	1.39368e-11	2.43392e-10
Mbp	-0.48829	3.81016e-07	3.10633e-06
Ormdl3	-0.488041	4.53942e-06	2.97572e-05
Gcsh	-0.488032	3.76274e-06	2.51117e-05
Angptl6	-0.48802	0.010156	0.0284333
9530068E07Rik	-0.487467	5.33486e-09	6.11248e-08
Gm6548	-0.487174	0.0135563	0.0362798
Tube1	-0.486461	7.5015e-05	0.000373556
Nucb1	-0.486032	0.000369392	0.00154858
Tbc1d2b	-0.485894	0.000142535	0.000664506
H3f3b	-0.485553	4.76166e-18	1.98594e-16
Bcas1	-0.485338	0.00904185	0.025637
Med14	-0.484664	1.26665e-05	7.51378e-05
Dlgap4	-0.484441	3.40177e-08	3.38591e-07
Rabac1	-0.484394	0.000403321	0.00167224
Pnmal2	-0.484345	0.000264558	0.00114918
St6galnac4	-0.483979	0.0192082	0.0487842
Pcnx	-0.48388	0.000903048	0.00341437
Tubd1	-0.483808	0.000527977	0.00213082
Fh1	-0.483496	1.08641e-09	1.40446e-08
Enpp5	-0.482988	7.32161e-06	4.58455e-05
Slc35f5	-0.482621	2.32608e-05	0.000129863
Msi2	-0.48208	2.54016e-06	1.76269e-05
Phka2	-0.481737	0.0128544	0.0346486
C1qbp	-0.481007	5.03826e-11	8.05327e-10
Rnft1	-0.480747	0.00231585	0.00783411
Pcm1	-0.480566	1.10418e-05	6.62751e-05
Tcf4	-0.479832	5.23387e-05	0.000269998
Hadh	-0.479697	0.000503629	0.00204476
Mtcp1	-0.479535	0.00209012	0.00715555
A130010J15Rik	-0.479153	0.00151915	0.0054109
Dad1	-0.478807	1.62948e-10	2.38187e-09
Iba57	-0.478656	6.13655e-06	3.90907e-05
Rpl36al	-0.478636	4.15166e-06	2.74588e-05
Pdk2	-0.478447	0.000695286	0.00271488
Ap3m1	-0.47832	5.91951e-08	5.62943e-07
Alg6	-0.478145	0.00169348	0.00596116
Ak3	-0.477838	1.83108e-08	1.92033e-07
Cttn	-0.477593	0.000129831	0.000610721
Dstyk	-0.477414	0.00127858	0.0046491
Prkcz	-0.477369	6.65467e-05	0.0003354
Poc1a	-0.477019	0.000557301	0.00223086
Sertm1	-0.476959	0.000560201	0.00224081
Rbpj	-0.476571	2.63273e-05	0.000144988
Gdpd1	-0.476178	5.20363e-06	3.37695e-05
Sec61b	-0.476036	1.40308e-05	8.21196e-05
Parp2	-0.475276	2.99401e-05	0.000163057
Abr	-0.475258	3.48438e-06	2.34275e-05
Klf16	-0.475217	2.35114e-06	1.64631e-05
Slc16a6	-0.475096	0.0055642	0.0168472
Ppp1r14b	-0.474281	1.59738e-14	4.17999e-13
Wdr25	-0.47362	0.0136428	0.0364466
Ostc	-0.473383	8.24433e-05	0.000405813
Pigw	-0.473117	8.87614e-06	5.45066e-05
Mrpl34	-0.472804	2.34363e-07	1.99492e-06
Mtmr14	-0.472763	7.3713e-05	0.000367185
Ppif	-0.472639	0.000581743	0.00231783
Rad54l	-0.472582	1.91911e-06	1.3692e-05
Polr1b	-0.472533	1.36199e-14	3.59298e-13
Dennd4a	-0.472406	9.54475e-07	7.17581e-06
Esyt2	-0.472259	6.52389e-08	6.11734e-07
Gorasp2	-0.47225	2.52913e-11	4.2654e-10
2610034B18Rik	-0.472089	6.74405e-11	1.05511e-09
Mllt1	-0.472007	6.14667e-11	9.691e-10
Rpl38	-0.471639	2.52466e-06	1.75493e-05
Bccip	-0.470837	2.61058e-08	2.64383e-07
Slc25a32	-0.47036	1.80488e-06	1.29282e-05
Hspa4	-0.470275	6.41691e-11	1.00782e-09
Fbxw5	-0.470267	2.07289e-06	1.4673e-05
Prorsd1	-0.470235	0.00702115	0.0205988
Kbtbd11	-0.470075	0.00278907	0.00921398
Nmral1	-0.469975	1.69464e-08	1.7923e-07
Prdx6	-0.469863	2.77347e-10	3.90597e-09
Eml3	-0.469411	6.09364e-06	3.88919e-05
Lsm5	-0.469132	8.34085e-09	9.29753e-08
Ssr4	-0.468379	5.80285e-05	0.000295407
Ccl27a	-0.468253	2.73424e-06	1.88607e-05
Mfng	-0.468228	0.00025029	0.0010934
B3gat1	-0.467182	0.000400507	0.0016627
Serf2	-0.466999	2.50212e-08	2.54351e-07
Cry1	-0.466468	5.32504e-07	4.22255e-06
Acyp1	-0.466377	0.000185111	0.000836559
Isoc2a	-0.466234	2.53664e-05	0.000140219
Tnip2	-0.46623	0.0100034	0.0280642
Vipr1	-0.466103	0.0125377	0.0339869
Sptlc1	-0.465979	1.11712e-05	6.69035e-05
Tmem126a	-0.465939	0.000602941	0.00238821
Supt7l	-0.465803	2.25004e-06	1.58361e-05
Ranbp1	-0.465596	3.78247e-13	8.3606e-12
Top2a	-0.465288	1.0298e-08	1.12282e-07
Lsr	-0.465148	0.0101819	0.0284812
F2r	-0.464575	1.94165e-07	1.67828e-06
Pex11g	-0.464541	0.010863	0.0300958
Uevld	-0.464519	0.00100466	0.00375049
Aco1	-0.464334	8.41892e-11	1.29223e-09
mt-Nd4l	-0.464282	0.00033258	0.00141029
Cnot6l	-0.464241	1.4699e-05	8.55367e-05
Cfb	-0.464149	0.00857957	0.0244803
Agps	-0.463773	2.39833e-05	0.000133484
Wdr66	-0.463655	0.000812328	0.00311271
Ugt8a	-0.463606	1.88133e-07	1.62976e-06
Cks1b	-0.46318	3.4305e-06	2.31227e-05
2610002M06Rik	-0.463044	0.00012275	0.000580779
Sec31a	-0.462961	6.67975e-12	1.2329e-10
Pik3r2	-0.462944	1.35538e-08	1.45338e-07
Bambi	-0.462688	8.49945e-05	0.000417358
Rab11fip4	-0.462379	2.85721e-08	2.87208e-07
Immt	-0.462196	3.78634e-26	4.32603e-24
Echs1	-0.462053	1.08255e-06	8.06764e-06
Tpp1	-0.46199	0.00192843	0.00665961
Rims3	-0.46168	0.000891217	0.00337751
Tnfaip8	-0.461306	0.000176085	0.000799551
Uqcr11	-0.461183	9.18875e-05	0.000447817
Ogfrl1	-0.460892	3.0411e-06	2.08005e-05
Tmem206	-0.460826	3.5808e-11	5.85634e-10
Echdc2	-0.460784	1.15823e-06	8.56869e-06
Slc20a1	-0.460319	2.78231e-05	0.000152914
Krt10	-0.460199	0.00334959	0.0108276
Adipor1	-0.460153	8.19419e-09	9.14952e-08
Fbxo25	-0.460034	0.000945489	0.00355166
Tep1	-0.459851	0.00172713	0.00606645
Alad	-0.459634	7.07103e-11	1.10202e-09
Gpr155	-0.458891	0.0107335	0.0297727
Cul4a	-0.458644	2.42676e-08	2.47465e-07
Ndufb3	-0.458349	3.05111e-08	3.06319e-07
Scrn2	-0.458309	0.00204954	0.00703144
Kazald1	-0.458057	0.0135794	0.0363252
Fech	-0.457648	0.000285307	0.00122683
Atp5a1	-0.457572	5.07747e-11	8.09203e-10
BC024978	-0.457418	0.0141744	0.0377177
Mccc2	-0.4572	0.000118256	0.000561978
Mxd4	-0.457011	9.19144e-06	5.623e-05
Srebf1	-0.456955	2.36924e-06	1.65826e-05
H3f3a	-0.456637	1.16665e-11	2.06185e-10
Abce1	-0.45661	1.81757e-10	2.64231e-09
Rexo2	-0.456567	0.00027823	0.0011999
Eif2b3	-0.456341	4.03235e-07	3.26777e-06
Acsl5	-0.456327	2.32399e-07	1.97923e-06
Samhd1	-0.455894	6.17399e-06	3.92811e-05
Kntc1	-0.455689	1.35341e-05	7.9557e-05
Syt3	-0.455541	0.0169962	0.044063
Zfp507	-0.455524	6.68569e-07	5.21233e-06
Mex3b	-0.455206	4.08984e-06	2.70941e-05
Ipp	-0.455111	9.18685e-05	0.000447817
Fahd2a	-0.454512	0.00136719	0.0049237
1700017B05Rik	-0.453455	0.0003064	0.0013092
Vdac3	-0.45296	1.4618e-11	2.55013e-10
Gm5641	-0.452938	5.80487e-11	9.1971e-10
2810408A11Rik	-0.451869	0.00453944	0.0141211
E2f7	-0.451817	0.000200142	0.000899224
Bcap31	-0.451604	3.26029e-05	0.000175789
Trim46	-0.450863	0.000271415	0.00117613
Hsdl1	-0.450731	5.96545e-08	5.6698e-07
Ric8	-0.450395	3.46456e-06	2.33232e-05
Fndc4	-0.45036	0.000241662	0.00106052
Ak6	-0.449937	1.95991e-06	1.39463e-05
Zfp324	-0.449935	0.000349524	0.0014752
Sec14l1	-0.449893	9.27544e-09	1.02371e-07
Dusp28	-0.449088	7.67621e-07	5.89393e-06
Hnrnpa1	-0.448885	1.70338e-10	2.48522e-09
Ap2m1	-0.448488	1.34882e-10	2.00396e-09
Gng2	-0.447984	0.000115705	0.000551305
Cflar	-0.447647	0.00050214	0.00203923
Mthfd2l	-0.447636	0.000126622	0.000596835
Zdhhc18	-0.447446	0.0021693	0.00739609
Lsm14b	-0.447189	1.05679e-14	2.84806e-13
Rcor2	-0.446787	7.47575e-06	4.66666e-05
Nedd1	-0.446738	4.17682e-09	4.86467e-08
Rapgef2	-0.446543	1.78054e-05	0.000101919
Man2a2	-0.446465	9.62139e-09	1.05972e-07
Sptlc2	-0.445956	0.000116574	0.000554956
Ngly1	-0.445941	0.0127195	0.0344051
Pdcd6	-0.445533	0.000130327	0.000612879
Ndufc1	-0.445321	0.0045355	0.0141128
Zfp275	-0.445102	0.000247111	0.00108121
Atp1b3	-0.444901	6.6647e-11	1.04472e-09
Cct3	-0.444805	1.3206e-08	1.4189e-07
Sgsm2	-0.444801	0.00233774	0.00789827
Suox	-0.444735	0.00693385	0.0203903
Ptov1	-0.444683	9.73484e-15	2.65442e-13
Hddc2	-0.444624	0.00109606	0.00405069
Pcmtd1	-0.444499	4.48959e-05	0.000235192
Mapk4	-0.44421	0.000108464	0.000520934
Aplf	-0.444202	0.00482959	0.0149106
Acsl4	-0.444041	9.25409e-10	1.21079e-08
Ddt	-0.443868	0.000540352	0.00217266
Hgsnat	-0.44384	6.08302e-10	8.13611e-09
Trmt112-ps2	-0.443792	0.0041754	0.0131308
Serp1	-0.443562	1.24949e-07	1.11506e-06
Fam195b	-0.443503	9.85451e-09	1.08173e-07
Map2k3	-0.442821	8.35914e-07	6.35812e-06
Lonp1	-0.442709	4.11206e-11	6.65809e-10
Dock7	-0.442545	0.00106203	0.00393748
Ptgds	-0.442539	0.0101786	0.0284769
Ost4	-0.442359	1.1135e-05	6.67608e-05
Lrr1	-0.442022	0.0033273	0.0107663
Senp7	-0.44182	0.00353997	0.011366
Eprs	-0.441425	1.18013e-07	1.05723e-06
Lppr5	-0.441217	0.00492393	0.0151701
Sema3e	-0.440806	0.00058194	0.00231805
Ncs1	-0.440545	3.8428e-07	3.12196e-06
Ldlrad3	-0.440352	1.01125e-06	7.56413e-06
Sept2	-0.439555	6.71534e-07	5.23042e-06
Dus4l	-0.439548	0.000447366	0.00183377
Prpf8	-0.439063	1.14798e-07	1.03128e-06
Taf4b	-0.439057	0.00310508	0.0101219
Txnrd2	-0.438856	0.0121937	0.0331818
Tceb2	-0.438767	3.9315e-09	4.62543e-08
Zfp639	-0.438586	1.88311e-05	0.000107236
Ulk2	-0.438521	0.000263399	0.00114537
Sbf2	-0.438482	0.000959919	0.0035992
Gtf3a	-0.438427	4.90371e-05	0.000255204
Zfp580	-0.438276	7.30519e-08	6.78416e-07
Mettl14	-0.437702	1.8925e-08	1.97707e-07
M6pr	-0.437481	5.40344e-08	5.18117e-07
Ndufs2	-0.437364	4.00746e-06	2.6581e-05
Btbd1	-0.437306	8.44866e-08	7.75728e-07
Nudcd1	-0.437039	0.000762368	0.00294702
Snx30	-0.436799	3.62933e-05	0.000193564
Tmco3	-0.43675	0.000657614	0.0025852
Wrn	-0.436679	0.00106593	0.00395037
Fkbp4	-0.436242	9.75721e-10	1.26945e-08
Map7	-0.436227	0.00226713	0.00768692
Arhgef17	-0.43619	0.00217599	0.0074151
Cfl2	-0.436172	1.9769e-06	1.40549e-05
Itga3	-0.436087	7.8764e-06	4.89417e-05
Fdft1	-0.43588	1.08155e-05	6.51821e-05
Vars	-0.435851	1.15773e-14	3.09951e-13
Nkiras2	-0.435815	4.14171e-11	6.69941e-10
Aprt	-0.43566	3.71108e-07	3.0286e-06
Endod1	-0.435557	0.000115983	0.000552325
Recql4	-0.435549	2.71501e-05	0.000149317
B230217C12Rik	-0.435522	0.0017044	0.00599439
R3hdm4	-0.435399	7.11519e-11	1.10678e-09
Mettl20	-0.435248	0.0105458	0.0293474
Snrpg	-0.434929	5.22625e-07	4.14827e-06
Pgk1	-0.434929	4.88223e-05	0.000254365
Prep	-0.434475	4.45693e-15	1.28208e-13
Ufsp2	-0.434169	3.27133e-05	0.000176267
Asb13	-0.434166	0.00124305	0.00453706
Ppil1	-0.433833	2.06665e-07	1.77969e-06
Ckap4	-0.433714	7.64084e-09	8.56111e-08
Aqr	-0.433143	9.25308e-12	1.66432e-10
Mycl	-0.433093	0.000256595	0.00111878
Abcd1	-0.432938	0.000207471	0.000927276
Alg1	-0.432653	1.44237e-05	8.41764e-05
Msrb1	-0.432627	0.00254592	0.00852353
Tpd52	-0.432446	7.22878e-08	6.71705e-07
Nsun2	-0.432262	1.81719e-07	1.57574e-06
Ddx21	-0.432244	1.66955e-14	4.3548e-13
Nr2c1	-0.432135	1.75885e-06	1.26562e-05
Ldlr	-0.431857	0.000451815	0.00184967
Lrrc40	-0.431795	1.03784e-08	1.13082e-07
Clns1a	-0.43143	7.28175e-14	1.73734e-12
Fpgs	-0.431017	4.69569e-08	4.5672e-07
Pet100	-0.430994	0.0190294	0.0484136
Gar1	-0.430933	2.00906e-06	1.42648e-05
Utp15	-0.430705	7.05676e-11	1.10085e-09
Ide	-0.43049	2.06116e-05	0.000116598
Rpl30	-0.430348	5.90053e-06	3.77485e-05
Msh2	-0.430013	2.99502e-10	4.18529e-09
Gen1	-0.429585	1.90542e-06	1.36063e-05
Ppip5k2	-0.429494	0.000172078	0.000783114
Actr3	-0.429426	5.77577e-14	1.39651e-12
Sbds	-0.429246	5.78545e-06	3.70708e-05
Mtmr9	-0.429202	1.28489e-05	7.60805e-05
F8a	-0.429134	0.00219074	0.00746066
Ero1lb	-0.429063	1.45018e-05	8.45425e-05
Tom1	-0.428949	0.000230047	0.00101448
Lingo2	-0.428933	0.0116076	0.0318386
S100a1	-0.428901	0.0143538	0.0381576
Pacsin2	-0.42876	0.000376522	0.00157444
Ttc32	-0.428643	0.015579	0.0409053
Qsox2	-0.428474	3.56774e-07	2.92782e-06
Fam118b	-0.428404	7.15458e-07	5.54326e-06
Tada2b	-0.42838	3.44705e-06	2.3215e-05
Hid1	-0.428314	3.37083e-06	2.27678e-05
Fuk	-0.42821	0.00236782	0.00798756
Pes1	-0.427956	4.35106e-06	2.87191e-05
Farp1	-0.427906	1.71892e-08	1.81443e-07
Ypel1	-0.427718	0.00208603	0.00714455
Unc119b	-0.427472	0.000288845	0.00124061
Nelfcd	-0.427462	4.32781e-11	6.97956e-10
Nop10	-0.42731	6.94854e-06	4.37799e-05
Nsun3	-0.427237	0.00165503	0.00585759
Crnkl1	-0.427018	5.06892e-06	3.30141e-05
Slc41a2	-0.426967	0.0101038	0.0283165
Zcchc18	-0.426822	9.36875e-07	7.05658e-06
Zcchc12	-0.426466	0.00697017	0.0204714
Uba6	-0.426428	1.26272e-07	1.12378e-06
Zfp28	-0.426224	0.00382751	0.0121781
Dhx36	-0.426118	3.40038e-11	5.57251e-10
Pdcl	-0.426112	5.16797e-06	3.35649e-05
Pitpna	-0.426042	1.3899e-06	1.01529e-05
Ncl	-0.425248	9.16943e-10	1.20165e-08
Pik3ip1	-0.425162	0.0047375	0.0146598
Pacs1	-0.424725	9.93967e-08	9.01404e-07
Sgcd	-0.424098	0.0103838	0.0289859
[truncated: 4,427 more rows]

## Sheet: shAscl1 #1 downreg_ChIP
Genes
Trit1
Ephb2
Cbfa2t3
Tfap4
Neurl1a
Kcnq4
Prdm1
Kcnh3
Hs3st6
Sox11
Ywhaz
Ccdc157
Rap1gap
Mcf2l
Cited4
Lfng
Svil
Tmem184a
Gm572
Sipa1l3
Dll1
Dab1
Rps6ka2
Kcnip3
Prkag2
Sv2b
Nol4
Slc9a9
Gse1
Bcl2l1
Hdac11
Arhgap23
Erbb4
Hes6
Mical2
Tmem171
Nelfcd
B4galnt4
Cib3
Kif5b
Stk40
Gsap
Arc
Cmpk2
Chd7
Smap2
Chmp4b
Klhdc7a
Cdc14b
Tbc1d8
Arid2
Tmeff2
Fam98a
Nfatc2
Plekha1
Kcnc1
Mb21d2
Rybp
Srprb
Fam13a
Prep
Traf4
Fra10ac1
Notch1
Acvr1
Wipi1
Cbfa2t2
Snd1
Pkib
Cap2
Pex5l
Tek
Hcn4
Mfng
Srrm4
Klf10
Adamtsl2
Dll3
Nol4l
Ralgds
Ttll5
Ddx18
Cdc25b
Clvs1
Foxo6
Id3
Krt8
Grm2
Mast4
Gapvd1
Lzts1
Mcur1
4930503L19Rik
Commd3
Acot7
Lasp1
Trib1
Krt7
Neurl1b
Olfm1
Cdk2ap1
Gadd45b
Lhx3
Dok7
Rrm2
Zfp169
Tcerg1l
Spats2
Krt80
Qsox2
Pak4
Coro2b
Man1a
Cdh20
Gfi1
Eps8
Sox6
Hs3st4
Me2
Sfrp5
Tpd52
Ptp4a2
Myom2
Specc1l
Usp32
Dpysl5
Sacm1l
Wwc1
Kcnf1
Mal2
Rpia
Zfp536
Nkd1
Mycn
Nrcam
Enox1
Ccdc167
Fut1
Capn2
D430041D05Rik
Rasgef1a
Urb2
Mboat2
Trim8
Rgs3
Ice1
Casr
E2f2
Thsd4
Msi2
Nrxn3
Ctnna1
Vps13a
Prox1
Mtg2
Zbtb17
Rbpj
Mtpn
Arhgef10
Hpcal1
Pim1
Hipk2
C2cd5
Rangrf
Neto1
Map2
Exosc9
Dnajc16
Calca
Cracr2b
Brsk2
Irak1bp1
Cfl2
Fgf14
Fbxl16
Dll4
Sppl2a
Lmo1
Nupr1
Poc1b
Wscd1
Rps24
Slc37a1
Prim2
Acvr2a
Slc38a11
Mettl8
Hspa4l
Pnmal2
Sec23ip
Banp
Itsn2
Odc1
Hdac7
Qk
Spast
Jade1
Cad
Agk
Pde1c
Ccnd1
Hdac9
Smad5
Lima1
Dynlt1f
Hrh3
Bhlhe41
Id2
Plekhh1
Gan
Slc35d3
Klc1
Cdyl
Atp13a3
Golga7b
Crtac1
A130010J15Rik
Cdk5rap2
Cer1
Dnajc6
Trp73
Bcl7a
Tubgcp3
Asah1
Dennd4a
1110051M20Rik
Tox
Inip
Faah
Fhad1
Fbrsl1
Rsl24d1
Tbc1d30
Clec16a
Ntan1
Brd4
Gna14
Rgs8
Plxna2
Cdh4
Sorcs2
Foxk1
Thsd7a
Prmt3
Sorbs2
Dnah9
Trib2
Mbp
Pam
Lsm14b
Aff1
Mex3b
Parva
Ireb2
Snx11
Atad2b
Cpeb3
Agps
Btbd3
Rbm38
Myt1
Strip1
Fam219a
Tmeff1
Sh2d5
Vwa5b1
Tox3
Ddit4
Dock4
Agtpbp1
Pim3
Pde9a
Actrt3
Slc7a11
Ndc1
Slc7a5
Trim67
Snap91
Kcnh6
Bahcc1
Ndst1
St18
Tmem163
Nebl
Aif1l
Ralgps1
Snap25
Bmp7
Kcnn3
Rorc
Armc10
Cnot6l
Cebpg
Elmod2
Vat1l
Bbs9
Bbs4
Ndufaf3
Hus1
Lgalsl
Elac2
Fgf9
Farp1
Cd2ap
Pja2
Cers6
Lmo2
Nceh1
Efhd2
Tpcn1
Podxl
Ift122
Smpd3
Akap1
Gpr183
Zfp41
Atf4
Zdhhc14
Tcf4
Pgm5
Ogfrl1
Fubp3
Kcnj3
Cyb561d1
Ttll7
Vamp1
Wdr11
Naf1
Cnksr3
Btbd17
Taf1b
Mbip
Fam167a
Rb1
Txn2
Ddr1
Cryba2
Atp1b1
Lamc3
Insm1
Id1
Susd1
Brinp1
Elavl4
Scmh1
Hmgn2
Tapt1
Lrrc8b
Zcchc8
Hepacam2
Cadm4
Tk2
Anapc16
Esyt1
1700086L19Rik
Dicer1
Kcnk16
Fermt2
App
Mtcl1
Dnajc18
Csnk1g3
Dars
Fam129a
Frmd5
Fam110a
Ctnnbl1
Ppp1r16b
Il6ra
Slc6a9
Lin28a
Gtf3a
Phf14
Gdpd5
Inppl1
Npy1r
Smco4
Dscaml1
Tfdp2
Utp20
BC048403
Usp15
Bod1
Fgd3
Zdhhc20
Sftpc
Akap11
Tmtc4
Trio
Atp6v1a
Cyyr1
Mib1
Actr3
Spag6
Hnrnpa3
Sdcbp2
Snx30
Wrap73
3110082I17Rik
Znrf2
Rad18
Pnpla2
Hsbp1
Lingo1
Arf2
Rhob
Hnrnpa0
Ap2m1
Mdga1
Fbxo38
Nck2
Mob4
Dgkd
Hat1
Nbea
Gatb
Tmem38b
Usp46
Stc2
Slc43a2
Slc16a5
Fdft1
Tulp4
Stx18
Slain2
Etv6
Sult2b1
Chsy1
Wrn
Kcnk1
Tmem158
Mthfd1l
Cnot6
Abhd15
Ndrg1
Aldh1a7
Smc1a
Dner
Camk2n1
Ctnna2
Rapgef6
Grin2c
Gpbp1
Eva1c
Sec16b
Yme1l1
Fastkd1
Elf2
Nfrkb
Ero1lb
Rhobtb3

## Sheet: shAscl1 #2 downreg_ChIP
Genes
Tns3
Cbfa2t3
Tfap4
Neurl1a
Kcnq4
Kcnh3
Hs3st6
Sox11
Glce
Wnk2
Ccdc157
Uqcr10
Rap1gap
Mcf2l
Angptl2
Cited4
Lfng
Svil
Tmem184a
Gm572
Sipa1l3
Adamts17
Dll1
Mon2
Naip6
Rps6ka2
Kcnip3
Acsf3
Prkag2
Sv2b
Nol4
Slc9a9
Gse1
Bcl2l1
Hdac11
Arhgap23
Hes6
Gramd3
Rasd1
Stk33
Mical2
Tmem171
Nelfcd
Gab1
Cib3
Lmnb2
Tfap2c
Lbh
Syne4
Cmpk2
Elmo1
Parvb
Nxn
Klhdc7a
Acaca
Cdc14b
Tbc1d8
Plxna1
Fam98a
Gca
Nfatc2
Kcnc1
Fam13a
Prep
Tprg
Btg2
Timp2
Socs3
Acvr1
Srgap1
Ddc
Wipi1
Pick1
Cbfa2t2
Snd1
Pkib
Pard6g
Stx6
Pex5l
Tek
Rph3al
Hcn4
Itpk1
Slc38a1
Tekt5
Focad
Vdac2
Mfng
Rbfox3
Cela2a
Klf10
Adamtsl2
Fbxl18
Dll3
Ptprt
Kcnh2
Vwf
Lrp11
Actn1
Ttll5
Rras2
Akt1
Foxo6
Id3
Megf6
Pxylp1
Dpp4
Scarb1
Ppcdc
Parvg
Tbc1d22a
Krt8
Grm2
Upp2
Exoc7
Sec14l1
Mcur1
Clybl
Acot7
Rgs17
Btbd11
Lasp1
Trib1
Krt7
Krt18
Neurl1b
Obsl1
Olfm1
Espn
Cdk2ap1
Ldlr
Gadd45b
Kif26a
Lhx3
Dlx2
Dok7
Asb13
Alcam
Lmx1b
Tcerg1l
Krt80
Sema6b
Qsox2
Zfyve28
Celf3
Man1a
Foxj1
Nudt18
Zhx2
Cdh20
Eya2
Lurap1l
Gfi1
Eps8
Sox6
Inpp5a
Rasd2
Slc39a11
Sfrp5
Tpd52
Ptp4a2
Mmp17
Tmem143
Myom2
Herpud2
Syf2
Dpysl5
Wwc1
Kcnf1
Tmem229b
Cplx2
Zfp706
Mal2
Ephb3
Tnfaip8
Lrp5
Tmem64
Rpia
Nkd1
Sox4
Phf21b
Ctsz
Sema3e
Fut1
Galnt2
Grb7
Msrb1
Rnf208
D430041D05Rik
Rasgef1a
Nr3c2
Sec22c
Rtn4rl1
Ralbp1
Trim8
Slc31a2
Rgs3
Pitpnm2
Agfg2
Cbx2
Tspan17
Casr
Cfc1
E2f2
Cdh1
Cd276
Thsd4
Lars2
Msi2
Spryd7
Efcab1
Ctnna1
Acaa2
Vps13a
Rbpj
Mtpn
St14
Hpcal1
Arl15
Kctd17
Cbx7
Pim1
Ttc7
C2cd5
Pwwp2b
Upp1
Rangrf
Hbp1
Tmem167
Hsbp1l1
Calca
Cracr2b
Cfl2
Fgf14
Mtss1
Nav1
Dll4
Sppl2a
Pcif1
Bckdha
Mctp2
Lmo1
Tango6
Anapc13
Poc1b
Wscd1
Tbc1d16
Slc37a1
Slc27a2
Hspa4l
Ncor2
Pnmal2
Sec23ip
Csgalnact1
Cyth1
Odc1
Stk24
Col8a1
Bcas1
Fam110b
Cad
Creb3l2
Agk
Eps8l2
F7
Fig4
Cabin1
Mmp11
Hdac9
Wars
Smad5
Slc12a7
Mafa
Lima1
Dynlt1f
Glul
Ube2v1
Atp9a
Hrh3
Prkcz
Zfp664
Bhlhe41
Gas6
Zfp651
Abr
Id2
Plekhh1
Cdc42bpg
Ncs1
Dtd1
Lrba
Oma1
Dmrta2
Spsb1
Ptn
Ybx3
Fam83b
Scn5a
Slc35d3
Slc41a2
Tmem121
Cdyl
Ninj1
Atp13a3
Slc8a1
Golga7b
Sft2d2
Olfml2b
A130010J15Rik
Gad1
Cer1
Dnajc6
Man1c1
Ddost
Agtrap
Trp73
Bcl7a
Atg7
Tubgcp3
Asah1
Dennd4a
Adi1
Gtpbp4
Arfgap3
Tm7sf2
Bcar3
Tox
Faah
Lmbr1
Repin1
Anxa4
Rai1
Smim13
Ntan1
Gna14
Rgs8
Tmco1
Celf2
Pmepa1
Cdh4
Rims3
Plekhg5
Sorcs2
Cabp1
Chchd3
Igf2
Sorbs2
Cmtm7
Trib2
4930452B06Rik
Fkbp5
Mbp
Lsm14b
Fam102b
Ccdc171
Sun1
Ephb6
Mex3b
Nr2f6
Sept7
Snx22
Pacsin2
Txnrd2
Abcg1
Lrrc10b
BC034090
Pdss1
Agps
Rbm38
Zdhhc18
Sh2d5
Vwa5b1
Nbl1
Pomgnt2
Ahi1
Ddit4
Best3
Patz1
Itga3
Thra
Gucy1b2
Dvl3
Pde9a
Pcgf5
Rpe
Rab17
Ralgps2
Ndc1
Ldlrap1
H6pd
Ica1
Exoc4
Leng9
Crtc1
Slc7a5
Dnmt1
Jup
Kcnh6
Them6
Myo5b
Ovol1
Gpc1
Tmem163
Nebl
Aif1l
Fam129b
Snap25
Bmp7
Edn3
Kcnn3
Rorc
Notch2
Lrrc42
Coa7
Wasf2
Armc10
Atraid
Pisd
Cnot6l
Akt2
Zfp507
Kbtbd11
Itgb1
Bbs9
Ubl7
Smad3
Hus1
Lgalsl
Jkamp
Eif2b2
Dsp
Adk
Fgf9
Farp1
Efr3a
Cd2ap
Dcx
Gpr155
Pygb
Nceh1
Mef2d
Gne
Frem1
Efhd2
Prdm16
Ephx4
Tpcn1
Podxl
Prss23
Dlec1
Csrnp1
Ado
Sgcd
Cox6c
Oxr1
Tnk2
Zdhhc14
Camk2a
Tcf4
Apln
Ogfrl1
Uggt1
Srp9
Frem2
Cyb561d1
Srrm3
Vamp1
Lmo3
Wdr11
Naf1
Abcb10
Clpx
Ky
Gpd1l
Cnksr3
Ptbp1
Ksr1
Cab39l
Rb1
Ank
Txn2
Tob2
Mapk13
Fer
Cryba2
Lamc3
Id1
Lrrc40
Tomm5
Susd1
Brinp1
Ssbp3
Scmh1
Trim62
Hmgn2
Rheb
Pds5a
Chst12
Hepacam2
C1galt1
Trpv6
Ptms
Pik3c2g
Stt3b
Ano10
Chst11
Esyt1
Grb10
Recql5
Ccdc88c
Dicer1
Kcnk16
App
Hmgb3
Tmem164
Slc35f5
Dgkz
Frmd5
Slc23a2
Tmem230
Fam110a
Ctnnbl1
Ppp1r16b
Il6ra
Eps8l3
Slc6a9
Lin28a
Slc45a1
Smim20
Shisa3
Gtf3a
Phf14
Cped1
Inppl1
Npy1r
Smarca5
Tomm20
Smco4
Raver1
Dscaml1
Tfdp2
Ryk
Utp20
BC048403
Usp15
Bod1
Zdhhc20
Sftpc
Vwa8
Tmtc4
Atp6v1a
Rbm20
Map3k15
Stau2
Actr3
Uap1l1
Ier5l
Hnrnpa3
Mdk
Commd9
Slc35c2
Snx30
Wrap73
3110082I17Rik
Atoh8
Rad18
Pnpla2
Atp5l
Lingo1
Islr
Sltm
Map7
Fam117a
Fmnl1
Rtn1
Ifi27
Sptlc1
Pde8b
Cadps
Ap2m1
Mdga1
Sh3pxd2a
Hcfc1
Plekhb2
Rxra
Myh7b
Sec61b
Ror1
Usp46
Ppp1r37
Gabrb3
Tmco3
Stc2
Slc16a5
Fdft1
Grhl2
Twsg1
Fhod3
Prrc1
Lactb2
Hectd3
Baiap2l1
Hibadh
Cd9
Sult2b1
Pcsk6
Rab11fip1
Wrn
Pcm1
Got2
Kcnk1
Snx33
Tmem158
Slc29a3
Rhbdd3
9530068E07Rik
Abhd15
Kansl1
Laptm4a
Rpp40
Vps8
Btbd9
Osbpl1a
Rnaseh2c
Aldh1a7
Ccdc120
Dner
Nup35
Gnpda2
Tesc
Grin2c
Eva1c
Sec16b
Znhit6
Lingo2
Shroom3
Coq2
Nfrkb
Nt5dc3
Ero1lb
Abcb7
Fabp5
Ptbp3
Thop1
3425401B19Rik

## Sheet: shAscl1 #1 #2 common
Genes
Cbfa2t3
Tfap4
Neurl1a
Kcnq4
Kcnh3
Hs3st6
Sox11
Ccdc157
Rap1gap
Mcf2l
Cited4
Lfng
Svil
Tmem184a
Gm572
Sipa1l3
Dll1
Rps6ka2
Kcnip3
Prkag2
Sv2b
Nol4
Slc9a9
Gse1
Bcl2l1
Hdac11
Arhgap23
Hes6
Mical2
Tmem171
Nelfcd
Cib3
Cmpk2
Klhdc7a
Cdc14b
Tbc1d8
Fam98a
Nfatc2
Kcnc1
Fam13a
Prep
Acvr1
Wipi1
Cbfa2t2
Snd1
Pkib
Pex5l
Tek
Hcn4
Mfng
Klf10
Adamtsl2
Dll3
Ttll5
Foxo6
Id3
Krt8
Grm2
Mcur1
Acot7
Lasp1
Trib1
Krt7
Neurl1b
Olfm1
Cdk2ap1
Gadd45b
Lhx3
Dok7
Tcerg1l
Krt80
Qsox2
Man1a
Cdh20
Gfi1
Eps8
Sox6
Sfrp5
Tpd52
Ptp4a2
Myom2
Dpysl5
Wwc1
Kcnf1
Mal2
Rpia
Nkd1
Fut1
D430041D05Rik
Rasgef1a
Trim8
Rgs3
Casr
E2f2
Thsd4
Msi2
Ctnna1
Vps13a
Rbpj
Mtpn
Hpcal1
Pim1
C2cd5
Rangrf
Calca
Cracr2b
Cfl2
Fgf14
Dll4
Sppl2a
Lmo1
Poc1b
Wscd1
Slc37a1
Hspa4l
Pnmal2
Sec23ip
Odc1
Cad
Agk
Hdac9
Smad5
Lima1
Dynlt1f
Hrh3
Bhlhe41
Id2
Plekhh1
Slc35d3
Cdyl
Atp13a3
Golga7b
A130010J15Rik
Cer1
Dnajc6
Trp73
Bcl7a
Tubgcp3
Asah1
Dennd4a
Tox
Faah
Ntan1
Gna14
Rgs8
Cdh4
Sorcs2
Sorbs2
Trib2
Mbp
Lsm14b
Mex3b
Agps
Rbm38
Sh2d5
Vwa5b1
Ddit4
Pde9a
Ndc1
Slc7a5
Kcnh6
Tmem163
Nebl
Aif1l
Snap25
Bmp7
Kcnn3
Rorc
Armc10
Cnot6l
Bbs9
Hus1
Lgalsl
Fgf9
Farp1
Cd2ap
Nceh1
Efhd2
Tpcn1
Podxl
Zdhhc14
Tcf4
Ogfrl1
Cyb561d1
Vamp1
Wdr11
Naf1
Cnksr3
Rb1
Txn2
Cryba2
Lamc3
Id1
Susd1
Brinp1
Scmh1
Hmgn2
Hepacam2
Esyt1
Dicer1
Kcnk16
App
Frmd5
Fam110a
Ctnnbl1
Ppp1r16b
Il6ra
Slc6a9
Lin28a
Gtf3a
Phf14
Inppl1
Npy1r
Smco4
Dscaml1
Tfdp2
Utp20
BC048403
Usp15
Bod1
Zdhhc20
Sftpc
Tmtc4
Atp6v1a
Actr3
Hnrnpa3
Snx30
Wrap73
3110082I17Rik
Rad18
Pnpla2
Lingo1
Ap2m1
Mdga1
Usp46
Stc2
Slc16a5
Fdft1
Sult2b1
Wrn
Kcnk1
Tmem158
Abhd15
Aldh1a7
Dner
Grin2c
Eva1c
Sec16b
Nfrkb
Ero1lb

## Sheet: Overlap with Rest targets
Genes
Kcnc1
Hcn4
Olfm1
Tcerg1l
Dnajc6
Snap25
Brinp1
Lin28a
Dner
