# Supplementary material for: A conserved YAP/Notch/REST network controls the neuroendocrine cell fate in the lungs
Source: Nat Commun. 2022 May 16;13:2690. doi: 10.1038/s41467-022-30416-2 (PMC9110333; doi:10.1038/s41467-022-30416-2)
Supplement: Supplementary file 11 — Supplementary Data 8 [file 41467_2022_30416_MOESM11_ESM.xlsx]

## Sheet: Suppl Data 8 Readme
Supplementary Data 8: Gene Ontology (GO) analysis of common ASCL1 targets identified by shAscl1 #1 and #2 by Metascape.
	See Supplementary Data 7 for the list of genes provided for GO analysis.
	Express analysis used which combines all GOs together in a table.
	Enriched GO terms are clustered with the most significant term representing the cluster as 'Summary'.
	Top 5 Summary groups for each GO are plotted as bar graphs in Supplementary Figure 4G.
	Log(q-value) is adjusted p-value for multiple-testing in log base 10. Hypergeometric test with Benjamini-Hochberg corrections.
	InList/InTerm indicates the number of input genes / the total number of genes in a given GO term.

## Sheet: GO Enrichment
GroupID	Category	Term	Description	LogP	Log(q-value)	InTerm_InList	Genes	Symbols
1_Summary	GO Biological Processes	GO:0007219	Notch signaling pathway	-7.58006	-3.3645	14/181	11820,12162,12396,13388,13389,16848,17305,18011,19664,54485,192119,227325,234214,240055,15901,17196,21413,79221,232232,11477,55927,12310,12398,15902,16194,19645,19885,21847,21985,211770,252838,12622,16871,29871,79362,230909,18019,228852,20666	App,Bmp7,Cbfa2t2,Dll1,Dll3,Lfng,Mfng,Neurl1a,Rbpj,Dll4,Dicer1,Dner,Sorbs2,Neurl1b,Id1,Mbp,Tcf4,Hdac9,Hdac11,Acvr1,Hes6,Calca,Cbfa2t3,Id2,Il6ra,Rb1,Rorc,Klf10,Tpd52,Trib1,Tox,Cer1,Lhx3,Scmh1,Bhlhe41,Gm572,Nfatc2,Ppp1r16b,Sox11
1_Member	GO Biological Processes	GO:0007219	Notch signaling pathway	-7.58006	-3.3645	14/181	11820,12162,12396,13388,13389,16848,17305,18011,19664,54485,192119,227325,234214,240055	App,Bmp7,Cbfa2t2,Dll1,Dll3,Lfng,Mfng,Neurl1a,Rbpj,Dll4,Dicer1,Dner,Sorbs2,Neurl1b
1_Member	GO Biological Processes	GO:0008593	regulation of Notch signaling pathway	-7.09099	-3.3645	10/89	12162,12396,13388,13389,16848,17305,18011,19664,54485,192119	Bmp7,Cbfa2t2,Dll1,Dll3,Lfng,Mfng,Neurl1a,Rbpj,Dll4,Dicer1
1_Member	GO Biological Processes	GO:0045746	negative regulation of Notch signaling pathway	-6.79868	-3.21561	7/36	12162,12396,13388,13389,16848,18011,54485	Bmp7,Cbfa2t2,Dll1,Dll3,Lfng,Neurl1a,Dll4
1_Member	WikiPathways	WP2074	Neural crest differentiation	-6.56629	-3.06241	10/101	12162,13388,13389,15901,17196,19664,21413,54485,79221,232232	Bmp7,Dll1,Dll3,Id1,Mbp,Rbpj,Tcf4,Dll4,Hdac9,Hdac11
1_Member	GO Biological Processes	GO:0007386	compartment pattern specification	-5.21774	-2.13983	3/4	13388,13389,16848	Dll1,Dll3,Lfng
1_Member	WikiPathways	WP29	Notch signaling pathway	-4.84496	-1.84168	6/46	13388,13389,16848,17305,19664,54485	Dll1,Dll3,Lfng,Mfng,Rbpj,Dll4
1_Member	KEGG Pathway	ko04330	Notch signaling pathway	-4.68349	-1.78271	6/49	13388,13389,16848,17305,19664,54485	Dll1,Dll3,Lfng,Mfng,Rbpj,Dll4
1_Member	KEGG Pathway	mmu04330	Notch signaling pathway	-4.68349	-1.78271	6/49	13388,13389,16848,17305,19664,54485	Dll1,Dll3,Lfng,Mfng,Rbpj,Dll4
1_Member	GO Biological Processes	GO:0060839	endothelial cell fate commitment	-4.28693	-1.52341	3/7	11477,13388,19664	Acvr1,Dll1,Rbpj
1_Member	WikiPathways	WP265	Delta-Notch signaling pathway	-4.26875	-1.51819	7/84	11820,13388,16848,17305,19664,54485,55927	App,Dll1,Lfng,Mfng,Rbpj,Dll4,Hes6
1_Member	GO Biological Processes	GO:0045747	positive regulation of Notch signaling pathway	-3.8265	-1.25204	5/44	13388,16848,17305,19664,54485	Dll1,Lfng,Mfng,Rbpj,Dll4
1_Member	GO Biological Processes	GO:0002315	marginal zone B cell differentiation	-3.763	-1.20524	3/10	13388,16848,17305	Dll1,Lfng,Mfng
1_Member	GO Biological Processes	GO:0061311	cell surface receptor signaling pathway involved in heart development	-3.54201	-1.03813	4/28	11477,13388,19664,54485	Acvr1,Dll1,Rbpj,Dll4
1_Member	GO Biological Processes	GO:0002521	leukocyte differentiation	-3.35409	-0.91715	18/634	11820,12310,12398,13388,15902,16194,16848,17305,19645,19664,19885,21847,21985,54485,79221,192119,211770,252838	App,Calca,Cbfa2t3,Dll1,Id2,Il6ra,Lfng,Mfng,Rb1,Rbpj,Rorc,Klf10,Tpd52,Dll4,Hdac9,Dicer1,Trib1,Tox
1_Member	GO Biological Processes	GO:0072148	epithelial cell fate commitment	-2.96021	-0.660445	3/18	11477,13388,19664	Acvr1,Dll1,Rbpj
1_Member	GO Biological Processes	GO:0007389	pattern specification process	-2.79786	-0.532859	14/484	11477,12162,12622,13388,13389,16848,16871,17305,19664,29871,54485,55927,79362,230909	Acvr1,Bmp7,Cer1,Dll1,Dll3,Lfng,Lhx3,Mfng,Rbpj,Scmh1,Dll4,Hes6,Bhlhe41,Gm572
1_Member	GO Biological Processes	GO:0048663	neuron fate commitment	-2.75127	-0.502175	5/75	13388,15902,16871,19664,54485	Dll1,Id2,Lhx3,Rbpj,Dll4
1_Member	KEGG Pathway	ko04658	Th1 and Th2 cell differentiation	-2.46916	-0.333253	5/87	13388,13389,18019,19664,54485	Dll1,Dll3,Nfatc2,Rbpj,Dll4
1_Member	KEGG Pathway	mmu04658	Th1 and Th2 cell differentiation	-2.44779	-0.321365	5/88	13388,13389,18019,19664,54485	Dll1,Dll3,Nfatc2,Rbpj,Dll4
1_Member	GO Biological Processes	GO:0030183	B cell differentiation	-2.40348	-0.303295	7/172	13388,15902,16848,17305,19664,21985,79221	Dll1,Id2,Lfng,Mfng,Rbpj,Tpd52,Hdac9
1_Member	GO Biological Processes	GO:0003158	endothelium development	-2.37398	-0.290602	6/131	11477,13388,15901,19664,54485,228852	Acvr1,Dll1,Id1,Rbpj,Dll4,Ppp1r16b
1_Member	GO Biological Processes	GO:0003002	regionalization	-2.31806	-0.267017	11/379	11477,12622,13388,13389,16848,16871,19664,29871,54485,55927,79362	Acvr1,Cer1,Dll1,Dll3,Lfng,Lhx3,Rbpj,Scmh1,Dll4,Hes6,Bhlhe41
1_Member	GO Biological Processes	GO:0002313	mature B cell differentiation involved in immune response	-2.3077	-0.267017	3/30	13388,16848,17305	Dll1,Lfng,Mfng
1_Member	GO Biological Processes	GO:0061053	somite development	-2.2868	-0.252744	5/96	13388,13389,16848,19664,20666	Dll1,Dll3,Lfng,Rbpj,Sox11
1_Member	GO Biological Processes	GO:0003272	endocardial cushion formation	-2.26717	-0.245215	3/31	11477,12162,19664	Acvr1,Bmp7,Rbpj
1_Member	GO Biological Processes	GO:0030098	lymphocyte differentiation	-2.23217	-0.227101	12/445	13388,15902,16194,16848,17305,19664,19885,21985,54485,79221,192119,252838	Dll1,Id2,Il6ra,Lfng,Mfng,Rbpj,Rorc,Tpd52,Dll4,Hdac9,Dicer1,Tox
1_Member	GO Biological Processes	GO:0009952	anterior/posterior pattern specification	-2.23024	-0.227101	8/233	12622,13388,13389,16848,19664,29871,55927,79362	Cer1,Dll1,Dll3,Lfng,Rbpj,Scmh1,Hes6,Bhlhe41
1_Member	GO Biological Processes	GO:0002335	mature B cell differentiation	-2.01947	-0.104791	3/38	13388,16848,17305	Dll1,Lfng,Mfng
2_Summary	GO Biological Processes	GO:0051961	negative regulation of nervous system development	-7.14169	-3.3645	13/166	12162,12385,13389,15901,15902,17196,20666,56710,74117,74762,83557,192119,235402,11820,12310,13388,14180,14581,15903,18019,19645,19664,20679,22062,79362,110351,211770,217410,12561,18011,54485,55927,23928,227325,232232,79221,21413	Bmp7,Ctnna1,Dll3,Id1,Id2,Mbp,Sox11,Brinp1,Actr3,Mdga1,Lin28a,Dicer1,Lingo1,App,Calca,Dll1,Fgf9,Gfi1,Id3,Nfatc2,Rb1,Rbpj,Sox6,Trp73,Bhlhe41,Rap1gap,Trib1,Trib2,Cdh4,Neurl1a,Dll4,Hes6,Lamc3,Dner,Hdac11,Hdac9,Tcf4
2_Member	GO Biological Processes	GO:0051961	negative regulation of nervous system development	-7.14169	-3.3645	13/166	12162,12385,13389,15901,15902,17196,20666,56710,74117,74762,83557,192119,235402	Bmp7,Ctnna1,Dll3,Id1,Id2,Mbp,Sox11,Brinp1,Actr3,Mdga1,Lin28a,Dicer1,Lingo1
2_Member	GO Biological Processes	GO:0045596	negative regulation of cell differentiation	-7.04447	-3.3645	27/723	11820,12162,12310,12385,13388,13389,14180,14581,15901,15902,15903,17196,18019,19645,19664,20666,20679,22062,56710,74117,79362,83557,110351,192119,211770,217410,235402	App,Bmp7,Calca,Ctnna1,Dll1,Dll3,Fgf9,Gfi1,Id1,Id2,Id3,Mbp,Nfatc2,Rb1,Rbpj,Sox11,Sox6,Trp73,Brinp1,Actr3,Bhlhe41,Lin28a,Rap1gap,Dicer1,Trib1,Trib2,Lingo1
2_Member	GO Biological Processes	GO:0050768	negative regulation of neurogenesis	-6.3732	-2.93626	12/162	12162,12385,13389,15901,15902,17196,20666,56710,74117,83557,192119,235402	Bmp7,Ctnna1,Dll3,Id1,Id2,Mbp,Sox11,Brinp1,Actr3,Lin28a,Dicer1,Lingo1
2_Member	GO Biological Processes	GO:0050767	regulation of neurogenesis	-5.85313	-2.5711	19/451	12162,12385,12561,13388,13389,15901,15902,17196,18011,20666,22062,54485,55927,56710,74117,79362,83557,192119,235402	Bmp7,Ctnna1,Cdh4,Dll1,Dll3,Id1,Id2,Mbp,Neurl1a,Sox11,Trp73,Dll4,Hes6,Brinp1,Actr3,Bhlhe41,Lin28a,Dicer1,Lingo1
2_Member	GO Biological Processes	GO:0010001	glial cell differentiation	-5.75789	-2.51725	14/255	11820,13388,13389,15902,20666,20679,22062,23928,74117,83557,192119,227325,232232,235402	App,Dll1,Dll3,Id2,Sox11,Sox6,Trp73,Lamc3,Actr3,Lin28a,Dicer1,Dner,Hdac11,Lingo1
2_Member	GO Biological Processes	GO:0010721	negative regulation of cell development	-5.29724	-2.1913	12/205	12162,12385,13389,15901,15902,17196,20666,56710,74117,83557,192119,235402	Bmp7,Ctnna1,Dll3,Id1,Id2,Mbp,Sox11,Brinp1,Actr3,Lin28a,Dicer1,Lingo1
2_Member	GO Biological Processes	GO:0060284	regulation of cell development	-5.16744	-2.13982	21/598	12162,12385,12561,13388,13389,15901,15902,17196,18011,20666,22062,54485,55927,56710,74117,79221,79362,83557,192119,211770,235402	Bmp7,Ctnna1,Cdh4,Dll1,Dll3,Id1,Id2,Mbp,Neurl1a,Sox11,Trp73,Dll4,Hes6,Brinp1,Actr3,Hdac9,Bhlhe41,Lin28a,Dicer1,Trib1,Lingo1
2_Member	GO Biological Processes	GO:0051960	regulation of nervous system development	-5.16658	-2.13982	20/550	12162,12385,12561,13388,13389,15901,15902,17196,18011,20666,22062,54485,55927,56710,74117,74762,79362,83557,192119,235402	Bmp7,Ctnna1,Cdh4,Dll1,Dll3,Id1,Id2,Mbp,Neurl1a,Sox11,Trp73,Dll4,Hes6,Brinp1,Actr3,Mdga1,Bhlhe41,Lin28a,Dicer1,Lingo1
2_Member	GO Biological Processes	GO:0045664	regulation of neuron differentiation	-4.59102	-1.75438	12/241	11820,12162,13388,15902,20666,21413,22062,56710,74117,83557,110351,192119	App,Bmp7,Dll1,Id2,Sox11,Tcf4,Trp73,Brinp1,Actr3,Lin28a,Rap1gap,Dicer1
2_Member	GO Biological Processes	GO:0014014	negative regulation of gliogenesis	-4.48494	-1.68003	6/53	13389,15902,20666,83557,192119,235402	Dll3,Id2,Sox11,Lin28a,Dicer1,Lingo1
2_Member	GO Biological Processes	GO:0048708	astrocyte differentiation	-4.30229	-1.52341	7/83	11820,13388,13389,15902,20679,23928,74117	App,Dll1,Dll3,Id2,Sox6,Lamc3,Actr3
2_Member	GO Biological Processes	GO:0042063	gliogenesis	-4.29023	-1.52341	14/344	11820,13388,13389,15902,20666,20679,22062,23928,74117,83557,192119,227325,232232,235402	App,Dll1,Dll3,Id2,Sox11,Sox6,Trp73,Lamc3,Actr3,Lin28a,Dicer1,Dner,Hdac11,Lingo1
2_Member	GO Biological Processes	GO:0045685	regulation of glial cell differentiation	-3.9281	-1.28583	7/95	13389,15902,22062,74117,83557,192119,235402	Dll3,Id2,Trp73,Actr3,Lin28a,Dicer1,Lingo1
2_Member	GO Biological Processes	GO:0014013	regulation of gliogenesis	-3.90821	-1.27939	8/128	13389,15902,20666,22062,74117,83557,192119,235402	Dll3,Id2,Sox11,Trp73,Actr3,Lin28a,Dicer1,Lingo1
2_Member	GO Biological Processes	GO:0021782	glial cell development	-3.32474	-0.906029	7/119	11820,13388,15902,20666,23928,192119,232232	App,Dll1,Id2,Sox11,Lamc3,Dicer1,Hdac11
2_Member	GO Biological Processes	GO:0045666	positive regulation of neuron differentiation	-3.32474	-0.906029	7/119	11820,12162,20666,21413,56710,74117,83557	App,Bmp7,Sox11,Tcf4,Brinp1,Actr3,Lin28a
2_Member	GO Biological Processes	GO:0045665	negative regulation of neuron differentiation	-3.20596	-0.82702	6/90	11820,12162,13388,15902,22062,110351	App,Bmp7,Dll1,Id2,Trp73,Rap1gap
2_Member	GO Biological Processes	GO:0045686	negative regulation of glial cell differentiation	-3.11453	-0.75678	4/36	13389,15902,83557,235402	Dll3,Id2,Lin28a,Lingo1
2_Member	GO Biological Processes	GO:0048709	oligodendrocyte differentiation	-2.63559	-0.429105	6/116	15902,20679,22062,192119,232232,235402	Id2,Sox6,Trp73,Dicer1,Hdac11,Lingo1
2_Member	GO Biological Processes	GO:0045687	positive regulation of glial cell differentiation	-2.42617	-0.317241	4/55	15902,22062,74117,192119	Id2,Trp73,Actr3,Dicer1
2_Member	GO Biological Processes	GO:0048713	regulation of oligodendrocyte differentiation	-2.42617	-0.317241	4/55	15902,22062,192119,235402	Id2,Trp73,Dicer1,Lingo1
2_Member	GO Biological Processes	GO:0014002	astrocyte development	-2.11869	-0.162996	3/35	11820,13388,23928	App,Dll1,Lamc3
2_Member	GO Biological Processes	GO:0048710	regulation of astrocyte differentiation	-2.11869	-0.162996	3/35	13389,15902,74117	Dll3,Id2,Actr3
3_Summary	GO Biological Processes	GO:0007507	heart development	-6.2211	-2.84215	24/650	11477,12162,12622,13388,14180,15901,15902,15903,18166,18712,19645,19664,20112,20666,20679,21687,22062,54485,74103,79221,192119,207425,230909,234214,12632,16691,17930,18019,56190,79362,227325,225115	Acvr1,Bmp7,Cer1,Dll1,Fgf9,Id1,Id2,Id3,Npy1r,Pim1,Rb1,Rbpj,Rps6ka2,Sox11,Sox6,Tek,Trp73,Dll4,Nebl,Hdac9,Dicer1,Wdr11,Gm572,Sorbs2,Cfl2,Krt8,Myom2,Nfatc2,Rbm38,Bhlhe41,Dner,Svil
3_Member	GO Biological Processes	GO:0007507	heart development	-6.2211	-2.84215	24/650	11477,12162,12622,13388,14180,15901,15902,15903,18166,18712,19645,19664,20112,20666,20679,21687,22062,54485,74103,79221,192119,207425,230909,234214	Acvr1,Bmp7,Cer1,Dll1,Fgf9,Id1,Id2,Id3,Npy1r,Pim1,Rb1,Rbpj,Rps6ka2,Sox11,Sox6,Tek,Trp73,Dll4,Nebl,Hdac9,Dicer1,Wdr11,Gm572,Sorbs2
3_Member	GO Biological Processes	GO:0051146	striated muscle cell differentiation	-5.96316	-2.63537	16/320	11477,12632,13388,16691,17930,18019,19645,19664,20679,56190,74103,79221,79362,192119,227325,234214	Acvr1,Cfl2,Dll1,Krt8,Myom2,Nfatc2,Rb1,Rbpj,Sox6,Rbm38,Nebl,Hdac9,Bhlhe41,Dicer1,Dner,Sorbs2
3_Member	GO Biological Processes	GO:0014706	striated muscle tissue development	-5.69917	-2.49632	19/462	11477,12162,12632,13388,14180,15902,18712,19645,19664,20666,20679,22062,54485,74103,79221,192119,225115,227325,234214	Acvr1,Bmp7,Cfl2,Dll1,Fgf9,Id2,Pim1,Rb1,Rbpj,Sox11,Sox6,Trp73,Dll4,Nebl,Hdac9,Dicer1,Svil,Dner,Sorbs2
3_Member	GO Biological Processes	GO:0042692	muscle cell differentiation	-5.6046	-2.43651	18/425	11477,12632,13388,14180,15902,16691,17930,18019,19645,19664,20679,56190,74103,79221,79362,192119,227325,234214	Acvr1,Cfl2,Dll1,Fgf9,Id2,Krt8,Myom2,Nfatc2,Rb1,Rbpj,Sox6,Rbm38,Nebl,Hdac9,Bhlhe41,Dicer1,Dner,Sorbs2
3_Member	GO Biological Processes	GO:0060537	muscle tissue development	-5.37986	-2.24395	19/486	11477,12162,12632,13388,14180,15902,18712,19645,19664,20666,20679,22062,54485,74103,79221,192119,225115,227325,234214	Acvr1,Bmp7,Cfl2,Dll1,Fgf9,Id2,Pim1,Rb1,Rbpj,Sox11,Sox6,Trp73,Dll4,Nebl,Hdac9,Dicer1,Svil,Dner,Sorbs2
3_Member	GO Biological Processes	GO:0048738	cardiac muscle tissue development	-4.79035	-1.81054	13/269	11477,12162,13388,14180,15902,18712,19664,20679,22062,54485,74103,192119,234214	Acvr1,Bmp7,Dll1,Fgf9,Id2,Pim1,Rbpj,Sox6,Trp73,Dll4,Nebl,Dicer1,Sorbs2
3_Member	GO Biological Processes	GO:0061061	muscle structure development	-4.60227	-1.75438	22/704	11477,12632,13388,14180,15902,15903,16691,17930,18019,19645,19664,20666,20679,54485,56190,74103,79221,79362,192119,225115,227325,234214	Acvr1,Cfl2,Dll1,Fgf9,Id2,Id3,Krt8,Myom2,Nfatc2,Rb1,Rbpj,Sox11,Sox6,Dll4,Rbm38,Nebl,Hdac9,Bhlhe41,Dicer1,Svil,Dner,Sorbs2
3_Member	GO Biological Processes	GO:0055001	muscle cell development	-2.99081	-0.677264	9/218	12632,16691,17930,18019,74103,79221,192119,227325,234214	Cfl2,Krt8,Myom2,Nfatc2,Nebl,Hdac9,Dicer1,Dner,Sorbs2
3_Member	GO Biological Processes	GO:0035051	cardiocyte differentiation	-2.82702	-0.557827	8/186	11477,12162,13388,19664,20679,74103,192119,234214	Acvr1,Bmp7,Dll1,Rbpj,Sox6,Nebl,Dicer1,Sorbs2
3_Member	GO Biological Processes	GO:0055007	cardiac muscle cell differentiation	-2.75177	-0.502175	7/149	11477,13388,19664,20679,74103,192119,234214	Acvr1,Dll1,Rbpj,Sox6,Nebl,Dicer1,Sorbs2
3_Member	GO Biological Processes	GO:0007519	skeletal muscle tissue development	-2.03197	-0.104791	7/202	12632,13388,19645,20666,79221,225115,227325	Cfl2,Dll1,Rb1,Sox11,Hdac9,Svil,Dner
3_Member	GO Biological Processes	GO:0007517	muscle organ development	-2.02578	-0.104791	10/360	12632,13388,15903,19645,19664,20666,54485,79221,225115,227325	Cfl2,Dll1,Id3,Rb1,Rbpj,Sox11,Dll4,Hdac9,Svil,Dner
4_Summary	Reactome Gene Sets	R-MMU-1296071	Potassium Channels	-4.77035	-1.81054	8/97	16502,16512,16525,60613,74571,140493,192775,382571,56461,330953,331004,11964,12374,14169,14664,14813,57785,72160,76137,215748,224674,252972,11820,20539,11773,20614,12310,20856,99296,108068,213573,12048,14675,58869	Kcnc1,Kcnh3,Kcnk1,Kcnq4,Kcnk16,Kcnn3,Kcnh6,Kcnf1,Kcnip3,Hcn4,Slc9a9,Atp6v1a,Casr,Fgf14,Slc6a9,Grin2c,Rangrf,Tmem163,Mcur1,Cnksr3,Slc37a1,Tpcn1,App,Slc7a5,Ap2m1,Snap25,Calca,Stc2,Hrh3,Grm2,Cracr2b,Bcl2l1,Gna14,Pex5l
4_Member	Reactome Gene Sets	R-MMU-1296071	Potassium Channels	-4.77035	-1.81054	8/97	16502,16512,16525,60613,74571,140493,192775,382571	Kcnc1,Kcnh3,Kcnk1,Kcnq4,Kcnk16,Kcnn3,Kcnh6,Kcnf1
4_Member	GO Biological Processes	GO:0071805	potassium ion transmembrane transport	-4.58926	-1.75438	11/203	16502,16512,16525,56461,60613,74571,140493,192775,330953,331004,382571	Kcnc1,Kcnh3,Kcnk1,Kcnip3,Kcnq4,Kcnk16,Kcnn3,Kcnh6,Hcn4,Slc9a9,Kcnf1
4_Member	GO Biological Processes	GO:0098660	inorganic ion transmembrane transport	-4.20176	-1.46379	22/749	11964,12374,14169,14664,14813,16502,16512,16525,56461,57785,60613,72160,74571,76137,140493,192775,215748,224674,252972,330953,331004,382571	Atp6v1a,Casr,Fgf14,Slc6a9,Grin2c,Kcnc1,Kcnh3,Kcnk1,Kcnip3,Rangrf,Kcnq4,Tmem163,Kcnk16,Mcur1,Kcnn3,Kcnh6,Cnksr3,Slc37a1,Tpcn1,Hcn4,Slc9a9,Kcnf1
4_Member	GO Biological Processes	GO:0098655	cation transmembrane transport	-3.97079	-1.30154	22/777	11820,11964,14169,14664,14813,16502,16512,16525,20539,56461,57785,60613,72160,74571,76137,140493,192775,215748,252972,330953,331004,382571	App,Atp6v1a,Fgf14,Slc6a9,Grin2c,Kcnc1,Kcnh3,Kcnk1,Slc7a5,Kcnip3,Rangrf,Kcnq4,Tmem163,Kcnk16,Mcur1,Kcnn3,Kcnh6,Cnksr3,Tpcn1,Hcn4,Slc9a9,Kcnf1
4_Member	GO Biological Processes	GO:0006813	potassium ion transport	-3.93274	-1.28583	11/240	16502,16512,16525,56461,60613,74571,140493,192775,330953,331004,382571	Kcnc1,Kcnh3,Kcnk1,Kcnip3,Kcnq4,Kcnk16,Kcnn3,Kcnh6,Hcn4,Slc9a9,Kcnf1
4_Member	Reactome Gene Sets	R-MMU-1296072	Voltage gated Potassium channels	-3.92441	-1.28583	5/42	16502,16512,60613,192775,382571	Kcnc1,Kcnh3,Kcnq4,Kcnh6,Kcnf1
4_Member	GO Biological Processes	GO:0098662	inorganic cation transmembrane transport	-3.77195	-1.20592	20/692	11964,14169,14664,14813,16502,16512,16525,56461,57785,60613,72160,74571,76137,140493,192775,215748,252972,330953,331004,382571	Atp6v1a,Fgf14,Slc6a9,Grin2c,Kcnc1,Kcnh3,Kcnk1,Kcnip3,Rangrf,Kcnq4,Tmem163,Kcnk16,Mcur1,Kcnn3,Kcnh6,Cnksr3,Tpcn1,Hcn4,Slc9a9,Kcnf1
4_Member	GO Biological Processes	GO:0035725	sodium ion transmembrane transport	-3.45646	-0.993966	8/149	14169,14664,16525,57785,215748,252972,330953,331004	Fgf14,Slc6a9,Kcnk1,Rangrf,Cnksr3,Tpcn1,Hcn4,Slc9a9
4_Member	Reactome Gene Sets	R-MMU-112316	Neuronal System	-2.98137	-0.677004	11/311	11773,14813,16502,16512,16525,20614,60613,74571,140493,192775,382571	Ap2m1,Grin2c,Kcnc1,Kcnh3,Kcnk1,Snap25,Kcnq4,Kcnk16,Kcnn3,Kcnh6,Kcnf1
4_Member	GO Biological Processes	GO:0043269	regulation of ion transport	-2.54476	-0.386582	18/749	11820,12310,12374,14169,14664,16502,16512,20856,56461,57785,60613,99296,108068,213573,215748,252972,330953,382571	App,Calca,Casr,Fgf14,Slc6a9,Kcnc1,Kcnh3,Stc2,Kcnip3,Rangrf,Kcnq4,Hrh3,Grm2,Cracr2b,Cnksr3,Tpcn1,Hcn4,Kcnf1
4_Member	GO Biological Processes	GO:0006814	sodium ion transport	-2.13462	-0.16787	8/242	14169,14664,16525,57785,215748,252972,330953,331004	Fgf14,Slc6a9,Kcnk1,Rangrf,Cnksr3,Tpcn1,Hcn4,Slc9a9
4_Member	GO Biological Processes	GO:0042391	regulation of membrane potential	-2.08718	-0.139596	12/465	11820,12048,14169,14675,14813,16512,16525,57785,58869,74571,192775,330953	App,Bcl2l1,Fgf14,Gna14,Grin2c,Kcnh3,Kcnk1,Rangrf,Pex5l,Kcnk16,Kcnh6,Hcn4
5_Summary	GO Biological Processes	GO:0071363	cellular response to growth factor stimulus	-4.67511	-1.78271	21/645	11477,12162,12310,12622,13388,14169,14180,14479,15901,17129,19664,20666,20679,21413,21687,54485,54612,74117,74747,77794,110351,15902,18166,18712,192119,15903,19645,12374,16332,21847,16194,19885,320024,18263,83557,76626,14581,60613,114873,11886,75725,12396,54200,74206,228852	Acvr1,Bmp7,Calca,Cer1,Dll1,Fgf14,Fgf9,Usp15,Id1,Smad5,Rbpj,Sox11,Sox6,Tcf4,Tek,Dll4,Sfrp5,Actr3,Ddit4,Adamtsl2,Rap1gap,Id2,Npy1r,Pim1,Dicer1,Id3,Rb1,Casr,Inppl1,Klf10,Il6ra,Rorc,Nceh1,Odc1,Lin28a,Msi2,Gfi1,Kcnq4,Dscaml1,Asah1,Phf14,Cbfa2t2,Sult2b1,Sipa1l3,Ppp1r16b
5_Member	GO Biological Processes	GO:0071363	cellular response to growth factor stimulus	-4.67511	-1.78271	21/645	11477,12162,12310,12622,13388,14169,14180,14479,15901,17129,19664,20666,20679,21413,21687,54485,54612,74117,74747,77794,110351	Acvr1,Bmp7,Calca,Cer1,Dll1,Fgf14,Fgf9,Usp15,Id1,Smad5,Rbpj,Sox11,Sox6,Tcf4,Tek,Dll4,Sfrp5,Actr3,Ddit4,Adamtsl2,Rap1gap
5_Member	GO Biological Processes	GO:0070848	response to growth factor	-4.5289	-1.70926	21/660	11477,12162,12310,12622,13388,14169,14180,14479,15901,17129,19664,20666,20679,21413,21687,54485,54612,74117,74747,77794,110351	Acvr1,Bmp7,Calca,Cer1,Dll1,Fgf14,Fgf9,Usp15,Id1,Smad5,Rbpj,Sox11,Sox6,Tcf4,Tek,Dll4,Sfrp5,Actr3,Ddit4,Adamtsl2,Rap1gap
5_Member	GO Biological Processes	GO:0003007	heart morphogenesis	-3.89164	-1.27237	12/285	11477,12162,13388,14180,15902,18166,18712,19664,20666,21687,54485,192119	Acvr1,Bmp7,Dll1,Fgf9,Id2,Npy1r,Pim1,Rbpj,Sox11,Tek,Dll4,Dicer1
5_Member	GO Biological Processes	GO:0030509	BMP signaling pathway	-3.71969	-1.17005	9/173	11477,12162,12622,14479,15901,17129,19664,20666,54612	Acvr1,Bmp7,Cer1,Usp15,Id1,Smad5,Rbpj,Sox11,Sfrp5
5_Member	GO Biological Processes	GO:0071772	response to BMP	-3.52068	-1.03728	9/184	11477,12162,12622,14479,15901,17129,19664,20666,54612	Acvr1,Bmp7,Cer1,Usp15,Id1,Smad5,Rbpj,Sox11,Sfrp5
5_Member	GO Biological Processes	GO:0071773	cellular response to BMP stimulus	-3.52068	-1.03728	9/184	11477,12162,12622,14479,15901,17129,19664,20666,54612	Acvr1,Bmp7,Cer1,Usp15,Id1,Smad5,Rbpj,Sox11,Sfrp5
5_Member	WikiPathways	WP512	Id signaling pathway	-3.51997	-1.03728	5/51	15901,15902,15903,17129,19645	Id1,Id2,Id3,Smad5,Rb1
5_Member	GO Biological Processes	GO:0001503	ossification	-3.46387	-0.994749	14/413	11477,12162,12310,12374,12622,14180,15901,15902,15903,16332,17129,19664,20666,21847	Acvr1,Bmp7,Calca,Casr,Cer1,Fgf9,Id1,Id2,Id3,Inppl1,Smad5,Rbpj,Sox11,Klf10
5_Member	GO Biological Processes	GO:0003206	cardiac chamber morphogenesis	-3.41757	-0.968043	8/151	11477,12162,14180,15902,19664,20666,21687,54485	Acvr1,Bmp7,Fgf9,Id2,Rbpj,Sox11,Tek,Dll4
5_Member	KEGG Pathway	ko04350	TGF-beta signaling pathway	-3.33856	-0.907786	6/85	11477,12162,15901,15902,15903,17129	Acvr1,Bmp7,Id1,Id2,Id3,Smad5
5_Member	GO Biological Processes	GO:0003151	outflow tract morphogenesis	-3.31131	-0.89851	6/86	11477,12162,18166,19664,20666,192119	Acvr1,Bmp7,Npy1r,Rbpj,Sox11,Dicer1
5_Member	KEGG Pathway	mmu04350	TGF-beta signaling pathway	-3.1805	-0.806947	6/91	11477,12162,15901,15902,15903,17129	Acvr1,Bmp7,Id1,Id2,Id3,Smad5
5_Member	GO Biological Processes	GO:0061448	connective tissue development	-2.69861	-0.469491	10/288	12162,12622,14180,15902,16194,17129,19645,19885,20679,192119	Bmp7,Cer1,Fgf9,Id2,Il6ra,Smad5,Rb1,Rorc,Sox6,Dicer1
5_Member	GO Biological Processes	GO:0007178	transmembrane receptor protein serine/threonine kinase signaling pathway	-2.69845	-0.469491	12/389	11477,12162,12622,14180,14479,15901,17129,19664,20666,54612,77794,320024	Acvr1,Bmp7,Cer1,Fgf9,Usp15,Id1,Smad5,Rbpj,Sox11,Sfrp5,Adamtsl2,Nceh1
5_Member	GO Biological Processes	GO:0045667	regulation of osteoblast differentiation	-2.65453	-0.436953	7/155	11477,12162,15901,15902,15903,17129,20666	Acvr1,Bmp7,Id1,Id2,Id3,Smad5,Sox11
5_Member	GO Biological Processes	GO:0003205	cardiac chamber development	-2.64322	-0.433071	8/199	11477,12162,14180,15902,19664,20666,21687,54485	Acvr1,Bmp7,Fgf9,Id2,Rbpj,Sox11,Tek,Dll4
5_Member	GO Biological Processes	GO:0060412	ventricular septum morphogenesis	-2.48459	-0.342437	4/53	11477,15902,19664,20666	Acvr1,Id2,Rbpj,Sox11
5_Member	GO Biological Processes	GO:0060411	cardiac septum morphogenesis	-2.46916	-0.333253	5/87	11477,12162,15902,19664,20666	Acvr1,Bmp7,Id2,Rbpj,Sox11
5_Member	GO Biological Processes	GO:0001649	osteoblast differentiation	-2.38967	-0.300758	8/219	11477,12162,14180,15901,15902,15903,17129,20666	Acvr1,Bmp7,Fgf9,Id1,Id2,Id3,Smad5,Sox11
5_Member	GO Biological Processes	GO:0045778	positive regulation of ossification	-2.34304	-0.283719	4/58	11477,12162,12310,20666	Acvr1,Bmp7,Calca,Sox11
5_Member	GO Biological Processes	GO:0001822	kidney development	-2.30705	-0.267017	10/327	12162,12622,13388,15902,15903,16194,17129,18263,21687,83557	Bmp7,Cer1,Dll1,Id2,Id3,Il6ra,Smad5,Odc1,Tek,Lin28a
5_Member	GO Biological Processes	GO:0048864	stem cell development	-2.30601	-0.267017	5/95	11477,12162,20666,76626,192119	Acvr1,Bmp7,Sox11,Msi2,Dicer1
5_Member	GO Biological Processes	GO:0001655	urogenital system development	-2.26801	-0.245215	11/385	11477,12162,12622,13388,15902,15903,16194,17129,18263,21687,83557	Acvr1,Bmp7,Cer1,Dll1,Id2,Id3,Il6ra,Smad5,Odc1,Tek,Lin28a
5_Member	GO Biological Processes	GO:0048562	embryonic organ morphogenesis	-2.23506	-0.227101	10/335	11477,12162,13388,14180,14581,15902,19664,20666,60613,114873	Acvr1,Bmp7,Dll1,Fgf9,Gfi1,Id2,Rbpj,Sox11,Kcnq4,Dscaml1
5_Member	GO Biological Processes	GO:0030324	lung development	-2.21936	-0.220629	8/234	11886,14180,15901,19664,20666,75725,77794,192119	Asah1,Fgf9,Id1,Rbpj,Sox11,Phf14,Adamtsl2,Dicer1
5_Member	GO Biological Processes	GO:0030323	respiratory tube development	-2.18711	-0.199547	8/237	11886,14180,15901,19664,20666,75725,77794,192119	Asah1,Fgf9,Id1,Rbpj,Sox11,Phf14,Adamtsl2,Dicer1
5_Member	GO Biological Processes	GO:0072001	renal system development	-2.17414	-0.190957	10/342	12162,12622,13388,15902,15903,16194,17129,18263,21687,83557	Bmp7,Cer1,Dll1,Id2,Id3,Il6ra,Smad5,Odc1,Tek,Lin28a
5_Member	GO Biological Processes	GO:0048863	stem cell differentiation	-2.13462	-0.16787	8/242	11477,12162,19664,20666,20679,76626,83557,192119	Acvr1,Bmp7,Rbpj,Sox11,Sox6,Msi2,Lin28a,Dicer1
5_Member	GO Biological Processes	GO:0003231	cardiac ventricle development	-2.09269	-0.143095	6/150	11477,14180,15902,19664,20666,54485	Acvr1,Fgf9,Id2,Rbpj,Sox11,Dll4
5_Member	GO Biological Processes	GO:0090287	regulation of cellular response to growth factor stimulus	-2.08289	-0.137313	9/299	12622,13388,14180,19664,20666,21413,21687,54612,77794	Cer1,Dll1,Fgf9,Rbpj,Sox11,Tcf4,Tek,Sfrp5,Adamtsl2
5_Member	GO Biological Processes	GO:0030855	epithelial cell differentiation	-2.02132	-0.104791	15/655	11477,11886,12162,12396,13388,14581,15901,15902,15903,19664,20666,54200,74206,192119,228852	Acvr1,Asah1,Bmp7,Cbfa2t2,Dll1,Gfi1,Id1,Id2,Id3,Rbpj,Sox11,Sult2b1,Sipa1l3,Dicer1,Ppp1r16b
5_Member	GO Biological Processes	GO:0090092	regulation of transmembrane receptor protein serine/threonine kinase signaling pathway	-2.01469	-0.101877	8/254	11477,12162,12622,14180,19664,20666,54612,77794	Acvr1,Bmp7,Cer1,Fgf9,Rbpj,Sox11,Sfrp5,Adamtsl2
6_Summary	GO Biological Processes	GO:0045651	positive regulation of macrophage differentiation	-4.66681	-1.78271	4/15	12310,15902,19645,211770,11820,21847,12398,19664	Calca,Id2,Rb1,Trib1,App,Klf10,Cbfa2t3,Rbpj
6_Member	GO Biological Processes	GO:0045651	positive regulation of macrophage differentiation	-4.66681	-1.78271	4/15	12310,15902,19645,211770	Calca,Id2,Rb1,Trib1
6_Member	GO Biological Processes	GO:0045649	regulation of macrophage differentiation	-4.04858	-1.34633	4/21	12310,15902,19645,211770	Calca,Id2,Rb1,Trib1
6_Member	GO Biological Processes	GO:0030225	macrophage differentiation	-3.8265	-1.25204	5/44	11820,12310,15902,19645,211770	App,Calca,Id2,Rb1,Trib1
6_Member	GO Biological Processes	GO:0002763	positive regulation of myeloid leukocyte differentiation	-2.83029	-0.557827	5/72	12310,15902,19645,21847,211770	Calca,Id2,Rb1,Klf10,Trib1
6_Member	GO Biological Processes	GO:0002573	myeloid leukocyte differentiation	-2.15543	-0.178752	8/240	11820,12310,12398,15902,19645,19664,21847,211770	App,Calca,Cbfa2t3,Id2,Rb1,Rbpj,Klf10,Trib1
6_Member	GO Biological Processes	GO:0045639	positive regulation of myeloid cell differentiation	-2.00961	-0.0986468	5/112	12310,15902,19645,21847,211770	Calca,Id2,Rb1,Klf10,Trib1
7_Summary	GO Biological Processes	GO:0030042	actin filament depolymerization	-4.09481	-1.36908	6/62	12632,13860,14489,65970,225115,320878,11820,12385,12488,15901,16332,16691,17930,19645,57785,74103,74117,108897,207596,234214,259279,72685,21687,223254,228564,74747,11773,12310,12374,12561,14073,18166,22062,56177,330953	Cfl2,Eps8,Mtpn,Lima1,Svil,Mical2,App,Ctnna1,Cd2ap,Id1,Inppl1,Krt8,Myom2,Rb1,Rangrf,Nebl,Actr3,Aif1l,Thsd4,Sorbs2,Tubgcp3,Dnajc6,Tek,Farp1,Frmd5,Ddit4,Ap2m1,Calca,Casr,Cdh4,Faah,Npy1r,Trp73,Olfm1,Hcn4
7_Member	GO Biological Processes	GO:0030042	actin filament depolymerization	-4.09481	-1.36908	6/62	12632,13860,14489,65970,225115,320878	Cfl2,Eps8,Mtpn,Lima1,Svil,Mical2
7_Member	GO Biological Processes	GO:0097435	supramolecular fiber organization	-3.6764	-1.14255	21/759	11820,12385,12488,12632,13860,14489,15901,16332,16691,17930,19645,57785,65970,74103,74117,108897,207596,225115,234214,259279,320878	App,Ctnna1,Cd2ap,Cfl2,Eps8,Mtpn,Id1,Inppl1,Krt8,Myom2,Rb1,Rangrf,Lima1,Nebl,Actr3,Aif1l,Thsd4,Svil,Sorbs2,Tubgcp3,Mical2
7_Member	GO Biological Processes	GO:0030834	regulation of actin filament depolymerization	-3.25828	-0.868344	5/58	12632,13860,14489,65970,225115	Cfl2,Eps8,Mtpn,Lima1,Svil
7_Member	GO Biological Processes	GO:0051261	protein depolymerization	-3.15572	-0.7875	7/127	12632,13860,14489,65970,72685,225115,320878	Cfl2,Eps8,Mtpn,Lima1,Dnajc6,Svil,Mical2
7_Member	GO Biological Processes	GO:0030036	actin cytoskeleton organization	-3.09069	-0.748177	19/725	12385,12488,12632,13860,14489,15901,16332,16691,17930,21687,65970,74103,74117,108897,223254,225115,228564,234214,320878	Ctnna1,Cd2ap,Cfl2,Eps8,Mtpn,Id1,Inppl1,Krt8,Myom2,Tek,Lima1,Nebl,Actr3,Aif1l,Farp1,Svil,Frmd5,Sorbs2,Mical2
7_Member	GO Biological Processes	GO:0007015	actin filament organization	-3.06033	-0.73254	14/454	12385,12488,12632,13860,14489,15901,16332,65970,74103,74117,108897,225115,234214,320878	Ctnna1,Cd2ap,Cfl2,Eps8,Mtpn,Id1,Inppl1,Lima1,Nebl,Actr3,Aif1l,Svil,Sorbs2,Mical2
7_Member	GO Biological Processes	GO:0043624	cellular protein complex disassembly	-2.76846	-0.507617	7/148	12632,13860,14489,65970,72685,225115,320878	Cfl2,Eps8,Mtpn,Lima1,Dnajc6,Svil,Mical2
7_Member	GO Biological Processes	GO:0030835	negative regulation of actin filament depolymerization	-2.60951	-0.419089	4/49	13860,14489,65970,225115	Eps8,Mtpn,Lima1,Svil
7_Member	GO Biological Processes	GO:0051016	barbed-end actin filament capping	-2.39351	-0.300758	3/28	13860,14489,225115	Eps8,Mtpn,Svil
7_Member	GO Biological Processes	GO:0032984	protein-containing complex disassembly	-2.36604	-0.285407	8/221	12632,13860,14489,65970,72685,74747,225115,320878	Cfl2,Eps8,Mtpn,Lima1,Dnajc6,Ddit4,Svil,Mical2
7_Member	GO Biological Processes	GO:1901879	regulation of protein depolymerization	-2.26784	-0.245215	5/97	12632,13860,14489,65970,225115	Cfl2,Eps8,Mtpn,Lima1,Svil
7_Member	GO Biological Processes	GO:0090066	regulation of anatomical structure size	-2.09914	-0.145489	14/581	11773,12310,12374,12561,12632,13860,14073,14489,18166,22062,56177,65970,74117,225115	Ap2m1,Calca,Casr,Cdh4,Cfl2,Eps8,Faah,Mtpn,Npy1r,Trp73,Olfm1,Lima1,Actr3,Svil
7_Member	GO Biological Processes	GO:0032970	regulation of actin filament-based process	-2.0274	-0.104791	11/416	12488,12632,13860,14489,15901,21687,57785,65970,74117,225115,330953	Cd2ap,Cfl2,Eps8,Mtpn,Id1,Tek,Rangrf,Lima1,Actr3,Svil,Hcn4
8_Summary	GO Biological Processes	GO:0008285	negative regulation of cell population proliferation	-4.06816	-1.35433	22/765	11820,12162,12385,12398,12622,13388,16332,18011,19645,19664,20112,20666,22062,54200,54485,54612,56190,75725,83383,110351,192119,211770,17873,18768,108099,69556,74747,215748,228852,12310,16194,18712,217410,231134,12593,21687,12374,14169	App,Bmp7,Ctnna1,Cbfa2t3,Cer1,Dll1,Inppl1,Neurl1a,Rb1,Rbpj,Rps6ka2,Sox11,Trp73,Sult2b1,Dll4,Sfrp5,Rbm38,Phf14,Tfap4,Rap1gap,Dicer1,Trib1,Gadd45b,Pkib,Prkag2,Bod1,Ddit4,Cnksr3,Ppp1r16b,Calca,Il6ra,Pim1,Trib2,Dok7,Cdyl,Tek,Casr,Fgf14
8_Member	GO Biological Processes	GO:0008285	negative regulation of cell population proliferation	-4.06816	-1.35433	22/765	11820,12162,12385,12398,12622,13388,16332,18011,19645,19664,20112,20666,22062,54200,54485,54612,56190,75725,83383,110351,192119,211770	App,Bmp7,Ctnna1,Cbfa2t3,Cer1,Dll1,Inppl1,Neurl1a,Rb1,Rbpj,Rps6ka2,Sox11,Trp73,Sult2b1,Dll4,Sfrp5,Rbm38,Phf14,Tfap4,Rap1gap,Dicer1,Trib1
8_Member	GO Biological Processes	GO:0006469	negative regulation of protein kinase activity	-3.86054	-1.25975	10/204	12162,16332,17873,18768,19645,22062,54612,83383,108099,211770	Bmp7,Inppl1,Gadd45b,Pkib,Rb1,Trp73,Sfrp5,Tfap4,Prkag2,Trib1
8_Member	GO Biological Processes	GO:0071901	negative regulation of protein serine/threonine kinase activity	-3.5812	-1.05504	7/108	12162,16332,18768,19645,22062,54612,83383	Bmp7,Inppl1,Pkib,Rb1,Trp73,Sfrp5,Tfap4
8_Member	GO Biological Processes	GO:0010563	negative regulation of phosphorus metabolic process	-3.54444	-1.03813	15/455	12162,12398,16332,17873,18768,19645,22062,54612,69556,74747,83383,108099,211770,215748,228852	Bmp7,Cbfa2t3,Inppl1,Gadd45b,Pkib,Rb1,Trp73,Sfrp5,Bod1,Ddit4,Tfap4,Prkag2,Trib1,Cnksr3,Ppp1r16b
8_Member	GO Biological Processes	GO:0045936	negative regulation of phosphate metabolic process	-3.54444	-1.03813	15/455	12162,12398,16332,17873,18768,19645,22062,54612,69556,74747,83383,108099,211770,215748,228852	Bmp7,Cbfa2t3,Inppl1,Gadd45b,Pkib,Rb1,Trp73,Sfrp5,Bod1,Ddit4,Tfap4,Prkag2,Trib1,Cnksr3,Ppp1r16b
8_Member	GO Biological Processes	GO:0033673	negative regulation of kinase activity	-3.4866	-1.01075	10/227	12162,16332,17873,18768,19645,22062,54612,83383,108099,211770	Bmp7,Inppl1,Gadd45b,Pkib,Rb1,Trp73,Sfrp5,Tfap4,Prkag2,Trib1
8_Member	GO Biological Processes	GO:0042326	negative regulation of phosphorylation	-3.10506	-0.75245	13/398	12162,12398,16332,17873,18768,19645,22062,54612,74747,83383,108099,211770,215748	Bmp7,Cbfa2t3,Inppl1,Gadd45b,Pkib,Rb1,Trp73,Sfrp5,Ddit4,Tfap4,Prkag2,Trib1,Cnksr3
8_Member	GO Biological Processes	GO:0045859	regulation of protein kinase activity	-3.09923	-0.751694	17/611	11820,12162,12310,16194,16332,17873,18011,18712,18768,19645,22062,54612,83383,108099,211770,217410,231134	App,Bmp7,Calca,Il6ra,Inppl1,Gadd45b,Neurl1a,Pim1,Pkib,Rb1,Trp73,Sfrp5,Tfap4,Prkag2,Trib1,Trib2,Dok7
8_Member	GO Biological Processes	GO:0001933	negative regulation of protein phosphorylation	-3.07615	-0.738598	12/351	12162,16332,17873,18768,19645,22062,54612,74747,83383,108099,211770,215748	Bmp7,Inppl1,Gadd45b,Pkib,Rb1,Trp73,Sfrp5,Ddit4,Tfap4,Prkag2,Trib1,Cnksr3
8_Member	GO Biological Processes	GO:0051348	negative regulation of transferase activity	-3.0291	-0.707891	10/260	12162,16332,17873,18768,19645,22062,54612,83383,108099,211770	Bmp7,Inppl1,Gadd45b,Pkib,Rb1,Trp73,Sfrp5,Tfap4,Prkag2,Trib1
8_Member	GO Biological Processes	GO:0031400	negative regulation of protein modification process	-2.90787	-0.612612	15/525	12162,12593,16332,17873,18768,19645,22062,54612,69556,74747,83383,108099,211770,215748,228852	Bmp7,Cdyl,Inppl1,Gadd45b,Pkib,Rb1,Trp73,Sfrp5,Bod1,Ddit4,Tfap4,Prkag2,Trib1,Cnksr3,Ppp1r16b
8_Member	GO Biological Processes	GO:0043549	regulation of kinase activity	-2.74828	-0.502175	18/717	11820,12162,12310,16194,16332,17873,18011,18712,18768,19645,21687,22062,54612,83383,108099,211770,217410,231134	App,Bmp7,Calca,Il6ra,Inppl1,Gadd45b,Neurl1a,Pim1,Pkib,Rb1,Tek,Trp73,Sfrp5,Tfap4,Prkag2,Trib1,Trib2,Dok7
8_Member	GO Biological Processes	GO:0071900	regulation of protein serine/threonine kinase activity	-2.59696	-0.416444	11/348	12162,16332,18712,18768,19645,22062,54612,83383,108099,211770,217410	Bmp7,Inppl1,Pim1,Pkib,Rb1,Trp73,Sfrp5,Tfap4,Prkag2,Trib1,Trib2
8_Member	GO Biological Processes	GO:0007254	JNK cascade	-2.38973	-0.300758	7/173	11820,12374,14169,17873,22062,54612,211770	App,Casr,Fgf14,Gadd45b,Trp73,Sfrp5,Trib1
8_Member	GO Biological Processes	GO:0043407	negative regulation of MAP kinase activity	-2.23972	-0.2272	4/62	12162,16332,22062,54612	Bmp7,Inppl1,Trp73,Sfrp5
9_Summary	GO Biological Processes	GO:0048565	digestive tract development	-3.98012	-1.30154	8/125	12396,14180,15902,19645,20666,22062,54612,192119,15901,83383	Cbfa2t2,Fgf9,Id2,Rb1,Sox11,Trp73,Sfrp5,Dicer1,Id1,Tfap4
9_Member	GO Biological Processes	GO:0048565	digestive tract development	-3.98012	-1.30154	8/125	12396,14180,15902,19645,20666,22062,54612,192119	Cbfa2t2,Fgf9,Id2,Rb1,Sox11,Trp73,Sfrp5,Dicer1
9_Member	GO Biological Processes	GO:0055123	digestive system development	-3.68256	-1.14255	8/138	12396,14180,15902,19645,20666,22062,54612,192119	Cbfa2t2,Fgf9,Id2,Rb1,Sox11,Trp73,Sfrp5,Dicer1
9_Member	GO Biological Processes	GO:0043392	negative regulation of DNA binding	-2.48459	-0.342437	4/53	15901,15902,20666,83383	Id1,Id2,Sox11,Tfap4
9_Member	GO Biological Processes	GO:0048546	digestive tract morphogenesis	-2.45507	-0.325321	4/54	15902,20666,22062,54612	Id2,Sox11,Trp73,Sfrp5
9_Member	GO Biological Processes	GO:0048566	embryonic digestive tract development	-2.19038	-0.200607	3/33	14180,15902,20666	Fgf9,Id2,Sox11
10_Summary	GO Biological Processes	GO:0051148	negative regulation of muscle cell differentiation	-3.97906	-1.30154	6/65	13388,14180,15902,18019,20679,79362,56190,79221	Dll1,Fgf9,Id2,Nfatc2,Sox6,Bhlhe41,Rbm38,Hdac9
10_Member	GO Biological Processes	GO:0051148	negative regulation of muscle cell differentiation	-3.97906	-1.30154	6/65	13388,14180,15902,18019,20679,79362	Dll1,Fgf9,Id2,Nfatc2,Sox6,Bhlhe41
10_Member	GO Biological Processes	GO:0051147	regulation of muscle cell differentiation	-3.43693	-0.980972	8/150	13388,14180,15902,18019,20679,56190,79221,79362	Dll1,Fgf9,Id2,Nfatc2,Sox6,Rbm38,Hdac9,Bhlhe41
10_Member	GO Biological Processes	GO:0051153	regulation of striated muscle cell differentiation	-2.14154	-0.169141	5/104	13388,20679,56190,79221,79362	Dll1,Sox6,Rbm38,Hdac9,Bhlhe41
11_Summary	GO Biological Processes	GO:0045165	cell fate commitment	-3.86326	-1.25975	12/287	11477,13388,13389,14581,15902,16194,16871,17129,19664,20679,54485,252838,20666,192119	Acvr1,Dll1,Dll3,Gfi1,Id2,Il6ra,Lhx3,Smad5,Rbpj,Sox6,Dll4,Tox,Sox11,Dicer1
11_Member	GO Biological Processes	GO:0045165	cell fate commitment	-3.86326	-1.25975	12/287	11477,13388,13389,14581,15902,16194,16871,17129,19664,20679,54485,252838	Acvr1,Dll1,Dll3,Gfi1,Id2,Il6ra,Lhx3,Smad5,Rbpj,Sox6,Dll4,Tox
11_Member	GO Biological Processes	GO:0021510	spinal cord development	-2.87718	-0.590785	6/104	13388,16871,20666,20679,54485,192119	Dll1,Lhx3,Sox11,Sox6,Dll4,Dicer1
11_Member	GO Biological Processes	GO:0021515	cell differentiation in spinal cord	-2.2648	-0.245215	4/61	16871,20679,54485,192119	Lhx3,Sox6,Dll4,Dicer1
11_Member	GO Biological Processes	GO:0001708	cell fate specification	-2.17653	-0.191158	5/102	13388,14581,16871,19664,20679	Dll1,Gfi1,Lhx3,Rbpj,Sox6
12_Summary	GO Biological Processes	GO:0043433	negative regulation of DNA-binding transcription factor activity	-3.83508	-1.25204	9/167	14581,15901,15902,15903,18712,54612,55927,211770,217410,11820,14489,93679	Gfi1,Id1,Id2,Id3,Pim1,Sfrp5,Hes6,Trib1,Trib2,App,Mtpn,Trim8
12_Member	GO Biological Processes	GO:0043433	negative regulation of DNA-binding transcription factor activity	-3.83508	-1.25204	9/167	14581,15901,15902,15903,18712,54612,55927,211770,217410	Gfi1,Id1,Id2,Id3,Pim1,Sfrp5,Hes6,Trib1,Trib2
12_Member	GO Biological Processes	GO:0051090	regulation of DNA-binding transcription factor activity	-2.39593	-0.300758	12/424	11820,14489,14581,15901,15902,15903,18712,54612,55927,93679,211770,217410	App,Mtpn,Gfi1,Id1,Id2,Id3,Pim1,Sfrp5,Hes6,Trim8,Trib1,Trib2
13_Summary	GO Biological Processes	GO:0040034	regulation of development, heterochronic	-3.39697	-0.953788	3/13	14180,15331,19664,11820,12561,13388,18166,18712,20856,22062,56177,74117,93960,211652,12048,14489,19645,22427,67211,12622,234214	Fgf9,Hmgn2,Rbpj,App,Cdh4,Dll1,Npy1r,Pim1,Stc2,Trp73,Olfm1,Actr3,Nkd1,Wwc1,Bcl2l1,Mtpn,Rb1,Wrn,Armc10,Cer1,Sorbs2
13_Member	GO Biological Processes	GO:0040034	regulation of development, heterochronic	-3.39697	-0.953788	3/13	14180,15331,19664	Fgf9,Hmgn2,Rbpj
13_Member	GO Biological Processes	GO:0048638	regulation of developmental growth	-3.02614	-0.707891	13/406	11820,12561,13388,14180,18166,18712,19664,20856,22062,56177,74117,93960,211652	App,Cdh4,Dll1,Fgf9,Npy1r,Pim1,Rbpj,Stc2,Trp73,Olfm1,Actr3,Nkd1,Wwc1
13_Member	GO Biological Processes	GO:0040008	regulation of growth	-2.64463	-0.433071	18/733	11820,12048,12561,13388,14180,14489,18166,18712,19645,19664,20856,22062,22427,56177,67211,74117,93960,211652	App,Bcl2l1,Cdh4,Dll1,Fgf9,Mtpn,Npy1r,Pim1,Rb1,Rbpj,Stc2,Trp73,Wrn,Olfm1,Armc10,Actr3,Nkd1,Wwc1
13_Member	GO Biological Processes	GO:0060043	regulation of cardiac muscle cell proliferation	-2.48459	-0.342437	4/53	14180,18712,19664,22062	Fgf9,Pim1,Rbpj,Trp73
13_Member	GO Biological Processes	GO:0035265	organ growth	-2.42566	-0.317241	8/216	12622,13388,14180,18712,19664,22062,211652,234214	Cer1,Dll1,Fgf9,Pim1,Rbpj,Trp73,Wwc1,Sorbs2
13_Member	GO Biological Processes	GO:0060045	positive regulation of cardiac muscle cell proliferation	-2.34977	-0.283719	3/29	14180,18712,19664	Fgf9,Pim1,Rbpj
13_Member	GO Biological Processes	GO:0060038	cardiac muscle cell proliferation	-2.144	-0.16946	4/66	14180,18712,19664,22062	Fgf9,Pim1,Rbpj,Trp73
14_Summary	GO Biological Processes	GO:0048537	mucosa-associated lymphoid tissue development	-3.29595	-0.897826	3/14	15902,19885,252838,15901,15903,79362,108099	Id2,Rorc,Tox,Id1,Id3,Bhlhe41,Prkag2
14_Member	GO Biological Processes	GO:0048537	mucosa-associated lymphoid tissue development	-3.29595	-0.897826	3/14	15902,19885,252838	Id2,Rorc,Tox
14_Member	GO Biological Processes	GO:0048541	Peyer's patch development	-3.29595	-0.897826	3/14	15902,19885,252838	Id2,Rorc,Tox
14_Member	GO Biological Processes	GO:0032922	circadian regulation of gene expression	-2.85749	-0.575462	5/71	15901,15902,15903,19885,79362	Id1,Id2,Id3,Rorc,Bhlhe41
14_Member	KEGG Pathway	ko04710	Circadian rhythm	-2.26717	-0.245215	3/31	19885,79362,108099	Rorc,Bhlhe41,Prkag2
14_Member	GO Biological Processes	GO:0048535	lymph node development	-2.2281	-0.227101	3/32	15902,19885,252838	Id2,Rorc,Tox
14_Member	KEGG Pathway	mmu04710	Circadian rhythm	-2.2281	-0.227101	3/32	19885,79362,108099	Rorc,Bhlhe41,Prkag2
15_Summary	GO Biological Processes	GO:0031529	ruffle organization	-3.29337	-0.897826	5/57	13860,16332,65970,72722,108897,18011,27205,59002,74117,110351,207425,218294,319845,320244,382406,382571,11820,12162,12396,12561,14581,15901,17196,20614,252838	Eps8,Inppl1,Lima1,Fam98a,Aif1l,Neurl1a,Podxl,Wrap73,Actr3,Rap1gap,Wdr11,Cdc14b,Bbs9,Ttll5,Poc1b,Kcnf1,App,Bmp7,Cbfa2t2,Cdh4,Gfi1,Id1,Mbp,Snap25,Tox
15_Member	GO Biological Processes	GO:0031529	ruffle organization	-3.29337	-0.897826	5/57	13860,16332,65970,72722,108897	Eps8,Inppl1,Lima1,Fam98a,Aif1l
15_Member	GO Biological Processes	GO:0097178	ruffle assembly	-2.74678	-0.502175	4/45	13860,16332,72722,108897	Eps8,Inppl1,Fam98a,Aif1l
15_Member	GO Biological Processes	GO:0120031	plasma membrane bounded cell projection assembly	-2.73395	-0.493308	15/547	13860,16332,18011,27205,59002,72722,74117,108897,110351,207425,218294,319845,320244,382406,382571	Eps8,Inppl1,Neurl1a,Podxl,Wrap73,Fam98a,Actr3,Aif1l,Rap1gap,Wdr11,Cdc14b,Bbs9,Ttll5,Poc1b,Kcnf1
15_Member	GO Biological Processes	GO:0030031	cell projection assembly	-2.62158	-0.419089	15/562	13860,16332,18011,27205,59002,72722,74117,108897,110351,207425,218294,319845,320244,382406,382571	Eps8,Inppl1,Neurl1a,Podxl,Wrap73,Fam98a,Actr3,Aif1l,Rap1gap,Wdr11,Cdc14b,Bbs9,Ttll5,Poc1b,Kcnf1
15_Member	GO Biological Processes	GO:0120035	regulation of plasma membrane bounded cell projection organization	-2.25004	-0.234258	17/738	11820,12162,12396,12561,13860,14581,15901,16332,17196,18011,20614,27205,59002,72722,74117,110351,252838	App,Bmp7,Cbfa2t2,Cdh4,Eps8,Gfi1,Id1,Inppl1,Mbp,Neurl1a,Snap25,Podxl,Wrap73,Fam98a,Actr3,Rap1gap,Tox
15_Member	GO Biological Processes	GO:0031344	regulation of cell projection organization	-2.16061	-0.181773	17/754	11820,12162,12396,12561,13860,14581,15901,16332,17196,18011,20614,27205,59002,72722,74117,110351,252838	App,Bmp7,Cbfa2t2,Cdh4,Eps8,Gfi1,Id1,Inppl1,Mbp,Neurl1a,Snap25,Podxl,Wrap73,Fam98a,Actr3,Rap1gap,Tox
15_Member	GO Biological Processes	GO:0120032	regulation of plasma membrane bounded cell projection assembly	-2.06565	-0.129972	7/199	13860,18011,27205,59002,72722,74117,110351	Eps8,Neurl1a,Podxl,Wrap73,Fam98a,Actr3,Rap1gap
15_Member	GO Biological Processes	GO:0060491	regulation of cell projection assembly	-2.03197	-0.104791	7/202	13860,18011,27205,59002,72722,74117,110351	Eps8,Neurl1a,Podxl,Wrap73,Fam98a,Actr3,Rap1gap
16_Summary	GO Biological Processes	GO:0002040	sprouting angiogenesis	-3.21753	-0.833124	7/124	13388,14343,21687,54485,79221,228852,242705,11477,14180,15901,17129,19664,21413,192119,12162,12310,16194,18019,15902,19645,20666,99296,110351	Dll1,Fut1,Tek,Dll4,Hdac9,Ppp1r16b,E2f2,Acvr1,Fgf9,Id1,Smad5,Rbpj,Tcf4,Dicer1,Bmp7,Calca,Il6ra,Nfatc2,Id2,Rb1,Sox11,Hrh3,Rap1gap
16_Member	GO Biological Processes	GO:0002040	sprouting angiogenesis	-3.21753	-0.833124	7/124	13388,14343,21687,54485,79221,228852,242705	Dll1,Fut1,Tek,Dll4,Hdac9,Ppp1r16b,E2f2
16_Member	GO Biological Processes	GO:1903670	regulation of sprouting angiogenesis	-2.98131	-0.677004	4/39	13388,14343,228852,242705	Dll1,Fut1,Ppp1r16b,E2f2
16_Member	GO Biological Processes	GO:0001525	angiogenesis	-2.33485	-0.278127	14/545	11477,13388,14180,14343,15901,17129,19664,21413,21687,54485,79221,192119,228852,242705	Acvr1,Dll1,Fgf9,Fut1,Id1,Smad5,Rbpj,Tcf4,Tek,Dll4,Hdac9,Dicer1,Ppp1r16b,E2f2
16_Member	GO Biological Processes	GO:0001944	vasculature development	-2.2939	-0.257382	18/792	11477,12162,12310,13388,14180,14343,15901,16194,17129,18019,19664,21413,21687,54485,79221,192119,228852,242705	Acvr1,Bmp7,Calca,Dll1,Fgf9,Fut1,Id1,Il6ra,Smad5,Nfatc2,Rbpj,Tcf4,Tek,Dll4,Hdac9,Dicer1,Ppp1r16b,E2f2
16_Member	GO Biological Processes	GO:0050673	epithelial cell proliferation	-2.04562	-0.111888	12/471	12310,14180,14343,15901,15902,19645,20666,21687,54485,99296,110351,228852	Calca,Fgf9,Fut1,Id1,Id2,Rb1,Sox11,Tek,Dll4,Hrh3,Rap1gap,Ppp1r16b
17_Summary	GO Biological Processes	GO:1901722	regulation of cell proliferation involved in kidney development	-3.11629	-0.75678	3/16	12162,16194,83557,19664,21687,54485	Bmp7,Il6ra,Lin28a,Rbpj,Tek,Dll4
17_Member	GO Biological Processes	GO:1901722	regulation of cell proliferation involved in kidney development	-3.11629	-0.75678	3/16	12162,16194,83557	Bmp7,Il6ra,Lin28a
17_Member	GO Biological Processes	GO:0061384	heart trabecula morphogenesis	-3.06877	-0.736128	4/37	12162,19664,21687,54485	Bmp7,Rbpj,Tek,Dll4
17_Member	GO Biological Processes	GO:0072111	cell proliferation involved in kidney development	-2.69919	-0.469491	3/22	12162,16194,83557	Bmp7,Il6ra,Lin28a
17_Member	GO Biological Processes	GO:0072012	glomerulus vasculature development	-2.48651	-0.342437	3/26	12162,16194,21687	Bmp7,Il6ra,Tek
17_Member	GO Biological Processes	GO:0061383	trabecula morphogenesis	-2.45507	-0.325321	4/54	12162,19664,21687,54485	Bmp7,Rbpj,Tek,Dll4
17_Member	GO Biological Processes	GO:0061437	renal system vasculature development	-2.43904	-0.321365	3/27	12162,16194,21687	Bmp7,Il6ra,Tek
17_Member	GO Biological Processes	GO:0061440	kidney vasculature development	-2.43904	-0.321365	3/27	12162,16194,21687	Bmp7,Il6ra,Tek
18_Summary	GO Biological Processes	GO:0097284	hepatocyte apoptotic process	-2.88928	-0.598472	3/19	12048,16691,19645,21687,70551,242705	Bcl2l1,Krt8,Rb1,Tek,Tmtc4,E2f2
18_Member	GO Biological Processes	GO:0097284	hepatocyte apoptotic process	-2.88928	-0.598472	3/19	12048,16691,19645	Bcl2l1,Krt8,Rb1
18_Member	GO Biological Processes	GO:1904019	epithelial cell apoptotic process	-2.57999	-0.41523	6/119	12048,16691,19645,21687,70551,242705	Bcl2l1,Krt8,Rb1,Tek,Tmtc4,E2f2
19_Summary	KEGG Pathway	ko05224	Breast cancer	-2.83669	-0.55898	7/144	13388,13389,14169,14180,19645,54485,242705	Dll1,Dll3,Fgf14,Fgf9,Rb1,Dll4,E2f2
19_Member	KEGG Pathway	ko05224	Breast cancer	-2.83669	-0.55898	7/144	13388,13389,14169,14180,19645,54485,242705	Dll1,Dll3,Fgf14,Fgf9,Rb1,Dll4,E2f2
19_Member	KEGG Pathway	mmu05224	Breast cancer	-2.59234	-0.416444	7/159	13388,13389,14169,14180,19645,54485,242705	Dll1,Dll3,Fgf14,Fgf9,Rb1,Dll4,E2f2
19_Member	KEGG Pathway	ko01522	Endocrine resistance	-2.34518	-0.283719	5/93	13388,13389,19645,54485,242705	Dll1,Dll3,Rb1,Dll4,E2f2
19_Member	KEGG Pathway	mmu01522	Endocrine resistance	-2.34518	-0.283719	5/93	13388,13389,19645,54485,242705	Dll1,Dll3,Rb1,Dll4,E2f2
19_Member	KEGG Pathway	ko05218	Melanoma	-2.07663	-0.137019	4/69	14169,14180,19645,242705	Fgf14,Fgf9,Rb1,E2f2
20_Summary	GO Biological Processes	GO:0006110	regulation of glycolytic process	-2.67646	-0.451336	4/47	11820,12398,74747,108099,12162,12048,11477,69719,22169	App,Cbfa2t3,Ddit4,Prkag2,Bmp7,Bcl2l1,Acvr1,Cad,Cmpk2
20_Member	GO Biological Processes	GO:0006110	regulation of glycolytic process	-2.67646	-0.451336	4/47	11820,12398,74747,108099	App,Cbfa2t3,Ddit4,Prkag2
20_Member	GO Biological Processes	GO:0010799	regulation of peptidyl-threonine phosphorylation	-2.60951	-0.419089	4/49	11820,12162,74747,108099	App,Bmp7,Ddit4,Prkag2
20_Member	GO Biological Processes	GO:1900542	regulation of purine nucleotide metabolic process	-2.60395	-0.418825	5/81	11820,12048,12398,74747,108099	App,Bcl2l1,Cbfa2t3,Ddit4,Prkag2
20_Member	GO Biological Processes	GO:0006140	regulation of nucleotide metabolic process	-2.58066	-0.41523	5/82	11820,12048,12398,74747,108099	App,Bcl2l1,Cbfa2t3,Ddit4,Prkag2
20_Member	GO Biological Processes	GO:0018107	peptidyl-threonine phosphorylation	-2.56184	-0.400386	6/120	11477,11820,12162,69719,74747,108099	Acvr1,App,Bmp7,Cad,Ddit4,Prkag2
20_Member	GO Biological Processes	GO:0018210	peptidyl-threonine modification	-2.42318	-0.317241	6/128	11477,11820,12162,69719,74747,108099	Acvr1,App,Bmp7,Cad,Ddit4,Prkag2
20_Member	GO Biological Processes	GO:1903578	regulation of ATP metabolic process	-2.3854	-0.299264	5/91	11820,12048,12398,74747,108099	App,Bcl2l1,Cbfa2t3,Ddit4,Prkag2
20_Member	GO Biological Processes	GO:0043470	regulation of carbohydrate catabolic process	-2.34304	-0.283719	4/58	11820,12398,74747,108099	App,Cbfa2t3,Ddit4,Prkag2
20_Member	GO Biological Processes	GO:0010800	positive regulation of peptidyl-threonine phosphorylation	-2.3077	-0.267017	3/30	11820,12162,108099	App,Bmp7,Prkag2
20_Member	GO Biological Processes	GO:0006165	nucleoside diphosphate phosphorylation	-2.07404	-0.136399	5/108	11820,12398,22169,74747,108099	App,Cbfa2t3,Cmpk2,Ddit4,Prkag2
20_Member	GO Biological Processes	GO:0046939	nucleotide phosphorylation	-2.02544	-0.104791	5/111	11820,12398,22169,74747,108099	App,Cbfa2t3,Cmpk2,Ddit4,Prkag2
