# Supplementary material for: A conserved YAP/Notch/REST network controls the neuroendocrine cell fate in the lungs
Source: Nat Commun. 2022 May 16;13:2690. doi: 10.1038/s41467-022-30416-2 (PMC9110333; doi:10.1038/s41467-022-30416-2)
Supplement: Supplementary file 12 — Supplementary Data 9 [file 41467_2022_30416_MOESM12_ESM.xlsx]

## Sheet: Suppl Data 9 Readme
Supplementary Data 9: Gene Ontology (GO) analysis of high confidence REST and ASCL1 targets by Metascape.
	See Supplementary Data 5 for the lists of genes provided for GO analysis.
	Express analysis used which combines all GOs together in a table.
	Enriched GO terms are clustered with the most significant term representing the cluster as 'Summary'.
	Top 10 Summary groups for each GO are plotted as bar graphs in Figure 2D.
	Log(q-value) is adjusted p-value for multiple-testing in log base 10. Hypergeometric test with Benjamini-Hochberg corrections.
	InList/InTerm indicates the number of input genes / the total number of genes in a given GO term.

## Sheet: Ascl1_targets_Enrichment
GroupID	Category	Term	Description	LogP	Log(q-value)	InTerm_InList	Genes	Symbols
1_Summary	GO Biological Processes	GO:0043269	regulation of ion transport	-18.3849	-14.1076	67/745	11820,11838,12286,12287,12288,12289,12294,12322,12374,12922,13400,13489,13616,13617,14169,14681,16502,16511,16512,16519,16522,16531,16533,16573,18189,18546,18750,18751,18795,19735,20191,20271,20541,20617,20840,20910,20979,20980,24012,50769,53376,54525,56379,56461,56808,58226,60510,60613,69908,70357,72401,75607,80906,94253,99296,108073,110877,170738,192167,193003,238271,246317,279561,320790,330953…	App,Arc,Cacna1a,Cacna1b,Cacna1c,Cacna1d,Cacna2d3,Camk2a,Casr,Crhr2,Dmpk,Drd2,Edn3,Ednra,Fgf14,Gnao1,Kcnc1,Kcnh2,Kcnh3,Kcnj3,Kcnj6,Kcnma1,Kcnmb1,Kif5b,Nrxn1,Pcp4,Prkca,Prkcb,Plcb1,Rgs2,Ryr2,Scn5a,Slc8a1,Snca,Stac,Stxbp1,Syt1,Syt2,Rgs7,Atp8a2,Usp2,Syt7,Kcnj1,Kcnip3,Cacna2d2,Cacna1h,Syt9,Kcnq4,Rab3b,Kcnip1,Slc43a1,Wnk2,Kcnip2,Hecw1,Hrh3,Grm7,Slc18a1,Kcnh7,Nlgn1,Pirt,Kcnh5,Neto1,Wnk3,Chd7,Hcn4,Best3,…
1_Member	GO Biological Processes	GO:0043269	regulation of ion transport	-18.3849	-14.1076	67/745	11820,11838,12286,12287,12288,12289,12294,12322,12374,12922,13400,13489,13616,13617,14169,14681,16502,16511,16512,16519,16522,16531,16533,16573,18189,18546,18750,18751,18795,19735,20191,20271,20541,20617,20840,20910,20979,20980,24012,50769,53376,54525,56379,56461,56808,58226,60510,60613,69908,70357,72401,75607,80906,94253,99296,108073,110877,170738,192167,193003,238271,246317,279561,320790,330953…	App,Arc,Cacna1a,Cacna1b,Cacna1c,Cacna1d,Cacna2d3,Camk2a,Casr,Crhr2,Dmpk,Drd2,Edn3,Ednra,Fgf14,Gnao1,Kcnc1,Kcnh2,Kcnh3,Kcnj3,Kcnj6,Kcnma1,Kcnmb1,Kif5b,Nrxn1,Pcp4,Prkca,Prkcb,Plcb1,Rgs2,Ryr2,Scn5a,Slc8a1,Snca,Stac,Stxbp1,Syt1,Syt2,Rgs7,Atp8a2,Usp2,Syt7,Kcnj1,Kcnip3,Cacna2d2,Cacna1h,Syt9,Kcnq4,Rab3b,Kcnip1,Slc43a1,Wnk2,Kcnip2,Hecw1,Hrh3,Grm7,Slc18a1,Kcnh7,Nlgn1,Pirt,Kcnh5,Neto1,Wnk3,Chd7,Hcn4,Best3,…
1_Member	GO Biological Processes	GO:0034765	regulation of ion transmembrane transport	-14.6293	-11.0681	48/490	11820,11838,12286,12287,12288,12289,12294,13489,13616,13617,14169,16502,16511,16512,16519,16522,16531,16533,16573,18189,18750,18795,19735,20191,20271,20541,20617,20840,24012,56379,56461,56808,58226,60613,70357,72401,75607,80906,94253,170738,192167,193003,238271,246317,279561,320790,330953,382571	App,Arc,Cacna1a,Cacna1b,Cacna1c,Cacna1d,Cacna2d3,Drd2,Edn3,Ednra,Fgf14,Kcnc1,Kcnh2,Kcnh3,Kcnj3,Kcnj6,Kcnma1,Kcnmb1,Kif5b,Nrxn1,Prkca,Plcb1,Rgs2,Ryr2,Scn5a,Slc8a1,Snca,Stac,Rgs7,Kcnj1,Kcnip3,Cacna2d2,Cacna1h,Kcnq4,Kcnip1,Slc43a1,Wnk2,Kcnip2,Hecw1,Kcnh7,Nlgn1,Pirt,Kcnh5,Neto1,Wnk3,Chd7,Hcn4,Kcnf1
1_Member	GO Biological Processes	GO:0034762	regulation of transmembrane transport	-13.5407	-10.4095	51/583	11820,11838,12286,12287,12288,12289,12294,13489,13616,13617,14169,16502,16511,16512,16519,16522,16531,16533,16573,16592,18189,18750,18751,18795,19735,20191,20271,20541,20617,20840,24012,52906,56379,56461,56808,58226,60613,70357,72401,75607,80906,94253,170738,192167,193003,238271,246317,279561,320790,330953,382571	App,Arc,Cacna1a,Cacna1b,Cacna1c,Cacna1d,Cacna2d3,Drd2,Edn3,Ednra,Fgf14,Kcnc1,Kcnh2,Kcnh3,Kcnj3,Kcnj6,Kcnma1,Kcnmb1,Kif5b,Fabp5,Nrxn1,Prkca,Prkcb,Plcb1,Rgs2,Ryr2,Scn5a,Slc8a1,Snca,Stac,Rgs7,Ahi1,Kcnj1,Kcnip3,Cacna2d2,Cacna1h,Kcnq4,Kcnip1,Slc43a1,Wnk2,Kcnip2,Hecw1,Kcnh7,Nlgn1,Pirt,Kcnh5,Neto1,Wnk3,Chd7,Hcn4,Kcnf1
1_Member	GO Biological Processes	GO:0098655	cation transmembrane transport	-12.2447	-9.30978	56/738	11820,11838,12286,12287,12288,12289,12294,13489,13616,13617,14169,14813,16502,16511,16512,16519,16522,16531,16533,16573,17341,18189,18795,19735,20191,20271,20539,20541,20617,20840,24012,56379,56461,56808,58226,60613,70357,72160,72401,74571,75607,80906,94253,140493,170738,192167,192775,193003,238271,246317,270028,279561,320790,330953,331004,382571	App,Arc,Cacna1a,Cacna1b,Cacna1c,Cacna1d,Cacna2d3,Drd2,Edn3,Ednra,Fgf14,Grin2c,Kcnc1,Kcnh2,Kcnh3,Kcnj3,Kcnj6,Kcnma1,Kcnmb1,Kif5b,Bhlha15,Nrxn1,Plcb1,Rgs2,Ryr2,Scn5a,Slc7a5,Slc8a1,Snca,Stac,Rgs7,Kcnj1,Kcnip3,Cacna2d2,Cacna1h,Kcnq4,Kcnip1,Tmem163,Slc43a1,Kcnk16,Wnk2,Kcnip2,Hecw1,Kcnn3,Kcnh7,Nlgn1,Kcnh6,Pirt,Kcnh5,Neto1,Fam155a,Wnk3,Chd7,Hcn4,Slc9a9,Kcnf1
1_Member	GO Biological Processes	GO:0006813	potassium ion transport	-11.9923	-9.07669	30/240	12289,13489,13616,16502,16511,16512,16519,16522,16531,16533,16573,24012,56379,56461,60613,70357,72413,74571,75607,80906,140493,170738,192775,227632,238271,246317,279561,330953,331004,382571	Cacna1d,Drd2,Edn3,Kcnc1,Kcnh2,Kcnh3,Kcnj3,Kcnj6,Kcnma1,Kcnmb1,Kif5b,Rgs7,Kcnj1,Kcnip3,Kcnq4,Kcnip1,Kcnmb2,Kcnk16,Wnk2,Kcnip2,Kcnn3,Kcnh7,Kcnh6,Kcnt1,Kcnh5,Neto1,Wnk3,Hcn4,Slc9a9,Kcnf1
1_Member	GO Biological Processes	GO:0071804	cellular potassium ion transport	-10.8597	-8.15062	26/200	12289,13616,16502,16511,16512,16519,16522,16531,16533,24012,56379,56461,60613,70357,74571,75607,80906,140493,170738,192775,238271,246317,279561,330953,331004,382571	Cacna1d,Edn3,Kcnc1,Kcnh2,Kcnh3,Kcnj3,Kcnj6,Kcnma1,Kcnmb1,Rgs7,Kcnj1,Kcnip3,Kcnq4,Kcnip1,Kcnk16,Wnk2,Kcnip2,Kcnn3,Kcnh7,Kcnh6,Kcnh5,Neto1,Wnk3,Hcn4,Slc9a9,Kcnf1
1_Member	GO Biological Processes	GO:0071805	potassium ion transmembrane transport	-10.8597	-8.15062	26/200	12289,13616,16502,16511,16512,16519,16522,16531,16533,24012,56379,56461,60613,70357,74571,75607,80906,140493,170738,192775,238271,246317,279561,330953,331004,382571	Cacna1d,Edn3,Kcnc1,Kcnh2,Kcnh3,Kcnj3,Kcnj6,Kcnma1,Kcnmb1,Rgs7,Kcnj1,Kcnip3,Kcnq4,Kcnip1,Kcnk16,Wnk2,Kcnip2,Kcnn3,Kcnh7,Kcnh6,Kcnh5,Neto1,Wnk3,Hcn4,Slc9a9,Kcnf1
1_Member	GO Biological Processes	GO:0098660	inorganic ion transmembrane transport	-10.3521	-7.68759	51/708	11732,12286,12287,12288,12289,12294,12374,13489,13616,13617,14169,14402,14813,16502,16511,16512,16519,16522,16531,16533,16573,17341,18795,20191,20271,20541,20617,20840,24012,56379,56461,56808,58226,60613,70357,72160,74571,75607,80906,94253,140493,170738,192775,238271,246317,270028,279561,320790,330953,331004,382571	Ank,Cacna1a,Cacna1b,Cacna1c,Cacna1d,Cacna2d3,Casr,Drd2,Edn3,Ednra,Fgf14,Gabrb3,Grin2c,Kcnc1,Kcnh2,Kcnh3,Kcnj3,Kcnj6,Kcnma1,Kcnmb1,Kif5b,Bhlha15,Plcb1,Ryr2,Scn5a,Slc8a1,Snca,Stac,Rgs7,Kcnj1,Kcnip3,Cacna2d2,Cacna1h,Kcnq4,Kcnip1,Tmem163,Kcnk16,Wnk2,Kcnip2,Hecw1,Kcnn3,Kcnh7,Kcnh6,Kcnh5,Neto1,Fam155a,Wnk3,Chd7,Hcn4,Slc9a9,Kcnf1
1_Member	GO Biological Processes	GO:0098662	inorganic cation transmembrane transport	-10.1102	-7.46633	48/651	12286,12287,12288,12289,12294,13489,13616,13617,14169,14813,16502,16511,16512,16519,16522,16531,16533,16573,17341,18795,20191,20271,20541,20617,20840,24012,56379,56461,56808,58226,60613,70357,72160,74571,75607,80906,94253,140493,170738,192775,238271,246317,270028,279561,320790,330953,331004,382571	Cacna1a,Cacna1b,Cacna1c,Cacna1d,Cacna2d3,Drd2,Edn3,Ednra,Fgf14,Grin2c,Kcnc1,Kcnh2,Kcnh3,Kcnj3,Kcnj6,Kcnma1,Kcnmb1,Kif5b,Bhlha15,Plcb1,Ryr2,Scn5a,Slc8a1,Snca,Stac,Rgs7,Kcnj1,Kcnip3,Cacna2d2,Cacna1h,Kcnq4,Kcnip1,Tmem163,Kcnk16,Wnk2,Kcnip2,Hecw1,Kcnn3,Kcnh7,Kcnh6,Kcnh5,Neto1,Fam155a,Wnk3,Chd7,Hcn4,Slc9a9,Kcnf1
1_Member	GO Biological Processes	GO:1904062	regulation of cation transmembrane transport	-9.99673	-7.37263	34/362	11820,11838,12286,12288,12289,13489,13616,13617,14169,16502,16511,16533,16573,18189,18795,19735,20191,20271,20541,20617,20840,24012,56379,56461,70357,72401,75607,80906,94253,192167,193003,246317,279561,320790	App,Arc,Cacna1a,Cacna1c,Cacna1d,Drd2,Edn3,Ednra,Fgf14,Kcnc1,Kcnh2,Kcnmb1,Kif5b,Nrxn1,Plcb1,Rgs2,Ryr2,Scn5a,Slc8a1,Snca,Stac,Rgs7,Kcnj1,Kcnip3,Kcnip1,Slc43a1,Wnk2,Kcnip2,Hecw1,Nlgn1,Pirt,Neto1,Wnk3,Chd7
1_Member	GO Biological Processes	GO:0042391	regulation of membrane potential	-9.69304	-7.08782	38/452	11820,12286,12288,12289,13400,14169,14402,14813,16511,16512,16531,16573,18189,19242,20191,20271,20541,20617,24012,56508,58226,58869,64009,70357,72413,74571,80906,108013,108655,170738,192167,192775,238271,242662,246317,319504,330953,667742	App,Cacna1a,Cacna1c,Cacna1d,Dmpk,Fgf14,Gabrb3,Grin2c,Kcnh2,Kcnh3,Kcnma1,Kif5b,Nrxn1,Ptn,Ryr2,Scn5a,Slc8a1,Snca,Rgs7,Rapgef4,Cacna1h,Pex5l,Syne1,Kcnip1,Kcnmb2,Kcnk16,Kcnip2,Celf4,Foxp1,Kcnh7,Nlgn1,Kcnh6,Kcnh5,Rims3,Neto1,Nrcam,Hcn4,Piezo2
1_Member	GO Biological Processes	GO:0015672	monovalent inorganic cation transport	-9.34348	-6.76326	39/486	11733,12289,13400,13489,13616,14169,16502,16511,16512,16519,16522,16531,16533,16573,18795,20271,20541,24012,56379,56461,60613,70357,72413,74571,75607,80906,94253,105727,140493,170738,192775,227632,238271,246317,279561,320106,330953,331004,382571	Ank1,Cacna1d,Dmpk,Drd2,Edn3,Fgf14,Kcnc1,Kcnh2,Kcnh3,Kcnj3,Kcnj6,Kcnma1,Kcnmb1,Kif5b,Plcb1,Scn5a,Slc8a1,Rgs7,Kcnj1,Kcnip3,Kcnq4,Kcnip1,Kcnmb2,Kcnk16,Wnk2,Kcnip2,Hecw1,Slc38a1,Kcnn3,Kcnh7,Kcnh6,Kcnt1,Kcnh5,Neto1,Wnk3,Slc38a11,Hcn4,Slc9a9,Kcnf1
1_Member	Reactome Gene Sets	R-MMU-1296071	Potassium Channels	-8.43033	-5.9583	16/97	16502,16511,16512,16519,16522,16531,16533,56379,60613,72413,74571,140493,170738,192775,238271,382571	Kcnc1,Kcnh2,Kcnh3,Kcnj3,Kcnj6,Kcnma1,Kcnmb1,Kcnj1,Kcnq4,Kcnmb2,Kcnk16,Kcnn3,Kcnh7,Kcnh6,Kcnh5,Kcnf1
1_Member	GO Biological Processes	GO:0043270	positive regulation of ion transport	-8.42943	-5.9583	30/334	11838,12288,12289,12322,12374,12922,13489,13616,13617,14169,16502,16511,16533,16573,18546,18795,20191,20271,20617,20840,20910,20979,24012,50769,69908,75607,80906,110877,193003,279561	Arc,Cacna1c,Cacna1d,Camk2a,Casr,Crhr2,Drd2,Edn3,Ednra,Fgf14,Kcnc1,Kcnh2,Kcnmb1,Kif5b,Pcp4,Plcb1,Ryr2,Scn5a,Snca,Stac,Stxbp1,Syt1,Rgs7,Atp8a2,Rab3b,Wnk2,Kcnip2,Slc18a1,Pirt,Wnk3
1_Member	GO Biological Processes	GO:0010959	regulation of metal ion transport	-8.10266	-5.67044	34/428	12286,12287,12288,12289,12322,12374,12922,13400,13489,13616,13617,14169,14681,16502,16511,16533,16573,18795,20191,20271,20541,20617,20840,24012,53376,56379,56461,70357,75607,80906,94253,246317,279561,320790	Cacna1a,Cacna1b,Cacna1c,Cacna1d,Camk2a,Casr,Crhr2,Dmpk,Drd2,Edn3,Ednra,Fgf14,Gnao1,Kcnc1,Kcnh2,Kcnmb1,Kif5b,Plcb1,Ryr2,Scn5a,Slc8a1,Snca,Stac,Rgs7,Usp2,Kcnj1,Kcnip3,Kcnip1,Wnk2,Kcnip2,Hecw1,Neto1,Wnk3,Chd7
1_Member	GO Biological Processes	GO:1904064	positive regulation of cation transmembrane transport	-7.02425	-4.70598	19/170	11838,12288,12289,13616,13617,14169,16502,16511,16533,16573,18795,20191,20617,20840,24012,75607,80906,193003,279561	Arc,Cacna1c,Cacna1d,Edn3,Ednra,Fgf14,Kcnc1,Kcnh2,Kcnmb1,Kif5b,Plcb1,Ryr2,Snca,Stac,Rgs7,Wnk2,Kcnip2,Pirt,Wnk3
1_Member	GO Biological Processes	GO:0043266	regulation of potassium ion transport	-6.90975	-4.60557	15/108	12289,13489,13616,16502,16511,16533,16573,24012,56379,56461,70357,75607,80906,246317,279561	Cacna1d,Drd2,Edn3,Kcnc1,Kcnh2,Kcnmb1,Kif5b,Rgs7,Kcnj1,Kcnip3,Kcnip1,Wnk2,Kcnip2,Neto1,Wnk3
1_Member	GO Biological Processes	GO:1901379	regulation of potassium ion transmembrane transport	-6.50488	-4.26896	13/86	12289,13616,16502,16511,16533,24012,56379,56461,70357,75607,80906,246317,279561	Cacna1d,Edn3,Kcnc1,Kcnh2,Kcnmb1,Rgs7,Kcnj1,Kcnip3,Kcnip1,Wnk2,Kcnip2,Neto1,Wnk3
1_Member	GO Biological Processes	GO:0034767	positive regulation of ion transmembrane transport	-6.3716	-4.1512	19/187	11838,12288,12289,13616,13617,14169,16502,16511,16533,16573,18795,20191,20617,20840,24012,75607,80906,193003,279561	Arc,Cacna1c,Cacna1d,Edn3,Ednra,Fgf14,Kcnc1,Kcnh2,Kcnmb1,Kif5b,Plcb1,Ryr2,Snca,Stac,Rgs7,Wnk2,Kcnip2,Pirt,Wnk3
1_Member	GO Biological Processes	GO:0043268	positive regulation of potassium ion transport	-5.17753	-3.13321	9/52	13616,16502,16511,16533,16573,24012,75607,80906,279561	Edn3,Kcnc1,Kcnh2,Kcnmb1,Kif5b,Rgs7,Wnk2,Kcnip2,Wnk3
1_Member	GO Biological Processes	GO:0022898	regulation of transmembrane transporter activity	-5.06411	-3.03965	21/271	11820,11838,12286,12289,13489,14169,16502,16573,18189,18750,18795,20191,20617,20840,56379,75607,94253,192167,193003,246317,279561	App,Arc,Cacna1a,Cacna1d,Drd2,Fgf14,Kcnc1,Kif5b,Nrxn1,Prkca,Plcb1,Ryr2,Snca,Stac,Kcnj1,Wnk2,Hecw1,Nlgn1,Pirt,Neto1,Wnk3
1_Member	GO Biological Processes	GO:1901381	positive regulation of potassium ion transmembrane transport	-4.90447	-2.90819	8/43	13616,16502,16511,16533,24012,75607,80906,279561	Edn3,Kcnc1,Kcnh2,Kcnmb1,Rgs7,Wnk2,Kcnip2,Wnk3
1_Member	GO Biological Processes	GO:0032409	regulation of transporter activity	-4.82484	-2.83533	21/281	11820,11838,12286,12289,13489,14169,16502,16573,18189,18750,18795,20191,20617,20840,56379,75607,94253,192167,193003,246317,279561	App,Arc,Cacna1a,Cacna1d,Drd2,Fgf14,Kcnc1,Kif5b,Nrxn1,Prkca,Plcb1,Ryr2,Snca,Stac,Kcnj1,Wnk2,Hecw1,Nlgn1,Pirt,Neto1,Wnk3
1_Member	GO Biological Processes	GO:0032412	regulation of ion transmembrane transporter activity	-4.80499	-2.8248	20/260	11820,11838,12286,12289,13489,14169,16502,16573,18189,18750,18795,20191,20840,56379,75607,94253,192167,193003,246317,279561	App,Arc,Cacna1a,Cacna1d,Drd2,Fgf14,Kcnc1,Kif5b,Nrxn1,Prkca,Plcb1,Ryr2,Stac,Kcnj1,Wnk2,Hecw1,Nlgn1,Pirt,Neto1,Wnk3
1_Member	GO Biological Processes	GO:0034764	positive regulation of transmembrane transport	-4.69322	-2.73736	19/243	11838,12288,12289,13616,13617,14169,16502,16511,16533,16573,18795,20191,20617,20840,24012,75607,80906,193003,279561	Arc,Cacna1c,Cacna1d,Edn3,Ednra,Fgf14,Kcnc1,Kcnh2,Kcnmb1,Kif5b,Plcb1,Ryr2,Snca,Stac,Rgs7,Wnk2,Kcnip2,Pirt,Wnk3
1_Member	GO Biological Processes	GO:2001257	regulation of cation channel activity	-3.18387	-1.55245	13/175	11820,11838,12286,13489,14169,16502,16573,18189,20840,56379,192167,193003,246317	App,Arc,Cacna1a,Drd2,Fgf14,Kcnc1,Kif5b,Nrxn1,Stac,Kcnj1,Nlgn1,Pirt,Neto1
1_Member	GO Biological Processes	GO:0032414	positive regulation of ion transmembrane transporter activity	-3.03169	-1.43289	10/117	11838,14169,16502,16573,18795,20191,20840,75607,193003,279561	Arc,Fgf14,Kcnc1,Kif5b,Plcb1,Ryr2,Stac,Wnk2,Pirt,Wnk3
1_Member	GO Biological Processes	GO:0032411	positive regulation of transporter activity	-2.83885	-1.28582	10/124	11838,14169,16502,16573,18795,20191,20840,75607,193003,279561	Arc,Fgf14,Kcnc1,Kif5b,Plcb1,Ryr2,Stac,Wnk2,Pirt,Wnk3
2_Summary	GO Biological Processes	GO:0045664	regulation of neuron differentiation	-17.5632	-13.587	68/793	11302,11820,11838,12162,12286,12386,12558,12561,13131,13193,13388,14299,14581,15572,16332,17756,17760,18011,18109,18186,18546,19130,19242,19713,19735,19876,20357,20359,20471,20614,20616,20666,20745,20979,20980,21960,22062,50769,50791,52906,56177,56508,56710,64009,64138,69807,75770,83557,94253,110351,170835,192167,210108,211134,214444,217340,233781,235106,237847,239102,243937,252838,269784,277360,…	Aatk,App,Arc,Bmp7,Cacna1a,Ctnna2,Cdh2,Cdh4,Dab1,Dcx,Dll1,Ncs1,Gfi1,Elavl4,Inppl1,Map2,Map6,Neurl1a,Mycn,Nrp1,Pcp4,Prox1,Ptn,Ret,Rgs2,Robo1,Sema5b,Sema6b,Six1,Snap25,Snap91,Sox11,Spock1,Syt1,Syt2,Tnr,Trp73,Atp8a2,Magi2,Ahi1,Olfm1,Rapgef4,Brinp1,Syne1,Ctsz,Trim32,Brsk2,Lin28a,Hecw1,Rap1gap,Inpp5j,Nlgn1,D130043K22Rik,Lzts1,Cdk5rap2,Rnf157,Xylt1,Ntm,Rtn4rl1,Zfhx2,Zfp536,Tox,Cntn4,Prex1,Nrcam,Foxo6,Tr…
2_Member	GO Biological Processes	GO:0045664	regulation of neuron differentiation	-17.5632	-13.587	68/793	11302,11820,11838,12162,12286,12386,12558,12561,13131,13193,13388,14299,14581,15572,16332,17756,17760,18011,18109,18186,18546,19130,19242,19713,19735,19876,20357,20359,20471,20614,20616,20666,20745,20979,20980,21960,22062,50769,50791,52906,56177,56508,56710,64009,64138,69807,75770,83557,94253,110351,170835,192167,210108,211134,214444,217340,233781,235106,237847,239102,243937,252838,269784,277360,…	Aatk,App,Arc,Bmp7,Cacna1a,Ctnna2,Cdh2,Cdh4,Dab1,Dcx,Dll1,Ncs1,Gfi1,Elavl4,Inppl1,Map2,Map6,Neurl1a,Mycn,Nrp1,Pcp4,Prox1,Ptn,Ret,Rgs2,Robo1,Sema5b,Sema6b,Six1,Snap25,Snap91,Sox11,Spock1,Syt1,Syt2,Tnr,Trp73,Atp8a2,Magi2,Ahi1,Olfm1,Rapgef4,Brinp1,Syne1,Ctsz,Trim32,Brsk2,Lin28a,Hecw1,Rap1gap,Inpp5j,Nlgn1,D130043K22Rik,Lzts1,Cdk5rap2,Rnf157,Xylt1,Ntm,Rtn4rl1,Zfhx2,Zfp536,Tox,Cntn4,Prex1,Nrcam,Foxo6,Tr…
2_Member	GO Biological Processes	GO:0120035	regulation of plasma membrane bounded cell projection organization	-14.0043	-10.6813	62/798	11302,11820,11838,12162,12286,12386,12558,12561,13131,13193,14026,14299,14581,15572,16332,17756,17760,18011,18186,18189,18546,19242,19713,19735,19876,20357,20359,20614,20616,20745,20979,20980,21960,22349,50769,50791,52906,56177,56226,56508,64009,64138,68050,75770,94253,99662,110351,170835,192167,210108,211134,217340,228003,233781,235106,237847,252838,277360,319504,329934,330863,380711	Aatk,App,Arc,Bmp7,Cacna1a,Ctnna2,Cdh2,Cdh4,Dab1,Dcx,Evl,Ncs1,Gfi1,Elavl4,Inppl1,Map2,Map6,Neurl1a,Nrp1,Nrxn1,Pcp4,Ptn,Ret,Rgs2,Robo1,Sema5b,Sema6b,Snap25,Snap91,Spock1,Syt1,Syt2,Tnr,Vil1,Atp8a2,Magi2,Ahi1,Olfm1,Espn,Rapgef4,Syne1,Ctsz,Akirin1,Brsk2,Hecw1,Eps8l3,Rap1gap,Inpp5j,Nlgn1,D130043K22Rik,Lzts1,Rnf157,Klhl41,Xylt1,Ntm,Rtn4rl1,Tox,Prex1,Nrcam,Foxo6,Trim67,Rap1gap2
2_Member	GO Biological Processes	GO:0010975	regulation of neuron projection development	-13.5668	-10.4095	53/623	11302,11838,12162,12286,12386,12558,12561,13131,13193,14299,14581,15572,16332,17756,17760,18011,18186,18546,19242,19713,19735,19876,20357,20359,20614,20616,20745,20979,20980,21960,50769,50791,52906,56177,56508,64009,64138,75770,94253,170835,192167,210108,211134,217340,233781,235106,237847,252838,277360,319504,329934,330863,380711	Aatk,Arc,Bmp7,Cacna1a,Ctnna2,Cdh2,Cdh4,Dab1,Dcx,Ncs1,Gfi1,Elavl4,Inppl1,Map2,Map6,Neurl1a,Nrp1,Pcp4,Ptn,Ret,Rgs2,Robo1,Sema5b,Sema6b,Snap25,Snap91,Spock1,Syt1,Syt2,Tnr,Atp8a2,Magi2,Ahi1,Olfm1,Rapgef4,Syne1,Ctsz,Brsk2,Hecw1,Inpp5j,Nlgn1,D130043K22Rik,Lzts1,Rnf157,Xylt1,Ntm,Rtn4rl1,Tox,Prex1,Nrcam,Foxo6,Trim67,Rap1gap2
2_Member	GO Biological Processes	GO:0016358	dendrite development	-6.90158	-4.60199	26/306	11820,11838,12162,12286,12322,12386,13131,13193,14260,15572,17756,17760,18011,18186,19242,19876,56508,59036,64009,94253,192167,210108,211134,216963,277360,329934	App,Arc,Bmp7,Cacna1a,Camk2a,Ctnna2,Dab1,Dcx,Fmn1,Elavl4,Map2,Map6,Neurl1a,Nrp1,Ptn,Robo1,Rapgef4,Dact1,Syne1,Hecw1,Nlgn1,D130043K22Rik,Lzts1,Git1,Prex1,Foxo6
2_Member	GO Biological Processes	GO:0051962	positive regulation of nervous system development	-6.08878	-3.93858	40/667	11820,12162,12561,13131,13193,13389,13489,15572,16981,17760,18011,18186,18189,18546,18750,19130,19242,19713,19735,19876,20616,20666,20979,20980,22062,23966,50769,50791,52906,56710,69807,71436,83557,192167,217340,242384,242620,252838,329934,330863	App,Bmp7,Cdh4,Dab1,Dcx,Dll3,Drd2,Elavl4,Lrrn3,Map6,Neurl1a,Nrp1,Nrxn1,Pcp4,Prkca,Prox1,Ptn,Ret,Rgs2,Robo1,Snap91,Sox11,Syt1,Syt2,Trp73,Tenm4,Atp8a2,Magi2,Ahi1,Brinp1,Trim32,Flrt3,Lin28a,Nlgn1,Rnf157,Lingo2,Dmrta2,Tox,Foxo6,Trim67
2_Member	GO Biological Processes	GO:0050769	positive regulation of neurogenesis	-5.25962	-3.19715	35/592	11820,12162,12561,13131,13193,13389,13489,15572,17760,18011,18186,18546,19130,19242,19713,19735,19876,20616,20666,20979,20980,22062,23966,50769,50791,52906,56710,69807,83557,192167,217340,242620,252838,329934,330863	App,Bmp7,Cdh4,Dab1,Dcx,Dll3,Drd2,Elavl4,Map6,Neurl1a,Nrp1,Pcp4,Prox1,Ptn,Ret,Rgs2,Robo1,Snap91,Sox11,Syt1,Syt2,Trp73,Tenm4,Atp8a2,Magi2,Ahi1,Brinp1,Trim32,Lin28a,Nlgn1,Rnf157,Dmrta2,Tox,Foxo6,Trim67
2_Member	GO Biological Processes	GO:0045666	positive regulation of neuron differentiation	-5.19114	-3.13913	30/472	11820,12162,12561,13131,13193,15572,17760,18011,18186,18546,19130,19242,19713,19735,19876,20616,20666,20979,20980,50769,50791,52906,56710,69807,83557,192167,217340,252838,329934,330863	App,Bmp7,Cdh4,Dab1,Dcx,Elavl4,Map6,Neurl1a,Nrp1,Pcp4,Prox1,Ptn,Ret,Rgs2,Robo1,Snap91,Sox11,Syt1,Syt2,Atp8a2,Magi2,Ahi1,Brinp1,Trim32,Lin28a,Nlgn1,Rnf157,Tox,Foxo6,Trim67
2_Member	GO Biological Processes	GO:0010720	positive regulation of cell development	-4.77846	-2.8065	37/676	11474,11820,12162,12561,13131,13193,13389,13489,15572,17760,18011,18186,18546,19130,19242,19713,19735,19876,20616,20666,20979,20980,22062,23966,50769,50791,52906,56710,69807,83557,192167,217340,242620,252838,277360,329934,330863	Actn3,App,Bmp7,Cdh4,Dab1,Dcx,Dll3,Drd2,Elavl4,Map6,Neurl1a,Nrp1,Pcp4,Prox1,Ptn,Ret,Rgs2,Robo1,Snap91,Sox11,Syt1,Syt2,Trp73,Tenm4,Atp8a2,Magi2,Ahi1,Brinp1,Trim32,Lin28a,Nlgn1,Rnf157,Dmrta2,Tox,Prex1,Foxo6,Trim67
2_Member	GO Biological Processes	GO:0048813	dendrite morphogenesis	-4.6612	-2.71022	16/182	11838,12286,12322,12386,13193,14260,15572,17760,18186,19242,19876,59036,64009,94253,192167,211134	Arc,Cacna1a,Camk2a,Ctnna2,Dcx,Fmn1,Elavl4,Map6,Nrp1,Ptn,Robo1,Dact1,Syne1,Hecw1,Nlgn1,Lzts1
2_Member	GO Biological Processes	GO:0010976	positive regulation of neuron projection development	-3.93691	-2.09417	23/372	12162,12561,13193,15572,17760,18011,18186,18546,19242,19713,19735,19876,20616,20979,20980,50769,50791,52906,192167,217340,252838,329934,330863	Bmp7,Cdh4,Dcx,Elavl4,Map6,Neurl1a,Nrp1,Pcp4,Ptn,Ret,Rgs2,Robo1,Snap91,Syt1,Syt2,Atp8a2,Magi2,Ahi1,Nlgn1,Rnf157,Tox,Foxo6,Trim67
2_Member	GO Biological Processes	GO:0031346	positive regulation of cell projection organization	-3.85941	-2.05485	27/478	12162,12561,13193,15572,17760,18011,18186,18546,19242,19713,19735,19876,20616,20979,20980,22349,50769,50791,52906,56226,68050,99662,192167,217340,252838,329934,330863	Bmp7,Cdh4,Dcx,Elavl4,Map6,Neurl1a,Nrp1,Pcp4,Ptn,Ret,Rgs2,Robo1,Snap91,Syt1,Syt2,Vil1,Atp8a2,Magi2,Ahi1,Espn,Akirin1,Eps8l3,Nlgn1,Rnf157,Tox,Foxo6,Trim67
2_Member	GO Biological Processes	GO:0050773	regulation of dendrite development	-3.19325	-1.5572	14/197	11838,12162,15572,18011,19242,19876,56508,64009,94253,192167,210108,211134,277360,329934	Arc,Bmp7,Elavl4,Neurl1a,Ptn,Robo1,Rapgef4,Syne1,Hecw1,Nlgn1,D130043K22Rik,Lzts1,Prex1,Foxo6
3_Summary	GO Biological Processes	GO:0023061	signal release	-15.0733	-11.2731	51/534	12286,12287,12288,12289,12322,12374,12890,12922,13489,13616,13649,14299,16573,17932,18166,18189,18191,18575,18750,18751,19275,19276,20609,20614,20616,20617,20666,20910,20979,20980,27062,30878,54525,56508,58869,58994,60510,66259,75770,94353,108073,192167,216963,233079,238988,242662,244049,245049,320790,378435,380714,11820,17967,18546,52906,54725,58226,69908,79221,99296,107515,110877,13809,14581,16…	Cacna1a,Cacna1b,Cacna1c,Cacna1d,Camk2a,Casr,Cplx2,Crhr2,Drd2,Edn3,Egfr,Ncs1,Kif5b,Myt1,Npy1r,Nrxn1,Nrxn3,Pde1c,Prkca,Prkcb,Ptprn,Ptprn2,Sstr5,Snap25,Snap91,Snca,Sox11,Stxbp1,Syt1,Syt2,Cadps,Apln,Syt7,Rapgef4,Pex5l,Smpd3,Syt9,Camk2n1,Brsk2,Hmgn3,Grm7,Nlgn1,Git1,Ffar2,Erc2,Rims3,Mctp2,Myrip,Chd7,Mafa,Rph3al,App,Ncam1,Pcp4,Ahi1,Cadm1,Cacna1h,Rab3b,Hdac9,Hrh3,Lgr4,Slc18a1,Enpep,Gfi1,Igf2,Kcnj6,Kcnma1…
3_Member	GO Biological Processes	GO:0023061	signal release	-15.0733	-11.2731	51/534	12286,12287,12288,12289,12322,12374,12890,12922,13489,13616,13649,14299,16573,17932,18166,18189,18191,18575,18750,18751,19275,19276,20609,20614,20616,20617,20666,20910,20979,20980,27062,30878,54525,56508,58869,58994,60510,66259,75770,94353,108073,192167,216963,233079,238988,242662,244049,245049,320790,378435,380714	Cacna1a,Cacna1b,Cacna1c,Cacna1d,Camk2a,Casr,Cplx2,Crhr2,Drd2,Edn3,Egfr,Ncs1,Kif5b,Myt1,Npy1r,Nrxn1,Nrxn3,Pde1c,Prkca,Prkcb,Ptprn,Ptprn2,Sstr5,Snap25,Snap91,Snca,Sox11,Stxbp1,Syt1,Syt2,Cadps,Apln,Syt7,Rapgef4,Pex5l,Smpd3,Syt9,Camk2n1,Brsk2,Hmgn3,Grm7,Nlgn1,Git1,Ffar2,Erc2,Rims3,Mctp2,Myrip,Chd7,Mafa,Rph3al
3_Member	GO Biological Processes	GO:1903530	regulation of secretion by cell	-11.8907	-8.99357	56/753	11820,12286,12287,12289,12322,12374,12890,12922,13489,13616,13649,14299,16573,17932,17967,18166,18189,18191,18546,18575,18750,18751,20609,20614,20617,20666,20910,20979,20980,27062,30878,52906,54525,54725,56508,58226,58869,58994,60510,66259,69908,75770,79221,94353,99296,107515,108073,110877,192167,216963,233079,242662,244049,245049,320790,380714	App,Cacna1a,Cacna1b,Cacna1d,Camk2a,Casr,Cplx2,Crhr2,Drd2,Edn3,Egfr,Ncs1,Kif5b,Myt1,Ncam1,Npy1r,Nrxn1,Nrxn3,Pcp4,Pde1c,Prkca,Prkcb,Sstr5,Snap25,Snca,Sox11,Stxbp1,Syt1,Syt2,Cadps,Apln,Ahi1,Syt7,Cadm1,Rapgef4,Cacna1h,Pex5l,Smpd3,Syt9,Camk2n1,Rab3b,Brsk2,Hdac9,Hmgn3,Hrh3,Lgr4,Grm7,Slc18a1,Nlgn1,Git1,Ffar2,Rims3,Mctp2,Myrip,Chd7,Rph3al
3_Member	GO Biological Processes	GO:0030072	peptide hormone secretion	-8.77003	-6.217	28/285	12288,12289,12374,12922,13489,13616,13649,16573,17932,18189,18575,19275,19276,20609,30878,54525,56508,58869,58994,60510,66259,75770,94353,233079,245049,320790,378435,380714	Cacna1c,Cacna1d,Casr,Crhr2,Drd2,Edn3,Egfr,Kif5b,Myt1,Nrxn1,Pde1c,Ptprn,Ptprn2,Sstr5,Apln,Syt7,Rapgef4,Pex5l,Smpd3,Syt9,Camk2n1,Brsk2,Hmgn3,Ffar2,Myrip,Chd7,Mafa,Rph3al
3_Member	GO Biological Processes	GO:0010817	regulation of hormone levels	-8.71209	-6.16718	42/578	12286,12288,12289,12374,12922,13489,13616,13649,13809,14581,16002,16522,16531,16573,17932,18166,18189,18548,18575,19275,19276,20539,20609,20614,20666,30878,54525,56508,56847,58226,58869,58994,60510,66259,75770,94353,214593,233079,245049,320790,378435,380714	Cacna1a,Cacna1c,Cacna1d,Casr,Crhr2,Drd2,Edn3,Egfr,Enpep,Gfi1,Igf2,Kcnj6,Kcnma1,Kif5b,Myt1,Npy1r,Nrxn1,Pcsk1,Pde1c,Ptprn,Ptprn2,Slc7a5,Sstr5,Snap25,Sox11,Apln,Syt7,Rapgef4,Aldh1a3,Cacna1h,Pex5l,Smpd3,Syt9,Camk2n1,Brsk2,Hmgn3,Duox2,Ffar2,Myrip,Chd7,Mafa,Rph3al
3_Member	GO Biological Processes	GO:0009914	hormone transport	-8.69873	-6.16178	33/385	12286,12288,12289,12374,12922,13489,13616,13649,16573,17932,18166,18189,18575,19275,19276,20539,20609,20614,20666,30878,54525,56508,58869,58994,60510,66259,75770,94353,233079,245049,320790,378435,380714	Cacna1a,Cacna1c,Cacna1d,Casr,Crhr2,Drd2,Edn3,Egfr,Kif5b,Myt1,Npy1r,Nrxn1,Pde1c,Ptprn,Ptprn2,Slc7a5,Sstr5,Snap25,Sox11,Apln,Syt7,Rapgef4,Pex5l,Smpd3,Syt9,Camk2n1,Brsk2,Hmgn3,Ffar2,Myrip,Chd7,Mafa,Rph3al
3_Member	GO Biological Processes	GO:0046879	hormone secretion	-8.49006	-6.00514	32/372	12286,12288,12289,12374,12922,13489,13616,13649,16573,17932,18166,18189,18575,19275,19276,20609,20614,20666,30878,54525,56508,58869,58994,60510,66259,75770,94353,233079,245049,320790,378435,380714	Cacna1a,Cacna1c,Cacna1d,Casr,Crhr2,Drd2,Edn3,Egfr,Kif5b,Myt1,Npy1r,Nrxn1,Pde1c,Ptprn,Ptprn2,Sstr5,Snap25,Sox11,Apln,Syt7,Rapgef4,Pex5l,Smpd3,Syt9,Camk2n1,Brsk2,Hmgn3,Ffar2,Myrip,Chd7,Mafa,Rph3al
3_Member	GO Biological Processes	GO:1903532	positive regulation of secretion by cell	-7.42917	-5.08128	32/412	11820,12287,12289,12374,12922,13489,13616,13649,14299,16573,18546,18750,20614,20617,20666,20910,20979,20980,27062,30878,54525,54725,56508,58226,58869,58994,60510,66259,110877,192167,245049,380714	App,Cacna1b,Cacna1d,Casr,Crhr2,Drd2,Edn3,Egfr,Ncs1,Kif5b,Pcp4,Prkca,Snap25,Snca,Sox11,Stxbp1,Syt1,Syt2,Cadps,Apln,Syt7,Cadm1,Rapgef4,Cacna1h,Pex5l,Smpd3,Syt9,Camk2n1,Slc18a1,Nlgn1,Myrip,Rph3al
3_Member	GO Biological Processes	GO:0046883	regulation of hormone secretion	-6.81799	-4.52427	26/309	12286,12289,12374,12922,13489,13616,13649,16573,17932,18166,18189,18575,20609,20614,20666,30878,54525,58869,60510,66259,75770,94353,233079,245049,320790,380714	Cacna1a,Cacna1d,Casr,Crhr2,Drd2,Edn3,Egfr,Kif5b,Myt1,Npy1r,Nrxn1,Pde1c,Sstr5,Snap25,Sox11,Apln,Syt7,Pex5l,Syt9,Camk2n1,Brsk2,Hmgn3,Ffar2,Myrip,Chd7,Rph3al
3_Member	GO Biological Processes	GO:0002790	peptide secretion	-6.64514	-4.38067	37/562	11820,12288,12289,12374,12922,13489,13616,13649,13848,16573,17932,18189,18575,19275,19276,20609,30878,52906,54525,54725,56508,58869,58994,60510,66259,69908,75770,79221,94353,107515,228942,233079,244723,245049,320790,378435,380714	App,Cacna1c,Cacna1d,Casr,Crhr2,Drd2,Edn3,Egfr,Ephb6,Kif5b,Myt1,Nrxn1,Pde1c,Ptprn,Ptprn2,Sstr5,Apln,Ahi1,Syt7,Cadm1,Rapgef4,Pex5l,Smpd3,Syt9,Camk2n1,Rab3b,Brsk2,Hdac9,Hmgn3,Lgr4,Cbln4,Ffar2,Olfm2,Myrip,Chd7,Mafa,Rph3al
3_Member	GO Biological Processes	GO:0030073	insulin secretion	-6.22876	-4.03424	21/229	12288,12289,12374,12922,13489,16573,17932,18189,18575,19275,19276,20609,54525,56508,60510,66259,75770,94353,245049,378435,380714	Cacna1c,Cacna1d,Casr,Crhr2,Drd2,Kif5b,Myt1,Nrxn1,Pde1c,Ptprn,Ptprn2,Sstr5,Syt7,Rapgef4,Syt9,Camk2n1,Brsk2,Hmgn3,Myrip,Mafa,Rph3al
3_Member	GO Biological Processes	GO:0051047	positive regulation of secretion	-6.09691	-3.94345	32/472	11820,12287,12289,12374,12922,13489,13616,13649,14299,16573,18546,18750,20614,20617,20666,20910,20979,20980,27062,30878,54525,54725,56508,58226,58869,58994,60510,66259,110877,192167,245049,380714	App,Cacna1b,Cacna1d,Casr,Crhr2,Drd2,Edn3,Egfr,Ncs1,Kif5b,Pcp4,Prkca,Snap25,Snca,Sox11,Stxbp1,Syt1,Syt2,Cadps,Apln,Syt7,Cadm1,Rapgef4,Cacna1h,Pex5l,Smpd3,Syt9,Camk2n1,Slc18a1,Nlgn1,Myrip,Rph3al
3_Member	GO Biological Processes	GO:0090276	regulation of peptide hormone secretion	-6.04447	-3.8975	21/235	12289,12374,12922,13489,13649,16573,17932,18189,18575,20609,30878,54525,58869,60510,66259,75770,94353,233079,245049,320790,380714	Cacna1d,Casr,Crhr2,Drd2,Egfr,Kif5b,Myt1,Nrxn1,Pde1c,Sstr5,Apln,Syt7,Pex5l,Syt9,Camk2n1,Brsk2,Hmgn3,Ffar2,Myrip,Chd7,Rph3al
3_Member	GO Biological Processes	GO:0071322	cellular response to carbohydrate stimulus	-5.55217	-3.45671	16/155	12289,12922,16573,17932,18189,18575,18750,18751,18795,19275,19276,20112,66259,75770,83557,94353	Cacna1d,Crhr2,Kif5b,Myt1,Nrxn1,Pde1c,Prkca,Prkcb,Plcb1,Ptprn,Ptprn2,Rps6ka2,Camk2n1,Brsk2,Lin28a,Hmgn3
3_Member	GO Biological Processes	GO:0042593	glucose homeostasis	-5.50053	-3.41957	22/275	12286,12288,12289,12922,16011,16573,16592,17341,17932,18189,18575,19275,19276,20609,56175,66259,75770,83557,94353,233079,329934,380714	Cacna1a,Cacna1c,Cacna1d,Crhr2,Igfbp5,Kif5b,Fabp5,Bhlha15,Myt1,Nrxn1,Pde1c,Ptprn,Ptprn2,Sstr5,Bace2,Camk2n1,Brsk2,Lin28a,Hmgn3,Ffar2,Foxo6,Rph3al
3_Member	GO Biological Processes	GO:0033500	carbohydrate homeostasis	-5.47485	-3.39894	22/276	12286,12288,12289,12922,16011,16573,16592,17341,17932,18189,18575,19275,19276,20609,56175,66259,75770,83557,94353,233079,329934,380714	Cacna1a,Cacna1c,Cacna1d,Crhr2,Igfbp5,Kif5b,Fabp5,Bhlha15,Myt1,Nrxn1,Pde1c,Ptprn,Ptprn2,Sstr5,Bace2,Camk2n1,Brsk2,Lin28a,Hmgn3,Ffar2,Foxo6,Rph3al
3_Member	GO Biological Processes	GO:0009306	protein secretion	-4.95776	-2.94629	31/510	11820,12288,12289,12374,12922,13489,13649,13848,16573,17932,18189,18575,19275,19276,20609,52906,54525,54725,56508,60510,66259,69908,75770,79221,94353,107515,228942,244723,245049,378435,380714	App,Cacna1c,Cacna1d,Casr,Crhr2,Drd2,Egfr,Ephb6,Kif5b,Myt1,Nrxn1,Pde1c,Ptprn,Ptprn2,Sstr5,Ahi1,Syt7,Cadm1,Rapgef4,Syt9,Camk2n1,Rab3b,Brsk2,Hdac9,Hmgn3,Lgr4,Cbln4,Olfm2,Myrip,Mafa,Rph3al
3_Member	GO Biological Processes	GO:0009743	response to carbohydrate	-4.64037	-2.69144	17/203	12289,12922,16573,17932,18189,18575,18750,18751,18795,19275,19276,20112,66259,75770,83557,94353,378435	Cacna1d,Crhr2,Kif5b,Myt1,Nrxn1,Pde1c,Prkca,Prkcb,Plcb1,Ptprn,Ptprn2,Rps6ka2,Camk2n1,Brsk2,Lin28a,Hmgn3,Mafa
3_Member	GO Biological Processes	GO:0035773	insulin secretion involved in cellular response to glucose stimulus	-4.59411	-2.65518	11/92	12289,12922,16573,17932,18189,18575,19275,19276,66259,75770,94353	Cacna1d,Crhr2,Kif5b,Myt1,Nrxn1,Pde1c,Ptprn,Ptprn2,Camk2n1,Brsk2,Hmgn3
3_Member	GO Biological Processes	GO:0050796	regulation of insulin secretion	-4.43177	-2.51619	16/190	12289,12374,12922,13489,16573,17932,18189,18575,20609,54525,60510,66259,75770,94353,245049,380714	Cacna1d,Casr,Crhr2,Drd2,Kif5b,Myt1,Nrxn1,Pde1c,Sstr5,Syt7,Syt9,Camk2n1,Brsk2,Hmgn3,Myrip,Rph3al
3_Member	GO Biological Processes	GO:0002791	regulation of peptide secretion	-4.39577	-2.48582	27/444	11820,12289,12374,12922,13489,13649,16573,17932,18189,18575,20609,30878,52906,54525,54725,56508,58869,60510,66259,75770,79221,94353,107515,233079,245049,320790,380714	App,Cacna1d,Casr,Crhr2,Drd2,Egfr,Kif5b,Myt1,Nrxn1,Pde1c,Sstr5,Apln,Ahi1,Syt7,Cadm1,Rapgef4,Pex5l,Syt9,Camk2n1,Brsk2,Hdac9,Hmgn3,Lgr4,Ffar2,Myrip,Chd7,Rph3al
3_Member	GO Biological Processes	GO:0071326	cellular response to monosaccharide stimulus	-3.92328	-2.08687	13/147	12289,12922,16573,17932,18189,18575,18795,19275,19276,66259,75770,83557,94353	Cacna1d,Crhr2,Kif5b,Myt1,Nrxn1,Pde1c,Plcb1,Ptprn,Ptprn2,Camk2n1,Brsk2,Lin28a,Hmgn3
3_Member	GO Biological Processes	GO:0061178	regulation of insulin secretion involved in cellular response to glucose stimulus	-3.53441	-1.80977	9/83	12289,12922,16573,17932,18189,18575,66259,75770,94353	Cacna1d,Crhr2,Kif5b,Myt1,Nrxn1,Pde1c,Camk2n1,Brsk2,Hmgn3
3_Member	GO Biological Processes	GO:0050708	regulation of protein secretion	-3.43531	-1.73778	23/403	11820,12289,12374,12922,13489,13649,16573,17932,18189,18575,20609,52906,54525,54725,56508,60510,66259,75770,79221,94353,107515,245049,380714	App,Cacna1d,Casr,Crhr2,Drd2,Egfr,Kif5b,Myt1,Nrxn1,Pde1c,Sstr5,Ahi1,Syt7,Cadm1,Rapgef4,Syt9,Camk2n1,Brsk2,Hdac9,Hmgn3,Lgr4,Myrip,Rph3al
3_Member	GO Biological Processes	GO:0071333	cellular response to glucose stimulus	-3.42672	-1.73147	12/144	12289,12922,16573,17932,18189,18575,19275,19276,66259,75770,83557,94353	Cacna1d,Crhr2,Kif5b,Myt1,Nrxn1,Pde1c,Ptprn,Ptprn2,Camk2n1,Brsk2,Lin28a,Hmgn3
3_Member	GO Biological Processes	GO:0034284	response to monosaccharide	-3.37292	-1.69251	14/189	12289,12922,16573,17932,18189,18575,18795,19275,19276,66259,75770,83557,94353,378435	Cacna1d,Crhr2,Kif5b,Myt1,Nrxn1,Pde1c,Plcb1,Ptprn,Ptprn2,Camk2n1,Brsk2,Lin28a,Hmgn3,Mafa
3_Member	GO Biological Processes	GO:0071331	cellular response to hexose stimulus	-3.37213	-1.69251	12/146	12289,12922,16573,17932,18189,18575,19275,19276,66259,75770,83557,94353	Cacna1d,Crhr2,Kif5b,Myt1,Nrxn1,Pde1c,Ptprn,Ptprn2,Camk2n1,Brsk2,Lin28a,Hmgn3
3_Member	GO Biological Processes	GO:0046887	positive regulation of hormone secretion	-3.32734	-1.66069	13/169	12289,12374,13489,13616,13649,16573,20614,20666,30878,58869,66259,245049,380714	Cacna1d,Casr,Drd2,Edn3,Egfr,Kif5b,Snap25,Sox11,Apln,Pex5l,Camk2n1,Myrip,Rph3al
3_Member	GO Biological Processes	GO:0009749	response to glucose	-2.96024	-1.37665	13/185	12289,12922,16573,17932,18189,18575,19275,19276,66259,75770,83557,94353,378435	Cacna1d,Crhr2,Kif5b,Myt1,Nrxn1,Pde1c,Ptprn,Ptprn2,Camk2n1,Brsk2,Lin28a,Hmgn3,Mafa
3_Member	GO Biological Processes	GO:0001678	cellular glucose homeostasis	-2.92474	-1.34726	12/164	12289,12922,16573,17932,18189,18575,19275,19276,66259,75770,83557,94353	Cacna1d,Crhr2,Kif5b,Myt1,Nrxn1,Pde1c,Ptprn,Ptprn2,Camk2n1,Brsk2,Lin28a,Hmgn3
3_Member	GO Biological Processes	GO:0009746	response to hexose	-2.89665	-1.32861	13/188	12289,12922,16573,17932,18189,18575,19275,19276,66259,75770,83557,94353,378435	Cacna1d,Crhr2,Kif5b,Myt1,Nrxn1,Pde1c,Ptprn,Ptprn2,Camk2n1,Brsk2,Lin28a,Hmgn3,Mafa
3_Member	GO Biological Processes	GO:0090277	positive regulation of peptide hormone secretion	-2.83885	-1.28582	10/124	12289,12374,13489,13649,16573,30878,58869,66259,245049,380714	Cacna1d,Casr,Drd2,Egfr,Kif5b,Apln,Pex5l,Camk2n1,Myrip,Rph3al
3_Member	GO Biological Processes	GO:0090087	regulation of peptide transport	-2.16734	-0.783237	29/685	11820,12289,12374,12922,13489,13649,16573,17932,18189,18575,20609,20616,30878,52906,54525,54725,56508,58869,60510,66259,75770,76157,79221,94353,107515,233079,245049,320790,380714	App,Cacna1d,Casr,Crhr2,Drd2,Egfr,Kif5b,Myt1,Nrxn1,Pde1c,Sstr5,Snap91,Apln,Ahi1,Syt7,Cadm1,Rapgef4,Pex5l,Syt9,Camk2n1,Brsk2,Slc35d3,Hdac9,Hmgn3,Lgr4,Ffar2,Myrip,Chd7,Rph3al
4_Summary	GO Biological Processes	GO:0048667	cell morphogenesis involved in neuron differentiation	-14.6452	-11.0681	56/647	11302,11820,11838,11994,12162,12286,12322,12386,12558,12561,12661,13131,13193,13489,13848,14026,14260,15572,16573,16574,16773,16870,17756,17760,17967,18186,18750,19242,19645,19713,19876,20357,20359,20616,20910,21960,50769,56177,59036,64009,65254,71436,75770,94253,107448,107515,108655,114873,192167,210108,211134,225743,237847,269116,269784,319504,13649,20979,20980,22349,217340,69807,72832,233781,1…	Aatk,App,Arc,Pcdh15,Bmp7,Cacna1a,Camk2a,Ctnna2,Cdh2,Cdh4,Chl1,Dab1,Dcx,Drd2,Ephb6,Evl,Fmn1,Elavl4,Kif5b,Kif5c,Lama2,Lhx2,Map2,Map6,Ncam1,Nrp1,Prkca,Ptn,Rb1,Ret,Robo1,Sema5b,Sema6b,Snap91,Stxbp1,Tnr,Atp8a2,Olfm1,Dact1,Syne1,Dpysl5,Flrt3,Brsk2,Hecw1,Unc5a,Lgr4,Foxp1,Dscaml1,Nlgn1,D130043K22Rik,Lzts1,Rnf165,Rtn4rl1,Nfasc,Cntn4,Nrcam,Egfr,Syt1,Syt2,Vil1,Rnf157,Trim32,Crtac1,Xylt1,Casr,Cdh13,Edn3,Ednr…
4_Member	GO Biological Processes	GO:0048667	cell morphogenesis involved in neuron differentiation	-14.6452	-11.0681	56/647	11302,11820,11838,11994,12162,12286,12322,12386,12558,12561,12661,13131,13193,13489,13848,14026,14260,15572,16573,16574,16773,16870,17756,17760,17967,18186,18750,19242,19645,19713,19876,20357,20359,20616,20910,21960,50769,56177,59036,64009,65254,71436,75770,94253,107448,107515,108655,114873,192167,210108,211134,225743,237847,269116,269784,319504	Aatk,App,Arc,Pcdh15,Bmp7,Cacna1a,Camk2a,Ctnna2,Cdh2,Cdh4,Chl1,Dab1,Dcx,Drd2,Ephb6,Evl,Fmn1,Elavl4,Kif5b,Kif5c,Lama2,Lhx2,Map2,Map6,Ncam1,Nrp1,Prkca,Ptn,Rb1,Ret,Robo1,Sema5b,Sema6b,Snap91,Stxbp1,Tnr,Atp8a2,Olfm1,Dact1,Syne1,Dpysl5,Flrt3,Brsk2,Hecw1,Unc5a,Lgr4,Foxp1,Dscaml1,Nlgn1,D130043K22Rik,Lzts1,Rnf165,Rtn4rl1,Nfasc,Cntn4,Nrcam
4_Member	GO Biological Processes	GO:0120039	plasma membrane bounded cell projection morphogenesis	-14.5673	-11.0681	59/712	11302,11820,11838,12162,12286,12322,12386,12558,12561,12661,13131,13193,13489,13649,13848,14026,14260,15572,16573,16574,16773,16870,17756,17760,17967,18186,18750,19242,19713,19876,20357,20359,20616,20910,20979,20980,21960,22349,50769,56177,59036,64009,65254,71436,75770,94253,107448,107515,108655,114873,192167,210108,211134,217340,225743,237847,269116,269784,319504	Aatk,App,Arc,Bmp7,Cacna1a,Camk2a,Ctnna2,Cdh2,Cdh4,Chl1,Dab1,Dcx,Drd2,Egfr,Ephb6,Evl,Fmn1,Elavl4,Kif5b,Kif5c,Lama2,Lhx2,Map2,Map6,Ncam1,Nrp1,Prkca,Ptn,Ret,Robo1,Sema5b,Sema6b,Snap91,Stxbp1,Syt1,Syt2,Tnr,Vil1,Atp8a2,Olfm1,Dact1,Syne1,Dpysl5,Flrt3,Brsk2,Hecw1,Unc5a,Lgr4,Foxp1,Dscaml1,Nlgn1,D130043K22Rik,Lzts1,Rnf157,Rnf165,Rtn4rl1,Nfasc,Cntn4,Nrcam
4_Member	GO Biological Processes	GO:0048858	cell projection morphogenesis	-14.4315	-11.0014	59/717	11302,11820,11838,12162,12286,12322,12386,12558,12561,12661,13131,13193,13489,13649,13848,14026,14260,15572,16573,16574,16773,16870,17756,17760,17967,18186,18750,19242,19713,19876,20357,20359,20616,20910,20979,20980,21960,22349,50769,56177,59036,64009,65254,71436,75770,94253,107448,107515,108655,114873,192167,210108,211134,217340,225743,237847,269116,269784,319504	Aatk,App,Arc,Bmp7,Cacna1a,Camk2a,Ctnna2,Cdh2,Cdh4,Chl1,Dab1,Dcx,Drd2,Egfr,Ephb6,Evl,Fmn1,Elavl4,Kif5b,Kif5c,Lama2,Lhx2,Map2,Map6,Ncam1,Nrp1,Prkca,Ptn,Ret,Robo1,Sema5b,Sema6b,Snap91,Stxbp1,Syt1,Syt2,Tnr,Vil1,Atp8a2,Olfm1,Dact1,Syne1,Dpysl5,Flrt3,Brsk2,Hecw1,Unc5a,Lgr4,Foxp1,Dscaml1,Nlgn1,D130043K22Rik,Lzts1,Rnf157,Rnf165,Rtn4rl1,Nfasc,Cntn4,Nrcam
4_Member	GO Biological Processes	GO:0048812	neuron projection morphogenesis	-14.3756	-11.0014	58/698	11302,11820,11838,12162,12286,12322,12386,12558,12561,12661,13131,13193,13489,13649,13848,14026,14260,15572,16573,16574,16773,16870,17756,17760,17967,18186,18750,19242,19713,19876,20357,20359,20616,20910,20979,20980,21960,50769,56177,59036,64009,65254,71436,75770,94253,107448,107515,108655,114873,192167,210108,211134,217340,225743,237847,269116,269784,319504	Aatk,App,Arc,Bmp7,Cacna1a,Camk2a,Ctnna2,Cdh2,Cdh4,Chl1,Dab1,Dcx,Drd2,Egfr,Ephb6,Evl,Fmn1,Elavl4,Kif5b,Kif5c,Lama2,Lhx2,Map2,Map6,Ncam1,Nrp1,Prkca,Ptn,Ret,Robo1,Sema5b,Sema6b,Snap91,Stxbp1,Syt1,Syt2,Tnr,Atp8a2,Olfm1,Dact1,Syne1,Dpysl5,Flrt3,Brsk2,Hecw1,Unc5a,Lgr4,Foxp1,Dscaml1,Nlgn1,D130043K22Rik,Lzts1,Rnf157,Rnf165,Rtn4rl1,Nfasc,Cntn4,Nrcam
4_Member	GO Biological Processes	GO:0032990	cell part morphogenesis	-13.8238	-10.5465	59/740	11302,11820,11838,12162,12286,12322,12386,12558,12561,12661,13131,13193,13489,13649,13848,14026,14260,15572,16573,16574,16773,16870,17756,17760,17967,18186,18750,19242,19713,19876,20357,20359,20616,20910,20979,20980,21960,22349,50769,56177,59036,64009,65254,71436,75770,94253,107448,107515,108655,114873,192167,210108,211134,217340,225743,237847,269116,269784,319504	Aatk,App,Arc,Bmp7,Cacna1a,Camk2a,Ctnna2,Cdh2,Cdh4,Chl1,Dab1,Dcx,Drd2,Egfr,Ephb6,Evl,Fmn1,Elavl4,Kif5b,Kif5c,Lama2,Lhx2,Map2,Map6,Ncam1,Nrp1,Prkca,Ptn,Ret,Robo1,Sema5b,Sema6b,Snap91,Stxbp1,Syt1,Syt2,Tnr,Vil1,Atp8a2,Olfm1,Dact1,Syne1,Dpysl5,Flrt3,Brsk2,Hecw1,Unc5a,Lgr4,Foxp1,Dscaml1,Nlgn1,D130043K22Rik,Lzts1,Rnf157,Rnf165,Rtn4rl1,Nfasc,Cntn4,Nrcam
4_Member	GO Biological Processes	GO:0061564	axon development	-13.544	-10.4095	48/523	11302,11820,12162,12286,12386,12558,12561,12661,13131,13193,13489,13848,14026,16573,16574,16773,16870,17756,17760,17967,18186,18750,19242,19713,19876,20357,20359,20616,20910,21960,50769,56177,65254,69807,71436,72832,75770,107448,107515,108655,114873,210108,225743,233781,237847,269116,269784,319504	Aatk,App,Bmp7,Cacna1a,Ctnna2,Cdh2,Cdh4,Chl1,Dab1,Dcx,Drd2,Ephb6,Evl,Kif5b,Kif5c,Lama2,Lhx2,Map2,Map6,Ncam1,Nrp1,Prkca,Ptn,Ret,Robo1,Sema5b,Sema6b,Snap91,Stxbp1,Tnr,Atp8a2,Olfm1,Dpysl5,Trim32,Flrt3,Crtac1,Brsk2,Unc5a,Lgr4,Foxp1,Dscaml1,D130043K22Rik,Rnf165,Xylt1,Rtn4rl1,Nfasc,Cntn4,Nrcam
4_Member	GO Biological Processes	GO:0007409	axonogenesis	-12.3654	-9.36687	44/482	11302,11820,12162,12286,12386,12558,12561,12661,13131,13193,13489,13848,14026,16573,16574,16773,16870,17756,17760,17967,18186,18750,19713,19876,20357,20359,20616,20910,21960,50769,56177,65254,71436,75770,107448,107515,108655,114873,210108,225743,237847,269116,269784,319504	Aatk,App,Bmp7,Cacna1a,Ctnna2,Cdh2,Cdh4,Chl1,Dab1,Dcx,Drd2,Ephb6,Evl,Kif5b,Kif5c,Lama2,Lhx2,Map2,Map6,Ncam1,Nrp1,Prkca,Ret,Robo1,Sema5b,Sema6b,Snap91,Stxbp1,Tnr,Atp8a2,Olfm1,Dpysl5,Flrt3,Brsk2,Unc5a,Lgr4,Foxp1,Dscaml1,D130043K22Rik,Rnf165,Rtn4rl1,Nfasc,Cntn4,Nrcam
4_Member	GO Biological Processes	GO:0007411	axon guidance	-8.67228	-6.14316	26/251	11820,12162,12561,12661,13848,14026,16573,16574,16773,16870,17967,18186,19876,20357,20359,65254,71436,107448,107515,108655,114873,225743,237847,269116,269784,319504	App,Bmp7,Cdh4,Chl1,Ephb6,Evl,Kif5b,Kif5c,Lama2,Lhx2,Ncam1,Nrp1,Robo1,Sema5b,Sema6b,Dpysl5,Flrt3,Unc5a,Lgr4,Foxp1,Dscaml1,Rnf165,Rtn4rl1,Nfasc,Cntn4,Nrcam
4_Member	GO Biological Processes	GO:0097485	neuron projection guidance	-8.63543	-6.114	26/252	11820,12162,12561,12661,13848,14026,16573,16574,16773,16870,17967,18186,19876,20357,20359,65254,71436,107448,107515,108655,114873,225743,237847,269116,269784,319504	App,Bmp7,Cdh4,Chl1,Ephb6,Evl,Kif5b,Kif5c,Lama2,Lhx2,Ncam1,Nrp1,Robo1,Sema5b,Sema6b,Dpysl5,Flrt3,Unc5a,Lgr4,Foxp1,Dscaml1,Rnf165,Rtn4rl1,Nfasc,Cntn4,Nrcam
4_Member	GO Biological Processes	GO:0006935	chemotaxis	-7.05706	-4.72913	40/612	11820,12162,12374,12554,12561,12661,13616,13617,13655,13848,14026,16573,16574,16773,16870,17967,18186,18750,19242,19876,20254,20357,20359,50501,55985,65254,66793,68050,71436,107448,107515,108655,114873,225743,233079,237847,269116,269784,277360,319504	App,Bmp7,Casr,Cdh13,Cdh4,Chl1,Edn3,Ednra,Egr3,Ephb6,Evl,Kif5b,Kif5c,Lama2,Lhx2,Ncam1,Nrp1,Prkca,Ptn,Robo1,Scg2,Sema5b,Sema6b,Prok2,Cxcl13,Dpysl5,Efcab1,Akirin1,Flrt3,Unc5a,Lgr4,Foxp1,Dscaml1,Rnf165,Ffar2,Rtn4rl1,Nfasc,Cntn4,Prex1,Nrcam
4_Member	GO Biological Processes	GO:0042330	taxis	-6.96321	-4.65438	40/617	11820,12162,12374,12554,12561,12661,13616,13617,13655,13848,14026,16573,16574,16773,16870,17967,18186,18750,19242,19876,20254,20357,20359,50501,55985,65254,66793,68050,71436,107448,107515,108655,114873,225743,233079,237847,269116,269784,277360,319504	App,Bmp7,Casr,Cdh13,Cdh4,Chl1,Edn3,Ednra,Egr3,Ephb6,Evl,Kif5b,Kif5c,Lama2,Lhx2,Ncam1,Nrp1,Prkca,Ptn,Robo1,Scg2,Sema5b,Sema6b,Prok2,Cxcl13,Dpysl5,Efcab1,Akirin1,Flrt3,Unc5a,Lgr4,Foxp1,Dscaml1,Rnf165,Ffar2,Rtn4rl1,Nfasc,Cntn4,Prex1,Nrcam
5_Summary	Reactome Gene Sets	R-MMU-112316	Neuronal System	-13.715	-10.4791	37/317	11515,12286,12287,12294,12313,12322,14402,14415,14813,16502,16511,16512,16519,16522,16531,16533,18189,18191,18750,18751,18795,20112,20614,20910,20979,56379,56808,60613,72413,74571,105727,140493,170738,192167,192775,238271,382571,12288,12289,20191,56508,210044,13195,13489,14681,16573,16574,110877,269643,13649,18019,19735,238564,18710,13617,18575,20541,58226,269060,23984,207728,108068,108073,18781,…	Adcy9,Cacna1a,Cacna1b,Cacna2d3,Calm1,Camk2a,Gabrb3,Gad1,Grin2c,Kcnc1,Kcnh2,Kcnh3,Kcnj3,Kcnj6,Kcnma1,Kcnmb1,Nrxn1,Nrxn3,Prkca,Prkcb,Plcb1,Rps6ka2,Snap25,Stxbp1,Syt1,Kcnj1,Cacna2d2,Kcnq4,Kcnmb2,Kcnk16,Slc38a1,Kcnn3,Kcnh7,Nlgn1,Kcnh6,Kcnh5,Kcnf1,Cacna1c,Cacna1d,Ryr2,Rapgef4,Adcy2,Ddc,Drd2,Gnao1,Kif5b,Kif5c,Slc18a1,Ppp2r2c,Egfr,Nfatc2,Rgs2,Mylk4,Pik3r3,Ednra,Pde1c,Slc8a1,Cacna1h,Dagla,Pde10a,Pde2a,Gr…
5_Member	Reactome Gene Sets	R-MMU-112316	Neuronal System	-13.715	-10.4791	37/317	11515,12286,12287,12294,12313,12322,14402,14415,14813,16502,16511,16512,16519,16522,16531,16533,18189,18191,18750,18751,18795,20112,20614,20910,20979,56379,56808,60613,72413,74571,105727,140493,170738,192167,192775,238271,382571	Adcy9,Cacna1a,Cacna1b,Cacna2d3,Calm1,Camk2a,Gabrb3,Gad1,Grin2c,Kcnc1,Kcnh2,Kcnh3,Kcnj3,Kcnj6,Kcnma1,Kcnmb1,Nrxn1,Nrxn3,Prkca,Prkcb,Plcb1,Rps6ka2,Snap25,Stxbp1,Syt1,Kcnj1,Cacna2d2,Kcnq4,Kcnmb2,Kcnk16,Slc38a1,Kcnn3,Kcnh7,Nlgn1,Kcnh6,Kcnh5,Kcnf1
5_Member	KEGG Pathway	mmu04911	Insulin secretion	-8.07445	-5.65447	15/89	11515,12288,12289,12322,16531,16533,18750,18751,18795,20191,20614,56508,72413,140493,210044	Adcy9,Cacna1c,Cacna1d,Camk2a,Kcnma1,Kcnmb1,Prkca,Prkcb,Plcb1,Ryr2,Snap25,Rapgef4,Kcnmb2,Kcnn3,Adcy2
5_Member	KEGG Pathway	ko04728	Dopaminergic synapse	-7.9345	-5.54368	18/134	12286,12287,12288,12289,12313,12322,13195,13489,14681,16519,16522,16573,16574,18750,18751,18795,110877,269643	Cacna1a,Cacna1b,Cacna1c,Cacna1d,Calm1,Camk2a,Ddc,Drd2,Gnao1,Kcnj3,Kcnj6,Kif5b,Kif5c,Prkca,Prkcb,Plcb1,Slc18a1,Ppp2r2c
5_Member	KEGG Pathway	mmu04728	Dopaminergic synapse	-7.9345	-5.54368	18/134	12286,12287,12288,12289,12313,12322,13195,13489,14681,16519,16522,16573,16574,18750,18751,18795,110877,269643	Cacna1a,Cacna1b,Cacna1c,Cacna1d,Calm1,Camk2a,Ddc,Drd2,Gnao1,Kcnj3,Kcnj6,Kif5b,Kif5c,Prkca,Prkcb,Plcb1,Slc18a1,Ppp2r2c
5_Member	KEGG Pathway	ko04921	Oxytocin signaling pathway	-7.76962	-5.4008	19/153	11515,12288,12289,12294,12313,12322,13649,14681,16519,16522,18019,18750,18751,18795,19735,20191,56808,210044,238564	Adcy9,Cacna1c,Cacna1d,Cacna2d3,Calm1,Camk2a,Egfr,Gnao1,Kcnj3,Kcnj6,Nfatc2,Prkca,Prkcb,Plcb1,Rgs2,Ryr2,Cacna2d2,Adcy2,Mylk4
5_Member	KEGG Pathway	mmu04921	Oxytocin signaling pathway	-7.63042	-5.26692	19/156	11515,12288,12289,12294,12313,12322,13649,14681,16519,16522,18019,18750,18751,18795,19735,20191,56808,210044,238564	Adcy9,Cacna1c,Cacna1d,Cacna2d3,Calm1,Camk2a,Egfr,Gnao1,Kcnj3,Kcnj6,Nfatc2,Prkca,Prkcb,Plcb1,Rgs2,Ryr2,Cacna2d2,Adcy2,Mylk4
5_Member	Reactome Gene Sets	R-MMU-112315	Transmission across Chemical Synapses	-6.77796	-4.50064	20/194	11515,12286,12287,12294,12313,12322,14402,14415,14813,16519,16522,18750,18751,18795,20112,20614,20910,20979,56808,105727	Adcy9,Cacna1a,Cacna1b,Cacna2d3,Calm1,Camk2a,Gabrb3,Gad1,Grin2c,Kcnj3,Kcnj6,Prkca,Prkcb,Plcb1,Rps6ka2,Snap25,Stxbp1,Syt1,Cacna2d2,Slc38a1
5_Member	KEGG Pathway	mmu04725	Cholinergic synapse	-6.64597	-4.38067	15/113	11515,12286,12287,12288,12289,12322,14681,16519,16522,18710,18750,18751,18795,60613,210044	Adcy9,Cacna1a,Cacna1b,Cacna1c,Cacna1d,Camk2a,Gnao1,Kcnj3,Kcnj6,Pik3r3,Prkca,Prkcb,Plcb1,Kcnq4,Adcy2
5_Member	KEGG Pathway	ko04020	Calcium signaling pathway	-6.51781	-4.27793	19/183	11515,12286,12287,12288,12289,12313,12322,13617,13649,14813,18575,18750,18751,18795,20191,20541,58226,210044,238564	Adcy9,Cacna1a,Cacna1b,Cacna1c,Cacna1d,Calm1,Camk2a,Ednra,Egfr,Grin2c,Pde1c,Prkca,Prkcb,Plcb1,Ryr2,Slc8a1,Cacna1h,Adcy2,Mylk4
5_Member	KEGG Pathway	mmu04020	Calcium signaling pathway	-6.44417	-4.21218	19/185	11515,12286,12287,12288,12289,12313,12322,13617,13649,14813,18575,18750,18751,18795,20191,20541,58226,210044,238564	Adcy9,Cacna1a,Cacna1b,Cacna1c,Cacna1d,Calm1,Camk2a,Ednra,Egfr,Grin2c,Pde1c,Prkca,Prkcb,Plcb1,Ryr2,Slc8a1,Cacna1h,Adcy2,Mylk4
5_Member	KEGG Pathway	ko04723	Retrograde endocannabinoid signaling	-6.42503	-4.19694	14/102	11515,12286,12287,12288,12289,14402,14681,16519,16522,18750,18751,18795,210044,269060	Adcy9,Cacna1a,Cacna1b,Cacna1c,Cacna1d,Gabrb3,Gnao1,Kcnj3,Kcnj6,Prkca,Prkcb,Plcb1,Adcy2,Dagla
5_Member	KEGG Pathway	ko04727	GABAergic synapse	-6.38564	-4.16141	13/88	11515,12286,12287,12288,12289,14402,14415,14681,16522,18750,18751,105727,210044	Adcy9,Cacna1a,Cacna1b,Cacna1c,Cacna1d,Gabrb3,Gad1,Gnao1,Kcnj6,Prkca,Prkcb,Slc38a1,Adcy2
5_Member	KEGG Pathway	mmu04727	GABAergic synapse	-6.21307	-4.02567	13/91	11515,12286,12287,12288,12289,14402,14415,14681,16522,18750,18751,105727,210044	Adcy9,Cacna1a,Cacna1b,Cacna1c,Cacna1d,Gabrb3,Gad1,Gnao1,Kcnj6,Prkca,Prkcb,Slc38a1,Adcy2
5_Member	KEGG Pathway	ko05032	Morphine addiction	-6.15715	-3.98704	13/92	11515,12286,12287,14402,14681,16519,16522,18575,18750,18751,23984,207728,210044	Adcy9,Cacna1a,Cacna1b,Gabrb3,Gnao1,Kcnj3,Kcnj6,Pde1c,Prkca,Prkcb,Pde10a,Pde2a,Adcy2
5_Member	KEGG Pathway	mmu05032	Morphine addiction	-6.10198	-3.94525	13/93	11515,12286,12287,14402,14681,16519,16522,18575,18750,18751,23984,207728,210044	Adcy9,Cacna1a,Cacna1b,Gabrb3,Gnao1,Kcnj3,Kcnj6,Pde1c,Prkca,Prkcb,Pde10a,Pde2a,Adcy2
5_Member	KEGG Pathway	ko04724	Glutamatergic synapse	-5.82741	-3.69932	14/114	11515,12286,12288,12289,14681,14813,16519,18750,18751,18795,105727,108068,108073,210044	Adcy9,Cacna1a,Cacna1c,Cacna1d,Gnao1,Grin2c,Kcnj3,Prkca,Prkcb,Plcb1,Slc38a1,Grm2,Grm7,Adcy2
5_Member	KEGG Pathway	mmu04724	Glutamatergic synapse	-5.78129	-3.65932	14/115	11515,12286,12288,12289,14681,14813,16519,18750,18751,18795,105727,108068,108073,210044	Adcy9,Cacna1a,Cacna1c,Cacna1d,Gnao1,Grin2c,Kcnj3,Prkca,Prkcb,Plcb1,Slc38a1,Grm2,Grm7,Adcy2
5_Member	KEGG Pathway	ko04925	Aldosterone synthesis and secretion	-5.66996	-3.55997	12/86	11515,12288,12289,12313,12322,18750,18751,18795,58226,207728,210044,269060	Adcy9,Cacna1c,Cacna1d,Calm1,Camk2a,Prkca,Prkcb,Plcb1,Cacna1h,Pde2a,Adcy2,Dagla
5_Member	KEGG Pathway	ko04270	Vascular smooth muscle contraction	-5.18602	-3.1366	14/129	11515,12288,12289,12313,13617,16531,16533,18750,18751,18781,18795,72413,210044,238564	Adcy9,Cacna1c,Cacna1d,Calm1,Ednra,Kcnma1,Kcnmb1,Prkca,Prkcb,Pla2g2c,Plcb1,Kcnmb2,Adcy2,Mylk4
5_Member	KEGG Pathway	ko04261	Adrenergic signaling in cardiomyocytes	-5.18119	-3.13433	15/147	11515,12288,12289,12294,12313,12322,18750,18795,20191,20271,20541,56508,56808,210044,269643	Adcy9,Cacna1c,Cacna1d,Cacna2d3,Calm1,Camk2a,Prkca,Plcb1,Ryr2,Scn5a,Slc8a1,Rapgef4,Cacna2d2,Adcy2,Ppp2r2c
5_Member	KEGG Pathway	mmu04261	Adrenergic signaling in cardiomyocytes	-5.07376	-3.04443	15/150	11515,12288,12289,12294,12313,12322,18750,18795,20191,20271,20541,56508,56808,210044,269643	Adcy9,Cacna1c,Cacna1d,Cacna2d3,Calm1,Camk2a,Prkca,Plcb1,Ryr2,Scn5a,Slc8a1,Rapgef4,Cacna2d2,Adcy2,Ppp2r2c
5_Member	KEGG Pathway	mmu04270	Vascular smooth muscle contraction	-5.03142	-3.01179	14/133	11515,12288,12289,12313,13617,16531,16533,18750,18751,18781,18795,72413,210044,238564	Adcy9,Cacna1c,Cacna1d,Calm1,Ednra,Kcnma1,Kcnmb1,Prkca,Prkcb,Pla2g2c,Plcb1,Kcnmb2,Adcy2,Mylk4
5_Member	KEGG Pathway	mmu04726	Serotonergic synapse	-5.03142	-3.01179	14/133	11820,12286,12287,12288,12289,13195,14402,14681,16519,16522,18750,18751,18795,110877	App,Cacna1a,Cacna1b,Cacna1c,Cacna1d,Ddc,Gabrb3,Gnao1,Kcnj3,Kcnj6,Prkca,Prkcb,Plcb1,Slc18a1
5_Member	KEGG Pathway	ko05031	Amphetamine addiction	-5.02891	-3.01167	10/68	11838,12288,12289,12313,12322,13195,14813,18750,18751,110877	Arc,Cacna1c,Cacna1d,Calm1,Camk2a,Ddc,Grin2c,Prkca,Prkcb,Slc18a1
5_Member	KEGG Pathway	mmu05031	Amphetamine addiction	-4.80326	-2.8248	10/72	11838,12288,12289,12313,12322,13195,14813,18750,18751,110877	Arc,Cacna1c,Cacna1d,Calm1,Camk2a,Ddc,Grin2c,Prkca,Prkcb,Slc18a1
5_Member	KEGG Pathway	mmu04723	Retrograde endocannabinoid signaling	-4.77529	-2.80547	14/140	11515,12286,12287,12288,12289,14402,14681,16519,16522,18750,18751,18795,210044,269060	Adcy9,Cacna1a,Cacna1b,Cacna1c,Cacna1d,Gabrb3,Gnao1,Kcnj3,Kcnj6,Prkca,Prkcb,Plcb1,Adcy2,Dagla
5_Member	KEGG Pathway	ko04022	cGMP-PKG signaling pathway	-4.48552	-2.56423	15/168	11515,12288,12289,12313,13617,16531,16533,18019,18795,19735,20541,72413,207728,210044,238564	Adcy9,Cacna1c,Cacna1d,Calm1,Ednra,Kcnma1,Kcnmb1,Nfatc2,Plcb1,Rgs2,Slc8a1,Kcnmb2,Pde2a,Adcy2,Mylk4
5_Member	KEGG Pathway	mmu04022	cGMP-PKG signaling pathway	-4.48552	-2.56423	15/168	11515,12288,12289,12313,13617,16531,16533,18019,18795,19735,20541,72413,207728,210044,238564	Adcy9,Cacna1c,Cacna1d,Calm1,Ednra,Kcnma1,Kcnmb1,Nfatc2,Plcb1,Rgs2,Slc8a1,Kcnmb2,Pde2a,Adcy2,Mylk4
5_Member	KEGG Pathway	ko04912	GnRH signaling pathway	-3.99662	-2.14092	10/89	11515,12288,12289,12313,12322,13649,18750,18751,18795,210044	Adcy9,Cacna1c,Cacna1d,Calm1,Camk2a,Egfr,Prkca,Prkcb,Plcb1,Adcy2
5_Member	KEGG Pathway	ko04971	Gastric acid secretion	-3.9186	-2.08641	9/74	11515,12313,12322,18750,18751,18795,56379,210044,238564	Adcy9,Calm1,Camk2a,Prkca,Prkcb,Plcb1,Kcnj1,Adcy2,Mylk4
5_Member	KEGG Pathway	mmu04912	GnRH signaling pathway	-3.87493	-2.06551	10/92	11515,12288,12289,12313,12322,13649,18750,18751,18795,210044	Adcy9,Cacna1c,Cacna1d,Calm1,Camk2a,Egfr,Prkca,Prkcb,Plcb1,Adcy2
5_Member	KEGG Pathway	mmu04971	Gastric acid secretion	-3.873	-2.06551	9/75	11515,12313,12322,18750,18751,18795,56379,210044,238564	Adcy9,Calm1,Camk2a,Prkca,Prkcb,Plcb1,Kcnj1,Adcy2,Mylk4
5_Member	KEGG Pathway	ko04720	Long-term potentiation	-3.48734	-1.7794	8/67	12288,12313,12322,14813,18750,18751,18795,20112	Cacna1c,Calm1,Camk2a,Grin2c,Prkca,Prkcb,Plcb1,Rps6ka2
5_Member	KEGG Pathway	mmu04720	Long-term potentiation	-3.39904	-1.7139	8/69	12288,12313,12322,14813,18750,18751,18795,20112	Cacna1c,Calm1,Camk2a,Grin2c,Prkca,Prkcb,Plcb1,Rps6ka2
5_Member	KEGG Pathway	ko04015	Rap1 signaling pathway	-3.33924	-1.66593	15/213	11515,12313,13489,13649,14169,14681,18710,18750,18751,18795,50791,56508,78473,110351,210044	Adcy9,Calm1,Drd2,Egfr,Fgf14,Gnao1,Pik3r3,Prkca,Prkcb,Plcb1,Magi2,Rapgef4,Skap1,Rap1gap,Adcy2
5_Member	KEGG Pathway	ko04918	Thyroid hormone synthesis	-3.23196	-1.5861	8/73	11515,11889,11890,18750,18751,18795,210044,214593	Adcy9,Asgr1,Asgr2,Prkca,Prkcb,Plcb1,Adcy2,Duox2
5_Member	Reactome Gene Sets	R-MMU-112314	Neurotransmitter receptors and postsynaptic signal transmission	-3.21525	-1.57328	11/131	11515,12313,12322,14402,14813,16519,16522,18750,18751,18795,20112	Adcy9,Calm1,Camk2a,Gabrb3,Grin2c,Kcnj3,Kcnj6,Prkca,Prkcb,Plcb1,Rps6ka2
5_Member	KEGG Pathway	mmu04918	Thyroid hormone synthesis	-3.11428	-1.49594	8/76	11515,11889,11890,18750,18751,18795,210044,214593	Adcy9,Asgr1,Asgr2,Prkca,Prkcb,Plcb1,Adcy2,Duox2
5_Member	KEGG Pathway	mmu04015	Rap1 signaling pathway	-3.11235	-1.4959	15/224	11515,12313,13489,13649,14169,14681,18710,18750,18751,18795,50791,56508,78473,110351,210044	Adcy9,Calm1,Drd2,Egfr,Fgf14,Gnao1,Pik3r3,Prkca,Prkcb,Plcb1,Magi2,Rapgef4,Skap1,Rap1gap,Adcy2
5_Member	KEGG Pathway	ko04915	Estrogen signaling pathway	-3.0668	-1.45973	9/96	11515,12313,13649,14681,16519,16522,18710,18795,210044	Adcy9,Calm1,Egfr,Gnao1,Kcnj3,Kcnj6,Pik3r3,Plcb1,Adcy2
5_Member	KEGG Pathway	ko04972	Pancreatic secretion	-2.84889	-1.29091	9/103	11515,16531,18750,18751,18781,18795,20191,67373,210044	Adcy9,Kcnma1,Prkca,Prkcb,Pla2g2c,Plcb1,Ryr2,2210010C04Rik,Adcy2
5_Member	KEGG Pathway	ko04540	Gap junction	-2.7624	-1.22309	8/86	11515,13489,13649,18750,18751,18795,67951,210044	Adcy9,Drd2,Egfr,Prkca,Prkcb,Plcb1,Tubb6,Adcy2
5_Member	KEGG Pathway	mmu04972	Pancreatic secretion	-2.76162	-1.22309	9/106	11515,16531,18750,18751,18781,18795,20191,67373,210044	Adcy9,Kcnma1,Prkca,Prkcb,Pla2g2c,Plcb1,Ryr2,2210010C04Rik,Adcy2
5_Member	KEGG Pathway	mmu04915	Estrogen signaling pathway	-2.67772	-1.15932	9/109	11515,12313,13649,14681,16519,16522,18710,18795,210044	Adcy9,Calm1,Egfr,Gnao1,Kcnj3,Kcnj6,Pik3r3,Plcb1,Adcy2
5_Member	KEGG Pathway	mmu04540	Gap junction	-2.66738	-1.15124	8/89	11515,13489,13649,18750,18751,18795,67951,210044	Adcy9,Drd2,Egfr,Prkca,Prkcb,Plcb1,Tubb6,Adcy2
5_Member	KEGG Pathway	ko04970	Salivary secretion	-2.3926	-0.948363	7/78	11515,12313,16531,18750,18751,18795,210044	Adcy9,Calm1,Kcnma1,Prkca,Prkcb,Plcb1,Adcy2
5_Member	KEGG Pathway	mmu04970	Salivary secretion	-2.36186	-0.927159	7/79	11515,12313,16531,18750,18751,18795,210044	Adcy9,Calm1,Kcnma1,Prkca,Prkcb,Plcb1,Adcy2
5_Member	KEGG Pathway	ko04916	Melanogenesis	-2.35328	-0.920447	8/100	11515,12313,12322,14681,18750,18751,18795,210044	Adcy9,Calm1,Camk2a,Gnao1,Prkca,Prkcb,Plcb1,Adcy2
5_Member	KEGG Pathway	mmu04916	Melanogenesis	-2.34565	-0.914678	16/295	11515,11820,11861,11889,11890,12313,12322,14681,18750,18751,18795,56079,56175,69638,210044,320772	Adcy9,App,Arl4a,Asgr1,Asgr2,Calm1,Camk2a,Gnao1,Prkca,Prkcb,Plcb1,Astn2,Bace2,Enho,Adcy2,Mdga2
5_Member	KEGG Pathway	ko04072	Phospholipase D signaling pathway	-2.3014	-0.882021	10/147	11515,13649,18710,18750,18795,56508,68262,108068,108073,210044	Adcy9,Egfr,Pik3r3,Prkca,Plcb1,Rapgef4,Agpat4,Grm2,Grm7,Adcy2
5_Member	KEGG Pathway	mmu04072	Phospholipase D signaling pathway	-2.18129	-0.796072	10/153	11515,13649,18710,18750,18795,56508,68262,108068,108073,210044	Adcy9,Egfr,Pik3r3,Prkca,Plcb1,Rapgef4,Agpat4,Grm2,Grm7,Adcy2
5_Member	Reactome Gene Sets	R-MMU-442755	Activation of NMDA receptors and postsynaptic events	-2.09594	-0.73561	4/31	12313,12322,14813,20112	Calm1,Camk2a,Grin2c,Rps6ka2
6_Summary	GO Biological Processes	GO:0099504	synaptic vesicle cycle	-13.0629	-9.96172	31/234	12286,12322,12558,12890,13195,13489,14169,14299,18189,18191,18750,18751,20614,20616,20617,20910,20979,20980,27062,50791,54525,56508,60510,69908,72685,108073,110877,192167,216963,238988,242662,16573,16574,17756,12287,12922,13616,19735,30878,99296,244049,13617,19276,11820,11838,13400,13649,14803,14813,15572,16592,16773,17967,18011,18795,19242,21960,56808,60613,64009,108013,108068,170571,211134,2248…	Cacna1a,Camk2a,Cdh2,Cplx2,Ddc,Drd2,Fgf14,Ncs1,Nrxn1,Nrxn3,Prkca,Prkcb,Snap25,Snap91,Snca,Stxbp1,Syt1,Syt2,Cadps,Magi2,Syt7,Rapgef4,Syt9,Rab3b,Dnajc6,Grm7,Slc18a1,Nlgn1,Git1,Erc2,Rims3,Kif5b,Kif5c,Map2,Cacna1b,Crhr2,Edn3,Rgs2,Apln,Hrh3,Mctp2,Ednra,Ptprn2,App,Arc,Dmpk,Egfr,Grid1,Grin2c,Elavl4,Fabp5,Lama2,Ncam1,Neurl1a,Plcb1,Ptn,Tnr,Cacna2d2,Kcnq4,Syne1,Celf4,Grm2,Cntnap4,Lzts1,Plcl2,Neto1,Dync1i1,M…
6_Member	GO Biological Processes	GO:0099504	synaptic vesicle cycle	-13.0629	-9.96172	31/234	12286,12322,12558,12890,13195,13489,14169,14299,18189,18191,18750,18751,20614,20616,20617,20910,20979,20980,27062,50791,54525,56508,60510,69908,72685,108073,110877,192167,216963,238988,242662	Cacna1a,Camk2a,Cdh2,Cplx2,Ddc,Drd2,Fgf14,Ncs1,Nrxn1,Nrxn3,Prkca,Prkcb,Snap25,Snap91,Snca,Stxbp1,Syt1,Syt2,Cadps,Magi2,Syt7,Rapgef4,Syt9,Rab3b,Dnajc6,Grm7,Slc18a1,Nlgn1,Git1,Erc2,Rims3
6_Member	GO Biological Processes	GO:0097479	synaptic vesicle localization	-12.8478	-9.77462	28/193	12286,12322,12558,12890,13489,14299,16573,16574,17756,18189,18191,18750,18751,20614,20616,20617,20910,20979,20980,27062,50791,54525,60510,108073,192167,216963,238988,242662	Cacna1a,Camk2a,Cdh2,Cplx2,Drd2,Ncs1,Kif5b,Kif5c,Map2,Nrxn1,Nrxn3,Prkca,Prkcb,Snap25,Snap91,Snca,Stxbp1,Syt1,Syt2,Cadps,Magi2,Syt7,Syt9,Grm7,Nlgn1,Git1,Erc2,Rims3
6_Member	GO Biological Processes	GO:0051588	regulation of neurotransmitter transport	-12.59	-9.54314	27/183	12286,12287,12322,12890,12922,13489,13616,14299,18191,18750,18751,19735,20617,20910,20979,20980,30878,54525,60510,69908,99296,108073,110877,192167,216963,242662,244049	Cacna1a,Cacna1b,Camk2a,Cplx2,Crhr2,Drd2,Edn3,Ncs1,Nrxn3,Prkca,Prkcb,Rgs2,Snca,Stxbp1,Syt1,Syt2,Apln,Syt7,Syt9,Rab3b,Hrh3,Grm7,Slc18a1,Nlgn1,Git1,Rims3,Mctp2
6_Member	GO Biological Processes	GO:0006836	neurotransmitter transport	-12.4464	-9.42439	35/313	12286,12287,12322,12890,12922,13195,13489,13616,13617,14299,18189,18191,18750,18751,19276,19735,20614,20616,20617,20910,20979,20980,27062,30878,54525,60510,69908,99296,108073,110877,192167,216963,238988,242662,244049	Cacna1a,Cacna1b,Camk2a,Cplx2,Crhr2,Ddc,Drd2,Edn3,Ednra,Ncs1,Nrxn1,Nrxn3,Prkca,Prkcb,Ptprn2,Rgs2,Snap25,Snap91,Snca,Stxbp1,Syt1,Syt2,Cadps,Apln,Syt7,Syt9,Rab3b,Hrh3,Grm7,Slc18a1,Nlgn1,Git1,Erc2,Rims3,Mctp2
6_Member	GO Biological Processes	GO:0007269	neurotransmitter secretion	-12.2451	-9.30978	27/189	12286,12287,12322,12890,13489,13616,14299,18189,18191,18750,18751,19276,20614,20616,20617,20910,20979,20980,27062,54525,60510,108073,192167,216963,238988,242662,244049	Cacna1a,Cacna1b,Camk2a,Cplx2,Drd2,Edn3,Ncs1,Nrxn1,Nrxn3,Prkca,Prkcb,Ptprn2,Snap25,Snap91,Snca,Stxbp1,Syt1,Syt2,Cadps,Syt7,Syt9,Grm7,Nlgn1,Git1,Erc2,Rims3,Mctp2
6_Member	GO Biological Processes	GO:0099643	signal release from synapse	-12.2451	-9.30978	27/189	12286,12287,12322,12890,13489,13616,14299,18189,18191,18750,18751,19276,20614,20616,20617,20910,20979,20980,27062,54525,60510,108073,192167,216963,238988,242662,244049	Cacna1a,Cacna1b,Camk2a,Cplx2,Drd2,Edn3,Ncs1,Nrxn1,Nrxn3,Prkca,Prkcb,Ptprn2,Snap25,Snap91,Snca,Stxbp1,Syt1,Syt2,Cadps,Syt7,Syt9,Grm7,Nlgn1,Git1,Erc2,Rims3,Mctp2
6_Member	GO Biological Processes	GO:0099177	regulation of trans-synaptic signaling	-11.6143	-8.75194	52/676	11820,11838,12286,12287,12322,12558,12890,12922,13400,13489,13616,13649,14169,14299,14803,14813,15572,16573,16592,16773,17967,18011,18189,18191,18750,18751,18795,19242,20614,20617,20910,20979,20980,21960,54525,56508,56808,60510,60613,64009,69908,108013,108068,108073,170571,192167,211134,216963,224860,242662,244049,246317	App,Arc,Cacna1a,Cacna1b,Camk2a,Cdh2,Cplx2,Crhr2,Dmpk,Drd2,Edn3,Egfr,Fgf14,Ncs1,Grid1,Grin2c,Elavl4,Kif5b,Fabp5,Lama2,Ncam1,Neurl1a,Nrxn1,Nrxn3,Prkca,Prkcb,Plcb1,Ptn,Snap25,Snca,Stxbp1,Syt1,Syt2,Tnr,Syt7,Rapgef4,Cacna2d2,Syt9,Kcnq4,Syne1,Rab3b,Celf4,Grm2,Grm7,Cntnap4,Nlgn1,Lzts1,Git1,Plcl2,Rims3,Mctp2,Neto1
6_Member	GO Biological Processes	GO:0051648	vesicle localization	-11.5272	-8.68123	33/301	12286,12322,12558,12890,13426,13489,14299,16573,16574,17756,17922,18189,18191,18750,18751,20614,20616,20617,20910,20979,20980,27062,50791,52906,54525,60510,108073,192167,216963,238988,242662,245049,381269	Cacna1a,Camk2a,Cdh2,Cplx2,Dync1i1,Drd2,Ncs1,Kif5b,Kif5c,Map2,Myo7b,Nrxn1,Nrxn3,Prkca,Prkcb,Snap25,Snap91,Snca,Stxbp1,Syt1,Syt2,Cadps,Magi2,Ahi1,Syt7,Syt9,Grm7,Nlgn1,Git1,Erc2,Rims3,Myrip,Mreg
6_Member	GO Biological Processes	GO:0098693	regulation of synaptic vesicle cycle	-11.4179	-8.60302	23/146	12322,12558,12890,13489,14169,14299,18189,18191,18750,18751,20616,20910,20979,20980,50791,54525,56508,60510,69908,108073,192167,216963,242662	Camk2a,Cdh2,Cplx2,Drd2,Fgf14,Ncs1,Nrxn1,Nrxn3,Prkca,Prkcb,Snap91,Stxbp1,Syt1,Syt2,Magi2,Syt7,Rapgef4,Syt9,Rab3b,Grm7,Nlgn1,Git1,Rims3
6_Member	GO Biological Processes	GO:0017156	calcium ion regulated exocytosis	-11.3819	-8.58173	25/175	12286,12288,12322,12890,13489,14299,18191,18750,18751,20614,20617,20910,20979,20980,27062,54525,56508,58226,60510,108073,192167,216963,238988,242662,380714	Cacna1a,Cacna1c,Camk2a,Cplx2,Drd2,Ncs1,Nrxn3,Prkca,Prkcb,Snap25,Snca,Stxbp1,Syt1,Syt2,Cadps,Syt7,Rapgef4,Cacna1h,Syt9,Grm7,Nlgn1,Git1,Erc2,Rims3,Rph3al
6_Member	GO Biological Processes	GO:0050804	modulation of chemical synaptic transmission	-11.1082	-8.33602	51/675	11820,11838,12286,12287,12322,12558,12890,12922,13400,13489,13616,13649,14169,14299,14803,14813,15572,16573,16773,17967,18011,18189,18191,18750,18751,18795,19242,20614,20617,20910,20979,20980,21960,54525,56508,56808,60510,60613,64009,69908,108013,108068,108073,170571,192167,211134,216963,224860,242662,244049,246317	App,Arc,Cacna1a,Cacna1b,Camk2a,Cdh2,Cplx2,Crhr2,Dmpk,Drd2,Edn3,Egfr,Fgf14,Ncs1,Grid1,Grin2c,Elavl4,Kif5b,Lama2,Ncam1,Neurl1a,Nrxn1,Nrxn3,Prkca,Prkcb,Plcb1,Ptn,Snap25,Snca,Stxbp1,Syt1,Syt2,Tnr,Syt7,Rapgef4,Cacna2d2,Syt9,Kcnq4,Syne1,Rab3b,Celf4,Grm2,Grm7,Cntnap4,Nlgn1,Lzts1,Git1,Plcl2,Rims3,Mctp2,Neto1
6_Member	GO Biological Processes	GO:0048489	synaptic vesicle transport	-10.9976	-8.26439	25/182	12286,12322,12890,13489,14299,16573,16574,17756,18191,18750,18751,20614,20616,20617,20910,20979,20980,27062,54525,60510,108073,192167,216963,238988,242662	Cacna1a,Camk2a,Cplx2,Drd2,Ncs1,Kif5b,Kif5c,Map2,Nrxn3,Prkca,Prkcb,Snap25,Snap91,Snca,Stxbp1,Syt1,Syt2,Cadps,Syt7,Syt9,Grm7,Nlgn1,Git1,Erc2,Rims3
6_Member	GO Biological Processes	GO:0097480	establishment of synaptic vesicle localization	-10.9976	-8.26439	25/182	12286,12322,12890,13489,14299,16573,16574,17756,18191,18750,18751,20614,20616,20617,20910,20979,20980,27062,54525,60510,108073,192167,216963,238988,242662	Cacna1a,Camk2a,Cplx2,Drd2,Ncs1,Kif5b,Kif5c,Map2,Nrxn3,Prkca,Prkcb,Snap25,Snap91,Snca,Stxbp1,Syt1,Syt2,Cadps,Syt7,Syt9,Grm7,Nlgn1,Git1,Erc2,Rims3
6_Member	GO Biological Processes	GO:0001505	regulation of neurotransmitter levels	-10.5957	-7.89813	36/382	11820,12286,12287,12322,12890,13195,13489,13616,14299,14415,18189,18191,18750,18751,19276,19735,20614,20616,20617,20910,20979,20980,27062,54525,58994,60510,69908,99296,108073,110877,192167,216963,238988,242662,244049,269060	App,Cacna1a,Cacna1b,Camk2a,Cplx2,Ddc,Drd2,Edn3,Ncs1,Gad1,Nrxn1,Nrxn3,Prkca,Prkcb,Ptprn2,Rgs2,Snap25,Snap91,Snca,Stxbp1,Syt1,Syt2,Cadps,Syt7,Smpd3,Syt9,Rab3b,Hrh3,Grm7,Slc18a1,Nlgn1,Git1,Erc2,Rims3,Mctp2,Dagla
6_Member	GO Biological Processes	GO:0046928	regulation of neurotransmitter secretion	-10.4342	-7.75893	21/134	12286,12287,12322,12890,13489,13616,14299,18191,18750,18751,20617,20910,20979,20980,54525,60510,108073,192167,216963,242662,244049	Cacna1a,Cacna1b,Camk2a,Cplx2,Drd2,Edn3,Ncs1,Nrxn3,Prkca,Prkcb,Snca,Stxbp1,Syt1,Syt2,Syt7,Syt9,Grm7,Nlgn1,Git1,Rims3,Mctp2
6_Member	GO Biological Processes	GO:0051650	establishment of vesicle localization	-10.1645	-7.51043	30/283	12286,12322,12890,13426,13489,14299,16573,16574,17756,17922,18191,18750,18751,20614,20616,20617,20910,20979,20980,27062,52906,54525,60510,108073,192167,216963,238988,242662,245049,381269	Cacna1a,Camk2a,Cplx2,Dync1i1,Drd2,Ncs1,Kif5b,Kif5c,Map2,Myo7b,Nrxn3,Prkca,Prkcb,Snap25,Snap91,Snca,Stxbp1,Syt1,Syt2,Cadps,Ahi1,Syt7,Syt9,Grm7,Nlgn1,Git1,Erc2,Rims3,Myrip,Mreg
6_Member	GO Biological Processes	GO:0016079	synaptic vesicle exocytosis	-10.0052	-7.37263	21/141	12286,12322,12890,13489,14299,18191,18750,18751,20614,20617,20910,20979,20980,27062,54525,60510,108073,192167,216963,238988,242662	Cacna1a,Camk2a,Cplx2,Drd2,Ncs1,Nrxn3,Prkca,Prkcb,Snap25,Snca,Stxbp1,Syt1,Syt2,Cadps,Syt7,Syt9,Grm7,Nlgn1,Git1,Erc2,Rims3
6_Member	GO Biological Processes	GO:0099003	vesicle-mediated transport in synapse	-9.80243	-7.18788	28/257	11838,12286,12322,12890,13489,14299,16573,16574,17756,18191,18750,18751,20614,20616,20617,20910,20979,20980,27062,54525,60510,64009,72685,108073,192167,216963,238988,242662	Arc,Cacna1a,Camk2a,Cplx2,Drd2,Ncs1,Kif5b,Kif5c,Map2,Nrxn3,Prkca,Prkcb,Snap25,Snap91,Snca,Stxbp1,Syt1,Syt2,Cadps,Syt7,Syt9,Syne1,Dnajc6,Grm7,Nlgn1,Git1,Erc2,Rims3
6_Member	GO Biological Processes	GO:0017158	regulation of calcium ion-dependent exocytosis	-9.3416	-6.76326	20/138	12286,12322,12890,13489,14299,18191,18750,18751,20910,20979,20980,27062,54525,58226,60510,108073,192167,216963,242662,380714	Cacna1a,Camk2a,Cplx2,Drd2,Ncs1,Nrxn3,Prkca,Prkcb,Stxbp1,Syt1,Syt2,Cadps,Syt7,Cacna1h,Syt9,Grm7,Nlgn1,Git1,Rims3,Rph3al
6_Member	GO Biological Processes	GO:0051640	organelle localization	-8.95718	-6.39587	45/635	12286,12322,12558,12890,13131,13426,13489,14299,16573,16574,17341,17756,17760,17922,17967,18189,18191,18750,18751,20614,20616,20617,20910,20979,20980,23943,27062,50791,52906,54525,60510,64009,69908,78933,108073,192167,212073,214444,216963,233752,234857,238988,242662,245049,381269	Cacna1a,Camk2a,Cdh2,Cplx2,Dab1,Dync1i1,Drd2,Ncs1,Kif5b,Kif5c,Bhlha15,Map2,Map6,Myo7b,Ncam1,Nrxn1,Nrxn3,Prkca,Prkcb,Snap25,Snap91,Snca,Stxbp1,Syt1,Syt2,Esyt1,Cadps,Magi2,Ahi1,Syt7,Syt9,Syne1,Rab3b,Agbl4,Grm7,Nlgn1,Syne3,Cdk5rap2,Git1,Insc,Spire2,Erc2,Rims3,Myrip,Mreg
6_Member	GO Biological Processes	GO:1902803	regulation of synaptic vesicle transport	-8.595	-6.08854	17/108	12322,12890,13489,14299,17756,18191,18750,18751,20910,20979,20980,54525,60510,108073,192167,216963,242662	Camk2a,Cplx2,Drd2,Ncs1,Map2,Nrxn3,Prkca,Prkcb,Stxbp1,Syt1,Syt2,Syt7,Syt9,Grm7,Nlgn1,Git1,Rims3
6_Member	GO Biological Processes	GO:0006887	exocytosis	-8.58588	-6.08672	33/389	12286,12288,12322,12890,13489,14299,17967,18189,18191,18750,18751,20614,20617,20910,20979,20980,27062,54525,56508,58226,58869,58994,60510,69908,75770,108073,192167,194401,216963,238266,238988,242662,380714	Cacna1a,Cacna1c,Camk2a,Cplx2,Drd2,Ncs1,Ncam1,Nrxn1,Nrxn3,Prkca,Prkcb,Snap25,Snca,Stxbp1,Syt1,Syt2,Cadps,Syt7,Rapgef4,Cacna1h,Pex5l,Smpd3,Syt9,Rab3b,Brsk2,Grm7,Nlgn1,Mical3,Git1,Syt16,Erc2,Rims3,Rph3al
6_Member	GO Biological Processes	GO:0015837	amine transport	-8.53871	-6.04673	18/123	12286,12922,13195,13489,18546,18751,19735,20617,20910,20979,20980,54525,60510,69908,72401,99296,108073,110877	Cacna1a,Crhr2,Ddc,Drd2,Pcp4,Prkcb,Rgs2,Snca,Stxbp1,Syt1,Syt2,Syt7,Syt9,Rab3b,Slc43a1,Hrh3,Grm7,Slc18a1
6_Member	GO Biological Processes	GO:0045055	regulated exocytosis	-8.31249	-5.86125	26/261	12286,12288,12322,12890,13489,14299,18191,18750,18751,20614,20617,20910,20979,20980,27062,54525,56508,58226,58869,60510,108073,192167,216963,238988,242662,380714	Cacna1a,Cacna1c,Camk2a,Cplx2,Drd2,Ncs1,Nrxn3,Prkca,Prkcb,Snap25,Snca,Stxbp1,Syt1,Syt2,Cadps,Syt7,Rapgef4,Cacna1h,Pex5l,Syt9,Grm7,Nlgn1,Git1,Erc2,Rims3,Rph3al
6_Member	GO Biological Processes	GO:0051590	positive regulation of neurotransmitter transport	-8.09159	-5.66554	12/53	12287,12922,13489,20617,20910,20979,20980,30878,54525,60510,69908,192167	Cacna1b,Crhr2,Drd2,Snca,Stxbp1,Syt1,Syt2,Apln,Syt7,Syt9,Rab3b,Nlgn1
6_Member	GO Biological Processes	GO:2000300	regulation of synaptic vesicle exocytosis	-8.04041	-5.63103	16/103	12322,12890,13489,14299,18191,18750,18751,20910,20979,20980,54525,60510,108073,192167,216963,242662	Camk2a,Cplx2,Drd2,Ncs1,Nrxn3,Prkca,Prkcb,Stxbp1,Syt1,Syt2,Syt7,Syt9,Grm7,Nlgn1,Git1,Rims3
6_Member	GO Biological Processes	GO:0051952	regulation of amine transport	-7.99346	-5.59121	17/118	12286,12922,13489,18546,18751,19735,20617,20910,20979,20980,54525,60510,69908,72401,99296,108073,110877	Cacna1a,Crhr2,Drd2,Pcp4,Prkcb,Rgs2,Snca,Stxbp1,Syt1,Syt2,Syt7,Syt9,Rab3b,Slc43a1,Hrh3,Grm7,Slc18a1
6_Member	GO Biological Processes	GO:0017157	regulation of exocytosis	-7.91034	-5.52513	25/254	12286,12322,12890,13489,14299,17967,18191,18750,18751,20617,20910,20979,20980,27062,54525,56508,58226,58994,60510,69908,108073,192167,216963,242662,380714	Cacna1a,Camk2a,Cplx2,Drd2,Ncs1,Ncam1,Nrxn3,Prkca,Prkcb,Snca,Stxbp1,Syt1,Syt2,Cadps,Syt7,Rapgef4,Cacna1h,Smpd3,Syt9,Rab3b,Grm7,Nlgn1,Git1,Rims3,Rph3al
6_Member	GO Biological Processes	GO:0060627	regulation of vesicle-mediated transport	-7.83686	-5.45718	41/596	11820,11838,12286,12322,12554,12890,13193,13388,13489,14299,16573,17756,17967,18191,18750,18751,20616,20617,20910,20979,20980,27062,30878,50791,52906,54525,56508,58226,58994,60510,64009,69908,72685,108073,108797,110351,192167,216963,241727,242662,380714	App,Arc,Cacna1a,Camk2a,Cdh13,Cplx2,Dcx,Dll1,Drd2,Ncs1,Kif5b,Map2,Ncam1,Nrxn3,Prkca,Prkcb,Snap91,Snca,Stxbp1,Syt1,Syt2,Cadps,Apln,Magi2,Ahi1,Syt7,Rapgef4,Cacna1h,Smpd3,Syt9,Syne1,Rab3b,Dnajc6,Grm7,Mex3b,Rap1gap,Nlgn1,Git1,Snph,Rims3,Rph3al
6_Member	GO Biological Processes	GO:0051656	establishment of organelle localization	-7.80669	-5.43247	37/506	12286,12322,12890,13426,13489,14299,16573,16574,17756,17760,17922,18191,18750,18751,20614,20616,20617,20910,20979,20980,27062,52906,54525,60510,64009,78933,108073,192167,212073,214444,216963,233752,234857,238988,242662,245049,381269	Cacna1a,Camk2a,Cplx2,Dync1i1,Drd2,Ncs1,Kif5b,Kif5c,Map2,Map6,Myo7b,Nrxn3,Prkca,Prkcb,Snap25,Snap91,Snca,Stxbp1,Syt1,Syt2,Cadps,Ahi1,Syt7,Syt9,Syne1,Agbl4,Grm7,Nlgn1,Syne3,Cdk5rap2,Git1,Insc,Spire2,Erc2,Rims3,Myrip,Mreg
6_Member	GO Biological Processes	GO:0140029	exocytic process	-7.48721	-5.12898	15/98	12322,12890,17967,18189,20614,20617,20910,20979,20980,27062,54525,60510,69908,192167,238988	Camk2a,Cplx2,Ncam1,Nrxn1,Snap25,Snca,Stxbp1,Syt1,Syt2,Cadps,Syt7,Syt9,Rab3b,Nlgn1,Erc2
6_Member	GO Biological Processes	GO:0051937	catecholamine transport	-7.44475	-5.09172	14/85	12922,13489,18546,18751,20617,20979,20980,27062,54525,58994,60510,69908,99296,110877	Crhr2,Drd2,Pcp4,Prkcb,Snca,Syt1,Syt2,Cadps,Syt7,Smpd3,Syt9,Rab3b,Hrh3,Slc18a1
6_Member	GO Biological Processes	GO:1903305	regulation of regulated secretory pathway	-6.81481	-4.52427	20/193	12286,12322,12890,13489,14299,18191,18750,18751,20910,20979,20980,27062,54525,58226,60510,108073,192167,216963,242662,380714	Cacna1a,Camk2a,Cplx2,Drd2,Ncs1,Nrxn3,Prkca,Prkcb,Stxbp1,Syt1,Syt2,Cadps,Syt7,Cacna1h,Syt9,Grm7,Nlgn1,Git1,Rims3,Rph3al
6_Member	GO Biological Processes	GO:0050432	catecholamine secretion	-6.80869	-4.5226	12/68	12922,13489,18546,18751,20617,20979,20980,27062,54525,60510,99296,110877	Crhr2,Drd2,Pcp4,Prkcb,Snca,Syt1,Syt2,Cadps,Syt7,Syt9,Hrh3,Slc18a1
6_Member	GO Biological Processes	GO:0015872	dopamine transport	-6.78718	-4.50551	11/56	13489,18546,18751,20617,20979,20980,54525,58994,60510,69908,110877	Drd2,Pcp4,Prkcb,Snca,Syt1,Syt2,Syt7,Smpd3,Syt9,Rab3b,Slc18a1
6_Member	GO Biological Processes	GO:0099171	presynaptic modulation of chemical synaptic transmission	-6.73132	-4.45833	7/18	18750,18751,20979,20980,54525,60510,216963	Prkca,Prkcb,Syt1,Syt2,Syt7,Syt9,Git1
6_Member	GO Biological Processes	GO:0001956	positive regulation of neurotransmitter secretion	-6.5613	-4.3093	8/27	12287,20617,20910,20979,20980,54525,60510,192167	Cacna1b,Snca,Stxbp1,Syt1,Syt2,Syt7,Syt9,Nlgn1
6_Member	GO Biological Processes	GO:0048791	calcium ion-regulated exocytosis of neurotransmitter	-6.36422	-4.14864	7/20	12286,20614,20979,20980,54525,60510,242662	Cacna1a,Snap25,Syt1,Syt2,Syt7,Syt9,Rims3
6_Member	GO Biological Processes	GO:0015844	monoamine transport	-6.31934	-4.11021	14/104	12922,13489,18546,18751,20617,20979,20980,27062,54525,58994,60510,69908,99296,110877	Crhr2,Drd2,Pcp4,Prkcb,Snca,Syt1,Syt2,Cadps,Syt7,Smpd3,Syt9,Rab3b,Hrh3,Slc18a1
6_Member	GO Biological Processes	GO:0045956	positive regulation of calcium ion-dependent exocytosis	-6.29481	-4.08938	8/29	20910,20979,20980,27062,54525,58226,60510,192167	Stxbp1,Syt1,Syt2,Cadps,Syt7,Cacna1h,Syt9,Nlgn1
6_Member	GO Biological Processes	GO:0014046	dopamine secretion	-6.18657	-4.01023	9/40	13489,18546,18751,20617,20979,20980,54525,60510,110877	Drd2,Pcp4,Prkcb,Snca,Syt1,Syt2,Syt7,Syt9,Slc18a1
6_Member	GO Biological Processes	GO:0014059	regulation of dopamine secretion	-6.18657	-4.01023	9/40	13489,18546,18751,20617,20979,20980,54525,60510,110877	Drd2,Pcp4,Prkcb,Snca,Syt1,Syt2,Syt7,Syt9,Slc18a1
6_Member	GO Biological Processes	GO:1902805	positive regulation of synaptic vesicle transport	-6.13378	-3.97041	6/14	17756,20979,20980,54525,60510,192167	Map2,Syt1,Syt2,Syt7,Syt9,Nlgn1
6_Member	GO Biological Processes	GO:0050433	regulation of catecholamine secretion	-6.03049	-3.88672	11/66	12922,13489,18546,18751,20617,20979,20980,54525,60510,99296,110877	Crhr2,Drd2,Pcp4,Prkcb,Snca,Syt1,Syt2,Syt7,Syt9,Hrh3,Slc18a1
6_Member	GO Biological Processes	GO:0031340	positive regulation of vesicle fusion	-5.92153	-3.78381	6/15	16573,20617,20979,20980,54525,60510	Kif5b,Snca,Syt1,Syt2,Syt7,Syt9
6_Member	GO Biological Processes	GO:0015696	ammonium transport	-5.80813	-3.6831	15/131	12286,12922,13489,13617,18546,18751,20617,20979,20980,54525,58994,60510,69908,99296,110877	Cacna1a,Crhr2,Drd2,Ednra,Pcp4,Prkcb,Snca,Syt1,Syt2,Syt7,Smpd3,Syt9,Rab3b,Hrh3,Slc18a1
6_Member	GO Biological Processes	GO:0031629	synaptic vesicle fusion to presynaptic active zone membrane	-5.75351	-3.63456	7/24	12890,20614,20910,20979,20980,54525,60510	Cplx2,Snap25,Stxbp1,Syt1,Syt2,Syt7,Syt9
6_Member	GO Biological Processes	GO:0031338	regulation of vesicle fusion	-5.71794	-3.602	8/34	12890,16573,20617,20910,20979,20980,54525,60510	Cplx2,Kif5b,Snca,Stxbp1,Syt1,Syt2,Syt7,Syt9
6_Member	GO Biological Processes	GO:0031632	positive regulation of synaptic vesicle fusion to presynaptic active zone membrane	-5.66311	-3.55898	4/5	20979,20980,54525,60510	Syt1,Syt2,Syt7,Syt9
6_Member	GO Biological Processes	GO:0099502	calcium-dependent activation of synaptic vesicle fusion	-5.66311	-3.55898	4/5	20979,20980,54525,60510	Syt1,Syt2,Syt7,Syt9
6_Member	GO Biological Processes	GO:0099500	vesicle fusion to plasma membrane	-5.6206	-3.52227	7/25	12890,20614,20910,20979,20980,54525,60510	Cplx2,Snap25,Stxbp1,Syt1,Syt2,Syt7,Syt9
6_Member	GO Biological Processes	GO:0031630	regulation of synaptic vesicle fusion to presynaptic active zone membrane	-5.33488	-3.26975	5/11	12890,20979,20980,54525,60510	Cplx2,Syt1,Syt2,Syt7,Syt9
6_Member	GO Biological Processes	GO:2001023	regulation of response to drug	-5.2226	-3.16277	13/111	12286,13489,18546,18751,19735,20617,20979,20980,54525,60510,69908,108655,110877	Cacna1a,Drd2,Pcp4,Prkcb,Rgs2,Snca,Syt1,Syt2,Syt7,Syt9,Rab3b,Foxp1,Slc18a1
6_Member	GO Biological Processes	GO:2000302	positive regulation of synaptic vesicle exocytosis	-5.11014	-3.07587	5/12	20979,20980,54525,60510,192167	Syt1,Syt2,Syt7,Syt9,Nlgn1
6_Member	GO Biological Processes	GO:0045921	positive regulation of exocytosis	-4.75711	-2.78943	12/105	14299,18750,20617,20910,20979,20980,27062,54525,58226,58994,60510,192167	Ncs1,Prkca,Snca,Stxbp1,Syt1,Syt2,Cadps,Syt7,Cacna1h,Smpd3,Syt9,Nlgn1
6_Member	GO Biological Processes	GO:0050806	positive regulation of synaptic transmission	-4.67905	-2.72602	24/356	11820,11838,12287,12922,13489,13649,14299,14813,16573,16773,18189,19242,20614,20617,20910,20979,20980,21960,54525,60510,69908,192167,242662,246317	App,Arc,Cacna1b,Crhr2,Drd2,Egfr,Ncs1,Grin2c,Kif5b,Lama2,Nrxn1,Ptn,Snap25,Snca,Stxbp1,Syt1,Syt2,Tnr,Syt7,Syt9,Rab3b,Nlgn1,Rims3,Neto1
6_Member	GO Biological Processes	GO:0006906	vesicle fusion	-3.53918	-1.81332	10/101	12890,16573,20614,20617,20910,20979,20980,54525,60510,241727	Cplx2,Kif5b,Snap25,Snca,Stxbp1,Syt1,Syt2,Syt7,Syt9,Snph
6_Member	GO Biological Processes	GO:1903307	positive regulation of regulated secretory pathway	-3.48734	-1.7794	8/67	20910,20979,20980,27062,54525,58226,60510,192167	Stxbp1,Syt1,Syt2,Cadps,Syt7,Cacna1h,Syt9,Nlgn1
6_Member	GO Biological Processes	GO:0090174	organelle membrane fusion	-3.33679	-1.66593	10/107	12890,16573,20614,20617,20910,20979,20980,54525,60510,241727	Cplx2,Kif5b,Snap25,Snca,Stxbp1,Syt1,Syt2,Syt7,Syt9,Snph
6_Member	GO Biological Processes	GO:0015893	drug transport	-3.2547	-1.60269	15/217	12286,13489,18546,18751,19735,20539,20617,20979,20980,54525,58994,60510,69908,110877,210027	Cacna1a,Drd2,Pcp4,Prkcb,Rgs2,Slc7a5,Snca,Syt1,Syt2,Syt7,Smpd3,Syt9,Rab3b,Slc18a1,Slc35f3
6_Member	GO Biological Processes	GO:2001025	positive regulation of response to drug	-3.21609	-1.57328	6/41	13489,18546,20979,69908,108655,110877	Drd2,Pcp4,Syt1,Rab3b,Foxp1,Slc18a1
6_Member	GO Biological Processes	GO:0036465	synaptic vesicle recycling	-2.96654	-1.38119	8/80	14169,20616,20617,20979,20980,54525,72685,192167	Fgf14,Snap91,Snca,Syt1,Syt2,Syt7,Dnajc6,Nlgn1
6_Member	GO Biological Processes	GO:0061025	membrane fusion	-2.71095	-1.18325	11/151	12527,12890,16573,20614,20617,20910,20979,20980,54525,60510,241727	Cd9,Cplx2,Kif5b,Snap25,Snca,Stxbp1,Syt1,Syt2,Syt7,Syt9,Snph
6_Member	GO Biological Processes	GO:0048488	synaptic vesicle endocytosis	-2.65921	-1.14757	7/70	20616,20617,20979,20980,54525,72685,192167	Snap91,Snca,Syt1,Syt2,Syt7,Dnajc6,Nlgn1
6_Member	GO Biological Processes	GO:0140238	presynaptic endocytosis	-2.65921	-1.14757	7/70	20616,20617,20979,20980,54525,72685,192167	Snap91,Snca,Syt1,Syt2,Syt7,Dnajc6,Nlgn1
6_Member	GO Biological Processes	GO:0051954	positive regulation of amine transport	-2.57968	-1.08628	6/54	13489,18546,20910,20979,69908,110877	Drd2,Pcp4,Stxbp1,Syt1,Rab3b,Slc18a1
6_Member	GO Biological Processes	GO:0033603	positive regulation of dopamine secretion	-2.49696	-1.02174	3/12	18546,20979,110877	Pcp4,Syt1,Slc18a1
6_Member	GO Biological Processes	GO:0048284	organelle fusion	-2.49605	-1.02151	10/138	12890,16573,20614,20617,20910,20979,20980,54525,60510,241727	Cplx2,Kif5b,Snap25,Snca,Stxbp1,Syt1,Syt2,Syt7,Syt9,Snph
6_Member	GO Biological Processes	GO:0048167	regulation of synaptic plasticity	-2.48625	-1.01512	19/365	11820,11838,12322,12890,12922,13489,14169,14813,18011,19242,20614,20617,20910,21960,54525,192167,211134,242662,246317	App,Arc,Camk2a,Cplx2,Crhr2,Drd2,Fgf14,Grin2c,Neurl1a,Ptn,Snap25,Snca,Stxbp1,Tnr,Syt7,Nlgn1,Lzts1,Rims3,Neto1
6_Member	GO Biological Processes	GO:0071277	cellular response to calcium ion	-2.42388	-0.968996	7/77	18189,20271,20979,20980,54525,60510,192167	Nrxn1,Scn5a,Syt1,Syt2,Syt7,Syt9,Nlgn1
6_Member	GO Biological Processes	GO:0015850	organic hydroxy compound transport	-2.22151	-0.822717	14/251	12922,13489,18546,18751,20617,20979,20980,27062,54525,58994,60510,69908,99296,110877	Crhr2,Drd2,Pcp4,Prkcb,Snca,Syt1,Syt2,Cadps,Syt7,Smpd3,Syt9,Rab3b,Hrh3,Slc18a1
6_Member	GO Biological Processes	GO:1903421	regulation of synaptic vesicle recycling	-2.09594	-0.73561	4/31	14169,20616,54525,192167	Fgf14,Snap91,Syt7,Nlgn1
7_Summary	GO Biological Processes	GO:0050808	synapse organization	-11.7883	-8.90889	43/481	11820,11838,12286,12310,12386,12558,13400,13489,14402,16716,16917,16981,18011,18186,18189,18191,18750,19242,20471,20616,20617,21960,29867,50791,54725,55983,56508,56808,59036,71436,74762,98733,170571,192167,228942,230157,231134,242384,242662,243621,269116,319504,320772	App,Arc,Cacna1a,Calca,Ctnna2,Cdh2,Dmpk,Drd2,Gabrb3,Ky,Lmx1b,Lrrn3,Neurl1a,Nrp1,Nrxn1,Nrxn3,Prkca,Ptn,Six1,Snap91,Snca,Tnr,Cabp1,Magi2,Cadm1,Pdzrn3,Rapgef4,Cacna2d2,Dact1,Flrt3,Mdga1,Obsl1,Cntnap4,Nlgn1,Cbln4,Tmeff1,Dok7,Lingo2,Rims3,Iqsec3,Nfasc,Nrcam,Mdga2
7_Member	GO Biological Processes	GO:0050808	synapse organization	-11.7883	-8.90889	43/481	11820,11838,12286,12310,12386,12558,13400,13489,14402,16716,16917,16981,18011,18186,18189,18191,18750,19242,20471,20616,20617,21960,29867,50791,54725,55983,56508,56808,59036,71436,74762,98733,170571,192167,228942,230157,231134,242384,242662,243621,269116,319504,320772	App,Arc,Cacna1a,Calca,Ctnna2,Cdh2,Dmpk,Drd2,Gabrb3,Ky,Lmx1b,Lrrn3,Neurl1a,Nrp1,Nrxn1,Nrxn3,Prkca,Ptn,Six1,Snap91,Snca,Tnr,Cabp1,Magi2,Cadm1,Pdzrn3,Rapgef4,Cacna2d2,Dact1,Flrt3,Mdga1,Obsl1,Cntnap4,Nlgn1,Cbln4,Tmeff1,Dok7,Lingo2,Rims3,Iqsec3,Nfasc,Nrcam,Mdga2
7_Member	GO Biological Processes	GO:0050807	regulation of synapse organization	-6.54363	-4.29571	24/278	11820,11838,12386,12558,13400,13489,16981,18011,18189,18750,19242,20471,20616,20617,50791,56508,71436,74762,170571,192167,242384,242662,319504,320772	App,Arc,Ctnna2,Cdh2,Dmpk,Drd2,Lrrn3,Neurl1a,Nrxn1,Prkca,Ptn,Six1,Snap91,Snca,Magi2,Rapgef4,Flrt3,Mdga1,Cntnap4,Nlgn1,Lingo2,Rims3,Nrcam,Mdga2
7_Member	GO Biological Processes	GO:0007416	synapse assembly	-6.22957	-4.03424	19/191	11820,12286,12558,14402,16981,18189,18191,18750,20471,20617,50791,54725,71436,74762,98733,192167,228942,242384,320772	App,Cacna1a,Cdh2,Gabrb3,Lrrn3,Nrxn1,Nrxn3,Prkca,Six1,Snca,Magi2,Cadm1,Flrt3,Mdga1,Obsl1,Nlgn1,Cbln4,Lingo2,Mdga2
7_Member	GO Biological Processes	GO:0050803	regulation of synapse structure or activity	-6.20939	-4.0255	24/290	11820,11838,12386,12558,13400,13489,16981,18011,18189,18750,19242,20471,20616,20617,50791,56508,71436,74762,170571,192167,242384,242662,319504,320772	App,Arc,Ctnna2,Cdh2,Dmpk,Drd2,Lrrn3,Neurl1a,Nrxn1,Prkca,Ptn,Six1,Snap91,Snca,Magi2,Rapgef4,Flrt3,Mdga1,Cntnap4,Nlgn1,Lingo2,Rims3,Nrcam,Mdga2
7_Member	GO Biological Processes	GO:0099560	synaptic membrane adhesion	-4.84362	-2.84961	7/32	18189,50791,54725,71436,74762,192167,320772	Nrxn1,Magi2,Cadm1,Flrt3,Mdga1,Nlgn1,Mdga2
7_Member	GO Biological Processes	GO:0099174	regulation of presynapse organization	-4.328	-2.4236	7/38	11820,18189,20616,20617,74762,192167,320772	App,Nrxn1,Snap91,Snca,Mdga1,Nlgn1,Mdga2
7_Member	GO Biological Processes	GO:0099172	presynapse organization	-3.93092	-2.09294	8/58	11820,18189,20616,20617,54725,74762,192167,320772	App,Nrxn1,Snap91,Snca,Cadm1,Mdga1,Nlgn1,Mdga2
7_Member	GO Biological Processes	GO:1905606	regulation of presynapse assembly	-3.6738	-1.91762	6/34	11820,18189,20617,74762,192167,320772	App,Nrxn1,Snca,Mdga1,Nlgn1,Mdga2
7_Member	GO Biological Processes	GO:0099054	presynapse assembly	-3.49142	-1.7794	7/51	11820,18189,20617,54725,74762,192167,320772	App,Nrxn1,Snca,Cadm1,Mdga1,Nlgn1,Mdga2
7_Member	GO Biological Processes	GO:0099179	regulation of synaptic membrane adhesion	-3.48793	-1.7794	3/6	50791,74762,320772	Magi2,Mdga1,Mdga2
7_Member	GO Biological Processes	GO:0051963	regulation of synapse assembly	-3.41833	-1.72535	11/124	11820,16981,18189,18750,20471,20617,71436,74762,192167,242384,320772	App,Lrrn3,Nrxn1,Prkca,Six1,Snca,Flrt3,Mdga1,Nlgn1,Lingo2,Mdga2
8_Summary	GO Biological Processes	GO:0050768	negative regulation of neurogenesis	-11.5102	-8.68007	35/337	11302,11820,12162,13131,13388,13389,14581,16332,16870,17756,18109,18186,19242,20357,20359,20666,20745,21960,22062,56177,56710,64138,83557,110351,170835,192167,210108,214444,233781,235106,235402,237847,243937,269784,380711,74762,19735,108655,14026,18189,12288,12310,12374,12386,12561,13193,13616,13617,13649,14260,16531,16533,18166,19713,20541,21814,22349,30878,58994,69908,225288,234857,277360,27956…	Aatk,App,Bmp7,Dab1,Dll1,Dll3,Gfi1,Inppl1,Lhx2,Map2,Mycn,Nrp1,Ptn,Sema5b,Sema6b,Sox11,Spock1,Tnr,Trp73,Olfm1,Brinp1,Ctsz,Lin28a,Rap1gap,Inpp5j,Nlgn1,D130043K22Rik,Cdk5rap2,Xylt1,Ntm,Lingo1,Rtn4rl1,Zfp536,Cntn4,Rap1gap2,Mdga1,Rgs2,Foxp1,Evl,Nrxn1,Cacna1c,Calca,Casr,Ctnna2,Cdh4,Dcx,Edn3,Ednra,Egfr,Fmn1,Kcnma1,Kcnmb1,Npy1r,Ret,Slc8a1,Tgfbr3,Vil1,Apln,Smpd3,Rab3b,Fhod3,Spire2,Prex1,Wnk3,Robo1,Six1,Syt…
8_Member	GO Biological Processes	GO:0050768	negative regulation of neurogenesis	-11.5102	-8.68007	35/337	11302,11820,12162,13131,13388,13389,14581,16332,16870,17756,18109,18186,19242,20357,20359,20666,20745,21960,22062,56177,56710,64138,83557,110351,170835,192167,210108,214444,233781,235106,235402,237847,243937,269784,380711	Aatk,App,Bmp7,Dab1,Dll1,Dll3,Gfi1,Inppl1,Lhx2,Map2,Mycn,Nrp1,Ptn,Sema5b,Sema6b,Sox11,Spock1,Tnr,Trp73,Olfm1,Brinp1,Ctsz,Lin28a,Rap1gap,Inpp5j,Nlgn1,D130043K22Rik,Cdk5rap2,Xylt1,Ntm,Lingo1,Rtn4rl1,Zfp536,Cntn4,Rap1gap2
8_Member	GO Biological Processes	GO:0051961	negative regulation of nervous system development	-11.2005	-8.41457	36/364	11302,11820,12162,13131,13388,13389,14581,16332,16870,17756,18109,18186,19242,20357,20359,20666,20745,21960,22062,56177,56710,64138,74762,83557,110351,170835,192167,210108,214444,233781,235106,235402,237847,243937,269784,380711	Aatk,App,Bmp7,Dab1,Dll1,Dll3,Gfi1,Inppl1,Lhx2,Map2,Mycn,Nrp1,Ptn,Sema5b,Sema6b,Sox11,Spock1,Tnr,Trp73,Olfm1,Brinp1,Ctsz,Mdga1,Lin28a,Rap1gap,Inpp5j,Nlgn1,D130043K22Rik,Cdk5rap2,Xylt1,Ntm,Lingo1,Rtn4rl1,Zfp536,Cntn4,Rap1gap2
8_Member	GO Biological Processes	GO:0010721	negative regulation of cell development	-11.0601	-8.30126	37/387	11302,11820,12162,13131,13388,13389,14581,16332,16870,17756,18109,18186,19242,19735,20357,20359,20666,20745,21960,22062,56177,56710,64138,83557,108655,110351,170835,192167,210108,214444,233781,235106,235402,237847,243937,269784,380711	Aatk,App,Bmp7,Dab1,Dll1,Dll3,Gfi1,Inppl1,Lhx2,Map2,Mycn,Nrp1,Ptn,Rgs2,Sema5b,Sema6b,Sox11,Spock1,Tnr,Trp73,Olfm1,Brinp1,Ctsz,Lin28a,Foxp1,Rap1gap,Inpp5j,Nlgn1,D130043K22Rik,Cdk5rap2,Xylt1,Ntm,Lingo1,Rtn4rl1,Zfp536,Cntn4,Rap1gap2
8_Member	GO Biological Processes	GO:0045665	negative regulation of neuron differentiation	-8.38293	-5.92516	26/259	11302,11820,12162,13131,13388,14581,16332,17756,18186,20357,20359,20745,21960,22062,64138,110351,170835,192167,210108,214444,233781,235106,237847,243937,269784,380711	Aatk,App,Bmp7,Dab1,Dll1,Gfi1,Inppl1,Map2,Nrp1,Sema5b,Sema6b,Spock1,Tnr,Trp73,Ctsz,Rap1gap,Inpp5j,Nlgn1,D130043K22Rik,Cdk5rap2,Xylt1,Ntm,Rtn4rl1,Zfp536,Cntn4,Rap1gap2
8_Member	GO Biological Processes	GO:0031345	negative regulation of cell projection organization	-6.96622	-4.65438	21/207	11302,13131,14026,14581,16332,17756,18186,18189,20357,20359,20745,21960,64138,110351,170835,192167,210108,233781,235106,237847,380711	Aatk,Dab1,Evl,Gfi1,Inppl1,Map2,Nrp1,Nrxn1,Sema5b,Sema6b,Spock1,Tnr,Ctsz,Rap1gap,Inpp5j,Nlgn1,D130043K22Rik,Xylt1,Ntm,Rtn4rl1,Rap1gap2
8_Member	GO Biological Processes	GO:0010977	negative regulation of neuron projection development	-6.11046	-3.95042	18/176	11302,13131,14581,16332,17756,18186,20357,20359,20745,21960,64138,170835,192167,210108,233781,235106,237847,380711	Aatk,Dab1,Gfi1,Inppl1,Map2,Nrp1,Sema5b,Sema6b,Spock1,Tnr,Ctsz,Inpp5j,Nlgn1,D130043K22Rik,Xylt1,Ntm,Rtn4rl1,Rap1gap2
8_Member	GO Biological Processes	GO:0090066	regulation of anatomical structure size	-5.84125	-3.70695	36/582	11302,12288,12310,12374,12386,12561,13193,13616,13617,13649,14026,14260,16531,16533,17756,18166,18186,19713,19735,20357,20359,20541,21814,21960,22062,22349,30878,56177,58994,69908,210108,225288,234857,277360,279561,380711	Aatk,Cacna1c,Calca,Casr,Ctnna2,Cdh4,Dcx,Edn3,Ednra,Egfr,Evl,Fmn1,Kcnma1,Kcnmb1,Map2,Npy1r,Nrp1,Ret,Rgs2,Sema5b,Sema6b,Slc8a1,Tgfbr3,Tnr,Trp73,Vil1,Apln,Olfm1,Smpd3,Rab3b,D130043K22Rik,Fhod3,Spire2,Prex1,Wnk3,Rap1gap2
8_Member	GO Biological Processes	GO:0060560	developmental growth involved in morphogenesis	-5.50053	-3.41957	22/275	11302,11820,12561,13193,14260,16870,17756,18186,19876,20357,20359,20471,20979,20980,21960,54612,54725,56177,71436,93960,210108,217340	Aatk,App,Cdh4,Dcx,Fmn1,Lhx2,Map2,Nrp1,Robo1,Sema5b,Sema6b,Six1,Syt1,Syt2,Tnr,Sfrp5,Cadm1,Olfm1,Flrt3,Nkd1,D130043K22Rik,Rnf157
8_Member	GO Biological Processes	GO:0050770	regulation of axonogenesis	-5.07385	-3.04443	18/208	11302,12286,12558,12561,13131,13193,17756,17760,18186,19713,19876,20357,20359,20616,21960,56177,75770,210108	Aatk,Cacna1a,Cdh2,Cdh4,Dab1,Dcx,Map2,Map6,Nrp1,Ret,Robo1,Sema5b,Sema6b,Snap91,Tnr,Olfm1,Brsk2,D130043K22Rik
8_Member	GO Biological Processes	GO:0022604	regulation of cell morphogenesis	-4.90926	-2.90841	32/538	11302,11838,12286,12558,12561,13131,13193,17756,17760,18186,19242,19713,19876,20357,20359,20616,20979,20980,21960,22349,56177,57778,64009,73296,75770,94253,192167,210108,211134,212073,217340,277360	Aatk,Arc,Cacna1a,Cdh2,Cdh4,Dab1,Dcx,Map2,Map6,Nrp1,Ptn,Ret,Robo1,Sema5b,Sema6b,Snap91,Syt1,Syt2,Tnr,Vil1,Olfm1,Fmnl1,Syne1,Rhobtb3,Brsk2,Hecw1,Nlgn1,D130043K22Rik,Lzts1,Syne3,Rnf157,Prex1
8_Member	GO Biological Processes	GO:0010769	regulation of cell morphogenesis involved in differentiation	-4.77946	-2.8065	24/351	11302,11838,12286,12558,12561,13131,13193,17756,17760,18186,19713,19876,20357,20359,20616,21960,56177,64009,75770,94253,192167,210108,211134,277360	Aatk,Arc,Cacna1a,Cdh2,Cdh4,Dab1,Dcx,Map2,Map6,Nrp1,Ret,Robo1,Sema5b,Sema6b,Snap91,Tnr,Olfm1,Syne1,Brsk2,Hecw1,Nlgn1,D130043K22Rik,Lzts1,Prex1
8_Member	GO Biological Processes	GO:0048640	negative regulation of developmental growth	-3.80948	-2.01522	12/131	11302,17756,18186,19735,20357,20359,21960,22062,54612,93960,108655,210108	Aatk,Map2,Nrp1,Rgs2,Sema5b,Sema6b,Tnr,Trp73,Sfrp5,Nkd1,Foxp1,D130043K22Rik
8_Member	GO Biological Processes	GO:0030517	negative regulation of axon extension	-3.65897	-1.90929	7/48	11302,17756,18186,20357,20359,21960,210108	Aatk,Map2,Nrp1,Sema5b,Sema6b,Tnr,D130043K22Rik
8_Member	GO Biological Processes	GO:0048588	developmental cell growth	-3.65625	-1.9079	18/267	11302,11820,12561,13193,16870,17756,18186,19735,20357,20359,20979,20980,21960,56177,71436,108655,210108,217340	Aatk,App,Cdh4,Dcx,Lhx2,Map2,Nrp1,Rgs2,Sema5b,Sema6b,Syt1,Syt2,Tnr,Olfm1,Flrt3,Foxp1,D130043K22Rik,Rnf157
8_Member	GO Biological Processes	GO:1990138	neuron projection extension	-3.65501	-1.9079	15/199	11302,12561,13193,16870,17756,18186,20357,20359,20979,20980,21960,56177,71436,210108,217340	Aatk,Cdh4,Dcx,Lhx2,Map2,Nrp1,Sema5b,Sema6b,Syt1,Syt2,Tnr,Olfm1,Flrt3,D130043K22Rik,Rnf157
8_Member	GO Biological Processes	GO:0050771	negative regulation of axonogenesis	-3.44277	-1.7441	8/68	11302,13131,17756,18186,20357,20359,21960,210108	Aatk,Dab1,Map2,Nrp1,Sema5b,Sema6b,Tnr,D130043K22Rik
8_Member	GO Biological Processes	GO:0008361	regulation of cell size	-3.33924	-1.66593	15/213	11302,12561,13193,16531,17756,18186,19713,20357,20359,21960,22062,56177,210108,279561,380711	Aatk,Cdh4,Dcx,Kcnma1,Map2,Nrp1,Ret,Sema5b,Sema6b,Tnr,Trp73,Olfm1,D130043K22Rik,Wnk3,Rap1gap2
8_Member	GO Biological Processes	GO:0032535	regulation of cellular component size	-3.27278	-1.6175	23/414	11302,12386,12561,13193,14026,14260,16531,17756,18186,19713,20357,20359,21960,22062,22349,56177,69908,210108,225288,234857,277360,279561,380711	Aatk,Ctnna2,Cdh4,Dcx,Evl,Fmn1,Kcnma1,Map2,Nrp1,Ret,Sema5b,Sema6b,Tnr,Trp73,Vil1,Olfm1,Rab3b,D130043K22Rik,Fhod3,Spire2,Prex1,Wnk3,Rap1gap2
8_Member	GO Biological Processes	GO:0051129	negative regulation of cellular component organization	-3.14891	-1.52674	36/786	11302,12162,12386,13131,14026,14581,16332,17756,18186,18189,19242,20112,20357,20359,20617,20745,20910,21960,22349,56226,56363,59036,64138,74762,110351,170835,192167,210108,214444,225288,233781,235106,235431,237847,241727,380711	Aatk,Bmp7,Ctnna2,Dab1,Evl,Gfi1,Inppl1,Map2,Nrp1,Nrxn1,Ptn,Rps6ka2,Sema5b,Sema6b,Snca,Spock1,Stxbp1,Tnr,Vil1,Espn,Tmeff2,Dact1,Ctsz,Mdga1,Rap1gap,Inpp5j,Nlgn1,D130043K22Rik,Cdk5rap2,Fhod3,Xylt1,Ntm,Coro2b,Rtn4rl1,Snph,Rap1gap2
8_Member	GO Biological Processes	GO:0048675	axon extension	-3.00106	-1.40679	11/139	11302,12561,13193,16870,17756,18186,20357,20359,21960,56177,210108	Aatk,Cdh4,Dcx,Lhx2,Map2,Nrp1,Sema5b,Sema6b,Tnr,Olfm1,D130043K22Rik
8_Member	GO Biological Processes	GO:0010771	negative regulation of cell morphogenesis involved in differentiation	-2.93973	-1.35966	9/100	11302,13131,17756,18186,20357,20359,21960,192167,210108	Aatk,Dab1,Map2,Nrp1,Sema5b,Sema6b,Tnr,Nlgn1,D130043K22Rik
8_Member	GO Biological Processes	GO:0016049	cell growth	-2.90911	-1.33333	26/523	11302,11820,12561,13193,13649,14121,16011,16870,17756,18186,19645,19735,20357,20359,20979,20980,21960,54616,54725,56177,69807,71436,108655,210108,217340,668303	Aatk,App,Cdh4,Dcx,Egfr,Fbp1,Igfbp5,Lhx2,Map2,Nrp1,Rb1,Rgs2,Sema5b,Sema6b,Syt1,Syt2,Tnr,Extl3,Cadm1,Olfm1,Trim32,Flrt3,Foxp1,D130043K22Rik,Rnf157,Kif26a
8_Member	GO Biological Processes	GO:0061387	regulation of extent of cell growth	-2.73543	-1.20397	10/128	11302,12561,13193,17756,18186,20357,20359,21960,56177,210108	Aatk,Cdh4,Dcx,Map2,Nrp1,Sema5b,Sema6b,Tnr,Olfm1,D130043K22Rik
8_Member	GO Biological Processes	GO:0001558	regulation of cell growth	-2.60055	-1.10284	22/438	11302,12561,13193,13649,14121,16011,17756,18186,19645,19735,20357,20359,20979,20980,21960,54616,56177,69807,108655,210108,217340,668303	Aatk,Cdh4,Dcx,Egfr,Fbp1,Igfbp5,Map2,Nrp1,Rb1,Rgs2,Sema5b,Sema6b,Syt1,Syt2,Tnr,Extl3,Olfm1,Trim32,Foxp1,D130043K22Rik,Rnf157,Kif26a
8_Member	GO Biological Processes	GO:0030516	regulation of axon extension	-2.54484	-1.05852	9/114	11302,12561,17756,18186,20357,20359,21960,56177,210108	Aatk,Cdh4,Map2,Nrp1,Sema5b,Sema6b,Tnr,Olfm1,D130043K22Rik
8_Member	GO Biological Processes	GO:0045926	negative regulation of growth	-2.4162	-0.964314	15/264	11302,14121,16011,17756,18186,19645,19735,20357,20359,21960,22062,54612,93960,108655,210108	Aatk,Fbp1,Igfbp5,Map2,Nrp1,Rb1,Rgs2,Sema5b,Sema6b,Tnr,Trp73,Sfrp5,Nkd1,Foxp1,D130043K22Rik
9_Summary	GO Biological Processes	GO:0007610	behavior	-10.5644	-7.87816	53/744	11820,11838,11994,12286,12287,12288,12310,12661,12804,12922,13131,13489,13649,14169,14415,14581,14681,14803,15572,16002,16531,16917,17536,17967,18166,18189,18750,18795,19242,20614,20617,21960,30878,50769,52906,53376,56226,56461,56710,56847,75141,99296,108073,108655,170571,192167,193003,230777,239102,244723,246317,320790,329934	App,Arc,Pcdh15,Cacna1a,Cacna1b,Cacna1c,Calca,Chl1,Cntfr,Crhr2,Dab1,Drd2,Egfr,Fgf14,Gad1,Gfi1,Gnao1,Grid1,Elavl4,Igf2,Kcnma1,Lmx1b,Meis2,Ncam1,Npy1r,Nrxn1,Prkca,Plcb1,Ptn,Snap25,Snca,Tnr,Apln,Atp8a2,Ahi1,Usp2,Espn,Kcnip3,Brinp1,Aldh1a3,Rasd2,Hrh3,Grm7,Foxp1,Cntnap4,Nlgn1,Pirt,Hcrtr1,Zfhx2,Olfm2,Neto1,Chd7,Foxo6
9_Member	GO Biological Processes	GO:0007610	behavior	-10.5644	-7.87816	53/744	11820,11838,11994,12286,12287,12288,12310,12661,12804,12922,13131,13489,13649,14169,14415,14581,14681,14803,15572,16002,16531,16917,17536,17967,18166,18189,18750,18795,19242,20614,20617,21960,30878,50769,52906,53376,56226,56461,56710,56847,75141,99296,108073,108655,170571,192167,193003,230777,239102,244723,246317,320790,329934	App,Arc,Pcdh15,Cacna1a,Cacna1b,Cacna1c,Calca,Chl1,Cntfr,Crhr2,Dab1,Drd2,Egfr,Fgf14,Gad1,Gfi1,Gnao1,Grid1,Elavl4,Igf2,Kcnma1,Lmx1b,Meis2,Ncam1,Npy1r,Nrxn1,Prkca,Plcb1,Ptn,Snap25,Snca,Tnr,Apln,Atp8a2,Ahi1,Usp2,Espn,Kcnip3,Brinp1,Aldh1a3,Rasd2,Hrh3,Grm7,Foxp1,Cntnap4,Nlgn1,Pirt,Hcrtr1,Zfhx2,Olfm2,Neto1,Chd7,Foxo6
9_Member	GO Biological Processes	GO:0007626	locomotory behavior	-7.14876	-4.81096	24/258	11820,11994,12286,12287,12288,12661,13131,13489,14169,14415,14681,15572,16531,16917,18166,20614,20617,21960,53376,56226,56847,75141,244723,320790	App,Pcdh15,Cacna1a,Cacna1b,Cacna1c,Chl1,Dab1,Drd2,Fgf14,Gad1,Gnao1,Elavl4,Kcnma1,Lmx1b,Npy1r,Snap25,Snca,Tnr,Usp2,Espn,Aldh1a3,Rasd2,Olfm2,Chd7
9_Member	GO Biological Processes	GO:0050890	cognition	-4.61264	-2.66777	23/336	11820,11838,12288,12661,13489,13649,15572,16002,16917,17536,17967,18189,18750,18795,19242,20614,21960,56710,99296,108073,246317,320790,329934	App,Arc,Cacna1c,Chl1,Drd2,Egfr,Elavl4,Igf2,Lmx1b,Meis2,Ncam1,Nrxn1,Prkca,Plcb1,Ptn,Snap25,Tnr,Brinp1,Hrh3,Grm7,Neto1,Chd7,Foxo6
9_Member	GO Biological Processes	GO:0007611	learning or memory	-4.42481	-2.51299	21/299	11820,11838,12288,13489,13649,15572,16002,16917,17536,17967,18189,18750,18795,19242,20614,21960,56710,99296,108073,246317,329934	App,Arc,Cacna1c,Drd2,Egfr,Elavl4,Igf2,Lmx1b,Meis2,Ncam1,Nrxn1,Prkca,Plcb1,Ptn,Snap25,Tnr,Brinp1,Hrh3,Grm7,Neto1,Foxo6
9_Member	GO Biological Processes	GO:0007613	memory	-3.86402	-2.058	13/149	11820,11838,13489,16002,16917,18795,19242,20614,56710,99296,108073,246317,329934	App,Arc,Drd2,Igf2,Lmx1b,Plcb1,Ptn,Snap25,Brinp1,Hrh3,Grm7,Neto1,Foxo6
9_Member	GO Biological Processes	GO:0007612	learning	-2.68531	-1.16463	12/175	11820,12288,13489,15572,17536,18189,19242,20614,21960,99296,108073,246317	App,Cacna1c,Drd2,Elavl4,Meis2,Nrxn1,Ptn,Snap25,Tnr,Hrh3,Grm7,Neto1
9_Member	GO Biological Processes	GO:0008306	associative learning	-2.15371	-0.772378	8/108	11820,12288,13489,17536,20614,21960,108073,246317	App,Cacna1c,Drd2,Meis2,Snap25,Tnr,Grm7,Neto1
10_Summary	GO Biological Processes	GO:0048589	developmental growth	-9.59037	-6.9943	53/791	11302,11474,11820,11994,12288,12527,12561,12622,12922,13193,13388,13489,14260,16002,16194,16870,16917,17756,17967,18166,18186,18795,19130,19242,19735,19876,20357,20359,20471,20979,20980,21814,21960,22062,22349,23966,26380,50769,54612,54725,56177,56808,58250,58994,68050,71436,93960,99377,108655,210108,214593,217340,320790,13649,14121,16011,18751,19645,52906,54616,69807,668303	Aatk,Actn3,App,Pcdh15,Cacna1c,Cd9,Cdh4,Cer1,Crhr2,Dcx,Dll1,Drd2,Fmn1,Igf2,Il6ra,Lhx2,Lmx1b,Map2,Ncam1,Npy1r,Nrp1,Plcb1,Prox1,Ptn,Rgs2,Robo1,Sema5b,Sema6b,Six1,Syt1,Syt2,Tgfbr3,Tnr,Trp73,Vil1,Tenm4,Esrrb,Atp8a2,Sfrp5,Cadm1,Olfm1,Cacna2d2,Chst11,Smpd3,Akirin1,Flrt3,Nkd1,Sall4,Foxp1,D130043K22Rik,Duox2,Rnf157,Chd7,Egfr,Fbp1,Igfbp5,Prkcb,Rb1,Ahi1,Extl3,Trim32,Kif26a
10_Member	GO Biological Processes	GO:0048589	developmental growth	-9.59037	-6.9943	53/791	11302,11474,11820,11994,12288,12527,12561,12622,12922,13193,13388,13489,14260,16002,16194,16870,16917,17756,17967,18166,18186,18795,19130,19242,19735,19876,20357,20359,20471,20979,20980,21814,21960,22062,22349,23966,26380,50769,54612,54725,56177,56808,58250,58994,68050,71436,93960,99377,108655,210108,214593,217340,320790	Aatk,Actn3,App,Pcdh15,Cacna1c,Cd9,Cdh4,Cer1,Crhr2,Dcx,Dll1,Drd2,Fmn1,Igf2,Il6ra,Lhx2,Lmx1b,Map2,Ncam1,Npy1r,Nrp1,Plcb1,Prox1,Ptn,Rgs2,Robo1,Sema5b,Sema6b,Six1,Syt1,Syt2,Tgfbr3,Tnr,Trp73,Vil1,Tenm4,Esrrb,Atp8a2,Sfrp5,Cadm1,Olfm1,Cacna2d2,Chst11,Smpd3,Akirin1,Flrt3,Nkd1,Sall4,Foxp1,D130043K22Rik,Duox2,Rnf157,Chd7
10_Member	GO Biological Processes	GO:0048638	regulation of developmental growth	-8.60269	-6.0888	34/409	11302,11474,11820,12288,12561,13193,13388,13489,16002,17756,17967,18166,18186,18795,19130,19735,20357,20359,20471,20979,20980,21814,21960,22062,22349,50769,54612,56177,56808,93960,108655,210108,217340,320790	Aatk,Actn3,App,Cacna1c,Cdh4,Dcx,Dll1,Drd2,Igf2,Map2,Ncam1,Npy1r,Nrp1,Plcb1,Prox1,Rgs2,Sema5b,Sema6b,Six1,Syt1,Syt2,Tgfbr3,Tnr,Trp73,Vil1,Atp8a2,Sfrp5,Olfm1,Cacna2d2,Nkd1,Foxp1,D130043K22Rik,Rnf157,Chd7
10_Member	GO Biological Processes	GO:0040008	regulation of growth	-6.36149	-4.14864	43/726	11302,11474,11820,12288,12561,13193,13388,13489,13649,14121,16002,16011,17756,17967,18166,18186,18751,18795,19130,19645,19735,20357,20359,20471,20979,20980,21814,21960,22062,22349,50769,52906,54612,54616,56177,56808,69807,93960,108655,210108,217340,320790,668303	Aatk,Actn3,App,Cacna1c,Cdh4,Dcx,Dll1,Drd2,Egfr,Fbp1,Igf2,Igfbp5,Map2,Ncam1,Npy1r,Nrp1,Prkcb,Plcb1,Prox1,Rb1,Rgs2,Sema5b,Sema6b,Six1,Syt1,Syt2,Tgfbr3,Tnr,Trp73,Vil1,Atp8a2,Ahi1,Sfrp5,Extl3,Olfm1,Cacna2d2,Trim32,Nkd1,Foxp1,D130043K22Rik,Rnf157,Chd7,Kif26a
10_Member	GO Biological Processes	GO:0048639	positive regulation of developmental growth	-4.82172	-2.83445	18/217	11474,12561,13193,13388,13489,16002,17967,18186,18795,19130,20979,20980,21814,22349,50769,56808,217340,320790	Actn3,Cdh4,Dcx,Dll1,Drd2,Igf2,Ncam1,Nrp1,Plcb1,Prox1,Syt1,Syt2,Tgfbr3,Vil1,Atp8a2,Cacna2d2,Rnf157,Chd7
10_Member	GO Biological Processes	GO:0045927	positive regulation of growth	-4.63354	-2.68664	22/312	11474,12561,13193,13388,13489,13649,16002,17967,18186,18795,19130,20979,20980,21814,22349,50769,52906,54616,56808,69807,217340,320790	Actn3,Cdh4,Dcx,Dll1,Drd2,Egfr,Igf2,Ncam1,Nrp1,Plcb1,Prox1,Syt1,Syt2,Tgfbr3,Vil1,Atp8a2,Ahi1,Extl3,Cacna2d2,Trim32,Rnf157,Chd7
10_Member	GO Biological Processes	GO:0040014	regulation of multicellular organism growth	-2.60641	-1.10797	8/91	11820,13489,16002,18166,22349,50769,56808,320790	App,Drd2,Igf2,Npy1r,Vil1,Atp8a2,Cacna2d2,Chd7
10_Member	GO Biological Processes	GO:0040018	positive regulation of multicellular organism growth	-2.31221	-0.891633	5/43	13489,16002,22349,50769,320790	Drd2,Igf2,Vil1,Atp8a2,Chd7
11_Summary	GO Biological Processes	GO:0044057	regulation of system process	-9.33032	-6.76058	45/618	11474,11820,12287,12288,12289,12310,12374,12922,13400,13489,13616,13649,14681,16011,16511,16531,16592,17967,18166,18189,18585,18750,19735,20191,20271,20541,21960,23966,30878,50501,56508,56808,58226,58869,64009,71597,108013,108655,192167,192775,235431,239102,246317,279561,330953,13388,13617,13809,16533,20112,21814,58994,66259,99296,207728,244911,320790,17883,20840,50769,12286,14813,18751,20617,559…	Actn3,App,Cacna1b,Cacna1c,Cacna1d,Calca,Casr,Crhr2,Dmpk,Drd2,Edn3,Egfr,Gnao1,Igfbp5,Kcnh2,Kcnma1,Fabp5,Ncam1,Npy1r,Nrxn1,Pde9a,Prkca,Rgs2,Ryr2,Scn5a,Slc8a1,Tnr,Tenm4,Apln,Prok2,Rapgef4,Cacna2d2,Cacna1h,Pex5l,Syne1,Isx,Celf4,Foxp1,Nlgn1,Kcnh6,Coro2b,Zfhx2,Neto1,Wnk3,Hcn4,Dll1,Ednra,Enpep,Kcnmb1,Rps6ka2,Tgfbr3,Smpd3,Camk2n1,Hrh3,Pde2a,C2cd4a,Chd7,Myh3,Stac,Atp8a2,Cacna1a,Grin2c,Prkcb,Snca,Cxcl13,Ci…
11_Member	GO Biological Processes	GO:0044057	regulation of system process	-9.33032	-6.76058	45/618	11474,11820,12287,12288,12289,12310,12374,12922,13400,13489,13616,13649,14681,16011,16511,16531,16592,17967,18166,18189,18585,18750,19735,20191,20271,20541,21960,23966,30878,50501,56508,56808,58226,58869,64009,71597,108013,108655,192167,192775,235431,239102,246317,279561,330953	Actn3,App,Cacna1b,Cacna1c,Cacna1d,Calca,Casr,Crhr2,Dmpk,Drd2,Edn3,Egfr,Gnao1,Igfbp5,Kcnh2,Kcnma1,Fabp5,Ncam1,Npy1r,Nrxn1,Pde9a,Prkca,Rgs2,Ryr2,Scn5a,Slc8a1,Tnr,Tenm4,Apln,Prok2,Rapgef4,Cacna2d2,Cacna1h,Pex5l,Syne1,Isx,Celf4,Foxp1,Nlgn1,Kcnh6,Coro2b,Zfhx2,Neto1,Wnk3,Hcn4
11_Member	GO Biological Processes	GO:0008015	blood circulation	-8.41191	-5.94751	38/502	11820,12287,12288,12289,12310,12374,12922,13388,13400,13489,13616,13617,13649,13809,14681,16511,16531,16533,18166,18750,19735,20112,20191,20271,20541,21814,30878,56808,58226,58994,66259,99296,192775,207728,235431,244911,320790,330953	App,Cacna1b,Cacna1c,Cacna1d,Calca,Casr,Crhr2,Dll1,Dmpk,Drd2,Edn3,Ednra,Egfr,Enpep,Gnao1,Kcnh2,Kcnma1,Kcnmb1,Npy1r,Prkca,Rgs2,Rps6ka2,Ryr2,Scn5a,Slc8a1,Tgfbr3,Apln,Cacna2d2,Cacna1h,Smpd3,Camk2n1,Hrh3,Kcnh6,Pde2a,Coro2b,C2cd4a,Chd7,Hcn4
11_Member	GO Biological Processes	GO:0003013	circulatory system process	-8.15524	-5.71677	38/513	11820,12287,12288,12289,12310,12374,12922,13388,13400,13489,13616,13617,13649,13809,14681,16511,16531,16533,18166,18750,19735,20112,20191,20271,20541,21814,30878,56808,58226,58994,66259,99296,192775,207728,235431,244911,320790,330953	App,Cacna1b,Cacna1c,Cacna1d,Calca,Casr,Crhr2,Dll1,Dmpk,Drd2,Edn3,Ednra,Egfr,Enpep,Gnao1,Kcnh2,Kcnma1,Kcnmb1,Npy1r,Prkca,Rgs2,Rps6ka2,Ryr2,Scn5a,Slc8a1,Tgfbr3,Apln,Cacna2d2,Cacna1h,Smpd3,Camk2n1,Hrh3,Kcnh6,Pde2a,Coro2b,C2cd4a,Chd7,Hcn4
11_Member	GO Biological Processes	GO:1903522	regulation of blood circulation	-7.40946	-5.06665	24/250	11820,12287,12288,12289,12310,12374,12922,13400,13489,13616,13649,14681,16511,18166,18750,19735,20191,20271,20541,30878,56808,58226,192775,330953	App,Cacna1b,Cacna1c,Cacna1d,Calca,Casr,Crhr2,Dmpk,Drd2,Edn3,Egfr,Gnao1,Kcnh2,Npy1r,Prkca,Rgs2,Ryr2,Scn5a,Slc8a1,Apln,Cacna2d2,Cacna1h,Kcnh6,Hcn4
11_Member	GO Biological Processes	GO:0008016	regulation of heart contraction	-7.11921	-4.78638	20/185	12287,12288,12289,12310,12922,13400,13489,13616,14681,16511,18750,19735,20191,20271,20541,30878,56808,58226,192775,330953	Cacna1b,Cacna1c,Cacna1d,Calca,Crhr2,Dmpk,Drd2,Edn3,Gnao1,Kcnh2,Prkca,Rgs2,Ryr2,Scn5a,Slc8a1,Apln,Cacna2d2,Cacna1h,Kcnh6,Hcn4
11_Member	GO Biological Processes	GO:0060047	heart contraction	-6.51817	-4.27793	21/220	12287,12288,12289,12310,12922,13400,13489,13616,14681,16511,18750,19735,20112,20191,20271,20541,30878,56808,58226,192775,330953	Cacna1b,Cacna1c,Cacna1d,Calca,Crhr2,Dmpk,Drd2,Edn3,Gnao1,Kcnh2,Prkca,Rgs2,Rps6ka2,Ryr2,Scn5a,Slc8a1,Apln,Cacna2d2,Cacna1h,Kcnh6,Hcn4
11_Member	GO Biological Processes	GO:0003015	heart process	-6.22876	-4.03424	21/229	12287,12288,12289,12310,12922,13400,13489,13616,14681,16511,18750,19735,20112,20191,20271,20541,30878,56808,58226,192775,330953	Cacna1b,Cacna1c,Cacna1d,Calca,Crhr2,Dmpk,Drd2,Edn3,Gnao1,Kcnh2,Prkca,Rgs2,Rps6ka2,Ryr2,Scn5a,Slc8a1,Apln,Cacna2d2,Cacna1h,Kcnh6,Hcn4
11_Member	GO Biological Processes	GO:0006936	muscle contraction	-5.50899	-3.42201	23/296	11474,12288,12289,12310,13400,13489,13616,13617,16511,16531,17883,18166,18750,19735,20191,20271,20541,20840,50501,50769,58226,58994,330953	Actn3,Cacna1c,Cacna1d,Calca,Dmpk,Drd2,Edn3,Ednra,Kcnh2,Kcnma1,Myh3,Npy1r,Prkca,Rgs2,Ryr2,Scn5a,Slc8a1,Stac,Prok2,Atp8a2,Cacna1h,Smpd3,Hcn4
11_Member	GO Biological Processes	GO:0002027	regulation of heart rate	-5.11325	-3.07649	12/97	12288,12289,12310,12922,13489,13616,16511,20191,20271,20541,192775,330953	Cacna1c,Cacna1d,Calca,Crhr2,Drd2,Edn3,Kcnh2,Ryr2,Scn5a,Slc8a1,Kcnh6,Hcn4
11_Member	GO Biological Processes	GO:0003012	muscle system process	-4.70607	-2.74682	26/402	11474,12288,12289,12310,13400,13489,13616,13617,16011,16511,16531,17883,18166,18585,18750,19735,20191,20271,20541,20840,50501,50769,58226,58994,108655,330953	Actn3,Cacna1c,Cacna1d,Calca,Dmpk,Drd2,Edn3,Ednra,Igfbp5,Kcnh2,Kcnma1,Myh3,Npy1r,Pde9a,Prkca,Rgs2,Ryr2,Scn5a,Slc8a1,Stac,Prok2,Atp8a2,Cacna1h,Smpd3,Foxp1,Hcn4
11_Member	GO Biological Processes	GO:0006941	striated muscle contraction	-4.10093	-2.23524	14/161	11474,12288,12289,13400,16511,17883,19735,20191,20271,20541,20840,50769,58226,330953	Actn3,Cacna1c,Cacna1d,Dmpk,Kcnh2,Myh3,Rgs2,Ryr2,Scn5a,Slc8a1,Stac,Atp8a2,Cacna1h,Hcn4
11_Member	GO Biological Processes	GO:0003018	vascular process in circulatory system	-3.96263	-2.11345	16/208	12288,12310,12374,13616,13617,13649,16531,16533,18166,19735,20541,21814,30878,58994,207728,244911	Cacna1c,Calca,Casr,Edn3,Ednra,Egfr,Kcnma1,Kcnmb1,Npy1r,Rgs2,Slc8a1,Tgfbr3,Apln,Smpd3,Pde2a,C2cd4a
11_Member	GO Biological Processes	GO:0006939	smooth muscle contraction	-3.70395	-1.94006	11/115	12288,12310,13489,13616,13617,16531,18166,19735,20541,50501,58994	Cacna1c,Calca,Drd2,Edn3,Ednra,Kcnma1,Npy1r,Rgs2,Slc8a1,Prok2,Smpd3
11_Member	GO Biological Processes	GO:0035296	regulation of tube diameter	-3.69015	-1.93135	14/176	12288,12310,12374,13616,13617,13649,16531,16533,18166,19735,20541,21814,30878,58994	Cacna1c,Calca,Casr,Edn3,Ednra,Egfr,Kcnma1,Kcnmb1,Npy1r,Rgs2,Slc8a1,Tgfbr3,Apln,Smpd3
11_Member	GO Biological Processes	GO:0050880	regulation of blood vessel size	-3.69015	-1.93135	14/176	12288,12310,12374,13616,13617,13649,16531,16533,18166,19735,20541,21814,30878,58994	Cacna1c,Calca,Casr,Edn3,Ednra,Egfr,Kcnma1,Kcnmb1,Npy1r,Rgs2,Slc8a1,Tgfbr3,Apln,Smpd3
11_Member	GO Biological Processes	GO:0097746	regulation of blood vessel diameter	-3.69015	-1.93135	14/176	12288,12310,12374,13616,13617,13649,16531,16533,18166,19735,20541,21814,30878,58994	Cacna1c,Calca,Casr,Edn3,Ednra,Egfr,Kcnma1,Kcnmb1,Npy1r,Rgs2,Slc8a1,Tgfbr3,Apln,Smpd3
11_Member	GO Biological Processes	GO:0006937	regulation of muscle contraction	-3.66509	-1.91229	13/156	11474,12288,12310,13400,16531,18750,19735,20191,20271,20541,50501,58226,330953	Actn3,Cacna1c,Calca,Dmpk,Kcnma1,Prkca,Rgs2,Ryr2,Scn5a,Slc8a1,Prok2,Cacna1h,Hcn4
11_Member	GO Biological Processes	GO:0035150	regulation of tube size	-3.66455	-1.91229	14/177	12288,12310,12374,13616,13617,13649,16531,16533,18166,19735,20541,21814,30878,58994	Cacna1c,Calca,Casr,Edn3,Ednra,Egfr,Kcnma1,Kcnmb1,Npy1r,Rgs2,Slc8a1,Tgfbr3,Apln,Smpd3
11_Member	GO Biological Processes	GO:0090257	regulation of muscle system process	-3.18335	-1.55245	16/244	11474,12288,12310,13400,16011,16531,18585,18750,19735,20191,20271,20541,50501,58226,108655,330953	Actn3,Cacna1c,Calca,Dmpk,Igfbp5,Kcnma1,Pde9a,Prkca,Rgs2,Ryr2,Scn5a,Slc8a1,Prok2,Cacna1h,Foxp1,Hcn4
11_Member	GO Biological Processes	GO:0072507	divalent inorganic cation homeostasis	-3.18181	-1.55188	27/528	11820,12286,12288,12310,12374,13400,13489,13616,13617,13649,14813,18166,18750,18751,20191,20271,20541,20617,55985,56506,58994,66259,99296,211401,230777,270028,320790	App,Cacna1a,Cacna1c,Calca,Casr,Dmpk,Drd2,Edn3,Ednra,Egfr,Grin2c,Npy1r,Prkca,Prkcb,Ryr2,Scn5a,Slc8a1,Snca,Cxcl13,Cib2,Smpd3,Camk2n1,Hrh3,Mtss1,Hcrtr1,Fam155a,Chd7
11_Member	GO Biological Processes	GO:0055074	calcium ion homeostasis	-2.93701	-1.35867	25/493	11820,12286,12288,12310,12374,13400,13489,13616,13617,14813,18166,18750,18751,20191,20271,20541,20617,55985,56506,58994,66259,99296,230777,270028,320790	App,Cacna1a,Cacna1c,Calca,Casr,Dmpk,Drd2,Edn3,Ednra,Grin2c,Npy1r,Prkca,Prkcb,Ryr2,Scn5a,Slc8a1,Snca,Cxcl13,Cib2,Smpd3,Camk2n1,Hrh3,Hcrtr1,Fam155a,Chd7
11_Member	GO Biological Processes	GO:0042310	vasoconstriction	-2.84889	-1.29091	9/103	12288,12374,13616,13617,13649,18166,20541,30878,58994	Cacna1c,Casr,Edn3,Ednra,Egfr,Npy1r,Slc8a1,Apln,Smpd3
11_Member	GO Biological Processes	GO:0097756	negative regulation of blood vessel diameter	-2.67772	-1.15932	9/109	12288,12374,13616,13617,13649,18166,20541,30878,58994	Cacna1c,Casr,Edn3,Ednra,Egfr,Npy1r,Slc8a1,Apln,Smpd3
11_Member	GO Biological Processes	GO:0055065	metal ion homeostasis	-2.50312	-1.02377	30/677	11733,11820,12286,12288,12310,12374,13400,13489,13616,13617,13649,14813,16511,16531,18166,18750,18751,20191,20271,20541,20617,55985,56506,58994,66259,99296,211401,230777,270028,320790	Ank1,App,Cacna1a,Cacna1c,Calca,Casr,Dmpk,Drd2,Edn3,Ednra,Egfr,Grin2c,Kcnh2,Kcnma1,Npy1r,Prkca,Prkcb,Ryr2,Scn5a,Slc8a1,Snca,Cxcl13,Cib2,Smpd3,Camk2n1,Hrh3,Mtss1,Hcrtr1,Fam155a,Chd7
11_Member	GO Biological Processes	GO:0097755	positive regulation of blood vessel diameter	-2.48812	-1.01563	7/75	12310,12374,13649,16531,16533,19735,30878	Calca,Casr,Egfr,Kcnma1,Kcnmb1,Rgs2,Apln
11_Member	GO Biological Processes	GO:0006874	cellular calcium ion homeostasis	-2.48404	-1.01359	23/476	11820,12286,12288,12310,12374,13400,13489,13616,13617,14813,18166,18750,18751,20191,20541,20617,55985,56506,58994,99296,230777,270028,320790	App,Cacna1a,Cacna1c,Calca,Casr,Dmpk,Drd2,Edn3,Ednra,Grin2c,Npy1r,Prkca,Prkcb,Ryr2,Slc8a1,Snca,Cxcl13,Cib2,Smpd3,Hrh3,Hcrtr1,Fam155a,Chd7
11_Member	GO Biological Processes	GO:0055080	cation homeostasis	-2.37809	-0.937797	32/751	11733,11820,12286,12288,12310,12374,13400,13489,13616,13617,13649,14813,16511,16531,18166,18750,18751,20191,20271,20541,20617,55985,56506,58994,66259,99296,211401,230777,235380,270028,320790,331004	Ank1,App,Cacna1a,Cacna1c,Calca,Casr,Dmpk,Drd2,Edn3,Ednra,Egfr,Grin2c,Kcnh2,Kcnma1,Npy1r,Prkca,Prkcb,Ryr2,Scn5a,Slc8a1,Snca,Cxcl13,Cib2,Smpd3,Camk2n1,Hrh3,Mtss1,Hcrtr1,Dmxl2,Fam155a,Chd7,Slc9a9
11_Member	GO Biological Processes	GO:0098771	inorganic ion homeostasis	-2.27793	-0.863939	32/763	11733,11820,12286,12288,12310,12374,13400,13489,13616,13617,13649,14813,16511,16531,18166,18750,18751,20191,20271,20541,20617,55985,56506,58994,66259,99296,211401,230777,235380,270028,320790,331004	Ank1,App,Cacna1a,Cacna1c,Calca,Casr,Dmpk,Drd2,Edn3,Ednra,Egfr,Grin2c,Kcnh2,Kcnma1,Npy1r,Prkca,Prkcb,Ryr2,Scn5a,Slc8a1,Snca,Cxcl13,Cib2,Smpd3,Camk2n1,Hrh3,Mtss1,Hcrtr1,Dmxl2,Fam155a,Chd7,Slc9a9
11_Member	GO Biological Processes	GO:0072503	cellular divalent inorganic cation homeostasis	-2.19841	-0.809842	23/503	11820,12286,12288,12310,12374,13400,13489,13616,13617,14813,18166,18750,18751,20191,20541,20617,55985,56506,58994,99296,230777,270028,320790	App,Cacna1a,Cacna1c,Calca,Casr,Dmpk,Drd2,Edn3,Ednra,Grin2c,Npy1r,Prkca,Prkcb,Ryr2,Slc8a1,Snca,Cxcl13,Cib2,Smpd3,Hrh3,Hcrtr1,Fam155a,Chd7
12_Summary	GO Biological Processes	GO:0098742	cell-cell adhesion via plasma-membrane adhesion molecules	-8.16365	-5.71885	23/211	11994,12554,12558,12561,12661,13131,18189,18526,19281,19713,19876,23836,23966,50791,54725,71436,74762,98733,114873,192167,319504,320772,320865,12162,12527,13649,13655,13848,16002,17967,18750,20910,21960,55985,56079,78473,108797,110351	Pcdh15,Cdh13,Cdh2,Cdh4,Chl1,Dab1,Nrxn1,Pcdh10,Ptprt,Ret,Robo1,Cdh20,Tenm4,Magi2,Cadm1,Flrt3,Mdga1,Obsl1,Dscaml1,Nlgn1,Nrcam,Mdga2,Cdh18,Bmp7,Cd9,Egfr,Egr3,Ephb6,Igf2,Ncam1,Prkca,Stxbp1,Tnr,Cxcl13,Astn2,Skap1,Mex3b,Rap1gap
12_Member	GO Biological Processes	GO:0098742	cell-cell adhesion via plasma-membrane adhesion molecules	-8.16365	-5.71885	23/211	11994,12554,12558,12561,12661,13131,18189,18526,19281,19713,19876,23836,23966,50791,54725,71436,74762,98733,114873,192167,319504,320772,320865	Pcdh15,Cdh13,Cdh2,Cdh4,Chl1,Dab1,Nrxn1,Pcdh10,Ptprt,Ret,Robo1,Cdh20,Tenm4,Magi2,Cadm1,Flrt3,Mdga1,Obsl1,Dscaml1,Nlgn1,Nrcam,Mdga2,Cdh18
12_Member	GO Biological Processes	GO:0007156	homophilic cell adhesion via plasma membrane adhesion molecules	-5.92124	-3.78381	14/112	11994,12554,12558,12561,12661,18526,19281,19713,19876,23836,54725,98733,114873,319504	Pcdh15,Cdh13,Cdh2,Cdh4,Chl1,Pcdh10,Ptprt,Ret,Robo1,Cdh20,Cadm1,Obsl1,Dscaml1,Nrcam
12_Member	GO Biological Processes	GO:0098609	cell-cell adhesion	-3.90843	-2.0829	38/772	11994,12162,12527,12554,12558,12561,12661,13131,13649,13655,13848,16002,17967,18189,18526,18750,19281,19713,19876,20910,21960,23836,23966,50791,54725,55985,56079,71436,74762,78473,98733,108797,110351,114873,192167,319504,320772,320865	Pcdh15,Bmp7,Cd9,Cdh13,Cdh2,Cdh4,Chl1,Dab1,Egfr,Egr3,Ephb6,Igf2,Ncam1,Nrxn1,Pcdh10,Prkca,Ptprt,Ret,Robo1,Stxbp1,Tnr,Cdh20,Tenm4,Magi2,Cadm1,Cxcl13,Astn2,Flrt3,Mdga1,Skap1,Obsl1,Mex3b,Rap1gap,Dscaml1,Nlgn1,Nrcam,Mdga2,Cdh18
13_Summary	GO Biological Processes	GO:0061061	muscle structure development	-8.03911	-5.63103	46/704	11474,11790,12527,12558,12804,12922,13388,13400,14200,14733,16002,16011,16716,17341,17932,17967,18019,18795,19130,19645,19735,20191,20471,20541,20666,21814,22062,50501,53376,54485,56808,64009,68050,69807,73647,79221,108655,211401,225288,225743,227325,228003,242620,244723,268859,320790,12162,23966,13649	Actn3,Speg,Cd9,Cdh2,Cntfr,Crhr2,Dll1,Dmpk,Fhl2,Gpc1,Igf2,Igfbp5,Ky,Bhlha15,Myt1,Ncam1,Nfatc2,Plcb1,Prox1,Rb1,Rgs2,Ryr2,Six1,Slc8a1,Sox11,Tgfbr3,Trp73,Prok2,Usp2,Dll4,Cacna2d2,Syne1,Akirin1,Trim32,Capn9,Hdac9,Foxp1,Mtss1,Fhod3,Rnf165,Dner,Klhl41,Dmrta2,Olfm2,Rbfox1,Chd7,Bmp7,Tenm4,Egfr
13_Member	GO Biological Processes	GO:0061061	muscle structure development	-8.03911	-5.63103	46/704	11474,11790,12527,12558,12804,12922,13388,13400,14200,14733,16002,16011,16716,17341,17932,17967,18019,18795,19130,19645,19735,20191,20471,20541,20666,21814,22062,50501,53376,54485,56808,64009,68050,69807,73647,79221,108655,211401,225288,225743,227325,228003,242620,244723,268859,320790	Actn3,Speg,Cd9,Cdh2,Cntfr,Crhr2,Dll1,Dmpk,Fhl2,Gpc1,Igf2,Igfbp5,Ky,Bhlha15,Myt1,Ncam1,Nfatc2,Plcb1,Prox1,Rb1,Rgs2,Ryr2,Six1,Slc8a1,Sox11,Tgfbr3,Trp73,Prok2,Usp2,Dll4,Cacna2d2,Syne1,Akirin1,Trim32,Capn9,Hdac9,Foxp1,Mtss1,Fhod3,Rnf165,Dner,Klhl41,Dmrta2,Olfm2,Rbfox1,Chd7
13_Member	GO Biological Processes	GO:0051146	striated muscle cell differentiation	-5.52578	-3.43599	24/317	11474,11790,12527,12558,13388,13400,14200,16002,16011,17341,18019,19130,19645,19735,20471,20541,56808,69807,73647,79221,108655,225288,227325,228003	Actn3,Speg,Cd9,Cdh2,Dll1,Dmpk,Fhl2,Igf2,Igfbp5,Bhlha15,Nfatc2,Prox1,Rb1,Rgs2,Six1,Slc8a1,Cacna2d2,Trim32,Capn9,Hdac9,Foxp1,Fhod3,Dner,Klhl41
13_Member	GO Biological Processes	GO:0042692	muscle cell differentiation	-5.21998	-3.16277	27/399	11474,11790,12527,12558,13388,13400,14200,16002,16011,17341,18019,19130,19645,19735,20471,20541,50501,56808,64009,69807,73647,79221,108655,225288,227325,228003,244723	Actn3,Speg,Cd9,Cdh2,Dll1,Dmpk,Fhl2,Igf2,Igfbp5,Bhlha15,Nfatc2,Prox1,Rb1,Rgs2,Six1,Slc8a1,Prok2,Cacna2d2,Syne1,Trim32,Capn9,Hdac9,Foxp1,Fhod3,Dner,Klhl41,Olfm2
13_Member	GO Biological Processes	GO:0060537	muscle tissue development	-5.19114	-3.13913	30/472	11474,11790,12162,12922,13388,14200,14733,16011,17967,19130,19645,19735,20191,20471,20541,20666,21814,22062,23966,53376,54485,68050,79221,108655,225288,227325,228003,242620,268859,320790	Actn3,Speg,Bmp7,Crhr2,Dll1,Fhl2,Gpc1,Igfbp5,Ncam1,Prox1,Rb1,Rgs2,Ryr2,Six1,Slc8a1,Sox11,Tgfbr3,Trp73,Tenm4,Usp2,Dll4,Akirin1,Hdac9,Foxp1,Fhod3,Dner,Klhl41,Dmrta2,Rbfox1,Chd7
13_Member	GO Biological Processes	GO:0014706	striated muscle tissue development	-5.17024	-3.12845	29/449	11474,11790,12162,12922,13388,14200,14733,17967,19130,19645,19735,20191,20471,20541,20666,21814,22062,23966,53376,54485,68050,79221,108655,225288,227325,228003,242620,268859,320790	Actn3,Speg,Bmp7,Crhr2,Dll1,Fhl2,Gpc1,Ncam1,Prox1,Rb1,Rgs2,Ryr2,Six1,Slc8a1,Sox11,Tgfbr3,Trp73,Tenm4,Usp2,Dll4,Akirin1,Hdac9,Foxp1,Fhod3,Dner,Klhl41,Dmrta2,Rbfox1,Chd7
13_Member	GO Biological Processes	GO:0007517	muscle organ development	-4.79925	-2.82297	27/421	11474,12804,12922,13388,14733,16716,17932,17967,19130,19645,19735,20191,20471,20666,21814,22062,53376,54485,68050,79221,108655,211401,227325,228003,242620,268859,320790	Actn3,Cntfr,Crhr2,Dll1,Gpc1,Ky,Myt1,Ncam1,Prox1,Rb1,Rgs2,Ryr2,Six1,Sox11,Tgfbr3,Trp73,Usp2,Dll4,Akirin1,Hdac9,Foxp1,Mtss1,Dner,Klhl41,Dmrta2,Rbfox1,Chd7
13_Member	GO Biological Processes	GO:0060538	skeletal muscle organ development	-4.5316	-2.60453	17/207	11474,12804,12922,13388,14733,17932,19645,20471,20666,53376,68050,79221,108655,227325,228003,242620,268859	Actn3,Cntfr,Crhr2,Dll1,Gpc1,Myt1,Rb1,Six1,Sox11,Usp2,Akirin1,Hdac9,Foxp1,Dner,Klhl41,Dmrta2,Rbfox1
13_Member	GO Biological Processes	GO:0048641	regulation of skeletal muscle tissue development	-4.20984	-2.32522	9/68	11474,13388,14733,20471,53376,68050,79221,228003,268859	Actn3,Dll1,Gpc1,Six1,Usp2,Akirin1,Hdac9,Klhl41,Rbfox1
13_Member	GO Biological Processes	GO:1901861	regulation of muscle tissue development	-4.13986	-2.26567	15/180	11474,13388,14733,16011,17967,19735,20471,21814,22062,53376,68050,79221,108655,228003,268859	Actn3,Dll1,Gpc1,Igfbp5,Ncam1,Rgs2,Six1,Tgfbr3,Trp73,Usp2,Akirin1,Hdac9,Foxp1,Klhl41,Rbfox1
13_Member	GO Biological Processes	GO:0055002	striated muscle cell development	-3.87592	-2.06551	15/190	11474,11790,14200,18019,19130,19735,20471,20541,56808,73647,79221,108655,225288,227325,228003	Actn3,Speg,Fhl2,Nfatc2,Prox1,Rgs2,Six1,Slc8a1,Cacna2d2,Capn9,Hdac9,Foxp1,Fhod3,Dner,Klhl41
13_Member	GO Biological Processes	GO:0007519	skeletal muscle tissue development	-3.70283	-1.94006	15/197	11474,12922,13388,14733,19645,20471,20666,53376,68050,79221,108655,227325,228003,242620,268859	Actn3,Crhr2,Dll1,Gpc1,Rb1,Six1,Sox11,Usp2,Akirin1,Hdac9,Foxp1,Dner,Klhl41,Dmrta2,Rbfox1
13_Member	GO Biological Processes	GO:0016202	regulation of striated muscle tissue development	-3.66455	-1.91229	14/177	11474,13388,14733,17967,19735,20471,21814,22062,53376,68050,79221,108655,228003,268859	Actn3,Dll1,Gpc1,Ncam1,Rgs2,Six1,Tgfbr3,Trp73,Usp2,Akirin1,Hdac9,Foxp1,Klhl41,Rbfox1
13_Member	GO Biological Processes	GO:0048634	regulation of muscle organ development	-3.56421	-1.83467	14/181	11474,13388,14733,17967,19735,20471,21814,22062,53376,68050,79221,108655,228003,268859	Actn3,Dll1,Gpc1,Ncam1,Rgs2,Six1,Tgfbr3,Trp73,Usp2,Akirin1,Hdac9,Foxp1,Klhl41,Rbfox1
13_Member	GO Biological Processes	GO:0055001	muscle cell development	-3.51575	-1.79232	15/205	11474,11790,14200,18019,19130,19735,20471,20541,56808,73647,79221,108655,225288,227325,228003	Actn3,Speg,Fhl2,Nfatc2,Prox1,Rgs2,Six1,Slc8a1,Cacna2d2,Capn9,Hdac9,Foxp1,Fhod3,Dner,Klhl41
13_Member	GO Biological Processes	GO:0014904	myotube cell development	-3.04862	-1.44709	6/44	11474,18019,20471,79221,227325,228003	Actn3,Nfatc2,Six1,Hdac9,Dner,Klhl41
13_Member	GO Biological Processes	GO:1901862	negative regulation of muscle tissue development	-2.96654	-1.38119	8/80	13388,16011,19735,22062,53376,68050,79221,108655	Dll1,Igfbp5,Rgs2,Trp73,Usp2,Akirin1,Hdac9,Foxp1
13_Member	GO Biological Processes	GO:2001014	regulation of skeletal muscle cell differentiation	-2.95512	-1.37329	5/31	14733,20471,68050,228003,268859	Gpc1,Six1,Akirin1,Klhl41,Rbfox1
13_Member	GO Biological Processes	GO:0051147	regulation of muscle cell differentiation	-2.90199	-1.33024	12/165	11474,13388,13400,16002,17341,18019,19130,19735,69807,79221,108655,244723	Actn3,Dll1,Dmpk,Igf2,Bhlha15,Nfatc2,Prox1,Rgs2,Trim32,Hdac9,Foxp1,Olfm2
13_Member	GO Biological Processes	GO:0051153	regulation of striated muscle cell differentiation	-2.83885	-1.28582	10/124	11474,13388,13400,17341,18019,19130,19735,69807,79221,108655	Actn3,Dll1,Dmpk,Bhlha15,Nfatc2,Prox1,Rgs2,Trim32,Hdac9,Foxp1
13_Member	GO Biological Processes	GO:0035914	skeletal muscle cell differentiation	-2.69856	-1.1733	8/88	14733,19645,20471,20666,68050,228003,242620,268859	Gpc1,Rb1,Six1,Sox11,Akirin1,Klhl41,Dmrta2,Rbfox1
13_Member	GO Biological Processes	GO:0048747	muscle fiber development	-2.48812	-1.01563	7/75	11474,20471,20541,56808,79221,227325,228003	Actn3,Six1,Slc8a1,Cacna2d2,Hdac9,Dner,Klhl41
13_Member	GO Biological Processes	GO:0048741	skeletal muscle fiber development	-2.44994	-0.990191	5/40	11474,20471,79221,227325,228003	Actn3,Six1,Hdac9,Dner,Klhl41
13_Member	GO Biological Processes	GO:1905208	negative regulation of cardiocyte differentiation	-2.4387	-0.980935	4/25	13388,13649,19735,108655	Dll1,Egfr,Rgs2,Foxp1
13_Member	GO Biological Processes	GO:0045843	negative regulation of striated muscle tissue development	-2.42388	-0.968996	7/77	13388,19735,22062,53376,68050,79221,108655	Dll1,Rgs2,Trp73,Usp2,Akirin1,Hdac9,Foxp1
13_Member	GO Biological Processes	GO:0048635	negative regulation of muscle organ development	-2.36186	-0.927159	7/79	13388,19735,22062,53376,68050,79221,108655	Dll1,Rgs2,Trp73,Usp2,Akirin1,Hdac9,Foxp1
13_Member	GO Biological Processes	GO:0014902	myotube differentiation	-2.23518	-0.832354	9/127	11474,12527,13400,17341,18019,20471,79221,227325,228003	Actn3,Cd9,Dmpk,Bhlha15,Nfatc2,Six1,Hdac9,Dner,Klhl41
14_Summary	Reactome Gene Sets	R-MMU-5576891	Cardiac conduction	-7.02429	-4.70598	16/121	12288,12289,12294,12313,12322,13400,14169,16511,20191,20271,20541,56461,56808,70357,74571,80906,11474,17883,12386,12558,16773,11515,13489,13617,14813,18166,18710,20609,56508,210044,233079,330953,12286,12287,12374,12922,14681,17341,18751,20617,20840,53376,58226,72160,270028,279561,320790,338365	Cacna1c,Cacna1d,Cacna2d3,Calm1,Camk2a,Dmpk,Fgf14,Kcnh2,Ryr2,Scn5a,Slc8a1,Kcnip3,Cacna2d2,Kcnip1,Kcnk16,Kcnip2,Actn3,Myh3,Ctnna2,Cdh2,Lama2,Adcy9,Drd2,Ednra,Grin2c,Npy1r,Pik3r3,Sstr5,Rapgef4,Adcy2,Ffar2,Hcn4,Cacna1a,Cacna1b,Casr,Crhr2,Gnao1,Bhlha15,Prkcb,Snca,Stac,Usp2,Cacna1h,Tmem163,Fam155a,Wnk3,Chd7,Slc41a2
14_Member	Reactome Gene Sets	R-MMU-5576891	Cardiac conduction	-7.02429	-4.70598	16/121	12288,12289,12294,12313,12322,13400,14169,16511,20191,20271,20541,56461,56808,70357,74571,80906	Cacna1c,Cacna1d,Cacna2d3,Calm1,Camk2a,Dmpk,Fgf14,Kcnh2,Ryr2,Scn5a,Slc8a1,Kcnip3,Cacna2d2,Kcnip1,Kcnk16,Kcnip2
14_Member	Reactome Gene Sets	R-MMU-397014	Muscle contraction	-6.18373	-4.01023	18/174	11474,12288,12289,12294,12313,12322,13400,14169,16511,17883,20191,20271,20541,56461,56808,70357,74571,80906	Actn3,Cacna1c,Cacna1d,Cacna2d3,Calm1,Camk2a,Dmpk,Fgf14,Kcnh2,Myh3,Ryr2,Scn5a,Slc8a1,Kcnip3,Cacna2d2,Kcnip1,Kcnk16,Kcnip2
14_Member	Reactome Gene Sets	R-MMU-5576892	Phase 0 - rapid depolarisation	-5.1503	-3.11104	8/40	12288,12289,12294,12313,12322,14169,20271,56808	Cacna1c,Cacna1d,Cacna2d3,Calm1,Camk2a,Fgf14,Scn5a,Cacna2d2
14_Member	KEGG Pathway	ko05412	Arrhythmogenic right ventricular cardiomyopathy (ARVC)	-4.80326	-2.8248	10/72	11474,12288,12289,12294,12386,12558,16773,20191,20541,56808	Actn3,Cacna1c,Cacna1d,Cacna2d3,Ctnna2,Cdh2,Lama2,Ryr2,Slc8a1,Cacna2d2
14_Member	KEGG Pathway	mmu05412	Arrhythmogenic right ventricular cardiomyopathy	-4.59294	-2.65518	10/76	11474,12288,12289,12294,12386,12558,16773,20191,20541,56808	Actn3,Cacna1c,Cacna1d,Cacna2d3,Ctnna2,Cdh2,Lama2,Ryr2,Slc8a1,Cacna2d2
14_Member	KEGG Pathway	ko04024	cAMP signaling pathway	-4.242	-2.35385	16/197	11515,12288,12289,12313,12322,13489,13617,14813,18166,18710,20191,20609,56508,210044,233079,330953	Adcy9,Cacna1c,Cacna1d,Calm1,Camk2a,Drd2,Ednra,Grin2c,Npy1r,Pik3r3,Ryr2,Sstr5,Rapgef4,Adcy2,Ffar2,Hcn4
14_Member	KEGG Pathway	mmu04024	cAMP signaling pathway	-4.13785	-2.26537	16/201	11515,12288,12289,12313,12322,13489,13617,14813,18166,18710,20191,20609,56508,210044,233079,330953	Adcy9,Cacna1c,Cacna1d,Calm1,Camk2a,Drd2,Ednra,Grin2c,Npy1r,Pik3r3,Ryr2,Sstr5,Rapgef4,Adcy2,Ffar2,Hcn4
14_Member	GO Biological Processes	GO:0070838	divalent metal ion transport	-3.97964	-2.12721	27/470	12286,12287,12288,12289,12294,12322,12374,12922,13489,13617,14169,14681,14813,17341,18751,20191,20541,20617,20840,53376,56808,58226,72160,270028,279561,320790,338365	Cacna1a,Cacna1b,Cacna1c,Cacna1d,Cacna2d3,Camk2a,Casr,Crhr2,Drd2,Ednra,Fgf14,Gnao1,Grin2c,Bhlha15,Prkcb,Ryr2,Slc8a1,Snca,Stac,Usp2,Cacna2d2,Cacna1h,Tmem163,Fam155a,Wnk3,Chd7,Slc41a2
14_Member	GO Biological Processes	GO:0006816	calcium ion transport	-3.96649	-2.11569	25/420	12286,12287,12288,12289,12294,12322,12374,12922,13489,13617,14169,14681,14813,17341,18751,20191,20541,20617,20840,53376,56808,58226,270028,279561,320790	Cacna1a,Cacna1b,Cacna1c,Cacna1d,Cacna2d3,Camk2a,Casr,Crhr2,Drd2,Ednra,Fgf14,Gnao1,Grin2c,Bhlha15,Prkcb,Ryr2,Slc8a1,Snca,Stac,Usp2,Cacna2d2,Cacna1h,Fam155a,Wnk3,Chd7
14_Member	GO Biological Processes	GO:0072511	divalent inorganic cation transport	-3.93414	-2.09299	27/473	12286,12287,12288,12289,12294,12322,12374,12922,13489,13617,14169,14681,14813,17341,18751,20191,20541,20617,20840,53376,56808,58226,72160,270028,279561,320790,338365	Cacna1a,Cacna1b,Cacna1c,Cacna1d,Cacna2d3,Camk2a,Casr,Crhr2,Drd2,Ednra,Fgf14,Gnao1,Grin2c,Bhlha15,Prkcb,Ryr2,Slc8a1,Snca,Stac,Usp2,Cacna2d2,Cacna1h,Tmem163,Fam155a,Wnk3,Chd7,Slc41a2
14_Member	GO Biological Processes	GO:0051924	regulation of calcium ion transport	-3.48123	-1.77485	18/276	12286,12287,12288,12289,12322,12374,12922,13489,13617,14169,14681,20191,20541,20617,20840,53376,279561,320790	Cacna1a,Cacna1b,Cacna1c,Cacna1d,Camk2a,Casr,Crhr2,Drd2,Ednra,Fgf14,Gnao1,Ryr2,Slc8a1,Snca,Stac,Usp2,Wnk3,Chd7
14_Member	GO Biological Processes	GO:0070588	calcium ion transmembrane transport	-3.42487	-1.73076	18/279	12286,12287,12288,12289,12294,13489,13617,14169,14813,17341,20191,20541,20617,20840,56808,58226,270028,320790	Cacna1a,Cacna1b,Cacna1c,Cacna1d,Cacna2d3,Drd2,Ednra,Fgf14,Grin2c,Bhlha15,Ryr2,Slc8a1,Snca,Stac,Cacna2d2,Cacna1h,Fam155a,Chd7
14_Member	KEGG Pathway	ko05414	Dilated cardiomyopathy	-3.30731	-1.647	9/89	11515,12288,12289,12294,16773,20191,20541,56808,210044	Adcy9,Cacna1c,Cacna1d,Cacna2d3,Lama2,Ryr2,Slc8a1,Cacna2d2,Adcy2
14_Member	KEGG Pathway	mmu05414	Dilated cardiomyopathy	-3.09969	-1.48608	9/95	11515,12288,12289,12294,16773,20191,20541,56808,210044	Adcy9,Cacna1c,Cacna1d,Cacna2d3,Lama2,Ryr2,Slc8a1,Cacna2d2,Adcy2
14_Member	Reactome Gene Sets	R-MMU-5576893	Phase 2 - plateau phase	-2.81112	-1.26135	4/20	12288,12289,12294,56808	Cacna1c,Cacna1d,Cacna2d3,Cacna2d2
14_Member	GO Biological Processes	GO:0051928	positive regulation of calcium ion transport	-2.54187	-1.05625	10/136	12288,12289,12322,12374,13617,14169,20191,20617,20840,279561	Cacna1c,Cacna1d,Camk2a,Casr,Ednra,Fgf14,Ryr2,Snca,Stac,Wnk3
14_Member	GO Biological Processes	GO:1903169	regulation of calcium ion transmembrane transport	-2.47333	-1.00417	11/162	12286,12288,12289,13489,13617,14169,20191,20541,20617,20840,320790	Cacna1a,Cacna1c,Cacna1d,Drd2,Ednra,Fgf14,Ryr2,Slc8a1,Snca,Stac,Chd7
14_Member	GO Biological Processes	GO:1904427	positive regulation of calcium ion transmembrane transport	-2.24399	-0.839995	7/83	12288,12289,13617,14169,20191,20617,20840	Cacna1c,Cacna1d,Ednra,Fgf14,Ryr2,Snca,Stac
14_Member	KEGG Pathway	ko05410	Hypertrophic cardiomyopathy (HCM)	-2.21573	-0.819229	7/84	12288,12289,12294,16773,20191,20541,56808	Cacna1c,Cacna1d,Cacna2d3,Lama2,Ryr2,Slc8a1,Cacna2d2
14_Member	KEGG Pathway	mmu05410	Hypertrophic cardiomyopathy	-2.05545	-0.697834	7/90	12288,12289,12294,16773,20191,20541,56808	Cacna1c,Cacna1d,Cacna2d3,Lama2,Ryr2,Slc8a1,Cacna2d2
14_Member	GO Biological Processes	GO:0097553	calcium ion transmembrane import into cytosol	-2.04677	-0.697834	9/136	12288,13489,13617,14813,20191,20541,20617,270028,320790	Cacna1c,Drd2,Ednra,Grin2c,Ryr2,Slc8a1,Snca,Fam155a,Chd7
15_Summary	GO Biological Processes	GO:0051592	response to calcium ion	-6.63293	-4.37265	16/129	11820,11994,12374,13649,16531,16533,18189,18575,20191,20271,20979,20980,54525,60510,72413,192167,14121,17967,20617,56379,56461,58994,18795,108655,237253	App,Pcdh15,Casr,Egfr,Kcnma1,Kcnmb1,Nrxn1,Pde1c,Ryr2,Scn5a,Syt1,Syt2,Syt7,Syt9,Kcnmb2,Nlgn1,Fbp1,Ncam1,Snca,Kcnj1,Kcnip3,Smpd3,Plcb1,Foxp1,Lrp11
15_Member	GO Biological Processes	GO:0051592	response to calcium ion	-6.63293	-4.37265	16/129	11820,11994,12374,13649,16531,16533,18189,18575,20191,20271,20979,20980,54525,60510,72413,192167	App,Pcdh15,Casr,Egfr,Kcnma1,Kcnmb1,Nrxn1,Pde1c,Ryr2,Scn5a,Syt1,Syt2,Syt7,Syt9,Kcnmb2,Nlgn1
15_Member	GO Biological Processes	GO:0010038	response to metal ion	-5.52634	-3.43599	22/274	11820,11994,12374,13649,14121,16531,16533,17967,18189,18575,20191,20271,20617,20979,20980,54525,56379,56461,58994,60510,72413,192167	App,Pcdh15,Casr,Egfr,Fbp1,Kcnma1,Kcnmb1,Ncam1,Nrxn1,Pde1c,Ryr2,Scn5a,Snca,Syt1,Syt2,Syt7,Kcnj1,Kcnip3,Smpd3,Syt9,Kcnmb2,Nlgn1
15_Member	GO Biological Processes	GO:0071248	cellular response to metal ion	-3.11433	-1.49594	12/156	13649,14121,18189,20271,20617,20979,20980,54525,56379,58994,60510,192167	Egfr,Fbp1,Nrxn1,Scn5a,Snca,Syt1,Syt2,Syt7,Kcnj1,Smpd3,Syt9,Nlgn1
15_Member	GO Biological Processes	GO:0010035	response to inorganic substance	-2.85267	-1.29303	25/500	11820,11994,12374,13649,14121,16531,16533,17967,18189,18575,18795,20191,20271,20617,20979,20980,54525,56379,56461,58994,60510,72413,108655,192167,237253	App,Pcdh15,Casr,Egfr,Fbp1,Kcnma1,Kcnmb1,Ncam1,Nrxn1,Pde1c,Plcb1,Ryr2,Scn5a,Snca,Syt1,Syt2,Syt7,Kcnj1,Kcnip3,Smpd3,Syt9,Kcnmb2,Foxp1,Nlgn1,Lrp11
16_Summary	GO Biological Processes	GO:0035637	multicellular organismal signaling	-6.60653	-4.35041	17/146	12286,12288,12289,16511,16531,20191,20271,20541,21960,56508,58226,72413,108073,192775,269116,319504,330953	Cacna1a,Cacna1c,Cacna1d,Kcnh2,Kcnma1,Ryr2,Scn5a,Slc8a1,Tnr,Rapgef4,Cacna1h,Kcnmb2,Grm7,Kcnh6,Nfasc,Nrcam,Hcn4
16_Member	GO Biological Processes	GO:0035637	multicellular organismal signaling	-6.60653	-4.35041	17/146	12286,12288,12289,16511,16531,20191,20271,20541,21960,56508,58226,72413,108073,192775,269116,319504,330953	Cacna1a,Cacna1c,Cacna1d,Kcnh2,Kcnma1,Ryr2,Scn5a,Slc8a1,Tnr,Rapgef4,Cacna1h,Kcnmb2,Grm7,Kcnh6,Nfasc,Nrcam,Hcn4
16_Member	GO Biological Processes	GO:0019226	transmission of nerve impulse	-3.95547	-2.10952	10/90	12286,16531,20271,21960,56508,58226,72413,108073,269116,319504	Cacna1a,Kcnma1,Scn5a,Tnr,Rapgef4,Cacna1h,Kcnmb2,Grm7,Nfasc,Nrcam
16_Member	GO Biological Processes	GO:0019228	neuronal action potential	-2.18613	-0.800359	5/46	16531,20271,56508,58226,72413	Kcnma1,Scn5a,Rapgef4,Cacna1h,Kcnmb2
17_Summary	GO Biological Processes	GO:0005513	detection of calcium ion	-6.22326	-4.03231	5/8	12374,16533,20191,20979,72413,16531,140493	Casr,Kcnmb1,Ryr2,Syt1,Kcnmb2,Kcnma1,Kcnn3
17_Member	GO Biological Processes	GO:0005513	detection of calcium ion	-6.22326	-4.03231	5/8	12374,16533,20191,20979,72413	Casr,Kcnmb1,Ryr2,Syt1,Kcnmb2
17_Member	Reactome Gene Sets	R-MMU-1296052	Ca2+ activated K+ channels	-4.2977	-2.40421	4/9	16531,16533,72413,140493	Kcnma1,Kcnmb1,Kcnmb2,Kcnn3
18_Summary	GO Biological Processes	GO:0032026	response to magnesium ion	-6.13378	-3.97041	6/14	14121,20191,20617,56379,56461,58994	Fbp1,Ryr2,Snca,Kcnj1,Kcnip3,Smpd3
18_Member	GO Biological Processes	GO:0032026	response to magnesium ion	-6.13378	-3.97041	6/14	14121,20191,20617,56379,56461,58994	Fbp1,Ryr2,Snca,Kcnj1,Kcnip3,Smpd3
18_Member	GO Biological Processes	GO:0071286	cellular response to magnesium ion	-3.48793	-1.7794	3/6	14121,56379,58994	Fbp1,Kcnj1,Smpd3
19_Summary	GO Biological Processes	GO:0007507	heart development	-5.83792	-3.70673	38/632	11790,12142,12162,12288,12622,12627,13388,13617,13649,14200,17967,18166,18186,19130,19645,19735,19876,20112,20191,20271,20471,20541,20666,21814,22062,23966,30878,50501,52906,54485,71436,79221,99377,108655,207728,225288,230909,320790,12554,16011,16194,18750,58994,68050,16917,56808	Speg,Prdm1,Bmp7,Cacna1c,Cer1,Cfc1,Dll1,Ednra,Egfr,Fhl2,Ncam1,Npy1r,Nrp1,Prox1,Rb1,Rgs2,Robo1,Rps6ka2,Ryr2,Scn5a,Six1,Slc8a1,Sox11,Tgfbr3,Trp73,Tenm4,Apln,Prok2,Ahi1,Dll4,Flrt3,Hdac9,Sall4,Foxp1,Pde2a,Fhod3,Gm572,Chd7,Cdh13,Igfbp5,Il6ra,Prkca,Smpd3,Akirin1,Lmx1b,Cacna2d2
19_Member	GO Biological Processes	GO:0007507	heart development	-5.83792	-3.70673	38/632	11790,12142,12162,12288,12622,12627,13388,13617,13649,14200,17967,18166,18186,19130,19645,19735,19876,20112,20191,20271,20471,20541,20666,21814,22062,23966,30878,50501,52906,54485,71436,79221,99377,108655,207728,225288,230909,320790	Speg,Prdm1,Bmp7,Cacna1c,Cer1,Cfc1,Dll1,Ednra,Egfr,Fhl2,Ncam1,Npy1r,Nrp1,Prox1,Rb1,Rgs2,Robo1,Rps6ka2,Ryr2,Scn5a,Six1,Slc8a1,Sox11,Tgfbr3,Trp73,Tenm4,Apln,Prok2,Ahi1,Dll4,Flrt3,Hdac9,Sall4,Foxp1,Pde2a,Fhod3,Gm572,Chd7
19_Member	GO Biological Processes	GO:0035051	cardiocyte differentiation	-3.61397	-1.87069	14/179	11790,12162,13388,13649,14200,18186,19130,19735,20541,21814,23966,50501,108655,225288	Speg,Bmp7,Dll1,Egfr,Fhl2,Nrp1,Prox1,Rgs2,Slc8a1,Tgfbr3,Tenm4,Prok2,Foxp1,Fhod3
19_Member	GO Biological Processes	GO:0048738	cardiac muscle tissue development	-2.90908	-1.33333	16/259	11790,12162,13388,14200,17967,19130,19735,20191,20541,21814,22062,23966,54485,108655,225288,320790	Speg,Bmp7,Dll1,Fhl2,Ncam1,Prox1,Rgs2,Ryr2,Slc8a1,Tgfbr3,Trp73,Tenm4,Dll4,Foxp1,Fhod3,Chd7
19_Member	GO Biological Processes	GO:0033002	muscle cell proliferation	-2.88372	-1.32157	15/236	12554,13617,13649,16011,16194,17967,18750,20471,21814,22062,23966,30878,58994,68050,108655	Cdh13,Ednra,Egfr,Igfbp5,Il6ra,Ncam1,Prkca,Six1,Tgfbr3,Trp73,Tenm4,Apln,Smpd3,Akirin1,Foxp1
19_Member	GO Biological Processes	GO:0035265	organ growth	-2.52727	-1.04584	13/207	12288,12622,13388,16917,17967,19130,19735,21814,22062,23966,56808,58994,108655	Cacna1c,Cer1,Dll1,Lmx1b,Ncam1,Prox1,Rgs2,Tgfbr3,Trp73,Tenm4,Cacna2d2,Smpd3,Foxp1
19_Member	GO Biological Processes	GO:0014855	striated muscle cell proliferation	-2.3926	-0.948363	7/78	17967,20471,21814,22062,23966,68050,108655	Ncam1,Six1,Tgfbr3,Trp73,Tenm4,Akirin1,Foxp1
19_Member	GO Biological Processes	GO:0055006	cardiac cell development	-2.32712	-0.898611	8/101	11790,14200,19130,19735,20541,21814,108655,225288	Speg,Fhl2,Prox1,Rgs2,Slc8a1,Tgfbr3,Foxp1,Fhod3
20_Summary	GO Biological Processes	GO:0019932	second-messenger-mediated signaling	-5.68215	-3.56919	30/446	11474,11515,11820,12289,12310,12313,12554,12922,13400,13489,13616,13649,14200,17341,17967,18019,18585,19735,20191,20541,23984,51799,56508,58869,69181,75141,207728,210044,217340,378435	Actn3,Adcy9,App,Cacna1d,Calca,Calm1,Cdh13,Crhr2,Dmpk,Drd2,Edn3,Egfr,Fhl2,Bhlha15,Ncam1,Nfatc2,Pde9a,Rgs2,Ryr2,Slc8a1,Pde10a,Rundc3a,Rapgef4,Pex5l,Dyrk2,Rasd2,Pde2a,Adcy2,Rnf157,Mafa
20_Member	GO Biological Processes	GO:0019932	second-messenger-mediated signaling	-5.68215	-3.56919	30/446	11474,11515,11820,12289,12310,12313,12554,12922,13400,13489,13616,13649,14200,17341,17967,18019,18585,19735,20191,20541,23984,51799,56508,58869,69181,75141,207728,210044,217340,378435	Actn3,Adcy9,App,Cacna1d,Calca,Calm1,Cdh13,Crhr2,Dmpk,Drd2,Edn3,Egfr,Fhl2,Bhlha15,Ncam1,Nfatc2,Pde9a,Rgs2,Ryr2,Slc8a1,Pde10a,Rundc3a,Rapgef4,Pex5l,Dyrk2,Rasd2,Pde2a,Adcy2,Rnf157,Mafa
20_Member	GO Biological Processes	GO:0019935	cyclic-nucleotide-mediated signaling	-3.11235	-1.4959	15/224	11515,11820,12310,12922,13489,18585,19735,23984,51799,56508,58869,75141,207728,210044,217340	Adcy9,App,Calca,Crhr2,Drd2,Pde9a,Rgs2,Pde10a,Rundc3a,Rapgef4,Pex5l,Rasd2,Pde2a,Adcy2,Rnf157
20_Member	GO Biological Processes	GO:0043951	negative regulation of cAMP-mediated signaling	-3.02228	-1.42439	5/30	12922,19735,23984,207728,217340	Crhr2,Rgs2,Pde10a,Pde2a,Rnf157
20_Member	Reactome Gene Sets	R-MMU-418457	cGMP effects	-2.74344	-1.2112	3/10	18585,23984,207728	Pde9a,Pde10a,Pde2a
20_Member	GO Biological Processes	GO:0019933	cAMP-mediated signaling	-2.73438	-1.2037	13/196	11515,11820,12310,12922,13489,19735,23984,56508,58869,75141,207728,210044,217340	Adcy9,App,Calca,Crhr2,Drd2,Rgs2,Pde10a,Rapgef4,Pex5l,Rasd2,Pde2a,Adcy2,Rnf157
20_Member	GO Biological Processes	GO:0043949	regulation of cAMP-mediated signaling	-2.73224	-1.20234	7/68	12922,19735,23984,58869,75141,207728,217340	Crhr2,Rgs2,Pde10a,Pex5l,Rasd2,Pde2a,Rnf157
20_Member	Reactome Gene Sets	R-MMU-392154	Nitric oxide stimulates guanylate cyclase	-2.39138	-0.948363	3/13	18585,23984,207728	Pde9a,Pde10a,Pde2a
20_Member	GO Biological Processes	GO:0010752	regulation of cGMP-mediated signaling	-2.04858	-0.697834	3/17	23984,51799,207728	Pde10a,Rundc3a,Pde2a

## Sheet: Rest_targets_Enrichment
GroupID	Category	Term	Description	LogP	Log(q-value)	InTerm_InList	Genes	Symbols
1_Summary	Reactome Gene Sets	R-MMU-112316	Neuronal System	-15.6899	-11.4125	22/317	12287,12300,12889,14402,14706,14810,15168,16502,16522,16527,16536,16539,18191,20614,20964,54377,56543,76965,170738,242425,242667,243961,24012,60597,140723,232975,235281,270028,330953,620592,11941,20980,20983,20167	Cacna1b,Cacng2,Cplx1,Gabrb3,Gng4,Grin1,Hcn3,Kcnc1,Kcnj6,Kcnk3,Kcnq2,Kcns2,Nrxn3,Snap25,Syn1,Cacng4,Kcnd3,Slitrk1,Kcnh7,Gabbr2,Dlgap3,Shank1,Rgs7,Mapk8ip2,Cacng5,Atp1a3,Scn3b,Fam155a,Hcn4,Tmem28,Atp2b2,Syt2,Syt4,Rtn2
1_Member	Reactome Gene Sets	R-MMU-112316	Neuronal System	-15.6899	-11.4125	22/317	12287,12300,12889,14402,14706,14810,15168,16502,16522,16527,16536,16539,18191,20614,20964,54377,56543,76965,170738,242425,242667,243961	Cacna1b,Cacng2,Cplx1,Gabrb3,Gng4,Grin1,Hcn3,Kcnc1,Kcnj6,Kcnk3,Kcnq2,Kcns2,Nrxn3,Snap25,Syn1,Cacng4,Kcnd3,Slitrk1,Kcnh7,Gabbr2,Dlgap3,Shank1
1_Member	Reactome Gene Sets	R-MMU-1296071	Potassium Channels	-9.02102	-6.05101	10/97	14706,15168,16502,16522,16527,16536,16539,56543,170738,242425	Gng4,Hcn3,Kcnc1,Kcnj6,Kcnk3,Kcnq2,Kcns2,Kcnd3,Kcnh7,Gabbr2
1_Member	GO Biological Processes	GO:0098655	cation transmembrane transport	-7.70669	-4.9065	21/738	12287,12300,14810,15168,16502,16522,16527,16536,16539,24012,54377,56543,60597,140723,170738,232975,235281,243961,270028,330953,620592	Cacna1b,Cacng2,Grin1,Hcn3,Kcnc1,Kcnj6,Kcnk3,Kcnq2,Kcns2,Rgs7,Cacng4,Kcnd3,Mapk8ip2,Cacng5,Kcnh7,Atp1a3,Scn3b,Shank1,Fam155a,Hcn4,Tmem28
1_Member	GO Biological Processes	GO:0071804	cellular potassium ion transport	-6.99093	-4.25768	11/200	15168,16502,16522,16527,16536,16539,24012,56543,170738,232975,330953	Hcn3,Kcnc1,Kcnj6,Kcnk3,Kcnq2,Kcns2,Rgs7,Kcnd3,Kcnh7,Atp1a3,Hcn4
1_Member	GO Biological Processes	GO:0071805	potassium ion transmembrane transport	-6.99093	-4.25768	11/200	15168,16502,16522,16527,16536,16539,24012,56543,170738,232975,330953	Hcn3,Kcnc1,Kcnj6,Kcnk3,Kcnq2,Kcns2,Rgs7,Kcnd3,Kcnh7,Atp1a3,Hcn4
1_Member	GO Biological Processes	GO:0043269	regulation of ion transport	-6.94226	-4.22126	20/745	11941,12287,12300,14810,15168,16502,16522,16536,16539,20980,20983,24012,54377,56543,60597,140723,170738,235281,243961,330953	Atp2b2,Cacna1b,Cacng2,Grin1,Hcn3,Kcnc1,Kcnj6,Kcnq2,Kcns2,Syt2,Syt4,Rgs7,Cacng4,Kcnd3,Mapk8ip2,Cacng5,Kcnh7,Scn3b,Shank1,Hcn4
1_Member	GO Biological Processes	GO:0034765	regulation of ion transmembrane transport	-6.7493	-4.06305	16/490	12287,12300,15168,16502,16522,16536,16539,24012,54377,56543,60597,140723,170738,235281,243961,330953	Cacna1b,Cacng2,Hcn3,Kcnc1,Kcnj6,Kcnq2,Kcns2,Rgs7,Cacng4,Kcnd3,Mapk8ip2,Cacng5,Kcnh7,Scn3b,Shank1,Hcn4
1_Member	GO Biological Processes	GO:0034762	regulation of transmembrane transport	-6.45043	-3.82633	17/583	12287,12300,15168,16502,16522,16536,16539,20167,24012,54377,56543,60597,140723,170738,235281,243961,330953	Cacna1b,Cacng2,Hcn3,Kcnc1,Kcnj6,Kcnq2,Kcns2,Rtn2,Rgs7,Cacng4,Kcnd3,Mapk8ip2,Cacng5,Kcnh7,Scn3b,Shank1,Hcn4
1_Member	GO Biological Processes	GO:0006813	potassium ion transport	-6.19732	-3.60889	11/240	15168,16502,16522,16527,16536,16539,24012,56543,170738,232975,330953	Hcn3,Kcnc1,Kcnj6,Kcnk3,Kcnq2,Kcns2,Rgs7,Kcnd3,Kcnh7,Atp1a3,Hcn4
1_Member	GO Biological Processes	GO:0098660	inorganic ion transmembrane transport	-5.9426	-3.4089	18/708	12287,14402,14810,15168,16502,16522,16527,16536,16539,24012,54377,56543,170738,232975,235281,270028,330953,620592	Cacna1b,Gabrb3,Grin1,Hcn3,Kcnc1,Kcnj6,Kcnk3,Kcnq2,Kcns2,Rgs7,Cacng4,Kcnd3,Kcnh7,Atp1a3,Scn3b,Fam155a,Hcn4,Tmem28
1_Member	GO Biological Processes	GO:0098662	inorganic cation transmembrane transport	-5.79103	-3.30611	17/651	12287,14810,15168,16502,16522,16527,16536,16539,24012,54377,56543,170738,232975,235281,270028,330953,620592	Cacna1b,Grin1,Hcn3,Kcnc1,Kcnj6,Kcnk3,Kcnq2,Kcns2,Rgs7,Cacng4,Kcnd3,Kcnh7,Atp1a3,Scn3b,Fam155a,Hcn4,Tmem28
1_Member	Reactome Gene Sets	R-MMU-1296072	Voltage gated Potassium channels	-5.12216	-2.74794	5/41	16502,16536,16539,56543,170738	Kcnc1,Kcnq2,Kcns2,Kcnd3,Kcnh7
1_Member	GO Biological Processes	GO:0015672	monovalent inorganic cation transport	-3.99034	-1.7661	12/486	15168,16502,16522,16527,16536,16539,24012,56543,170738,232975,235281,330953	Hcn3,Kcnc1,Kcnj6,Kcnk3,Kcnq2,Kcns2,Rgs7,Kcnd3,Kcnh7,Atp1a3,Scn3b,Hcn4
2_Summary	GO Biological Processes	GO:0099504	synaptic vesicle cycle	-12.4991	-8.52279	17/234	12217,12889,18191,20614,20964,20977,20980,20983,26875,27062,56807,72685,94090,104069,116838,207227,382018,12287,12652,14427,17932,19275,19276,54003,58994,228355,276952,11775,12570,67295,11941,13193	Bsn,Cplx1,Nrxn3,Snap25,Syn1,Syp,Syt2,Syt4,Pclo,Cadps,Scamp5,Dnajc6,Trim9,Sncb,Rims2,Stxbp5l,Unc13a,Cacna1b,Chga,Galr1,Myt1,Ptprn,Ptprn2,Nell2,Smpd3,Madd,Rasl10b,Ap3b2,Cdk5r2,Rab3c,Atp2b2,Dcx
2_Member	GO Biological Processes	GO:0099504	synaptic vesicle cycle	-12.4991	-8.52279	17/234	12217,12889,18191,20614,20964,20977,20980,20983,26875,27062,56807,72685,94090,104069,116838,207227,382018	Bsn,Cplx1,Nrxn3,Snap25,Syn1,Syp,Syt2,Syt4,Pclo,Cadps,Scamp5,Dnajc6,Trim9,Sncb,Rims2,Stxbp5l,Unc13a
2_Member	GO Biological Processes	GO:0023061	signal release	-11.9814	-8.18118	23/534	12287,12652,12889,14427,17932,18191,19275,19276,20614,20964,20977,20980,20983,26875,27062,54003,58994,94090,116838,207227,228355,276952,382018	Cacna1b,Chga,Cplx1,Galr1,Myt1,Nrxn3,Ptprn,Ptprn2,Snap25,Syn1,Syp,Syt2,Syt4,Pclo,Cadps,Nell2,Smpd3,Trim9,Rims2,Stxbp5l,Madd,Rasl10b,Unc13a
2_Member	GO Biological Processes	GO:0099003	vesicle-mediated transport in synapse	-11.8388	-8.16359	17/257	11775,12889,18191,20614,20977,20980,20983,26875,27062,56807,72685,94090,104069,116838,207227,228355,382018	Ap3b2,Cplx1,Nrxn3,Snap25,Syp,Syt2,Syt4,Pclo,Cadps,Scamp5,Dnajc6,Trim9,Sncb,Rims2,Stxbp5l,Madd,Unc13a
2_Member	GO Biological Processes	GO:0007269	neurotransmitter secretion	-11.627	-8.12779	15/189	12287,12889,18191,19276,20614,20964,20977,20980,20983,26875,27062,94090,116838,207227,382018	Cacna1b,Cplx1,Nrxn3,Ptprn2,Snap25,Syn1,Syp,Syt2,Syt4,Pclo,Cadps,Trim9,Rims2,Stxbp5l,Unc13a
2_Member	GO Biological Processes	GO:0099643	signal release from synapse	-11.627	-8.12779	15/189	12287,12889,18191,19276,20614,20964,20977,20980,20983,26875,27062,94090,116838,207227,382018	Cacna1b,Cplx1,Nrxn3,Ptprn2,Snap25,Syn1,Syp,Syt2,Syt4,Pclo,Cadps,Trim9,Rims2,Stxbp5l,Unc13a
2_Member	GO Biological Processes	GO:0097479	synaptic vesicle localization	-11.495	-8.06278	15/193	11775,12889,18191,20614,20964,20977,20980,20983,26875,27062,94090,116838,207227,228355,382018	Ap3b2,Cplx1,Nrxn3,Snap25,Syn1,Syp,Syt2,Syt4,Pclo,Cadps,Trim9,Rims2,Stxbp5l,Madd,Unc13a
2_Member	GO Biological Processes	GO:0017156	calcium ion regulated exocytosis	-10.9263	-7.55213	14/175	12570,12889,18191,20614,20977,20980,20983,26875,27062,56807,94090,116838,207227,382018	Cdk5r2,Cplx1,Nrxn3,Snap25,Syp,Syt2,Syt4,Pclo,Cadps,Scamp5,Trim9,Rims2,Stxbp5l,Unc13a
2_Member	GO Biological Processes	GO:0048489	synaptic vesicle transport	-10.6958	-7.41851	14/182	11775,12889,18191,20614,20977,20980,20983,26875,27062,94090,116838,207227,228355,382018	Ap3b2,Cplx1,Nrxn3,Snap25,Syp,Syt2,Syt4,Pclo,Cadps,Trim9,Rims2,Stxbp5l,Madd,Unc13a
2_Member	GO Biological Processes	GO:0097480	establishment of synaptic vesicle localization	-10.6958	-7.41851	14/182	11775,12889,18191,20614,20977,20980,20983,26875,27062,94090,116838,207227,228355,382018	Ap3b2,Cplx1,Nrxn3,Snap25,Syp,Syt2,Syt4,Pclo,Cadps,Trim9,Rims2,Stxbp5l,Madd,Unc13a
2_Member	GO Biological Processes	GO:0017158	regulation of calcium ion-dependent exocytosis	-9.85296	-6.72177	12/138	12570,12889,18191,20977,20980,20983,27062,56807,94090,116838,207227,382018	Cdk5r2,Cplx1,Nrxn3,Syp,Syt2,Syt4,Cadps,Scamp5,Trim9,Rims2,Stxbp5l,Unc13a
2_Member	GO Biological Processes	GO:0017157	regulation of exocytosis	-9.79506	-6.69384	15/254	12570,12889,18191,20977,20980,20983,26875,27062,56807,58994,67295,94090,116838,207227,382018	Cdk5r2,Cplx1,Nrxn3,Syp,Syt2,Syt4,Pclo,Cadps,Scamp5,Smpd3,Rab3c,Trim9,Rims2,Stxbp5l,Unc13a
2_Member	GO Biological Processes	GO:0016079	synaptic vesicle exocytosis	-9.74354	-6.67035	12/141	12889,18191,20614,20977,20980,20983,26875,27062,94090,116838,207227,382018	Cplx1,Nrxn3,Snap25,Syp,Syt2,Syt4,Pclo,Cadps,Trim9,Rims2,Stxbp5l,Unc13a
2_Member	GO Biological Processes	GO:0045055	regulated exocytosis	-9.63002	-6.58316	15/261	12570,12652,12889,18191,20614,20977,20980,20983,26875,27062,56807,94090,116838,207227,382018	Cdk5r2,Chga,Cplx1,Nrxn3,Snap25,Syp,Syt2,Syt4,Pclo,Cadps,Scamp5,Trim9,Rims2,Stxbp5l,Unc13a
2_Member	GO Biological Processes	GO:0001505	regulation of neurotransmitter levels	-9.13745	-6.11541	17/382	11941,12287,12889,18191,19276,20614,20964,20977,20980,20983,26875,27062,58994,94090,116838,207227,382018	Atp2b2,Cacna1b,Cplx1,Nrxn3,Ptprn2,Snap25,Syn1,Syp,Syt2,Syt4,Pclo,Cadps,Smpd3,Trim9,Rims2,Stxbp5l,Unc13a
2_Member	GO Biological Processes	GO:0006887	exocytosis	-9.01751	-6.05101	17/389	12570,12652,12889,18191,20614,20977,20980,20983,26875,27062,56807,58994,67295,94090,116838,207227,382018	Cdk5r2,Chga,Cplx1,Nrxn3,Snap25,Syp,Syt2,Syt4,Pclo,Cadps,Scamp5,Smpd3,Rab3c,Trim9,Rims2,Stxbp5l,Unc13a
2_Member	GO Biological Processes	GO:1903530	regulation of secretion by cell	-9.0061	-6.05101	23/753	12287,12570,12652,12889,14427,17932,18191,20614,20977,20980,20983,26875,27062,54003,56807,58994,67295,94090,116838,207227,228355,276952,382018	Cacna1b,Cdk5r2,Chga,Cplx1,Galr1,Myt1,Nrxn3,Snap25,Syp,Syt2,Syt4,Pclo,Cadps,Nell2,Scamp5,Smpd3,Rab3c,Trim9,Rims2,Stxbp5l,Madd,Rasl10b,Unc13a
2_Member	GO Biological Processes	GO:0051648	vesicle localization	-8.77463	-5.83974	15/301	11775,12889,18191,20614,20964,20977,20980,20983,26875,27062,94090,116838,207227,228355,382018	Ap3b2,Cplx1,Nrxn3,Snap25,Syn1,Syp,Syt2,Syt4,Pclo,Cadps,Trim9,Rims2,Stxbp5l,Madd,Unc13a
2_Member	GO Biological Processes	GO:0006836	neurotransmitter transport	-8.54324	-5.62766	15/313	12287,12889,18191,19276,20614,20964,20977,20980,20983,26875,27062,94090,116838,207227,382018	Cacna1b,Cplx1,Nrxn3,Ptprn2,Snap25,Syn1,Syp,Syt2,Syt4,Pclo,Cadps,Trim9,Rims2,Stxbp5l,Unc13a
2_Member	GO Biological Processes	GO:0098693	regulation of synaptic vesicle cycle	-8.40822	-5.52885	11/146	12217,12889,18191,20964,20977,20980,20983,56807,116838,207227,382018	Bsn,Cplx1,Nrxn3,Syn1,Syp,Syt2,Syt4,Scamp5,Rims2,Stxbp5l,Unc13a
2_Member	GO Biological Processes	GO:0051650	establishment of vesicle localization	-8.17779	-5.3472	14/283	11775,12889,18191,20614,20977,20980,20983,26875,27062,94090,116838,207227,228355,382018	Ap3b2,Cplx1,Nrxn3,Snap25,Syp,Syt2,Syt4,Pclo,Cadps,Trim9,Rims2,Stxbp5l,Madd,Unc13a
2_Member	GO Biological Processes	GO:1903305	regulation of regulated secretory pathway	-8.17736	-5.3472	12/193	12570,12889,18191,20977,20980,20983,27062,56807,94090,116838,207227,382018	Cdk5r2,Cplx1,Nrxn3,Syp,Syt2,Syt4,Cadps,Scamp5,Trim9,Rims2,Stxbp5l,Unc13a
2_Member	GO Biological Processes	GO:0046928	regulation of neurotransmitter secretion	-6.54209	-3.87756	9/134	12287,12889,18191,20977,20980,20983,116838,207227,382018	Cacna1b,Cplx1,Nrxn3,Syp,Syt2,Syt4,Rims2,Stxbp5l,Unc13a
2_Member	GO Biological Processes	GO:2000300	regulation of synaptic vesicle exocytosis	-6.35432	-3.73977	8/103	12889,18191,20977,20980,20983,116838,207227,382018	Cplx1,Nrxn3,Syp,Syt2,Syt4,Rims2,Stxbp5l,Unc13a
2_Member	GO Biological Processes	GO:0060627	regulation of vesicle-mediated transport	-6.31705	-3.71184	17/596	12570,12889,13193,18191,20977,20980,20983,26875,27062,56807,58994,67295,72685,94090,116838,207227,382018	Cdk5r2,Cplx1,Dcx,Nrxn3,Syp,Syt2,Syt4,Pclo,Cadps,Scamp5,Smpd3,Rab3c,Dnajc6,Trim9,Rims2,Stxbp5l,Unc13a
2_Member	GO Biological Processes	GO:1902803	regulation of synaptic vesicle transport	-6.196	-3.60889	8/108	12889,18191,20977,20980,20983,116838,207227,382018	Cplx1,Nrxn3,Syp,Syt2,Syt4,Rims2,Stxbp5l,Unc13a
2_Member	GO Biological Processes	GO:0051640	organelle localization	-5.93803	-3.4089	17/635	11775,12652,12889,18191,20614,20964,20977,20980,20983,26875,27062,67295,94090,116838,207227,228355,382018	Ap3b2,Chga,Cplx1,Nrxn3,Snap25,Syn1,Syp,Syt2,Syt4,Pclo,Cadps,Rab3c,Trim9,Rims2,Stxbp5l,Madd,Unc13a
2_Member	GO Biological Processes	GO:0051656	establishment of organelle localization	-5.82891	-3.32975	15/506	11775,12652,12889,18191,20614,20977,20980,20983,26875,27062,94090,116838,207227,228355,382018	Ap3b2,Chga,Cplx1,Nrxn3,Snap25,Syp,Syt2,Syt4,Pclo,Cadps,Trim9,Rims2,Stxbp5l,Madd,Unc13a
2_Member	GO Biological Processes	GO:0051588	regulation of neurotransmitter transport	-5.41086	-2.9728	9/183	12287,12889,18191,20977,20980,20983,116838,207227,382018	Cacna1b,Cplx1,Nrxn3,Syp,Syt2,Syt4,Rims2,Stxbp5l,Unc13a
2_Member	GO Biological Processes	GO:1903532	positive regulation of secretion by cell	-5.40502	-2.9728	13/412	12287,12570,14427,20614,20980,20983,27062,54003,56807,58994,207227,276952,382018	Cacna1b,Cdk5r2,Galr1,Snap25,Syt2,Syt4,Cadps,Nell2,Scamp5,Smpd3,Stxbp5l,Rasl10b,Unc13a
2_Member	GO Biological Processes	GO:0051047	positive regulation of secretion	-4.77391	-2.44599	13/472	12287,12570,14427,20614,20980,20983,27062,54003,56807,58994,207227,276952,382018	Cacna1b,Cdk5r2,Galr1,Snap25,Syt2,Syt4,Cadps,Nell2,Scamp5,Smpd3,Stxbp5l,Rasl10b,Unc13a
3_Summary	GO Biological Processes	GO:0042391	regulation of membrane potential	-10.6509	-7.415	20/452	12300,14402,14806,14810,15168,16527,16536,18217,20370,24012,56543,60597,108013,116838,170738,225872,232975,235281,243961,330953,12287,12652,14427,54377,140723,228355,242667,211383	Cacng2,Gabrb3,Grik2,Grin1,Hcn3,Kcnk3,Kcnq2,Ntsr2,Sez6,Rgs7,Kcnd3,Mapk8ip2,Celf4,Rims2,Kcnh7,Npas4,Atp1a3,Scn3b,Shank1,Hcn4,Cacna1b,Chga,Galr1,Cacng4,Cacng5,Madd,Dlgap3,Amer3
3_Member	GO Biological Processes	GO:0042391	regulation of membrane potential	-10.6509	-7.415	20/452	12300,14402,14806,14810,15168,16527,16536,18217,20370,24012,56543,60597,108013,116838,170738,225872,232975,235281,243961,330953	Cacng2,Gabrb3,Grik2,Grin1,Hcn3,Kcnk3,Kcnq2,Ntsr2,Sez6,Rgs7,Kcnd3,Mapk8ip2,Celf4,Rims2,Kcnh7,Npas4,Atp1a3,Scn3b,Shank1,Hcn4
3_Member	GO Biological Processes	GO:0060078	regulation of postsynaptic membrane potential	-8.25551	-5.39317	10/116	14402,14806,14810,20370,24012,60597,108013,116838,225872,243961	Gabrb3,Grik2,Grin1,Sez6,Rgs7,Mapk8ip2,Celf4,Rims2,Npas4,Shank1
3_Member	GO Biological Processes	GO:0099565	chemical synaptic transmission, postsynaptic	-7.64491	-4.85896	9/100	14402,14806,14810,20370,60597,108013,116838,225872,243961	Gabrb3,Grik2,Grin1,Sez6,Mapk8ip2,Celf4,Rims2,Npas4,Shank1
3_Member	GO Biological Processes	GO:0060079	excitatory postsynaptic potential	-6.80957	-4.10046	8/90	14806,14810,20370,60597,108013,116838,225872,243961	Grik2,Grin1,Sez6,Mapk8ip2,Celf4,Rims2,Npas4,Shank1
3_Member	GO Biological Processes	GO:0044057	regulation of system process	-4.1723	-1.92438	14/618	12287,12652,14427,14810,54377,56543,108013,116838,140723,228355,235281,242667,243961,330953	Cacna1b,Chga,Galr1,Grin1,Cacng4,Kcnd3,Celf4,Rims2,Cacng5,Madd,Scn3b,Dlgap3,Shank1,Hcn4
3_Member	GO Biological Processes	GO:0031644	regulation of neurological system process	-3.59598	-1.45855	7/186	14810,54377,108013,116838,140723,242667,243961	Grin1,Cacng4,Celf4,Rims2,Cacng5,Dlgap3,Shank1
3_Member	GO Biological Processes	GO:0098815	modulation of excitatory postsynaptic potential	-3.24639	-1.19346	4/57	14810,108013,116838,243961	Grin1,Celf4,Rims2,Shank1
3_Member	GO Biological Processes	GO:2000463	positive regulation of excitatory postsynaptic potential	-2.65362	-0.702648	3/39	14810,116838,243961	Grin1,Rims2,Shank1
3_Member	GO Biological Processes	GO:1905114	cell surface receptor signaling pathway involved in cell-cell signaling	-2.51304	-0.582079	10/533	14402,14806,14810,20370,60597,108013,116838,211383,225872,243961	Gabrb3,Grik2,Grin1,Sez6,Mapk8ip2,Celf4,Rims2,Amer3,Npas4,Shank1
4_Summary	GO Biological Processes	GO:0050804	modulation of chemical synaptic transmission	-9.93037	-6.75434	23/675	11941,12287,12300,12889,14800,14806,14810,18191,20614,20964,20977,20980,20983,54377,60597,108013,116838,140723,207227,225872,242667,243961,382018	Atp2b2,Cacna1b,Cacng2,Cplx1,Gria2,Grik2,Grin1,Nrxn3,Snap25,Syn1,Syp,Syt2,Syt4,Cacng4,Mapk8ip2,Celf4,Rims2,Cacng5,Stxbp5l,Npas4,Dlgap3,Shank1,Unc13a
4_Member	GO Biological Processes	GO:0050804	modulation of chemical synaptic transmission	-9.93037	-6.75434	23/675	11941,12287,12300,12889,14800,14806,14810,18191,20614,20964,20977,20980,20983,54377,60597,108013,116838,140723,207227,225872,242667,243961,382018	Atp2b2,Cacna1b,Cacng2,Cplx1,Gria2,Grik2,Grin1,Nrxn3,Snap25,Syn1,Syp,Syt2,Syt4,Cacng4,Mapk8ip2,Celf4,Rims2,Cacng5,Stxbp5l,Npas4,Dlgap3,Shank1,Unc13a
4_Member	GO Biological Processes	GO:0099177	regulation of trans-synaptic signaling	-9.9177	-6.75434	23/676	11941,12287,12300,12889,14800,14806,14810,18191,20614,20964,20977,20980,20983,54377,60597,108013,116838,140723,207227,225872,242667,243961,382018	Atp2b2,Cacna1b,Cacng2,Cplx1,Gria2,Grik2,Grin1,Nrxn3,Snap25,Syn1,Syp,Syt2,Syt4,Cacng4,Mapk8ip2,Celf4,Rims2,Cacng5,Stxbp5l,Npas4,Dlgap3,Shank1,Unc13a
4_Member	GO Biological Processes	GO:0048172	regulation of short-term neuronal synaptic plasticity	-6.75763	-4.06305	5/20	14806,20964,20977,20983,382018	Grik2,Syn1,Syp,Syt4,Unc13a
4_Member	GO Biological Processes	GO:0050806	positive regulation of synaptic transmission	-5.31593	-2.90194	12/356	12287,12300,14800,14806,14810,20614,20980,54377,116838,140723,243961,382018	Cacna1b,Cacng2,Gria2,Grik2,Grin1,Snap25,Syt2,Cacng4,Rims2,Cacng5,Shank1,Unc13a
4_Member	GO Biological Processes	GO:0048168	regulation of neuronal synaptic plasticity	-5.17625	-2.79104	6/69	14806,14810,20964,20977,20983,382018	Grik2,Grin1,Syn1,Syp,Syt4,Unc13a
4_Member	GO Biological Processes	GO:0048167	regulation of synaptic plasticity	-4.46547	-2.19676	11/365	11941,14806,14810,20614,20964,20977,20983,116838,225872,243961,382018	Atp2b2,Grik2,Grin1,Snap25,Syn1,Syp,Syt4,Rims2,Npas4,Shank1,Unc13a
4_Member	GO Biological Processes	GO:0048169	regulation of long-term neuronal synaptic plasticity	-2.7545	-0.782542	3/36	14806,14810,20977	Grik2,Grin1,Syp
5_Summary	GO Biological Processes	GO:0050808	synapse organization	-8.4584	-5.5613	18/481	11941,12217,12300,13004,14402,14810,18191,20370,20964,26875,76965,104069,225872,242667,243621,243961,269788,382018	Atp2b2,Bsn,Cacng2,Ncan,Gabrb3,Grin1,Nrxn3,Sez6,Syn1,Pclo,Slitrk1,Sncb,Npas4,Dlgap3,Iqsec3,Shank1,Lhfpl4,Unc13a
5_Member	GO Biological Processes	GO:0050808	synapse organization	-8.4584	-5.5613	18/481	11941,12217,12300,13004,14402,14810,18191,20370,20964,26875,76965,104069,225872,242667,243621,243961,269788,382018	Atp2b2,Bsn,Cacng2,Ncan,Gabrb3,Grin1,Nrxn3,Sez6,Syn1,Pclo,Slitrk1,Sncb,Npas4,Dlgap3,Iqsec3,Shank1,Lhfpl4,Unc13a
5_Member	GO Biological Processes	GO:0007416	synapse assembly	-5.2594	-2.85132	9/191	12217,14402,14810,18191,26875,76965,225872,243961,269788	Bsn,Gabrb3,Grin1,Nrxn3,Pclo,Slitrk1,Npas4,Shank1,Lhfpl4
5_Member	Reactome Gene Sets	R-MMU-6794362	Protein-protein interactions at synapses	-4.10363	-1.87164	5/66	14810,18191,76965,242667,243961	Grin1,Nrxn3,Slitrk1,Dlgap3,Shank1
5_Member	Reactome Gene Sets	R-MMU-6794361	Neurexins and neuroligins	-2.94492	-0.959867	3/31	18191,242667,243961	Nrxn3,Dlgap3,Shank1
6_Summary	GO Biological Processes	GO:0007215	glutamate receptor signaling pathway	-7.84195	-5.02704	9/95	12300,14800,14810,54377,60597,140723,232975,243961,382018,14806,12889,20614,242667,16536,56543,235281,330953,11941,16527,12287,16502,16539,269788,24012,20983,72685,270028,620592	Cacng2,Gria2,Grin1,Cacng4,Mapk8ip2,Cacng5,Atp1a3,Shank1,Unc13a,Grik2,Cplx1,Snap25,Dlgap3,Kcnq2,Kcnd3,Scn3b,Hcn4,Atp2b2,Kcnk3,Cacna1b,Kcnc1,Kcns2,Lhfpl4,Rgs7,Syt4,Dnajc6,Fam155a,Tmem28
6_Member	GO Biological Processes	GO:0007215	glutamate receptor signaling pathway	-7.84195	-5.02704	9/95	12300,14800,14810,54377,60597,140723,232975,243961,382018	Cacng2,Gria2,Grin1,Cacng4,Mapk8ip2,Cacng5,Atp1a3,Shank1,Unc13a
6_Member	GO Biological Processes	GO:0035249	synaptic transmission, glutamatergic	-7.31636	-4.5442	9/109	12300,14800,14806,14810,54377,60597,140723,243961,382018	Cacng2,Gria2,Grik2,Grin1,Cacng4,Mapk8ip2,Cacng5,Shank1,Unc13a
6_Member	GO Biological Processes	GO:2000311	regulation of AMPA receptor activity	-6.05732	-3.47898	5/27	12300,54377,60597,140723,243961	Cacng2,Cacng4,Mapk8ip2,Cacng5,Shank1
6_Member	GO Biological Processes	GO:0051966	regulation of synaptic transmission, glutamatergic	-6.01208	-3.45077	7/79	12300,14800,14806,54377,60597,140723,243961	Cacng2,Gria2,Grik2,Cacng4,Mapk8ip2,Cacng5,Shank1
6_Member	GO Biological Processes	GO:0099632	protein transport within plasma membrane	-5.97421	-3.4293	5/28	12300,12889,20614,54377,140723	Cacng2,Cplx1,Snap25,Cacng4,Cacng5
6_Member	GO Biological Processes	GO:0099637	neurotransmitter receptor transport	-5.97421	-3.4293	5/28	12300,12889,20614,54377,140723	Cacng2,Cplx1,Snap25,Cacng4,Cacng5
6_Member	GO Biological Processes	GO:1900449	regulation of glutamate receptor signaling pathway	-5.6668	-3.20903	6/57	12300,54377,60597,140723,243961,382018	Cacng2,Cacng4,Mapk8ip2,Cacng5,Shank1,Unc13a
6_Member	GO Biological Processes	GO:0032594	protein transport within lipid bilayer	-5.34821	-2.92823	5/37	12300,12889,20614,54377,140723	Cacng2,Cplx1,Snap25,Cacng4,Cacng5
6_Member	GO Biological Processes	GO:0099601	regulation of neurotransmitter receptor activity	-5.21339	-2.81921	6/68	12300,54377,60597,140723,242667,243961	Cacng2,Cacng4,Mapk8ip2,Cacng5,Dlgap3,Shank1
6_Member	GO Biological Processes	GO:0035637	multicellular organismal signaling	-5.21003	-2.81921	8/146	12300,14806,16536,54377,56543,140723,235281,330953	Cacng2,Grik2,Kcnq2,Cacng4,Kcnd3,Cacng5,Scn3b,Hcn4
6_Member	GO Biological Processes	GO:0098943	neurotransmitter receptor transport, postsynaptic endosome to lysosome	-5.00273	-2.65484	3/7	12300,54377,140723	Cacng2,Cacng4,Cacng5
6_Member	Reactome Gene Sets	R-MMU-5576891	Cardiac conduction	-4.77475	-2.44599	7/121	11941,12300,16527,54377,56543,232975,235281	Atp2b2,Cacng2,Kcnk3,Cacng4,Kcnd3,Atp1a3,Scn3b
6_Member	GO Biological Processes	GO:0098953	receptor diffusion trapping	-4.47399	-2.19676	3/10	12300,54377,140723	Cacng2,Cacng4,Cacng5
6_Member	GO Biological Processes	GO:0098970	postsynaptic neurotransmitter receptor diffusion trapping	-4.47399	-2.19676	3/10	12300,54377,140723	Cacng2,Cacng4,Cacng5
6_Member	GO Biological Processes	GO:0099628	neurotransmitter receptor diffusion trapping	-4.47399	-2.19676	3/10	12300,54377,140723	Cacng2,Cacng4,Cacng5
6_Member	Reactome Gene Sets	R-MMU-112308	Presynaptic depolarization and calcium channel opening	-4.47399	-2.19676	3/10	12287,12300,54377	Cacna1b,Cacng2,Cacng4
6_Member	GO Biological Processes	GO:0051968	positive regulation of synaptic transmission, glutamatergic	-3.93236	-1.71951	4/38	12300,54377,140723,243961	Cacng2,Cacng4,Cacng5,Shank1
6_Member	GO Biological Processes	GO:0097120	receptor localization to synapse	-3.89432	-1.69256	5/73	12300,12889,20614,54377,140723	Cacng2,Cplx1,Snap25,Cacng4,Cacng5
6_Member	GO Biological Processes	GO:0099590	neurotransmitter receptor internalization	-3.84409	-1.65668	4/40	12300,20614,54377,140723	Cacng2,Snap25,Cacng4,Cacng5
6_Member	Reactome Gene Sets	R-MMU-397014	Muscle contraction	-3.77354	-1.60003	7/174	11941,12300,16527,54377,56543,232975,235281	Atp2b2,Cacng2,Kcnk3,Cacng4,Kcnd3,Atp1a3,Scn3b
6_Member	GO Biological Processes	GO:2001257	regulation of cation channel activity	-3.7582	-1.59148	7/175	12300,16502,16539,54377,60597,140723,243961	Cacng2,Kcnc1,Kcns2,Cacng4,Mapk8ip2,Cacng5,Shank1
6_Member	GO Biological Processes	GO:0098962	regulation of postsynaptic neurotransmitter receptor activity	-3.58595	-1.45476	3/19	54377,140723,242667	Cacng4,Cacng5,Dlgap3
6_Member	GO Biological Processes	GO:1900451	positive regulation of glutamate receptor signaling pathway	-3.58595	-1.45476	3/19	12300,54377,382018	Cacng2,Cacng4,Unc13a
6_Member	GO Biological Processes	GO:0010469	regulation of signaling receptor activity	-3.55248	-1.42745	6/134	12300,54377,60597,140723,242667,243961	Cacng2,Cacng4,Mapk8ip2,Cacng5,Dlgap3,Shank1
6_Member	GO Biological Processes	GO:0051668	localization within membrane	-3.48498	-1.37381	7/194	12300,12889,14806,20614,54377,140723,269788	Cacng2,Cplx1,Grik2,Snap25,Cacng4,Cacng5,Lhfpl4
6_Member	GO Biological Processes	GO:0019226	transmission of nerve impulse	-3.46731	-1.36026	5/90	12300,14806,16536,54377,140723	Cacng2,Grik2,Kcnq2,Cacng4,Cacng5
6_Member	GO Biological Processes	GO:0032412	regulation of ion transmembrane transporter activity	-3.44271	-1.34437	8/260	12300,16502,16539,54377,60597,140723,235281,243961	Cacng2,Kcnc1,Kcns2,Cacng4,Mapk8ip2,Cacng5,Scn3b,Shank1
6_Member	GO Biological Processes	GO:0022898	regulation of transmembrane transporter activity	-3.32328	-1.25009	8/271	12300,16502,16539,54377,60597,140723,235281,243961	Cacng2,Kcnc1,Kcns2,Cacng4,Mapk8ip2,Cacng5,Scn3b,Shank1
6_Member	GO Biological Processes	GO:0099072	regulation of postsynaptic membrane neurotransmitter receptor levels	-3.31721	-1.24672	5/97	12300,12889,20614,54377,140723	Cacng2,Cplx1,Snap25,Cacng4,Cacng5
6_Member	GO Biological Processes	GO:0032409	regulation of transporter activity	-3.21981	-1.18148	8/281	12300,16502,16539,54377,60597,140723,235281,243961	Cacng2,Kcnc1,Kcns2,Cacng4,Mapk8ip2,Cacng5,Scn3b,Shank1
6_Member	GO Biological Processes	GO:1904062	regulation of cation transmembrane transport	-3.13585	-1.11507	9/362	12300,16502,16539,24012,54377,60597,140723,235281,243961	Cacng2,Kcnc1,Kcns2,Rgs7,Cacng4,Mapk8ip2,Cacng5,Scn3b,Shank1
6_Member	GO Biological Processes	GO:0043270	positive regulation of ion transport	-2.73979	-0.769977	8/334	11941,12300,14810,16502,20983,24012,54377,235281	Atp2b2,Cacng2,Grin1,Kcnc1,Syt4,Rgs7,Cacng4,Scn3b
6_Member	KEGG Pathway	ko04260	Cardiac muscle contraction	-2.73553	-0.767847	4/78	12300,54377,140723,232975	Cacng2,Cacng4,Cacng5,Atp1a3
6_Member	GO Biological Processes	GO:0031623	receptor internalization	-2.73095	-0.765388	5/131	12300,14800,20614,54377,140723	Cacng2,Gria2,Snap25,Cacng4,Cacng5
6_Member	GO Biological Processes	GO:0061462	protein localization to lysosome	-2.65362	-0.702648	3/39	12300,54377,140723	Cacng2,Cacng4,Cacng5
6_Member	Reactome Gene Sets	R-MMU-5576892	Phase 0 - rapid depolarisation	-2.62187	-0.676998	3/40	12300,54377,235281	Cacng2,Cacng4,Scn3b
6_Member	KEGG Pathway	ko04261	Adrenergic signaling in cardiomyocytes	-2.51369	-0.582079	5/147	11941,12300,54377,140723,232975	Atp2b2,Cacng2,Cacng4,Cacng5,Atp1a3
6_Member	KEGG Pathway	mmu04261	Adrenergic signaling in cardiomyocytes	-2.47608	-0.548102	5/150	11941,12300,54377,140723,232975	Atp2b2,Cacng2,Cacng4,Cacng5,Atp1a3
6_Member	GO Biological Processes	GO:0072666	establishment of protein localization to vacuole	-2.42143	-0.50585	3/47	12300,54377,140723	Cacng2,Cacng4,Cacng5
6_Member	KEGG Pathway	mmu04260	Cardiac muscle contraction	-2.39225	-0.480426	4/97	12300,54377,140723,232975	Cacng2,Cacng4,Cacng5,Atp1a3
6_Member	GO Biological Processes	GO:0006898	receptor-mediated endocytosis	-2.26019	-0.370266	6/240	12300,14800,20614,54377,72685,140723	Cacng2,Gria2,Snap25,Cacng4,Dnajc6,Cacng5
6_Member	GO Biological Processes	GO:0008333	endosome to lysosome transport	-2.18605	-0.310142	3/57	12300,54377,140723	Cacng2,Cacng4,Cacng5
6_Member	GO Biological Processes	GO:0006816	calcium ion transport	-2.14191	-0.277897	8/420	11941,12287,12300,14810,54377,140723,270028,620592	Atp2b2,Cacna1b,Cacng2,Grin1,Cacng4,Cacng5,Fam155a,Tmem28
6_Member	GO Biological Processes	GO:0072665	protein localization to vacuole	-2.08507	-0.23264	3/62	12300,54377,140723	Cacng2,Cacng4,Cacng5
7_Summary	Reactome Gene Sets	R-MMU-112315	Transmission across Chemical Synapses	-7.12557	-4.36678	11/194	12287,12300,12889,14402,14706,14810,16522,20614,20964,54377,242425,14800,16536	Cacna1b,Cacng2,Cplx1,Gabrb3,Gng4,Grin1,Kcnj6,Snap25,Syn1,Cacng4,Gabbr2,Gria2,Kcnq2
7_Member	Reactome Gene Sets	R-MMU-112315	Transmission across Chemical Synapses	-7.12557	-4.36678	11/194	12287,12300,12889,14402,14706,14810,16522,20614,20964,54377,242425	Cacna1b,Cacng2,Cplx1,Gabrb3,Gng4,Grin1,Kcnj6,Snap25,Syn1,Cacng4,Gabbr2
7_Member	Reactome Gene Sets	R-MMU-112314	Neurotransmitter receptors and postsynaptic signal transmission	-4.55135	-2.24717	7/131	12300,14402,14706,14810,16522,54377,242425	Cacng2,Gabrb3,Gng4,Grin1,Kcnj6,Cacng4,Gabbr2
7_Member	KEGG Pathway	ko04727	GABAergic synapse	-3.51263	-1.39669	5/88	12287,14402,14706,16522,242425	Cacna1b,Gabrb3,Gng4,Kcnj6,Gabbr2
7_Member	KEGG Pathway	mmu04727	GABAergic synapse	-3.44507	-1.34437	5/91	12287,14402,14706,16522,242425	Cacna1b,Gabrb3,Gng4,Kcnj6,Gabbr2
7_Member	KEGG Pathway	ko05032	Morphine addiction	-3.42311	-1.33049	5/92	12287,14402,14706,16522,242425	Cacna1b,Gabrb3,Gng4,Kcnj6,Gabbr2
7_Member	KEGG Pathway	mmu05032	Morphine addiction	-3.40142	-1.31723	5/93	12287,14402,14706,16522,242425	Cacna1b,Gabrb3,Gng4,Kcnj6,Gabbr2
7_Member	Reactome Gene Sets	R-MMU-977443	GABA receptor activation	-3.27576	-1.21855	4/56	14402,14706,16522,242425	Gabrb3,Gng4,Kcnj6,Gabbr2
7_Member	KEGG Pathway	ko04723	Retrograde endocannabinoid signaling	-3.21732	-1.18148	5/102	12287,14402,14706,14800,16522	Cacna1b,Gabrb3,Gng4,Gria2,Kcnj6
7_Member	Reactome Gene Sets	R-MMU-1296041	Activation of G protein gated Potassium channels	-3.12307	-1.11507	3/27	14706,16522,242425	Gng4,Kcnj6,Gabbr2
7_Member	Reactome Gene Sets	R-MMU-1296059	G protein gated Potassium channels	-3.12307	-1.11507	3/27	14706,16522,242425	Gng4,Kcnj6,Gabbr2
7_Member	Reactome Gene Sets	R-MMU-997272	Inhibition of voltage gated Ca2+ channels via Gbeta/gamma subunits	-3.12307	-1.11507	3/27	14706,16522,242425	Gng4,Kcnj6,Gabbr2
7_Member	Reactome Gene Sets	R-MMU-1296065	Inwardly rectifying K+ channels	-2.865	-0.882153	3/33	14706,16522,242425	Gng4,Kcnj6,Gabbr2
7_Member	Reactome Gene Sets	R-MMU-977444	GABA B receptor activation	-2.62187	-0.676998	3/40	14706,16522,242425	Gng4,Kcnj6,Gabbr2
7_Member	Reactome Gene Sets	R-MMU-991365	Activation of GABAB receptors	-2.62187	-0.676998	3/40	14706,16522,242425	Gng4,Kcnj6,Gabbr2
7_Member	KEGG Pathway	mmu04723	Retrograde endocannabinoid signaling	-2.60511	-0.662257	5/140	12287,14402,14706,14800,16522	Cacna1b,Gabrb3,Gng4,Gria2,Kcnj6
7_Member	KEGG Pathway	mmu04725	Cholinergic synapse	-2.1585	-0.291124	4/113	12287,14706,16522,16536	Cacna1b,Gng4,Kcnj6,Kcnq2
8_Summary	GO Biological Processes	GO:0046879	hormone secretion	-6.6986	-4.02335	14/372	12652,12889,14427,17932,19275,19276,20614,26875,54003,58994,116838,207227,228355,276952,16522,18548,18549,20983,56807,67295	Chga,Cplx1,Galr1,Myt1,Ptprn,Ptprn2,Snap25,Pclo,Nell2,Smpd3,Rims2,Stxbp5l,Madd,Rasl10b,Kcnj6,Pcsk1,Pcsk2,Syt4,Scamp5,Rab3c
8_Member	GO Biological Processes	GO:0046879	hormone secretion	-6.6986	-4.02335	14/372	12652,12889,14427,17932,19275,19276,20614,26875,54003,58994,116838,207227,228355,276952	Chga,Cplx1,Galr1,Myt1,Ptprn,Ptprn2,Snap25,Pclo,Nell2,Smpd3,Rims2,Stxbp5l,Madd,Rasl10b
8_Member	GO Biological Processes	GO:0009914	hormone transport	-6.51791	-3.87407	14/385	12652,12889,14427,17932,19275,19276,20614,26875,54003,58994,116838,207227,228355,276952	Chga,Cplx1,Galr1,Myt1,Ptprn,Ptprn2,Snap25,Pclo,Nell2,Smpd3,Rims2,Stxbp5l,Madd,Rasl10b
8_Member	GO Biological Processes	GO:0010817	regulation of hormone levels	-6.50273	-3.86887	17/578	12652,12889,14427,16522,17932,18548,18549,19275,19276,20614,26875,54003,58994,116838,207227,228355,276952	Chga,Cplx1,Galr1,Kcnj6,Myt1,Pcsk1,Pcsk2,Ptprn,Ptprn2,Snap25,Pclo,Nell2,Smpd3,Rims2,Stxbp5l,Madd,Rasl10b
8_Member	GO Biological Processes	GO:0030072	peptide hormone secretion	-5.47038	-3.02558	11/285	12652,12889,17932,19275,19276,26875,58994,116838,207227,228355,276952	Chga,Cplx1,Myt1,Ptprn,Ptprn2,Pclo,Smpd3,Rims2,Stxbp5l,Madd,Rasl10b
8_Member	GO Biological Processes	GO:0002790	peptide secretion	-4.61891	-2.30539	14/562	12652,12889,17932,19275,19276,20983,26875,56807,58994,67295,116838,207227,228355,276952	Chga,Cplx1,Myt1,Ptprn,Ptprn2,Syt4,Pclo,Scamp5,Smpd3,Rab3c,Rims2,Stxbp5l,Madd,Rasl10b
8_Member	GO Biological Processes	GO:0030073	insulin secretion	-3.81558	-1.6317	8/229	12652,12889,17932,19275,19276,26875,116838,207227	Chga,Cplx1,Myt1,Ptprn,Ptprn2,Pclo,Rims2,Stxbp5l
8_Member	GO Biological Processes	GO:0009306	protein secretion	-3.79511	-1.61471	12/510	12652,12889,17932,19275,19276,20983,26875,56807,67295,116838,207227,228355	Chga,Cplx1,Myt1,Ptprn,Ptprn2,Syt4,Pclo,Scamp5,Rab3c,Rims2,Stxbp5l,Madd
8_Member	GO Biological Processes	GO:0046883	regulation of hormone secretion	-2.95309	-0.965818	8/309	12652,14427,17932,20614,54003,207227,228355,276952	Chga,Galr1,Myt1,Snap25,Nell2,Stxbp5l,Madd,Rasl10b
8_Member	GO Biological Processes	GO:0050709	negative regulation of protein secretion	-2.13203	-0.26969	4/115	12652,20983,207227,228355	Chga,Syt4,Stxbp5l,Madd
8_Member	GO Biological Processes	GO:0090278	negative regulation of peptide hormone secretion	-2.04721	-0.207545	3/64	12652,207227,228355	Chga,Stxbp5l,Madd
8_Member	GO Biological Processes	GO:0002792	negative regulation of peptide secretion	-2.01929	-0.184459	4/124	12652,20983,207227,228355	Chga,Syt4,Stxbp5l,Madd
9_Summary	GO Biological Processes	GO:0140029	exocytic process	-6.52143	-3.87407	8/98	12889,20614,20980,26875,27062,67295,116838,382018,232975	Cplx1,Snap25,Syt2,Pclo,Cadps,Rab3c,Rims2,Unc13a,Atp1a3
9_Member	GO Biological Processes	GO:0140029	exocytic process	-6.52143	-3.87407	8/98	12889,20614,20980,26875,27062,67295,116838,382018	Cplx1,Snap25,Syt2,Pclo,Cadps,Rab3c,Rims2,Unc13a
9_Member	GO Biological Processes	GO:0016082	synaptic vesicle priming	-4.59895	-2.29012	4/26	20614,27062,116838,382018	Snap25,Cadps,Rims2,Unc13a
9_Member	GO Biological Processes	GO:0048791	calcium ion-regulated exocytosis of neurotransmitter	-3.51748	-1.39853	3/20	20614,20980,116838	Snap25,Syt2,Rims2
9_Member	KEGG Pathway	mmu04911	Insulin secretion	-2.52652	-0.589657	4/89	20614,26875,116838,232975	Snap25,Pclo,Rims2,Atp1a3
9_Member	GO Biological Processes	GO:0006904	vesicle docking involved in exocytosis	-2.44798	-0.526692	3/46	67295,116838,382018	Rab3c,Rims2,Unc13a
9_Member	GO Biological Processes	GO:0048278	vesicle docking	-2.01066	-0.180511	3/66	67295,116838,382018	Rab3c,Rims2,Unc13a
10_Summary	GO Biological Processes	GO:0048812	neuron projection morphogenesis	-6.03082	-3.46107	18/698	12933,13193,13508,14810,18040,20980,20983,23964,56177,60597,66797,76965,116838,218194,237868,241134,243961,382018,20370,20614,330863,56710,83557,74694,11941,72832,14706	Crmp1,Dcx,Dscam,Grin1,Nefm,Syt2,Syt4,Tenm2,Olfm1,Mapk8ip2,Cntnap2,Slitrk1,Rims2,Phactr1,Sarm1,Nyap2,Shank1,Unc13a,Sez6,Snap25,Trim67,Brinp1,Lin28a,Tbc1d30,Atp2b2,Crtac1,Gng4
10_Member	GO Biological Processes	GO:0048812	neuron projection morphogenesis	-6.03082	-3.46107	18/698	12933,13193,13508,14810,18040,20980,20983,23964,56177,60597,66797,76965,116838,218194,237868,241134,243961,382018	Crmp1,Dcx,Dscam,Grin1,Nefm,Syt2,Syt4,Tenm2,Olfm1,Mapk8ip2,Cntnap2,Slitrk1,Rims2,Phactr1,Sarm1,Nyap2,Shank1,Unc13a
10_Member	GO Biological Processes	GO:0120039	plasma membrane bounded cell projection morphogenesis	-5.90777	-3.38633	18/712	12933,13193,13508,14810,18040,20980,20983,23964,56177,60597,66797,76965,116838,218194,237868,241134,243961,382018	Crmp1,Dcx,Dscam,Grin1,Nefm,Syt2,Syt4,Tenm2,Olfm1,Mapk8ip2,Cntnap2,Slitrk1,Rims2,Phactr1,Sarm1,Nyap2,Shank1,Unc13a
10_Member	GO Biological Processes	GO:0048858	cell projection morphogenesis	-5.86458	-3.35812	18/717	12933,13193,13508,14810,18040,20980,20983,23964,56177,60597,66797,76965,116838,218194,237868,241134,243961,382018	Crmp1,Dcx,Dscam,Grin1,Nefm,Syt2,Syt4,Tenm2,Olfm1,Mapk8ip2,Cntnap2,Slitrk1,Rims2,Phactr1,Sarm1,Nyap2,Shank1,Unc13a
10_Member	GO Biological Processes	GO:0032990	cell part morphogenesis	-5.67087	-3.20903	18/740	12933,13193,13508,14810,18040,20980,20983,23964,56177,60597,66797,76965,116838,218194,237868,241134,243961,382018	Crmp1,Dcx,Dscam,Grin1,Nefm,Syt2,Syt4,Tenm2,Olfm1,Mapk8ip2,Cntnap2,Slitrk1,Rims2,Phactr1,Sarm1,Nyap2,Shank1,Unc13a
10_Member	GO Biological Processes	GO:0010975	regulation of neuron projection development	-5.38254	-2.95649	16/623	12933,13193,13508,14810,18040,20370,20614,20980,20983,56177,76965,116838,237868,243961,330863,382018	Crmp1,Dcx,Dscam,Grin1,Nefm,Sez6,Snap25,Syt2,Syt4,Olfm1,Slitrk1,Rims2,Sarm1,Shank1,Trim67,Unc13a
10_Member	GO Biological Processes	GO:0045664	regulation of neuron differentiation	-5.25329	-2.85104	18/793	12933,13193,13508,14810,18040,20370,20614,20980,20983,56177,56710,76965,83557,116838,237868,243961,330863,382018	Crmp1,Dcx,Dscam,Grin1,Nefm,Sez6,Snap25,Syt2,Syt4,Olfm1,Brinp1,Slitrk1,Lin28a,Rims2,Sarm1,Shank1,Trim67,Unc13a
10_Member	GO Biological Processes	GO:0120035	regulation of plasma membrane bounded cell projection organization	-4.63023	-2.31196	17/798	12933,13193,13508,14810,18040,20370,20614,20980,20983,56177,74694,76965,116838,237868,243961,330863,382018	Crmp1,Dcx,Dscam,Grin1,Nefm,Sez6,Snap25,Syt2,Syt4,Olfm1,Tbc1d30,Slitrk1,Rims2,Sarm1,Shank1,Trim67,Unc13a
10_Member	GO Biological Processes	GO:1903861	positive regulation of dendrite extension	-4.46686	-2.19676	4/28	20980,20983,116838,382018	Syt2,Syt4,Rims2,Unc13a
10_Member	GO Biological Processes	GO:1903859	regulation of dendrite extension	-4.23124	-1.97512	4/32	20980,20983,116838,382018	Syt2,Syt4,Rims2,Unc13a
10_Member	GO Biological Processes	GO:0045666	positive regulation of neuron differentiation	-4.11014	-1.87423	12/472	13193,13508,20370,20980,20983,56710,76965,83557,116838,243961,330863,382018	Dcx,Dscam,Sez6,Syt2,Syt4,Brinp1,Slitrk1,Lin28a,Rims2,Shank1,Trim67,Unc13a
10_Member	GO Biological Processes	GO:0050769	positive regulation of neurogenesis	-3.77453	-1.60003	13/592	13193,13508,14810,20370,20980,20983,56710,76965,83557,116838,243961,330863,382018	Dcx,Dscam,Grin1,Sez6,Syt2,Syt4,Brinp1,Slitrk1,Lin28a,Rims2,Shank1,Trim67,Unc13a
10_Member	GO Biological Processes	GO:0097484	dendrite extension	-3.72035	-1.56689	4/43	20980,20983,116838,382018	Syt2,Syt4,Rims2,Unc13a
10_Member	GO Biological Processes	GO:0010976	positive regulation of neuron projection development	-3.69953	-1.55255	10/372	13193,13508,20370,20980,20983,76965,116838,243961,330863,382018	Dcx,Dscam,Sez6,Syt2,Syt4,Slitrk1,Rims2,Shank1,Trim67,Unc13a
10_Member	GO Biological Processes	GO:0031346	positive regulation of cell projection organization	-3.43754	-1.34207	11/478	13193,13508,14810,20370,20980,20983,76965,116838,243961,330863,382018	Dcx,Dscam,Grin1,Sez6,Syt2,Syt4,Slitrk1,Rims2,Shank1,Trim67,Unc13a
10_Member	GO Biological Processes	GO:1990138	neuron projection extension	-3.41834	-1.32855	7/199	13193,13508,20980,20983,56177,116838,382018	Dcx,Dscam,Syt2,Syt4,Olfm1,Rims2,Unc13a
10_Member	GO Biological Processes	GO:0048667	cell morphogenesis involved in neuron differentiation	-3.40292	-1.31723	13/647	11941,12933,13193,13508,14810,18040,23964,56177,60597,76965,218194,237868,243961	Atp2b2,Crmp1,Dcx,Dscam,Grin1,Nefm,Tenm2,Olfm1,Mapk8ip2,Slitrk1,Phactr1,Sarm1,Shank1
10_Member	GO Biological Processes	GO:0051962	positive regulation of nervous system development	-3.27849	-1.21855	13/667	13193,13508,14810,20370,20980,20983,56710,76965,83557,116838,243961,330863,382018	Dcx,Dscam,Grin1,Sez6,Syt2,Syt4,Brinp1,Slitrk1,Lin28a,Rims2,Shank1,Trim67,Unc13a
10_Member	GO Biological Processes	GO:0010720	positive regulation of cell development	-3.2242	-1.18148	13/676	13193,13508,14810,20370,20980,20983,56710,76965,83557,116838,243961,330863,382018	Dcx,Dscam,Grin1,Sez6,Syt2,Syt4,Brinp1,Slitrk1,Lin28a,Rims2,Shank1,Trim67,Unc13a
10_Member	GO Biological Processes	GO:0022604	regulation of cell morphogenesis	-3.01349	-1.01494	11/538	13193,13508,14810,18040,20980,20983,56177,76965,116838,237868,382018	Dcx,Dscam,Grin1,Nefm,Syt2,Syt4,Olfm1,Slitrk1,Rims2,Sarm1,Unc13a
10_Member	GO Biological Processes	GO:0048588	developmental cell growth	-2.67461	-0.717444	7/267	13193,13508,20980,20983,56177,116838,382018	Dcx,Dscam,Syt2,Syt4,Olfm1,Rims2,Unc13a
10_Member	GO Biological Processes	GO:0030307	positive regulation of cell growth	-2.66926	-0.714172	6/198	13193,13508,20980,20983,116838,382018	Dcx,Dscam,Syt2,Syt4,Rims2,Unc13a
10_Member	GO Biological Processes	GO:0060560	developmental growth involved in morphogenesis	-2.60283	-0.661976	7/275	13193,13508,20980,20983,56177,116838,382018	Dcx,Dscam,Syt2,Syt4,Olfm1,Rims2,Unc13a
10_Member	GO Biological Processes	GO:0050770	regulation of axonogenesis	-2.56265	-0.623796	6/208	13193,13508,14810,18040,56177,76965	Dcx,Dscam,Grin1,Nefm,Olfm1,Slitrk1
10_Member	GO Biological Processes	GO:0048639	positive regulation of developmental growth	-2.47198	-0.546849	6/217	13193,13508,20980,20983,116838,382018	Dcx,Dscam,Syt2,Syt4,Rims2,Unc13a
10_Member	GO Biological Processes	GO:0061564	axon development	-2.07257	-0.221771	9/523	12933,13193,13508,14810,18040,23964,56177,72832,76965	Crmp1,Dcx,Dscam,Grin1,Nefm,Tenm2,Olfm1,Crtac1,Slitrk1
10_Member	GO Biological Processes	GO:0001558	regulation of cell growth	-2.03781	-0.199835	8/438	13193,13508,14706,20980,20983,56177,116838,382018	Dcx,Dscam,Gng4,Syt2,Syt4,Olfm1,Rims2,Unc13a
10_Member	GO Biological Processes	GO:0010769	regulation of cell morphogenesis involved in differentiation	-2.0334	-0.197001	7/351	13193,13508,14810,18040,56177,76965,237868	Dcx,Dscam,Grin1,Nefm,Olfm1,Slitrk1,Sarm1
11_Summary	GO Biological Processes	GO:0045956	positive regulation of calcium ion-dependent exocytosis	-5.89435	-3.38047	5/29	12570,20980,20983,27062,56807,382018,58994,12652,14427	Cdk5r2,Syt2,Syt4,Cadps,Scamp5,Unc13a,Smpd3,Chga,Galr1
11_Member	GO Biological Processes	GO:0045956	positive regulation of calcium ion-dependent exocytosis	-5.89435	-3.38047	5/29	12570,20980,20983,27062,56807	Cdk5r2,Syt2,Syt4,Cadps,Scamp5
11_Member	GO Biological Processes	GO:0099011	neuronal dense core vesicle exocytosis	-5.00273	-2.65484	3/7	20983,27062,382018	Syt4,Cadps,Unc13a
11_Member	GO Biological Processes	GO:0099525	presynaptic dense core vesicle exocytosis	-5.00273	-2.65484	3/7	20983,27062,382018	Syt4,Cadps,Unc13a
11_Member	GO Biological Processes	GO:1990504	dense core granule exocytosis	-4.47399	-2.19676	3/10	20983,27062,382018	Syt4,Cadps,Unc13a
11_Member	GO Biological Processes	GO:0045921	positive regulation of exocytosis	-4.13346	-1.88957	6/105	12570,20980,20983,27062,56807,58994	Cdk5r2,Syt2,Syt4,Cadps,Scamp5,Smpd3
11_Member	GO Biological Processes	GO:1903307	positive regulation of regulated secretory pathway	-4.07226	-1.84416	5/67	12570,20980,20983,27062,56807	Cdk5r2,Syt2,Syt4,Cadps,Scamp5
11_Member	GO Biological Processes	GO:0051937	catecholamine transport	-3.58283	-1.45474	5/85	12652,20980,20983,27062,58994	Chga,Syt2,Syt4,Cadps,Smpd3
11_Member	GO Biological Processes	GO:0015844	monoamine transport	-3.17892	-1.14958	5/104	12652,20980,20983,27062,58994	Chga,Syt2,Syt4,Cadps,Smpd3
11_Member	GO Biological Processes	GO:0050432	catecholamine secretion	-2.9567	-0.967186	4/68	12652,20980,20983,27062	Chga,Syt2,Syt4,Cadps
11_Member	GO Biological Processes	GO:0015872	dopamine transport	-2.20744	-0.328068	3/56	20980,20983,58994	Syt2,Syt4,Smpd3
11_Member	GO Biological Processes	GO:0015850	organic hydroxy compound transport	-2.16781	-0.296011	6/251	12652,14427,20980,20983,27062,58994	Chga,Galr1,Syt2,Syt4,Cadps,Smpd3
11_Member	GO Biological Processes	GO:0050433	regulation of catecholamine secretion	-2.01066	-0.180511	3/66	12652,20980,20983	Chga,Syt2,Syt4
12_Summary	GO Biological Processes	GO:0035418	protein localization to synapse	-5.79534	-3.30611	7/85	12217,12300,12889,14810,20614,26875,243961,20980,20983,94090,20964,14545,19275,27062,382018,12287	Bsn,Cacng2,Cplx1,Grin1,Snap25,Pclo,Shank1,Syt2,Syt4,Trim9,Syn1,Gdap1,Ptprn,Cadps,Unc13a,Cacna1b
12_Member	GO Biological Processes	GO:0035418	protein localization to synapse	-5.79534	-3.30611	7/85	12217,12300,12889,14810,20614,26875,243961	Bsn,Cacng2,Cplx1,Grin1,Snap25,Pclo,Shank1
12_Member	GO Biological Processes	GO:0031338	regulation of vesicle fusion	-4.12525	-1.88537	4/34	12889,20980,20983,94090	Cplx1,Syt2,Syt4,Trim9
12_Member	Reactome Gene Sets	R-MMU-181429	Serotonin Neurotransmitter Release Cycle	-3.65846	-1.51469	3/18	12889,20614,20964	Cplx1,Snap25,Syn1
12_Member	GO Biological Processes	GO:0048284	organelle fusion	-3.4838	-1.37381	6/138	12889,14545,20614,20980,20983,94090	Cplx1,Gdap1,Snap25,Syt2,Syt4,Trim9
12_Member	Reactome Gene Sets	R-MMU-212676	Dopamine Neurotransmitter Release Cycle	-3.33252	-1.25661	3/23	12889,20614,20964	Cplx1,Snap25,Syn1
12_Member	GO Biological Processes	GO:1903539	protein localization to postsynaptic membrane	-3.30571	-1.23791	4/55	12300,12889,14810,20614	Cacng2,Cplx1,Grin1,Snap25
12_Member	GO Biological Processes	GO:0016050	vesicle organization	-3.28133	-1.21855	8/275	12889,19275,20614,20980,20983,27062,94090,382018	Cplx1,Ptprn,Snap25,Syt2,Syt4,Cadps,Trim9,Unc13a
12_Member	GO Biological Processes	GO:0031629	synaptic vesicle fusion to presynaptic active zone membrane	-3.27665	-1.21855	3/24	12889,20614,20980	Cplx1,Snap25,Syt2
12_Member	GO Biological Processes	GO:0006906	vesicle fusion	-3.23685	-1.18998	5/101	12889,20614,20980,20983,94090	Cplx1,Snap25,Syt2,Syt4,Trim9
12_Member	GO Biological Processes	GO:0099500	vesicle fusion to plasma membrane	-3.22324	-1.18148	3/25	12889,20614,20980	Cplx1,Snap25,Syt2
12_Member	GO Biological Processes	GO:0090174	organelle membrane fusion	-3.12287	-1.11507	5/107	12889,20614,20980,20983,94090	Cplx1,Snap25,Syt2,Syt4,Trim9
12_Member	KEGG Pathway	ko04721	Synaptic vesicle cycle	-3.10764	-1.10449	4/62	12287,12889,20614,382018	Cacna1b,Cplx1,Snap25,Unc13a
12_Member	KEGG Pathway	mmu04721	Synaptic vesicle cycle	-3.10764	-1.10449	4/62	12287,12889,20614,382018	Cacna1b,Cplx1,Snap25,Unc13a
12_Member	GO Biological Processes	GO:0061025	membrane fusion	-2.46374	-0.540541	5/151	12889,20614,20980,20983,94090	Cplx1,Snap25,Syt2,Syt4,Trim9
12_Member	Reactome Gene Sets	R-MMU-112310	Neurotransmitter release cycle	-2.39551	-0.481806	3/48	12889,20614,20964	Cplx1,Snap25,Syn1
13_Summary	GO Biological Processes	GO:0035176	social behavior	-5.75958	-3.28845	6/55	14810,56710,60597,66797,225872,243961,11941,12287,13508,14806,18507,20370,20614,20983,76183,76965,217843,232975,12570,19275,68955,382018	Grin1,Brinp1,Mapk8ip2,Cntnap2,Npas4,Shank1,Atp2b2,Cacna1b,Dscam,Grik2,Pax5,Sez6,Snap25,Syt4,Celf6,Slitrk1,Unc79,Atp1a3,Cdk5r2,Ptprn,Srrm4,Unc13a
13_Member	GO Biological Processes	GO:0035176	social behavior	-5.75958	-3.28845	6/55	14810,56710,60597,66797,225872,243961	Grin1,Brinp1,Mapk8ip2,Cntnap2,Npas4,Shank1
13_Member	GO Biological Processes	GO:0051703	intraspecies interaction between organisms	-5.75958	-3.28845	6/55	14810,56710,60597,66797,225872,243961	Grin1,Brinp1,Mapk8ip2,Cntnap2,Npas4,Shank1
13_Member	GO Biological Processes	GO:0007610	behavior	-5.63799	-3.18675	18/744	11941,12287,13508,14806,14810,18507,20370,20614,20983,56710,60597,66797,76183,76965,217843,225872,232975,243961	Atp2b2,Cacna1b,Dscam,Grik2,Grin1,Pax5,Sez6,Snap25,Syt4,Brinp1,Mapk8ip2,Cntnap2,Celf6,Slitrk1,Unc79,Npas4,Atp1a3,Shank1
13_Member	GO Biological Processes	GO:0071625	vocalization behavior	-5.07482	-2.70599	4/20	56710,66797,76183,243961	Brinp1,Cntnap2,Celf6,Shank1
13_Member	GO Biological Processes	GO:0051705	multi-organism behavior	-4.89901	-2.55619	6/77	14810,56710,60597,66797,225872,243961	Grin1,Brinp1,Mapk8ip2,Cntnap2,Npas4,Shank1
13_Member	GO Biological Processes	GO:0030534	adult behavior	-4.48043	-2.19676	8/184	14810,18507,20370,66797,76965,217843,232975,243961	Grin1,Pax5,Sez6,Cntnap2,Slitrk1,Unc79,Atp1a3,Shank1
13_Member	GO Biological Processes	GO:0007613	memory	-4.19435	-1.94235	7/149	14810,20614,20983,56710,225872,232975,243961	Grin1,Snap25,Syt4,Brinp1,Npas4,Atp1a3,Shank1
13_Member	GO Biological Processes	GO:0007616	long-term memory	-3.84409	-1.65668	4/40	14810,20614,225872,243961	Grin1,Snap25,Npas4,Shank1
13_Member	GO Biological Processes	GO:0007612	learning	-3.7582	-1.59148	7/175	14810,20614,60597,66797,225872,232975,243961	Grin1,Snap25,Mapk8ip2,Cntnap2,Npas4,Atp1a3,Shank1
13_Member	GO Biological Processes	GO:0007611	learning or memory	-3.73978	-1.57641	9/299	14810,20614,20983,56710,60597,66797,225872,232975,243961	Grin1,Snap25,Syt4,Brinp1,Mapk8ip2,Cntnap2,Npas4,Atp1a3,Shank1
13_Member	GO Biological Processes	GO:0021700	developmental maturation	-3.44356	-1.34437	9/328	12570,14810,19275,20370,20983,66797,68955,243961,382018	Cdk5r2,Grin1,Ptprn,Sez6,Syt4,Cntnap2,Srrm4,Shank1,Unc13a
13_Member	GO Biological Processes	GO:0050890	cognition	-3.3676	-1.28895	9/336	14810,20614,20983,56710,60597,66797,225872,232975,243961	Grin1,Snap25,Syt4,Brinp1,Mapk8ip2,Cntnap2,Npas4,Atp1a3,Shank1
13_Member	GO Biological Processes	GO:0008306	associative learning	-2.22717	-0.346059	4/108	14810,20614,232975,243961	Grin1,Snap25,Atp1a3,Shank1
14_Summary	KEGG Pathway	mmu05033	Nicotine addiction	-5.12216	-2.74794	5/41	12287,14402,14800,14810,26913,14706,14806,243961,232975,11941,242425,330953,18040,14427,18217	Cacna1b,Gabrb3,Gria2,Grin1,Gprin1,Gng4,Grik2,Shank1,Atp1a3,Atp2b2,Gabbr2,Hcn4,Nefm,Galr1,Ntsr2
14_Member	KEGG Pathway	mmu05033	Nicotine addiction	-5.12216	-2.74794	5/41	12287,14402,14800,14810,26913	Cacna1b,Gabrb3,Gria2,Grin1,Gprin1
14_Member	KEGG Pathway	mmu04724	Glutamatergic synapse	-3.91442	-1.7053	6/115	14706,14800,14806,14810,26913,243961	Gng4,Gria2,Grik2,Grin1,Gprin1,Shank1
14_Member	KEGG Pathway	ko05033	Nicotine addiction	-3.84409	-1.65668	4/40	12287,14402,14800,14810	Cacna1b,Gabrb3,Gria2,Grin1
14_Member	GO Biological Processes	GO:0035235	ionotropic glutamate receptor signaling pathway	-3.73552	-1.57548	3/17	14800,14810,232975	Gria2,Grin1,Atp1a3
14_Member	KEGG Pathway	mmu04024	cAMP signaling pathway	-3.39224	-1.31083	7/201	11941,14800,14810,26913,232975,242425,330953	Atp2b2,Gria2,Grin1,Gprin1,Atp1a3,Gabbr2,Hcn4
14_Member	KEGG Pathway	mmu05014	Amyotrophic lateral sclerosis	-3.18933	-1.15753	4/59	14800,14810,18040,26913	Gria2,Grin1,Nefm,Gprin1
14_Member	KEGG Pathway	mmu04080	Neuroactive ligand-receptor interaction	-3.0076	-1.01133	8/303	14402,14427,14800,14806,14810,18217,26913,242425	Gabrb3,Galr1,Gria2,Grik2,Grin1,Ntsr2,Gprin1,Gabbr2
14_Member	KEGG Pathway	ko04724	Glutamatergic synapse	-2.9988	-1.00479	5/114	14706,14800,14806,14810,243961	Gng4,Gria2,Grik2,Grin1,Shank1
14_Member	KEGG Pathway	ko04024	cAMP signaling pathway	-2.68029	-0.72104	6/197	11941,14800,14810,232975,242425,330953	Atp2b2,Gria2,Grin1,Atp1a3,Gabbr2,Hcn4
14_Member	KEGG Pathway	ko04080	Neuroactive ligand-receptor interaction	-2.51677	-0.582079	7/285	14402,14427,14800,14806,14810,18217,242425	Gabrb3,Galr1,Gria2,Grik2,Grin1,Ntsr2,Gabbr2
14_Member	KEGG Pathway	mmu05030	Cocaine addiction	-2.34539	-0.442831	3/50	14800,14810,26913	Gria2,Grin1,Gprin1
14_Member	KEGG Pathway	ko05014	Amyotrophic lateral sclerosis (ALS)	-2.29745	-0.402161	3/52	14800,14810,18040	Gria2,Grin1,Nefm
15_Summary	GO Biological Processes	GO:0000381	regulation of alternative mRNA splicing, via spliceosome	-5.03342	-2.66993	6/73	52897,68955,76183,108013,268859,319586	Rbfox3,Srrm4,Celf6,Celf4,Rbfox1,Celf5
15_Member	GO Biological Processes	GO:0000381	regulation of alternative mRNA splicing, via spliceosome	-5.03342	-2.66993	6/73	52897,68955,76183,108013,268859,319586	Rbfox3,Srrm4,Celf6,Celf4,Rbfox1,Celf5
15_Member	GO Biological Processes	GO:0000380	alternative mRNA splicing, via spliceosome	-4.65202	-2.32895	6/85	52897,68955,76183,108013,268859,319586	Rbfox3,Srrm4,Celf6,Celf4,Rbfox1,Celf5
15_Member	GO Biological Processes	GO:0048024	regulation of mRNA splicing, via spliceosome	-3.87321	-1.67508	6/117	52897,68955,76183,108013,268859,319586	Rbfox3,Srrm4,Celf6,Celf4,Rbfox1,Celf5
15_Member	GO Biological Processes	GO:0050684	regulation of mRNA processing	-3.21575	-1.18148	6/155	52897,68955,76183,108013,268859,319586	Rbfox3,Srrm4,Celf6,Celf4,Rbfox1,Celf5
15_Member	GO Biological Processes	GO:0043484	regulation of RNA splicing	-3.15768	-1.13278	6/159	52897,68955,76183,108013,268859,319586	Rbfox3,Srrm4,Celf6,Celf4,Rbfox1,Celf5
15_Member	GO Biological Processes	GO:0006376	mRNA splice site selection	-3.12307	-1.11507	3/27	76183,108013,319586	Celf6,Celf4,Celf5
15_Member	GO Biological Processes	GO:0000245	spliceosomal complex assembly	-2.47516	-0.548102	3/45	76183,108013,319586	Celf6,Celf4,Celf5
15_Member	GO Biological Processes	GO:1903311	regulation of mRNA metabolic process	-2.04995	-0.207545	6/266	52897,68955,76183,108013,268859,319586	Rbfox3,Srrm4,Celf6,Celf4,Rbfox1,Celf5
15_Member	GO Biological Processes	GO:0000375	RNA splicing, via transesterification reactions	-2.00521	-0.179681	6/272	52897,68955,76183,108013,268859,319586	Rbfox3,Srrm4,Celf6,Celf4,Rbfox1,Celf5
15_Member	GO Biological Processes	GO:0000377	RNA splicing, via transesterification reactions with bulged adenosine as nucleophile	-2.00521	-0.179681	6/272	52897,68955,76183,108013,268859,319586	Rbfox3,Srrm4,Celf6,Celf4,Rbfox1,Celf5
15_Member	GO Biological Processes	GO:0000398	mRNA splicing, via spliceosome	-2.00521	-0.179681	6/272	52897,68955,76183,108013,268859,319586	Rbfox3,Srrm4,Celf6,Celf4,Rbfox1,Celf5
16_Summary	GO Biological Processes	GO:0060080	inhibitory postsynaptic potential	-4.81967	-2.48188	4/23	14402,14806,116838,225872,269788	Gabrb3,Grik2,Rims2,Npas4,Lhfpl4
16_Member	GO Biological Processes	GO:0060080	inhibitory postsynaptic potential	-4.81967	-2.48188	4/23	14402,14806,116838,225872	Gabrb3,Grik2,Rims2,Npas4
16_Member	GO Biological Processes	GO:1904862	inhibitory synapse assembly	-3.90578	-1.70035	3/15	14402,225872,269788	Gabrb3,Npas4,Lhfpl4
17_Summary	GO Biological Processes	GO:0098659	inorganic cation import across plasma membrane	-4.37742	-2.11714	6/95	16522,56543,232975,270028,330953,620592,12652,235281,12287	Kcnj6,Kcnd3,Atp1a3,Fam155a,Hcn4,Tmem28,Chga,Scn3b,Cacna1b
17_Member	GO Biological Processes	GO:0098659	inorganic cation import across plasma membrane	-4.37742	-2.11714	6/95	16522,56543,232975,270028,330953,620592	Kcnj6,Kcnd3,Atp1a3,Fam155a,Hcn4,Tmem28
17_Member	GO Biological Processes	GO:0099587	inorganic ion import across plasma membrane	-4.37742	-2.11714	6/95	16522,56543,232975,270028,330953,620592	Kcnj6,Kcnd3,Atp1a3,Fam155a,Hcn4,Tmem28
17_Member	GO Biological Processes	GO:1990573	potassium ion import across plasma membrane	-3.72035	-1.56689	4/43	16522,56543,232975,330953	Kcnj6,Kcnd3,Atp1a3,Hcn4
17_Member	GO Biological Processes	GO:0010107	potassium ion import	-3.53379	-1.41182	4/48	16522,56543,232975,330953	Kcnj6,Kcnd3,Atp1a3,Hcn4
17_Member	GO Biological Processes	GO:0098739	import across plasma membrane	-3.24546	-1.19346	6/153	16522,56543,232975,270028,330953,620592	Kcnj6,Kcnd3,Atp1a3,Fam155a,Hcn4,Tmem28
17_Member	GO Biological Processes	GO:0060048	cardiac muscle contraction	-2.82061	-0.839965	5/125	12652,56543,232975,235281,330953	Chga,Kcnd3,Atp1a3,Scn3b,Hcn4
17_Member	GO Biological Processes	GO:0086091	regulation of heart rate by cardiac conduction	-2.79018	-0.811724	3/35	56543,235281,330953	Kcnd3,Scn3b,Hcn4
17_Member	GO Biological Processes	GO:0086065	cell communication involved in cardiac conduction	-2.68628	-0.724938	3/38	56543,235281,330953	Kcnd3,Scn3b,Hcn4
17_Member	GO Biological Processes	GO:0060047	heart contraction	-2.44279	-0.523412	6/220	12287,12652,56543,232975,235281,330953	Cacna1b,Chga,Kcnd3,Atp1a3,Scn3b,Hcn4
17_Member	GO Biological Processes	GO:0003015	heart process	-2.35813	-0.448857	6/229	12287,12652,56543,232975,235281,330953	Cacna1b,Chga,Kcnd3,Atp1a3,Scn3b,Hcn4
17_Member	GO Biological Processes	GO:0006941	striated muscle contraction	-2.34554	-0.442831	5/161	12652,56543,232975,235281,330953	Chga,Kcnd3,Atp1a3,Scn3b,Hcn4
17_Member	GO Biological Processes	GO:0086001	cardiac muscle cell action potential	-2.22926	-0.346397	3/55	56543,235281,330953	Kcnd3,Scn3b,Hcn4
17_Member	GO Biological Processes	GO:0008016	regulation of heart contraction	-2.09496	-0.237608	5/185	12287,12652,56543,235281,330953	Cacna1b,Chga,Kcnd3,Scn3b,Hcn4
17_Member	GO Biological Processes	GO:0061337	cardiac conduction	-2.08507	-0.23264	3/62	56543,235281,330953	Kcnd3,Scn3b,Hcn4
18_Summary	GO Biological Processes	GO:0048488	synaptic vesicle endocytosis	-3.98117	-1.76456	5/70	20977,20980,56807,72685,104069,12300,13193,14800,20614,20983,54377,140723,228787,237253	Syp,Syt2,Scamp5,Dnajc6,Sncb,Cacng2,Dcx,Gria2,Snap25,Syt4,Cacng4,Cacng5,Xkr7,Lrp11
18_Member	GO Biological Processes	GO:0048488	synaptic vesicle endocytosis	-3.98117	-1.76456	5/70	20977,20980,56807,72685,104069	Syp,Syt2,Scamp5,Dnajc6,Sncb
18_Member	GO Biological Processes	GO:0140238	presynaptic endocytosis	-3.98117	-1.76456	5/70	20977,20980,56807,72685,104069	Syp,Syt2,Scamp5,Dnajc6,Sncb
18_Member	GO Biological Processes	GO:0036465	synaptic vesicle recycling	-3.70624	-1.55604	5/80	20977,20980,56807,72685,104069	Syp,Syt2,Scamp5,Dnajc6,Sncb
18_Member	GO Biological Processes	GO:0006897	endocytosis	-3.15724	-1.13278	14/777	12300,13193,14800,20614,20977,20980,20983,54377,56807,72685,104069,140723,228787,237253	Cacng2,Dcx,Gria2,Snap25,Syp,Syt2,Syt4,Cacng4,Scamp5,Dnajc6,Sncb,Cacng5,Xkr7,Lrp11
19_Summary	GO Biological Processes	GO:0048813	dendrite morphogenesis	-3.65363	-1.51304	7/182	13193,13508,14810,60597,218194,237868,243961,12570,18507,20370,72832	Dcx,Dscam,Grin1,Mapk8ip2,Phactr1,Sarm1,Shank1,Cdk5r2,Pax5,Sez6,Crtac1
19_Member	GO Biological Processes	GO:0048813	dendrite morphogenesis	-3.65363	-1.51304	7/182	13193,13508,14810,60597,218194,237868,243961	Dcx,Dscam,Grin1,Mapk8ip2,Phactr1,Sarm1,Shank1
19_Member	GO Biological Processes	GO:0021987	cerebral cortex development	-3.05087	-1.05002	5/111	12570,13193,14810,18507,218194	Cdk5r2,Dcx,Grin1,Pax5,Phactr1
19_Member	GO Biological Processes	GO:0016358	dendrite development	-2.98018	-0.988425	8/306	13193,13508,14810,20370,60597,218194,237868,243961	Dcx,Dscam,Grin1,Sez6,Mapk8ip2,Phactr1,Sarm1,Shank1
19_Member	GO Biological Processes	GO:0021543	pallium development	-2.35695	-0.448857	5/160	12570,13193,14810,18507,218194	Cdk5r2,Dcx,Grin1,Pax5,Phactr1
19_Member	GO Biological Processes	GO:0021537	telencephalon development	-2.14352	-0.277897	6/254	12570,13193,14810,18507,72832,218194	Cdk5r2,Dcx,Grin1,Pax5,Crtac1,Phactr1
19_Member	GO Biological Processes	GO:0008347	glial cell migration	-2.04721	-0.207545	3/64	12570,13193,14810	Cdk5r2,Dcx,Grin1
20_Summary	GO Biological Processes	GO:0033555	multicellular organismal response to stress	-3.23685	-1.18998	5/101	12287,14806,56710,60597,237253,14810	Cacna1b,Grik2,Brinp1,Mapk8ip2,Lrp11,Grin1
20_Member	GO Biological Processes	GO:0033555	multicellular organismal response to stress	-3.23685	-1.18998	5/101	12287,14806,56710,60597,237253	Cacna1b,Grik2,Brinp1,Mapk8ip2,Lrp11
20_Member	GO Biological Processes	GO:0019098	reproductive behavior	-2.32116	-0.424064	3/51	14810,56710,60597	Grin1,Brinp1,Mapk8ip2
20_Member	GO Biological Processes	GO:0001662	behavioral fear response	-2.27425	-0.382541	3/53	14806,56710,60597	Grik2,Brinp1,Mapk8ip2
20_Member	GO Biological Processes	GO:0002209	behavioral defense response	-2.25152	-0.365143	3/54	14806,56710,60597	Grik2,Brinp1,Mapk8ip2
20_Member	GO Biological Processes	GO:0042596	fear response	-2.16508	-0.296011	3/58	14806,56710,60597	Grik2,Brinp1,Mapk8ip2
