# Supplementary material for: A conserved YAP/Notch/REST network controls the neuroendocrine cell fate in the lungs
Source: Nat Commun. 2022 May 16;13:2690. doi: 10.1038/s41467-022-30416-2 (PMC9110333; doi:10.1038/s41467-022-30416-2)
Supplement: Supplementary file 13 — Supplementary Data 10 [file 41467_2022_30416_MOESM13_ESM.xlsx]

## Sheet: Suppl Data 10 Readme
Supplementary Data 10: Differential gene analysis comparing TKO;Restfl/fl non-NE cell lines to TKO;WT (Rest+/+) non-NE cell lines derived from tumors in mice determined by RNA-seq and Gene ontology (GO) analysis of upregulated genes by Metascape.
	"Whole list" tab includes all genes not filtered by fold change or p-adj values. Wald test with Benjamini-Hochberg corrections.
	The other 2 tabs are filtered by p-adj value less than 0.05 and either up or down regulated by 2 fold. Upregulated gene list is the input for GO analysis on Metascape in the GO tab.
	GO tab: Gene ontology analysis (Express analysis - combining all GOs in a table)
	Enriched GO terms are clustered with the most significant term representing the cluster as 'Summary'.
	Top 10 Summary groups for each GO are plotted as bar graphs in Figure 3H.
	Log(q-value) is adjusted p-value for multiple-testing in log base 10. Hypergeometric test with Benjamini-Hochberg corrections.
	InList/InTerm indicates the number of input genes / the total number of genes in a given GO term.

## Sheet: Whole list
gene_id	log2FoldChange	pvalue	padj
Cdk5r2	6.7703	6.51416e-49	6.29958e-46
Xkr7	6.36919	4.9917e-54	6.31258e-51
Kcnb1	6.36894	7.48782e-40	4.73461e-37
Scrt1	6.19048	8.33998e-38	4.57031e-35
E130309D14Rik	5.81586	6.14404e-94	3.36693e-90
Mmp24	5.81556	2.91937e-95	2.39972e-91
Celf6	5.60791	1.78073e-54	2.4396e-51
Rab39	5.59036	5.51186e-75	1.2945e-71
Vgf	5.58828	2.12565e-87	8.73641e-84
Scn3b	5.53382	3.2553e-75	8.91952e-72
Rundc3a	5.49548	3.97029e-160	6.52716e-156
Actl6b	5.44301	1.87342e-34	9.93518e-32
Golga7b	5.43757	1.64794e-45	1.2901e-42
Srrm3	5.28813	5.32839e-85	1.75197e-81
Lhfpl5	5.19216	2.12643e-30	8.42152e-28
Tmem28	5.17702	7.16445e-40	4.71134e-37
Cplx1	4.8374	4.0472e-59	6.04872e-56
Lin28a	4.7443	1.64674e-31	7.12432e-29
Ap3b2	4.72304	8.43113e-67	1.54009e-63
Pnma2	4.40929	1.25049e-45	1.0279e-42
Unc13a	4.39014	1.30549e-61	2.14622e-58
Rgs20	4.3059	2.65717e-45	1.98563e-42
Gdap1l1	4.23628	6.76682e-46	5.85508e-43
Chgb	4.22935	2.06586e-47	1.88682e-44
Gm14290	4.1864	1.10214e-20	2.78756e-18
Disp2	4.0983	9.33193e-53	1.02278e-49
Maneal	4.04408	1.65095e-41	1.18007e-38
Bsn	3.91987	1.64225e-39	9.64238e-37
Syp	3.82599	4.08167e-38	2.31388e-35
Ina	3.74792	1.25005e-39	7.61144e-37
March11	3.68543	8.37373e-18	1.83552e-15
Syn1	3.64262	8.01503e-34	4.11772e-31
Nrsn1	3.60509	3.11599e-40	2.13446e-37
Stmn3	3.48633	5.61998e-52	5.77453e-49
Zkscan2	3.46108	1.06236e-33	5.29249e-31
Lhfpl4	3.42675	4.49602e-32	1.99769e-29
Diras1	3.41147	1.59643e-32	7.29037e-30
Dlgap3	3.39602	1.16666e-32	5.64114e-30
Iglon5	3.28263	1.78898e-27	6.39364e-25
Trim67	3.23484	3.08892e-26	1.05795e-23
9330159F19Rik	3.15319	6.11605e-24	1.82814e-21
Onecut2	3.15082	3.43684e-25	1.13003e-22
Ptprn	3.09367	7.30084e-26	2.44951e-23
Sarm1	3.07735	3.959e-25	1.2762e-22
Gprin1	3.05243	1.78596e-24	5.64637e-22
Rtn2	2.99507	3.44706e-24	1.04944e-21
A330050F15Rik	2.96384	8.46239e-19	1.90578e-16
Hcn3	2.96382	4.2593e-23	1.20729e-20
Lrp11	2.88873	3.92888e-22	1.05887e-19
March4	2.87539	3.27053e-21	8.40118e-19
Unc79	2.81436	2.86701e-20	6.93142e-18
Gdap1	2.77167	2.05451e-29	7.50582e-27
Tmem198	2.74888	2.28444e-26	7.99067e-24
Pgbd5	2.66401	3.07719e-20	7.33174e-18
Fbxl16	2.59346	1.66277e-29	6.35721e-27
Col5a3	2.59142	7.55293e-17	1.59193e-14
Slc35g2	2.58767	5.00904e-22	1.3282e-19
Bex2	2.57546	9.36141e-22	2.44288e-19
Rtn4rl1	2.57158	2.82493e-17	6.03141e-15
Psd	2.57145	3.15657e-23	9.1042e-21
Asic1	2.54739	2.55462e-16	5.18493e-14
Kcnk3	2.54001	2.15148e-30	8.42152e-28
Phf21b	2.4938	1.63449e-15	3.23747e-13
Ptgis	2.49236	2.58115e-14	4.82205e-12
Soga3	2.48927	1.25374e-32	5.889e-30
Sez6	2.47614	4.57792e-23	1.27561e-20
Fam57b	2.4662	2.06475e-16	4.24306e-14
Spire2	2.45116	3.08896e-15	6.04553e-13
Kcnh4	2.44008	4.26313e-14	7.78732e-12
Mapk8ip1	2.40408	2.34515e-31	9.8857e-29
Gnptg	2.39947	7.7991e-73	1.60271e-69
Asphd1	2.33547	5.43708e-14	9.71583e-12
Hcn2	2.3321	1.03033e-19	2.38572e-17
Chrnb2	2.33117	2.36702e-23	6.94889e-21
Ptprn2	2.28686	1.86711e-20	4.58138e-18
Tnr	2.2708	3.39268e-24	1.04944e-21
L1cam	2.26509	7.15776e-13	1.20075e-10
Phyhipl	2.25175	3.88587e-14	7.17795e-12
Ric3	2.24623	2.48408e-22	6.80637e-20
Gm29036	2.24318	1.77411e-09	2.39068e-07
Crmp1	2.22576	1.20456e-30	4.95074e-28
Acsl6	2.2234	7.85242e-14	1.38811e-11
Rab3c	2.18919	9.26457e-20	2.17585e-17
Svop	2.17631	4.8075e-14	8.6852e-12
Kcnc3	2.15892	4.00372e-12	6.64859e-10
Sez6l2	2.0713	8.00987e-19	1.82892e-16
Pcdh1	2.06234	3.41767e-11	5.25107e-09
Tmem145	2.04168	1.32949e-20	3.31165e-18
Unc5a	2.02977	8.94081e-11	1.31238e-08
Snap25	1.9844	2.60889e-17	5.64344e-15
Olfm1	1.98416	1.96558e-10	2.80993e-08
Rhbdl3	1.97938	3.07066e-11	4.80777e-09
Prune2	1.95772	8.06816e-10	1.11463e-07
Cacng2	1.95302	1.47926e-10	2.13325e-08
Tmem179	1.95287	9.55555e-16	1.91577e-13
Elavl2	1.94764	8.6154e-12	1.40235e-09
Lrp3	1.94041	2.54458e-13	4.31267e-11
Tubb3	1.90802	1.94733e-09	2.60277e-07
Slc7a14	1.90332	1.89871e-13	3.25155e-11
Mapk8ip2	1.89504	1.99876e-29	7.46811e-27
Npas4	1.85956	7.9809e-09	1.0171e-06
Ramp2	1.85125	8.58818e-10	1.17658e-07
Camk2n2	1.79013	1.51078e-11	2.41137e-09
Syt4	1.7814	1.14401e-16	2.38069e-14
Pcdhb6	1.77592	3.94538e-08	4.69392e-06
Rims2	1.77471	3.39879e-08	4.10853e-06
Rltpr	1.73906	2.15198e-10	3.04987e-08
Chrm4	1.70142	1.27584e-07	1.44654e-05
Ccdc64	1.69289	1.40696e-09	1.91161e-07
Stxbp5l	1.68397	8.44607e-08	9.7784e-06
Spns2	1.65	3.9687e-08	4.69392e-06
Stx1a	1.6427	1.17833e-10	1.71431e-08
Fbxo41	1.64169	1.06541e-07	1.22485e-05
Slc2a9	1.62376	3.27999e-11	5.08708e-09
Celf4	1.62047	1.92239e-07	2.10693e-05
Ddx25	1.61758	7.89036e-09	1.01342e-06
Atp2b2	1.58991	2.59496e-10	3.64625e-08
Kcnq2	1.58805	4.19715e-11	6.33039e-09
Celsr3	1.56838	7.50291e-12	1.23348e-09
Gprc5c	1.55517	1.43939e-06	0.000142552
Iqsec3	1.55258	1.53408e-06	0.000149233
Nmnat2	1.55056	1.67037e-06	0.000161535
Tbkbp1	1.5282	1.52647e-06	0.000149233
Lrrc16b	1.52628	2.06615e-07	2.24951e-05
Stmn2	1.5081	1.4326e-14	2.70713e-12
Nefm	1.48117	1.78111e-11	2.81553e-09
Cxcl11	1.47999	5.28393e-07	5.49008e-05
PCDHA9	1.47976	1.77797e-06	0.000170935
Pcbp3	1.44975	3.78781e-07	4.01752e-05
Galnt9	1.44408	9.43744e-14	1.65055e-11
St8sia2	1.4422	1.73863e-08	2.16539e-06
Ppm1e	1.44002	2.60064e-06	0.000242923
Smpd3	1.43617	1.00859e-05	0.000816807
Scrn1	1.41489	3.16037e-06	0.00029026
Pklr	1.41284	7.33931e-07	7.44804e-05
Glra1	1.39365	1.48742e-05	0.00117564
Amer3	1.3897	2.38551e-08	2.92671e-06
Osbp2	1.38657	3.97441e-06	0.000357046
Shank3	1.37918	9.84319e-07	9.8672e-05
C920025E04Rik	1.3629	3.26753e-05	0.00247549
Kcnip1	1.36273	6.15867e-11	9.12149e-09
Atg9b	1.36115	4.09699e-05	0.00306157
Tagap	1.35726	2.25237e-05	0.00176329
Lppr2	1.357	5.30975e-07	5.49008e-05
Elfn1	1.3556	3.14465e-06	0.00029026
Pclo	1.34649	1.02964e-06	0.00010259
Nrep	1.33227	6.75052e-06	0.00058104
Cplx2	1.31346	7.85711e-07	7.9246e-05
Ank3	1.28813	7.15481e-05	0.00520465
Rgs17	1.28565	7.98686e-05	0.00570549
Map3k9	1.27593	9.73944e-05	0.00667152
Mnda	1.25593	0.000122214	0.00807429
Tbc1d30	1.25577	7.97825e-05	0.00570549
Rims3	1.24486	8.77089e-05	0.00613589
Meis3	1.24147	6.09091e-06	0.000529813
Zfp286it	1.24039	3.10243e-06	0.000288158
Tha1	1.23735	4.2796e-05	0.00318356
Nrip3	1.23724	0.000153505	0.00985792
Entpd2	1.22656	1.25363e-05	0.000995637
Abcb6	1.22572	6.54485e-07	6.72483e-05
Nova2	1.22225	8.05154e-05	0.00570549
Kcnk12	1.22155	2.36494e-06	0.000223169
Enpp3	1.22107	7.65285e-06	0.00065188
Cdk5r1	1.21892	7.92216e-06	0.000667899
Ankrd33b	1.21097	0.000191707	0.012082
Aplp1	1.20941	7.06905e-07	7.21833e-05
Kdm5d	1.20544	4.93712e-08	5.79759e-06
Nrxn2	1.2009	0.0001385	0.00903548
Cntfr	1.1995	2.20442e-06	0.000209484
Arhgap22	1.19327	0.000191813	0.012082
Ntng2	1.19166	0.000282749	0.016842
Ifi205	1.18837	3.92377e-06	0.000354433
Crybg3	1.18607	0.000231595	0.014154
Mmp9	1.18481	9.12483e-06	0.00075383
Slc46a1	1.17826	1.57191e-07	1.74609e-05
Myo5c	1.17543	0.000204214	0.012717
Cacna1b	1.17378	1.2443e-05	0.000993021
Dusp2	1.16996	0.000119469	0.00798399
Ank2	1.16782	0.000251709	0.0151025
Mapk12	1.16702	2.94949e-05	0.00227651
Serpina3n	1.16522	8.91336e-06	0.000740079
Fam89a	1.16226	0.00016048	0.0102259
Bdh1	1.15015	0.000299086	0.0175938
Cnrip1	1.1432	4.72519e-07	4.94791e-05
Xkr4	1.13873	0.000240606	0.0146502
Clvs1	1.13225	3.23244e-06	0.00029523
Gm20796	1.12228	0.00040308	0.0224632
Fndc5	1.11911	0.000769291	0.0384412
Vstm2l	1.11202	4.48564e-11	6.70399e-09
Nppb	1.10925	5.18826e-05	0.00382308
Letmd1	1.09564	3.72666e-08	4.47199e-06
Naip2	1.08902	0.00092261	0.0446701
Pcdh8	1.0776	1.07138e-05	0.000859196
Sult4a1	1.07755	4.6528e-06	0.00041347
Efhd1	1.07725	0.000250918	0.0151025
Ptges	1.07567	0.000370754	0.0211399
B3gnt3	1.06887	0.000897732	0.0440558
Pdlim4	1.0672	0.000668195	0.0344361
Pou4f2	1.06619	4.04111e-11	6.15147e-09
Scamp5	1.06257	5.33564e-06	0.000466585
Pou3f1	1.06094	0.00128073	0.0576854
Wnt6	1.05904	4.39682e-07	4.63357e-05
Corin	1.05897	0.00115039	0.0532744
Rell2	1.05703	0.00105516	0.0495625
Zfp454	1.05664	0.00130925	0.0587811
Angpt4	1.05663	3.08421e-05	0.00235835
Tmem181b-ps	1.05326	7.05143e-06	0.000603778
Myo1a	1.05014	0.00148556	0.0651269
Insl3	1.04648	0.00108748	0.050935
Slc12a5	1.04404	0.000415169	0.0227512
Efna2	1.04234	6.47918e-05	0.00473412
Cabp1	1.04139	0.00131221	0.0587811
Wnt10a	1.03237	0.000333075	0.0194219
Pax5	1.02654	4.10928e-09	5.36164e-07
E030010N08Rik	1.02623	0.00160868	0.0690515
Grin1	1.02445	0.00095101	0.0457152
C030017K20Rik	1.0177	0.00195469	0.0805393
Hnf4a	1.0175	1.04458e-05	0.00084181
Nabp1	1.01693	0.000122293	0.00807429
Mndal	1.01509	0.000483825	0.0258887
Lgals2	1.01489	0.00209459	0.085025
Gpr123	1.01386	0.000121919	0.00807429
Nefh	1.01327	0.000509974	0.0271326
Tubb2b	1.01136	0.000368323	0.0210983
Cacna1h	1.00903	4.64362e-06	0.00041347
Ckmt1	1.00697	0.000112386	0.00754134
Sec1	0.998549	0.000835511	0.0413729
Syt7	0.9977	0.00113866	0.05303
Gcnt3	0.995093	0.00155099	0.0672779
Kcnd1	0.994329	0.00257629	0.0987554
Pcdhb11	0.991439	0.00190722	0.0793791
Nhsl2	0.990654	0.00101525	0.0482391
Pex5l	0.990353	8.48874e-05	0.00598948
H2-K2	0.989478	0.00252894	0.0978253
Tigd3	0.989269	0.000766024	0.0384412
Ttc39c	0.984316	0.0015789	0.0681288
Zfp78	0.980746	1.34506e-07	1.50427e-05
Pla2g4b	0.980409	0.00183394	0.0765228
Abca8b	0.979528	0.00194914	0.0805124
Dynlt1b	0.97567	8.70599e-05	0.00611652
Celf5	0.971688	0.00307874	0.115295
Notch3	0.971545	0.00309213	0.115533
Tmem151a	0.96493	0.00347568	0.126199
Sgcb	0.963889	3.67934e-09	4.83907e-07
5430435G22Rik	0.961967	0.00158729	0.0683116
Paqr4	0.961921	1.6012e-05	0.00125951
Madd	0.960605	8.41994e-06	0.000706244
Hcn1	0.958659	3.97439e-05	0.00298352
Plxna2	0.956905	0.00312127	0.116094
Gpr19	0.956825	0.00259655	0.0992729
Tmem181c-ps	0.956434	0.00383579	0.132759
Elmo1	0.95464	0.00363904	0.128935
Sh3rf3	0.951672	0.00377455	0.131749
Mapk11	0.950253	5.20906e-05	0.00382308
Nim1k	0.949527	0.000135084	0.0088477
Cep112	0.945049	0.000124538	0.00818963
Scn5a	0.944965	0.00361693	0.128683
Ttll11	0.944467	0.00416302	0.140246
Dynlt1a	0.943962	2.37558e-06	0.000223169
Sgsm1	0.940331	0.00224877	0.0895151
Sned1	0.937644	0.0045288	0.148314
Abcc2	0.936408	0.00400851	0.136822
Ncam2	0.934023	0.000261767	0.0156489
St8sia3	0.932316	3.01407e-07	3.23865e-05
Renbp	0.927074	0.00494491	0.156335
Ptchd2	0.926403	0.00328619	0.121117
Gja5	0.923568	0.000923833	0.0446701
Xkr6	0.923404	0.00462737	0.150047
Ccrl2	0.919289	0.00515597	0.160235
Hic1	0.913314	0.00556438	0.168814
Pipox	0.909853	0.0045228	0.148314
Fgf18	0.909613	0.00485698	0.154746
Abca9	0.909446	0.00525166	0.161972
Fam83g	0.906219	0.0059717	0.177609
Fam222a	0.903013	0.00558334	0.168814
Gm9987	0.901832	0.00642512	0.184666
G630090E17Rik	0.900999	0.0063452	0.183009
Dpp6	0.899638	0.00267776	0.101434
Camk4	0.897819	0.00542444	0.166067
Pla2g5	0.895	0.00121848	0.0556437
Pdzrn3	0.8946	0.00658245	0.187297
Rpp25	0.89114	0.00713829	0.197233
Gpr133	0.888475	0.00231244	0.0913859
Pi15	0.885102	0.00379257	0.132054
March3	0.883027	0.000710576	0.0361668
Ripply1	0.880218	0.00726353	0.199153
Cyp3a13	0.880126	0.00585924	0.175138
Rbp2	0.8765	0.0066115	0.187726
Gpr153	0.874637	0.0080833	0.210601
Qsox2	0.873251	1.31796e-07	1.48406e-05
Enox1	0.87171	0.000285514	0.0169025
Gpd1	0.870692	0.0085639	0.217348
Cdcp1	0.870545	0.00883503	0.221077
9030617O03Rik	0.870316	0.00740086	0.200301
Gm4980	0.869233	0.00312033	0.116094
Sema6d	0.868684	0.00829293	0.212366
3632451O06Rik	0.865932	0.000139365	0.00905599
Sulf2	0.863436	0.00514568	0.160218
Pvrl1	0.863239	0.000337337	0.0195965
Ddr2	0.862751	0.00255434	0.098576
Kif5a	0.862076	0.00417895	0.140495
Shisa6	0.861013	0.000244828	0.0148523
Abcb4	0.860387	0.0079154	0.208648
Uty	0.859628	0.00943502	0.230985
Mgat5b	0.859366	0.000967404	0.0462329
Podxl	0.859037	0.00952826	0.232066
Htra3	0.858813	0.00787875	0.208627
Slc29a4	0.858276	0.00792974	0.208648
Oprd1	0.858192	0.00917792	0.227579
Ccl5	0.85728	0.0096526	0.233709
Gjb1	0.856936	0.00926338	0.229007
Gm12504	0.856484	0.00222079	0.0888317
Ncan	0.856069	0.00790898	0.208648
Adamts20	0.852671	0.000913492	0.0444314
Sema5a	0.851222	0.00469557	0.151067
Sema6a	0.843221	0.00871109	0.218642
Aipl1	0.842403	0.00890734	0.22221
Nabp2	0.841674	1.4975e-06	0.000147419
Cldn2	0.841079	0.0111441	0.258041
Iqch	0.837063	0.0128298	0.281605
Spint1	0.834351	0.00681148	0.190443
Gpr176	0.830933	0.00603286	0.177796
Gm13498	0.829285	0.0128834	0.282404
Cdon	0.826792	0.0126669	0.279522
Artn	0.826175	0.0115558	0.2635
Asb5	0.82548	0.00778555	0.207783
Ptpn22	0.82506	0.00964396	0.233709
Peg10	0.821669	0.0124134	0.275684
Fndc7	0.821263	0.0127726	0.280733
Nptx2	0.81923	5.30677e-08	6.18747e-06
Hecw1	0.814979	0.0129934	0.284101
Grm4	0.814733	0.00055383	0.0290893
Pamr1	0.814653	0.00204675	0.083703
Map1b	0.814037	0.00877339	0.21987
Gm11868	0.81322	0.00028582	0.0169025
Npr1	0.813119	0.00508327	0.159082
Tmem178b	0.810964	0.00967591	0.233929
Ttyh2	0.809533	0.0017597	0.074178
Nmnat3	0.806961	0.0112641	0.259722
Ppp1r3e	0.805263	0.0149993	0.311349
Ablim3	0.803913	0.0127329	0.280603
Astn2	0.80284	0.00347737	0.126199
Trp53i11	0.802556	0.0086859	0.218642
Wasf1	0.802493	0.00140077	0.061905
Gm8773	0.802143	0.00629319	0.182792
Pcdh19	0.801524	0.00976952	0.235155
Steap1	0.801344	0.0154328	0.317939
Gm28049	0.801203	0.00786406	0.208627
Aebp1	0.801068	0.0157712	0.321286
Resp18	0.800489	0.000389018	0.0218275
Zfp661	0.799432	1.88422e-07	2.07896e-05
Insc	0.79926	0.0159554	0.323728
Amph	0.798684	0.00175467	0.0741563
Slc16a9	0.798223	0.0125388	0.27744
Flt3	0.796619	0.0169102	0.33454
Pcsk9	0.792643	0.0148156	0.309044
Six4	0.788786	0.0149837	0.311349
Gm15920	0.788343	0.00687714	0.191953
Ankrd13b	0.787613	1.21691e-11	1.96137e-09
Cpeb1	0.786541	0.00952483	0.232066
Lrtm1	0.784147	0.018731	0.351928
Srd5a1	0.783836	0.0044275	0.146195
Mme	0.783518	0.0182562	0.346572
Slfn5	0.783198	0.0179066	0.344545
Creb3l1	0.783185	0.0173288	0.337942
Itgae	0.783176	0.00630636	0.182851
Mtfp1	0.783146	0.0075931	0.203307
Il34	0.782514	0.0179998	0.344545
Ampd3	0.782477	0.0180616	0.344545
Iah1	0.781837	0.00597516	0.177609
Sh3gl2	0.779717	0.015693	0.321065
Stk32c	0.777678	0.00671078	0.189237
Nid2	0.775769	0.0138164	0.294224
Col5a1	0.774499	0.012125	0.270469
Wnt16	0.771171	0.0108248	0.252424
Rom1	0.771032	0.00730512	0.199528
Jag1	0.770222	0.0193726	0.357849
Sptbn4	0.76948	0.0200936	0.362213
Rab6b	0.76937	0.0204697	0.365444
Npdc1	0.768435	3.48524e-06	0.00031656
Pdxk-ps	0.768132	0.0199498	0.360872
Htra1	0.766164	0.0140752	0.297807
Serpinb1a	0.764862	0.0118551	0.267349
Hist1h2bc	0.763242	0.0164419	0.331256
Neto2	0.760214	0.0198587	0.360872
Nppa	0.75901	0.0173496	0.337948
Rgs7	0.75881	0.0130541	0.285005
BC022960	0.757645	0.0112123	0.259256
Crispld2	0.757464	0.00902456	0.224114
Igf2	0.751621	0.00412802	0.139352
Paqr5	0.751434	0.0190116	0.354365
Col8a1	0.749777	0.0105424	0.248419
Xkrx	0.746506	0.0197487	0.360872
Kcnt1	0.746116	0.000979089	0.0466557
D830044I16Rik	0.743041	0.0233415	0.394383
Fsd1l	0.742655	0.00655106	0.187195
Ugt1a6b	0.742528	0.0171205	0.33702
Six1	0.742193	0.024647	0.403582
Itgb3	0.741997	0.0255895	0.4112
Khdrbs3	0.741441	0.0257158	0.4112
Skor1	0.740895	0.00219919	0.0883979
Dnm1	0.740547	0.0239934	0.399646
Chd5	0.740452	0.0215363	0.375897
Pcdhb10	0.740199	0.0131512	0.285877
Ggt7	0.738862	0.0252774	0.409823
4930523C07Rik	0.738235	0.0215386	0.375897
Pou4f1	0.737589	0.0217225	0.377971
Wnt7b	0.737523	0.0157408	0.321065
Shc2	0.737214	0.00894387	0.222784
Gal3st1	0.734072	0.0169305	0.33454
Tspan17	0.733808	0.0224583	0.386014
Tmem74b	0.733714	0.0184727	0.34907
Gm9913	0.73364	0.0108558	0.252636
Fhl2	0.733422	0.0176984	0.341967
Klhl31	0.733075	0.0276668	0.429097
Ddx3y	0.73299	3.09369e-09	4.10163e-07
Rpl9-ps7	0.732755	0.0224818	0.386014
Nsg1	0.732126	0.0209823	0.371313
Nav3	0.731167	0.00134315	0.0600038
Thsd7a	0.73095	0.0175018	0.340039
Man2b2	0.730844	0.00523808	0.161972
Clip3	0.730716	0.0170534	0.336564
Rap1gap	0.730306	0.0187028	0.351802
Hpca	0.729103	0.0167481	0.333691
Sfxn4	0.728148	0.00398351	0.136435
Scg5	0.72758	0.00298448	0.11202
Gng4	0.72737	7.9045e-05	0.00569956
Atxn7l1	0.727369	0.000515125	0.0273183
Col7a1	0.72668	0.0171468	0.33702
Enho	0.726222	0.0227492	0.388861
Plekhg4	0.726147	0.0288464	0.43789
Rap2a	0.724399	0.0040941	0.138777
Slc35f3	0.724154	0.0252638	0.409823
Tnnt3	0.72368	0.0292394	0.440184
Syt6	0.723373	7.72632e-05	0.00559562
Usp11	0.722196	0.0236446	0.39665
Lama3	0.720023	0.029665	0.443166
Ephx3	0.719459	0.0322847	0.464358
Defb42	0.718934	0.0263249	0.416536
St6galnac5	0.718869	0.00480064	0.153778
Cdc42ep5	0.717907	0.0229209	0.38968
Traf5	0.717488	0.0113417	0.261067
Nanog	0.717102	0.0312397	0.455026
Irf1	0.716101	0.00103907	0.0492284
Col9a3	0.715338	0.0253125	0.409987
Phactr3	0.714877	0.00058978	0.0306835
Spns3	0.713625	0.00116454	0.0537783
H2-T23	0.713129	0.0200331	0.36152
Hrc	0.711835	0.034454	0.483552
Arsj	0.711475	0.00218103	0.0878827
Misp	0.710578	0.0210882	0.372402
Zfp874a	0.709545	0.00459739	0.149962
Gm5380	0.708656	0.0297906	0.443438
Slc5a5	0.707762	0.0312174	0.455026
Bpnt1	0.70746	0.00120501	0.0551822
Sncb	0.707281	0.00573051	0.172545
Cacna1a	0.706589	0.0277956	0.430283
Apol6	0.705179	0.0280611	0.433984
Gria2	0.703995	0.0177016	0.341967
Ednra	0.702315	0.00518775	0.160918
Alk	0.70018	0.000333149	0.0194219
Syt14	0.700179	1.08457e-07	1.23822e-05
Cyp46a1	0.698324	0.0366851	0.497283
Yif1a	0.698137	0.000215973	0.013267
Ptn	0.697629	0.00962193	0.233655
Pspn	0.696529	0.0313674	0.455951
Glb1l	0.696496	0.0195485	0.35868
Tspan15	0.695788	0.025156	0.409065
Adamts15	0.695654	0.0344125	0.48354
Col15a1	0.695084	0.020806	0.369385
Noa1	0.694592	0.00104783	0.0493771
Scg3	0.694288	1.58145e-08	1.98466e-06
N28178	0.69424	0.00534055	0.16411
Hectd2	0.694168	0.0365241	0.497283
Parp6	0.693782	0.00152024	0.0662938
Gm14335	0.693375	0.0267176	0.41912
Fbn1	0.693163	0.00461995	0.150047
Bnc2	0.692743	0.0358169	0.493774
Bmf	0.69268	0.0309682	0.453743
Zfp273	0.691751	0.00940493	0.230985
Unc80	0.691128	1.16317e-08	1.47096e-06
Stambpl1	0.691011	0.000690083	0.0353425
Cbx7	0.688722	0.00740774	0.200301
Aqp5	0.6881	0.0229021	0.38968
Tmem74	0.68628	0.0347951	0.48529
Pou2f2	0.686048	0.018091	0.344631
Bmp6	0.685434	0.00652591	0.186909
Cfap46	0.684275	0.0394118	0.516691
Pcdhb4	0.682828	0.040273	0.523006
Psmb5	0.682781	0.0255222	0.4112
Ppbp	0.681897	0.00726835	0.199153
Irs1	0.680702	0.0289156	0.438535
A530040E14RIK	0.680629	0.0227782	0.388861
Pcdhb12	0.67911	0.0358317	0.493774
Slc15a1	0.678982	0.0438769	0.543584
Dpysl4	0.678042	0.000102399	0.00695635
8430419L09Rik	0.677685	0.00401144	0.136822
Nipal1	0.674224	0.0429981	0.538377
Lhx5	0.672802	0.0287216	0.437611
Apobec3	0.672125	4.71015e-05	0.00348806
Aqp4	0.671775	0.00605493	0.178073
Pak1	0.671567	0.00621645	0.180882
Podnl1	0.670462	0.039015	0.514171
Slc52a3	0.670196	0.0366913	0.497283
Atp10d	0.669327	0.0302272	0.446482
Efemp1	0.668784	0.0246271	0.403582
Ggt6	0.668291	0.00887605	0.221766
Hist3h2a	0.665684	0.00265152	0.100672
Arhgap32	0.665575	0.0455781	0.552177
Col23a1	0.664054	0.0426721	0.536748
Eid2	0.662875	0.0331284	0.47032
Lrp4	0.661501	0.0468631	0.561538
Gm2115	0.66076	0.0464119	0.558298
Osr2	0.660458	0.0166951	0.333691
RP24-393I15.4	0.659581	0.0313647	0.455951
Cbs	0.658838	0.0478152	0.566159
Nrip2	0.658769	0.0293213	0.440623
Map3k15	0.657649	0.0483227	0.567446
Cnbd2	0.656568	0.00464097	0.150192
Pcdhb9	0.65602	0.048777	0.57115
Gm11218	0.655937	0.0237272	0.39763
Wdfy1	0.655153	0.0282365	0.435606
Zfp429	0.654484	0.0284082	0.43607
Scn8a	0.654347	0.0195154	0.358656
Rprd2	0.65399	0.0468397	0.561538
Nol4l	0.652712	0.0426263	0.536748
Bai2	0.652423	0.0499636	0.577927
Mlh1	0.651575	0.0188083	0.352978
Gas2	0.651301	0.0427641	0.537083
Olfr695	0.651217	0.0155294	0.319359
Zfp113	0.651003	0.00856698	0.217348
Apol9b	0.650638	0.0315155	0.457294
Siglec15	0.649978	0.0106167	0.249699
Cdhr2	0.649826	0.00382415	0.132635
Atp1a3	0.646327	0.0444417	0.546869
Cnih2	0.646211	0.0516691	0.588663
Gm6133	0.645377	0.00598514	0.177609
Fam155a	0.64418	0.000382593	0.0215405
Fam46a	0.642811	0.0365421	0.497283
Ldb3	0.642704	0.0452895	0.550302
Irf5	0.641213	0.0476263	0.565734
Nxph1	0.640688	0.0262628	0.415955
Mmrn2	0.640502	0.0559789	0.607727
Ulk4	0.640402	0.0203977	0.365444
Rasgrf1	0.640375	0.0326203	0.466329
Tacr2	0.638836	0.0357213	0.493774
Adm	0.638522	0.0283676	0.43607
Cabp4	0.638311	0.0558934	0.607727
Sox9	0.637701	0.0179989	0.344545
Mapk4	0.637279	0.0556439	0.606621
Lin7b	0.636923	0.0569382	0.611769
Ipo13	0.636903	0.00825539	0.212366
Sfxn5	0.636576	0.033724	0.475467
Trpv3	0.636502	0.0322405	0.464358
Camk2b	0.635189	0.0487269	0.570969
Cfap70	0.634857	0.0349483	0.486907
Rap1gap2	0.634348	0.0538297	0.601568
Moap1	0.633825	0.0131635	0.285877
Fgd2	0.633682	0.0231634	0.393107
Ppl	0.632963	0.0573201	0.612706
Shpk	0.632774	0.0254494	0.410991
Gm14419	0.63219	0.055364	0.604895
Cox7a1	0.631883	0.0363854	0.496
Pcdha10	0.631568	2.99146e-05	0.00229811
Adra2b	0.631468	0.0433934	0.540427
Gldn	0.631183	0.000911107	0.0444314
Erc2	0.63109	0.0583018	0.617578
Pygm	0.630897	0.0513807	0.586596
Mgat3	0.630634	0.0566184	0.610893
Slc40a1	0.629109	0.0402753	0.523006
Sec14l2	0.628761	0.0480035	0.566159
Rnf125	0.628636	0.0593327	0.621689
Kcnh2	0.627978	0.0592908	0.621689
Rab11fip4	0.627789	0.0282455	0.435606
Dbil5	0.627185	0.0602455	0.629647
Klhdc7a	0.627134	0.0474601	0.564168
Ptprr	0.62685	0.0354519	0.491425
Dusp18	0.625978	0.0195254	0.358656
Xylt1	0.625438	0.0568423	0.611576
Afap1l2	0.624853	0.0433497	0.54031
Dagla	0.624765	0.0132261	0.286478
Scg2	0.624758	3.18435e-07	3.39939e-05
Cxxc5	0.624505	0.0593	0.621689
A730049H05Rik	0.624443	0.0114809	0.263245
Hhat	0.623678	0.014708	0.307734
Cyp2c68	0.623401	0.0631301	0.641842
Pitpnm3	0.621482	0.0537776	0.601568
Ropn1l	0.620758	0.0590848	0.621468
Pcdhb5	0.620641	0.062681	0.641538
Nipsnap1	0.620034	0.0453618	0.550774
Ptgfr	0.619813	0.00473651	0.152086
Gabrd	0.619262	0.0157327	0.321065
Lrrc27	0.617845	0.0613235	0.63526
Prrxl1	0.61762	0.00694928	0.193019
Adora2b	0.617608	0.0642789	0.647887
Adora1	0.615998	0.0363173	0.495894
Dennd6b	0.615793	0.0298053	0.443438
Rpl3	0.615633	0.0534067	0.600056
Cecr6	0.615355	0.00111091	0.0518847
Clrn1	0.614503	0.0570316	0.611769
Sh3kbp1	0.613814	0.0626124	0.641338
Nckipsd	0.613529	0.0043942	0.145647
Entpd1	0.613008	0.0587465	0.618702
Loxl4	0.61221	0.00603469	0.177796
Usp2	0.611915	0.0511238	0.586596
Hcn4	0.61144	0.0186948	0.351802
Prob1	0.611277	0.0538609	0.601568
BC025446	0.609973	0.0356883	0.493774
Krt16	0.609473	0.0613788	0.635432
Eno2	0.609219	0.0606642	0.631263
Akap6	0.608683	0.0607456	0.631263
Plag1	0.608423	0.0534356	0.600056
Slc16a6	0.608405	0.00934491	0.230676
Gm10548	0.607382	0.0625784	0.641338
Blnk	0.607204	0.0578508	0.615179
Gnao1	0.60698	0.0666661	0.661431
S1pr3	0.606659	0.0532113	0.599946
Hist1h2be	0.605798	0.0423522	0.535181
Capn6	0.605331	0.0694714	0.672866
Eml6	0.6048	0.037233	0.500624
Medag	0.604264	0.0619675	0.639277
Hpx	0.604044	0.028488	0.436886
St3gal5	0.604008	0.0513631	0.586596
Gpr173	0.603877	0.0641698	0.647887
Draxin	0.603771	0.0708028	0.677531
Pcsk1	0.60338	0.00359042	0.128529
Rd3	0.602483	0.0243471	0.401536
Immp2l	0.602166	0.0691125	0.672204
Fam20a	0.601335	0.0411192	0.52796
Kcnh7	0.601216	0.0550837	0.603966
Gm28438	0.601153	0.00359404	0.128529
Ankhd1	0.601043	0.000412873	0.0227512
Nipal2	0.600895	0.0287903	0.43789
Pnp	0.59917	0.0471804	0.562993
Tmem63a	0.597065	0.0434272	0.540427
Gm1113	0.596877	0.000393435	0.0220002
Ubd	0.596645	0.0225432	0.386456
Tstd3	0.596245	0.00487372	0.15481
Cntn1	0.595972	0.0524017	0.59293
Scn2a1	0.595185	0.0526175	0.594933
Ece2	0.594231	0.00154613	0.0672444
Dnajc12	0.593622	0.0592099	0.621689
Cngb1	0.592583	0.056771	0.611576
Col18a1	0.592317	0.068563	0.670938
Olfr1247	0.592105	0.0754357	0.695159
Disp1	0.591905	0.0174434	0.339372
Cela1	0.59183	0.0758329	0.697691
Sobp	0.590739	0.0458589	0.555011
Akr1c12	0.590663	0.076521	0.701078
Cfhr2	0.590403	0.068915	0.672204
Cyp2j5	0.588768	0.0752186	0.694535
Hist2h3c1	0.588006	0.0773944	0.702575
Ncald	0.587691	0.0681886	0.669369
Tpgs2	0.587141	0.00583059	0.174599
Kirrel3	0.586513	0.0638188	0.64565
Chrm1	0.585388	0.0258764	0.411817
Mylk3	0.585056	0.0660871	0.658069
Crip2	0.584994	0.0652753	0.653946
Smim17	0.584967	0.0763533	0.700431
Parvb	0.584918	0.0789063	0.706761
Gsta1	0.584844	0.0247674	0.404346
Ip6k3	0.584371	0.0220256	0.382367
Car2	0.584047	0.0719968	0.68142
Taf1b	0.583029	0.0481469	0.567002
Gab3	0.582821	0.0803205	0.712996
Rsl1	0.582799	0.054247	0.601568
Scap	0.582691	0.00180335	0.0756303
Fuz	0.582661	0.0800704	0.711545
Nrg2	0.581623	0.075949	0.698323
Lynx1	0.580448	0.078687	0.705736
Tmem260	0.579059	0.0517821	0.589542
Tgtp2	0.578771	0.0635951	0.644577
Adtrp	0.577765	0.0807931	0.714876
Prkcz	0.577692	0.0637246	0.645429
Ambp	0.577587	0.0353013	0.490163
Slamf8	0.577187	0.0483039	0.567446
Slc12a7	0.575808	0.0470411	0.56221
Gpld1	0.574666	0.0843785	0.731823
Ttr	0.574622	0.0430997	0.538418
Arhgap29	0.573927	0.0206677	0.367443
Ces1h	0.572896	0.0298978	0.444011
Lrfn3	0.572817	0.00655864	0.187195
Syndig1l	0.572458	0.00371079	0.130076
Gm12366	0.572403	0.086906	0.736702
Nptxr	0.57215	0.0115294	0.2635
Crb2	0.571883	0.0547393	0.602135
Shroom2	0.571695	0.0271793	0.423139
Bcorl1	0.57055	0.0235322	0.395977
Gm10330	0.569756	0.0878838	0.74028
Zfp738	0.569329	0.0268804	0.420687
Pbld1	0.568897	0.0793522	0.708995
Rasl10b	0.56814	0.0682288	0.669369
Gramd1b	0.567735	0.0752836	0.694535
Adamts17	0.56737	0.045183	0.549821
Garem	0.567015	0.0362521	0.495894
Hrh3	0.566863	0.0363619	0.496
Smyd1	0.566627	0.0779968	0.703511
Tnik	0.566287	0.0898426	0.744837
Nfu1	0.566014	0.00123707	0.0560259
Gpcpd1	0.565894	0.0222123	0.383583
Pop1	0.565716	0.0384561	0.511188
Ccnd2	0.565388	0.0818071	0.718818
Smc1b	0.564664	0.0413756	0.529103
Gpr182	0.56459	0.0813761	0.717757
Igfbp4	0.564153	0.0884296	0.740717
Styxl1	0.564116	0.0880771	0.74028
Ksr1	0.564084	0.0736898	0.688721
Cpn1	0.563135	0.0908111	0.747589
Ms4a4c	0.561976	0.0858056	0.735861
Map3k14	0.561823	0.0117011	0.264602
Ehd3	0.560526	0.0814507	0.717757
Apol9a	0.560276	0.0648309	0.650538
Sgk2	0.558835	0.0692239	0.672204
Onecut1	0.558829	0.0521795	0.592015
Snph	0.558675	0.0698688	0.673276
Slc6a19	0.558432	0.0689285	0.672204
Col6a2	0.557231	0.0938312	0.754072
Rragd	0.556963	0.0945642	0.756513
Jph3	0.556443	0.0950745	0.75737
Dock4	0.556341	0.0660271	0.658069
Slc22a4	0.55601	0.0947447	0.756755
Slc35f2	0.555841	0.0918754	0.748131
Hhip	0.555076	0.00386366	0.133163
Plxna3	0.55441	0.0711111	0.678113
Slc27a5	0.554107	0.0888956	0.741568
Fads1	0.553712	0.0122067	0.271554
Ppp2r2b	0.553499	0.0585737	0.618445
Elovl7	0.553028	0.0914914	0.748131
Epor	0.551927	0.0974294	0.760608
Cyp2f2	0.551771	0.0678456	0.668293
Plxna4	0.551466	0.0919237	0.748131
Themis	0.551228	0.0770808	0.702231
Mrvi1	0.551206	0.0397704	0.519734
Tmem205	0.550863	0.00940337	0.230985
Jade1	0.550546	0.00980993	0.235298
Tph1	0.54979	0.0371634	0.500624
Zfp575	0.549667	0.0931306	0.751924
Alms1-ps1	0.549632	0.0970859	0.760138
Fam65b	0.549057	0.0749528	0.694211
D630003M21Rik	0.548495	0.0447239	0.547705
Pwwp2a	0.546865	0.00367056	0.129022
Chga	0.546501	0.000205791	0.0127668
Morc4	0.54632	0.0743107	0.69138
Gm12164	0.546318	0.0682929	0.66949
Olfml3	0.546176	0.0778909	0.703511
Fam171b	0.545853	0.101178	0.766613
Arhgap39	0.545753	0.00663529	0.187792
Cdc42ep2	0.544973	0.0753859	0.69509
C1qtnf6	0.544555	0.0970577	0.760138
Col4a6	0.544123	0.0925365	0.749522
Pax8	0.543928	0.083342	0.725711
Mfap3l	0.543792	0.103359	0.772721
Fbxl15	0.543752	0.021154	0.372572
Gm1045	0.543504	0.0695623	0.673105
Akr1c19	0.543429	0.0772628	0.702231
AU040320	0.542089	0.0040735	0.138364
Abcg2	0.540559	0.0408797	0.527108
Rslcan18	0.540526	0.0665123	0.660303
Prima1	0.540496	0.017519	0.340039
Clec2d	0.540402	0.0828212	0.723756
Hist1h4j	0.540291	0.105905	0.776918
Ago4	0.540191	0.0120042	0.268879
Pcdhb8	0.540142	0.102836	0.772325
Slc31a2	0.540129	0.028165	0.435181
Gsap	0.540071	0.0986093	0.762422
E330009J07Rik	0.539319	0.105271	0.776762
Col6a1	0.538915	0.10485	0.776457
Trim36	0.537916	0.0946767	0.756677
Nav1	0.537486	0.0493345	0.575454
Col20a1	0.537225	0.103221	0.772721
Fhl4	0.537097	0.108312	0.78159
Cyp7a1	0.536131	0.108205	0.78159
Zbtb7c	0.536106	0.0769478	0.702231
Plscr2	0.536012	0.0807567	0.714876
Plch2	0.535711	0.0600041	0.627524
Car13	0.535622	0.10869	0.782681
Klhl7	0.535483	0.0152034	0.31411
Lrig2	0.534964	9.24536e-05	0.00644041
Phactr1	0.534619	0.105337	0.776762
Setbp1	0.534612	0.0199487	0.360872
Pkp3	0.534464	0.0253551	0.410147
Asprv1	0.533694	0.112313	0.791439
Lyplal1	0.53342	0.0558877	0.607727
Mnd1	0.532988	0.0716406	0.680007
Fchsd1	0.532855	0.0387225	0.512268
Slc16a4	0.531781	0.110031	0.787567
Dusp23	0.531223	0.0878769	0.74028
Krt20	0.531083	0.0362744	0.495894
Tmem221	0.530926	0.0905029	0.746069
Vmn1r61	0.530596	0.113006	0.793145
Slc39a3	0.530458	0.0152087	0.31411
Hmgn2	0.530006	0.00104821	0.0493771
Zfp85	0.529972	0.023306	0.394202
Nell2	0.529629	0.0139859	0.296298
Dennd2a	0.529456	0.0171585	0.33702
Brdt	0.528952	0.074124	0.690424
Gm9385	0.528873	0.114538	0.79382
Pknox2	0.527244	0.0870227	0.736702
Clec2h	0.527058	0.111885	0.79108
Gm29669	0.526917	0.0563781	0.609372
Gdpd1	0.526329	0.0198809	0.360872
Hist1h4h	0.52606	0.0648418	0.650538
Rgcc	0.526045	0.0540208	0.601568
Plcxd2	0.525866	0.0978331	0.761541
Pla2r1	0.525731	0.113359	0.793145
Prr15l	0.525216	0.088035	0.74028
Tsen54	0.524915	0.000421741	0.0230346
Tmem106a	0.524598	0.0771219	0.702231
Sms	0.524548	0.0367928	0.497839
Clca6	0.524337	0.112922	0.793145
Eml2	0.523932	0.100284	0.766613
Serpina4-ps1	0.523629	0.0834629	0.725995
Smim5	0.523142	0.0985225	0.762422
Adamts8	0.522897	0.088508	0.740717
Zhx1	0.522841	0.0233068	0.394202
Il1rn	0.522826	0.115976	0.797746
Dnaic2	0.522339	0.117619	0.799139
Abca8a	0.522334	0.0643895	0.647887
Kcnh8	0.521988	0.0446039	0.547639
Porcn	0.521988	0.111045	0.789614
Gabrr2	0.521832	0.0752427	0.694535
Itpr2	0.521556	0.0642993	0.647887
Ccdc137	0.521416	0.0847333	0.733224
Dsc2	0.52122	0.10841	0.78159
Magee1	0.520855	0.102657	0.771333
Gm8835	0.520601	0.0204713	0.365444
Alg2	0.519927	0.00166924	0.0712787
Prkcdbp	0.519714	0.103804	0.773238
Elf5	0.519657	0.117776	0.799139
Ccsap	0.518845	0.0400312	0.521736
Podn	0.518762	0.080037	0.711545
Aspa	0.518413	0.111148	0.789834
Garnl3	0.518253	0.0334409	0.47309
Slco1a1	0.518223	0.104753	0.776366
Ctnnal1	0.518144	0.0296676	0.443166
E2f6	0.518067	0.057226	0.612099
Ldhal6b	0.518012	0.121415	0.809106
Nlk	0.517847	0.00191386	0.079454
Stat1	0.517769	0.117199	0.799139
Rbbp8	0.517289	0.000648925	0.0335482
Gm15676	0.516497	0.0768928	0.702231
Tnnt1	0.516309	0.122732	0.811957
Fbxo36	0.515767	0.0871152	0.736715
Acss3	0.515439	0.119181	0.802018
Fras1	0.514961	0.123183	0.813307
Zscan29	0.514319	0.0139587	0.296105
Tdo2	0.514043	0.0656957	0.656558
Ankef1	0.514001	0.101237	0.766622
Wls	0.513978	0.0264386	0.417828
Aqp7	0.51385	0.0784252	0.704927
Il17rc	0.513219	0.0633158	0.642935
Eif2s3y	0.512704	2.3732e-08	2.92671e-06
Mettl21a	0.512292	0.0390945	0.514171
Tanc2	0.512173	0.0816591	0.717902
Slc47a1	0.511984	0.0801753	0.712092
Itgb2l	0.511964	0.0311112	0.454234
Pitpnc1	0.511362	0.0575438	0.613293
Slc2a12	0.511263	0.0189067	0.353613
Slc8a2	0.510528	0.000412358	0.0227512
Pced1b	0.510269	0.116609	0.798772
Acaa1b	0.509501	0.117831	0.799139
Ppp3cc	0.509207	0.0838204	0.728719
Ctnnd2	0.508968	0.124624	0.818345
Clstn2	0.508481	0.0809996	0.715547
Gps2	0.508366	0.00482466	0.154014
Zfp423	0.507828	0.00734049	0.199797
Rps6ka6	0.507569	0.0382141	0.509109
Tdrp	0.507279	0.124904	0.818345
Gm15604	0.507085	0.0750755	0.694535
Gm14537	0.507012	0.04719	0.562993
Plcb4	0.506801	0.0578987	0.61529
Agtr1a	0.506055	0.0899683	0.745128
Dhrs7	0.506051	0.042898	0.538354
Zfp125	0.505577	0.1075	0.781299
Polr3g	0.50537	0.0697048	0.673276
Naalad2	0.504705	0.097912	0.761795
Mxra7	0.504639	0.118388	0.800207
Reep1	0.504097	0.126656	0.821742
Spire1	0.503561	0.0607945	0.631372
Vegfc	0.503542	0.120708	0.807341
Pdxk	0.503092	0.0546141	0.602135
Gm20537	0.502953	0.00511415	0.159538
Ccser1	0.502355	0.12766	0.821766
Sap30bp	0.502335	3.26141e-10	4.54387e-08
Trpm3	0.502138	0.114582	0.79382
Casp16	0.502127	0.038532	0.511213
C330013J21Rik	0.501765	0.128764	0.824299
Map1lc3a	0.501476	0.107081	0.780669
Camk1d	0.50134	0.0479602	0.566159
Apol7a	0.501279	0.132527	0.830687
Nol3	0.499959	0.132	0.829859
Tmem121	0.499305	0.111973	0.79108
Cyp27a1	0.499193	0.134178	0.8327
Usp46	0.499168	0.0340726	0.479173
Sh3tc2	0.499077	0.108117	0.78159
Krt13	0.4987	0.113606	0.793145
Mal	0.498375	0.000959321	0.0459803
Rasip1	0.498259	0.136134	0.836652
Gm4723	0.497348	0.10575	0.776762
Vit	0.497342	0.0698952	0.673276
Il1rl1	0.496637	0.11162	0.790284
Oxld1	0.496585	0.0806792	0.714637
Slc4a7	0.496026	0.0966967	0.760138
Lrrc15	0.495782	0.111969	0.79108
Rapgef3	0.495658	0.11335	0.793145
Mettl7b	0.495397	0.135889	0.836084
Hspa1a	0.495254	0.0337801	0.475467
Rasa4	0.495061	0.133925	0.832094
1700029I15Rik	0.494345	0.13379	0.83188
Prdm16	0.493979	0.0969522	0.760138
Ctrl	0.493155	0.137657	0.837317
Gm4924	0.492756	0.137479	0.837317
4930465K10Rik	0.492538	0.128124	0.822797
Megf8	0.492375	0.0390472	0.514171
Ccl2	0.492092	0.13016	0.827233
D830030K20Rik	0.492054	0.107484	0.781299
Dicer1	0.491902	0.0296792	0.443166
Sgtb	0.49171	0.003665	0.129022
Slc8a1	0.491249	0.137311	0.837317
Gnat2	0.490969	0.137753	0.837317
Nudt4	0.490714	0.0867191	0.736702
Myo15b	0.490486	0.118205	0.799597
B3gnt5	0.489396	0.13166	0.829308
Itga7	0.48919	0.136017	0.836548
Stard4	0.488829	0.0662162	0.658158
Egfr	0.488656	0.114723	0.794
Palm2	0.488591	0.110403	0.787567
Cdh22	0.488532	0.0161871	0.327326
Hoga1	0.48819	0.11145	0.790284
Lamc3	0.487833	0.0552672	0.604519
Akr1e1	0.487804	0.107242	0.78115
Glyat	0.487422	0.13849	0.839117
Gjd4	0.486994	0.146258	0.85249
Chchd3	0.486891	0.00217636	0.0878827
Gm15191	0.486769	0.11729	0.799139
Pstpip2	0.486436	0.14508	0.852132
Csprs	0.486089	0.0799207	0.711545
Angel1	0.486066	0.0396514	0.518591
Hivep3	0.486012	0.131288	0.829186
Ap1s2	0.485908	0.0570612	0.611769
Adcyap1r1	0.485823	0.013145	0.285877
Susd4	0.485576	0.112282	0.791439
Zfp595	0.485422	0.010324	0.244563
Asb2	0.485069	0.0167516	0.333691
Ifi203	0.484783	0.133769	0.83188
Pnpla3	0.484677	0.0607266	0.631263
Wdr17	0.484669	0.136869	0.837197
Col1a2	0.484527	0.126793	0.821742
Ift27	0.484048	0.0135065	0.291095
Mapk10	0.48404	0.145664	0.85249
Alms1	0.48397	0.12494	0.818345
PCDHGB6	0.483961	0.0882043	0.740441
Asap3	0.483638	0.128666	0.824299
Adamts16	0.482858	0.100877	0.766613
Klra6	0.482532	0.069769	0.673276
Gldc	0.482471	0.122617	0.811957
Rnf207	0.482135	0.142924	0.850002
Cds2	0.48199	0.00922084	0.228299
Tmem92	0.481559	0.134583	0.83335
Gria1	0.481221	0.022494	0.386014
9230110C19Rik	0.481217	0.0868162	0.736702
Gm4788	0.481005	0.152411	0.861043
1700010I14Rik	0.480708	0.129216	0.825604
Scgn	0.480608	0.00752722	0.202533
Epha10	0.480403	0.0299635	0.444184
Neurod1	0.479999	0.0108646	0.252636
Mmp17	0.479811	0.145826	0.85249
Ankub1	0.479644	0.150623	0.858314
Kif3c	0.479477	0.0315939	0.457544
Gm2539	0.479363	0.149314	0.856323
Napb	0.479342	0.0270059	0.421631
Pafah1b3	0.479004	3.21778e-05	0.00244909
Cndp1	0.478886	0.130496	0.828198
Syt13	0.478808	0.151993	0.860842
Ankrd55	0.478776	0.148932	0.856072
Arsa	0.478619	0.0708568	0.677578
4933402D24Rik	0.478598	0.129527	0.825808
Tnfrsf19	0.478094	0.127542	0.821766
Stard6	0.478092	0.131873	0.82983
Cntn2	0.477956	0.114026	0.793755
Gm10800	0.477908	0.139036	0.840695
Cd1d2	0.477409	0.144276	0.852132
Zfp708	0.477157	0.0869081	0.736702
Adra1b	0.476878	0.149325	0.856323
Cldn3	0.47678	0.106442	0.779118
Ermp1	0.476229	0.103346	0.772721
Sfxn1	0.475672	0.0256134	0.4112
Gm12216	0.475371	0.153614	0.863981
AI464131	0.475151	0.0476653	0.565788
Pcdhb7	0.474881	0.155605	0.865502
Extl1	0.474737	0.152897	0.862306
Lypd6b	0.473978	0.130173	0.827233
Reep2	0.473953	0.0617884	0.638467
Map2	0.473605	0.0905464	0.746069
Lpar1	0.47351	0.149433	0.856323
Gm9855	0.471735	0.0852017	0.733743
Pura	0.471303	0.000485019	0.0258887
Calm1	0.470922	0.0717379	0.680537
Mpzl2	0.470864	0.149393	0.856323
Pdlim2	0.470577	0.156185	0.865502
Postn	0.470474	0.119989	0.80482
Dock7	0.469993	0.000250186	0.0151025
Cyb5r4	0.469935	0.0136936	0.29298
Nrxn1	0.469702	0.0135101	0.291095
Pcdhga2	0.469514	0.158993	0.868262
Dock3	0.469064	0.13324	0.831294
Homez	0.46905	0.067362	0.665124
Ifi204	0.469029	0.157886	0.867639
Rprd1a	0.468915	0.0320015	0.461901
Itih5	0.468914	0.160775	0.868262
AI317395	0.468475	0.0393322	0.516059
Tnfaip8l3	0.468271	0.0208362	0.369521
Ubxn11	0.467954	0.154932	0.865502
Dbndd1	0.467936	0.0985867	0.762422
Cmbl	0.467869	0.161237	0.868262
Gstm3	0.467848	0.151811	0.860727
Mageb3	0.467133	0.131567	0.829308
Maf	0.467126	0.160806	0.868262
Ptpre	0.466713	0.154272	0.86493
4933411K16Rik	0.466362	0.16443	0.870693
Sesn1	0.466321	0.109243	0.784605
Pdk4	0.466306	0.152617	0.861909
Ugt3a1	0.466211	0.151417	0.860727
Fam110b	0.465927	0.110326	0.787567
Ccdc8	0.465617	0.110475	0.7876
Dnph1	0.464948	0.0435907	0.541262
Gbp2	0.464595	0.163851	0.870329
Nuggc	0.46451	0.164	0.870574
Snca	0.464469	0.157422	0.866353
Epb4.1l5	0.464455	0.12965	0.825808
Gm14325	0.464064	0.0482687	0.567446
Klra4	0.463162	0.146148	0.85249
Hist1h3d	0.462781	0.110132	0.787567
Psma3	0.462669	0.0139449	0.296105
Gpr112	0.462656	0.163648	0.869828
D5Ertd579e	0.462333	0.0147619	0.308367
Dhrs4	0.462247	0.0183601	0.347342
Aldh1a2	0.461928	0.038081	0.508159
Cdh15	0.461344	0.0374216	0.502213
Igf2bp2	0.461247	0.155096	0.865502
Fut4	0.461202	0.0944423	0.756447
Aadac	0.461141	0.168239	0.872163
Trove2	0.461122	0.0751639	0.694535
Ndufa4	0.460592	0.081509	0.717757
Tenc1	0.460519	0.106551	0.779575
Pax9	0.460267	0.150216	0.857411
Nr2f1	0.460179	0.102495	0.771333
Elovl4	0.459591	0.160022	0.868262
Gm15515	0.458949	0.157461	0.866353
Il6ra	0.458833	0.167457	0.870693
Ldoc1l	0.458674	0.054044	0.601568
Zfp874b	0.45826	0.006996	0.193627
Mybl1	0.457758	0.151831	0.860727
Armc8	0.45767	0.00487783	0.15481
Lima1	0.457194	0.126248	0.821036
Ankrd35	0.456189	0.139159	0.840695
Greb1l	0.456089	0.131098	0.828622
Cdc25c	0.455588	0.0718093	0.680666
Nsf	0.455208	0.0168064	0.333693
Rpl27-ps1	0.455183	0.13475	0.833712
Micall2	0.455101	0.0192066	0.356156
Nr3c2	0.45499	0.169861	0.8749
Prkd1	0.454923	0.0862253	0.736702
Vipr2	0.454733	0.124495	0.818345
Adamts9	0.454641	0.168215	0.872163
Kif19a	0.454388	0.159411	0.868262
Bcan	0.454246	0.15588	0.865502
Fmnl2	0.454018	0.162529	0.86871
Rpgr	0.453924	0.0954064	0.758825
Evc2	0.453907	0.170633	0.875261
Kbtbd8	0.453903	0.159701	0.868262
Pag1	0.453848	0.0982593	0.762422
Gm7120	0.453773	0.160355	0.868262
Rps4l	0.453427	0.0736852	0.688721
Slc39a6	0.452912	0.00362411	0.128683
Gm9844	0.452829	0.151038	0.860087
Acot6	0.452563	0.176277	0.885145
Glt8d2	0.452412	0.166998	0.870693
Dnajc18	0.452398	0.0265632	0.417894
Wdr33	0.452268	0.00365531	0.129022
Lmo1	0.4514	0.0501923	0.579061
Gpr137c	0.451329	0.167691	0.871037
Eps8	0.451154	0.168899	0.873837
Prrt4	0.450078	0.1621	0.868667
Pomgnt2	0.449889	0.144149	0.852132
Tex40	0.449865	0.153508	0.863678
Lgr5	0.449674	0.1644	0.870693
Gabbr2	0.449418	0.00827417	0.212366
Gdf9	0.448624	0.174987	0.884619
Tfr2	0.448407	0.00870137	0.218642
Ophn1	0.448042	0.0929125	0.751185
Atp5a1	0.447448	0.0019715	0.0808267
Catsper2	0.447206	0.0361122	0.495358
Haghl	0.447036	0.0462565	0.557928
Hist1h3g	0.446963	0.17515	0.884907
Fam120c	0.446658	0.110804	0.788923
Gm27193	0.446496	0.0620612	0.639277
Fam189b	0.446267	0.0736259	0.688721
Zfp58	0.446089	0.0129954	0.284101
Epdr1	0.445464	0.0433131	0.540263
Cttnbp2	0.445431	0.0637577	0.645429
Ovgp1	0.445338	0.180551	0.892442
Erich2	0.444928	0.110135	0.787567
Igfbp3	0.444854	0.18284	0.894638
Gm7336	0.444801	0.131068	0.828622
Tril	0.444766	0.165762	0.870693
Atl1	0.444417	0.126837	0.821742
Angptl4	0.444248	0.18289	0.894638
Barx2	0.444183	0.0761164	0.699471
Gpr64	0.443856	0.175958	0.88496
Morc3	0.443775	0.171972	0.878018
Ckb	0.443425	0.183847	0.895746
Zfp839	0.443176	0.0510793	0.586596
Dtna	0.442257	0.108413	0.78159
Tbx2	0.442064	0.181774	0.892849
Ubash3b	0.44197	0.153942	0.864913
B3galt1	0.441394	0.186001	0.898313
Rassf2	0.441378	0.186376	0.898342
Slc22a23	0.441266	0.186962	0.898783
Tlr5	0.440982	0.176383	0.885145
Jakmip2	0.44091	0.0924051	0.749522
Gm10812	0.440876	0.000376087	0.0213167
Jam3	0.440764	0.177776	0.886994
Nfkbid	0.440575	0.169413	0.874386
Cux2	0.44052	0.177521	0.886259
Zfp697	0.440423	0.0938462	0.754072
Epsti1	0.440381	0.183106	0.894638
Nhsl1	0.440234	0.0869482	0.736702
Slc9a7	0.440167	0.13271	0.830687
Sec11c	0.440072	0.156251	0.865502
Kcnip3	0.439957	0.17662	0.885336
5830473C10Rik	0.439922	0.125055	0.818345
Calhm2	0.43945	0.184941	0.896207
Acer1	0.43911	0.144407	0.852132
H2-Eb1	0.438998	0.107956	0.78159
Rnf144a	0.438976	0.145613	0.85249
3110070M22Rik	0.438679	0.188505	0.90167
Pkhd1l1	0.438477	0.077271	0.702231
Armc2	0.437824	0.187778	0.899497
Wnt2b	0.437699	0.191385	0.903437
Hs1bp3	0.43769	0.00695056	0.193019
Tbx18	0.437619	0.156617	0.865502
Gm6802	0.437524	0.189966	0.902905
Dcp2	0.436861	0.0424928	0.536133
Gm5799	0.435996	0.0986093	0.762422
Hist3h2ba	0.435974	0.135792	0.836084
Spc24	0.435948	0.116539	0.798624
Ces1e	0.435935	0.175355	0.88496
Sh2d5	0.435823	0.176131	0.88496
Ptcra	0.435526	0.127455	0.821766
Pus10	0.435251	0.0310967	0.454234
Sprr2k	0.435068	0.159473	0.868262
Afp	0.434821	0.181426	0.892686
Slc6a7	0.434766	0.108065	0.78159
Guca1b	0.434508	0.1116	0.790284
Ttc9b	0.434151	0.188831	0.901893
Msc	0.434064	0.117594	0.799139
C1ql4	0.43393	0.178094	0.887886
Rpgrip1	0.43369	0.18873	0.901694
Ak5	0.433366	0.18268	0.894638
Rab11fip5	0.43333	0.0711006	0.678113
Adcyap1	0.433207	0.144475	0.852132
Tph2	0.433122	0.140411	0.84227
Gm17944	0.433079	0.175713	0.88496
Ankrd6	0.432819	0.187574	0.898783
Dnajc9	0.432599	0.0268943	0.420687
Zfyve28	0.432438	0.196036	0.907111
Sytl5	0.432437	0.179782	0.889914
Gm2916	0.432344	0.0991938	0.764426
Ifitm10	0.432297	0.181523	0.892686
Gm1673	0.43169	0.146683	0.852567
Abracl	0.431347	0.195737	0.907111
Atp6v0a1	0.431216	0.0660403	0.658069
Il17rd	0.430939	0.197423	0.909798
Rps6ka3	0.430934	0.0668767	0.662751
Pdzd4	0.43085	0.127639	0.821766
Slc9a9	0.43047	0.198147	0.909804
Cadm3	0.430262	0.041652	0.530453
Car3	0.430188	0.187146	0.898783
Gprc5b	0.430055	0.11612	0.797746
B3gntl1	0.42991	0.0199111	0.360872
Gm11549	0.429655	0.197926	0.909804
Taf15	0.429432	0.0718757	0.680666
Diablo	0.429229	0.0136227	0.292373
Chpf	0.428064	0.0484889	0.568992
Arid4a	0.427825	0.0118243	0.267021
Lct	0.427739	0.145083	0.852132
Dbi	0.427623	0.149275	0.856323
Gm8126	0.427605	0.10034	0.766613
Ptgr2	0.427366	0.0604532	0.630616
Clcn1	0.427153	0.191458	0.903437
Plekho1	0.427046	0.0960071	0.758825
Ptgds	0.427034	0.163537	0.869714
Cachd1	0.426726	0.0931833	0.751924
Fzd7	0.426567	0.175948	0.88496
Sertad4	0.426526	0.102578	0.771333
5031439G07Rik	0.42634	0.0293505	0.44066
Entpd8	0.42629	0.139166	0.840695
Hoxb1	0.426176	0.201803	0.91345
B3gnt1	0.425992	0.0242186	0.400853
Fam72a	0.425619	0.0935316	0.753385
Hscb	0.4255	0.0261106	0.413942
Ephx4	0.425265	0.0874422	0.738341
Gm16216	0.424775	0.204875	0.914884
Sipa1l3	0.424593	0.0322754	0.464358
Dmbx1	0.424494	0.165244	0.870693
Slitrk1	0.42444	0.0238243	0.398283
Fam107a	0.424096	0.204264	0.914725
Cd1d1	0.42409	0.165797	0.870693
Pttg1	0.423955	0.102972	0.772721
Il13ra1	0.423543	0.194761	0.907111
Mettl20	0.423473	0.0980563	0.762196
Fam195a	0.423073	0.102011	0.769644
Gm10490	0.42281	0.192375	0.904904
Fancg	0.422766	0.0290792	0.439688
Siglecg	0.422653	0.0748754	0.694211
Nes	0.42222	0.199895	0.911842
Hspa1b	0.422127	0.0682398	0.669369
Parp10	0.421899	0.127772	0.821766
Proca1	0.421795	0.198472	0.910494
Sorbs3	0.421707	0.16095	0.868262
Dlg2	0.421446	0.167511	0.870693
Gm11459	0.42141	0.131075	0.828622
Gbp3	0.42102	0.176554	0.885336
Col24a1	0.420568	0.190618	0.903437
Gm14326	0.420539	0.0481814	0.567002
Gm7609	0.419982	0.166901	0.870693
Elavl3	0.419731	0.135747	0.836084
Oasl1	0.41922	0.199356	0.911151
Atp6v1b2	0.41914	0.0228251	0.388913
Lrch2	0.418601	0.170341	0.8749
Acss2	0.418566	0.155969	0.865502
Gm21887	0.418415	0.209602	0.916738
Zfp442	0.418348	0.0258343	0.411817
Ago1	0.418183	0.011602	0.2635
Rab28	0.418097	0.0401343	0.522413
Uprt	0.418071	0.123927	0.815267
Crlf1	0.417492	0.185595	0.897293
Gli2	0.417359	0.135331	0.834837
Maged2	0.417265	0.139247	0.840695
Trim17	0.416274	0.207755	0.916186
Prickle3	0.416265	0.155481	0.865502
Dgat1	0.415928	0.0411899	0.528207
Ammecr1	0.415896	0.0387317	0.512268
Rpl17-ps9	0.415708	0.194588	0.907111
C1qtnf1	0.415182	0.212685	0.916738
Gm21147	0.415111	0.171053	0.876746
Epb4.2	0.415074	0.194366	0.907111
Slc16a2	0.414881	0.203304	0.91345
Slc25a30	0.414795	0.0955284	0.758825
Sprr2g	0.413629	0.157316	0.866353
Gm6650	0.413464	0.18681	0.898783
Gm16588	0.413386	0.216311	0.918901
Gm21992	0.413297	0.105988	0.777183
Crabp1	0.413167	0.0242609	0.400853
Vsig1	0.413109	0.0635485	0.644502
Kctd1	0.413093	0.146604	0.852567
Cemip	0.412533	0.201907	0.91345
Hspa12b	0.412393	0.202607	0.91345
1700056E22Rik	0.412345	0.190352	0.903092
Cox18	0.412013	0.0559439	0.607727
1110058L19Rik	0.411859	0.0849932	0.733224
Abhd3	0.411601	0.209164	0.916738
Papss1	0.411564	0.0895326	0.743768
Hrsp12	0.41131	0.101108	0.766613
Chst4	0.411291	0.0922252	0.749522
Gm4691	0.41117	0.221383	0.921831
Uox	0.410271	0.194901	0.907111
Adar	0.410258	0.174624	0.883601
Msantd1	0.410247	0.200432	0.911927
Tox	0.410071	0.216841	0.918991
Kcnk10	0.409859	0.000193017	0.0121115
Tmem241	0.409804	0.183467	0.895119
Baiap2	0.409734	0.0937765	0.754072
Fmo1	0.409636	0.213109	0.916738
Clmn	0.409412	0.220402	0.920689
Gstm2	0.409257	0.21524	0.917637
Prps2	0.409212	0.100726	0.766613
Aox4	0.408875	0.111387	0.790284
Mbp	0.408615	0.211045	0.916738
Mest	0.408328	0.213669	0.916738
Hmga1	0.40825	0.215324	0.917637
BC005561	0.408199	0.0315493	0.457381
Slirp	0.408097	0.0916474	0.748131
Acadm	0.407914	0.1342	0.8327
Ebf3	0.40791	0.212073	0.916738
Tcn2	0.407888	0.206708	0.914884
Prss27	0.40788	0.168689	0.873464
Cyp1b1	0.407759	0.211744	0.916738
Cep95	0.407659	0.0761667	0.699542
Myrf	0.407425	0.207805	0.916186
G6pc3	0.407022	0.0748321	0.694211
Lsp1	0.406564	0.21142	0.916738
Dio1	0.406423	0.158012	0.867639
Zfp941	0.406339	0.210358	0.916738
P2ry2	0.406319	0.216742	0.918991
Shisa8	0.405877	0.180947	0.892686
Acsl3	0.405757	0.212842	0.916738
Hrh2	0.405652	0.184126	0.895746
Sec31b	0.405628	0.21588	0.918641
Perm1	0.405425	0.0940161	0.754503
Hexdc	0.404952	0.192798	0.906119
Zc3h12b	0.404853	0.206659	0.914884
Gm14659	0.404515	0.203185	0.91345
Insm1	0.404354	0.213437	0.916738
Tgtp1	0.40433	0.213059	0.916738
Acad12	0.404298	0.137088	0.837197
Zfp931	0.404295	0.0693565	0.672696
Sik2	0.40415	0.0686325	0.670999
Cntnap5c	0.404013	0.0137045	0.29298
Ube2t	0.40376	0.0751158	0.694535
Hapln4	0.403681	0.227515	0.92589
Lipg	0.403503	0.228601	0.926956
Glis1	0.403234	0.175211	0.884938
Morn1	0.403232	0.211815	0.916738
Fam13c	0.403177	0.17191	0.878018
Chrdl1	0.402925	0.047435	0.564168
Npr3	0.402779	0.225763	0.92511
Syt2	0.402747	0.196495	0.907257
Alb	0.402664	0.0366682	0.497283
Dscam	0.402592	0.20242	0.91345
3110053B16Rik	0.402561	0.213458	0.916738
Arap3	0.402544	0.177245	0.886259
Smyd4	0.402349	0.0606977	0.631263
Acad10	0.402257	0.155437	0.865502
Dfna5	0.402226	0.1701	0.8749
Krt15	0.402126	0.0959839	0.758825
Itm2b	0.401936	0.0857363	0.73565
Tspan18	0.401855	0.224707	0.923035
Mks1	0.401578	0.18309	0.894638
9930012K11Rik	0.401442	0.203016	0.91345
Nlrp9a	0.40134	0.100674	0.766613
Cyp4a10	0.401325	0.0889939	0.741917
Gm14295	0.40114	0.20607	0.914884
Zswim7	0.401018	0.0985381	0.762422
Nsl1	0.40099	0.0779576	0.703511
Fam161b	0.400968	0.173662	0.882265
Rorb	0.400821	0.214131	0.916988
Slc22a5	0.400677	0.0360028	0.494888
Dpf2	0.399878	0.0548687	0.60225
Cfap61	0.399706	0.230047	0.927785
Gbp7	0.399597	0.232408	0.930132
6430548M08Rik	0.399502	0.147784	0.854547
Srgap1	0.399457	0.2319	0.929589
Mars2	0.399307	0.110659	0.788231
Dtnb	0.39913	0.0783727	0.704927
Nckap5l	0.399058	0.0604176	0.630616
Spata24	0.398737	0.145313	0.85249
Gm15484	0.398566	0.224728	0.923035
Ppargc1b	0.398255	0.23163	0.929459
Glra3	0.3982	0.146282	0.85249
1110057K04Rik	0.398163	0.0498789	0.577471
Pycr2	0.398156	0.10589	0.776918
Zfp354a	0.398031	0.127325	0.821766
Aif1l	0.39787	0.232763	0.930341
Camta1	0.397592	0.11648	0.798624
Rnmtl1	0.39711	0.0773154	0.702246
Herc6	0.396997	0.219174	0.920689
Agl	0.396783	0.0421126	0.532972
Crtac1	0.396628	0.0582424	0.617347
Penk	0.3964	0.0758378	0.697691
H2-T22	0.396206	0.227253	0.92589
Ppap2a	0.395939	0.227807	0.926557
AF366264	0.395863	0.214343	0.917398
Tmem97	0.395245	0.130606	0.828198
Atp7b	0.395093	0.234844	0.93236
Tmc8	0.395087	0.220044	0.920689
Fam105a	0.394971	0.17549	0.88496
Trim34a	0.394909	0.230737	0.928369
Epg5	0.39452	0.0382803	0.509578
Zbtb34	0.393915	0.0625395	0.641338
1700011H14Rik	0.393872	0.0198529	0.360872
Apod	0.393707	0.160775	0.868262
Paox	0.393559	0.0901259	0.745682
Gripap1	0.393507	0.0359858	0.494888
Cntf	0.392873	0.212921	0.916738
Peg3	0.392795	0.103665	0.773238
Mark4	0.392758	0.157924	0.867639
Evc	0.39274	0.234476	0.93236
Zbtb37	0.392527	0.0211119	0.372402
Ppargc1a	0.392458	0.240861	0.935456
Ppm1l	0.392299	0.139527	0.84116
Cetn4	0.392257	0.176237	0.885145
Jak3	0.392125	0.215008	0.917398
H2-Ab1	0.392035	0.127884	0.821895
Cfap69	0.39184	0.195593	0.907111
Basp1	0.391537	0.0973699	0.760608
Ccdc85c	0.391352	0.191911	0.904455
Sdc2	0.391205	0.136944	0.837197
Acvr2a	0.391181	0.0357959	0.493774
Mterf2	0.390805	0.0335847	0.47434
Bicd1	0.390783	0.036626	0.497283
Abcc6	0.39063	0.185411	0.897293
Asgr2	0.390424	0.2054	0.914884
Sp110	0.389918	0.234278	0.93236
As3mt	0.389593	0.244157	0.940694
Frk	0.38924	0.0491251	0.573592
Cdh18	0.389223	0.117982	0.799139
Hid1	0.389217	0.178556	0.888411
Rbmx	0.389207	0.197307	0.909798
Akap12	0.389111	0.229726	0.927635
Fam219a	0.389076	0.0963067	0.759528
Mcc	0.388992	0.177019	0.885789
0610009O20Rik	0.388858	0.0256251	0.4112
Scn7a	0.388758	0.150208	0.857411
Ralgps2	0.388516	0.24559	0.941275
Susd1	0.38825	0.238618	0.934463
Cldn12	0.388201	0.127272	0.821766
Ppif	0.388185	0.142056	0.84781
Vwa1	0.388027	0.2341	0.93236
Ppp1r3f	0.387853	0.191401	0.903437
Gm6161	0.387791	0.209768	0.916738
Sgca	0.387778	0.237022	0.93314
Gna13	0.387668	0.00678186	0.189938
Mapt	0.387493	0.21106	0.916738
Hunk	0.387487	0.140268	0.84227
Efcab2	0.387034	0.114966	0.794176
Prodh2	0.386758	0.217419	0.919578
Slco5a1	0.38654	0.247959	0.942658
Gm13418	0.3862	0.136492	0.836654
Heatr9	0.386158	0.147513	0.854217
Fdps	0.386061	0.164292	0.870693
Uroc1	0.385962	0.250728	0.945811
Abcd1	0.385949	0.165436	0.870693
Plcl1	0.385769	0.227066	0.925859
Mettl24	0.385727	0.167442	0.870693
Med12l	0.385702	0.140347	0.84227
Rps6-ps1	0.385664	0.194864	0.907111
Xlr	0.385509	0.184187	0.895746
Nxn	0.385314	0.203063	0.91345
Pcdha4	0.385206	0.00327833	0.121114
Msi1	0.384962	0.246657	0.94172
Rgs9bp	0.384764	0.245208	0.941275
Gm13416	0.384213	0.00123481	0.0560259
Zfat	0.384188	0.0680382	0.669369
Sdr39u1	0.383671	0.251312	0.945811
Cnnm1	0.383663	0.000361082	0.0208287
Vash1	0.383626	0.174518	0.883601
Ghr	0.383233	0.184687	0.895746
Tbc1d9b	0.383168	0.0139471	0.296105
Pgbd1	0.382554	0.237381	0.93314
Snx1	0.382422	0.0267135	0.41912
Ctse	0.382362	0.154194	0.86493
D8Ertd82e	0.382177	0.213907	0.916746
Map2k6	0.38216	0.17138	0.877175
Celsr2	0.382122	0.230531	0.928322
Gm2897	0.381877	0.18639	0.898342
Acp1	0.381762	0.0545215	0.602135
Nap1l2	0.381568	0.230612	0.928322
Papln	0.38149	0.218216	0.919578
Bach2	0.381337	0.254029	0.94605
Ermap	0.381325	0.24763	0.942561
Grid2ip	0.380996	0.159864	0.868262
Pgk1	0.380943	0.104617	0.776366
Gm10767	0.380637	0.210983	0.916738
Ly6e	0.38033	0.21107	0.916738
Map1a	0.380305	0.233825	0.932125
Sept9	0.380165	0.116495	0.798624
Mycl	0.380123	0.256116	0.946148
Spata17	0.379982	0.221726	0.922189
1700101E01Rik	0.379873	0.248893	0.944117
Syna	0.379861	0.239119	0.934866
Cyp51	0.379544	0.0746598	0.693843
Fdxr	0.379259	0.0516294	0.588618
Gm8369	0.379211	0.173388	0.881687
Cox14	0.379194	0.0709632	0.677882
Timm17b	0.379137	0.13833	0.838858
Zfp169	0.378749	0.189421	0.902108
Asmt	0.378728	0.20065	0.912265
Isg15	0.378657	0.237171	0.93314
Rnf150	0.378523	0.252257	0.945811
Dph1	0.378484	0.122337	0.811518
Trim65	0.378428	0.109049	0.784581
Gm20449	0.378219	0.257461	0.946338
Tgm2	0.377978	0.221741	0.922189
Map4k1	0.377851	0.253613	0.945811
Gm15387	0.377676	0.1185	0.800386
Cox5a	0.377534	0.010089	0.240382
Manea	0.377278	0.0241182	0.400509
Rab10	0.376987	0.0880576	0.74028
Cpm	0.376974	0.25637	0.946148
Fam129c	0.376871	0.259962	0.948926
Hexim1	0.376678	0.049743	0.577471
Tap1	0.376655	0.259102	0.948258
Amd-ps3	0.376409	0.197944	0.909804
Trim62	0.376381	0.163863	0.870329
A430105I19Rik	0.375789	0.136066	0.836548
Efcab7	0.375743	0.144659	0.852132
Gm14680	0.375714	0.144969	0.852132
Pla2g7	0.375447	0.229913	0.927701
Arxes2	0.375334	0.261952	0.949709
Pogk	0.375321	0.139837	0.841204
G2e3	0.37526	0.0547562	0.602135
Syngr1	0.374986	0.26032	0.948926
Gm4955	0.374835	0.00349305	0.126488
Gm17084	0.374541	0.0777003	0.703511
Serpinb9b	0.374539	0.25631	0.946148
Atp2b1	0.374373	0.179445	0.889914
1700109H08Rik	0.374223	0.256624	0.946195
Klhl30	0.374173	0.242888	0.938665
Bmp1	0.374024	0.217197	0.919578
Cnnm2	0.373945	0.258652	0.947907
Gpx3	0.37377	0.249881	0.945087
Gm10282	0.373738	0.0451206	0.549468
Prdm5	0.373672	0.105266	0.776762
Stat2	0.373614	0.263033	0.950608
Dnajc2	0.373549	0.119893	0.804508
Calb1	0.373233	0.229416	0.927635
Slc25a27	0.373178	0.113154	0.793145
Ly6i	0.372949	0.261854	0.949709
B4galt2	0.37282	0.124962	0.818345
Azin1	0.372541	0.0815985	0.717902
Gm10549	0.372465	0.132655	0.830687
Fam169a	0.372323	0.265405	0.953431
Rapgefl1	0.372081	0.196488	0.907257
Elac1	0.371942	0.057627	0.613593
Apoo	0.371863	0.135146	0.834837
Tdp1	0.371596	0.159567	0.868262
Tmem140	0.371397	0.220734	0.921033
Ahcyl2	0.371299	0.0970121	0.760138
Chst5	0.371239	0.22021	0.920689
Dip2c	0.371102	0.0412593	0.528374
Zxdc	0.37108	0.0934618	0.753192
Edar	0.370944	0.260873	0.949302
Slc35d2	0.370944	0.0914412	0.748131
Cdhr1	0.370918	0.254695	0.946148
Amigo2	0.370843	0.268083	0.95388
Klhl3	0.370407	0.245968	0.941275
Iqck	0.370372	0.253528	0.945811
Gm10097	0.370257	0.233075	0.930341
Elf4	0.37016	0.0948246	0.756755
Mnat1	0.369947	0.129698	0.825808
A630076J17Rik	0.369898	0.00731844	0.199528
Tsc22d3	0.369737	0.235898	0.93314
Metrn	0.369653	0.146141	0.85249
Lingo4	0.369331	0.263305	0.950765
Afmid	0.369328	0.135249	0.834837
Mgmt	0.368895	0.260758	0.949302
Trim21	0.36878	0.161214	0.868262
Gucy1a2	0.368753	0.268774	0.954769
Zfp599	0.36832	0.030693	0.450219
Gm10392	0.368277	0.145586	0.85249
Cbr3	0.368031	0.27133	0.954769
Fam73a	0.368019	0.222449	0.922724
Acot13	0.368002	0.210282	0.916738
Adam11	0.367698	0.266513	0.953431
Eml5	0.367692	0.254912	0.946148
Slc26a2	0.367632	0.0464909	0.558298
Polg2	0.36752	0.129669	0.825808
Plk-ps1	0.367473	0.24145	0.936282
Txlnb	0.367231	0.270788	0.954769
Flywch1	0.3671	0.0691632	0.672204
Ebp	0.366941	0.222276	0.922551
Nr1i3	0.366852	0.254972	0.946148
Pagr1a	0.366762	0.271345	0.954769
Mmp19	0.366205	0.273817	0.954769
Naa11	0.366086	0.02572	0.4112
Trpm5	0.365844	0.274022	0.954769
Fah	0.365825	0.240224	0.935456
Zfp251	0.365814	0.0786059	0.705394
Pcdhgc4	0.365717	0.272604	0.954769
Eda2r	0.365354	0.265493	0.953431
Cradd	0.365105	0.274676	0.954769
Wnt5b	0.365003	0.272862	0.954769
Srr	0.364997	0.155197	0.865502
Gm15696	0.36455	0.249012	0.944123
Lrrk2	0.36444	0.1716	0.877632
Timm22	0.364153	0.110185	0.787567
Gm10518	0.364057	0.273547	0.954769
Stra6	0.363989	0.23183	0.929581
Tubb6	0.363905	0.190261	0.903092
Rasl12	0.363759	0.213605	0.916738
B3galt4	0.363429	0.205293	0.914884
Atp7a	0.363399	0.052715	0.595216
Gdf11	0.363396	0.128385	0.823827
Crh	0.363062	0.0447425	0.547705
Mboat4	0.362952	0.262002	0.949709
Gm12942	0.362775	0.246931	0.941873
Ccdc159	0.362627	0.234472	0.93236
Itih3	0.362602	0.266963	0.953431
Usp28	0.362573	0.0784187	0.704927
Slc6a20b	0.362333	0.269637	0.954769
Haus1	0.362308	0.0621331	0.639617
Klhl22	0.362234	0.187034	0.898783
Sult1c2	0.361987	0.249922	0.945087
Inmt	0.361352	0.250773	0.945811
Wdr60	0.361105	0.0166493	0.333691
Rtn4rl2	0.360851	0.279824	0.957163
Fads2	0.360834	0.121376	0.809106
Syngr4	0.360819	0.274939	0.954884
Zfp712	0.360794	0.0336997	0.475467
Lrrn3	0.360616	0.197781	0.909804
Saysd1	0.360563	0.137929	0.83797
Ppp2r3c	0.360511	0.0828808	0.723756
Rhou	0.360049	0.268433	0.954169
Gm14399	0.359839	0.157274	0.866353
Nampt	0.359772	0.144922	0.852132
Sugct	0.359759	0.275739	0.955737
Gm14288	0.359651	0.110987	0.789614
Rgsl1	0.359307	0.27932	0.957163
Hebp2	0.359306	0.273173	0.954769
Cmpk2	0.359247	0.211714	0.916738
Spata22	0.359037	0.244348	0.94093
Oasl2	0.358965	0.246208	0.941315
C1rl	0.358877	0.26516	0.953253
Praf2	0.358504	0.201509	0.91345
Kcnj6	0.358421	0.202699	0.91345
Lgals4	0.358366	0.276066	0.955881
Sorcs2	0.358329	0.202305	0.91345
Gpr124	0.358318	0.264593	0.952332
BC023105	0.358284	0.196572	0.907257
Pin4	0.358106	0.0691164	0.672204
Btbd11	0.357509	0.258894	0.948143
Foxred2	0.357283	0.274611	0.954769
Col3a1	0.357246	0.18126	0.892686
AU021092	0.356916	0.241494	0.936282
Rrm2	0.35681	0.23242	0.930132
Zfp691	0.356738	0.269313	0.954769
Itga5	0.356724	0.20304	0.91345
Qsox1	0.356602	0.188918	0.901893
Gm996	0.356487	0.273424	0.954769
Dnajc27	0.356298	0.165871	0.870693
Plekhh1	0.356113	0.282776	0.957637
Mtrf1l	0.355705	0.180798	0.892686
St3gal6	0.355564	0.287847	0.962243
Fzd10	0.355476	0.107576	0.781507
Nwd1	0.355329	0.22267	0.922724
Adcy3	0.355315	0.15174	0.860727
Card10	0.355288	0.245517	0.941275
9930104L06Rik	0.354553	0.0388406	0.512883
Klc1	0.354521	0.091668	0.748131
Aftph	0.354476	0.0266165	0.418332
Cluh	0.354434	0.0511929	0.586596
Pla2g2d	0.354343	0.21237	0.916738
Abhd4	0.354271	0.149395	0.856323
Nsun6	0.354196	0.0369052	0.498538
Adam17	0.354149	0.094905	0.757029
Gphn	0.35367	0.146661	0.852567
Hs3st6	0.353642	0.0270027	0.421631
Tob2	0.353639	0.0975281	0.760608
Calcrl	0.353579	0.283293	0.957637
Msln	0.353562	0.197985	0.909804
Fat2	0.353058	0.213681	0.916738
D17H6S53E	0.352656	0.109543	0.786073
Atp5g2	0.352645	0.0870242	0.736702
Cabyr	0.352487	0.289049	0.962504
Tmem56	0.352356	0.293135	0.965565
Epha7	0.352339	0.291037	0.964995
Efcab5	0.352252	0.263525	0.950928
Fbp1	0.35224	0.243298	0.939364
Gcat	0.352062	0.15887	0.868262
Gm2666	0.351846	0.0215328	0.375897
Me1	0.351793	0.139235	0.840695
Slco1a4	0.351663	0.253671	0.945811
Cox5b	0.351637	0.0734375	0.687927
Gm12789	0.351439	0.275139	0.954884
Chst7	0.351417	0.261728	0.949709
Gsg2	0.351411	0.126378	0.821036
BC030867	0.351351	0.134252	0.8327
Fkbp3	0.351296	0.167058	0.870693
Gpr126	0.351121	0.269401	0.954769
Has1	0.351058	0.283842	0.958259
Preb	0.350971	0.0659446	0.658069
Serpina3h	0.350906	0.000788098	0.0392616
Lefty1	0.350814	0.0301289	0.445831
Mrps23	0.35068	0.105706	0.776762
Abl2	0.350605	0.0839643	0.728814
Zfp786	0.350556	0.271149	0.954769
Snai3	0.349911	0.0860104	0.736524
Mettl23	0.349848	0.0448106	0.548059
Slc1a5	0.349841	0.260251	0.948926
Zfp2	0.349771	0.181586	0.892686
Pydc3	0.349693	0.235517	0.932765
Rbm22	0.349613	0.0239295	0.399393
Chst10	0.349584	0.283905	0.958259
Gm9938	0.34945	0.116756	0.799139
Fbxl6	0.349356	0.02457	0.403124
Nlgn2	0.349067	0.184297	0.895746
Gm2026	0.349044	0.274342	0.954769
Casc3	0.348873	0.0223247	0.384627
Tmprss11d	0.348788	0.213035	0.916738
Ces2e	0.348657	0.204985	0.914884
Tgfbr2	0.348648	0.168804	0.873784
Pigr	0.348627	0.221941	0.922323
Krt10	0.348179	0.186274	0.898342
Txnrd2	0.348172	0.113917	0.793755
Ubqln2	0.348169	0.133736	0.83188
Gm2956	0.34808	0.269322	0.954769
Egfl7	0.347875	0.113719	0.793145
Slc26a9	0.347707	0.236924	0.93314
Piwil4	0.347609	0.298284	0.969407
Slco2a1	0.347557	0.280566	0.957163
Armc7	0.347361	0.02032	0.364856
Eif4ebp3	0.346989	0.239789	0.935456
Gm28048	0.34694	0.293611	0.965781
Tmem35	0.346909	0.114463	0.79382
Slc27a6	0.346718	0.0464776	0.558298
Cyth1	0.346577	0.250808	0.945811
Hmgcs1	0.346304	0.204786	0.914884
Frrs1	0.345816	0.132508	0.830687
Ppp1r7	0.345698	0.164834	0.870693
6430573F11Rik	0.345574	0.278349	0.957163
Itga3	0.345501	0.11611	0.797746
Srpk3	0.345437	0.29233	0.964995
Tfrc	0.345409	0.234314	0.93236
Ptx3	0.345393	0.217968	0.919578
Tmem131	0.345353	0.0799773	0.711545
Nxf2	0.345297	0.276992	0.956712
Mdga1	0.34517	0.287909	0.962243
Ankrd53	0.345068	0.196456	0.907257
Pnp2	0.344914	0.259323	0.948258
Slc35b3	0.344832	0.199214	0.911151
Serpinb1c	0.344808	0.232322	0.930132
Crym	0.344671	0.189114	0.901893
Grb7	0.344623	0.269256	0.954769
Wfikkn1	0.344497	0.294016	0.966099
2700097O09Rik	0.344307	0.0967906	0.760138
Rdh1	0.344265	0.297092	0.969181
Gm17334	0.34412	0.281662	0.957163
Fbxo6	0.344095	0.0884492	0.740717
Trmt5	0.343953	0.051914	0.590225
Fdxacb1	0.343575	0.167021	0.870693
Sh3bp5l	0.34344	0.0387657	0.512305
Vps45	0.343323	0.163385	0.869714
Csn1s2b	0.343156	0.237664	0.93314
Snapc1	0.343009	0.127212	0.821766
Upk3b	0.342994	0.219677	0.920689
Zfp641	0.342638	0.286733	0.96062
Ttll13	0.342629	0.216851	0.918991
Impact	0.342596	0.113619	0.793145
P2rx5	0.342591	0.282295	0.957637
Tppp	0.342573	0.252693	0.945811
AA413626	0.342475	0.237479	0.93314
Casp12	0.34239	0.155999	0.865502
Fbxo16	0.342271	0.234664	0.93236
Ces2a	0.342199	0.302815	0.975941
Ptpn18	0.342025	0.304772	0.977752
Rab3d	0.341961	0.238224	0.933364
Fermt1	0.341811	0.227587	0.92589
Gm10132	0.341724	0.305008	0.977752
Cyp4x1	0.341409	0.297528	0.969355
AI467606	0.341249	0.292152	0.964995
Rab3il1	0.341176	0.296335	0.968797
Gm4631	0.341157	0.0442239	0.545456
Tmem120a	0.34111	0.0135752	0.292115
Plekha1	0.340737	0.13638	0.836654
Plin4	0.340674	0.291267	0.964995
Gpr141	0.340562	0.195476	0.907111
Tmco6	0.34042	0.233314	0.930989
Gm14403	0.340154	0.309328	0.980371
Pde6h	0.339989	0.293484	0.965781
Galns	0.339975	0.142793	0.849797
Ccr10	0.339948	0.29633	0.968797
Lclat1	0.339863	0.213248	0.916738
Crlf3	0.339145	0.0738361	0.689696
Fmnl1	0.339121	0.311198	0.98064
Mettl21c	0.339012	0.215828	0.918641
Fam64a	0.338991	0.12818	0.822832
Gm3608	0.338855	0.296591	0.968797
Gdi1	0.338838	0.145572	0.85249
Gmds	0.338731	0.161862	0.868457
Mtpap	0.338527	0.00973904	0.234765
Prdm6	0.338367	0.156232	0.865502
Gm4841	0.338117	0.301587	0.973128
Ddx4	0.338055	0.271648	0.954769
Cd59a	0.337878	0.310067	0.98064
Ammecr1l	0.337799	0.0192748	0.356844
Akr1c6	0.337655	0.230526	0.928322
Krt17	0.337306	0.140418	0.84227
Grk1	0.337297	0.314065	0.980848
Abcb7	0.336907	0.112251	0.791439
Thnsl2	0.336789	0.259025	0.948258
Itgb8	0.336745	0.28922	0.962504
Eomes	0.336736	0.314898	0.980931
Asb3	0.33672	0.0661491	0.658158
Gm8898	0.336675	0.1933	0.906663
Kdr	0.336484	0.259184	0.948258
Carf	0.336238	0.0804831	0.713669
Rttn	0.336223	0.0512306	0.586596
Lpcat3	0.335947	0.233626	0.931632
Msx3	0.33581	0.236911	0.93314
Olfr588-ps1	0.335764	0.240351	0.935456
1700029J07Rik	0.335659	0.313549	0.980848
Lgalsl	0.335429	0.214507	0.917398
Rps27	0.335283	0.212011	0.916738
Cyp2d22	0.335219	0.297232	0.969181
Gm7862	0.335185	0.238458	0.934058
AW011738	0.335108	0.293016	0.965368
Parpbp	0.335053	0.246139	0.941275
Kremen1	0.334865	0.144852	0.852132
Lgr6	0.334857	0.309399	0.980371
Apoa5	0.3347	0.246503	0.941682
Nudt15	0.334581	0.179932	0.889914
Irgm2	0.334577	0.315021	0.980931
1700066M21Rik	0.3345	0.199158	0.911151
Gm15379	0.334495	0.246602	0.94172
Nudt13	0.334247	0.257326	0.946195
Slc30a1	0.334216	0.189883	0.902905
1700020L24Rik	0.334019	0.311255	0.98064
0610030E20Rik	0.333962	0.0564424	0.609667
Crocc	0.333904	0.178171	0.887886
Dock11	0.333793	0.0970622	0.760138
3110007F17Rik	0.333556	0.31387	0.980848
Rab9b	0.333339	0.321162	0.983405
Tmcc3	0.333197	0.292817	0.964995
Vdr	0.333083	0.312991	0.980848
Hs2st1	0.333048	0.201216	0.913053
Layn	0.332932	0.311091	0.98064
AW209491	0.332689	0.0702079	0.673688
Mov10	0.332643	0.258175	0.94734
Zfp346	0.332451	0.0196542	0.359817
Mtr	0.332414	0.0541921	0.601568
Cd248	0.332383	0.319589	0.983405
Mcee	0.332187	0.127558	0.821766
Speer3	0.332126	0.244799	0.941275
Lyrm7	0.332097	0.25548	0.946148
Slc16a10	0.331827	0.279867	0.957163
Pla2g6	0.331801	0.216891	0.918991
Dcdc2a	0.331137	0.255342	0.946148
Pyroxd1	0.330984	0.0965131	0.760138
Cyp2c54	0.330858	0.321661	0.983652
Elp2	0.330846	0.0155406	0.319359
BC051019	0.330835	0.290376	0.964594
4933413G19Rik	0.330813	0.304138	0.977752
Pcdhb15	0.330563	0.31473	0.980931
Speg	0.330448	0.273187	0.954769
Mtfr2	0.330446	0.184556	0.895746
Psd4	0.330342	0.304785	0.977752
Jph1	0.330013	0.312423	0.980848
Kctd11	0.329848	0.186968	0.898783
Camta2	0.329725	0.28029	0.957163
Fas	0.329715	0.300018	0.970925
Maoa	0.329691	0.155254	0.865502
Crabp2	0.32959	0.322953	0.985034
Cxx1c	0.329482	0.310147	0.98064
Prl8a1	0.329446	0.175934	0.88496
Ifi27l2b	0.329435	0.253181	0.945811
Mctp1	0.329324	0.298722	0.969697
Ccdc112	0.329042	0.0777879	0.703511
Ppil3	0.329	0.0544067	0.601568
Mfn1	0.328921	0.183986	0.895746
Creg2	0.328832	0.287546	0.961801
Epb4.1l4a	0.328819	0.0946562	0.756677
Hspd1	0.328555	0.199852	0.911842
Gm12403	0.328534	0.194528	0.907111
Phf7	0.32804	0.261006	0.949324
Cyp4b1	0.328039	0.270141	0.954769
Amer1	0.328024	0.224232	0.923035
Sgcg	0.328007	0.310307	0.98064
Itga2b	0.327868	0.322301	0.984994
Gbx2	0.327575	0.185304	0.897293
Rps27a-ps2	0.327556	0.179416	0.889914
Dph2	0.327495	0.0884131	0.740717
Npc2	0.327478	0.287005	0.96062
Gm27029	0.327391	0.31767	0.982936
Nsdhl	0.327253	0.210592	0.916738
Gpr34	0.327014	0.320279	0.983405
Prdx3	0.32684	0.0360588	0.495244
Sdk1	0.326688	0.097449	0.760608
Alpl	0.326272	0.329044	0.986425
Spata4	0.326105	0.216377	0.918944
Dclk3	0.326086	0.228002	0.926763
Gyk	0.325965	0.0631001	0.641842
Ephx1	0.325954	0.285482	0.959976
Kcnn1	0.325849	0.273732	0.954769
Repin1	0.325611	0.151367	0.860727
Mr1	0.325569	0.270938	0.954769
Gm5590	0.32538	0.246773	0.941799
Psmb10	0.325336	0.298292	0.969407
Gm5819	0.325141	0.29979	0.97076
Lman2l	0.325091	0.0847717	0.733224
Qtrt1	0.325067	0.212636	0.916738
3010026O09Rik	0.324992	0.294296	0.966099
G530012D18Rik	0.324935	0.112497	0.791733
Gpr158	0.324754	0.295012	0.96787
Aldob	0.324642	0.144024	0.852132
Sgpp2	0.324528	0.334039	0.986987
Baat	0.324356	0.320406	0.983405
Hyls1	0.324351	0.101961	0.769623
Foxd1	0.324331	0.308836	0.980371
Hdgfrp3	0.324111	0.29257	0.964995
Simc1	0.324054	0.114558	0.79382
Gm13717	0.324043	0.325839	0.985618
Esrrb	0.324023	0.0726193	0.683968
Ribc1	0.323953	0.203254	0.91345
Tmem26	0.32391	0.16602	0.870693
Ccin	0.323827	0.327517	0.986348
Zdbf2	0.323753	0.152951	0.862319
Gm14305	0.323694	0.160731	0.868262
Meiob	0.323516	0.09161	0.748131
A730071L15Rik	0.323501	0.320171	0.983405
2810474O19Rik	0.323036	0.101572	0.768098
Rnf13	0.323001	0.0075796	0.203277
Gm16253	0.322797	0.333537	0.986987
Hint3	0.32278	0.108064	0.78159
Gm5466	0.322693	0.287016	0.96062
Hsd17b13	0.322558	0.322723	0.985034
Zbtb25	0.322556	0.184651	0.895746
Gm3558	0.322437	0.0461417	0.55721
Slc7a4	0.322394	0.323876	0.985034
Vil1	0.321884	0.310459	0.98064
Aatf	0.321744	0.186947	0.898783
Fzd8	0.321696	0.250176	0.945539
Cbx1	0.321682	0.0785464	0.705394
Pomt2	0.321326	0.101783	0.768832
Ndufb3	0.321213	0.0885457	0.740717
Gm4707	0.321207	0.31633	0.981134
Mlph	0.321091	0.336345	0.98803
Elmod1	0.321069	0.155408	0.865502
Enpp6	0.320961	0.167357	0.870693
Hagh	0.320947	0.0204728	0.365444
Rbm14	0.320896	0.129973	0.827233
Dscc1	0.320817	0.117152	0.799139
Slc22a21	0.320645	0.301058	0.972757
Ctns	0.320287	0.197448	0.909798
Ifit1	0.320013	0.318938	0.983405
Ndufa9	0.319976	0.161494	0.868457
Mmp28	0.31989	0.339487	0.989626
Taf4a	0.319882	0.12039	0.806527
Psmb9	0.319675	0.335809	0.987603
Mfsd2b	0.319589	0.31635	0.981134
Entpd6	0.319485	0.176077	0.88496
Paqr3	0.319337	0.336549	0.98803
Slc35f5	0.319238	0.164453	0.870693
Tenm2	0.318928	0.214725	0.917398
Golt1a	0.318901	0.292732	0.964995
Mob3c	0.318748	0.135637	0.836084
Tap2	0.318722	0.312481	0.980848
Sil1	0.318656	0.195723	0.907111
Jak2	0.31835	0.275996	0.95584
Klhl11	0.3183	0.109414	0.785488
Nphs2	0.318	0.200469	0.911927
Fbxw26	0.31784	0.115654	0.796879
Wdr89	0.317702	0.188506	0.90167
Zmat1	0.317647	0.213287	0.916738
Ppcdc	0.317623	0.164523	0.870693
Ptplad2	0.317483	0.309216	0.980371
Rpl39	0.31747	0.254409	0.94605
Gsta2	0.317211	0.267458	0.953431
Calr3	0.316877	0.302381	0.974924
Gdf7	0.316714	0.00223131	0.0890359
Fam171a2	0.316703	0.203795	0.91416
Sqle	0.316614	0.179161	0.889914
Trim25	0.316607	0.288575	0.962504
Dtx2	0.316589	0.156784	0.865502
Vmn2r10	0.316418	0.335732	0.987603
Fer1l5	0.316337	0.23904	0.934866
Ndfip1	0.316291	0.126339	0.821036
Ccdc163	0.316133	0.245898	0.941275
Rprm	0.316074	0.279307	0.957163
Sp140	0.316034	0.339976	0.989626
Nqo2	0.31579	0.21778	0.919578
Ccdc146	0.31578	0.315628	0.981079
Plxnb3	0.315726	0.259366	0.948258
Slc13a3	0.31572	0.0822807	0.722207
Amer2	0.315485	0.295587	0.968184
Dnhd1	0.315445	0.257227	0.946195
Cdk6	0.315268	0.279307	0.957163
Tmem173	0.31522	0.269417	0.954769
Tceanc	0.315204	0.173744	0.882409
Plagl2	0.315165	0.0956383	0.758825
Plxnd1	0.315059	0.343729	0.990227
Gm9949	0.315035	0.345801	0.990287
Coil	0.314932	0.205364	0.914884
Adamts4	0.314851	0.276364	0.956155
Adck2	0.314688	0.222154	0.922551
Mpc2	0.314661	0.134326	0.8327
Snx6	0.314661	0.161154	0.868262
Zfp30	0.314253	0.176078	0.88496
Spata6	0.314061	0.0502573	0.579404
Ern1	0.314018	0.216851	0.918991
Prox1	0.313834	0.326952	0.986166
Slc9b1	0.313822	0.260295	0.948926
Tcof1	0.313797	0.141502	0.846235
Trim12a	0.313626	0.313855	0.980848
Tln2	0.313584	0.341772	0.98993
Snx16	0.313543	0.214996	0.917398
Apoh	0.313524	0.254531	0.946148
Smim3	0.313249	0.125748	0.819758
Ms4a6b	0.313239	0.287433	0.96162
Tada2a	0.313173	0.187551	0.898783
1110012L19Rik	0.312641	0.167086	0.870693
Vrk1	0.312431	0.114471	0.79382
Lrrd1	0.312287	0.331026	0.986425
Dtd1	0.312178	0.220276	0.920689
Cep120	0.312092	0.0918912	0.748131
Kif24	0.312091	0.149596	0.856323
Nox1	0.311961	0.269948	0.954769
2210013O21Rik	0.311697	0.226334	0.925859
Hk1	0.311521	0.240361	0.935456
Rhbdf1	0.311202	0.0604214	0.630616
Lamp2	0.311202	0.179887	0.889914
Ugt2b35	0.311069	0.257854	0.947186
Lingo1	0.31103	0.2656	0.953431
Ppm1n	0.310944	0.0303428	0.447788
Dennd1b	0.310436	0.105394	0.776762
Ttn	0.310396	0.331318	0.986425
Coa4	0.310338	0.301146	0.97285
Eltd1	0.31	0.147394	0.854217
[truncated: 14,441 more rows]

## Sheet: lfc >1.0, padj < 0.05
gene_id	log2FoldChange	pvalue	padj
Cdk5r2	6.7703	6.51416e-49	6.29958e-46
Xkr7	6.36919	4.9917e-54	6.31258e-51
Kcnb1	6.36894	7.48782e-40	4.73461e-37
Scrt1	6.19048	8.33998e-38	4.57031e-35
E130309D14Rik	5.81586	6.14404e-94	3.36693e-90
Mmp24	5.81556	2.91937e-95	2.39972e-91
Celf6	5.60791	1.78073e-54	2.4396e-51
Rab39	5.59036	5.51186e-75	1.2945e-71
Vgf	5.58828	2.12565e-87	8.73641e-84
Scn3b	5.53382	3.2553e-75	8.91952e-72
Rundc3a	5.49548	3.97029e-160	6.52716e-156
Actl6b	5.44301	1.87342e-34	9.93518e-32
Golga7b	5.43757	1.64794e-45	1.2901e-42
Srrm3	5.28813	5.32839e-85	1.75197e-81
Lhfpl5	5.19216	2.12643e-30	8.42152e-28
Tmem28	5.17702	7.16445e-40	4.71134e-37
Cplx1	4.8374	4.0472e-59	6.04872e-56
Lin28a	4.7443	1.64674e-31	7.12432e-29
Ap3b2	4.72304	8.43113e-67	1.54009e-63
Pnma2	4.40929	1.25049e-45	1.0279e-42
Unc13a	4.39014	1.30549e-61	2.14622e-58
Rgs20	4.3059	2.65717e-45	1.98563e-42
Gdap1l1	4.23628	6.76682e-46	5.85508e-43
Chgb	4.22935	2.06586e-47	1.88682e-44
Gm14290	4.1864	1.10214e-20	2.78756e-18
Disp2	4.0983	9.33193e-53	1.02278e-49
Maneal	4.04408	1.65095e-41	1.18007e-38
Bsn	3.91987	1.64225e-39	9.64238e-37
Syp	3.82599	4.08167e-38	2.31388e-35
Ina	3.74792	1.25005e-39	7.61144e-37
March11	3.68543	8.37373e-18	1.83552e-15
Syn1	3.64262	8.01503e-34	4.11772e-31
Nrsn1	3.60509	3.11599e-40	2.13446e-37
Stmn3	3.48633	5.61998e-52	5.77453e-49
Zkscan2	3.46108	1.06236e-33	5.29249e-31
Lhfpl4	3.42675	4.49602e-32	1.99769e-29
Diras1	3.41147	1.59643e-32	7.29037e-30
Dlgap3	3.39602	1.16666e-32	5.64114e-30
Iglon5	3.28263	1.78898e-27	6.39364e-25
Trim67	3.23484	3.08892e-26	1.05795e-23
9330159F19Rik	3.15319	6.11605e-24	1.82814e-21
Onecut2	3.15082	3.43684e-25	1.13003e-22
Ptprn	3.09367	7.30084e-26	2.44951e-23
Sarm1	3.07735	3.959e-25	1.2762e-22
Gprin1	3.05243	1.78596e-24	5.64637e-22
Rtn2	2.99507	3.44706e-24	1.04944e-21
A330050F15Rik	2.96384	8.46239e-19	1.90578e-16
Hcn3	2.96382	4.2593e-23	1.20729e-20
Lrp11	2.88873	3.92888e-22	1.05887e-19
March4	2.87539	3.27053e-21	8.40118e-19
Unc79	2.81436	2.86701e-20	6.93142e-18
Gdap1	2.77167	2.05451e-29	7.50582e-27
Tmem198	2.74888	2.28444e-26	7.99067e-24
Pgbd5	2.66401	3.07719e-20	7.33174e-18
Fbxl16	2.59346	1.66277e-29	6.35721e-27
Col5a3	2.59142	7.55293e-17	1.59193e-14
Slc35g2	2.58767	5.00904e-22	1.3282e-19
Bex2	2.57546	9.36141e-22	2.44288e-19
Rtn4rl1	2.57158	2.82493e-17	6.03141e-15
Psd	2.57145	3.15657e-23	9.1042e-21
Asic1	2.54739	2.55462e-16	5.18493e-14
Kcnk3	2.54001	2.15148e-30	8.42152e-28
Phf21b	2.4938	1.63449e-15	3.23747e-13
Ptgis	2.49236	2.58115e-14	4.82205e-12
Soga3	2.48927	1.25374e-32	5.889e-30
Sez6	2.47614	4.57792e-23	1.27561e-20
Fam57b	2.4662	2.06475e-16	4.24306e-14
Spire2	2.45116	3.08896e-15	6.04553e-13
Kcnh4	2.44008	4.26313e-14	7.78732e-12
Mapk8ip1	2.40408	2.34515e-31	9.8857e-29
Gnptg	2.39947	7.7991e-73	1.60271e-69
Asphd1	2.33547	5.43708e-14	9.71583e-12
Hcn2	2.3321	1.03033e-19	2.38572e-17
Chrnb2	2.33117	2.36702e-23	6.94889e-21
Ptprn2	2.28686	1.86711e-20	4.58138e-18
Tnr	2.2708	3.39268e-24	1.04944e-21
L1cam	2.26509	7.15776e-13	1.20075e-10
Phyhipl	2.25175	3.88587e-14	7.17795e-12
Ric3	2.24623	2.48408e-22	6.80637e-20
Gm29036	2.24318	1.77411e-09	2.39068e-07
Crmp1	2.22576	1.20456e-30	4.95074e-28
Acsl6	2.2234	7.85242e-14	1.38811e-11
Rab3c	2.18919	9.26457e-20	2.17585e-17
Svop	2.17631	4.8075e-14	8.6852e-12
Kcnc3	2.15892	4.00372e-12	6.64859e-10
Sez6l2	2.0713	8.00987e-19	1.82892e-16
Pcdh1	2.06234	3.41767e-11	5.25107e-09
Tmem145	2.04168	1.32949e-20	3.31165e-18
Unc5a	2.02977	8.94081e-11	1.31238e-08
Snap25	1.9844	2.60889e-17	5.64344e-15
Olfm1	1.98416	1.96558e-10	2.80993e-08
Rhbdl3	1.97938	3.07066e-11	4.80777e-09
Prune2	1.95772	8.06816e-10	1.11463e-07
Cacng2	1.95302	1.47926e-10	2.13325e-08
Tmem179	1.95287	9.55555e-16	1.91577e-13
Elavl2	1.94764	8.6154e-12	1.40235e-09
Lrp3	1.94041	2.54458e-13	4.31267e-11
Tubb3	1.90802	1.94733e-09	2.60277e-07
Slc7a14	1.90332	1.89871e-13	3.25155e-11
Mapk8ip2	1.89504	1.99876e-29	7.46811e-27
Npas4	1.85956	7.9809e-09	1.0171e-06
Ramp2	1.85125	8.58818e-10	1.17658e-07
Camk2n2	1.79013	1.51078e-11	2.41137e-09
Syt4	1.7814	1.14401e-16	2.38069e-14
Pcdhb6	1.77592	3.94538e-08	4.69392e-06
Rims2	1.77471	3.39879e-08	4.10853e-06
Rltpr	1.73906	2.15198e-10	3.04987e-08
Chrm4	1.70142	1.27584e-07	1.44654e-05
Ccdc64	1.69289	1.40696e-09	1.91161e-07
Stxbp5l	1.68397	8.44607e-08	9.7784e-06
Spns2	1.65	3.9687e-08	4.69392e-06
Stx1a	1.6427	1.17833e-10	1.71431e-08
Fbxo41	1.64169	1.06541e-07	1.22485e-05
Slc2a9	1.62376	3.27999e-11	5.08708e-09
Celf4	1.62047	1.92239e-07	2.10693e-05
Ddx25	1.61758	7.89036e-09	1.01342e-06
Atp2b2	1.58991	2.59496e-10	3.64625e-08
Kcnq2	1.58805	4.19715e-11	6.33039e-09
Celsr3	1.56838	7.50291e-12	1.23348e-09
Gprc5c	1.55517	1.43939e-06	0.000142552
Iqsec3	1.55258	1.53408e-06	0.000149233
Nmnat2	1.55056	1.67037e-06	0.000161535
Tbkbp1	1.5282	1.52647e-06	0.000149233
Lrrc16b	1.52628	2.06615e-07	2.24951e-05
Stmn2	1.5081	1.4326e-14	2.70713e-12
Nefm	1.48117	1.78111e-11	2.81553e-09
Cxcl11	1.47999	5.28393e-07	5.49008e-05
PCDHA9	1.47976	1.77797e-06	0.000170935
Pcbp3	1.44975	3.78781e-07	4.01752e-05
Galnt9	1.44408	9.43744e-14	1.65055e-11
St8sia2	1.4422	1.73863e-08	2.16539e-06
Ppm1e	1.44002	2.60064e-06	0.000242923
Smpd3	1.43617	1.00859e-05	0.000816807
Scrn1	1.41489	3.16037e-06	0.00029026
Pklr	1.41284	7.33931e-07	7.44804e-05
Glra1	1.39365	1.48742e-05	0.00117564
Amer3	1.3897	2.38551e-08	2.92671e-06
Osbp2	1.38657	3.97441e-06	0.000357046
Shank3	1.37918	9.84319e-07	9.8672e-05
C920025E04Rik	1.3629	3.26753e-05	0.00247549
Kcnip1	1.36273	6.15867e-11	9.12149e-09
Atg9b	1.36115	4.09699e-05	0.00306157
Tagap	1.35726	2.25237e-05	0.00176329
Lppr2	1.357	5.30975e-07	5.49008e-05
Elfn1	1.3556	3.14465e-06	0.00029026
Pclo	1.34649	1.02964e-06	0.00010259
Nrep	1.33227	6.75052e-06	0.00058104
Cplx2	1.31346	7.85711e-07	7.9246e-05
Ank3	1.28813	7.15481e-05	0.00520465
Rgs17	1.28565	7.98686e-05	0.00570549
Map3k9	1.27593	9.73944e-05	0.00667152
Mnda	1.25593	0.000122214	0.00807429
Tbc1d30	1.25577	7.97825e-05	0.00570549
Rims3	1.24486	8.77089e-05	0.00613589
Meis3	1.24147	6.09091e-06	0.000529813
Zfp286it	1.24039	3.10243e-06	0.000288158
Tha1	1.23735	4.2796e-05	0.00318356
Nrip3	1.23724	0.000153505	0.00985792
Entpd2	1.22656	1.25363e-05	0.000995637
Abcb6	1.22572	6.54485e-07	6.72483e-05
Nova2	1.22225	8.05154e-05	0.00570549
Kcnk12	1.22155	2.36494e-06	0.000223169
Enpp3	1.22107	7.65285e-06	0.00065188
Cdk5r1	1.21892	7.92216e-06	0.000667899
Ankrd33b	1.21097	0.000191707	0.012082
Aplp1	1.20941	7.06905e-07	7.21833e-05
Kdm5d	1.20544	4.93712e-08	5.79759e-06
Nrxn2	1.2009	0.0001385	0.00903548
Cntfr	1.1995	2.20442e-06	0.000209484
Arhgap22	1.19327	0.000191813	0.012082
Ntng2	1.19166	0.000282749	0.016842
Ifi205	1.18837	3.92377e-06	0.000354433
Crybg3	1.18607	0.000231595	0.014154
Mmp9	1.18481	9.12483e-06	0.00075383
Slc46a1	1.17826	1.57191e-07	1.74609e-05
Myo5c	1.17543	0.000204214	0.012717
Cacna1b	1.17378	1.2443e-05	0.000993021
Dusp2	1.16996	0.000119469	0.00798399
Ank2	1.16782	0.000251709	0.0151025
Mapk12	1.16702	2.94949e-05	0.00227651
Serpina3n	1.16522	8.91336e-06	0.000740079
Fam89a	1.16226	0.00016048	0.0102259
Bdh1	1.15015	0.000299086	0.0175938
Cnrip1	1.1432	4.72519e-07	4.94791e-05
Xkr4	1.13873	0.000240606	0.0146502
Clvs1	1.13225	3.23244e-06	0.00029523
Gm20796	1.12228	0.00040308	0.0224632
Fndc5	1.11911	0.000769291	0.0384412
Vstm2l	1.11202	4.48564e-11	6.70399e-09
Nppb	1.10925	5.18826e-05	0.00382308
Letmd1	1.09564	3.72666e-08	4.47199e-06
Naip2	1.08902	0.00092261	0.0446701
Pcdh8	1.0776	1.07138e-05	0.000859196
Sult4a1	1.07755	4.6528e-06	0.00041347
Efhd1	1.07725	0.000250918	0.0151025
Ptges	1.07567	0.000370754	0.0211399
B3gnt3	1.06887	0.000897732	0.0440558
Pdlim4	1.0672	0.000668195	0.0344361
Pou4f2	1.06619	4.04111e-11	6.15147e-09
Scamp5	1.06257	5.33564e-06	0.000466585
Wnt6	1.05904	4.39682e-07	4.63357e-05
Rell2	1.05703	0.00105516	0.0495625
Angpt4	1.05663	3.08421e-05	0.00235835
Tmem181b-ps	1.05326	7.05143e-06	0.000603778
Slc12a5	1.04404	0.000415169	0.0227512
Efna2	1.04234	6.47918e-05	0.00473412
Wnt10a	1.03237	0.000333075	0.0194219
Pax5	1.02654	4.10928e-09	5.36164e-07
Grin1	1.02445	0.00095101	0.0457152
Hnf4a	1.0175	1.04458e-05	0.00084181
Nabp1	1.01693	0.000122293	0.00807429
Mndal	1.01509	0.000483825	0.0258887
Gpr123	1.01386	0.000121919	0.00807429
Nefh	1.01327	0.000509974	0.0271326
Tubb2b	1.01136	0.000368323	0.0210983
Cacna1h	1.00903	4.64362e-06	0.00041347
Ckmt1	1.00697	0.000112386	0.00754134

## Sheet: lfc <-1.0, padj < 0.05
gene_id	log2FoldChange	pvalue	padj
Maff	-1.02988	3.48651e-05	0.00262928
Gpr21	-1.04169	5.17756e-06	0.000455182
Slc9a2	-1.0527	0.000910784	0.0444314
Itm2a	-1.05381	2.3363e-07	2.52689e-05
Id1	-1.07098	0.000462952	0.025036
Ank1	-1.07795	0.000673789	0.0346159
Aplnr	-1.10164	0.000414221	0.0227512
Trabd2b	-1.11761	9.32761e-05	0.00644311
Junb	-1.129	2.90075e-05	0.00224945
Gch1	-1.13124	0.000578749	0.0302052
Tenm3	-1.13947	0.000103145	0.00697818
Dusp4	-1.148	0.000465183	0.0250741
Cyr61	-1.15286	9.21044e-06	0.000757098
Fos	-1.15995	0.000367149	0.0210983
Pcdh10	-1.17414	3.00903e-08	3.66432e-06
Tnnt2	-1.20506	4.87926e-06	0.000431263
Epas1	-1.20981	0.000108722	0.00732538
Sh3rf2	-1.27285	9.97357e-05	0.00680355
Stc1	-1.2767	2.80349e-05	0.00218433
Nr4a1	-1.46821	6.16069e-06	0.000533061
Armcx6	-1.53257	1.90219e-06	0.000181814
Nrn1	-1.73876	4.53133e-09	5.86575e-07
Rest	-3.3833	4.08406e-53	4.79585e-50

## Sheet: Upregulated_genes_GO
GroupID	Category	Term	Description	LogP	Log(q-value)	InTerm_InList	Genes	Symbols
1_Summary	GO Biological Processes	GO:0007269	neurotransmitter secretion	-12.0169	-8.05481	18/187	11419,11444,12287,12889,12890,16504,18190,19276,20614,20907,20964,20977,20983,26875,116838,207227,242662,382018,12570,16500,56807,58226,11941,19223,58994,71776,14810,16728,17395,18530,21960,58234,60597,73710,108013,171171,225872,381677,12217,12569,67295,15378,19275,11775,69938,75665,208943,234857,380684,19099,11735,234695	Asic1,Chrnb2,Cacna1b,Cplx1,Cplx2,Kcnc3,Nrxn2,Ptprn2,Snap25,Stx1a,Syn1,Syp,Syt4,Pclo,Rims2,Stxbp5l,Rims3,Unc13a,Cdk5r2,Kcnb1,Scamp5,Cacna1h,Atp2b2,Ptgis,Smpd3,Tha1,Grin1,L1cam,Mmp9,Pcdh8,Tnr,Shank3,Mapk8ip2,Tubb2b,Celf4,Ntng2,Npas4,Vgf,Bsn,Cdk5r1,Rab3c,Hnf4a,Ptprn,Ap3b2,Scrn1,Bicdl1,Myo5c,Spire2,Nefh,Mapk8ip1,Ank3,Carmil2
1_Member	GO Biological Processes	GO:0007269	neurotransmitter secretion	-12.0169	-8.05481	18/187	11419,11444,12287,12889,12890,16504,18190,19276,20614,20907,20964,20977,20983,26875,116838,207227,242662,382018	Asic1,Chrnb2,Cacna1b,Cplx1,Cplx2,Kcnc3,Nrxn2,Ptprn2,Snap25,Stx1a,Syn1,Syp,Syt4,Pclo,Rims2,Stxbp5l,Rims3,Unc13a
1_Member	GO Biological Processes	GO:0099643	signal release from synapse	-12.0169	-8.05481	18/187	11419,11444,12287,12889,12890,16504,18190,19276,20614,20907,20964,20977,20983,26875,116838,207227,242662,382018	Asic1,Chrnb2,Cacna1b,Cplx1,Cplx2,Kcnc3,Nrxn2,Ptprn2,Snap25,Stx1a,Syn1,Syp,Syt4,Pclo,Rims2,Stxbp5l,Rims3,Unc13a
1_Member	GO Biological Processes	GO:0017156	calcium ion regulated exocytosis	-10.3207	-6.81306	16/177	11444,12570,12889,12890,16500,20614,20907,20977,20983,26875,56807,58226,116838,207227,242662,382018	Chrnb2,Cdk5r2,Cplx1,Cplx2,Kcnb1,Snap25,Stx1a,Syp,Syt4,Pclo,Scamp5,Cacna1h,Rims2,Stxbp5l,Rims3,Unc13a
1_Member	GO Biological Processes	GO:0001505	regulation of neurotransmitter levels	-10.298	-6.81306	22/373	11419,11444,11941,12287,12889,12890,16504,18190,19223,19276,20614,20907,20964,20977,20983,26875,58994,71776,116838,207227,242662,382018	Asic1,Chrnb2,Atp2b2,Cacna1b,Cplx1,Cplx2,Kcnc3,Nrxn2,Ptgis,Ptprn2,Snap25,Stx1a,Syn1,Syp,Syt4,Pclo,Smpd3,Tha1,Rims2,Stxbp5l,Rims3,Unc13a
1_Member	GO Biological Processes	GO:0050804	modulation of chemical synaptic transmission	-10.1539	-6.77852	29/671	11419,11444,11941,12287,12889,12890,14810,16500,16504,16728,17395,18530,20614,20907,20964,20977,20983,21960,58234,60597,73710,108013,116838,171171,207227,225872,242662,381677,382018	Asic1,Chrnb2,Atp2b2,Cacna1b,Cplx1,Cplx2,Grin1,Kcnb1,Kcnc3,L1cam,Mmp9,Pcdh8,Snap25,Stx1a,Syn1,Syp,Syt4,Tnr,Shank3,Mapk8ip2,Tubb2b,Celf4,Rims2,Ntng2,Stxbp5l,Npas4,Rims3,Vgf,Unc13a
1_Member	GO Biological Processes	GO:0099177	regulation of trans-synaptic signaling	-10.1385	-6.77852	29/672	11419,11444,11941,12287,12889,12890,14810,16500,16504,16728,17395,18530,20614,20907,20964,20977,20983,21960,58234,60597,73710,108013,116838,171171,207227,225872,242662,381677,382018	Asic1,Chrnb2,Atp2b2,Cacna1b,Cplx1,Cplx2,Grin1,Kcnb1,Kcnc3,L1cam,Mmp9,Pcdh8,Snap25,Stx1a,Syn1,Syp,Syt4,Tnr,Shank3,Mapk8ip2,Tubb2b,Celf4,Rims2,Ntng2,Stxbp5l,Npas4,Rims3,Vgf,Unc13a
1_Member	GO Biological Processes	GO:0017158	regulation of calcium ion-dependent exocytosis	-9.76366	-6.45478	14/138	11444,12570,12889,12890,16500,20907,20977,20983,56807,58226,116838,207227,242662,382018	Chrnb2,Cdk5r2,Cplx1,Cplx2,Kcnb1,Stx1a,Syp,Syt4,Scamp5,Cacna1h,Rims2,Stxbp5l,Rims3,Unc13a
1_Member	GO Biological Processes	GO:0098693	regulation of synaptic vesicle cycle	-9.43566	-6.17255	14/146	11444,12217,12569,12889,12890,20907,20964,20977,20983,56807,116838,207227,242662,382018	Chrnb2,Bsn,Cdk5r1,Cplx1,Cplx2,Stx1a,Syn1,Syp,Syt4,Scamp5,Rims2,Stxbp5l,Rims3,Unc13a
1_Member	GO Biological Processes	GO:0017157	regulation of exocytosis	-9.02065	-5.79893	17/249	11444,12570,12889,12890,16500,20907,20977,20983,26875,56807,58226,58994,67295,116838,207227,242662,382018	Chrnb2,Cdk5r2,Cplx1,Cplx2,Kcnb1,Stx1a,Syp,Syt4,Pclo,Scamp5,Cacna1h,Smpd3,Rab3c,Rims2,Stxbp5l,Rims3,Unc13a
1_Member	GO Biological Processes	GO:0046928	regulation of neurotransmitter secretion	-8.86248	-5.67854	13/134	11419,11444,12287,12889,12890,16504,20907,20977,20983,116838,207227,242662,382018	Asic1,Chrnb2,Cacna1b,Cplx1,Cplx2,Kcnc3,Stx1a,Syp,Syt4,Rims2,Stxbp5l,Rims3,Unc13a
1_Member	GO Biological Processes	GO:0099504	synaptic vesicle cycle	-8.63713	-5.48795	16/230	11444,12217,12569,12889,12890,20614,20907,20964,20977,20983,26875,56807,116838,207227,242662,382018	Chrnb2,Bsn,Cdk5r1,Cplx1,Cplx2,Snap25,Stx1a,Syn1,Syp,Syt4,Pclo,Scamp5,Rims2,Stxbp5l,Rims3,Unc13a
1_Member	GO Biological Processes	GO:0006836	neurotransmitter transport	-8.57802	-5.46103	18/302	11419,11444,12287,12889,12890,16504,18190,19276,20614,20907,20964,20977,20983,26875,116838,207227,242662,382018	Asic1,Chrnb2,Cacna1b,Cplx1,Cplx2,Kcnc3,Nrxn2,Ptprn2,Snap25,Stx1a,Syn1,Syp,Syt4,Pclo,Rims2,Stxbp5l,Rims3,Unc13a
1_Member	GO Biological Processes	GO:0023061	signal release	-8.13683	-5.04981	23/531	11419,11444,12287,12889,12890,15378,16500,16504,18190,19275,19276,20614,20907,20964,20977,20983,26875,58994,116838,207227,242662,381677,382018	Asic1,Chrnb2,Cacna1b,Cplx1,Cplx2,Hnf4a,Kcnb1,Kcnc3,Nrxn2,Ptprn,Ptprn2,Snap25,Stx1a,Syn1,Syp,Syt4,Pclo,Smpd3,Rims2,Stxbp5l,Rims3,Vgf,Unc13a
1_Member	GO Biological Processes	GO:1903305	regulation of regulated secretory pathway	-7.96975	-4.91075	14/189	11444,12570,12889,12890,16500,20907,20977,20983,56807,58226,116838,207227,242662,382018	Chrnb2,Cdk5r2,Cplx1,Cplx2,Kcnb1,Stx1a,Syp,Syt4,Scamp5,Cacna1h,Rims2,Stxbp5l,Rims3,Unc13a
1_Member	GO Biological Processes	GO:0045055	regulated exocytosis	-7.89935	-4.8745	16/259	11444,12570,12889,12890,16500,20614,20907,20977,20983,26875,56807,58226,116838,207227,242662,382018	Chrnb2,Cdk5r2,Cplx1,Cplx2,Kcnb1,Snap25,Stx1a,Syp,Syt4,Pclo,Scamp5,Cacna1h,Rims2,Stxbp5l,Rims3,Unc13a
1_Member	GO Biological Processes	GO:0097479	synaptic vesicle localization	-7.88234	-4.8745	14/192	11444,11775,12889,12890,20614,20907,20964,20977,20983,26875,116838,207227,242662,382018	Chrnb2,Ap3b2,Cplx1,Cplx2,Snap25,Stx1a,Syn1,Syp,Syt4,Pclo,Rims2,Stxbp5l,Rims3,Unc13a
1_Member	GO Biological Processes	GO:0006887	exocytosis	-7.77977	-4.7954	19/380	11444,12570,12889,12890,16500,20614,20907,20977,20983,26875,56807,58226,58994,67295,69938,116838,207227,242662,382018	Chrnb2,Cdk5r2,Cplx1,Cplx2,Kcnb1,Snap25,Stx1a,Syp,Syt4,Pclo,Scamp5,Cacna1h,Smpd3,Rab3c,Scrn1,Rims2,Stxbp5l,Rims3,Unc13a
1_Member	GO Biological Processes	GO:0016079	synaptic vesicle exocytosis	-7.57726	-4.61518	12/141	11444,12889,12890,20614,20907,20977,20983,26875,116838,207227,242662,382018	Chrnb2,Cplx1,Cplx2,Snap25,Stx1a,Syp,Syt4,Pclo,Rims2,Stxbp5l,Rims3,Unc13a
1_Member	GO Biological Processes	GO:0048489	synaptic vesicle transport	-7.27988	-4.40935	13/181	11444,11775,12889,12890,20614,20907,20977,20983,26875,116838,207227,242662,382018	Chrnb2,Ap3b2,Cplx1,Cplx2,Snap25,Stx1a,Syp,Syt4,Pclo,Rims2,Stxbp5l,Rims3,Unc13a
1_Member	GO Biological Processes	GO:0051588	regulation of neurotransmitter transport	-7.27988	-4.40935	13/181	11419,11444,12287,12889,12890,16504,20907,20977,20983,116838,207227,242662,382018	Asic1,Chrnb2,Cacna1b,Cplx1,Cplx2,Kcnc3,Stx1a,Syp,Syt4,Rims2,Stxbp5l,Rims3,Unc13a
1_Member	GO Biological Processes	GO:0097480	establishment of synaptic vesicle localization	-7.27988	-4.40935	13/181	11444,11775,12889,12890,20614,20907,20977,20983,26875,116838,207227,242662,382018	Chrnb2,Ap3b2,Cplx1,Cplx2,Snap25,Stx1a,Syp,Syt4,Pclo,Rims2,Stxbp5l,Rims3,Unc13a
1_Member	GO Biological Processes	GO:0051648	vesicle localization	-7.01067	-4.20995	16/300	11444,11775,12889,12890,20614,20907,20964,20977,20983,26875,75665,116838,207227,208943,242662,382018	Chrnb2,Ap3b2,Cplx1,Cplx2,Snap25,Stx1a,Syn1,Syp,Syt4,Pclo,Bicdl1,Rims2,Stxbp5l,Myo5c,Rims3,Unc13a
1_Member	GO Biological Processes	GO:2000300	regulation of synaptic vesicle exocytosis	-6.94571	-4.15971	10/103	11444,12889,12890,20907,20977,20983,116838,207227,242662,382018	Chrnb2,Cplx1,Cplx2,Stx1a,Syp,Syt4,Rims2,Stxbp5l,Rims3,Unc13a
1_Member	GO Biological Processes	GO:1902803	regulation of synaptic vesicle transport	-6.74993	-3.99196	10/108	11444,12889,12890,20907,20977,20983,116838,207227,242662,382018	Chrnb2,Cplx1,Cplx2,Stx1a,Syp,Syt4,Rims2,Stxbp5l,Rims3,Unc13a
1_Member	GO Biological Processes	GO:0051650	establishment of vesicle localization	-6.59006	-3.84546	15/282	11444,11775,12889,12890,20614,20907,20977,20983,26875,75665,116838,207227,208943,242662,382018	Chrnb2,Ap3b2,Cplx1,Cplx2,Snap25,Stx1a,Syp,Syt4,Pclo,Bicdl1,Rims2,Stxbp5l,Myo5c,Rims3,Unc13a
1_Member	GO Biological Processes	GO:0099003	vesicle-mediated transport in synapse	-6.39248	-3.66084	14/253	11444,11775,12889,12890,20614,20907,20977,20983,26875,56807,116838,207227,242662,382018	Chrnb2,Ap3b2,Cplx1,Cplx2,Snap25,Stx1a,Syp,Syt4,Pclo,Scamp5,Rims2,Stxbp5l,Rims3,Unc13a
1_Member	GO Biological Processes	GO:0048167	regulation of synaptic plasticity	-5.91809	-3.28845	16/362	11941,12890,14810,16500,17395,20614,20964,20977,20983,21960,58234,116838,225872,242662,381677,382018	Atp2b2,Cplx2,Grin1,Kcnb1,Mmp9,Snap25,Syn1,Syp,Syt4,Tnr,Shank3,Rims2,Npas4,Rims3,Vgf,Unc13a
1_Member	GO Biological Processes	GO:0051640	organelle localization	-5.02422	-2.50147	20/632	11444,11775,12889,12890,16500,20614,20907,20964,20977,20983,26875,67295,75665,116838,207227,208943,234857,242662,380684,382018	Chrnb2,Ap3b2,Cplx1,Cplx2,Kcnb1,Snap25,Stx1a,Syn1,Syp,Syt4,Pclo,Rab3c,Bicdl1,Rims2,Stxbp5l,Myo5c,Spire2,Rims3,Nefh,Unc13a
1_Member	GO Biological Processes	GO:0060627	regulation of vesicle-mediated transport	-4.96464	-2.46144	19/584	11444,12570,12889,12890,16500,19099,20907,20977,20983,26875,56807,58226,58994,60597,67295,116838,207227,242662,382018	Chrnb2,Cdk5r2,Cplx1,Cplx2,Kcnb1,Mapk8ip1,Stx1a,Syp,Syt4,Pclo,Scamp5,Cacna1h,Smpd3,Mapk8ip2,Rab3c,Rims2,Stxbp5l,Rims3,Unc13a
1_Member	GO Biological Processes	GO:0051656	establishment of organelle localization	-4.68129	-2.23772	17/505	11444,11775,12889,12890,20614,20907,20977,20983,26875,75665,116838,207227,208943,234857,242662,380684,382018	Chrnb2,Ap3b2,Cplx1,Cplx2,Snap25,Stx1a,Syp,Syt4,Pclo,Bicdl1,Rims2,Stxbp5l,Myo5c,Spire2,Rims3,Nefh,Unc13a
1_Member	GO Biological Processes	GO:0032386	regulation of intracellular transport	-4.05769	-1.70839	15/458	11444,11735,12569,12889,12890,15378,16500,20907,20977,20983,116838,207227,242662,380684,382018	Chrnb2,Ank3,Cdk5r1,Cplx1,Cplx2,Hnf4a,Kcnb1,Stx1a,Syp,Syt4,Rims2,Stxbp5l,Rims3,Nefh,Unc13a
1_Member	GO Biological Processes	GO:0030073	insulin secretion	-3.85472	-1.55065	10/229	12889,15378,16500,19275,19276,20907,26875,116838,207227,381677	Cplx1,Hnf4a,Kcnb1,Ptprn,Ptprn2,Stx1a,Pclo,Rims2,Stxbp5l,Vgf
1_Member	GO Biological Processes	GO:0030072	peptide hormone secretion	-3.7014	-1.41601	11/286	12889,15378,16500,19275,19276,20907,26875,58994,116838,207227,381677	Cplx1,Hnf4a,Kcnb1,Ptprn,Ptprn2,Stx1a,Pclo,Smpd3,Rims2,Stxbp5l,Vgf
1_Member	GO Biological Processes	GO:0046879	hormone secretion	-3.29162	-1.07382	12/372	12889,15378,16500,19275,19276,20614,20907,26875,58994,116838,207227,381677	Cplx1,Hnf4a,Kcnb1,Ptprn,Ptprn2,Snap25,Stx1a,Pclo,Smpd3,Rims2,Stxbp5l,Vgf
1_Member	GO Biological Processes	GO:0009914	hormone transport	-3.20015	-0.990115	12/381	12889,15378,16500,19275,19276,20614,20907,26875,58994,116838,207227,381677	Cplx1,Hnf4a,Kcnb1,Ptprn,Ptprn2,Snap25,Stx1a,Pclo,Smpd3,Rims2,Stxbp5l,Vgf
1_Member	GO Biological Processes	GO:0002790	peptide secretion	-2.37715	-0.364452	15/670	12889,15378,16500,19275,19276,20907,20983,26875,56807,58994,67295,116838,207227,234695,381677	Cplx1,Hnf4a,Kcnb1,Ptprn,Ptprn2,Stx1a,Syt4,Pclo,Scamp5,Smpd3,Rab3c,Rims2,Stxbp5l,Carmil2,Vgf
1_Member	GO Biological Processes	GO:0009306	protein secretion	-2.27118	-0.284531	14/622	12889,15378,16500,19275,19276,20907,20983,26875,56807,67295,116838,207227,234695,381677	Cplx1,Hnf4a,Kcnb1,Ptprn,Ptprn2,Stx1a,Syt4,Pclo,Scamp5,Rab3c,Rims2,Stxbp5l,Carmil2,Vgf
1_Member	GO Biological Processes	GO:0010817	regulation of hormone levels	-2.16537	-0.220322	13/574	12889,15378,16500,19275,19276,20614,20907,26875,58226,58994,116838,207227,381677	Cplx1,Hnf4a,Kcnb1,Ptprn,Ptprn2,Snap25,Stx1a,Pclo,Cacna1h,Smpd3,Rims2,Stxbp5l,Vgf
2_Summary	GO Biological Processes	GO:0042391	regulation of membrane potential	-11.1084	-7.32237	25/449	11419,11444,11735,12300,14654,14810,15166,15168,16500,16527,16536,20370,20907,58226,58234,60597,70357,108013,109676,116838,210741,225872,235281,242662,380728,16504,57138,12287,17395,52466,620592,18997,20167,216739,11941,20983	Asic1,Chrnb2,Ank3,Cacng2,Glra1,Grin1,Hcn2,Hcn3,Kcnb1,Kcnk3,Kcnq2,Sez6,Stx1a,Cacna1h,Shank3,Mapk8ip2,Kcnip1,Celf4,Ank2,Rims2,Kcnk12,Npas4,Scn3b,Rims3,Kcnh4,Kcnc3,Slc12a5,Cacna1b,Mmp9,Slc46a1,Tmem28,Pou4f2,Rtn2,Acsl6,Atp2b2,Syt4
2_Member	GO Biological Processes	GO:0042391	regulation of membrane potential	-11.1084	-7.32237	25/449	11419,11444,11735,12300,14654,14810,15166,15168,16500,16527,16536,20370,20907,58226,58234,60597,70357,108013,109676,116838,210741,225872,235281,242662,380728	Asic1,Chrnb2,Ank3,Cacng2,Glra1,Grin1,Hcn2,Hcn3,Kcnb1,Kcnk3,Kcnq2,Sez6,Stx1a,Cacna1h,Shank3,Mapk8ip2,Kcnip1,Celf4,Ank2,Rims2,Kcnk12,Npas4,Scn3b,Rims3,Kcnh4
2_Member	GO Biological Processes	GO:0071804	cellular potassium ion transport	-6.0633	-3.40225	12/194	11735,15166,15168,16500,16504,16527,16536,57138,70357,109676,210741,380728	Ank3,Hcn2,Hcn3,Kcnb1,Kcnc3,Kcnk3,Kcnq2,Slc12a5,Kcnip1,Ank2,Kcnk12,Kcnh4
2_Member	GO Biological Processes	GO:0071805	potassium ion transmembrane transport	-6.0633	-3.40225	12/194	11735,15166,15168,16500,16504,16527,16536,57138,70357,109676,210741,380728	Ank3,Hcn2,Hcn3,Kcnb1,Kcnc3,Kcnk3,Kcnq2,Slc12a5,Kcnip1,Ank2,Kcnk12,Kcnh4
2_Member	GO Biological Processes	GO:0098655	cation transmembrane transport	-5.82964	-3.20998	23/715	11419,11735,12287,12300,14810,15166,15168,16500,16504,16527,16536,17395,52466,57138,58226,58234,60597,70357,109676,210741,235281,380728,620592	Asic1,Ank3,Cacna1b,Cacng2,Grin1,Hcn2,Hcn3,Kcnb1,Kcnc3,Kcnk3,Kcnq2,Mmp9,Slc46a1,Slc12a5,Cacna1h,Shank3,Mapk8ip2,Kcnip1,Ank2,Kcnk12,Scn3b,Kcnh4,Tmem28
2_Member	GO Biological Processes	GO:0006813	potassium ion transport	-5.05021	-2.51948	12/243	11735,15166,15168,16500,16504,16527,16536,57138,70357,109676,210741,380728	Ank3,Hcn2,Hcn3,Kcnb1,Kcnc3,Kcnk3,Kcnq2,Slc12a5,Kcnip1,Ank2,Kcnk12,Kcnh4
2_Member	GO Biological Processes	GO:0098660	inorganic ion transmembrane transport	-4.56764	-2.1306	20/680	11419,11735,12287,14654,14810,15166,15168,16500,16504,16527,16536,52466,57138,58226,70357,109676,210741,235281,380728,620592	Asic1,Ank3,Cacna1b,Glra1,Grin1,Hcn2,Hcn3,Kcnb1,Kcnc3,Kcnk3,Kcnq2,Slc46a1,Slc12a5,Cacna1h,Kcnip1,Ank2,Kcnk12,Scn3b,Kcnh4,Tmem28
2_Member	GO Biological Processes	GO:0034762	regulation of transmembrane transport	-4.45971	-2.04169	18/580	11735,12287,12300,15166,15168,16500,16504,16536,17395,18997,20167,58226,58234,60597,70357,109676,216739,235281	Ank3,Cacna1b,Cacng2,Hcn2,Hcn3,Kcnb1,Kcnc3,Kcnq2,Mmp9,Pou4f2,Rtn2,Cacna1h,Shank3,Mapk8ip2,Kcnip1,Ank2,Acsl6,Scn3b
2_Member	GO Biological Processes	GO:0098662	inorganic cation transmembrane transport	-4.44539	-2.03354	19/637	11419,11735,12287,14810,15166,15168,16500,16504,16527,16536,52466,57138,58226,70357,109676,210741,235281,380728,620592	Asic1,Ank3,Cacna1b,Grin1,Hcn2,Hcn3,Kcnb1,Kcnc3,Kcnk3,Kcnq2,Slc46a1,Slc12a5,Cacna1h,Kcnip1,Ank2,Kcnk12,Scn3b,Kcnh4,Tmem28
2_Member	GO Biological Processes	GO:0034765	regulation of ion transmembrane transport	-4.31007	-1.92201	16/487	11735,12287,12300,15166,15168,16500,16504,16536,17395,58226,58234,60597,70357,109676,216739,235281	Ank3,Cacna1b,Cacng2,Hcn2,Hcn3,Kcnb1,Kcnc3,Kcnq2,Mmp9,Cacna1h,Shank3,Mapk8ip2,Kcnip1,Ank2,Acsl6,Scn3b
2_Member	GO Biological Processes	GO:0043269	regulation of ion transport	-4.08304	-1.72301	20/737	11444,11735,11941,12287,12300,14810,15166,15168,16500,16504,16536,17395,20983,58226,58234,60597,70357,109676,216739,235281	Chrnb2,Ank3,Atp2b2,Cacna1b,Cacng2,Grin1,Hcn2,Hcn3,Kcnb1,Kcnc3,Kcnq2,Mmp9,Syt4,Cacna1h,Shank3,Mapk8ip2,Kcnip1,Ank2,Acsl6,Scn3b
2_Member	GO Biological Processes	GO:0015672	monovalent inorganic cation transport	-3.98479	-1.64596	15/465	11419,11735,15166,15168,16500,16504,16527,16536,52466,57138,70357,109676,210741,235281,380728	Asic1,Ank3,Hcn2,Hcn3,Kcnb1,Kcnc3,Kcnk3,Kcnq2,Slc46a1,Slc12a5,Kcnip1,Ank2,Kcnk12,Scn3b,Kcnh4
2_Member	Reactome Gene Sets	R-MMU-1296071	Potassium Channels	-3.29262	-1.07382	6/97	15166,15168,16500,16527,16536,380728	Hcn2,Hcn3,Kcnb1,Kcnk3,Kcnq2,Kcnh4
2_Member	GO Biological Processes	GO:0035725	sodium ion transmembrane transport	-2.21167	-0.24959	5/112	11419,11735,15166,15168,235281	Asic1,Ank3,Hcn2,Hcn3,Scn3b
2_Member	Reactome Gene Sets	R-MMU-1296072	Voltage gated Potassium channels	-2.06243	-0.144733	3/41	16500,16536,380728	Kcnb1,Kcnq2,Kcnh4
3_Summary	GO Biological Processes	GO:0050808	synapse organization	-10.5814	-6.9203	25/475	11444,11735,11941,12217,12300,12569,14810,16728,18190,18530,20370,20964,21960,26875,58234,171171,225872,233878,239027,242662,242667,243312,243621,269788,382018,76183	Chrnb2,Ank3,Atp2b2,Bsn,Cacng2,Cdk5r1,Grin1,L1cam,Nrxn2,Pcdh8,Sez6,Syn1,Tnr,Pclo,Shank3,Ntng2,Npas4,Sez6l2,Arhgap22,Rims3,Dlgap3,Elfn1,Iqsec3,Lhfpl4,Unc13a,Celf6
3_Member	GO Biological Processes	GO:0050808	synapse organization	-10.5814	-6.9203	25/475	11444,11735,11941,12217,12300,12569,14810,16728,18190,18530,20370,20964,21960,26875,58234,171171,225872,233878,239027,242662,242667,243312,243621,269788,382018	Chrnb2,Ank3,Atp2b2,Bsn,Cacng2,Cdk5r1,Grin1,L1cam,Nrxn2,Pcdh8,Sez6,Syn1,Tnr,Pclo,Shank3,Ntng2,Npas4,Sez6l2,Arhgap22,Rims3,Dlgap3,Elfn1,Iqsec3,Lhfpl4,Unc13a
3_Member	GO Biological Processes	GO:0007416	synapse assembly	-3.83653	-1.53721	9/187	11444,12217,14810,18190,26875,58234,171171,225872,269788	Chrnb2,Bsn,Grin1,Nrxn2,Pclo,Shank3,Ntng2,Npas4,Lhfpl4
3_Member	GO Biological Processes	GO:0071625	vocalization behavior	-3.10295	-0.919016	3/18	18190,58234,76183	Nrxn2,Shank3,Celf6
3_Member	GO Biological Processes	GO:0050807	regulation of synapse organization	-2.63825	-0.559828	9/275	11444,12569,14810,18530,58234,171171,239027,242662,269788	Chrnb2,Cdk5r1,Grin1,Pcdh8,Shank3,Ntng2,Arhgap22,Rims3,Lhfpl4
3_Member	GO Biological Processes	GO:0098698	postsynaptic specialization assembly	-2.53225	-0.486621	3/28	18190,58234,171171	Nrxn2,Shank3,Ntng2
3_Member	GO Biological Processes	GO:0050803	regulation of synapse structure or activity	-2.51458	-0.471571	9/287	11444,12569,14810,18530,58234,171171,239027,242662,269788	Chrnb2,Cdk5r1,Grin1,Pcdh8,Shank3,Ntng2,Arhgap22,Rims3,Lhfpl4
3_Member	GO Biological Processes	GO:0099173	postsynapse organization	-2.31578	-0.316313	7/200	12569,14810,18190,58234,171171,239027,269788	Cdk5r1,Grin1,Nrxn2,Shank3,Ntng2,Arhgap22,Lhfpl4
3_Member	GO Biological Processes	GO:0099068	postsynapse assembly	-2.2903	-0.301342	3/34	18190,58234,171171	Nrxn2,Shank3,Ntng2
3_Member	GO Biological Processes	GO:0099084	postsynaptic specialization organization	-2.06243	-0.144733	3/41	18190,58234,171171	Nrxn2,Shank3,Ntng2
4_Summary	Reactome Gene Sets	R-MMU-112316	Neuronal System	-7.39241	-4.45152	17/320	11444,12287,12300,12889,14654,14810,15166,15168,16500,16527,16536,20614,20907,20964,58234,242667,380728,12890,17395,382018,12217,18190,26875,14545,20983,270160,19275	Chrnb2,Cacna1b,Cacng2,Cplx1,Glra1,Grin1,Hcn2,Hcn3,Kcnb1,Kcnk3,Kcnq2,Snap25,Stx1a,Syn1,Shank3,Dlgap3,Kcnh4,Cplx2,Mmp9,Unc13a,Bsn,Nrxn2,Pclo,Gdap1,Syt4,Rab39,Ptprn
4_Member	Reactome Gene Sets	R-MMU-112316	Neuronal System	-7.39241	-4.45152	17/320	11444,12287,12300,12889,14654,14810,15166,15168,16500,16527,16536,20614,20907,20964,58234,242667,380728	Chrnb2,Cacna1b,Cacng2,Cplx1,Glra1,Grin1,Hcn2,Hcn3,Kcnb1,Kcnk3,Kcnq2,Snap25,Stx1a,Syn1,Shank3,Dlgap3,Kcnh4
4_Member	CORUM	CORUM:795	SNARE complex (Vamp2, Snap25, Stx1a, Cplx1)	-5.36617	-2.81062	3/4	12889,20614,20907	Cplx1,Snap25,Stx1a
4_Member	CORUM	CORUM:796	SNARE complex (Stx1a, Snap25, Cplx2, Vamp2)	-5.36617	-2.81062	3/4	12890,20614,20907	Cplx2,Snap25,Stx1a
4_Member	GO Biological Processes	GO:0031915	positive regulation of synaptic plasticity	-4.9922	-2.47727	4/14	12890,17395,20614,382018	Cplx2,Mmp9,Snap25,Unc13a
4_Member	GO Biological Processes	GO:0035418	protein localization to synapse	-4.54987	-2.11926	7/85	12217,12300,12889,14810,18190,20614,26875	Bsn,Cacng2,Cplx1,Grin1,Nrxn2,Snap25,Pclo
4_Member	Reactome Gene Sets	R-MMU-181429	Serotonin Neurotransmitter Release Cycle	-4.52099	-2.09672	4/18	12889,20614,20907,20964	Cplx1,Snap25,Stx1a,Syn1
4_Member	KEGG Pathway	mmu04721	Synaptic vesicle cycle	-4.36897	-1.96918	6/62	12287,12889,12890,20614,20907,382018	Cacna1b,Cplx1,Cplx2,Snap25,Stx1a,Unc13a
4_Member	Reactome Gene Sets	R-MMU-212676	Dopamine Neurotransmitter Release Cycle	-4.0771	-1.72247	4/23	12889,20614,20907,20964	Cplx1,Snap25,Stx1a,Syn1
4_Member	GO Biological Processes	GO:0031629	synaptic vesicle fusion to presynaptic active zone membrane	-3.92922	-1.60563	4/25	12889,12890,20614,20907	Cplx1,Cplx2,Snap25,Stx1a
4_Member	GO Biological Processes	GO:0099500	vesicle fusion to plasma membrane	-3.86018	-1.55131	4/26	12889,12890,20614,20907	Cplx1,Cplx2,Snap25,Stx1a
4_Member	Reactome Gene Sets	R-MMU-112315	Transmission across Chemical Synapses	-3.66691	-1.38607	9/197	11444,12287,12300,12889,14654,14810,20614,20907,20964	Chrnb2,Cacna1b,Cacng2,Cplx1,Glra1,Grin1,Snap25,Stx1a,Syn1
4_Member	GO Biological Processes	GO:0048284	organelle fusion	-3.4297	-1.19197	7/128	12889,12890,14545,20614,20907,20983,270160	Cplx1,Cplx2,Gdap1,Snap25,Stx1a,Syt4,Rab39
4_Member	Reactome Gene Sets	R-MMU-264642	Acetylcholine Neurotransmitter Release Cycle	-3.34671	-1.11702	3/15	12889,20614,20907	Cplx1,Snap25,Stx1a
4_Member	GO Biological Processes	GO:0006906	vesicle fusion	-3.24542	-1.03153	6/99	12889,12890,20614,20907,20983,270160	Cplx1,Cplx2,Snap25,Stx1a,Syt4,Rab39
4_Member	GO Biological Processes	GO:0090174	organelle membrane fusion	-3.11036	-0.919016	6/105	12889,12890,20614,20907,20983,270160	Cplx1,Cplx2,Snap25,Stx1a,Syt4,Rab39
4_Member	Reactome Gene Sets	R-MMU-181430	Norepinephrine Neurotransmitter Release Cycle	-3.10295	-0.919016	3/18	12889,20614,20907	Cplx1,Snap25,Stx1a
4_Member	Reactome Gene Sets	R-MMU-888590	GABA synthesis, release, reuptake and degradation	-3.10295	-0.919016	3/18	12889,20614,20907	Cplx1,Snap25,Stx1a
4_Member	Reactome Gene Sets	R-MMU-112310	Neurotransmitter release cycle	-2.82265	-0.689873	4/48	12889,20614,20907,20964	Cplx1,Snap25,Stx1a,Syn1
4_Member	Reactome Gene Sets	R-MMU-210500	Glutamate Neurotransmitter Release Cycle	-2.72822	-0.626476	3/24	12889,20614,20907	Cplx1,Snap25,Stx1a
4_Member	GO Biological Processes	GO:1903539	protein localization to postsynaptic membrane	-2.60329	-0.538831	4/55	12300,12889,14810,20614	Cacng2,Cplx1,Grin1,Snap25
4_Member	GO Biological Processes	GO:0099632	protein transport within plasma membrane	-2.57818	-0.524582	3/27	12300,12889,20614	Cacng2,Cplx1,Snap25
4_Member	GO Biological Processes	GO:0099637	neurotransmitter receptor transport	-2.57818	-0.524582	3/27	12300,12889,20614	Cacng2,Cplx1,Snap25
4_Member	GO Biological Processes	GO:0061025	membrane fusion	-2.41348	-0.3934	6/144	12889,12890,20614,20907,20983,270160	Cplx1,Cplx2,Snap25,Stx1a,Syt4,Rab39
4_Member	GO Biological Processes	GO:0031338	regulation of vesicle fusion	-2.25466	-0.274844	3/35	12889,12890,20983	Cplx1,Cplx2,Syt4
4_Member	GO Biological Processes	GO:0032594	protein transport within lipid bilayer	-2.22014	-0.253694	3/36	12300,12889,20614	Cacng2,Cplx1,Snap25
4_Member	GO Biological Processes	GO:0016050	vesicle organization	-2.18348	-0.231345	8/266	12889,12890,19275,20614,20907,20983,270160,382018	Cplx1,Cplx2,Ptprn,Snap25,Stx1a,Syt4,Rab39,Unc13a
5_Summary	GO Biological Processes	GO:0048812	neuron projection morphogenesis	-7.27452	-4.40935	25/690	11444,11735,12569,12933,13637,14810,16728,18040,18997,20983,21960,22152,56177,58234,60597,73710,107448,107934,116838,171171,237847,237868,277432,380684,382018,11941,328789,27528,17395,20450,29857,53867,12300,20907,56066	Chrnb2,Ank3,Cdk5r1,Crmp1,Efna2,Grin1,L1cam,Nefm,Pou4f2,Syt4,Tnr,Tubb3,Olfm1,Shank3,Mapk8ip2,Tubb2b,Unc5a,Celsr3,Rims2,Ntng2,Rtn4rl1,Sarm1,Vstm2l,Nefh,Unc13a,Atp2b2,Lhfpl5,Nrep,Mmp9,St8sia2,Mapk12,Col5a3,Cacng2,Stx1a,Cxcl11
5_Member	GO Biological Processes	GO:0048812	neuron projection morphogenesis	-7.27452	-4.40935	25/690	11444,11735,12569,12933,13637,14810,16728,18040,18997,20983,21960,22152,56177,58234,60597,73710,107448,107934,116838,171171,237847,237868,277432,380684,382018	Chrnb2,Ank3,Cdk5r1,Crmp1,Efna2,Grin1,L1cam,Nefm,Pou4f2,Syt4,Tnr,Tubb3,Olfm1,Shank3,Mapk8ip2,Tubb2b,Unc5a,Celsr3,Rims2,Ntng2,Rtn4rl1,Sarm1,Vstm2l,Nefh,Unc13a
5_Member	GO Biological Processes	GO:0048667	cell morphogenesis involved in neuron differentiation	-7.23851	-4.39037	24/643	11444,11735,11941,12569,12933,13637,14810,16728,18040,18997,21960,22152,56177,58234,60597,73710,107448,107934,171171,237847,237868,277432,328789,380684	Chrnb2,Ank3,Atp2b2,Cdk5r1,Crmp1,Efna2,Grin1,L1cam,Nefm,Pou4f2,Tnr,Tubb3,Olfm1,Shank3,Mapk8ip2,Tubb2b,Unc5a,Celsr3,Ntng2,Rtn4rl1,Sarm1,Vstm2l,Lhfpl5,Nefh
5_Member	GO Biological Processes	GO:0120039	plasma membrane bounded cell projection morphogenesis	-7.10714	-4.27538	25/704	11444,11735,12569,12933,13637,14810,16728,18040,18997,20983,21960,22152,56177,58234,60597,73710,107448,107934,116838,171171,237847,237868,277432,380684,382018	Chrnb2,Ank3,Cdk5r1,Crmp1,Efna2,Grin1,L1cam,Nefm,Pou4f2,Syt4,Tnr,Tubb3,Olfm1,Shank3,Mapk8ip2,Tubb2b,Unc5a,Celsr3,Rims2,Ntng2,Rtn4rl1,Sarm1,Vstm2l,Nefh,Unc13a
5_Member	GO Biological Processes	GO:0048858	cell projection morphogenesis	-7.04845	-4.23249	25/709	11444,11735,12569,12933,13637,14810,16728,18040,18997,20983,21960,22152,56177,58234,60597,73710,107448,107934,116838,171171,237847,237868,277432,380684,382018	Chrnb2,Ank3,Cdk5r1,Crmp1,Efna2,Grin1,L1cam,Nefm,Pou4f2,Syt4,Tnr,Tubb3,Olfm1,Shank3,Mapk8ip2,Tubb2b,Unc5a,Celsr3,Rims2,Ntng2,Rtn4rl1,Sarm1,Vstm2l,Nefh,Unc13a
5_Member	GO Biological Processes	GO:0032990	cell part morphogenesis	-6.78559	-4.01383	25/732	11444,11735,12569,12933,13637,14810,16728,18040,18997,20983,21960,22152,56177,58234,60597,73710,107448,107934,116838,171171,237847,237868,277432,380684,382018	Chrnb2,Ank3,Cdk5r1,Crmp1,Efna2,Grin1,L1cam,Nefm,Pou4f2,Syt4,Tnr,Tubb3,Olfm1,Shank3,Mapk8ip2,Tubb2b,Unc5a,Celsr3,Rims2,Ntng2,Rtn4rl1,Sarm1,Vstm2l,Nefh,Unc13a
5_Member	GO Biological Processes	GO:0061564	axon development	-6.2944	-3.58759	20/521	11444,11735,12569,12933,13637,14810,16728,18040,18997,21960,22152,27528,56177,73710,107448,107934,171171,237847,277432,380684	Chrnb2,Ank3,Cdk5r1,Crmp1,Efna2,Grin1,L1cam,Nefm,Pou4f2,Tnr,Tubb3,Nrep,Olfm1,Tubb2b,Unc5a,Celsr3,Ntng2,Rtn4rl1,Vstm2l,Nefh
5_Member	GO Biological Processes	GO:0007409	axonogenesis	-6.20253	-3.50762	19/480	11444,11735,12569,12933,13637,14810,16728,18040,18997,21960,22152,56177,73710,107448,107934,171171,237847,277432,380684	Chrnb2,Ank3,Cdk5r1,Crmp1,Efna2,Grin1,L1cam,Nefm,Pou4f2,Tnr,Tubb3,Olfm1,Tubb2b,Unc5a,Celsr3,Ntng2,Rtn4rl1,Vstm2l,Nefh
5_Member	GO Biological Processes	GO:0007411	axon guidance	-4.96113	-2.46144	12/248	11735,12569,12933,13637,16728,18997,22152,73710,107448,107934,237847,277432	Ank3,Cdk5r1,Crmp1,Efna2,L1cam,Pou4f2,Tubb3,Tubb2b,Unc5a,Celsr3,Rtn4rl1,Vstm2l
5_Member	GO Biological Processes	GO:0097485	neuron projection guidance	-4.92612	-2.43386	12/250	11735,12569,12933,13637,16728,18997,22152,73710,107448,107934,237847,277432	Ank3,Cdk5r1,Crmp1,Efna2,L1cam,Pou4f2,Tubb3,Tubb2b,Unc5a,Celsr3,Rtn4rl1,Vstm2l
5_Member	Reactome Gene Sets	R-MMU-422475	Axon guidance	-4.80631	-2.33559	12/257	12569,12933,13637,14810,17395,20450,22152,29857,53867,58234,73710,107448	Cdk5r1,Crmp1,Efna2,Grin1,Mmp9,St8sia2,Tubb3,Mapk12,Col5a3,Shank3,Tubb2b,Unc5a
5_Member	Reactome Gene Sets	R-MMU-9675108	Nervous system development	-4.78953	-2.32575	12/258	12569,12933,13637,14810,17395,20450,22152,29857,53867,58234,73710,107448	Cdk5r1,Crmp1,Efna2,Grin1,Mmp9,St8sia2,Tubb3,Mapk12,Col5a3,Shank3,Tubb2b,Unc5a
5_Member	Reactome Gene Sets	R-MMU-1266738	Developmental Biology	-3.49637	-1.25029	14/460	12300,12569,12933,13637,14810,17395,20450,20907,22152,29857,53867,58234,73710,107448	Cacng2,Cdk5r1,Crmp1,Efna2,Grin1,Mmp9,St8sia2,Stx1a,Tubb3,Mapk12,Col5a3,Shank3,Tubb2b,Unc5a
5_Member	GO Biological Processes	GO:0006935	chemotaxis	-2.01333	-0.106245	13/600	11735,12569,12933,13637,16728,18997,22152,56066,73710,107448,107934,237847,277432	Ank3,Cdk5r1,Crmp1,Efna2,L1cam,Pou4f2,Tubb3,Cxcl11,Tubb2b,Unc5a,Celsr3,Rtn4rl1,Vstm2l
6_Summary	GO Biological Processes	GO:0045956	positive regulation of calcium ion-dependent exocytosis	-6.35793	-3.63888	6/29	12570,16500,20907,20983,56807,58226,58994,11444,12287,18158,20614,207227,234695,382018	Cdk5r2,Kcnb1,Stx1a,Syt4,Scamp5,Cacna1h,Smpd3,Chrnb2,Cacna1b,Nppb,Snap25,Stxbp5l,Carmil2,Unc13a
6_Member	GO Biological Processes	GO:0045956	positive regulation of calcium ion-dependent exocytosis	-6.35793	-3.63888	6/29	12570,16500,20907,20983,56807,58226	Cdk5r2,Kcnb1,Stx1a,Syt4,Scamp5,Cacna1h
6_Member	GO Biological Processes	GO:1903307	positive regulation of regulated secretory pathway	-4.29019	-1.91357	6/64	12570,16500,20907,20983,56807,58226	Cdk5r2,Kcnb1,Stx1a,Syt4,Scamp5,Cacna1h
6_Member	GO Biological Processes	GO:0045921	positive regulation of exocytosis	-4.04099	-1.69695	7/102	12570,16500,20907,20983,56807,58226,58994	Cdk5r2,Kcnb1,Stx1a,Syt4,Scamp5,Cacna1h,Smpd3
6_Member	GO Biological Processes	GO:0033605	positive regulation of catecholamine secretion	-2.90069	-0.741381	3/21	11444,16500,20907	Chrnb2,Kcnb1,Stx1a
6_Member	GO Biological Processes	GO:0051047	positive regulation of secretion	-2.84362	-0.701079	14/537	11444,12287,12570,16500,18158,20614,20907,20983,56807,58226,58994,207227,234695,382018	Chrnb2,Cacna1b,Cdk5r2,Kcnb1,Nppb,Snap25,Stx1a,Syt4,Scamp5,Cacna1h,Smpd3,Stxbp5l,Carmil2,Unc13a
6_Member	GO Biological Processes	GO:1903532	positive regulation of secretion by cell	-2.81379	-0.684219	13/481	11444,12287,12570,16500,20614,20907,20983,56807,58226,58994,207227,234695,382018	Chrnb2,Cacna1b,Cdk5r2,Kcnb1,Snap25,Stx1a,Syt4,Scamp5,Cacna1h,Smpd3,Stxbp5l,Carmil2,Unc13a
6_Member	GO Biological Processes	GO:0051954	positive regulation of amine transport	-2.69315	-0.600298	4/52	11444,16500,20907,20983	Chrnb2,Kcnb1,Stx1a,Syt4
6_Member	GO Biological Processes	GO:0051937	catecholamine transport	-2.61747	-0.544686	5/90	11444,16500,20907,20983,58994	Chrnb2,Kcnb1,Stx1a,Syt4,Smpd3
6_Member	GO Biological Processes	GO:0015844	monoamine transport	-2.24438	-0.271295	5/110	11444,16500,20907,20983,58994	Chrnb2,Kcnb1,Stx1a,Syt4,Smpd3
6_Member	GO Biological Processes	GO:0050433	regulation of catecholamine secretion	-2.18271	-0.231345	4/72	11444,16500,20907,20983	Chrnb2,Kcnb1,Stx1a,Syt4
6_Member	GO Biological Processes	GO:0050432	catecholamine secretion	-2.12066	-0.187956	4/75	11444,16500,20907,20983	Chrnb2,Kcnb1,Stx1a,Syt4
7_Summary	GO Biological Processes	GO:0140029	exocytic process	-6.09882	-3.41549	9/98	12889,12890,16500,20614,20907,26875,67295,116838,382018,12287,20983	Cplx1,Cplx2,Kcnb1,Snap25,Stx1a,Pclo,Rab3c,Rims2,Unc13a,Cacna1b,Syt4
7_Member	GO Biological Processes	GO:0140029	exocytic process	-6.09882	-3.41549	9/98	12889,12890,16500,20614,20907,26875,67295,116838,382018	Cplx1,Cplx2,Kcnb1,Snap25,Stx1a,Pclo,Rab3c,Rims2,Unc13a
7_Member	GO Biological Processes	GO:0016082	synaptic vesicle priming	-3.86018	-1.55131	4/26	20614,20907,116838,382018	Snap25,Stx1a,Rims2,Unc13a
7_Member	GO Biological Processes	GO:0048278	vesicle docking	-3.19265	-0.98644	5/67	16500,20907,67295,116838,382018	Kcnb1,Stx1a,Rab3c,Rims2,Unc13a
7_Member	GO Biological Processes	GO:0006904	vesicle docking involved in exocytosis	-2.8921	-0.736196	4/46	16500,67295,116838,382018	Kcnb1,Rab3c,Rims2,Unc13a
7_Member	GO Biological Processes	GO:0140056	organelle localization by membrane tethering	-2.86792	-0.715399	5/79	16500,20907,67295,116838,382018	Kcnb1,Stx1a,Rab3c,Rims2,Unc13a
7_Member	GO Biological Processes	GO:0022406	membrane docking	-2.74927	-0.644522	5/84	16500,20907,67295,116838,382018	Kcnb1,Stx1a,Rab3c,Rims2,Unc13a
7_Member	GO Biological Processes	GO:0001956	positive regulation of neurotransmitter secretion	-2.57818	-0.524582	3/27	12287,20907,382018	Cacna1b,Stx1a,Unc13a
7_Member	GO Biological Processes	GO:1903861	positive regulation of dendrite extension	-2.57818	-0.524582	3/27	20983,116838,382018	Syt4,Rims2,Unc13a
7_Member	GO Biological Processes	GO:1903859	regulation of dendrite extension	-2.44564	-0.415523	3/30	20983,116838,382018	Syt4,Rims2,Unc13a
7_Member	GO Biological Processes	GO:0097484	dendrite extension	-2.06243	-0.144733	3/41	20983,116838,382018	Syt4,Rims2,Unc13a
8_Summary	GO Biological Processes	GO:0099565	chemical synaptic transmission, postsynaptic	-6.02419	-3.37386	9/100	14654,14810,20370,20907,58234,60597,108013,116838,225872,19099,22409,22420,107934,211383,319998,21960	Glra1,Grin1,Sez6,Stx1a,Shank3,Mapk8ip2,Celf4,Rims2,Npas4,Mapk8ip1,Wnt10a,Wnt6,Celsr3,Amer3,Tmem198,Tnr
8_Member	GO Biological Processes	GO:0099565	chemical synaptic transmission, postsynaptic	-6.02419	-3.37386	9/100	14654,14810,20370,20907,58234,60597,108013,116838,225872	Glra1,Grin1,Sez6,Stx1a,Shank3,Mapk8ip2,Celf4,Rims2,Npas4
8_Member	GO Biological Processes	GO:0060078	regulation of postsynaptic membrane potential	-5.48304	-2.90117	9/116	14654,14810,20370,20907,58234,60597,108013,116838,225872	Glra1,Grin1,Sez6,Stx1a,Shank3,Mapk8ip2,Celf4,Rims2,Npas4
8_Member	GO Biological Processes	GO:0060079	excitatory postsynaptic potential	-5.37362	-2.81062	8/90	14810,20370,20907,58234,60597,108013,116838,225872	Grin1,Sez6,Stx1a,Shank3,Mapk8ip2,Celf4,Rims2,Npas4
8_Member	GO Biological Processes	GO:0098815	modulation of excitatory postsynaptic potential	-3.51942	-1.26915	5/57	14810,20907,58234,108013,116838	Grin1,Stx1a,Shank3,Celf4,Rims2
8_Member	GO Biological Processes	GO:1905114	cell surface receptor signaling pathway involved in cell-cell signaling	-3.32412	-1.09843	15/536	14654,14810,19099,20370,20907,22409,22420,58234,60597,107934,108013,116838,211383,225872,319998	Glra1,Grin1,Mapk8ip1,Sez6,Stx1a,Wnt10a,Wnt6,Shank3,Mapk8ip2,Celsr3,Celf4,Rims2,Amer3,Npas4,Tmem198
8_Member	GO Biological Processes	GO:2000463	positive regulation of excitatory postsynaptic potential	-3.16521	-0.966549	4/39	14810,20907,58234,116838	Grin1,Stx1a,Shank3,Rims2
8_Member	GO Biological Processes	GO:0060080	inhibitory postsynaptic potential	-2.78292	-0.660079	3/23	14654,116838,225872	Glra1,Rims2,Npas4
8_Member	GO Biological Processes	GO:0031646	positive regulation of neurological system process	-2.70413	-0.605367	5/86	14810,20907,21960,58234,116838	Grin1,Stx1a,Tnr,Shank3,Rims2
8_Member	GO Biological Processes	GO:0031644	regulation of neurological system process	-2.54007	-0.491794	7/182	14654,14810,20907,21960,58234,108013,116838	Glra1,Grin1,Stx1a,Tnr,Shank3,Celf4,Rims2
9_Summary	GO Biological Processes	GO:0021586	pons maturation	-5.9649	-3.32504	3/3	12569,12570,14810,11444,11941,20370,233878,11735,19275,20983,83766,382018	Cdk5r1,Cdk5r2,Grin1,Chrnb2,Atp2b2,Sez6,Sez6l2,Ank3,Ptprn,Syt4,Actl6b,Unc13a
9_Member	GO Biological Processes	GO:0021586	pons maturation	-5.9649	-3.32504	3/3	12569,12570,14810	Cdk5r1,Cdk5r2,Grin1
9_Member	GO Biological Processes	GO:0021578	hindbrain maturation	-4.43413	-2.02835	3/7	12569,12570,14810	Cdk5r1,Cdk5r2,Grin1
9_Member	GO Biological Processes	GO:0021626	central nervous system maturation	-4.23333	-1.86231	3/8	12569,12570,14810	Cdk5r1,Cdk5r2,Grin1
9_Member	GO Biological Processes	GO:0021548	pons development	-3.54173	-1.2757	3/13	12569,12570,14810	Cdk5r1,Cdk5r2,Grin1
9_Member	GO Biological Processes	GO:0048857	neural nucleus development	-2.84032	-0.701058	3/22	11444,12569,12570	Chrnb2,Cdk5r1,Cdk5r2
9_Member	GO Biological Processes	GO:0022037	metencephalon development	-2.77307	-0.656085	6/122	11941,12569,12570,14810,20370,233878	Atp2b2,Cdk5r1,Cdk5r2,Grin1,Sez6,Sez6l2
9_Member	GO Biological Processes	GO:0021700	developmental maturation	-2.68781	-0.597885	10/324	11735,12569,12570,14810,19275,20370,20983,83766,233878,382018	Ank3,Cdk5r1,Cdk5r2,Grin1,Ptprn,Sez6,Syt4,Actl6b,Sez6l2,Unc13a
9_Member	GO Biological Processes	GO:0021549	cerebellum development	-2.24438	-0.271295	5/110	11941,12569,12570,20370,233878	Atp2b2,Cdk5r1,Cdk5r2,Sez6,Sez6l2
9_Member	GO Biological Processes	GO:0021680	cerebellar Purkinje cell layer development	-2.18669	-0.231345	3/37	11941,20370,233878	Atp2b2,Sez6,Sez6l2
9_Member	GO Biological Processes	GO:0030902	hindbrain development	-2.05707	-0.142259	6/171	11941,12569,12570,14810,20370,233878	Atp2b2,Cdk5r1,Cdk5r2,Grin1,Sez6,Sez6l2
10_Summary	GO Biological Processes	GO:0010975	regulation of neuron projection development	-5.76604	-3.15614	21/615	11444,12569,12933,14810,16728,18040,18997,20257,20370,20614,20983,21960,56177,58234,73710,116838,216739,237847,237868,330863,382018,15378,74694,234695,27528,83557,11941,57138,234857,18158,100040462,58994	Chrnb2,Cdk5r1,Crmp1,Grin1,L1cam,Nefm,Pou4f2,Stmn2,Sez6,Snap25,Syt4,Tnr,Olfm1,Shank3,Tubb2b,Rims2,Acsl6,Rtn4rl1,Sarm1,Trim67,Unc13a,Hnf4a,Tbc1d30,Carmil2,Nrep,Lin28a,Atp2b2,Slc12a5,Spire2,Nppb,Mndal,Smpd3
10_Member	GO Biological Processes	GO:0010975	regulation of neuron projection development	-5.76604	-3.15614	21/615	11444,12569,12933,14810,16728,18040,18997,20257,20370,20614,20983,21960,56177,58234,73710,116838,216739,237847,237868,330863,382018	Chrnb2,Cdk5r1,Crmp1,Grin1,L1cam,Nefm,Pou4f2,Stmn2,Sez6,Snap25,Syt4,Tnr,Olfm1,Shank3,Tubb2b,Rims2,Acsl6,Rtn4rl1,Sarm1,Trim67,Unc13a
10_Member	GO Biological Processes	GO:0120035	regulation of plasma membrane bounded cell projection organization	-5.65054	-3.05018	24/788	11444,12569,12933,14810,15378,16728,18040,18997,20257,20370,20614,20983,21960,56177,58234,73710,74694,116838,216739,234695,237847,237868,330863,382018	Chrnb2,Cdk5r1,Crmp1,Grin1,Hnf4a,L1cam,Nefm,Pou4f2,Stmn2,Sez6,Snap25,Syt4,Tnr,Olfm1,Shank3,Tubb2b,Tbc1d30,Rims2,Acsl6,Carmil2,Rtn4rl1,Sarm1,Trim67,Unc13a
10_Member	GO Biological Processes	GO:0031344	regulation of cell projection organization	-5.56565	-2.97463	24/797	11444,12569,12933,14810,15378,16728,18040,18997,20257,20370,20614,20983,21960,56177,58234,73710,74694,116838,216739,234695,237847,237868,330863,382018	Chrnb2,Cdk5r1,Crmp1,Grin1,Hnf4a,L1cam,Nefm,Pou4f2,Stmn2,Sez6,Snap25,Syt4,Tnr,Olfm1,Shank3,Tubb2b,Tbc1d30,Rims2,Acsl6,Carmil2,Rtn4rl1,Sarm1,Trim67,Unc13a
10_Member	GO Biological Processes	GO:0045664	regulation of neuron differentiation	-5.13912	-2.60028	23/787	11444,12569,12933,14810,16728,18040,18997,20257,20370,20614,20983,21960,27528,56177,58234,73710,83557,116838,216739,237847,237868,330863,382018	Chrnb2,Cdk5r1,Crmp1,Grin1,L1cam,Nefm,Pou4f2,Stmn2,Sez6,Snap25,Syt4,Tnr,Nrep,Olfm1,Shank3,Tubb2b,Lin28a,Rims2,Acsl6,Rtn4rl1,Sarm1,Trim67,Unc13a
10_Member	GO Biological Processes	GO:0010769	regulation of cell morphogenesis involved in differentiation	-2.98892	-0.81923	11/348	11444,12569,14810,16728,18040,18997,21960,56177,58234,73710,237868	Chrnb2,Cdk5r1,Grin1,L1cam,Nefm,Pou4f2,Tnr,Olfm1,Shank3,Tubb2b,Sarm1
10_Member	GO Biological Processes	GO:1990138	neuron projection extension	-2.98284	-0.816634	8/197	12569,16728,18997,20983,21960,56177,116838,382018	Cdk5r1,L1cam,Pou4f2,Syt4,Tnr,Olfm1,Rims2,Unc13a
10_Member	GO Biological Processes	GO:0031346	positive regulation of cell projection organization	-2.84598	-0.701079	13/477	14810,16728,18997,20257,20370,20983,58234,73710,116838,216739,234695,330863,382018	Grin1,L1cam,Pou4f2,Stmn2,Sez6,Syt4,Shank3,Tubb2b,Rims2,Acsl6,Carmil2,Trim67,Unc13a
10_Member	GO Biological Processes	GO:0050770	regulation of axonogenesis	-2.84561	-0.701079	8/207	12569,14810,16728,18040,18997,21960,56177,73710	Cdk5r1,Grin1,L1cam,Nefm,Pou4f2,Tnr,Olfm1,Tubb2b
10_Member	GO Biological Processes	GO:0022604	regulation of cell morphogenesis	-2.82854	-0.692534	14/539	11444,12569,14810,16728,18040,18997,20983,21960,56177,58234,73710,116838,237868,382018	Chrnb2,Cdk5r1,Grin1,L1cam,Nefm,Pou4f2,Syt4,Tnr,Olfm1,Shank3,Tubb2b,Rims2,Sarm1,Unc13a
10_Member	GO Biological Processes	GO:0008361	regulation of cell size	-2.78018	-0.660079	8/212	11941,12569,16728,18997,21960,56177,57138,58234	Atp2b2,Cdk5r1,L1cam,Pou4f2,Tnr,Olfm1,Slc12a5,Shank3
10_Member	GO Biological Processes	GO:0010976	positive regulation of neuron projection development	-2.75852	-0.645598	11/372	16728,18997,20257,20370,20983,58234,73710,116838,216739,330863,382018	L1cam,Pou4f2,Stmn2,Sez6,Syt4,Shank3,Tubb2b,Rims2,Acsl6,Trim67,Unc13a
10_Member	GO Biological Processes	GO:0050768	negative regulation of neurogenesis	-2.57371	-0.52278	10/336	12569,12933,18997,20257,20370,20983,21960,56177,83557,237847	Cdk5r1,Crmp1,Pou4f2,Stmn2,Sez6,Syt4,Tnr,Olfm1,Lin28a,Rtn4rl1
10_Member	GO Biological Processes	GO:0032535	regulation of cellular component size	-2.45028	-0.417612	11/408	11941,12569,16728,18040,18997,21960,56177,57138,58234,234695,234857	Atp2b2,Cdk5r1,L1cam,Nefm,Pou4f2,Tnr,Olfm1,Slc12a5,Shank3,Carmil2,Spire2
10_Member	GO Biological Processes	GO:0045666	positive regulation of neuron differentiation	-2.422	-0.39703	12/472	16728,18997,20257,20370,20983,58234,73710,83557,116838,216739,330863,382018	L1cam,Pou4f2,Stmn2,Sez6,Syt4,Shank3,Tubb2b,Lin28a,Rims2,Acsl6,Trim67,Unc13a
10_Member	GO Biological Processes	GO:0051961	negative regulation of nervous system development	-2.33704	-0.333995	10/363	12569,12933,18997,20257,20370,20983,21960,56177,83557,237847	Cdk5r1,Crmp1,Pou4f2,Stmn2,Sez6,Syt4,Tnr,Olfm1,Lin28a,Rtn4rl1
10_Member	GO Biological Processes	GO:0031345	negative regulation of cell projection organization	-2.25817	-0.274844	7/205	12569,12933,20257,20370,21960,74694,237847	Cdk5r1,Crmp1,Stmn2,Sez6,Tnr,Tbc1d30,Rtn4rl1
10_Member	GO Biological Processes	GO:0001558	regulation of cell growth	-2.25163	-0.274076	11/434	12569,15378,16728,18158,18997,20983,21960,56177,116838,382018,100040462	Cdk5r1,Hnf4a,L1cam,Nppb,Pou4f2,Syt4,Tnr,Olfm1,Rims2,Unc13a,Mndal
10_Member	GO Biological Processes	GO:0048588	developmental cell growth	-2.21215	-0.24959	8/263	12569,16728,18997,20983,21960,56177,116838,382018	Cdk5r1,L1cam,Pou4f2,Syt4,Tnr,Olfm1,Rims2,Unc13a
10_Member	GO Biological Processes	GO:0030516	regulation of axon extension	-2.17969	-0.230441	5/114	12569,16728,18997,21960,56177	Cdk5r1,L1cam,Pou4f2,Tnr,Olfm1
10_Member	GO Biological Processes	GO:0090066	regulation of anatomical structure size	-2.17754	-0.230395	13/572	11941,12569,16728,18040,18158,18997,21960,56177,57138,58234,58994,234695,234857	Atp2b2,Cdk5r1,L1cam,Nefm,Nppb,Pou4f2,Tnr,Olfm1,Slc12a5,Shank3,Smpd3,Carmil2,Spire2
10_Member	GO Biological Processes	GO:0010721	negative regulation of cell development	-2.16246	-0.219488	10/385	12569,12933,18997,20257,20370,20983,21960,56177,83557,237847	Cdk5r1,Crmp1,Pou4f2,Stmn2,Sez6,Syt4,Tnr,Olfm1,Lin28a,Rtn4rl1
10_Member	GO Biological Processes	GO:0060560	developmental growth involved in morphogenesis	-2.12749	-0.188656	8/272	12569,16728,18997,20983,21960,56177,116838,382018	Cdk5r1,L1cam,Pou4f2,Syt4,Tnr,Olfm1,Rims2,Unc13a
10_Member	GO Biological Processes	GO:0050769	positive regulation of neurogenesis	-2.07049	-0.145835	13/590	14810,16728,18997,20257,20370,20983,58234,73710,83557,116838,216739,330863,382018	Grin1,L1cam,Pou4f2,Stmn2,Sez6,Syt4,Shank3,Tubb2b,Lin28a,Rims2,Acsl6,Trim67,Unc13a
10_Member	GO Biological Processes	GO:0010977	negative regulation of neuron projection development	-2.02201	-0.113007	6/174	12569,12933,20257,20370,21960,237847	Cdk5r1,Crmp1,Stmn2,Sez6,Tnr,Rtn4rl1
11_Summary	GO Biological Processes	GO:0048168	regulation of neuronal synaptic plasticity	-5.19242	-2.64531	7/68	14810,20964,20977,20983,58234,381677,382018	Grin1,Syn1,Syp,Syt4,Shank3,Vgf,Unc13a
11_Member	GO Biological Processes	GO:0048168	regulation of neuronal synaptic plasticity	-5.19242	-2.64531	7/68	14810,20964,20977,20983,58234,381677,382018	Grin1,Syn1,Syp,Syt4,Shank3,Vgf,Unc13a
11_Member	GO Biological Processes	GO:0048172	regulation of short-term neuronal synaptic plasticity	-4.32845	-1.93457	4/20	20964,20977,20983,382018	Syn1,Syp,Syt4,Unc13a
11_Member	GO Biological Processes	GO:0048169	regulation of long-term neuronal synaptic plasticity	-2.22014	-0.253694	3/36	14810,20977,58234	Grin1,Syp,Shank3
12_Summary	GO Biological Processes	GO:0051705	multi-organism behavior	-4.86952	-2.3849	7/76	11444,12804,14810,18190,58234,60597,225872,11419,20614,21960,57138,11941,12287,14654,18507,20370,20983,76183,217843,233878,20907,116838,242662,382018,12569,83766,237868,11803,12570,74104,237847,380684	Chrnb2,Cntfr,Grin1,Nrxn2,Shank3,Mapk8ip2,Npas4,Asic1,Snap25,Tnr,Slc12a5,Atp2b2,Cacna1b,Glra1,Pax5,Sez6,Syt4,Celf6,Unc79,Sez6l2,Stx1a,Rims2,Rims3,Unc13a,Cdk5r1,Actl6b,Sarm1,Aplp1,Cdk5r2,Abcb6,Rtn4rl1,Nefh
12_Member	GO Biological Processes	GO:0051705	multi-organism behavior	-4.86952	-2.3849	7/76	11444,12804,14810,18190,58234,60597,225872	Chrnb2,Cntfr,Grin1,Nrxn2,Shank3,Mapk8ip2,Npas4
12_Member	GO Biological Processes	GO:0007612	learning	-4.86269	-2.3849	10/174	11419,11444,14810,18190,20614,21960,57138,58234,60597,225872	Asic1,Chrnb2,Grin1,Nrxn2,Snap25,Tnr,Slc12a5,Shank3,Mapk8ip2,Npas4
12_Member	GO Biological Processes	GO:0035176	social behavior	-4.71583	-2.26562	6/54	11444,14810,18190,58234,60597,225872	Chrnb2,Grin1,Nrxn2,Shank3,Mapk8ip2,Npas4
12_Member	GO Biological Processes	GO:0051703	intraspecies interaction between organisms	-4.71583	-2.26562	6/54	11444,14810,18190,58234,60597,225872	Chrnb2,Grin1,Nrxn2,Shank3,Mapk8ip2,Npas4
12_Member	GO Biological Processes	GO:0007610	behavior	-3.957	-1.6233	20/753	11419,11444,11941,12287,12804,14654,14810,18190,18507,20370,20614,20983,21960,57138,58234,60597,76183,217843,225872,233878	Asic1,Chrnb2,Atp2b2,Cacna1b,Cntfr,Glra1,Grin1,Nrxn2,Pax5,Sez6,Snap25,Syt4,Tnr,Slc12a5,Shank3,Mapk8ip2,Celf6,Unc79,Npas4,Sez6l2
12_Member	GO Biological Processes	GO:0030534	adult behavior	-3.73344	-1.44345	9/193	11444,14654,14810,18190,18507,20370,58234,217843,233878	Chrnb2,Glra1,Grin1,Nrxn2,Pax5,Sez6,Shank3,Unc79,Sez6l2
12_Member	GO Biological Processes	GO:0007611	learning or memory	-3.5731	-1.30121	11/296	11419,11444,14810,18190,20614,20983,21960,57138,58234,60597,225872	Asic1,Chrnb2,Grin1,Nrxn2,Snap25,Syt4,Tnr,Slc12a5,Shank3,Mapk8ip2,Npas4
12_Member	GO Biological Processes	GO:0007626	locomotory behavior	-3.4257	-1.19197	10/259	11444,11941,12287,14654,14810,20370,20614,21960,58234,233878	Chrnb2,Atp2b2,Cacna1b,Glra1,Grin1,Sez6,Snap25,Tnr,Shank3,Sez6l2
12_Member	GO Biological Processes	GO:0050890	cognition	-3.17684	-0.974426	11/330	11419,11444,14810,18190,20614,20983,21960,57138,58234,60597,225872	Asic1,Chrnb2,Grin1,Nrxn2,Snap25,Syt4,Tnr,Slc12a5,Shank3,Mapk8ip2,Npas4
12_Member	GO Biological Processes	GO:0007613	memory	-3.08818	-0.90785	7/146	11419,11444,14810,20614,20983,58234,225872	Asic1,Chrnb2,Grin1,Snap25,Syt4,Shank3,Npas4
12_Member	GO Biological Processes	GO:0050806	positive regulation of synaptic transmission	-2.47408	-0.436279	10/347	11444,12287,14810,20614,20907,21960,58234,116838,242662,382018	Chrnb2,Cacna1b,Grin1,Snap25,Stx1a,Tnr,Shank3,Rims2,Rims3,Unc13a
12_Member	GO Biological Processes	GO:0016358	dendrite development	-2.31461	-0.316313	9/308	11444,12569,14810,20370,57138,58234,60597,83766,237868	Chrnb2,Cdk5r1,Grin1,Sez6,Slc12a5,Shank3,Mapk8ip2,Actl6b,Sarm1
12_Member	GO Biological Processes	GO:0008306	associative learning	-2.31203	-0.316087	5/106	11419,11444,14810,20614,21960	Asic1,Chrnb2,Grin1,Snap25,Tnr
12_Member	GO Biological Processes	GO:0007616	long-term memory	-2.12276	-0.187956	3/39	14810,20614,225872	Grin1,Snap25,Npas4
12_Member	GO Biological Processes	GO:0007420	brain development	-2.1207	-0.187956	14/648	11444,11803,11941,12569,12570,14810,18507,20370,21960,58234,74104,233878,237847,380684	Chrnb2,Aplp1,Atp2b2,Cdk5r1,Cdk5r2,Grin1,Pax5,Sez6,Tnr,Shank3,Abcb6,Sez6l2,Rtn4rl1,Nefh
12_Member	GO Biological Processes	GO:0048814	regulation of dendrite morphogenesis	-2.11776	-0.187083	5/118	11444,12569,14810,58234,237868	Chrnb2,Cdk5r1,Grin1,Shank3,Sarm1
12_Member	KEGG Pathway	mmu05033	Nicotine addiction	-2.09217	-0.165512	3/40	11444,12287,14810	Chrnb2,Cacna1b,Grin1
13_Summary	GO Biological Processes	GO:0007215	glutamate receptor signaling pathway	-4.29692	-1.91462	7/93	12300,12569,14810,16500,58234,60597,382018,11419,12287,237253,21960	Cacng2,Cdk5r1,Grin1,Kcnb1,Shank3,Mapk8ip2,Unc13a,Asic1,Cacna1b,Lrp11,Tnr
13_Member	GO Biological Processes	GO:0007215	glutamate receptor signaling pathway	-4.29692	-1.91462	7/93	12300,12569,14810,16500,58234,60597,382018	Cacng2,Cdk5r1,Grin1,Kcnb1,Shank3,Mapk8ip2,Unc13a
13_Member	GO Biological Processes	GO:1900451	positive regulation of glutamate receptor signaling pathway	-3.03162	-0.858409	3/19	12300,58234,382018	Cacng2,Shank3,Unc13a
13_Member	GO Biological Processes	GO:2000311	regulation of AMPA receptor activity	-2.62604	-0.550451	3/26	12300,58234,60597	Cacng2,Shank3,Mapk8ip2
13_Member	GO Biological Processes	GO:1900449	regulation of glutamate receptor signaling pathway	-2.60329	-0.538831	4/55	12300,58234,60597,382018	Cacng2,Shank3,Mapk8ip2,Unc13a
13_Member	GO Biological Processes	GO:0033555	multicellular organismal response to stress	-2.4196	-0.39703	5/100	11419,12287,58234,60597,237253	Asic1,Cacna1b,Shank3,Mapk8ip2,Lrp11
13_Member	GO Biological Processes	GO:0035249	synaptic transmission, glutamatergic	-2.14839	-0.207496	5/116	14810,21960,58234,60597,382018	Grin1,Tnr,Shank3,Mapk8ip2,Unc13a
14_Summary	GO Biological Processes	GO:0001508	action potential	-4.11226	-1.74677	8/134	11444,11735,14654,16500,58226,70357,109676,235281,12300,16536,21960,12569,12889,14810,18190,20614,20907,54409,58234,67295,71146,269788,11941,20983,216739	Chrnb2,Ank3,Glra1,Kcnb1,Cacna1h,Kcnip1,Ank2,Scn3b,Cacng2,Kcnq2,Tnr,Cdk5r1,Cplx1,Grin1,Nrxn2,Snap25,Stx1a,Ramp2,Shank3,Rab3c,Golga7b,Lhfpl4,Atp2b2,Syt4,Acsl6
14_Member	GO Biological Processes	GO:0001508	action potential	-4.11226	-1.74677	8/134	11444,11735,14654,16500,58226,70357,109676,235281	Chrnb2,Ank3,Glra1,Kcnb1,Cacna1h,Kcnip1,Ank2,Scn3b
14_Member	GO Biological Processes	GO:0035637	multicellular organismal signaling	-3.93597	-1.60736	8/142	11735,12300,14654,16536,21960,58226,109676,235281	Ank3,Cacng2,Glra1,Kcnq2,Tnr,Cacna1h,Ank2,Scn3b
14_Member	GO Biological Processes	GO:0072657	protein localization to membrane	-3.63793	-1.36159	16/557	11735,12300,12569,12889,14810,16500,18190,20614,20907,54409,58234,67295,71146,109676,235281,269788	Ank3,Cacng2,Cdk5r1,Cplx1,Grin1,Kcnb1,Nrxn2,Snap25,Stx1a,Ramp2,Shank3,Rab3c,Golga7b,Ank2,Scn3b,Lhfpl4
14_Member	GO Biological Processes	GO:0019226	transmission of nerve impulse	-3.52021	-1.26915	6/88	11735,12300,14654,16536,21960,58226	Ank3,Cacng2,Glra1,Kcnq2,Tnr,Cacna1h
14_Member	GO Biological Processes	GO:0098900	regulation of action potential	-3.44906	-1.20713	5/59	11444,11735,16500,70357,109676	Chrnb2,Ank3,Kcnb1,Kcnip1,Ank2
14_Member	GO Biological Processes	GO:0051899	membrane depolarization	-2.74927	-0.644522	5/84	11444,11735,12300,58226,235281	Chrnb2,Ank3,Cacng2,Cacna1h,Scn3b
14_Member	GO Biological Processes	GO:0043270	positive regulation of ion transport	-2.66839	-0.587114	10/326	11444,11735,11941,12300,14810,20983,58234,109676,216739,235281	Chrnb2,Ank3,Atp2b2,Cacng2,Grin1,Syt4,Shank3,Ank2,Acsl6,Scn3b
14_Member	GO Biological Processes	GO:1990778	protein localization to cell periphery	-2.43029	-0.402702	10/352	11735,12300,12889,14810,16500,20614,54409,67295,109676,235281	Ank3,Cacng2,Cplx1,Grin1,Kcnb1,Snap25,Ramp2,Rab3c,Ank2,Scn3b
14_Member	GO Biological Processes	GO:0086010	membrane depolarization during action potential	-2.40472	-0.387119	3/31	11735,58226,235281	Ank3,Cacna1h,Scn3b
14_Member	GO Biological Processes	GO:2001259	positive regulation of cation channel activity	-2.0615	-0.144733	4/78	11735,12300,58234,109676	Ank3,Cacng2,Shank3,Ank2
15_Summary	GO Biological Processes	GO:0060052	neurofilament cytoskeleton organization	-3.90898	-1.59034	3/10	18040,226180,380684,14810,29857	Nefm,Ina,Nefh,Grin1,Mapk12
15_Member	GO Biological Processes	GO:0060052	neurofilament cytoskeleton organization	-3.90898	-1.59034	3/10	18040,226180,380684	Nefm,Ina,Nefh
15_Member	KEGG Pathway	mmu05014	Amyotrophic lateral sclerosis (ALS)	-2.69315	-0.600298	4/52	14810,18040,29857,380684	Grin1,Nefm,Mapk12,Nefh
16_Summary	GO Biological Processes	GO:0007156	homophilic cell adhesion via plasma membrane adhesion molecules	-3.78602	-1.49139	7/112	16728,18530,75599,93877,107934,192161,277432,17391,171171,12569	L1cam,Pcdh8,Pcdh1,Pcdhb6,Celsr3,Pcdha9,Vstm2l,Mmp24,Ntng2,Cdk5r1
16_Member	GO Biological Processes	GO:0007156	homophilic cell adhesion via plasma membrane adhesion molecules	-3.78602	-1.49139	7/112	16728,18530,75599,93877,107934,192161,277432	L1cam,Pcdh8,Pcdh1,Pcdhb6,Celsr3,Pcdha9,Vstm2l
16_Member	GO Biological Processes	GO:0098742	cell-cell adhesion via plasma-membrane adhesion molecules	-3.53881	-1.2757	9/205	16728,17391,18530,75599,93877,107934,171171,192161,277432	L1cam,Mmp24,Pcdh8,Pcdh1,Pcdhb6,Celsr3,Ntng2,Pcdha9,Vstm2l
16_Member	GO Biological Processes	GO:0008038	neuron recognition	-2.75642	-0.645598	4/50	12569,16728,107934,277432	Cdk5r1,L1cam,Celsr3,Vstm2l
16_Member	GO Biological Processes	GO:0007413	axonal fasciculation	-2.676	-0.591861	3/25	12569,16728,107934	Cdk5r1,L1cam,Celsr3
16_Member	GO Biological Processes	GO:0106030	neuron projection fasciculation	-2.676	-0.591861	3/25	12569,16728,107934	Cdk5r1,L1cam,Celsr3
17_Summary	GO Biological Processes	GO:0050805	negative regulation of synaptic transmission	-3.52021	-1.26915	6/88	11419,16500,20983,21960,58234,108013,11941,14654,14810,18997	Asic1,Kcnb1,Syt4,Tnr,Shank3,Celf4,Atp2b2,Glra1,Grin1,Pou4f2
17_Member	GO Biological Processes	GO:0050805	negative regulation of synaptic transmission	-3.52021	-1.26915	6/88	11419,16500,20983,21960,58234,108013	Asic1,Kcnb1,Syt4,Tnr,Shank3,Celf4
17_Member	GO Biological Processes	GO:0050905	neuromuscular process	-2.45833	-0.423097	6/141	11941,14654,14810,18997,21960,58234	Atp2b2,Glra1,Grin1,Pou4f2,Tnr,Shank3
17_Member	GO Biological Processes	GO:0050885	neuromuscular process controlling balance	-2.2258	-0.254941	4/70	11941,18997,21960,58234	Atp2b2,Pou4f2,Tnr,Shank3
18_Summary	GO Biological Processes	GO:0048678	response to axon injury	-3.07736	-0.900608	5/71	21960,27528,237847,237868,380684	Tnr,Nrep,Rtn4rl1,Sarm1,Nefh
18_Member	GO Biological Processes	GO:0048678	response to axon injury	-3.07736	-0.900608	5/71	21960,27528,237847,237868,380684	Tnr,Nrep,Rtn4rl1,Sarm1,Nefh
18_Member	GO Biological Processes	GO:0031103	axon regeneration	-2.60329	-0.538831	4/55	21960,27528,237847,380684	Tnr,Nrep,Rtn4rl1,Nefh
18_Member	GO Biological Processes	GO:0031102	neuron projection regeneration	-2.36432	-0.358882	4/64	21960,27528,237847,380684	Tnr,Nrep,Rtn4rl1,Nefh
19_Summary	GO Biological Processes	GO:0048791	calcium ion-regulated exocytosis of neurotransmitter	-2.96434	-0.801595	3/20	20614,116838,242662	Snap25,Rims2,Rims3
19_Member	GO Biological Processes	GO:0048791	calcium ion-regulated exocytosis of neurotransmitter	-2.96434	-0.801595	3/20	20614,116838,242662	Snap25,Rims2,Rims3
20_Summary	Reactome Gene Sets	R-MMU-5576891	Cardiac conduction	-2.8097	-0.683304	6/120	11941,12300,16527,70357,210741,235281	Atp2b2,Cacng2,Kcnk3,Kcnip1,Kcnk12,Scn3b
20_Member	Reactome Gene Sets	R-MMU-5576891	Cardiac conduction	-2.8097	-0.683304	6/120	11941,12300,16527,70357,210741,235281	Atp2b2,Cacng2,Kcnk3,Kcnip1,Kcnk12,Scn3b
20_Member	Reactome Gene Sets	R-MMU-397014	Muscle contraction	-2.03361	-0.120743	6/173	11941,12300,16527,70357,210741,235281	Atp2b2,Cacng2,Kcnk3,Kcnip1,Kcnk12,Scn3b
