# Supplementary material for: A conserved YAP/Notch/REST network controls the neuroendocrine cell fate in the lungs
Source: Nat Commun. 2022 May 16;13:2690. doi: 10.1038/s41467-022-30416-2 (PMC9110333; doi:10.1038/s41467-022-30416-2)
Supplement: Supplementary file 14 — Supplementary Data 11 [file 41467_2022_30416_MOESM14_ESM.xlsx]

## Sheet: Suppl Data 11 Readme
Supplementary Data 11: Enrichr transcription factor analysis on list of derepressed genes in TKO;Restfl/fl non-NE cells not identified as high confidence REST targets.
	"Gene list" tab shows list of derepressed genes in TKO;Rest deleted nonNE cells not identified as high confidence Rest targets.
	"Enrichr_TF_analysis" tab shows Enrichr TF analysis results of the genes in the "Gene list" tab (ENCODE and ChEA Consensus TFs from ChIP-X). Hypergeometric test with Benjamini-Hochberg corrections.

## Sheet: Gene list
Genes
Kcnb1
E130309D14Rik
Rab39
Vgf
Actl6b
Golga7b
Lhfpl5
Rgs20
Gm14290
Zkscan2
Iglon5
9330159F19Rik
Onecut2
A330050F15Rik
March4
Tmem198
Fbxl16
Col5a3
Slc35g2
Bex2
Rtn4rl1
Psd
Asic1
Ptgis
Fam57b
Spire2
Kcnh4
Mapk8ip1
Hcn2
Chrnb2
Tnr
L1cam
Ric3
Gm29036
Acsl6
Kcnc3
Sez6l2
Pcdh1
Unc5a
Rhbdl3
Prune2
Elavl2
Lrp3
Tubb3
Ramp2
Pcdhb6
Rltpr
Chrm4
Ccdc64
Spns2
Stx1a
Fbxo41
Slc2a9
Ddx25
Celsr3
Gprc5c
Nmnat2
Tbkbp1
Lrrc16b
Stmn2
Cxcl11
PCDHA9
Pcbp3
St8sia2
Ppm1e
Scrn1
Pklr
Glra1
Osbp2
Shank3
C920025E04Rik
Kcnip1
Atg9b
Tagap
Lppr2
Elfn1
Nrep
Cplx2
Ank3
Rgs17
Map3k9
Mnda
Rims3
Meis3
Zfp286it
Tha1
Nrip3
Entpd2
Abcb6
Nova2
Kcnk12
Enpp3
Cdk5r1
Ankrd33b
Aplp1
Kdm5d
Nrxn2
Cntfr
Arhgap22
Ntng2
Ifi205
Crybg3
Mmp9
Slc46a1
Myo5c
Dusp2
Ank2
Mapk12
Serpina3n
Fam89a
Bdh1
Cnrip1
Xkr4
Clvs1
Gm20796
Fndc5
Vstm2l
Nppb
Letmd1
Naip2
Pcdh8
Efhd1
Ptges
B3gnt3
Pdlim4
Pou4f2
Wnt6
Rell2
Angpt4
Tmem181b-ps
Slc12a5
Efna2
Wnt10a
Hnf4a
Nabp1
Mndal
Gpr123
Nefh
Tubb2b
Cacna1h
Ckmt1

## Sheet: Enrichr_TF_analysis
Term	Overlap	P-value	Adjusted P-value	Odds Ratio	Combined Score	Genes
REST ENCODE	43/383	7.83365e-40	8.147e-38	15.925	1433.97	ABCB6;CNRIP1;DDX25;PRUNE2;STMN2;SEZ6L2;CPLX2;PPM1E;CELSR3;LRRC16B;NPPB;GOLGA7B;GLRA1;TNR;NEFH;CLVS1;CHRNB2;PSD;RIC3;KCNH4;ACTL6B;KCNB1;KCNK12;PCDH8;ACSL6;LHFPL5;VSTM2L;SLC35G2;FBXL16;NMNAT2;L1CAM;MARCH4;POU4F2;MAPK8IP1;TMEM198;VGF;COL5A3;SPIRE2;CCDC64;RELL2;XKR4;HCN2;CDK5R1
REST CHEA	58/1280	1.96106e-32	1.01975e-30	6.4273	469.253	ANKRD33B;ONECUT2;CNRIP1;CHRM4;STMN2;CELSR3;ELAVL2;NPPB;RIMS3;TUBB3;HNF4A;TAGAP;TNR;MAP3K9;DUSP2;PTGIS;UNC5A;ACTL6B;KCNK12;APLP1;ACSL6;VSTM2L;MAPK8IP1;RELL2;LETMD1;STX1A;OSBP2;RAMP2;NRXN2;SEZ6L2;CPLX2;PPM1E;FBXO41;CACNA1H;GOLGA7B;GLRA1;RHBDL3;PCDH1;ASIC1;CLVS1;RIC3;ANGPT4;SLC12A5;KCNIP1;PCDH8;LHFPL5;NMNAT2;L1CAM;POU4F2;TMEM198;SLC2A9;EFNA2;SPIRE2;TBKBP1;RLTPR;XKR4;HCN2;CDK5R1
SUZ12 CHEA	26/1684	0.000112953	0.00391569	2.18999	19.9038	RGS17;RAMP2;ANKRD33B;ONECUT2;NRXN2;CPLX2;ELFN1;PPM1E;WNT6;EFHD1;RGS20;NRIP3;RHBDL3;PCDH1;WNT10A;DUSP2;KCNIP1;ATG9B;KCNK12;ST8SIA2;PCDH8;NMNAT2;MMP9;POU4F2;RTN4RL1;OSBP2
EZH2 CHEA	6/237	0.00675868	0.175726	3.59099	17.9439	WNT6;KCNK12;NRXN2;ELFN1;MAPK12;POU4F2
HDAC2 ENCODE	5/175	0.00805488	0.167542	4.05268	19.5399	ABCB6;KCNB1;CPLX2;CELSR3;MARCH4
EZH2 ENCODE	7/338	0.0101907	0.176638	2.9376	13.4727	KCNH4;NOVA2;APLP1;SHANK3;PPM1E;HCN2;OSBP2
SALL4 CHEA	6/355	0.0401293	0.596207	2.39736	7.70907	KCNB1;NRXN2;ANK2;ANK3;NREP;CDK5R1
GATA2 CHEA	9/772	0.095913	1	1.65362	3.87661	DUSP2;SPNS2;ACSL6;NABP1;MNDA;GPR123;SHANK3;STX1A;ASIC1
RCOR1 ENCODE	8/702	0.123584	1	1.61646	3.37974	ARHGAP22;VGF;SPIRE2;LHFPL5;NRXN2;L1CAM;STX1A;TMEM198
TCF3 CHEA	10/1006	0.173071	1	1.40998	2.47318	PCDH8;STMN2;SPIRE2;LHFPL5;NRXN2;ENPP3;ANK3;LETMD1;XKR4;ELAVL2
RAD21 ENCODE	12/1265	0.181822	1	1.34556	2.2938	FNDC5;ARHGAP22;CNTFR;FAM57B;RTN4RL1;KCNB1;EFHD1;NRXN2;RLTPR;LETMD1;PCDH1;ASIC1
TRIM28 CHEA	3/210	0.185114	1	2.02634	3.418	PCDH8;NRXN2;RGS20
GATA1 CHEA	8/807	0.210299	1	1.40614	2.19248	SLC2A9;ANKRD33B;UNC5A;BDH1;PRUNE2;NABP1;VSTM2L;ASIC1
KLF4 CHEA	9/987	0.261497	1	1.29341	1.73489	ARHGAP22;WNT6;TUBB2B;ANKRD33B;VGF;TUBB3;STMN2;NABP1;RGS20
MYOD1 ENCODE	2/166	0.327076	1	1.70896	1.90987	TUBB2B;PDLIM4
STAT3 CHEA	2/177	0.355291	1	1.60276	1.65856	CCDC64;POU4F2
RELA ENCODE	4/484	0.445709	1	1.17226	0.947294	DUSP2;ANKRD33B;NRXN2;MMP9
SUZ12 ENCODE	1/105	0.525178	1	1.35089	0.870001	POU4F2
TP63 CHEA	10/1399	0.529158	1	1.0139	0.645313	SLC2A9;SLC46A1;WNT10A;ANKRD33B;KCNK12;SPNS2;NRXN2;CCDC64;CPLX2;PTGES
TCF3 ENCODE	6/840	0.545452	1	1.01317	0.614124	DUSP2;SCRN1;NABP1;GPRC5C;CELSR3;CDK5R1
ZBTB7A ENCODE	15/2184	0.58303	1	0.974203	0.525599	SLC35G2;CELSR3;MAPK12;TMEM198;NPPB;FNDC5;GOLGA7B;TUBB2B;EFNA2;TUBB3;B3GNT3;ZKSCAN2;NABP1;TBKBP1;RLTPR
PPARD CHEA	2/285	0.599397	1	0.995396	0.509474	SLC2A9;RGS17
NANOG CHEA	4/595	0.607748	1	0.953573	0.474875	TUBB2B;PCDH8;SPIRE2;ENPP3
ERG CHEA	1/144	0.640293	1	0.985028	0.439154	TBKBP1
EGR1 CHEA	2/315	0.653827	1	0.900597	0.382675	PCDH1;MMP9
ESR1 CHEA	1/154	0.665041	1	0.921065	0.375709	GPRC5C
HNF4A ENCODE	8/1276	0.684171	1	0.889304	0.337533	SLC46A1;ENTPD2;ABCB6;BDH1;SPIRE2;ZKSCAN2;GPR123;TMEM198
BHLHE40 ENCODE	2/348	0.706771	1	0.815195	0.282913	SPNS2;CDK5R1
UBTF ENCODE	10/1631	0.722402	1	0.869675	0.282795	ANKRD33B;FAM89A;RTN4RL1;SPIRE2;CCDC64;PPM1E;HCN2;TMEM198;LRRC16B;CDK5R1
SMC3 ENCODE	7/1181	0.733657	1	0.840735	0.260387	CNTFR;RTN4RL1;KCNB1;TNR;NRXN2;LETMD1;ASIC1
FOSL2 ENCODE	1/196	0.7518	1	0.723694	0.206459	TUBB3
AR CHEA	6/1095	0.790427	1	0.777227	0.18279	NTNG2;PTGIS;SCRN1;KCNIP1;ANK2;ANK3
SOX2 CHEA	4/775	0.800736	1	0.732098	0.16269	TUBB2B;MYO5C;NREP;ELAVL2
CTCF ENCODE	10/1790	0.820956	1	0.792424	0.156334	FNDC5;CNTFR;KCNH4;RTN4RL1;KCNB1;TNR;VSTM2L;NRXN2;LETMD1;ASIC1
TAF7 ENCODE	3/640	0.833284	1	0.664894	0.121263	NABP1;CPLX2;L1CAM
POU5F1 CHEA	1/261	0.844126	1	0.543463	0.0920915	STMN2
IRF1 ENCODE	1/263	0.846345	1	0.539331	0.0899753	SLC12A5
CEBPD ENCODE	3/734	0.894587	1	0.579744	0.0645794	ABCB6;ZKSCAN2;NABP1
SIN3A ENCODE	5/1131	0.906219	1	0.627073	0.0617505	ABCB6;VGF;CCDC64;SEZ6L2;CPLX2
NR2C2 ENCODE	1/350	0.917764	1	0.405268	0.0347782	PSD
E2F6 ENCODE	17/3245	0.932764	1	0.743096	0.0517216	KCNH4;ABCB6;KCNC3;APLP1;SLC35G2;PPM1E;CELSR3;MAPK12;LRRC16B;ARHGAP22;ZKSCAN2;NABP1;NRIP3;RELL2;LETMD1;PCDH1;CDK5R1
NFE2L2 CHEA	4/1022	0.933971	1	0.555162	0.037923	ABCB6;TUBB3;MAP3K9;ANK3
CREB1 CHEA	6/1444	0.946495	1	0.589379	0.03241	VGF;ATG9B;NABP1;CELSR3;MAPK8IP1;TMEM198
PPARG CHEA	1/535	0.978434	1	0.265129	0.00578026	NABP1
EGR1 ENCODE	1/537	0.978746	1	0.264141	0.00567471	CACNA1H
PBX3 ENCODE	4/1269	0.981123	1	0.447105	0.00852071	ZKSCAN2;NABP1;NRXN2;MAP3K9
RFX5 ENCODE	1/559	0.981889	1	0.253746	0.00463782	CELSR3
RUNX1 CHEA	4/1294	0.98348	1	0.438467	0.00730396	NABP1;ANK2;TBKBP1;MMP9
TCF7L2 ENCODE	1/583	0.984793	1	0.2433	0.00372832	CDK5R1
SMAD4 CHEA	1/584	0.984903	1	0.242884	0.0036947	TNR
ZMIZ1 ENCODE	2/914	0.989587	1	0.310381	0.00324903	DUSP2;NABP1
CHD1 ENCODE	1/655	0.99101	1	0.216556	0.00195574	NABP1
USF1 ENCODE	4/1423	0.991838	1	0.398718	0.00326772	BEX2;ABCB6;VGF;MAPK12
USF2 ENCODE	2/965	0.992504	1	0.293977	0.00221201	ABCB6;VGF
ZBTB33 ENCODE	1/702	0.993627	1	0.202057	0.00129181	ZKSCAN2
SP2 ENCODE	2/994	0.99379	1	0.2854	0.00177776	ONECUT2;MAP3K9
ZNF384 ENCODE	1/730	0.99481	1	0.194307	0.00101102	ABCB6
SPI1 CHEA	2/1056	0.995861	1	0.268644	0.00111413	CNRIP1;TAGAP
MAX ENCODE	2073-06-01	0.997547	1	0.410547	0.00100838	ABCB6;VGF;NABP1;LETMD1;CELSR3;CDK5R1
E2F1 CHEA	1/859	0.997992	1	0.165127	0.000331856	KCNC3
NRF1 ENCODE	4/1882	0.99945	1	0.301475	0.00016574	PSD;VGF;DDX25;STX1A
SIX5 ENCODE	1/1094	0.999648	1	0.129656	4.56461e-05	DDX25
MYC ENCODE	2/1515	0.999814	1	0.187253	3.47462e-05	NABP1;CELSR3
SPI1 ENCODE	2/1540	0.999844	1	0.184213	2.87903e-05	CCDC64;MNDA
PML ENCODE	2/1596	0.999894	1	0.177749	1.89313e-05	ZKSCAN2;NABP1
NFYA ENCODE	2250-04-01	0.999944	1	0.252167	1.4145e-05	NRXN2;MAP3K9;LETMD1;CELSR3
NFYB ENCODE	3715-10-01	0.999968	1	0.381814	1.20325e-05	ABCB6;ONECUT2;VGF;TUBB3;NABP1;NRXN2;MAP3K9;LETMD1;CELSR3;TMEM198
CREB1 ENCODE	2238-03-01	0.999987	1	0.190139	2.44113e-06	DDX25;CELSR3;TMEM198
ATF2 ENCODE	2852-05-01	0.999991	1	0.248675	2.30626e-06	PSD;VGF;ZKSCAN2;CELSR3;TMEM198
BRCA1 ENCODE	3218-05-01	0.999995	1	0.220392	1.02089e-06	ZKSCAN2;NRXN2;MAP3K9;RELL2;CELSR3
TAF1 ENCODE	3346-03-01	0.999996	1	0.127176	5.41139e-07	ZKSCAN2;NABP1;LETMD1
ELF1 ENCODE	2483-02-01	0.999996	1	0.114252	4.64276e-07	ZKSCAN2;LETMD1
YY1 ENCODE	2753-02-01	0.999996	1	0.103047	4.17391e-07	LETMD1;CELSR3
GABPA ENCODE	2082-01-01	0.999996	1	0.0681287	2.6468e-07	TMEM198
