# Supplementary material for: A conserved YAP/Notch/REST network controls the neuroendocrine cell fate in the lungs
Source: Nat Commun. 2022 May 16;13:2690. doi: 10.1038/s41467-022-30416-2 (PMC9110333; doi:10.1038/s41467-022-30416-2)
Supplement: Supplementary file 15 — Supplementary Data 12 [file 41467_2022_30416_MOESM15_ESM.xlsx]

## Sheet: Suppl Data 12 Readme
Supplementary Data 12: HOMER analysis of known motifs on the differentially accessible peaks (ATAC-seq) in Hes1-GFPhigh vs Hes1-GFPneg SCLC cells.
	Motif analysis performed using HOMER function "findMotifsGenome.pl" with the default statistical test, cumulative binomial distributions.

## Sheet: ATAC_closedpeaks
Motif Name	Consensus	P-value	Log P-value	q-value (Benjamini)	# of Target Sequences with Motif(of 34776)	% of Target Sequences with Motif	# of Background Sequences with Motif(of 33198)	% of Background Sequences with Motif
Fra1(bZIP)/BT549-Fra1-ChIP-Seq(GSE46166)/Homer	NNATGASTCATH	1e-3238	-7.457e	0	8374	0.2408	1613.4	0.0486
FOXA1(Forkhead)/LNCAP-FOXA1-ChIP-Seq(GSE27824)/Homer	WAAGTAAACA	1e-3124	-7.194e	0	11497	0.3307	3202.1	0.0964
Atf3(bZIP)/GBM-ATF3-ChIP-Seq(GSE33912)/Homer	DATGASTCATHN	1e-3109	-7.160e	0	9060	0.2606	1988.2	0.0598
JunB(bZIP)/DendriticCells-Junb-ChIP-Seq(GSE36099)/Homer	RATGASTCAT	1e-3097	-7.132e	0	8286	0.2383	1652.3	0.0497
BATF(bZIP)/Th17-BATF-ChIP-Seq(GSE39756)/Homer	DATGASTCAT	1e-3041	-7.002e	0	8852	0.2546	1936	0.0583
Fra2(bZIP)/Striatum-Fra2-ChIP-Seq(GSE43429)/Homer	GGATGACTCATC	1e-3004	-6.918e	0	7657	0.2202	1438.6	0.0433
FOXA1(Forkhead)/MCF7-FOXA1-ChIP-Seq(GSE26831)/Homer	WAAGTAAACA	1e-2957	-6.810e	0	9852	0.2833	2470.4	0.0744
AP-1(bZIP)/ThioMac-PU.1-ChIP-Seq(GSE21512)/Homer	VTGACTCATC	1e-2843	-6.548e	0	9489	0.2729	2371.6	0.0714
FOXM1(Forkhead)/MCF7-FOXM1-ChIP-Seq(GSE72977)/Homer	TRTTTACTTW	1e-2779	-6.400e	0	10093	0.2903	2729.2	0.0821
Fosl2(bZIP)/3T3L1-Fosl2-ChIP-Seq(GSE56872)/Homer	NATGASTCABNN	1e-2712	-6.245e	0	6195	0.1782	1008.5	0.0304
Jun-AP1(bZIP)/K562-cJun-ChIP-Seq(GSE31477)/Homer	GATGASTCATCN	1e-2536	-5.841e	0	4995	0.1437	664.4	0.02
Foxa2(Forkhead)/Liver-Foxa2-ChIP-Seq(GSE25694)/Homer	CYTGTTTACWYW	1e-2351	-5.413e	0	8731	0.2511	2362.7	0.0711
Fox:Ebox(Forkhead,bHLH)/Panc1-Foxa2-ChIP-Seq(GSE47459)/Homer	NNNVCTGWGYAAACASN	1e-2282	-5.257e	0	10559	0.3037	3438	0.1035
Foxa3(Forkhead)/Liver-Foxa3-ChIP-Seq(GSE77670)/Homer	BSNTGTTTACWYWGN	1e-1718	-3.957e	0	4557	0.1311	858	0.0258
FoxL2(Forkhead)/Ovary-FoxL2-ChIP-Seq(GSE60858)/Homer	WWTRTAAACAVG	1e-1280	-2.948e	0	6423	0.1847	2103.5	0.0633
FOXK1(Forkhead)/HEK293-FOXK1-ChIP-Seq(GSE51673)/Homer	NVWTGTTTAC	1e-1187	-2.734e	0	7449	0.2142	2822.1	0.0849
Foxo3(Forkhead)/U2OS-Foxo3-ChIP-Seq(E-MTAB-2701)/Homer	DGTAAACA	1e-1157	-2.666e	0	6079	0.1748	2042.2	0.0615
Bach2(bZIP)/OCILy7-Bach2-ChIP-Seq(GSE44420)/Homer	TGCTGAGTCA	1e-1135	-2.614e	0	3131	0.09	603.5	0.0182
Foxf1(Forkhead)/Lung-Foxf1-ChIP-Seq(GSE77951)/Homer	WWATRTAAACAN	1e-1132	-2.608e	0	6264	0.1802	2178.3	0.0656
E2A(bHLH)/proBcell-E2A-ChIP-Seq(GSE21978)/Homer	DNRCAGCTGY	1e-921	-2.123e	0	10506	0.3022	5373.7	0.1617
Ascl1(bHLH)/NeuralTubes-Ascl1-ChIP-Seq(GSE55840)/Homer	NNVVCAGCTGBN	1e-902	-2.078e	0	10824	0.3113	5654.7	0.1702
FOXP1(Forkhead)/H9-FOXP1-ChIP-Seq(GSE31006)/Homer	NYYTGTTTACHN	1e-879	-2.024e	0	3775	0.1086	1078.1	0.0324
HEB(bHLH)/mES-Heb-ChIP-Seq(GSE53233)/Homer	VCAGCTGBNN	1e-839	-1.932e	0	12321	0.3544	6965.4	0.2096
Foxo1(Forkhead)/RAW-Foxo1-ChIP-Seq(Fan_et_al.)/Homer	CTGTTTAC	1e-826	-1.903e	0	10840	0.3118	5839.3	0.1758
Ptf1a(bHLH)/Panc1-Ptf1a-ChIP-Seq(GSE47459)/Homer	ACAGCTGTTN	1e-788	-1.816e	0	15904	0.4574	10085.4	0.3035
FOXK2(Forkhead)/U2OS-FOXK2-ChIP-Seq(E-MTAB-2204)/Homer	SCHTGTTTACAT	1e-776	-1.788e	0	4798	0.138	1755.9	0.0528
Sox3(HMG)/NPC-Sox3-ChIP-Seq(GSE33059)/Homer	CCWTTGTY	1e-750	-1.727e	0	9884	0.2843	5290	0.1592
Tgif2(Homeobox)/mES-Tgif2-ChIP-Seq(GSE55404)/Homer	TGTCANYT	1e-662	-1.526e	0	17943	0.516	12309.2	0.3705
Sox10(HMG)/SciaticNerve-Sox3-ChIP-Seq(GSE35132)/Homer	CCWTTGTYYB	1e-657	-1.515e	0	9344	0.2687	5102.7	0.1536
Tcf12(bHLH)/GM12878-Tcf12-ChIP-Seq(GSE32465)/Homer	VCAGCTGYTG	1e-603	-1.389e	0	7177	0.2064	3625.6	0.1091
MyoG(bHLH)/C2C12-MyoG-ChIP-Seq(GSE36024)/Homer	AACAGCTG	1e-587	-1.353e	0	7661	0.2203	4012.2	0.1208
Tgif1(Homeobox)/mES-Tgif1-ChIP-Seq(GSE55404)/Homer	YTGWCADY	1e-573	-1.321e	0	16999	0.4889	11776.8	0.3545
Sox2(HMG)/mES-Sox2-ChIP-Seq(GSE11431)/Homer	BCCATTGTTC	1e-572	-1.317e	0	5454	0.1569	2488.2	0.0749
E2A(bHLH),near_PU.1/Bcell-PU.1-ChIP-Seq(GSE21512)/Homer	NVCACCTGBN	1e-553	-1.274e	0	9000	0.2588	5110.2	0.1538
Sox6(HMG)/Myotubes-Sox6-ChIP-Seq(GSE32627)/Homer	CCATTGTTNY	1e-537	-1.237e	0	8333	0.2397	4642	0.1397
Sox15(HMG)/CPA-Sox15-ChIP-Seq(GSE62909)/Homer	RAACAATGGN	1e-492	-1.134e	0	6072	0.1746	3080.6	0.0927
Pdx1(Homeobox)/Islet-Pdx1-ChIP-Seq(SRA008281)/Homer	YCATYAATCA	1e-460	-1.060e	0	5414	0.1557	2685.1	0.0808
Slug(Zf)/Mesoderm-Snai2-ChIP-Seq(GSE61475)/Homer	SNGCACCTGCHS	1e-460	-1.060e	0	4262	0.1226	1901.7	0.0572
Myf5(bHLH)/GM-Myf5-ChIP-Seq(GSE24852)/Homer	BAACAGCTGT	1e-457	-1.054e	0	5499	0.1582	2751.8	0.0828
Ap4(bHLH)/AML-Tfap4-ChIP-Seq(GSE45738)/Homer	NAHCAGCTGD	1e-452	-1.041e	0	7888	0.2269	4534.4	0.1365
Sox4(HMG)/proB-Sox4-ChIP-Seq(GSE50066)/Homer	YCTTTGTTCC	1e-445	-1.025e	0	4970	0.1429	2408.8	0.0725
Tcf21(bHLH)/ArterySmoothMuscle-Tcf21-ChIP-Seq(GSE61369)/Homer	NAACAGCTGG	1e-432	-9.958e	0	6442	0.1853	3494.9	0.1052
Atoh1(bHLH)/Cerebellum-Atoh1-ChIP-Seq(GSE22111)/Homer	VNRVCAGCTGGY	1e-431	-9.944e	0	7207	0.2073	4070.3	0.1225
NeuroD1(bHLH)/Islet-NeuroD1-ChIP-Seq(GSE30298)/Homer	GCCATCTGTT	1e-412	-9.509e	0	5459	0.157	2825.8	0.0851
Sox17(HMG)/Endoderm-Sox17-ChIP-Seq(GSE61475)/Homer	CCATTGTTYB	1e-384	-8.848e	0	4399	0.1265	2143.9	0.0645
MyoD(bHLH)/Myotube-MyoD-ChIP-Seq(GSE21614)/Homer	RRCAGCTGYTSY	1e-363	-8.377e	0	5430	0.1562	2926.5	0.0881
NeuroG2(bHLH)/Fibroblast-NeuroG2-ChIP-Seq(GSE75910)/Homer	ACCATCTGTT	1e-356	-8.212e	0	9003	0.2589	5727.5	0.1724
NF-E2(bZIP)/K562-NFE2-ChIP-Seq(GSE31477)/Homer	GATGACTCAGCA	1e-341	-7.861e	0	896	0.0258	160.3	0.0048
Tbx5(T-box)/HL1-Tbx5.biotin-ChIP-Seq(GSE21529)/Homer	AGGTGTCA	1e-330	-7.619e	0	15396	0.4428	11358.7	0.3419
Tbx20(T-box)/Heart-Tbx20-ChIP-Seq(GSE29636)/Homer	GGTGYTGACAGS	1e-323	-7.440e	0	2056	0.0591	746.4	0.0225
ZEB1(Zf)/PDAC-ZEB1-ChIP-Seq(GSE64557)/Homer	VCAGGTRDRY	1e-319	-7.346e	0	9344	0.2687	6150.7	0.1851
PBX2(Homeobox)/K562-PBX2-ChIP-Seq(Encode)/Homer	RTGATTKATRGN	1e-315	-7.271e	0	4376	0.1259	2284.9	0.0688
Meis1(Homeobox)/MastCells-Meis1-ChIP-Seq(GSE48085)/Homer	VGCTGWCAVB	1e-302	-6.965e	0	9977	0.2869	6747.2	0.2031
SCL(bHLH)/HPC7-Scl-ChIP-Seq(GSE13511)/Homer	AVCAGCTG	1e-299	-6.907e	0	20896	0.601	16678.5	0.502
MafK(bZIP)/C2C12-MafK-ChIP-Seq(GSE36030)/Homer	GCTGASTCAGCA	1e-299	-6.901e	0	1912	0.055	695	0.0209
TCF4(bHLH)/SHSY5Y-TCF4-ChIP-Seq(GSE96915)/Homer	SMCATCTGKH	1e-299	-6.895e	0	8742	0.2514	5730.4	0.1725
Nkx6.1(Homeobox)/Islet-Nkx6.1-ChIP-Seq(GSE40975)/Homer	GKTAATGR	1e-289	-6.675e	0	10501	0.302	7246.8	0.2181
Bach1(bZIP)/K562-Bach1-ChIP-Seq(GSE31477)/Homer	AWWNTGCTGAGTCAT	1e-280	-6.468e	0	809	0.0233	159.3	0.0048
Olig2(bHLH)/Neuron-Olig2-ChIP-Seq(GSE30882)/Homer	RCCATMTGTT	1e-269	-6.206e	0	9829	0.2827	6766.5	0.2037
Six2(Homeobox)/NephronProgenitor-Six2-ChIP-Seq(GSE39837)/Homer	GWAAYHTGAKMC	1e-260	-6.005e	0	4530	0.1303	2543.2	0.0765
Nrf2(bZIP)/Lymphoblast-Nrf2-ChIP-Seq(GSE37589)/Homer	HTGCTGAGTCAT	1e-259	-5.969e	0	706	0.0203	131.9	0.004
Nanog(Homeobox)/mES-Nanog-ChIP-Seq(GSE11724)/Homer	RGCCATTAAC	1e-239	-5.522e	0	16860	0.4849	13196.4	0.3972
Bapx1(Homeobox)/VertebralCol-Bapx1-ChIP-Seq(GSE36672)/Homer	TTRAGTGSYK	1e-236	-5.457e	0	9464	0.2722	6607.6	0.1989
Six1(Homeobox)/Myoblast-Six1-ChIP-Chip(GSE20150)/Homer	GKVTCADRTTWC	1e-232	-5.351e	0	1697	0.0488	662.1	0.0199
Atf7(bZIP)/3T3L1-Atf7-ChIP-Seq(GSE56872)/Homer	NGRTGACGTCAY	1e-225	-5.199e	0	2973	0.0855	1510.2	0.0455
NFE2L2(bZIP)/HepG2-NFE2L2-ChIP-Seq(Encode)/Homer	AWWWTGCTGAGTCAT	1e-224	-5.163e	0	623	0.0179	118.6	0.0036
Lhx3(Homeobox)/Neuron-Lhx3-ChIP-Seq(GSE31456)/Homer	ADBTAATTAR	1e-223	-5.144e	0	6548	0.1883	4244.2	0.1277
NF1(CTF)/LNCAP-NF1-ChIP-Seq(Unpublished)/Homer	CYTGGCABNSTGCCAR	1e-219	-5.059e	0	2333	0.0671	1088	0.0327
Hoxb4(Homeobox)/ES-Hoxb4-ChIP-Seq(GSE34014)/Homer	TGATTRATGGCY	1e-217	-5.011e	0	1449	0.0417	537.1	0.0162
c-Jun-CRE(bZIP)/K562-cJun-ChIP-Seq(GSE31477)/Homer	ATGACGTCATCY	1e-216	-4.991e	0	2131	0.0613	960.6	0.0289
ERG(ETS)/VCaP-ERG-ChIP-Seq(GSE14097)/Homer	ACAGGAAGTG	1e-206	-4.764e	0	7093	0.204	4759.7	0.1433
ZEB2(Zf)/SNU398-ZEB2-ChIP-Seq(GSE103048)/Homer	GNMCAGGTGTGC	1e-204	-4.717e	0	5438	0.1564	3428.6	0.1032
Atf2(bZIP)/3T3L1-Atf2-ChIP-Seq(GSE56872)/Homer	NRRTGACGTCAT	1e-200	-4.624e	0	2264	0.0651	1080.1	0.0325
Nkx2.2(Homeobox)/NPC-Nkx2.2-ChIP-Seq(GSE61673)/Homer	BTBRAGTGSN	1e-200	-4.619e	0	8914	0.2564	6318.1	0.1902
Nkx2.5(Homeobox)/HL1-Nkx2.5.biotin-ChIP-Seq(GSE21529)/Homer	RRSCACTYAA	1e-187	-4.326e	0	10027	0.2884	7347	0.2211
KLF14(Zf)/HEK293-KLF14.GFP-ChIP-Seq(GSE58341)/Homer	RGKGGGCGKGGC	1e-185	-4.282e	0	6347	0.1825	4239.1	0.1276
Fli1(ETS)/CD8-FLI-ChIP-Seq(GSE20898)/Homer	NRYTTCCGGH	1e-185	-4.267e	0	4934	0.1419	3104.9	0.0934
ETS1(ETS)/Jurkat-ETS1-ChIP-Seq(GSE17954)/Homer	ACAGGAAGTG	1e-183	-4.232e	0	4820	0.1386	3020.4	0.0909
MafB(bZIP)/BMM-Mafb-ChIP-Seq(GSE75722)/Homer	WNTGCTGASTCAGCANWTTY	1e-179	-4.137e	0	2557	0.0735	1331.4	0.0401
MafA(bZIP)/Islet-MafA-ChIP-Seq(GSE30298)/Homer	TGCTGACTCA	1e-179	-4.135e	0	4816	0.1385	3033.9	0.0913
Atf1(bZIP)/K562-ATF1-ChIP-Seq(GSE31477)/Homer	GATGACGTCA	1e-175	-4.051e	0	3566	0.1026	2080.7	0.0626
HOXA1(Homeobox)/mES-Hoxa1-ChIP-Seq(SRP084292)/Homer	TGATKGATGR	1e-175	-4.032e	0	1657	0.0477	732.6	0.022
Lhx2(Homeobox)/HFSC-Lhx2-ChIP-Seq(GSE48068)/Homer	TAATTAGN	1e-174	-4.018e	0	4398	0.1265	2724.2	0.082
Etv2(ETS)/ES-ER71-ChIP-Seq(GSE59402)/Homer(0.967)	NNAYTTCCTGHN	1e-172	-3.965e	0	4405	0.1267	2738.5	0.0824
Nkx2.1(Homeobox)/LungAC-Nkx2.1-ChIP-Seq(GSE43252)/Homer	RSCACTYRAG	1e-160	-3.696e	0	12481	0.359	9692.4	0.2917
ETV4(ETS)/HepG2-ETV4-ChIP-Seq(ENCODE)/Homer	ACCGGAAGTG	1e-158	-3.658e	0	5014	0.1442	3275.2	0.0986
Rfx2(HTH)/LoVo-RFX2-ChIP-Seq(GSE49402)/Homer	GTTGCCATGGCAACM	1e-158	-3.658e	0	921	0.0265	314.2	0.0095
ETV1(ETS)/GIST48-ETV1-ChIP-Seq(GSE22441)/Homer	AACCGGAAGT	1e-157	-3.629e	0	6042	0.1738	4119.4	0.124
RFX(HTH)/K562-RFX3-ChIP-Seq(SRA012198)/Homer	CGGTTGCCATGGCAAC	1e-156	-3.593e	0	845	0.0243	276.7	0.0083
Sp5(Zf)/mES-Sp5.Flag-ChIP-Seq(GSE72989)/Homer	RGKGGGCGGAGC	1e-152	-3.503e	0	3784	0.1088	2329.9	0.0701
Six4(Homeobox)/MCF7-SIX4-ChIP-Seq(Encode)/Homer	TGWAAYCTGABACCB	1e-150	-3.465e	0	494	0.0142	110.1	0.0033
X-box(HTH)/NPC-H3K4me1-ChIP-Seq(GSE16256)/Homer	GGTTGCCATGGCAA	1e-145	-3.349e	0	930	0.0267	336.8	0.0101
Lhx1(Homeobox)/EmbryoCarcinoma-Lhx1-ChIP-Seq(GSE70957)/Homer	NNYTAATTAR	1e-145	-3.340e	0	4179	0.1202	2666.6	0.0803
GABPA(ETS)/Jurkat-GABPa-ChIP-Seq(GSE17954)/Homer	RACCGGAAGT	1e-139	-3.202e	0	4042	0.1162	2582.2	0.0777
Rfx1(HTH)/NPC-H3K4me1-ChIP-Seq(GSE16256)/Homer	KGTTGCCATGGCAA	1e-137	-3.177e	0	1379	0.0397	623.3	0.0188
HIC1(Zf)/Treg-ZBTB29-ChIP-Seq(GSE99889)/Homer	TGCCAGCB	1e-136	-3.132e	0	9291	0.2672	7016.6	0.2112
NF1-halfsite(CTF)/LNCaP-NF1-ChIP-Seq(Unpublished)/Homer	YTGCCAAG	1e-135	-3.126e	0	8056	0.2317	5942	0.1788
Hoxc9(Homeobox)/Ainv15-Hoxc9-ChIP-Seq(GSE21812)/Homer	GGCCATAAATCA	1e-135	-3.115e	0	2179	0.0627	1179.7	0.0355
Nkx3.1(Homeobox)/LNCaP-Nkx3.1-ChIP-Seq(GSE28264)/Homer	AAGCACTTAA	1e-134	-3.096e	0	9849	0.2833	7518.3	0.2263
EWS:FLI1-fusion(ETS)/SK_N_MC-EWS:FLI1-ChIP-Seq(SRA014231)/Homer	VACAGGAAAT	1e-131	-3.026e	0	2799	0.0805	1649	0.0496
Dlx3(Homeobox)/Kerainocytes-Dlx3-ChIP-Seq(GSE89884)/Homer	NDGTAATTAC	1e-131	-3.024e	0	2423	0.0697	1368.6	0.0412
KLF5(Zf)/LoVo-KLF5-ChIP-Seq(GSE49402)/Homer	DGGGYGKGGC	1e-128	-2.969e	0	4917	0.1414	3332.8	0.1003
Egr1(Zf)/K562-Egr1-ChIP-Seq(GSE32465)/Homer	TGCGTGGGYG	1e-128	-2.951e	0	2665	0.0766	1558.6	0.0469
EHF(ETS)/LoVo-EHF-ChIP-Seq(GSE49402)/Homer	AVCAGGAAGT	1e-125	-2.900e	0	5140	0.1478	3530.1	0.1062
Rfx5(HTH)/GM12878-Rfx5-ChIP-Seq(GSE31477)/Homer	SCCTAGCAACAG	1e-125	-2.891e	0	1866	0.0537	982.5	0.0296
Ets1-distal(ETS)/CD4+PolII-ChIP-Seq(Barski_et_al.)/Homer	MACAGGAAGT	1e-123	-2.839e	0	1764	0.0507	916.3	0.0276
Tlx?(NR)/NPC-H3K4me1-ChIP-Seq(GSE16256)/Homer	CTGGCAGSCTGCCA	1e-120	-2.771e	0	2316	0.0666	1323.6	0.0398
HOXA2(Homeobox)/mES-Hoxa2-ChIP-Seq(Donaldson_et_al.)/Homer	GYCATCMATCAT	1e-120	-2.768e	0	764	0.022	275.2	0.0083
ELF3(ETS)/PDAC-ELF3-ChIP-Seq(GSE64557)/Homer	ANCAGGAAGT	1e-118	-2.739e	0	3286	0.0945	2068.6	0.0623
EWS:ERG-fusion(ETS)/CADO_ES1-EWS:ERG-ChIP-Seq(SRA014231)/Homer	ATTTCCTGTN	1e-118	-2.719e	0	3124	0.0898	1945.5	0.0586
Elf4(ETS)/BMDM-Elf4-ChIP-Seq(GSE88699)/Homer	ACTTCCKGKT	1e-117	-2.694e	0	4412	0.1269	2977.7	0.0896
Isl1(Homeobox)/Neuron-Isl1-ChIP-Seq(GSE31456)/Homer	CTAATKGV	1e-116	-2.686e	0	7500	0.2157	5581.9	0.168
NFIL3(bZIP)/HepG2-NFIL3-ChIP-Seq(Encode)/Homer	VTTACGTAAYNNNNN	1e-113	-2.621e	0	2574	0.074	1538.3	0.0463
Sp2(Zf)/HEK293-Sp2.eGFP-ChIP-Seq(Encode)/Homer	YGGCCCCGCCCC	1e-112	-2.600e	0	5373	0.1545	3792.8	0.1142
Sox9(HMG)/Limb-SOX9-ChIP-Seq(GSE73225)/Homer	AGGVNCCTTTGT	1e-110	-2.547e	0	4142	0.1191	2788.3	0.0839
Hoxa9(Homeobox)/ChickenMSG-Hoxa9.Flag-ChIP-Seq(GSE86088)/Homer	RGCAATNAAA	1e-101	-2.327e	0	9930	0.2856	7834.2	0.2358
Egr2(Zf)/Thymocytes-Egr2-ChIP-Seq(GSE34254)/Homer	NGCGTGGGCGGR	1e-99	-2.294e	0	850	0.0244	357.2	0.0108
CTCF(Zf)/CD4+CTCF-ChIP-Seq(Barski_et_al.)/Homer	AYAGTGCCMYCTRGTGGCCA	1e-95	-2.196e	0	762	0.0219	310.1	0.0093
JunD(bZIP)/K562-JunD-ChIP-Seq/Homer	ATGACGTCATCN	1e-94	-2.179e	0	825	0.0237	350.5	0.0106
KLF6(Zf)/PDAC-KLF6-ChIP-Seq(GSE64557)/Homer	MKGGGYGTGGCC	1e-94	-2.169e	0	3768	0.1084	2564.3	0.0772
NF1:FOXA1(CTF,Forkhead)/LNCAP-FOXA1-ChIP-Seq(GSE27824)/Homer	WNTGTTTRYTTTGGCA	1e-93	-2.146e	0	463	0.0133	143.4	0.0043
NFAT:AP1(RHD,bZIP)/Jurkat-NFATC1-ChIP-Seq(Jolma_et_al.)/Homer	SARTGGAAAAWRTGAGTCAB	1e-92	-2.125e	0	762	0.0219	315.4	0.0095
Elk4(ETS)/Hela-Elk4-ChIP-Seq(GSE31477)/Homer	NRYTTCCGGY	1e-85	-1.966e	0	2235	0.0643	1383.9	0.0417
BORIS(Zf)/K562-CTCFL-ChIP-Seq(GSE32465)/Homer	CNNBRGCGCCCCCTGSTGGC	1e-78	-1.818e	0	902	0.0259	430.7	0.013
Elk1(ETS)/Hela-Elk1-ChIP-Seq(GSE31477)/Homer	HACTTCCGGY	1e-75	-1.730e	0	2283	0.0657	1462.1	0.044
ELF5(ETS)/T47D-ELF5-ChIP-Seq(GSE30407)/Homer	ACVAGGAAGT	1e-71	-1.643e	0	2916	0.0839	1986.2	0.0598
ELF1(ETS)/Jurkat-ELF1-ChIP-Seq(SRA014231)/Homer	AVCCGGAAGT	1e-70	-1.631e	0	2145	0.0617	1372.4	0.0413
WT1(Zf)/Kidney-WT1-ChIP-Seq(GSE90016)/Homer	MCTCCCMCRCAB	1e-69	-1.611e	0	2276	0.0655	1479.7	0.0445
Klf9(Zf)/GBM-Klf9-ChIP-Seq(GSE62211)/Homer	GCCACRCCCACY	1e-69	-1.608e	0	1535	0.0441	907.4	0.0273
SPDEF(ETS)/VCaP-SPDEF-ChIP-Seq(SRA014231)/Homer	ASWTCCTGBT	1e-68	-1.586e	0	4303	0.1238	3155	0.095
Tbet(T-box)/CD8-Tbet-ChIP-Seq(GSE33802)/Homer	AGGTGTGAAM	1e-68	-1.570e	0	4716	0.1356	3510.4	0.1057
NPAS2(bHLH)/Liver-NPAS2-ChIP-Seq(GSE39860)/Homer	KCCACGTGAC	1e-67	-1.554e	0	5104	0.1468	3848.3	0.1158
Klf4(Zf)/mES-Klf4-ChIP-Seq(GSE11431)/Homer	GCCACACCCA	1e-61	-1.419e	0	1623	0.0467	1004.4	0.0302
KLF3(Zf)/MEF-Klf3-ChIP-Seq(GSE44748)/Homer	NRGCCCCRCCCHBNN	1e-61	-1.415e	0	1881	0.0541	1205.6	0.0363
Usf2(bHLH)/C2C12-Usf2-ChIP-Seq(GSE36030)/Homer	GTCACGTGGT	1e-58	-1.354e	0	1519	0.0437	935.2	0.0281
Hoxd12(Homeobox)/ChickenMSG-Hoxd12.Flag-ChIP-Seq(GSE86088)/Homer	HDGYAATGAAAN	1e-57	-1.328e	0	5878	0.1691	4600	0.1385
Mef2d(MADS)/Retina-Mef2d-ChIP-Seq(GSE61391)/Homer	GCTATTTTTAGC	1e-57	-1.318e	0	657	0.0189	314.5	0.0095
HLF(bZIP)/HSC-HLF.Flag-ChIP-Seq(GSE69817)/Homer	RTTATGYAAB	1e-56	-1.301e	0	2786	0.0801	1960.9	0.059
bHLHE41(bHLH)/proB-Bhlhe41-ChIP-Seq(GSE93764)/Homer	KCACGTGMCN	1e-56	-1.297e	0	4430	0.1274	3350.8	0.1009
ZBTB18(Zf)/HEK293-ZBTB18.GFP-ChIP-Seq(GSE58341)/Homer	AACATCTGGA	1e-56	-1.294e	0	2688	0.0773	1881.9	0.0566
Rfx6(HTH)/Min6b1-Rfx6.HA-ChIP-Seq(GSE62844)/Homer	TGTTKCCTAGCAACM	1e-55	-1.277e	0	4528	0.1302	3441	0.1036
ETS(ETS)/Promoter/Homer	AACCGGAAGT	1e-53	-1.226e	0	1432	0.0412	890.4	0.0268
EKLF(Zf)/Erythrocyte-Klf1-ChIP-Seq(GSE20478)/Homer	NWGGGTGTGGCY	1e-52	-1.220e	0	1045	0.0301	599.4	0.018
Mef2c(MADS)/GM12878-Mef2c-ChIP-Seq(GSE32465)/Homer	DCYAAAAATAGM	1e-52	-1.206e	0	1182	0.034	703.6	0.0212
Maz(Zf)/HepG2-Maz-ChIP-Seq(GSE31477)/Homer	GGGGGGGG	1e-49	-1.149e	0	4040	0.1162	3063.3	0.0922
Oct4:Sox17(POU,Homeobox,HMG)/F9-Sox17-ChIP-Seq(GSE44553)/Homer	CCATTGTATGCAAAT	1e-48	-1.127e	0	723	0.0208	379	0.0114
Hoxd13(Homeobox)/ChickenMSG-Hoxd13.Flag-ChIP-Seq(GSE86088)/Homer	NCYAATAAAA	1e-48	-1.111e	0	4929	0.1418	3848.1	0.1158
Tbx6(T-box)/ESC-Tbx6-ChIP-Seq(GSE93524)/Homer	DAGGTGTBAA	1e-47	-1.091e	0	4403	0.1266	3397.9	0.1023
MITF(bHLH)/MastCells-MITF-ChIP-Seq(GSE48085)/Homer	RTCATGTGAC	1e-46	-1.076e	0	4112	0.1183	3150.9	0.0948
ZNF7(Zf)/HepG2-ZNF7.Flag-ChIP-Seq(Encode)/Homer	CTGCCWVCTTTTRTA	1e-46	-1.073e	0	2108	0.0606	1459.2	0.0439
RORgt(NR)/EL4-RORgt.Flag-ChIP-Seq(GSE56019)/Homer	AAYTAGGTCA	1e-44	-1.029e	0	637	0.0183	330.1	0.0099
RORgt(NR)/EL4-RORgt.Flag-ChIP-Seq(GSE56019)/Homer	AAYTAGGTCA	1e-44	-1.029e	0	637	0.0183	330.1	0.0099
CRE(bZIP)/Promoter/Homer	CSGTGACGTCAC	1e-44	-1.025e	0	1170	0.0336	723.8	0.0218
FOXA1:AR(Forkhead,NR)/LNCAP-AR-ChIP-Seq(GSE27824)/Homer	AGTAAACAAAAAAGAACAND	1e-44	-1.014e	0	307	0.0088	117.7	0.0035
Hoxa13(Homeobox)/ChickenMSG-Hoxa13.Flag-ChIP-Seq(GSE86088)/Homer	CYHATAAAAN	1e-43	-9.988e	0	7686	0.2211	6354	0.1912
PAX3:FKHR-fusion(Paired,Homeobox)/Rh4-PAX3:FKHR-ChIP-Seq(GSE19063)/Homer	ACCRTGACTAATTNN	1e-43	-9.936e	0	847	0.0244	485.7	0.0146
Hoxa11(Homeobox)/ChickenMSG-Hoxa11.Flag-ChIP-Seq(GSE86088)/Homer	TTTTATGGCM	1e-42	-9.839e	0	7368	0.2119	6073.1	0.1828
HNF6(Homeobox)/Liver-Hnf6-ChIP-Seq(ERP000394)/Homer	NTATYGATCH	1e-42	-9.691e	0	1928	0.0555	1337.9	0.0403
Twist(bHLH)/HMLE-TWIST1-ChIP-Seq(Chang_et_al)/Homer	VCAKCTGGNNNCCAGMTGBN	1e-41	-9.615e	0	752	0.0216	420.2	0.0126
RBPJ:Ebox(?,bHLH)/Panc1-Rbpj1-ChIP-Seq(GSE47459)/Homer	GGGRAARRGRMCAGMTG	1e-40	-9.410e	0	1348	0.0388	877.3	0.0264
Hoxd11(Homeobox)/ChickenMSG-Hoxd11.Flag-ChIP-Seq(GSE86088)/Homer	VGCCATAAAA	1e-39	-9.160e	0	7673	0.2207	6383.1	0.1921
Atf4(bZIP)/MEF-Atf4-ChIP-Seq(GSE35681)/Homer	MTGATGCAAT	1e-39	-9.084e	0	1142	0.0328	722.7	0.0218
CDX4(Homeobox)/ZebrafishEmbryos-Cdx4.Myc-ChIP-Seq(GSE48254)/Homer	NGYCATAAAWCH	1e-39	-9.030e	0	2654	0.0763	1959.4	0.059
Unknown(Homeobox)/Limb-p300-ChIP-Seq/Homer	SSCMATWAAA	1e-38	-8.864e	0	1886	0.0542	1323.3	0.0398
RORg(NR)/Liver-Rorc-ChIP-Seq(GSE101115)/Homer	WAABTAGGTCAV	1e-37	-8.749e	0	457	0.0131	223.4	0.0067
PU.1(ETS)/ThioMac-PU.1-ChIP-Seq(GSE21512)/Homer	AGAGGAAGTG	1e-37	-8.596e	0	1902	0.0547	1343.9	0.0404
NFY(CCAAT)/Promoter/Homer	RGCCAATSRG	1e-37	-8.543e	0	2958	0.0851	2233.9	0.0672
Eomes(T-box)/H9-Eomes-ChIP-Seq(GSE26097)/Homer	ATTAACACCT	1e-36	-8.399e	0	7964	0.229	6688.3	0.2013
PR(NR)/T47D-PR-ChIP-Seq(GSE31130)/Homer	VAGRACAKNCTGTBC	1e-36	-8.316e	0	8673	0.2494	7340.8	0.2209
Oct4(POU,Homeobox)/mES-Oct4-ChIP-Seq(GSE11431)/Homer	ATTTGCATAW	1e-35	-8.201e	0	1570	0.0452	1081.1	0.0325
AR-halfsite(NR)/LNCaP-AR-ChIP-Seq(GSE27824)/Homer	CCAGGAACAG	1e-35	-8.182e	0	15709	0.4518	13906.3	0.4186
Znf263(Zf)/K562-Znf263-ChIP-Seq(GSE31477)/Homer	CVGTSCTCCC	1e-34	-7.902e	0	6898	0.1984	5747.7	0.173
NFAT(RHD)/Jurkat-NFATC1-ChIP-Seq(Jolma_et_al.)/Homer	ATTTTCCATT	1e-34	-7.900e	0	2831	0.0814	2146.3	0.0646
Smad3(MAD)/NPC-Smad3-ChIP-Seq(GSE36673)/Homer	TWGTCTGV	1e-33	-7.729e	0	11824	0.3401	10288.4	0.3097
OCT:OCT-short(POU,Homeobox)/NPC-OCT6-ChIP-Seq(GSE43916)/Homer	ATGCATWATGCATRW	1e-33	-7.720e	0	2300	0.0661	1700.2	0.0512
Cdx2(Homeobox)/mES-Cdx2-ChIP-Seq(GSE14586)/Homer	GYMATAAAAH	1e-33	-7.703e	0	1973	0.0567	1426.1	0.0429
ETS:E-box(ETS,bHLH)/HPC7-Scl-ChIP-Seq(GSE22178)/Homer	AGGAARCAGCTG	1e-33	-7.665e	0	494	0.0142	260	0.0078
CUX1(Homeobox)/K562-CUX1-ChIP-Seq(GSE92882)/Homer	TATCGATNAN	1e-33	-7.664e	0	2247	0.0646	1657.8	0.0499
USF1(bHLH)/GM12878-Usf1-ChIP-Seq(GSE32465)/Homer	SGTCACGTGR	1e-32	-7.566e	0	1900	0.0546	1370	0.0412
Chop(bZIP)/MEF-Chop-ChIP-Seq(GSE35681)/Homer	ATTGCATCAT	1e-32	-7.479e	0	916	0.0263	576.7	0.0174
Hoxa10(Homeobox)/ChickenMSG-Hoxa10.Flag-ChIP-Seq(GSE86088)/Homer	GGYAATGAAA	1e-32	-7.435e	0	2057	0.0592	1504.7	0.0453
Hoxd10(Homeobox)/ChickenMSG-Hoxd10.Flag-ChIP-Seq(GSE86088)/Homer	GGCMATGAAA	1e-32	-7.422e	0	3772	0.1085	2980.2	0.0897
CLOCK(bHLH)/Liver-Clock-ChIP-Seq(GSE39860)/Homer	GHCACGTG	1e-31	-7.272e	0	2420	0.0696	1816.7	0.0547
HOXB13(Homeobox)/ProstateTumor-HOXB13-ChIP-Seq(GSE56288)/Homer	TTTTATKRGG	1e-31	-7.225e	0	3100	0.0892	2402.5	0.0723
Foxh1(Forkhead)/hESC-FOXH1-ChIP-Seq(GSE29422)/Homer	NNTGTGGATTSS	1e-30	-7.066e	0	2338	0.0672	1753.9	0.0528
Mef2b(MADS)/HEK293-Mef2b.V5-ChIP-Seq(GSE67450)/Homer	GCTATTTTTGGM	1e-30	-7.010e	0	2178	0.0626	1619.2	0.0487
RORa(NR)/Liver-Rora-ChIP-Seq(GSE101115)/Homer	AAWCTAGGTCARDNN	1e-29	-6.892e	0	586	0.0169	336.1	0.0101
Barx1(Homeobox)/Stomach-Barx1.3xFlag-ChIP-Seq(GSE69483)/Homer	AAACMATTAN	1e-28	-6.653e	0	1565	0.045	1116.6	0.0336
Sp1(Zf)/Promoter/Homer	GGCCCCGCCCCC	1e-25	-5.929e	0	744	0.0214	471.8	0.0142
KLF10(Zf)/HEK293-KLF10.GFP-ChIP-Seq(GSE58341)/Homer	GGGGGTGTGTCC	1e-24	-5.697e	0	2329	0.067	1793.7	0.054
Oct6(POU,Homeobox)/NPC-Pou3f1-ChIP-Seq(GSE35496)/Homer	WATGCAAATGAG	1e-24	-5.664e	0	1420	0.0408	1023.7	0.0308
Stat3詝(Stat)/CD4-Stat3-ChIP-Seq(GSE19198)/Homer	SVYTTCCNGGAARB	1e-24	-5.616e	0	2300	0.0661	1772	0.0533
bZIP:IRF(bZIP,IRF)/Th17-BatF-ChIP-Seq(GSE39756)/Homer	NAGTTTCABTHTGACTNW	1e-24	-5.578e	0	1387	0.0399	998.9	0.0301
Brn1(POU,Homeobox)/NPC-Brn1-ChIP-Seq(GSE35496)/Homer	TATGCWAATBAV	1e-23	-5.431e	0	1044	0.03	720.5	0.0217
Oct2(POU,Homeobox)/Bcell-Oct2-ChIP-Seq(GSE21512)/Homer	ATATGCAAAT	1e-23	-5.405e	0	1005	0.0289	689.6	0.0208
BMYB(HTH)/Hela-BMYB-ChIP-Seq(GSE27030)/Homer	NHAACBGYYV	1e-21	-5.035e	0	5516	0.1586	4659.6	0.1402
MafF(bZIP)/HepG2-MafF-ChIP-Seq(GSE31477)/Homer	HWWGTCAGCAWWTTT	1e-21	-5.035e	0	946	0.0272	650.7	0.0196
Mef2a(MADS)/HL1-Mef2a.biotin-ChIP-Seq(GSE21529)/Homer	CYAAAAATAG	1e-21	-5.022e	0	1111	0.032	785.6	0.0236
Zic3(Zf)/mES-Zic3-ChIP-Seq(GSE37889)/Homer	GGCCYCCTGCTGDGH	1e-21	-4.972e	0	2398	0.069	1881.5	0.0566
BMAL1(bHLH)/Liver-Bmal1-ChIP-Seq(GSE39860)/Homer	GNCACGTG	1e-20	-4.806e	0	7708	0.2217	6680.1	0.2011
CEBP:AP1(bZIP)/ThioMac-CEBPb-ChIP-Seq(GSE21512)/Homer	DRTGTTGCAA	1e-20	-4.767e	0	2592	0.0745	2059.4	0.062
ZNF416(Zf)/HEK293-ZNF416.GFP-ChIP-Seq(GSE58341)/Homer	WDNCTGGGCA	1e-20	-4.767e	0	5052	0.1453	4255	0.1281
PU.1-IRF(ETS:IRF)/Bcell-PU.1-ChIP-Seq(GSE21512)/Homer	MGGAAGTGAAAC	1e-20	-4.718e	0	4011	0.1154	3320.7	0.0999
Pitx1:Ebox(Homeobox,bHLH)/Hindlimb-Pitx1-ChIP-Seq(GSE41591)/Homer	YTAATTRAWWCCAGATGT	1e-19	-4.600e	0	688	0.0198	453.2	0.0136
TFE3(bHLH)/MEF-TFE3-ChIP-Seq(GSE75757)/Homer	GTCACGTGACYV	1e-19	-4.553e	0	437	0.0126	260.2	0.0078
Unknown-ESC-element(?)/mES-Nanog-ChIP-Seq(GSE11724)/Homer	CACAGCAGGGGG	1e-19	-4.478e	0	2550	0.0733	2035.3	0.0613
PRDM9(Zf)/Testis-DMC1-ChIP-Seq(GSE35498)/Homer	ADGGYAGYAGCATCT	1e-19	-4.381e	0	1819	0.0523	1404	0.0423
Pit1햺(Homeobox)/GCrat-Pit1-ChIP-Seq(GSE58009)/Homer	ATGCATAATTCA	1e-18	-4.304e	0	987	0.0284	702.2	0.0211
SpiB(ETS)/OCILY3-SPIB-ChIP-Seq(GSE56857)/Homer	AAAGRGGAAGTG	1e-18	-4.263e	0	744	0.0214	505.8	0.0152
IRF4(IRF)/GM12878-IRF4-ChIP-Seq(GSE32465)/Homer	ACTGAAACCA	1e-17	-3.963e	0	1401	0.0403	1060.3	0.0319
SCRT1(Zf)/HEK293-SCRT1.eGFP-ChIP-Seq(Encode)/Homer	GCAACAGGTG	1e-16	-3.882e	0	1366	0.0393	1033.6	0.0311
Tbx21(T-box)/GM12878-TBX21-ChIP-Seq(Encode)/Homer	AGGTGTGAAA	1e-15	-3.666e	0	3685	0.106	3088.2	0.0929
AMYB(HTH)/Testes-AMYB-ChIP-Seq(GSE44588)/Homer	TGGCAGTTGG	1e-15	-3.645e	0	5777	0.1661	4992.5	0.1503
LEF1(HMG)/H1-LEF1-ChIP-Seq(GSE64758)/Homer	CCTTTGATST	1e-15	-3.520e	0	2350	0.0676	1904.5	0.0573
Stat3(Stat)/mES-Stat3-ChIP-Seq(GSE11431)/Homer	CTTCCGGGAA	1e-15	-3.518e	0	1597	0.0459	1245.1	0.0375
IRF2(IRF)/Erythroblas-IRF2-ChIP-Seq(GSE36985)/Homer	GAAASYGAAASY	1e-15	-3.480e	0	336	0.0097	201.8	0.0061
IRF1(IRF)/PBMC-IRF1-ChIP-Seq(GSE43036)/Homer	GAAAGTGAAAGT	1e-14	-3.377e	0	402	0.0116	253.3	0.0076
Phox2b(Homeobox)/CLBGA-PHOX2B-ChIP-Seq(GSE90683)/Homer	TTAATTNAATTA	1e-14	-3.354e	0	472	0.0136	308.3	0.0093
p73(p53)/Trachea-p73-ChIP-Seq(PRJNA310161)/Homer	NRRRCAWGTCCDGRCATGYY	1e-13	-3.196e	0	223	0.0064	122.8	0.0037
Hand2(bHLH)/Mesoderm-Hand2-ChIP-Seq(GSE61475)/Homer	TGACANARRCCAGRC	1e-13	-3.162e	0	1849	0.0532	1480.5	0.0446
Tbox:Smad(T-box,MAD)/ESCd5-Smad2_3-ChIP-Seq(GSE29422)/Homer	AGGTGHCAGACA	1e-13	-3.144e	0	882	0.0254	648.9	0.0195
Smad4(MAD)/ESC-SMAD4-ChIP-Seq(GSE29422)/Homer	VBSYGTCTGG	1e-12	-2.951e	0	6578	0.1892	5787.1	0.1742
Prop1(Homeobox)/GHFT1-PROP1.biotin-ChIP-Seq(GSE77302)/Homer	NTAATBNAATTA	1e-12	-2.922e	0	1405	0.0404	1103.5	0.0332
STAT4(Stat)/CD4-Stat4-ChIP-Seq(GSE22104)/Homer	NYTTCCWGGAAR	1e-12	-2.902e	0	2808	0.0808	2346.3	0.0706
CEBP(bZIP)/ThioMac-CEBPb-ChIP-Seq(GSE21512)/Homer	ATTGCGCAAC	1e-12	-2.845e	0	1910	0.0549	1549.3	0.0466
IRF8(IRF)/BMDM-IRF8-ChIP-Seq(GSE77884)/Homer	GRAASTGAAAST	1e-12	-2.807e	0	880	0.0253	657.5	0.0198
Srebp1a(bHLH)/HepG2-Srebp1a-ChIP-Seq(GSE31477)/Homer	RTCACSCCAY	1e-11	-2.748e	0	854	0.0246	637.3	0.0192
Pknox1(Homeobox)/ES-Prep1-ChIP-Seq(GSE63282)/Homer	SCTGTCAVTCAV	1e-11	-2.673e	0	1132	0.0326	877.5	0.0264
ZNF467(Zf)/HEK293-ZNF467.GFP-ChIP-Seq(GSE58341)/Homer	TGGGGAAGGGCM	1e-11	-2.666e	0	2490	0.0716	2076	0.0625
DMRT1(DM)/Testis-DMRT1-ChIP-Seq(GSE64892)/Homer	TWGHWACAWTGTWDC	1e-11	-2.652e	0	810	0.0233	604	0.0182
Pbx3(Homeobox)/GM12878-PBX3-ChIP-Seq(GSE32465)/Homer	SCTGTCAMTCAN	1e-11	-2.625e	0	1280	0.0368	1007.3	0.0303
c-Myc(bHLH)/LNCAP-cMyc-ChIP-Seq(Unpublished)/Homer	VCCACGTG	1e-11	-2.619e	0	1542	0.0443	1236.8	0.0372
Cux2(Homeobox)/Liver-Cux2-ChIP-Seq(GSE35985)/Homer	HNRAATCAAT	1e-11	-2.611e	0	1315	0.0378	1038.4	0.0313
IRF:BATF(IRF:bZIP)/pDC-Irf8-ChIP-Seq(GSE66899)/Homer	CTTTCANTATGACTV	1e-10	-2.525e	0	382	0.011	254.5	0.0077
Max(bHLH)/K562-Max-ChIP-Seq(GSE31477)/Homer	RCCACGTGGYYN	1e-10	-2.524e	0	2516	0.0724	2107.7	0.0634
PAX5(Paired,Homeobox),condensed/GM12878-PAX5-ChIP-Seq(GSE32465)/Homer	GTCACGCTCSCTGM	1e-10	-2.509e	0	465	0.0134	321	0.0097
Brachyury(T-box)/Mesoendoderm-Brachyury-ChIP-exo(GSE54963)/Homer	ANTTMRCASBNNNGTGYKAAN	1e-09	-2.301e	0	1058	0.0304	828.6	0.0249
GLIS3(Zf)/Thyroid-Glis3.GFP-ChIP-Seq(GSE103297)/Homer	CTCCCTGGGAGGCCN	1e-09	-2.262e	0	4553	0.1309	3981.1	0.1198
E2F3(E2F)/MEF-E2F3-ChIP-Seq(GSE71376)/Homer	BTKGGCGGGAAA	1e-09	-2.229e	0	1309	0.0376	1050.1	0.0316
OCT4-SOX2-TCF-NANOG(POU,Homeobox,HMG)/mES-Oct4-ChIP-Seq(GSE11431)/Homer	ATTTGCATAACAATG	1e-09	-2.177e	0	445	0.0128	314	0.0095
ISRE(IRF)/ThioMac-LPS-Expression(GSE23622)/Homer	AGTTTCASTTTC	1e-09	-2.149e	0	199	0.0057	119.1	0.0036
PAX5(Paired,Homeobox)/GM12878-PAX5-ChIP-Seq(GSE32465)/Homer	GCAGCCAAGCRTGACH	1e-09	-2.131e	0	1315	0.0378	1060.7	0.0319
Pax8(Paired,Homeobox)/Thyroid-Pax8-ChIP-Seq(GSE26938)/Homer	GTCATGCHTGRCTGS	1e-09	-2.087e	0	1250	0.036	1005	0.0302
PGR(NR)/EndoStromal-PGR-ChIP-Seq(GSE69539)/Homer	AAGAACATWHTGTTC	1e-09	-2.085e	0	909	0.0261	708.3	0.0213
HNF1b(Homeobox)/PDAC-HNF1B-ChIP-Seq(GSE64557)/Homer	GTTAATNATTAA	1e-09	-2.084e	0	398	0.0114	277.5	0.0084
Pit1(Homeobox)/GCrat-Pit1-ChIP-Seq(GSE58009)/Homer	ATGMATATDC	1e-08	-1.959e	0	3062	0.0881	2641.5	0.0795
E2F6(E2F)/Hela-E2F6-ChIP-Seq(GSE31477)/Homer	GGCGGGAARN	1e-08	-1.936e	0	1089	0.0313	871.6	0.0262
p63(p53)/Keratinocyte-p63-ChIP-Seq(GSE17611)/Homer	NNDRCATGYCYNRRCATGYH	1e-08	-1.928e	0	1412	0.0406	1157	0.0348
ETS:RUNX(ETS,Runt)/Jurkat-RUNX1-ChIP-Seq(GSE17954)/Homer	RCAGGATGTGGT	1e-08	-1.913e	0	325	0.0093	222.3	0.0067
PSE(SNAPc)/K562-mStart-Seq/Homer	WAVTCACCMTAASYDAAAAG	1e-08	-1.896e	0	1454	0.0418	1195.7	0.036
ZNF189(Zf)/HEK293-ZNF189.GFP-ChIP-Seq(GSE58341)/Homer	TGGAACAGMA	1e-08	-1.896e	0	2606	0.0749	2231.9	0.0672
GRE(NR),IR3/RAW264.7-GRE-ChIP-Seq(Unpublished)/Homer	VAGRACAKWCTGTYC	1e-07	-1.782e	0	962	0.0277	767.4	0.0231
MYB(HTH)/ERMYB-Myb-ChIPSeq(GSE22095)/Homer	GGCVGTTR	1e-07	-1.773e	0	6108	0.1757	5470.2	0.1646
Zic(Zf)/Cerebellum-ZIC1.2-ChIP-Seq(GSE60731)/Homer	CCTGCTGAGH	1e-07	-1.686e	0	3417	0.0983	2989.1	0.09
Tcfcp2l1(CP2)/mES-Tcfcp2l1-ChIP-Seq(GSE11431)/Homer	NRAACCRGTTYRAACCRGYT	1e-07	-1.684e	0	579	0.0167	440.6	0.0133
bHLHE40(bHLH)/HepG2-BHLHE40-ChIP-Seq(GSE31477)/Homer	KCACGTGMCN	1e-07	-1.628e	0	1081	0.0311	879.4	0.0265
PRDM1(Zf)/Hela-PRDM1-ChIP-Seq(GSE31477)/Homer	ACTTTCACTTTC	1e-06	-1.599e	0	1475	0.0424	1231.6	0.0371
Phox2a(Homeobox)/Neuron-Phox2a-ChIP-Seq(GSE31456)/Homer	YTAATYNRATTA	1e-06	-1.597e	0	847	0.0244	675.3	0.0203
DMRT6(DM)/Testis-DMRT6-ChIP-Seq(GSE60440)/Homer	YDGHTACAWTGTADC	1e-06	-1.586e	0	683	0.0196	533	0.016
CRX(Homeobox)/Retina-Crx-ChIP-Seq(GSE20012)/Homer	GCTAATCC	1e-06	-1.564e	0	7021	0.2019	6348.7	0.1911
GATA(Zf),IR3/iTreg-Gata3-ChIP-Seq(GSE20898)/Homer	NNNNNBAGATAWYATCTVHN	1e-06	-1.516e	0	452	0.013	338.8	0.0102
GRHL2(CP2)/HBE-GRHL2-ChIP-Seq(GSE46194)/Homer	AAACYKGTTWDACMRGTTTB	1e-06	-1.512e	0	1144	0.0329	941.5	0.0283
Smad2(MAD)/ES-SMAD2-ChIP-Seq(GSE29422)/Homer	CTGTCTGG	1e-06	-1.478e	0	6272	0.1804	5659.9	0.1704
IRF3(IRF)/BMDM-Irf3-ChIP-Seq(GSE67343)/Homer	AGTTTCAKTTTC	1e-06	-1.470e	0	782	0.0225	624.2	0.0188
PAX6(Paired,Homeobox)/Forebrain-Pax6-ChIP-Seq(GSE66961)/Homer	NGTGTTCAVTSAAGCGKAAA	1e-06	-1.394e	0	327	0.0094	237.2	0.0071
ZNF317(Zf)/HEK293-ZNF317.GFP-ChIP-Seq(GSE58341)/Homer	GTCWGCTGTYYCTCT	1e-05	-1.375e	0	373	0.0107	276.9	0.0083
PU.1:IRF8(ETS:IRF)/pDC-Irf8-ChIP-Seq(GSE66899)/Homer	GGAAGTGAAAST	1e-05	-1.352e	0	540	0.0155	419.1	0.0126
Tbr1(T-box)/Cortex-Tbr1-ChIP-Seq(GSE71384)/Homer	AAGGTGTKAA	1e-05	-1.282e	0	4821	0.1387	4331.1	0.1304
NPAS(bHLH)/Liver-NPAS-ChIP-Seq(GSE39860)/Homer	NVCACGTG	1e-05	-1.213e	0	6292	0.181	5714.4	0.172
Bcl11a(Zf)/HSPC-BCL11A-ChIP-Seq(GSE104676)/Homer	TYTGACCASWRG	1e-05	-1.196e	0	2633	0.0757	2315.1	0.0697
PBX1(Homeobox)/MCF7-PBX1-ChIP-Seq(GSE28007)/Homer	GSCTGTCACTCA	0.0001	-1.146e	0	447	0.0129	347	0.0104
ZSCAN22(Zf)/HEK293-ZSCAN22.GFP-ChIP-Seq(GSE58341)/Homer	SMCAGTCWGAKGGAGGAGGC	0.0001	-1.119e	0	232	0.0067	166.3	0.005
CArG(MADS)/PUER-Srf-ChIP-Seq(Sullivan_et_al.)/Homer	CCATATATGGNM	0.0001	-1.116e	0	823	0.0237	678.3	0.0204
THRb(NR)/HepG2-THRb.Flag-ChIP-Seq(Encode)/Homer	GGTCACCTGAGGTCA	0.0001	-1.059e	0	1896	0.0545	1652.6	0.0497
E-box(bHLH)/Promoter/Homer	SSGGTCACGTGA	0.0001	-1.022e	0.0001	299	0.0086	225.3	0.0068
Tcf7(HMG)/GM12878-TCF7-ChIP-Seq(Encode)/Homer	CTTTGATGTGSB	0.0001	-1.011e	0.0001	1085	0.0312	919.7	0.0277
OCT:OCT(POU,Homeobox,IR1)/NPC-Brn2-ChIP-Seq(GSE35496)/Homer	ATGAATWATTCATGA	0.001	-8.987e	0.0002	68	0.002	40.5	0.0012
ZNF669(Zf)/HEK293-ZNF669.GFP-ChIP-Seq(GSE58341)/Homer	GARTGGTCATCGCCC	0.001	-8.481e	0.0003	252	0.0072	191.9	0.0058
GATA:SCL(Zf,bHLH)/Ter119-SCL-ChIP-Seq(GSE18720)/Homer	CRGCTGBNGNSNNSAGATAA	0.001	-8.404e	0.0003	432	0.0124	347.6	0.0105
ZNF136(Zf)/HEK293-ZNF136.GFP-ChIP-Seq(GSE58341)/Homer	YTKGATAHAGTATTCTWGGTNGGCA	0.001	-7.790e	0.0006	255	0.0073	196.9	0.0059
Pax7(Paired,Homeobox)/Myoblast-Pax7-ChIP-Seq(GSE25064)/Homer	TAATCAATTA	0.001	-7.692e	0.0007	210	0.006	158.9	0.0048
Zfp281(Zf)/ES-Zfp281-ChIP-Seq(GSE81042)/Homer	CCCCTCCCCCAC	0.001	-6.995e	0.0013	626	0.018	527.8	0.0159
ZNF519(Zf)/HEK293-ZNF519.GFP-ChIP-Seq(GSE58341)/Homer	GAGSCCGAGC	0.01	-6.595e	0.002	693	0.0199	590.5	0.0178
E2F4(E2F)/K562-E2F4-ChIP-Seq(GSE31477)/Homer	GGCGGGAAAH	0.01	-6.353e	0.0025	818	0.0235	705.1	0.0212
ZNF675(Zf)/HEK293-ZNF675.GFP-ChIP-Seq(GSE58341)/Homer	ARGAGGMCAAAATGW	0.01	-6.054e	0.0034	388	0.0112	320.5	0.0096
p53(p53)/Saos-p53-ChIP-Seq(GSE15780)/Homer	RRCATGYCYRGRCATGYYYN	0.01	-5.311e	0.0071	390	0.0112	326.4	0.0098
p53(p53)/Saos-p53-ChIP-Seq/Homer	RRCATGYCYRGRCATGYYYN	0.01	-5.311e	0.0071	390	0.0112	326.4	0.0098
Reverb(NR),DR2/RAW-Reverba.biotin-ChIP-Seq(GSE45914)/Homer	GTRGGTCASTGGGTCA	0.01	-5.215e	0.0078	525	0.0151	448.4	0.0135
Brn2(POU,Homeobox)/NPC-Brn2-ChIP-Seq(GSE35496)/Homer	ATGAATATTC	0.01	-5.089e	0.0088	283	0.0081	232.9	0.007
Srebp2(bHLH)/HepG2-Srebp2-ChIP-Seq(GSE31477)/Homer	CGGTCACSCCAC	0.01	-5.034e	0.0093	466	0.0134	396.3	0.0119
ZNF322(Zf)/HEK293-ZNF322.GFP-ChIP-Seq(GSE58341)/Homer	GAGCCTGGTACTGWGCCTGR	0.01	-4.933e	0.0103	1027	0.0295	909.1	0.0274
T1ISRE(IRF)/ThioMac-Ifnb-Expression/Homer	ACTTTCGTTTCT	0.01	-4.917e	0.0104	28	0.0008	16.2	0.0005
Hnf1(Homeobox)/Liver-Foxa2-Chip-Seq(GSE25694)/Homer	GGTTAAWCATTAA	0.01	-4.790e	0.0117	288	0.0083	238.8	0.0072
NFkB-p65-Rel(RHD)/ThioMac-LPS-Expression(GSE23622)/Homer	GGAAATTCCC	0.1	-4.577e	0.0145	133	0.0038	103.5	0.0031
GSC(Homeobox)/FrogEmbryos-GSC-ChIP-Seq(DRA000576)/Homer	RGGATTAR	0.1	-4.490e	0.0157	2846	0.0819	2609.7	0.0785
ARE(NR)/LNCAP-AR-ChIP-Seq(GSE27824)/Homer	RGRACASNSTGTYCYB	0.1	-4.177e	0.0215	964	0.0277	859.3	0.0259
EBNA1(EBV-virus)/Raji-EBNA1-ChIP-Seq(GSE30709)/Homer	GGYAGCAYDTGCTDCCCNNN	0.1	-4.130e	0.0224	58	0.0017	41.3	0.0012
ZNF382(Zf)/HEK293-ZNF382.GFP-ChIP-Seq(GSE58341)/Homer	GNCTGTASTRNTGBCTCHTT	0.1	-3.741e	0.033	97	0.0028	75.9	0.0023
THRa(NR)/C17.2-THRa-ChIP-Seq(GSE38347)/Homer	GGTCANYTGAGGWCA	0.1	-3.425e	0.0451	1293	0.0372	1174.3	0.0353
ERE(NR),IR3/MCF7-ERa-ChIP-Seq(Unpublished)/Homer	VAGGTCACNSTGACC	0.1	-3.211e	0.0557	973	0.028	879.2	0.0265
n-Myc(bHLH)/mES-nMyc-ChIP-Seq(GSE11431)/Homer	VRCCACGTGG	0.1	-3.119e	0.0608	2363	0.068	2182.2	0.0657
MNT(bHLH)/HepG2-MNT-ChIP-Seq(Encode)/Homer	DGCACACGTG	0.1	-3.075e	0.0633	4033	0.116	3758.9	0.1131
ZNF264(Zf)/HEK293-ZNF264.GFP-ChIP-Seq(GSE58341)/Homer	RGGGCACTAACY	0.1	-2.887e	0.0762	2074	0.0596	1915.1	0.0576
GATA3(Zf)/iTreg-Gata3-ChIP-Seq(GSE20898)/Homer	AGATAASR	0.1	-2.881e	0.0764	4205	0.1209	3926.8	0.1182
LXRE(NR),DR4/RAW-LXRb.biotin-ChIP-Seq(GSE21512)/Homer	RGGTTACTANAGGTCA	0.1	-2.864e	0.0774	144	0.0041	120.9	0.0036
Otx2(Homeobox)/EpiLC-Otx2-ChIP-Seq(GSE56098)/Homer	NYTAATCCYB	0.1	-2.847e	0.0785	1838	0.0529	1694.9	0.051
REST-NRSF(Zf)/Jurkat-NRSF-ChIP-Seq/Homer	GGMGCTGTCCATGGTGCTGA	0.1	-2.739e	0.0871	31	0.0009	22.2	0.0007
SF1(NR)/H295R-Nr5a1-ChIP-Seq(GSE44220)/Homer	CAAGGHCANV	0.1	-2.700e	0.0904	1491	0.0429	1371.3	0.0413
p53(p53)/mES-cMyc-ChIP-Seq(GSE11431)/Homer	ACATGCCCGGGCAT	0.1	-2.627e	0.0968	67	0.0019	53.8	0.0016
ZNF528(Zf)/HEK293-ZNF528.GFP-ChIP-Seq(GSE58341)/Homer	AGAAATGACTTCCCT	0.1	-2.443e	0.116	18	0.0005	12.9	0.0004
Bcl6(Zf)/Liver-Bcl6-ChIP-Seq(GSE31578)/Homer	NNNCTTTCCAGGAAA	1	-2.146e	0.1557	3721	0.107	3490.8	0.1051
ZNF415(Zf)/HEK293-ZNF415.GFP-ChIP-Seq(GSE58341)/Homer	GRTGMTRGAGCC	1	-2.042e	0.1721	1773	0.051	1650.8	0.0497
PRDM15(Zf)/ESC-Prdm15-ChIP-Seq(GSE73694)/Homer	YCCDNTCCAGGTTTT	1	-1.997e	0.1795	2803	0.0806	2625.6	0.079
Arnt:Ahr(bHLH)/MCF7-Arnt-ChIP-Seq(Lo_et_al.)/Homer	TBGCACGCAA	1	-1.900e	0.1973	1963	0.0565	1833.6	0.0552
Nur77(NR)/K562-NR4A1-ChIP-Seq(GSE31363)/Homer	TGACCTTTNCNT	1	-1.873e	0.2019	517	0.0149	472.2	0.0142
Pax7(Paired,Homeobox),longest/Myoblast-Pax7-ChIP-Seq(GSE25064)/Homer	NTAATTDGCYAATTANNWWD	1	-1.824e	0.2114	34	0.001	27.9	0.0008
FXR(NR),IR1/Liver-FXR-ChIP-Seq(Chong_et_al.)/Homer	AGGTCANTGACCTB	1	-1.662e	0.2478	1289	0.0371	1202.5	0.0362
Pax7(Paired,Homeobox),long/Myoblast-Pax7-ChIP-Seq(GSE25064)/Homer	TAATCHGATTAC	1	-1.627e	0.2559	40	0.0012	33	0.001
HIF-1a(bHLH)/MCF7-HIF1a-ChIP-Seq(GSE28352)/Homer	TACGTGCV	1	-1.614e	0.2584	677	0.0195	626.9	0.0189
DUX(Homeobox)/C2C12-Dux-ChIP-Seq(GSE87279)/Homer	BCWGATTCAATCAAN	1	-1.590e	0.2639	10	0.0003	7.3	0.0002
Tcf3(HMG)/mES-Tcf3-ChIP-Seq(GSE11724)/Homer	ASWTCAAAGG	1	-1.546e	0.2748	766	0.022	711.9	0.0214
ZNF41(Zf)/HEK293-ZNF41.GFP-ChIP-Seq(GSE58341)/Homer	CCTCATGGTGYCYTWYTCCCTTGTG	1	-1.524e	0.28	65	0.0019	56.8	0.0017
RAR:RXR(NR),DR5/ES-RAR-ChIP-Seq(GSE56893)/Homer	RGGTCADNNAGAGGTCAV	1	-1.457e	0.2987	81	0.0023	71.9	0.0022
CTCF-SatelliteElement(Zf?)/CD4+CTCF-ChIP-Seq(Barski_et_al.)/Homer	TGCAGTTCCMVNWRTGGCCA	1	-1.454e	0.2987	58	0.0017	50.6	0.0015
ZNF165(Zf)/WHIM12-ZNF165-ChIP-Seq(GSE65937)/Homer	AAGGKGRCGCAGGCA	1	-1.400e	0.3142	384	0.011	354.2	0.0107
MYNN(Zf)/HEK293-MYNN.eGFP-ChIP-Seq(Encode)/Homer	TTCAAAWTAAAAGTC	1	-1.377e	0.3206	542	0.0156	503.6	0.0152
GATA3(Zf),DR8/iTreg-Gata3-ChIP-Seq(GSE20898)/Homer	AGATSTNDNNDSAGATAASN	1	-1.353e	0.3273	203	0.0058	185.4	0.0056
c-Myc(bHLH)/mES-cMyc-ChIP-Seq(GSE11431)/Homer	VVCCACGTGG	1	-1.248e	0.3624	1672	0.0481	1576.9	0.0475
TATA-Box(TBP)/Promoter/Homer	CCTTTTAWAGSC	1	-1.228e	0.3686	3332	0.0958	3155.6	0.095
Mouse_Recombination_Hotspot(Zf)/Testis-DMC1-ChIP-Seq(GSE24438)/Homer	ACTYKNATTCGTGNTACTTC	1	-1.189e	0.382	152	0.0044	140	0.0042
THRb(NR)/Liver-NR1A2-ChIP-Seq(GSE52613)/Homer	TRAGGTCA	1	-1.103e	0.4149	14068	0.4046	13404	0.4034
ZNF16(Zf)/HEK293-ZNF16.GFP-ChIP-Seq(GSE58341)/Homer	MACCTTCYATGGCTCCCTAKTGCCY	1	-1.082e	0.4225	21	0.0006	18.7	0.0006
STAT1(Stat)/HelaS3-STAT1-ChIP-Seq(GSE12782)/Homer	NATTTCCNGGAAAT	1	-1.058e	0.4317	715	0.0206	673.1	0.0203
RUNX(Runt)/HPC7-Runx1-ChIP-Seq(GSE22178)/Homer	SAAACCACAG	1	-0.8947	0.5066	2304	0.0663	2191.8	0.066
Rbpj1(?)/Panc1-Rbpj1-ChIP-Seq(GSE47459)/Homer	HTTTCCCASG	1	-0.8561	0.525	4483	0.1289	4273	0.1286
GRE(NR),IR3/A549-GR-ChIP-Seq(GSE32465)/Homer	NRGVACABNVTGTYCY	1	-0.6725	0.6289	500	0.0144	478.9	0.0144
ZNF143|STAF(Zf)/CUTLL-ZNF143-ChIP-Seq(GSE29600)/Homer	ATTTCCCAGVAKSCY	1	-0.575	0.6913	998	0.0287	958.7	0.0289
GATA(Zf),IR4/iTreg-Gata3-ChIP-Seq(GSE20898)/Homer	NAGATWNBNATCTNN	1	-0.5319	0.7196	194	0.0056	188.3	0.0057
HIF-1b(HLH)/T47D-HIF1b-ChIP-Seq(GSE59937)/Homer	RTACGTGC	1	-0.4991	0.7414	3350	0.0963	3216	0.0968
ZFP3(Zf)/HEK293-ZFP3.GFP-ChIP-Seq(GSE58341)/Homer	GGGTTTTGAAGGATGARTAGGAGTT	1	-0.4986	0.7414	3	0.0001	3.4	0.0001
DUX4(Homeobox)/Myoblasts-DUX4.V5-ChIP-Seq(GSE75791)/Homer	NWTAAYCYAATCAWN	1	-0.4704	0.7585	75	0.0022	74.5	0.0022
STAT5(Stat)/mCD4+Stat5-ChIP-Seq(GSE12346)/Homer	RTTTCTNAGAAA	1	-0.3849	0.8238	846	0.0243	821.2	0.0247
GATA3(Zf),DR4/iTreg-Gata3-ChIP-Seq(GSE20898)/Homer	AGATGKDGAGATAAG	1	-0.2683	0.923	183	0.0053	184.1	0.0055
E2F1(E2F)/Hela-E2F1-ChIP-Seq(GSE22478)/Homer	CWGGCGGGAA	1	-0.2266	0.9595	355	0.0102	354.4	0.0107
Erra(NR)/HepG2-Erra-ChIP-Seq(GSE31477)/Homer	CAAAGGTCAG	1	-0.2064	0.9762	7150	0.2056	6896	0.2076
EBF(EBF)/proBcell-EBF-ChIP-Seq(GSE21978)/Homer	DGTCCCYRGGGA	1	-0.206	0.9762	561	0.0161	556.5	0.0168
E2F(E2F)/Hela-CellCycle-Expression/Homer	TTSGCGCGAAAA	1	-0.2051	0.9762	80	0.0023	84.7	0.0025
Ronin(THAP)/ES-Thap11-ChIP-Seq(GSE51522)/Homer	RACTACAACTCCCAGVAKGC	1	-0.1774	0.9962	36	0.001	40.7	0.0012
GFY-Staf(?,Zf)/Promoter/Homer	RACTACAATTCCCAGAAKGC	1	-0.1691	1	73	0.0021	78.4	0.0024
Zfp809(Zf)/ES-Zfp809-ChIP-Seq(GSE70799)/Homer	GGGGCTYGKCTGGGA	1	-0.168	1	514	0.0148	513.6	0.0155
NFkB-p50,p52(RHD)/Monocyte-p50-ChIP-Chip(Schreiber_et_al.)/Homer	GGGGGAATCCCC	1	-0.1648	1	196	0.0056	201.7	0.0061
CEBP:CEBP(bZIP)/MEF-Chop-ChIP-Seq(GSE35681)/Homer	NTNATGCAAYMNNHTGMAAY	1	-0.1273	1	313	0.009	320	0.0096
Gata6(Zf)/HUG1N-GATA6-ChIP-Seq(GSE51936)/Homer	YCTTATCTBN	1	-0.1231	1	2352	0.0676	2301.3	0.0693
E2F7(E2F)/Hela-E2F7-ChIP-Seq(GSE32673)/Homer	VDTTTCCCGCCA	1	-0.1137	1	164	0.0047	172.9	0.0052
TCFL2(HMG)/K562-TCF7L2-ChIP-Seq(GSE29196)/Homer	ACWTCAAAGG	1	-0.1129	1	208	0.006	216.7	0.0065
Pitx1(Homeobox)/Chicken-Pitx1-ChIP-Seq(GSE38910)/Homer	TAATCCCN	1	-0.1115	1	12238	0.352	11800.3	0.3552
GFX(?)/Promoter/Homer	ATTCTCGCGAGA	1	-0.07633	1	15	0.0004	20.9	0.0006
Gata2(Zf)/K562-GATA2-ChIP-Seq(GSE18829)/Homer	BBCTTATCTS	1	-0.07456	1	1730	0.0498	1710.2	0.0515
GFY(?)/Promoter/Homer	ACTACAATTCCC	1	-0.06716	1	126	0.0036	137.5	0.0041
RXR(NR),DR1/3T3L1-RXR-ChIP-Seq(GSE13511)/Homer	TAGGGCAAAGGTCA	1	-0.06082	1	3365	0.0968	3298.7	0.0993
HIF2a(bHLH)/785_O-HIF2a-ChIP-Seq(GSE34871)/Homer	GCACGTACCC	1	-0.06007	1	938	0.027	943	0.0284
Nr5a2(NR)/mES-Nr5a2-ChIP-Seq(GSE19019)/Homer	BTCAAGGTCA	1	-0.05538	1	1420	0.0408	1414.2	0.0426
ZFX(Zf)/mES-Zfx-ChIP-Seq(GSE11431)/Homer	AGGCCTRG	1	-0.04415	1	3822	0.1099	3748	0.1128
EBF1(EBF)/Near-E2A-ChIP-Seq(GSE21512)/Homer	GTCCCCWGGGGA	1	-0.0314	1	2921	0.084	2884.6	0.0868
Nr5a2(NR)/Pancreas-LRH1-ChIP-Seq(GSE34295)/Homer	BTCAAGGTCA	1	-0.01545	1	2030	0.0584	2031.1	0.0611
ZNF652/HepG2-ZNF652.Flag-ChIP-Seq(Encode)/Homer	TTAACCCTTTVNKKN	1	-0.0133	1	479	0.0138	505.8	0.0152
PPARE(NR),DR1/3T3L1-Pparg-ChIP-Seq(GSE13511)/Homer	TGACCTTTGCCCCA	1	-0.008068	1	2777	0.0799	2771.1	0.0834
OCT:OCT(POU,Homeobox)/NPC-Brn1-ChIP-Seq(GSE35496)/Homer	ATGAATATTCATGAG	1	-0.006171	1	18	0.0005	30	0.0009
Gata4(Zf)/Heart-Gata4-ChIP-Seq(GSE35151)/Homer	NBWGATAAGR	1	-0.003868	1	2592	0.0745	2604	0.0784
NFkB-p65(RHD)/GM12787-p65-ChIP-Seq(GSE19485)/Homer	WGGGGATTTCCC	1	-0.002516	1	1025	0.0295	1066.6	0.0321
Gata1(Zf)/K562-GATA1-ChIP-Seq(GSE18829)/Homer	SAGATAAGRV	1	-0.00194	1	1495	0.043	1535.4	0.0462
ZBTB33(Zf)/GM12878-ZBTB33-ChIP-Seq(GSE32465)/Homer	GGVTCTCGCGAGAAC	1	-0.001558	1	37	0.0011	55.6	0.0017
EBF2(EBF)/BrownAdipose-EBF2-ChIP-Seq(GSE97114)/Homer	NABTCCCWDGGGAVH	1	-0.001	1	2572	0.074	2604.5	0.0784
PRDM10(Zf)/HEK293-PRDM10.eGFP-ChIP-Seq(Encode)/Homer	TGGTACATTCCA	1	-0.000876	1	1711	0.0492	1758.6	0.0529
AP-2gamma(AP2)/MCF7-TFAP2C-ChIP-Seq(GSE21234)/Homer	SCCTSAGGSCAW	1	-0.000418	1	2806	0.0807	2846.8	0.0857
Esrrb(NR)/mES-Esrrb-ChIP-Seq(GSE11431)/Homer	KTGACCTTGA	1	-0.000154	1	1899	0.0546	1964.9	0.0591
RUNX-AML(Runt)/CD4+PolII-ChIP-Seq(Barski_et_al.)/Homer	GCTGTGGTTW	1	-0.00014	1	2377	0.0684	2439	0.0734
PPARa(NR),DR1/Liver-Ppara-ChIP-Seq(GSE47954)/Homer	VNAGGKCAAAGGTCA	1	-0.000137	1	3047	0.0876	3098	0.0932
ZNF711(Zf)/SHSY5Y-ZNF711-ChIP-Seq(GSE20673)/Homer	AGGCCTAG	1	-0.000103	1	5094	0.1465	5104.3	0.1536
RARg(NR)/ES-RARg-ChIP-Seq(GSE30538)/Homer	AGGTCAAGGTCA	1	-7.9e-05	1	52	0.0015	80.7	0.0024
ZNF692(Zf)/HEK293-ZNF692.GFP-ChIP-Seq(GSE58341)/Homer	GTGGGCCCCA	1	-3.8e-05	1	263	0.0076	317.4	0.0096
RAR:RXR(NR),DR5/ES-RAR-ChIP-Seq(GSE56893)/Homer	AGGTCAAGGTCA	1	-2.9e-05	1	234	0.0067	287.8	0.0087
PRDM14(Zf)/H1-PRDM14-ChIP-Seq(GSE22767)/Homer	RGGTCTCTAACY	1	-1e-05	1	770	0.0221	853.7	0.0257
VDR(NR),DR3/GM10855-VDR븫ChIP-Seq(GSE22484)/Homer	ARAGGTCANWGAGTTCANNN	1	-8e-06	1	481	0.0138	555.5	0.0167
GLI3(Zf)/Limb-GLI3-ChIP-Chip(GSE11077)/Homer	CGTGGGTGGTCC	1	-5e-06	1	267	0.0077	330.9	0.01
Zac1(Zf)/Neuro2A-Plagl1-ChIP-Seq(GSE75942)/Homer	HAWGRGGCCM	1	-1e-06	1	8178	0.2352	8172.2	0.246
AP-2alpha(AP2)/Hela-AP2alpha-ChIP-Seq(GSE31477)/Homer	ATGCCCTGAGGC	1	-1e-06	1	2032	0.0584	2146.4	0.0646
STAT6(Stat)/Macrophage-Stat6-ChIP-Seq(GSE38377)/Homer	TTCCKNAGAA	1	-0.000e	1	1173	0.0337	1286.7	0.0387
STAT6(Stat)/CD4-Stat6-ChIP-Seq(GSE22104)/Homer	ABTTCYYRRGAA	1	-0.000e	1	1117	0.0321	1242.3	0.0374
HRE(HSF)/HepG2-HSF1-ChIP-Seq(GSE31477)/Homer	BSTTCTRGAABVTTCYAGAA	1	-0.000e	1	294	0.0085	379.5	0.0114
NRF1(NRF)/MCF7-NRF1-ChIP-Seq(Unpublished)/Homer	CTGCGCATGCGC	1	-0.000e	1	199	0.0057	279.3	0.0084
RUNX2(Runt)/PCa-RUNX2-ChIP-Seq(GSE33889)/Homer	NWAACCACADNN	1	-0.000e	1	2660	0.0765	2835.9	0.0854
RUNX1(Runt)/Jurkat-RUNX1-ChIP-Seq(GSE29180)/Homer	AAACCACARM	1	-0.000e	1	3088	0.0888	3264.5	0.0983
COUP-TFII(NR)/Artia-Nr2f2-ChIP-Seq(GSE46497)/Homer	AGRGGTCA	1	-0.000e	1	5241	0.1507	5418.4	0.1631
HNF4a(NR),DR1/HepG2-HNF4a-ChIP-Seq(GSE25021)/Homer	CARRGKBCAAAGTYCA	1	-0.000e	1	1201	0.0345	1367.3	0.0412
COUP-TFII(NR)/K562-NR2F1-ChIP-Seq(Encode)/Homer	GKBCARAGGTCA	1	-0.000e	1	4191	0.1205	4404	0.1326
YY1(Zf)/Promoter/Homer	CAAGATGGCGGC	1	-0.000e	1	99	0.0028	176.1	0.0053
ZKSCAN1(Zf)/HepG2-ZKSCAN1-ChIP-Seq(Encode)/Homer	GCACAYAGTAGGKCY	1	-0.000e	1	50	0.0014	112.3	0.0034
NRF(NRF)/Promoter/Homer	STGCGCATGCGC	1	-0.000e	1	326	0.0094	450.3	0.0136
CHR(?)/Hela-CellCycle-Expression/Homer	SRGTTTCAAA	1	-0.000e	1	1150	0.0331	1360.9	0.041
TR4(NR),DR1/Hela-TR4-ChIP-Seq(GSE24685)/Homer	GAGGTCAAAGGTCA	1	-0.000e	1	180	0.0052	295.1	0.0089
HINFP(Zf)/K562-HINFP.eGFP-ChIP-Seq(Encode)/Homer	TWVGGTCCGC	1	-0.000e	1	377	0.0108	534.8	0.0161
Gfi1b(Zf)/HPC7-Gfi1b-ChIP-Seq(GSE22178)/Homer	MAATCACTGC	1	0.000e	1	1625	0.0467	1928.9	0.0581
HRE(HSF)/Striatum-HSF1-ChIP-Seq(GSE38000)/Homer	TTCTAGAABNTTCTA	1	0.000e	1	330	0.0095	534.2	0.0161
LRF(Zf)/Erythroblasts-ZBTB7A-ChIP-Seq(GSE74977)/Homer	AAGACCCYYN	1	0.000e	1	2255	0.0649	3620.9	0.109
EAR2(NR)/K562-NR2F6-ChIP-Seq(Encode)/Homer	NRBCARRGGTCA	1	0.000e	1	3871	0.1113	4196.7	0.1263
OCT:OCT(POU,Homeobox)/NPC-OCT6-ChIP-Seq(GSE43916)/Homer	YATGCATATRCATRT	1	0.000e	1	161	0.0046	336	0.0101
RARa(NR)/K562-RARa-ChIP-Seq(Encode)/Homer	TTGAMCTTTG	1	0.000e	1	8287	0.2383	8799.3	0.2648
TEAD1(TEAD)/HepG2-TEAD1-ChIP-Seq(Encode)/Homer	CYRCATTCCA	1	0.000e	1	1637	0.0471	2597.1	0.0782
TEAD2(TEA)/Py2T-Tead2-ChIP-Seq(GSE55709)/Homer	CCWGGAATGY	1	0.000e	1	872	0.0251	1449.5	0.0436
TEAD3(TEA)/HepG2-TEAD3-ChIP-Seq(Encode)/Homer	TRCATTCCAG	1	0.000e	1	2252	0.0648	3151.3	0.0948
TEAD4(TEA)/Tropoblast-Tead4-ChIP-Seq(GSE37350)/Homer	CCWGGAATGY	1	0.000e	1	1614	0.0464	2360.8	0.0711
TEAD(TEA)/Fibroblast-PU.1-ChIP-Seq(Unpublished)/Homer	YCWGGAATGY	1	0.000e	1	1139	0.0328	1692.4	0.0509
ZBTB12(Zf)/HEK293-ZBTB12.GFP-ChIP-Seq(GSE58341)/Homer	NGNTCTAGAACCNGV	1	0.000e	1	871	0.0251	1127.6	0.0339

## Sheet: ATAC_openedpeaks
Motif Name	Consensus	P-value	Log P-value	q-value (Benjamini)	# of Target Sequences with Motif(of 36912)	% of Target Sequences with Motif	# of Background Sequences with Motif(of 36360)	% of Background Sequences with Motif
FOXA1(Forkhead)/MCF7-FOXA1-ChIP-Seq(GSE26831)/Homer	WAAGTAAACA	1e-1153	-2656	0	6574	0.1781	2396.1	0.0659
FOXA1(Forkhead)/LNCAP-FOXA1-ChIP-Seq(GSE27824)/Homer	WAAGTAAACA	1e-1153	-2655	0	7590	0.2056	3032.6	0.0835
FOXM1(Forkhead)/MCF7-FOXM1-ChIP-Seq(GSE72977)/Homer	TRTTTACTTW	1e-986	-2271	0	6685	0.1811	2690.1	0.074
Foxa2(Forkhead)/Liver-Foxa2-ChIP-Seq(GSE25694)/Homer	CYTGTTTACWYW	1e-819	-1886	0	5433	0.1472	2136.5	0.0588
Nkx2.1(Homeobox)/LungAC-Nkx2.1-ChIP-Seq(GSE43252)/Homer	RSCACTYRAG	1e-816	-1881	0	15961	0.4324	10275.6	0.2828
Fox:Ebox(Forkhead,bHLH)/Panc1-Foxa2-ChIP-Seq(GSE47459)/Homer	NNNVCTGWGYAAACASN	1e-742	-1709	0	6499	0.1761	2959.7	0.0815
Foxa3(Forkhead)/Liver-Foxa3-ChIP-Seq(GSE77670)/Homer	BSNTGTTTACWYWGN	1e-711	-1638	0	2785	0.0755	754.6	0.0208
TEAD4(TEA)/Tropoblast-Tead4-ChIP-Seq(GSE37350)/Homer	CCWGGAATGY	1e-701	-1615	0	5431	0.1471	2313.7	0.0637
Nkx2.5(Homeobox)/HL1-Nkx2.5.biotin-ChIP-Seq(GSE21529)/Homer	RRSCACTYAA	1e-697	-1605	0	12582	0.3409	7742	0.2131
TEAD1(TEAD)/HepG2-TEAD1-ChIP-Seq(Encode)/Homer	CYRCATTCCA	1e-692	-1595	0	5868	0.159	2618.5	0.0721
TEAD3(TEA)/HepG2-TEAD3-ChIP-Seq(Encode)/Homer	TRCATTCCAG	1e-687	-1583	0	6471	0.1753	3041.7	0.0837
Nkx2.2(Homeobox)/NPC-Nkx2.2-ChIP-Seq(GSE61673)/Homer	BTBRAGTGSN	1e-659	-1518	0	11449	0.3102	6915.3	0.1903
TEAD(TEA)/Fibroblast-PU.1-ChIP-Seq(Unpublished)/Homer	YCWGGAATGY	1e-609	-1402	0	4227	0.1145	1685.6	0.0464
Bapx1(Homeobox)/VertebralCol-Bapx1-ChIP-Seq(GSE36672)/Homer	TTRAGTGSYK	1e-589	-1356	0	11489	0.3113	7160.1	0.1971
NF1(CTF)/LNCAP-NF1-ChIP-Seq(Unpublished)/Homer	CYTGGCABNSTGCCAR	1e-570	-1314	0	3667	0.0994	1395.2	0.0384
KLF5(Zf)/LoVo-KLF5-ChIP-Seq(GSE49402)/Homer	DGGGYGKGGC	1e-548	-1264	0	9279	0.2514	5478.5	0.1508
FoxL2(Forkhead)/Ovary-FoxL2-ChIP-Seq(GSE60858)/Homer	WWTRTAAACAVG	1e-542	-1249	0	4378	0.1186	1886.7	0.0519
Foxf1(Forkhead)/Lung-Foxf1-ChIP-Seq(GSE77951)/Homer	WWATRTAAACAN	1e-540	-1243	0	4483	0.1215	1959.7	0.0539
TEAD2(TEA)/Py2T-Tead2-ChIP-Seq(GSE55709)/Homer	CCWGGAATGY	1e-529	-1220	0	3508	0.095	1355.6	0.0373
CEBP(bZIP)/ThioMac-CEBPb-ChIP-Seq(GSE21512)/Homer	ATTGCGCAAC	1e-524	-1207	0	3563	0.0965	1397.7	0.0385
Atf3(bZIP)/GBM-ATF3-ChIP-Seq(GSE33912)/Homer	DATGASTCATHN	1e-517	-1191	0	3685	0.0998	1483.2	0.0408
Fra1(bZIP)/BT549-Fra1-ChIP-Seq(GSE46166)/Homer	NNATGASTCATH	1e-516	-1190	0	3227	0.0874	1203.4	0.0331
BATF(bZIP)/Th17-BATF-ChIP-Seq(GSE39756)/Homer	DATGASTCAT	1e-504	-1162	0	3682	0.0998	1500.5	0.0413
JunB(bZIP)/DendriticCells-Junb-ChIP-Seq(GSE36099)/Homer	RATGASTCAT	1e-503	-1158	0	3272	0.0887	1249.4	0.0344
FOXK1(Forkhead)/HEK293-FOXK1-ChIP-Seq(GSE51673)/Homer	NVWTGTTTAC	1e-497	-1146	0	5263	0.1426	2571.2	0.0708
Foxo3(Forkhead)/U2OS-Foxo3-ChIP-Seq(E-MTAB-2701)/Homer	DGTAAACA	1e-483	-1112	0	4138	0.1121	1830.5	0.0504
Sp5(Zf)/mES-Sp5.Flag-ChIP-Seq(GSE72989)/Homer	RGKGGGCGGAGC	1e-482	-1111	0	7749	0.2099	4459.2	0.1227
Fra2(bZIP)/Striatum-Fra2-ChIP-Seq(GSE43429)/Homer	GGATGACTCATC	1e-479	-1103	0	2917	0.079	1069.4	0.0294
GRHL2(CP2)/HBE-GRHL2-ChIP-Seq(GSE46194)/Homer	AAACYKGTTWDACMRGTTTB	1e-478	-1101	0	2920	0.0791	1072.9	0.0295
Sp2(Zf)/HEK293-Sp2.eGFP-ChIP-Seq(Encode)/Homer	YGGCCCCGCCCC	1e-459	-1059	0	10232	0.2772	6536.5	0.1799
Fosl2(bZIP)/3T3L1-Fosl2-ChIP-Seq(GSE56872)/Homer	NATGASTCABNN	1e-458	-1056	0	2357	0.0639	774.2	0.0213
NFIL3(bZIP)/HepG2-NFIL3-ChIP-Seq(Encode)/Homer	VTTACGTAAYNNNNN	1e-443	-1022	0	3148	0.0853	1258.6	0.0346
ELF5(ETS)/T47D-ELF5-ChIP-Seq(GSE30407)/Homer	ACVAGGAAGT	1e-439	-1011	0	5090	0.1379	2574.1	0.0708
CTCF(Zf)/CD4+-CTCF-ChIP-Seq(Barski_et_al.)/Homer	AYAGTGCCMYCTRGTGGCCA	1e-431	-992.9	0	1629	0.0441	424.6	0.0117
Nkx3.1(Homeobox)/LNCaP-Nkx3.1-ChIP-Seq(GSE28264)/Homer	AAGCACTTAA	1e-427	-983.5	0	11680	0.3165	7885.8	0.217
ELF3(ETS)/PDAC-ELF3-ChIP-Seq(GSE64557)/Homer	ANCAGGAAGT	1e-424	-977.5	0	5029	0.1363	2563.1	0.0705
Jun-AP1(bZIP)/K562-cJun-ChIP-Seq(GSE31477)/Homer	GATGASTCATCN	1e-420	-968.1	0	1852	0.0502	544.4	0.015
AP-1(bZIP)/ThioMac-PU.1-ChIP-Seq(GSE21512)/Homer	VTGACTCATC	1e-417	-961.2	0	3843	0.1041	1752.8	0.0482
EHF(ETS)/LoVo-EHF-ChIP-Seq(GSE49402)/Homer	AVCAGGAAGT	1e-414	-955.1	0	7737	0.2096	4649.7	0.128
RUNX(Runt)/HPC7-Runx1-ChIP-Seq(GSE22178)/Homer	SAAACCACAG	1e-392	-902.7	0	4551	0.1233	2294.6	0.0632
FOXP1(Forkhead)/H9-FOXP1-ChIP-Seq(GSE31006)/Homer	NYYTGTTTACHN	1e-391	-900.6	0	2762	0.0748	1098.1	0.0302
KLF6(Zf)/PDAC-KLF6-ChIP-Seq(GSE64557)/Homer	MKGGGYGTGGCC	1e-375	-864.6	0	7371	0.1997	4481.1	0.1233
KLF3(Zf)/MEF-Klf3-ChIP-Seq(GSE44748)/Homer	NRGCCCCRCCCHBNN	1e-371	-855.8	0	4488	0.1216	2295	0.0632
RUNX1(Runt)/Jurkat-RUNX1-ChIP-Seq(GSE29180)/Homer	AAACCACARM	1e-356	-820.7	0	5863	0.1589	3357.9	0.0924
KLF14(Zf)/HEK293-KLF14.GFP-ChIP-Seq(GSE58341)/Homer	RGKGGGCGKGGC	1e-352	-811.2	0	10872	0.2946	7488.7	0.2061
Elf4(ETS)/BMDM-Elf4-ChIP-Seq(GSE88699)/Homer	ACTTCCKGKT	1e-350	-807.6	0	6593	0.1786	3942.8	0.1085
FOXK2(Forkhead)/U2OS-FOXK2-ChIP-Seq(E-MTAB-2204)/Homer	SCHTGTTTACAT	1e-333	-768.6	0	3453	0.0936	1650.2	0.0454
HLF(bZIP)/HSC-HLF.Flag-ChIP-Seq(GSE69817)/Homer	RTTATGYAAB	1e-329	-759	0	3526	0.0955	1709.1	0.047
BORIS(Zf)/K562-CTCFL-ChIP-Seq(GSE32465)/Homer	CNNBRGCGCCCCCTGSTGGC	1e-327	-753	0	2011	0.0545	736.3	0.0203
Klf4(Zf)/mES-Klf4-ChIP-Seq(GSE11431)/Homer	GCCACACCCA	1e-304	-700	0	3243	0.0879	1567.2	0.0431
NF1-halfsite(CTF)/LNCaP-NF1-ChIP-Seq(Unpublished)/Homer	YTGCCAAG	1e-298	-686.3	0	9834	0.2664	6825	0.1878
RUNX-AML(Runt)/CD4+-PolII-ChIP-Seq(Barski_et_al.)/Homer	GCTGTGGTTW	1e-288	-663.9	0	4241	0.1149	2320.1	0.0639
RUNX2(Runt)/PCa-RUNX2-ChIP-Seq(GSE33889)/Homer	NWAACCACADNN	1e-286	-660.4	0	4707	0.1275	2674.6	0.0736
Foxo1(Forkhead)/RAW-Foxo1-ChIP-Seq(Fan_et_al.)/Homer	CTGTTTAC	1e-282	-649.7	0	9012	0.2442	6188.3	0.1703
ERG(ETS)/VCaP-ERG-ChIP-Seq(GSE14097)/Homer	ACAGGAAGTG	1e-264	-608.2	0	8828	0.2392	6110.9	0.1682
Klf9(Zf)/GBM-Klf9-ChIP-Seq(GSE62211)/Homer	GCCACRCCCACY	1e-263	-606.9	0	3345	0.0906	1729.4	0.0476
ETV1(ETS)/GIST48-ETV1-ChIP-Seq(GSE22441)/Homer	AACCGGAAGT	1e-255	-588.6	0	7863	0.213	5327.9	0.1466
GABPA(ETS)/Jurkat-GABPa-ChIP-Seq(GSE17954)/Homer	RACCGGAAGT	1e-244	-564.1	0	5673	0.1537	3564.4	0.0981
Tlx?(NR)/NPC-H3K4me1-ChIP-Seq(GSE16256)/Homer	CTGGCAGSCTGCCA	1e-243	-561.6	0	2978	0.0807	1514.7	0.0417
Etv2(ETS)/ES-ER71-ChIP-Seq(GSE59402)/Homer(0.967)	NNAYTTCCTGHN	1e-236	-544.8	0	5507	0.1492	3461.3	0.0953
Sp1(Zf)/Promoter/Homer	GGCCCCGCCCCC	1e-236	-544	0	2797	0.0758	1404.3	0.0387
EKLF(Zf)/Erythrocyte-Klf1-ChIP-Seq(GSE20478)/Homer	NWGGGTGTGGCY	1e-220	-507.8	0	1748	0.0474	732.7	0.0202
ETS1(ETS)/Jurkat-ETS1-ChIP-Seq(GSE17954)/Homer	ACAGGAAGTG	1e-212	-489.8	0	5959	0.1615	3920.4	0.1079
Fli1(ETS)/CD8-FLI-ChIP-Seq(GSE20898)/Homer	NRYTTCCGGH	1e-203	-468.8	0	6400	0.1734	4324.4	0.119
ETV4(ETS)/HepG2-ETV4-ChIP-Seq(ENCODE)/Homer	ACCGGAAGTG	1e-200	-462.3	0	6550	0.1775	4462.7	0.1228
SPDEF(ETS)/VCaP-SPDEF-ChIP-Seq(SRA014231)/Homer	ASWTCCTGBT	1e-197	-455.3	0	5479	0.1484	3587.9	0.0988
ELF1(ETS)/Jurkat-ELF1-ChIP-Seq(SRA014231)/Homer	AVCCGGAAGT	1e-195	-450.6	0	3675	0.0996	2160.3	0.0595
Atf7(bZIP)/3T3L1-Atf7-ChIP-Seq(GSE56872)/Homer	NGRTGACGTCAY	1e-188	-434.4	0	2283	0.0619	1152.6	0.0317
Atf1(bZIP)/K562-ATF1-ChIP-Seq(GSE31477)/Homer	GATGACGTCA	1e-186	-429.5	0	2926	0.0793	1622.2	0.0446
EWS:ERG-fusion(ETS)/CADO_ES1-EWS:ERG-ChIP-Seq(SRA014231)/Homer	ATTTCCTGTN	1e-166	-382.7	0	3775	0.1023	2337.6	0.0643
c-Jun-CRE(bZIP)/K562-cJun-ChIP-Seq(GSE31477)/Homer	ATGACGTCATCY	1e-152	-351.1	0	1549	0.042	726.2	0.02
Bach2(bZIP)/OCILy7-Bach2-ChIP-Seq(GSE44420)/Homer	TGCTGAGTCA	1e-152	-350.8	0	1180	0.032	488	0.0134
Atf2(bZIP)/3T3L1-Atf2-ChIP-Seq(GSE56872)/Homer	NRRTGACGTCAT	1e-149	-345.1	0	1710	0.0463	841.3	0.0232
KLF10(Zf)/HEK293-KLF10.GFP-ChIP-Seq(GSE58341)/Homer	GGGGGTGTGTCC	1e-139	-321.2	0	3423	0.0927	2157.5	0.0594
NF1:FOXA1(CTF,Forkhead)/LNCAP-FOXA1-ChIP-Seq(GSE27824)/Homer	WNTGTTTRYTTTGGCA	1e-134	-309.2	0	515	0.014	136	0.0037
ETS(ETS)/Promoter/Homer	AACCGGAAGT	1e-131	-303.3	0	2381	0.0645	1375.2	0.0379
Elk1(ETS)/Hela-Elk1-ChIP-Seq(GSE31477)/Homer	HACTTCCGGY	1e-131	-302.8	0	3513	0.0952	2260.7	0.0622
NFkB-p65-Rel(RHD)/ThioMac-LPS-Expression(GSE23622)/Homer	GGAAATTCCC	1e-127	-293.9	0	476	0.0129	122.3	0.0034
Maz(Zf)/HepG2-Maz-ChIP-Seq(GSE31477)/Homer	GGGGGGGG	1e-126	-290.6	0	7704	0.2087	5858.9	0.1613
CEBP:AP1(bZIP)/ThioMac-CEBPb-ChIP-Seq(GSE21512)/Homer	DRTGTTGCAA	1e-122	-280.9	0	2918	0.0791	1823.9	0.0502
PU.1(ETS)/ThioMac-PU.1-ChIP-Seq(GSE21512)/Homer	AGAGGAAGTG	1e-121	-280.4	0	2805	0.076	1735.9	0.0478
EWS:FLI1-fusion(ETS)/SK_N_MC-EWS:FLI1-ChIP-Seq(SRA014231)/Homer	VACAGGAAAT	1e-120	-276.8	0	3297	0.0893	2132.8	0.0587
Atf4(bZIP)/MEF-Atf4-ChIP-Seq(GSE35681)/Homer	MTGATGCAAT	1e-107	-248.7	0	1110	0.0301	522.4	0.0144
Elk4(ETS)/Hela-Elk4-ChIP-Seq(GSE31477)/Homer	NRYTTCCGGY	1e-106	-244.9	0	3285	0.089	2181.9	0.0601
JunD(bZIP)/K562-JunD-ChIP-Seq/Homer	ATGACGTCATCN	1e-95	-220.9	0	601	0.0163	221.4	0.0061
IRF1(IRF)/PBMC-IRF1-ChIP-Seq(GSE43036)/Homer	GAAAGTGAAAGT	1e-84	-193.8	0	793	0.0215	359.9	0.0099
HNF1b(Homeobox)/PDAC-HNF1B-ChIP-Seq(GSE64557)/Homer	GTTAATNATTAA	1e-79	-182	0	549	0.0149	214.4	0.0059
NFkB-p65(RHD)/GM12787-p65-ChIP-Seq(GSE19485)/Homer	WGGGGATTTCCC	1e-78	-181.3	0	2342	0.0635	1537.8	0.0423
Stat3+il21(Stat)/CD4-Stat3-ChIP-Seq(GSE19198)/Homer	SVYTTCCNGGAARB	1e-77	-179.6	0	3307	0.0896	2337.9	0.0643
IRF2(IRF)/Erythroblas-IRF2-ChIP-Seq(GSE36985)/Homer	GAAASYGAAASY	1e-77	-178.7	0	691	0.0187	305.7	0.0084
ISRE(IRF)/ThioMac-LPS-Expression(GSE23622)/Homer	AGTTTCASTTTC	1e-76	-176.4	0	426	0.0115	146.8	0.004
Stat3(Stat)/mES-Stat3-ChIP-Seq(GSE11431)/Homer	CTTCCGGGAA	1e-74	-170.9	0	2588	0.0701	1759	0.0484
COUP-TFII(NR)/Artia-Nr2f2-ChIP-Seq(GSE46497)/Homer	AGRGGTCA	1e-72	-166.8	0	6907	0.1871	5536.5	0.1524
Chop(bZIP)/MEF-Chop-ChIP-Seq(GSE35681)/Homer	ATTGCATCAT	1e-70	-162	0	772	0.0209	374	0.0103
NF-E2(bZIP)/K562-NFE2-ChIP-Seq(GSE31477)/Homer	GATGACTCAGCA	1e-70	-161.3	0	374	0.0101	125.5	0.0035
Bach1(bZIP)/K562-Bach1-ChIP-Seq(GSE31477)/Homer	AWWNTGCTGAGTCAT	1e-69	-159.2	0	335	0.0091	105.2	0.0029
Bcl6(Zf)/Liver-Bcl6-ChIP-Seq(GSE31578)/Homer	NNNCTTTCCAGGAAA	1e-67	-154.5	0	5500	0.149	4315.1	0.1188
Bcl11a(Zf)/HSPC-BCL11A-ChIP-Seq(GSE104676)/Homer	TYTGACCASWRG	1e-66	-153.2	0	3339	0.0905	2429.5	0.0669
Usf2(bHLH)/C2C12-Usf2-ChIP-Seq(GSE36030)/Homer	GTCACGTGGT	1e-64	-148.4	0	1386	0.0376	838.7	0.0231
IRF3(IRF)/BMDM-Irf3-ChIP-Seq(GSE67343)/Homer	AGTTTCAKTTTC	1e-63	-146.6	0	1416	0.0384	864	0.0238
Hnf1(Homeobox)/Liver-Foxa2-Chip-Seq(GSE25694)/Homer	GGTTAAWCATTAA	1e-62	-144.7	0	509	0.0138	215.2	0.0059
STAT4(Stat)/CD4-Stat4-ChIP-Seq(GSE22104)/Homer	NYTTCCWGGAAR	1e-61	-142.7	0	4014	0.1088	3041	0.0837
HIC1(Zf)/Treg-ZBTB29-ChIP-Seq(GSE99889)/Homer	TGCCAGCB	1e-61	-142.7	0	9713	0.2632	8218.4	0.2262
Gata1(Zf)/K562-GATA1-ChIP-Seq(GSE18829)/Homer	SAGATAAGRV	1e-61	-141.4	0	1997	0.0541	1335.9	0.0368
NFE2L2(bZIP)/HepG2-NFE2L2-ChIP-Seq(Encode)/Homer	AWWWTGCTGAGTCAT	1e-61	-141.1	0	306	0.0083	98.7	0.0027
Nrf2(bZIP)/Lymphoblast-Nrf2-ChIP-Seq(GSE37589)/Homer	HTGCTGAGTCAT	1e-58	-133.9	0	316	0.0086	107.5	0.003
Ets1-distal(ETS)/CD4+-PolII-ChIP-Seq(Barski_et_al.)/Homer	MACAGGAAGT	1e-57	-132.4	0	1672	0.0453	1091	0.03
Isl1(Homeobox)/Neuron-Isl1-ChIP-Seq(GSE31456)/Homer	CTAATKGV	1e-54	-126.4	0	6752	0.1829	5553.1	0.1528
USF1(bHLH)/GM12878-Usf1-ChIP-Seq(GSE32465)/Homer	SGTCACGTGR	1e-52	-120.2	0	1898	0.0514	1298.5	0.0357
Gata2(Zf)/K562-GATA2-ChIP-Seq(GSE18829)/Homer	BBCTTATCTS	1e-52	-120	0	2133	0.0578	1493.5	0.0411
IRF8(IRF)/BMDM-IRF8-ChIP-Seq(GSE77884)/Homer	GRAASTGAAAST	1e-51	-119	0	1521	0.0412	994.1	0.0274
TFE3(bHLH)/MEF-TFE3-ChIP-Seq(GSE75757)/Homer	GTCACGTGACYV	1e-51	-119	0	487	0.0132	221.3	0.0061
IRF4(IRF)/GM12878-IRF4-ChIP-Seq(GSE32465)/Homer	ACTGAAACCA	1e-51	-118.7	0	1766	0.0478	1193.3	0.0328
Rbpj1(?)/Panc1-Rbpj1-ChIP-Seq(GSE47459)/Homer	HTTTCCCASG	1e-51	-118.2	0	6241	0.1691	5121.8	0.141
EAR2(NR)/K562-NR2F6-ChIP-Seq(Encode)/Homer	NRBCARRGGTCA	1e-51	-117.8	0	5249	0.1422	4223.9	0.1163
ETS:RUNX(ETS,Runt)/Jurkat-RUNX1-ChIP-Seq(GSE17954)/Homer	RCAGGATGTGGT	1e-51	-117.7	0	597	0.0162	296.6	0.0082
MITF(bHLH)/MastCells-MITF-ChIP-Seq(GSE48085)/Homer	RTCATGTGAC	1e-50	-115.4	0	3598	0.0975	2762.3	0.076
Erra(NR)/HepG2-Erra-ChIP-Seq(GSE31477)/Homer	CAAAGGTCAG	1e-49	-115.1	0	9179	0.2487	7853.2	0.2161
X-box(HTH)/NPC-H3K4me1-ChIP-Seq(GSE16256)/Homer	GGTTGCCATGGCAA	1e-48	-112.5	0	638	0.0173	330.3	0.0091
Six2(Homeobox)/NephronProgenitor-Six2-ChIP-Seq(GSE39837)/Homer	GWAAYHTGAKMC	1e-47	-110.5	0	3394	0.092	2599	0.0715
Six1(Homeobox)/Myoblast-Six1-ChIP-Chip(GSE20150)/Homer	GKVTCADRTTWC	1e-47	-108.5	0	989	0.0268	594.2	0.0164
RARa(NR)/K562-RARa-ChIP-Seq(Encode)/Homer	TTGAMCTTTG	1e-47	-108.4	0	10919	0.2958	9528.5	0.2623
COUP-TFII(NR)/K562-NR2F1-ChIP-Seq(Encode)/Homer	GKBCARAGGTCA	1e-46	-108.1	0	5830	0.158	4789.1	0.1318
Gata6(Zf)/HUG1N-GATA6-ChIP-Seq(GSE51936)/Homer	YCTTATCTBN	1e-46	-107.9	0	2761	0.0748	2057	0.0566
Gata4(Zf)/Heart-Gata4-ChIP-Seq(GSE35151)/Homer	NBWGATAAGR	1e-46	-107.6	0	3096	0.0839	2348.8	0.0646
STAT5(Stat)/mCD4+-Stat5-ChIP-Seq(GSE12346)/Homer	RTTTCTNAGAAA	1e-45	-105.7	0	1484	0.0402	990.4	0.0273
STAT1(Stat)/HelaS3-STAT1-ChIP-Seq(GSE12782)/Homer	NATTTCCNGGAAAT	1e-45	-105.1	0	1281	0.0347	828.5	0.0228
NFY(CCAAT)/Promoter/Homer	RGCCAATSRG	1e-44	-102.8	0	3103	0.0841	2370	0.0652
CRE(bZIP)/Promoter/Homer	CSGTGACGTCAC	1e-43	-99.92	0	1086	0.0294	683.4	0.0188
Mef2d(MADS)/Retina-Mef2d-ChIP-Seq(GSE61391)/Homer	GCTATTTTTAGC	1e-42	-97.42	0	599	0.0162	319	0.0088
WT1(Zf)/Kidney-WT1-ChIP-Seq(GSE90016)/Homer	MCTCCCMCRCAB	1e-41	-95.33	0	2888	0.0782	2205.2	0.0607
RFX(HTH)/K562-RFX3-ChIP-Seq(SRA012198)/Homer	CGGTTGCCATGGCAAC	1e-41	-94.41	0	569	0.0154	301.3	0.0083
Smad3(MAD)/NPC-Smad3-ChIP-Seq(GSE36673)/Homer	TWGTCTGV	1e-40	-93.85	0	11765	0.3188	10419.7	0.2868
SpiB(ETS)/OCILY3-SPIB-ChIP-Seq(GSE56857)/Homer	AAAGRGGAAGTG	1e-40	-93.46	0	1195	0.0324	781.3	0.0215
Rfx2(HTH)/LoVo-RFX2-ChIP-Seq(GSE49402)/Homer	GTTGCCATGGCAACM	1e-39	-92.03	0	611	0.0166	334.6	0.0092
Foxh1(Forkhead)/hESC-FOXH1-ChIP-Seq(GSE29422)/Homer	NNTGTGGATTSS	1e-38	-89.68	0	2008	0.0544	1463.8	0.0403
Rfx1(HTH)/NPC-H3K4me1-ChIP-Seq(GSE16256)/Homer	KGTTGCCATGGCAA	1e-38	-88.25	0	1031	0.0279	660.3	0.0182
MafK(bZIP)/C2C12-MafK-ChIP-Seq(GSE36030)/Homer	GCTGASTCAGCA	1e-37	-86.44	0	1013	0.0274	649.3	0.0179
E-box(bHLH)/Promoter/Homer	SSGGTCACGTGA	1e-37	-86.42	0	453	0.0123	228.6	0.0063
Rfx6(HTH)/Min6b1-Rfx6.HA-ChIP-Seq(GSE62844)/Homer	TGTTKCCTAGCAACM	1e-35	-82.47	0	4763	0.129	3930	0.1082
Zfp281(Zf)/ES-Zfp281-ChIP-Seq(GSE81042)/Homer	CCCCTCCCCCAC	1e-34	-79.34	0	1435	0.0389	1007.5	0.0277
Rfx5(HTH)/GM12878-Rfx5-ChIP-Seq(GSE31477)/Homer	SCCTAGCAACAG	1e-33	-76.57	0	1463	0.0396	1037.3	0.0286
ZNF416(Zf)/HEK293-ZNF416.GFP-ChIP-Seq(GSE58341)/Homer	WDNCTGGGCA	1e-32	-75.74	0	5935	0.1608	5039.1	0.1387
PU.1:IRF8(ETS:IRF)/pDC-Irf8-ChIP-Seq(GSE66899)/Homer	GGAAGTGAAAST	1e-32	-74.64	0	894	0.0242	576.9	0.0159
GRE(NR),IR3/A549-GR-ChIP-Seq(GSE32465)/Homer	NRGVACABNVTGTYCY	1e-30	-69.52	0	595	0.0161	352.6	0.0097
Mef2c(MADS)/GM12878-Mef2c-ChIP-Seq(GSE32465)/Homer	DCYAAAAATAGM	1e-29	-68.46	0	1122	0.0304	773.8	0.0213
THRb(NR)/Liver-NR1A2-ChIP-Seq(GSE52613)/Homer	TRAGGTCA	1e-28	-66.43	0	15013	0.4068	13743.9	0.3783
Sox10(HMG)/SciaticNerve-Sox3-ChIP-Seq(GSE35132)/Homer	CCWTTGTYYB	1e-28	-64.79	0	6041	0.1637	5198.2	0.1431
Six4(Homeobox)/MCF7-SIX4-ChIP-Seq(Encode)/Homer	TGWAAYCTGABACCB	1e-27	-62.88	0	279	0.0076	132	0.0036
Esrrb(NR)/mES-Esrrb-ChIP-Seq(GSE11431)/Homer	KTGACCTTGA	1e-26	-61.37	0	2547	0.069	2023.4	0.0557
Egr1(Zf)/K562-Egr1-ChIP-Seq(GSE32465)/Homer	TGCGTGGGYG	1e-26	-61.08	0	3189	0.0864	2599.1	0.0715
Oct4(POU,Homeobox)/mES-Oct4-ChIP-Seq(GSE11431)/Homer	ATTTGCATAW	1e-26	-60.79	0	1175	0.0318	835.6	0.023
THRb(NR)/HepG2-THRb.Flag-ChIP-Seq(Encode)/Homer	GGTCACCTGAGGTCA	1e-25	-59.56	0	2404	0.0651	1903.4	0.0524
PGR(NR)/EndoStromal-PGR-ChIP-Seq(GSE69539)/Homer	AAGAACATWHTGTTC	1e-25	-58.44	0	867	0.0235	586.8	0.0162
GRE(NR),IR3/RAW264.7-GRE-ChIP-Seq(Unpublished)/Homer	VAGRACAKWCTGTYC	1e-24	-56.07	0	923	0.025	638	0.0176
bHLHE41(bHLH)/proB-Bhlhe41-ChIP-Seq(GSE93764)/Homer	KCACGTGMCN	1e-24	-55.98	0	4351	0.1179	3683.8	0.1014
Egr2(Zf)/Thymocytes-Egr2-ChIP-Seq(GSE34254)/Homer	NGCGTGGGCGGR	1e-24	-55.55	0	907	0.0246	625.6	0.0172
CRX(Homeobox)/Retina-Crx-ChIP-Seq(GSE20012)/Homer	GCTAATCC	1e-23	-54.89	0	7054	0.1911	6209.9	0.1709
ZNF7(Zf)/HepG2-ZNF7.Flag-ChIP-Seq(Encode)/Homer	CTGCCWVCTTTTRTA	1e-23	-54.71	0	1925	0.0522	1498.2	0.0412
NFkB-p50,p52(RHD)/Monocyte-p50-ChIP-Chip(Schreiber_et_al.)/Homer	GGGGGAATCCCC	1e-22	-51.71	0	561	0.0152	354.7	0.0098
RAR:RXR(NR),DR5/ES-RAR-ChIP-Seq(GSE56893)/Homer	RGGTCADNNAGAGGTCAV	1e-22	-51.25	0	194	0.0053	86.2	0.0024
Pitx1(Homeobox)/Chicken-Pitx1-ChIP-Seq(GSE38910)/Homer	TAATCCCN	1e-21	-50.62	0	13385	0.3626	12299.4	0.3385
Brn1(POU,Homeobox)/NPC-Brn1-ChIP-Seq(GSE35496)/Homer	TATGCWAATBAV	1e-21	-50.54	0	785	0.0213	536.1	0.0148
Mef2a(MADS)/HL1-Mef2a.biotin-ChIP-Seq(GSE21529)/Homer	CYAAAAATAG	1e-21	-50	0	1118	0.0303	815.6	0.0224
bHLHE40(bHLH)/HepG2-BHLHE40-ChIP-Seq(GSE31477)/Homer	KCACGTGMCN	1e-21	-49.28	0	1212	0.0328	898	0.0247
GATA3(Zf)/iTreg-Gata3-ChIP-Seq(GSE20898)/Homer	AGATAASR	1e-21	-48.37	0	4084	0.1107	3479.6	0.0958
PR(NR)/T47D-PR-ChIP-Seq(GSE31130)/Homer	VAGRACAKNCTGTBC	1e-20	-46.35	0	7974	0.216	7142.6	0.1966
p63(p53)/Keratinocyte-p63-ChIP-Seq(GSE17611)/Homer	NNDRCATGYCYNRRCATGYH	1e-19	-46.02	0	1362	0.0369	1037	0.0285
BMAL1(bHLH)/Liver-Bmal1-ChIP-Seq(GSE39860)/Homer	GNCACGTG	1e-19	-45.17	0	5933	0.1607	5222.8	0.1438
Sox6(HMG)/Myotubes-Sox6-ChIP-Seq(GSE32627)/Homer	CCATTGTTNY	1e-19	-45	0	5437	0.1473	4758.4	0.131
ARE(NR)/LNCAP-AR-ChIP-Seq(GSE27824)/Homer	RGRACASNSTGTYCYB	1e-19	-44.39	0	1042	0.0282	766.8	0.0211
Sox3(HMG)/NPC-Sox3-ChIP-Seq(GSE33059)/Homer	CCWTTGTY	1e-18	-43.71	0	6264	0.1697	5544.3	0.1526
MafB(bZIP)/BMM-Mafb-ChIP-Seq(GSE75722)/Homer	WNTGCTGASTCAGCANWTTY	1e-18	-42.6	0	1372	0.0372	1056.3	0.0291
PU.1-IRF(ETS:IRF)/Bcell-PU.1-ChIP-Seq(GSE21512)/Homer	MGGAAGTGAAAC	1e-18	-42.49	0	5017	0.1359	4382.8	0.1206
n-Myc(bHLH)/mES-nMyc-ChIP-Seq(GSE11431)/Homer	VRCCACGTGG	1e-18	-42.03	0	2461	0.0667	2028.9	0.0558
NRF1(NRF)/MCF7-NRF1-ChIP-Seq(Unpublished)/Homer	CTGCGCATGCGC	1e-18	-41.46	0	822	0.0223	589	0.0162
Gfi1b(Zf)/HPC7-Gfi1b-ChIP-Seq(GSE22178)/Homer	MAATCACTGC	1e-17	-40.98	0	2065	0.0559	1676.6	0.0461
NRF(NRF)/Promoter/Homer	STGCGCATGCGC	1e-17	-40.43	0	916	0.0248	670.9	0.0185
Max(bHLH)/K562-Max-ChIP-Seq(GSE31477)/Homer	RCCACGTGGYYN	1e-17	-40.12	0	2315	0.0627	1905.6	0.0524
CTCF-SatelliteElement(Zf?)/CD4+-CTCF-ChIP-Seq(Barski_et_al.)/Homer	TGCAGTTCCMVNWRTGGCCA	1e-17	-39.8	0	105	0.0028	39.9	0.0011
CLOCK(bHLH)/Liver-Clock-ChIP-Seq(GSE39860)/Homer	GHCACGTG	1e-17	-39.25	0	2022	0.0548	1645.2	0.0453
RORgt(NR)/EL4-RORgt.Flag-ChIP-Seq(GSE56019)/Homer	AAYTAGGTCA	1e-17	-39.25	0	487	0.0132	318.3	0.0088
RORgt(NR)/EL4-RORgt.Flag-ChIP-Seq(GSE56019)/Homer	AAYTAGGTCA	1e-17	-39.25	0	487	0.0132	318.3	0.0088
MafA(bZIP)/Islet-MafA-ChIP-Seq(GSE30298)/Homer	TGCTGACTCA	1e-17	-39.23	0	3147	0.0853	2668.3	0.0734
Sox15(HMG)/CPA-Sox15-ChIP-Seq(GSE62909)/Homer	RAACAATGGN	1e-16	-38.56	0	3726	0.101	3206.2	0.0882
FOXA1:AR(Forkhead,NR)/LNCAP-AR-ChIP-Seq(GSE27824)/Homer	AGTAAACAAAAAAGAACAND	1e-16	-38.5	0	212	0.0057	110.4	0.003
Sox9(HMG)/Limb-SOX9-ChIP-Seq(GSE73225)/Homer	AGGVNCCTTTGT	1e-16	-38.26	0	3342	0.0905	2853.9	0.0785
bZIP:IRF(bZIP,IRF)/Th17-BatF-ChIP-Seq(GSE39756)/Homer	NAGTTTCABTHTGACTNW	1e-15	-36.82	0	1237	0.0335	958.3	0.0264
Tcfcp2l1(CP2)/mES-Tcfcp2l1-ChIP-Seq(GSE11431)/Homer	NRAACCRGTTYRAACCRGYT	1e-15	-36.41	0	741	0.0201	533.4	0.0147
c-Myc(bHLH)/LNCAP-cMyc-ChIP-Seq(Unpublished)/Homer	VCCACGTG	1e-15	-35.7	0	1824	0.0494	1483.4	0.0408
Zfp809(Zf)/ES-Zfp809-ChIP-Seq(GSE70799)/Homer	GGGGCTYGKCTGGGA	1e-15	-35.54	0	966	0.0262	727.5	0.02
Sox2(HMG)/mES-Sox2-ChIP-Seq(GSE11431)/Homer	BCCATTGTTC	1e-15	-35.46	0	3182	0.0862	2722.9	0.0749
PPARE(NR),DR1/3T3L1-Pparg-ChIP-Seq(GSE13511)/Homer	TGACCTTTGCCCCA	1e-15	-35.35	0	3715	0.1007	3216.9	0.0885
NPAS2(bHLH)/Liver-NPAS2-ChIP-Seq(GSE39860)/Homer	KCCACGTGAC	1e-15	-35.31	0	3789	0.1027	3285.5	0.0904
Mef2b(MADS)/HEK293-Mef2b.V5-ChIP-Seq(GSE67450)/Homer	GCTATTTTTGGM	1e-14	-33.64	0	2053	0.0556	1699.3	0.0468
AR-halfsite(NR)/LNCaP-AR-ChIP-Seq(GSE27824)/Homer	CCAGGAACAG	1e-14	-33.33	0	15188	0.4115	14229.3	0.3916
ZNF467(Zf)/HEK293-ZNF467.GFP-ChIP-Seq(GSE58341)/Homer	TGGGGAAGGGCM	1e-13	-32.07	0	3934	0.1066	3442.9	0.0948
Sox4(HMG)/proB-Sox4-ChIP-Seq(GSE50066)/Homer	YCTTTGTTCC	1e-13	-32.01	0	3144	0.0852	2708.6	0.0746
PRDM10(Zf)/HEK293-PRDM10.eGFP-ChIP-Seq(Encode)/Homer	TGGTACATTCCA	1e-13	-30.73	0	2252	0.061	1895.8	0.0522
Sox17(HMG)/Endoderm-Sox17-ChIP-Seq(GSE61475)/Homer	CCATTGTTYB	1e-13	-30.57	0	2379	0.0645	2012.7	0.0554
RORg(NR)/Liver-Rorc-ChIP-Seq(GSE101115)/Homer	WAABTAGGTCAV	1e-13	-29.97	0	342	0.0093	220.8	0.0061
E2F4(E2F)/K562-E2F4-ChIP-Seq(GSE31477)/Homer	GGCGGGAAAH	1e-12	-29.87	0	1954	0.0529	1628.2	0.0448
HIF-1a(bHLH)/MCF7-HIF1a-ChIP-Seq(GSE28352)/Homer	TACGTGCV	1e-12	-29.22	0	879	0.0238	672.3	0.0185
Oct2(POU,Homeobox)/Bcell-Oct2-ChIP-Seq(GSE21512)/Homer	ATATGCAAAT	1e-12	-28.81	0	674	0.0183	497.2	0.0137
REST-NRSF(Zf)/Jurkat-NRSF-ChIP-Seq/Homer	GGMGCTGTCCATGGTGCTGA	1e-12	-28.42	0	78	0.0021	30.9	0.0008
RORa(NR)/Liver-Rora-ChIP-Seq(GSE101115)/Homer	AAWCTAGGTCARDNN	1e-12	-27.81	0	483	0.0131	339	0.0093
Nr5a2(NR)/mES-Nr5a2-ChIP-Seq(GSE19019)/Homer	BTCAAGGTCA	1e-11	-26.62	0	2144	0.0581	1819	0.0501
Tcf7(HMG)/GM12878-TCF7-ChIP-Seq(Encode)/Homer	CTTTGATGTGSB	1e-11	-26.52	0	1151	0.0312	921.7	0.0254
Hoxa9(Homeobox)/ChickenMSG-Hoxa9.Flag-ChIP-Seq(GSE86088)/Homer	RGCAATNAAA	1e-11	-25.53	0	8082	0.219	7437.2	0.2047
STAT6(Stat)/Macrophage-Stat6-ChIP-Seq(GSE38377)/Homer	TTCCKNAGAA	1e-11	-25.42	0	1893	0.0513	1596.1	0.0439
IRF:BATF(IRF:bZIP)/pDC-Irf8-ChIP-Seq(GSE66899)/Homer	CTTTCANTATGACTV	1e-10	-25.21	0	375	0.0102	256.2	0.0071
RXR(NR),DR1/3T3L1-RXR-ChIP-Seq(GSE13511)/Homer	TAGGGCAAAGGTCA	1e-10	-24.78	0	4433	0.1201	3967.3	0.1092
Pax8(Paired,Homeobox)/Thyroid-Pax8-ChIP-Seq(GSE26938)/Homer	GTCATGCHTGRCTGS	1e-10	-24.7	0	1380	0.0374	1134.9	0.0312
PPARa(NR),DR1/Liver-Ppara-ChIP-Seq(GSE47954)/Homer	VNAGGKCAAAGGTCA	1e-10	-24.6	0	4092	0.1109	3647.8	0.1004
PRDM1(Zf)/Hela-PRDM1-ChIP-Seq(GSE31477)/Homer	ACTTTCACTTTC	1e-10	-23.63	0	1918	0.052	1629.9	0.0449
p53(p53)/Saos-p53-ChIP-Seq(GSE15780)/Homer	RRCATGYCYRGRCATGYYYN	1e-09	-23.01	0	309	0.0084	207.3	0.0057
p53(p53)/Saos-p53-ChIP-Seq/Homer	RRCATGYCYRGRCATGYYYN	1e-09	-23.01	0	309	0.0084	207.3	0.0057
NPAS(bHLH)/Liver-NPAS-ChIP-Seq(GSE39860)/Homer	NVCACGTG	1e-09	-22.87	0	5020	0.136	4540.5	0.125
p53(p53)/mES-cMyc-ChIP-Seq(GSE11431)/Homer	ACATGCCCGGGCAT	1e-09	-22.81	0	89	0.0024	41.1	0.0011
Brachyury(T-box)/Mesoendoderm-Brachyury-ChIP-exo(GSE54963)/Homer	ANTTMRCASBNNNGTGYKAAN	1e-09	-22.18	0	890	0.0241	708	0.0195
HRE(HSF)/HepG2-HSF1-ChIP-Seq(GSE31477)/Homer	BSTTCTRGAABVTTCYAGAA	1e-09	-21.92	0	624	0.0169	475.3	0.0131
LXRE(NR),DR4/RAW-LXRb.biotin-ChIP-Seq(GSE21512)/Homer	RGGTTACTANAGGTCA	1e-09	-20.96	0	224	0.0061	143.6	0.004
T1ISRE(IRF)/ThioMac-Ifnb-Expression/Homer	ACTTTCGTTTCT	1e-08	-20.57	0	58	0.0016	23.2	0.0006
ZNF322(Zf)/HEK293-ZNF322.GFP-ChIP-Seq(GSE58341)/Homer	GAGCCTGGTACTGWGCCTGR	1e-08	-20.43	0	1222	0.0331	1012.1	0.0279
HOXB13(Homeobox)/ProstateTumor-HOXB13-ChIP-Seq(GSE56288)/Homer	TTTTATKRGG	1e-08	-20.12	0	2695	0.073	2372.3	0.0653
PAX5(Paired,Homeobox)/GM12878-PAX5-ChIP-Seq(GSE32465)/Homer	GCAGCCAAGCRTGACH	1e-08	-19.82	0	1443	0.0391	1216.9	0.0335
TR4(NR),DR1/Hela-TR4-ChIP-Seq(GSE24685)/Homer	GAGGTCAAAGGTCA	1e-08	-18.73	0	465	0.0126	348.8	0.0096
Hoxa13(Homeobox)/ChickenMSG-Hoxa13.Flag-ChIP-Seq(GSE86088)/Homer	CYHATAAAAN	1e-07	-18.4	0	6817	0.1847	6305.9	0.1736
STAT6(Stat)/CD4-Stat6-ChIP-Seq(GSE22104)/Homer	ABTTCYYRRGAA	1e-07	-18.09	0	1779	0.0482	1535.3	0.0423
HNF4a(NR),DR1/HepG2-HNF4a-ChIP-Seq(GSE25021)/Homer	CARRGKBCAAAGTYCA	1e-07	-18.01	0	1799	0.0487	1554.6	0.0428
HIF-1b(HLH)/T47D-HIF1b-ChIP-Seq(GSE59937)/Homer	RTACGTGC	1e-07	-17.06	0	3743	0.1014	3385.7	0.0932
Nr5a2(NR)/Pancreas-LRH1-ChIP-Seq(GSE34295)/Homer	BTCAAGGTCA	1e-07	-17.04	0	2719	0.0737	2419.4	0.0666
p73(p53)/Trachea-p73-ChIP-Seq(PRJNA310161)/Homer	NRRRCAWGTCCDGRCATGYY	1e-07	-16.42	0	177	0.0048	114.3	0.0031
Ronin(THAP)/ES-Thap11-ChIP-Seq(GSE51522)/Homer	RACTACAACTCCCAGVAKGC	1e-07	-16.3	0	178	0.0048	115.9	0.0032
Barx1(Homeobox)/Stomach-Barx1.3xFlag-ChIP-Seq(GSE69483)/Homer	AAACMATTAN	1e-07	-16.24	0	1283	0.0348	1090.8	0.03
ZNF711(Zf)/SHSY5Y-ZNF711-ChIP-Seq(GSE20673)/Homer	AGGCCTAG	1e-07	-16.2	0	8097	0.2194	7567	0.2083
Nur77(NR)/K562-NR4A1-ChIP-Seq(GSE31363)/Homer	TGACCTTTNCNT	1e-07	-16.16	0	628	0.017	499.8	0.0138
Unknown-ESC-element(?)/mES-Nanog-ChIP-Seq(GSE11724)/Homer	CACAGCAGGGGG	1e-06	-15.86	0	2360	0.0639	2092	0.0576
E2F3(E2F)/MEF-E2F3-ChIP-Seq(GSE71376)/Homer	BTKGGCGGGAAA	1e-06	-15.44	0	2580	0.0699	2302.3	0.0634
PRDM15(Zf)/ESC-Prdm15-ChIP-Seq(GSE73694)/Homer	YCCDNTCCAGGTTTT	1e-06	-15.38	0	3742	0.1014	3401.1	0.0936
TATA-Box(TBP)/Promoter/Homer	CCTTTTAWAGSC	1e-06	-15.37	0	3925	0.1063	3575.5	0.0984
RAR:RXR(NR),DR5/ES-RAR-ChIP-Seq(GSE56893)/Homer	AGGTCAAGGTCA	1e-06	-15.06	0	456	0.0124	353	0.0097
ERE(NR),IR3/MCF7-ERa-ChIP-Seq(Unpublished)/Homer	VAGGTCACNSTGACC	1e-06	-14.8	0	909	0.0246	757.4	0.0208
Tbx5(T-box)/HL1-Tbx5.biotin-ChIP-Seq(GSE21529)/Homer	AGGTGTCA	1e-06	-14.73	0	12186	0.3302	11559.5	0.3182
GSC(Homeobox)/FrogEmbryos-GSC-ChIP-Seq(DRA000576)/Homer	RGGATTAR	1e-06	-14.07	0	2742	0.0743	2468	0.0679
Reverb(NR),DR2/RAW-Reverba.biotin-ChIP-Seq(GSE45914)/Homer	GTRGGTCASTGGGTCA	1e-06	-13.91	0	523	0.0142	415.5	0.0114
ZSCAN22(Zf)/HEK293-ZSCAN22.GFP-ChIP-Seq(GSE58341)/Homer	SMCAGTCWGAKGGAGGAGGC	1e-05	-13.77	0	284	0.0077	209	0.0058
Zic3(Zf)/mES-Zic3-ChIP-Seq(GSE37889)/Homer	GGCCYCCTGCTGDGH	1e-05	-13.71	0	2501	0.0678	2243.7	0.0618
THRa(NR)/C17.2-THRa-ChIP-Seq(GSE38347)/Homer	GGTCANYTGAGGWCA	1e-05	-13.68	0	1548	0.0419	1351	0.0372
MafF(bZIP)/HepG2-MafF-ChIP-Seq(GSE31477)/Homer	HWWGTCAGCAWWTTT	1e-05	-13.49	0	629	0.017	511.1	0.0141
LEF1(HMG)/H1-LEF1-ChIP-Seq(GSE64758)/Homer	CCTTTGATST	1e-05	-13.13	0	2164	0.0586	1931.1	0.0532
ZNF143|STAF(Zf)/CUTLL-ZNF143-ChIP-Seq(GSE29600)/Homer	ATTTCCCAGVAKSCY	1e-05	-12.98	0	1313	0.0356	1138.5	0.0313
SF1(NR)/H295R-Nr5a1-ChIP-Seq(GSE44220)/Homer	CAAGGHCANV	1e-05	-12.92	0	1702	0.0461	1500.2	0.0413
PAX5(Paired,Homeobox),condensed/GM12878-PAX5-ChIP-Seq(GSE32465)/Homer	GTCACGCTCSCTGM	1e-05	-12.03	0	382	0.0103	299	0.0082
SCRT1(Zf)/HEK293-SCRT1.eGFP-ChIP-Seq(Encode)/Homer	GCAACAGGTG	1e-05	-11.81	0	1165	0.0316	1009.3	0.0278
Hoxd13(Homeobox)/ChickenMSG-Hoxd13.Flag-ChIP-Seq(GSE86088)/Homer	NCYAATAAAA	1e-05	-11.78	0	3993	0.1082	3681.7	0.1013
Pknox1(Homeobox)/ES-Prep1-ChIP-Seq(GSE63282)/Homer	SCTGTCAVTCAV	1e-05	-11.63	0	926	0.0251	790.8	0.0218
GFY-Staf(?,Zf)/Promoter/Homer	RACTACAATTCCCAGAAKGC	1e-05	-11.59	0	238	0.0064	175.8	0.0048
MNT(bHLH)/HepG2-MNT-ChIP-Seq(Encode)/Homer	DGCACACGTG	1e-05	-11.54	0	3102	0.084	2835	0.078
GLIS3(Zf)/Thyroid-Glis3.GFP-ChIP-Seq(GSE103297)/Homer	CTCCCTGGGAGGCCN	1e-05	-11.53	0	6028	0.1633	5639.8	0.1552
Oct6(POU,Homeobox)/NPC-Pou3f1-ChIP-Seq(GSE35496)/Homer	WATGCAAATGAG	0.0001	-11.38	0	908	0.0246	775.3	0.0213
HIF2a(bHLH)/785_O-HIF2a-ChIP-Seq(GSE34871)/Homer	GCACGTACCC	0.0001	-11.34	0	1141	0.0309	990.9	0.0273
Tcf3(HMG)/mES-Tcf3-ChIP-Seq(GSE11724)/Homer	ASWTCAAAGG	0.0001	-11.04	0	848	0.023	722.2	0.0199
Nanog(Homeobox)/mES-Nanog-ChIP-Seq(GSE11724)/Homer	RGCCATTAAC	0.0001	-10.96	0	13133	0.3558	12554.1	0.3455
Znf263(Zf)/K562-Znf263-ChIP-Seq(GSE31477)/Homer	CVGTSCTCCC	0.0001	-10.61	0	7525	0.2039	7101.5	0.1955
Lhx3(Homeobox)/Neuron-Lhx3-ChIP-Seq(GSE31456)/Homer	ADBTAATTAR	0.0001	-10.56	0	4131	0.1119	3829.1	0.1054
PBX1(Homeobox)/MCF7-PBX1-ChIP-Seq(GSE28007)/Homer	GSCTGTCACTCA	0.0001	-9.959	0.0001	363	0.0098	289.9	0.008
AP-2alpha(AP2)/Hela-AP2alpha-ChIP-Seq(GSE31477)/Homer	ATGCCCTGAGGC	0.0001	-9.821	0.0001	3442	0.0933	3179	0.0875
Srebp1a(bHLH)/HepG2-Srebp1a-ChIP-Seq(GSE31477)/Homer	RTCACSCCAY	0.0001	-9.758	0.0001	642	0.0174	541.6	0.0149
CArG(MADS)/PUER-Srf-ChIP-Seq(Sullivan_et_al.)/Homer	CCATATATGGNM	0.0001	-9.617	0.0001	870	0.0236	751.6	0.0207
HRE(HSF)/Striatum-HSF1-ChIP-Seq(GSE38000)/Homer	TTCTAGAABNTTCTA	0.0001	-9.496	0.0001	766	0.0208	656.7	0.0181
GATA(Zf),IR4/iTreg-Gata3-ChIP-Seq(GSE20898)/Homer	NAGATWNBNATCTNN	0.0001	-9.282	0.0001	201	0.0054	150.9	0.0042
c-Myc(bHLH)/mES-cMyc-ChIP-Seq(GSE11431)/Homer	VVCCACGTGG	0.001	-8.952	0.0002	1582	0.0429	1421.1	0.0391
E2F6(E2F)/Hela-E2F6-ChIP-Seq(GSE31477)/Homer	GGCGGGAARN	0.001	-8.941	0.0002	2174	0.0589	1981.7	0.0545
NFAT(RHD)/Jurkat-NFATC1-ChIP-Seq(Jolma_et_al.)/Homer	ATTTTCCATT	0.001	-8.877	0.0002	2640	0.0715	2425.8	0.0668
Oct4:Sox17(POU,Homeobox,HMG)/F9-Sox17-ChIP-Seq(GSE44553)/Homer	CCATTGTATGCAAAT	0.001	-8.698	0.0003	346	0.0094	279.4	0.0077
Hoxa10(Homeobox)/ChickenMSG-Hoxa10.Flag-ChIP-Seq(GSE86088)/Homer	GGYAATGAAA	0.001	-8.488	0.0003	1484	0.0402	1333.7	0.0367
Zic(Zf)/Cerebellum-ZIC1.2-ChIP-Seq(GSE60731)/Homer	CCTGCTGAGH	0.001	-8.275	0.0004	3175	0.086	2944.8	0.0811
Tbr1(T-box)/Cortex-Tbr1-ChIP-Seq(GSE71384)/Homer	AAGGTGTKAA	0.001	-8.181	0.0004	4411	0.1195	4133.4	0.1138
FXR(NR),IR1/Liver-FXR-ChIP-Seq(Chong_et_al.)/Homer	AGGTCANTGACCTB	0.001	-8.116	0.0004	1475	0.04	1328.1	0.0366
Hoxd12(Homeobox)/ChickenMSG-Hoxd12.Flag-ChIP-Seq(GSE86088)/Homer	HDGYAATGAAAN	0.001	-8.035	0.0005	4700	0.1273	4414.9	0.1215
EBF2(EBF)/BrownAdipose-EBF2-ChIP-Seq(GSE97114)/Homer	NABTCCCWDGGGAVH	0.001	-8.024	0.0005	3657	0.0991	3410.1	0.0939
MYNN(Zf)/HEK293-MYNN.eGFP-ChIP-Seq(Encode)/Homer	TTCAAAWTAAAAGTC	0.001	-7.707	0.0007	668	0.0181	577	0.0159
ZNF415(Zf)/HEK293-ZNF415.GFP-ChIP-Seq(GSE58341)/Homer	GRTGMTRGAGCC	0.001	-7.505	0.0008	2037	0.0552	1867	0.0514
AP-2gamma(AP2)/MCF7-TFAP2C-ChIP-Seq(GSE21234)/Homer	SCCTSAGGSCAW	0.001	-7.403	0.0009	4608	0.1248	4336.3	0.1193
GATA(Zf),IR3/iTreg-Gata3-ChIP-Seq(GSE20898)/Homer	NNNNNBAGATAWYATCTVHN	0.001	-7.39	0.0009	314	0.0085	256.9	0.0071
Pitx1:Ebox(Homeobox,bHLH)/Hindlimb-Pitx1-ChIP-Seq(GSE41591)/Homer	YTAATTRAWWCCAGATGT	0.001	-7.278	0.001	369	0.01	306.1	0.0084
CEBP:CEBP(bZIP)/MEF-Chop-ChIP-Seq(GSE35681)/Homer	NTNATGCAAYMNNHTGMAAY	0.001	-7.084	0.0012	358	0.0097	297.8	0.0082
ZNF382(Zf)/HEK293-ZNF382.GFP-ChIP-Seq(GSE58341)/Homer	GNCTGTASTRNTGBCTCHTT	0.001	-6.938	0.0014	87	0.0024	60.9	0.0017
Srebp2(bHLH)/HepG2-Srebp2-ChIP-Seq(GSE31477)/Homer	CGGTCACSCCAC	0.01	-6.335	0.0025	448	0.0121	383.1	0.0105
TCFL2(HMG)/K562-TCF7L2-ChIP-Seq(GSE29196)/Homer	ACWTCAAAGG	0.01	-6.001	0.0035	298	0.0081	248.6	0.0068
Zac1(Zf)/Neuro2A-Plagl1-ChIP-Seq(GSE75942)/Homer	HAWGRGGCCM	0.01	-5.958	0.0037	10766	0.2917	10358	0.2851
ETS:E-box(ETS,bHLH)/HPC7-Scl-ChIP-Seq(GSE22178)/Homer	AGGAARCAGCTG	0.01	-5.957	0.0037	344	0.0093	290.5	0.008
NFAT:AP1(RHD,bZIP)/Jurkat-NFATC1-ChIP-Seq(Jolma_et_al.)/Homer	SARTGGAAAAWRTGAGTCAB	0.01	-5.848	0.0041	486	0.0132	421.1	0.0116
EBF1(EBF)/Near-E2A-ChIP-Seq(GSE21512)/Homer	GTCCCCWGGGGA	0.01	-5.391	0.0064	4266	0.1156	4043.1	0.1113
EBF(EBF)/proBcell-EBF-ChIP-Seq(GSE21978)/Homer	DGTCCCYRGGGA	0.01	-5.197	0.0077	821	0.0222	739.5	0.0204
GFX(?)/Promoter/Homer	ATTCTCGCGAGA	0.01	-5.182	0.0078	63	0.0017	44.9	0.0012
CDX4(Homeobox)/ZebrafishEmbryos-Cdx4.Myc-ChIP-Seq(GSE48254)/Homer	NGYCATAAAWCH	0.01	-5.134	0.0082	1914	0.0519	1780.7	0.049
PAX6(Paired,Homeobox)/Forebrain-Pax6-ChIP-Seq(GSE66961)/Homer	NGTGTTCAVTSAAGCGKAAA	0.01	-5.094	0.0085	294	0.008	249.3	0.0069
GFY(?)/Promoter/Homer	ACTACAATTCCC	0.01	-5.083	0.0086	272	0.0074	229	0.0063
E2F7(E2F)/Hela-E2F7-ChIP-Seq(GSE32673)/Homer	VDTTTCCCGCCA	0.01	-5.065	0.0087	462	0.0125	404.8	0.0111
Pbx3(Homeobox)/GM12878-PBX3-ChIP-Seq(GSE32465)/Homer	SCTGTCAMTCAN	0.01	-4.937	0.0098	901	0.0244	817.3	0.0225
YY1(Zf)/Promoter/Homer	CAAGATGGCGGC	0.01	-4.85	0.0107	298	0.0081	254.3	0.007
Pit1(Homeobox)/GCrat-Pit1-ChIP-Seq(GSE58009)/Homer	ATGMATATDC	0.01	-4.787	0.0114	1866	0.0506	1739.8	0.0479
Otx2(Homeobox)/EpiLC-Otx2-ChIP-Seq(GSE56098)/Homer	NYTAATCCYB	0.1	-4.554	0.0143	1828	0.0495	1706.1	0.047
Arnt:Ahr(bHLH)/MCF7-Arnt-ChIP-Seq(Lo_et_al.)/Homer	TBGCACGCAA	0.1	-4.054	0.0235	2200	0.0596	2072.7	0.057
CHR(?)/Hela-CellCycle-Expression/Homer	SRGTTTCAAA	0.1	-3.997	0.0248	1588	0.043	1484.4	0.0409
Nkx6.1(Homeobox)/Islet-Nkx6.1-ChIP-Seq(GSE40975)/Homer	GKTAATGR	0.1	-3.97	0.0254	6430	0.1742	6181.3	0.1701
Tbx6(T-box)/ESC-Tbx6-ChIP-Seq(GSE93524)/Homer	DAGGTGTBAA	0.1	-3.931	0.0263	3728	0.101	3553.5	0.0978
MYB(HTH)/ERMYB-Myb-ChIPSeq(GSE22095)/Homer	GGCVGTTR	0.1	-3.875	0.0277	6340	0.1718	6096.5	0.1678
ZNF519(Zf)/HEK293-ZNF519.GFP-ChIP-Seq(GSE58341)/Homer	GAGSCCGAGC	0.1	-3.768	0.0307	936	0.0254	863.3	0.0238
Tbx21(T-box)/GM12878-TBX21-ChIP-Seq(Encode)/Homer	AGGTGTGAAA	0.1	-3.542	0.0384	3123	0.0846	2975.8	0.0819
ZNF136(Zf)/HEK293-ZNF136.GFP-ChIP-Seq(GSE58341)/Homer	YTKGATAHAGTATTCTWGGTNGGCA	0.1	-3.366	0.0457	218	0.0059	189.4	0.0052
Eomes(T-box)/H9-Eomes-ChIP-Seq(GSE26097)/Homer	ATTAACACCT	0.1	-3.342	0.0467	6736	0.1825	6499.2	0.1789
DUX4(Homeobox)/Myoblasts-DUX4.V5-ChIP-Seq(GSE75791)/Homer	NWTAAYCYAATCAWN	0.1	-3.031	0.0634	60	0.0016	48	0.0013
Cdx2(Homeobox)/mES-Cdx2-ChIP-Seq(GSE14586)/Homer	GYMATAAAAH	0.1	-2.859	0.0751	1303	0.0353	1228.5	0.0338
Hoxb4(Homeobox)/ES-Hoxb4-ChIP-Seq(GSE34014)/Homer	TGATTRATGGCY	0.1	-2.788	0.0804	400	0.0108	364.4	0.01
E2F(E2F)/Hela-CellCycle-Expression/Homer	TTSGCGCGAAAA	0.1	-2.697	0.0878	193	0.0052	171	0.0047
ZNF264(Zf)/HEK293-ZNF264.GFP-ChIP-Seq(GSE58341)/Homer	RGGGCACTAACY	0.1	-2.605	0.0959	2305	0.0625	2203.1	0.0606
Smad2(MAD)/ES-SMAD2-ChIP-Seq(GSE29422)/Homer	CTGTCTGG	0.1	-2.588	0.0972	5774	0.1564	5585.8	0.1537
OCT:OCT-short(POU,Homeobox)/NPC-OCT6-ChIP-Seq(GSE43916)/Homer	ATGCATWATGCATRW	0.1	-2.498	0.1061	1314	0.0356	1245.3	0.0343
GATA3(Zf),DR4/iTreg-Gata3-ChIP-Seq(GSE20898)/Homer	AGATGKDGAGATAAG	0.1	-2.492	0.1063	140	0.0038	122.3	0.0034
Hoxd10(Homeobox)/ChickenMSG-Hoxd10.Flag-ChIP-Seq(GSE86088)/Homer	GGCMATGAAA	0.1	-2.469	0.1085	2934	0.0795	2818.2	0.0776
E2F1(E2F)/Hela-E2F1-ChIP-Seq(GSE22478)/Homer	CWGGCGGGAA	0.1	-2.389	0.1172	937	0.0254	883.9	0.0243
AMYB(HTH)/Testes-AMYB-ChIP-Seq(GSE44588)/Homer	TGGCAGTTGG	1	-1.956	0.1802	5528	0.1498	5369.9	0.1478
OCT:OCT(POU,Homeobox)/NPC-Brn1-ChIP-Seq(GSE35496)/Homer	ATGAATATTCATGAG	1	-1.915	0.1871	14	0.0004	10.3	0.0003
OCT4-SOX2-TCF-NANOG(POU,Homeobox,HMG)/mES-Oct4-ChIP-Seq(GSE11431)/Homer	ATTTGCATAACAATG	1	-1.797	0.2099	319	0.0086	297.1	0.0082
PSE(SNAPc)/K562-mStart-Seq/Homer	WAVTCACCMTAASYDAAAAG	1	-1.771	0.2148	1278	0.0346	1225.9	0.0337
RARg(NR)/ES-RARg-ChIP-Seq(GSE30538)/Homer	AGGTCAAGGTCA	1	-1.629	0.2468	117	0.0032	106.5	0.0029
Lhx2(Homeobox)/HFSC-Lhx2-ChIP-Seq(GSE48068)/Homer	TAATTAGN	1	-1.581	0.2582	2402	0.0651	2326.8	0.064
Unknown(Homeobox)/Limb-p300-ChIP-Seq/Homer	SSCMATWAAA	1	-1.485	0.2834	1434	0.0389	1384.5	0.0381
Tbet(T-box)/CD8-Tbet-ChIP-Seq(GSE33802)/Homer	AGGTGTGAAM	1	-1.395	0.3089	3271	0.0886	3183.4	0.0876
ZNF189(Zf)/HEK293-ZNF189.GFP-ChIP-Seq(GSE58341)/Homer	TGGAACAGMA	1	-1.357	0.32	2866	0.0777	2788.9	0.0768
ZBTB33(Zf)/GM12878-ZBTB33-ChIP-Seq(GSE32465)/Homer	GGVTCTCGCGAGAAC	1	-1.141	0.3959	143	0.0039	135.4	0.0037
ZNF692(Zf)/HEK293-ZNF692.GFP-ChIP-Seq(GSE58341)/Homer	GTGGGCCCCA	1	-1.072	0.423	501	0.0136	484.9	0.0133
Hoxa11(Homeobox)/ChickenMSG-Hoxa11.Flag-ChIP-Seq(GSE86088)/Homer	TTTTATGGCM	1	-1.057	0.4283	5972	0.1618	5851	0.161
ZBTB12(Zf)/HEK293-ZBTB12.GFP-ChIP-Seq(GSE58341)/Homer	NGNTCTAGAACCNGV	1	-0.9993	0.4523	1382	0.0374	1348	0.0371
VDR(NR),DR3/GM10855-VDR+vitD-ChIP-Seq(GSE22484)/Homer	ARAGGTCANWGAGTTCANNN	1	-0.9251	0.4856	650	0.0176	633.3	0.0174
DMRT1(DM)/Testis-DMRT1-ChIP-Seq(GSE64892)/Homer	TWGHWACAWTGTWDC	1	-0.8534	0.5202	540	0.0146	527.5	0.0145
Mouse_Recombination_Hotspot(Zf)/Testis-DMC1-ChIP-Seq(GSE24438)/Homer	ACTYKNATTCGTGNTACTTC	1	-0.7572	0.571	171	0.0046	167.1	0.0046
RBPJ:Ebox(?,bHLH)/Panc1-Rbpj1-ChIP-Seq(GSE47459)/Homer	GGGRAARRGRMCAGMTG	1	-0.7454	0.5761	1125	0.0305	1105.6	0.0304
ZEB1(Zf)/PDAC-ZEB1-ChIP-Seq(GSE64557)/Homer	VCAGGTRDRY	1	-0.6588	0.6264	6575	0.1781	6475.4	0.1782
DMRT6(DM)/Testis-DMRT6-ChIP-Seq(GSE60440)/Homer	YDGHTACAWTGTADC	1	-0.6374	0.6381	459	0.0124	453.1	0.0125
BMYB(HTH)/Hela-BMYB-ChIP-Seq(GSE27030)/Homer	NHAACBGYYV	1	-0.6244	0.6446	5148	0.1395	5073.6	0.1396
ZNF528(Zf)/HEK293-ZNF528.GFP-ChIP-Seq(GSE58341)/Homer	AGAAATGACTTCCCT	1	-0.5833	0.6696	26	0.0007	26.1	0.0007
GATA:SCL(Zf,bHLH)/Ter119-SCL-ChIP-Seq(GSE18720)/Homer	CRGCTGBNGNSNNSAGATAA	1	-0.5296	0.7046	279	0.0076	278.8	0.0077
ZFX(Zf)/mES-Zfx-ChIP-Seq(GSE11431)/Homer	AGGCCTRG	1	-0.5144	0.7133	5454	0.1478	5385.2	0.1482
Phox2a(Homeobox)/Neuron-Phox2a-ChIP-Seq(GSE31456)/Homer	YTAATYNRATTA	1	-0.5098	0.7145	543	0.0147	540.8	0.0149
Hoxd11(Homeobox)/ChickenMSG-Hoxd11.Flag-ChIP-Seq(GSE86088)/Homer	VGCCATAAAA	1	-0.4837	0.7313	6386	0.173	6307.5	0.1736
ZNF16(Zf)/HEK293-ZNF16.GFP-ChIP-Seq(GSE58341)/Homer	MACCTTCYATGGCTCCCTAKTGCCY	1	-0.4526	0.7523	24	0.0007	25.8	0.0007
PAX3:FKHR-fusion(Paired,Homeobox)/Rh4-PAX3:FKHR-ChIP-Seq(GSE19063)/Homer	ACCRTGACTAATTNN	1	-0.3724	0.8128	437	0.0118	440.8	0.0121
ZNF652/HepG2-ZNF652.Flag-ChIP-Seq(Encode)/Homer	TTAACCCTTTVNKKN	1	-0.3168	0.8568	585	0.0158	590.1	0.0162
Ap4(bHLH)/AML-Tfap4-ChIP-Seq(GSE45738)/Homer	NAHCAGCTGD	1	-0.3015	0.8675	4342	0.1176	4313.1	0.1187
ZNF675(Zf)/HEK293-ZNF675.GFP-ChIP-Seq(GSE58341)/Homer	ARGAGGMCAAAATGW	1	-0.2595	0.9022	351	0.0095	359.6	0.0099
Brn2(POU,Homeobox)/NPC-Brn2-ChIP-Seq(GSE35496)/Homer	ATGAATATTC	1	-0.2274	0.929	123	0.0033	130.2	0.0036
Dlx3(Homeobox)/Kerainocytes-Dlx3-ChIP-Seq(GSE89884)/Homer	NDGTAATTAC	1	-0.2204	0.9329	1336	0.0362	1345	0.037
Phox2b(Homeobox)/CLBGA-PHOX2B-ChIP-Seq(GSE90683)/Homer	TTAATTNAATTA	1	-0.1961	0.9531	225	0.0061	235.2	0.0065
Hand2(bHLH)/Mesoderm-Hand2-ChIP-Seq(GSE61475)/Homer	TGACANARRCCAGRC	1	-0.1635	0.982	1527	0.0414	1542.7	0.0425
EBNA1(EBV-virus)/Raji-EBNA1-ChIP-Seq(GSE30709)/Homer	GGYAGCAYDTGCTDCCCNNN	1	-0.1605	0.9822	42	0.0011	48.2	0.0013
Lhx1(Homeobox)/EmbryoCarcinoma-Lhx1-ChIP-Seq(GSE70957)/Homer	NNYTAATTAR	1	-0.1537	0.9862	2452	0.0664	2464.7	0.0678
PRDM14(Zf)/H1-PRDM14-ChIP-Seq(GSE22767)/Homer	RGGTCTCTAACY	1	-0.138	0.999	900	0.0244	919.7	0.0253
ZNF669(Zf)/HEK293-ZNF669.GFP-ChIP-Seq(GSE58341)/Homer	GARTGGTCATCGCCC	1	-0.1324	1	200	0.0054	213.3	0.0059
ZNF41(Zf)/HEK293-ZNF41.GFP-ChIP-Seq(GSE58341)/Homer	CCTCATGGTGYCYTWYTCCCTTGTG	1	-0.119	1	53	0.0014	61.2	0.0017
ZNF165(Zf)/WHIM12-ZNF165-ChIP-Seq(GSE65937)/Homer	AAGGKGRCGCAGGCA	1	-0.1146	1	470	0.0127	489.2	0.0135
HOXA2(Homeobox)/mES-Hoxa2-ChIP-Seq(Donaldson_et_al.)/Homer	GYCATCMATCAT	1	-0.1127	1	128	0.0035	140.4	0.0039
Pit1+1bp(Homeobox)/GCrat-Pit1-ChIP-Seq(GSE58009)/Homer	ATGCATAATTCA	1	-0.1097	1	510	0.0138	530.1	0.0146
PBX2(Homeobox)/K562-PBX2-ChIP-Seq(Encode)/Homer	RTGATTKATRGN	1	-0.08083	1	1657	0.0449	1687.5	0.0464
Tbx20(T-box)/Heart-Tbx20-ChIP-Seq(GSE29636)/Homer	GGTGYTGACAGS	1	-0.07109	1	723	0.0196	751.7	0.0207
ZEB2(Zf)/SNU398-ZEB2-ChIP-Seq(GSE103048)/Homer	GNMCAGGTGTGC	1	-0.06793	1	3715	0.1007	3743.8	0.103
GATA3(Zf),DR8/iTreg-Gata3-ChIP-Seq(GSE20898)/Homer	AGATSTNDNNDSAGATAASN	1	-0.05466	1	103	0.0028	118.1	0.0032
SCL(bHLH)/HPC7-Scl-ChIP-Seq(GSE13511)/Homer	AVCAGCTG	1	-0.05085	1	16413	0.4447	16311.4	0.4489
Pax7(Paired,Homeobox),longest/Myoblast-Pax7-ChIP-Seq(GSE25064)/Homer	NTAATTDGCYAATTANNWWD	1	-0.04772	1	29	0.0008	38.2	0.0011
MyoG(bHLH)/C2C12-MyoG-ChIP-Seq(GSE36024)/Homer	AACAGCTG	1	-0.04401	1	3945	0.1069	3984.3	0.1097
Prop1(Homeobox)/GHFT1-PROP1.biotin-ChIP-Seq(GSE77302)/Homer	NTAATBNAATTA	1	-0.04309	1	912	0.0247	949.8	0.0261
Pax7(Paired,Homeobox),long/Myoblast-Pax7-ChIP-Seq(GSE25064)/Homer	TAATCHGATTAC	1	-0.02753	1	20	0.0005	29.4	0.0008
Tcf12(bHLH)/GM12878-Tcf12-ChIP-Seq(GSE32465)/Homer	VCAGCTGYTG	1	-0.02157	1	3692	0.1	3750.6	0.1032
OCT:OCT(POU,Homeobox)/NPC-OCT6-ChIP-Seq(GSE43916)/Homer	YATGCATATRCATRT	1	-0.02148	1	74	0.002	91	0.0025
Hoxc9(Homeobox)/Ainv15-Hoxc9-ChIP-Seq(GSE21812)/Homer	GGCCATAAATCA	1	-0.01843	1	903	0.0245	951.5	0.0262
HINFP(Zf)/K562-HINFP.eGFP-ChIP-Seq(Encode)/Homer	TWVGGTCCGC	1	-0.01803	1	1148	0.0311	1200.6	0.033
ZFP3(Zf)/HEK293-ZFP3.GFP-ChIP-Seq(GSE58341)/Homer	GGGTTTTGAAGGATGARTAGGAGTT	1	-0.01611	1	2	0.0001	6.3	0.0002
E2A(bHLH),near_PU.1/Bcell-PU.1-ChIP-Seq(GSE21512)/Homer	NVCACCTGBN	1	-0.01061	1	5283	0.1431	5354.3	0.1474
GLI3(Zf)/Limb-GLI3-ChIP-Chip(GSE11077)/Homer	CGTGGGTGGTCC	1	-0.01053	1	345	0.0093	383.1	0.0105
Tbox:Smad(T-box,MAD)/ESCd5-Smad2_3-ChIP-Seq(GSE29422)/Homer	AGGTGHCAGACA	1	-0.007161	1	576	0.0156	626.8	0.0173
Twist(bHLH)/HMLE-TWIST1-ChIP-Seq(Chang_et_al)/Homer	VCAKCTGGNNNCCAGMTGBN	1	-0.006381	1	353	0.0096	395.7	0.0109
DUX(Homeobox)/C2C12-Dux-ChIP-Seq(GSE87279)/Homer	BCWGATTCAATCAAN	1	-0.005568	1	3	0.0001	9.8	0.0003
ZNF317(Zf)/HEK293-ZNF317.GFP-ChIP-Seq(GSE58341)/Homer	GTCWGCTGTYYCTCT	1	-0.004673	1	189	0.0051	223.7	0.0062
Smad4(MAD)/ESC-SMAD4-ChIP-Seq(GSE29422)/Homer	VBSYGTCTGG	1	-0.003293	1	5657	0.1533	5755	0.1584
Pdx1(Homeobox)/Islet-Pdx1-ChIP-Seq(SRA008281)/Homer	YCATYAATCA	1	-0.002672	1	1780	0.0482	1868	0.0514
Slug(Zf)/Mesoderm-Snai2-ChIP-Seq(GSE61475)/Homer	SNGCACCTGCHS	1	-0.001784	1	1954	0.0529	2049.6	0.0564
HNF6(Homeobox)/Liver-Hnf6-ChIP-Seq(ERP000394)/Homer	NTATYGATCH	1	-0.000915	1	914	0.0248	994	0.0274
Tcf21(bHLH)/ArterySmoothMuscle-Tcf21-ChIP-Seq(GSE61369)/Homer	NAACAGCTGG	1	-7.9e-05	1	3317	0.0899	3473.1	0.0956
E2A(bHLH)/proBcell-E2A-ChIP-Seq(GSE21978)/Homer	DNRCAGCTGY	1	-3.9e-05	1	5435	0.1473	5618.2	0.1546
NeuroD1(bHLH)/Islet-NeuroD1-ChIP-Seq(GSE30298)/Homer	GCCATCTGTT	1	-1.2e-05	1	2550	0.0691	2717.2	0.0748
MyoD(bHLH)/Myotube-MyoD-ChIP-Seq(GSE21614)/Homer	RRCAGCTGYTSY	1	-7e-06	1	2784	0.0754	2962.6	0.0815
HOXA1(Homeobox)/mES-Hoxa1-ChIP-Seq(SRP084292)/Homer	TGATKGATGR	1	-3e-06	1	358	0.0097	442	0.0122
Olig2(bHLH)/Neuron-Olig2-ChIP-Seq(GSE30882)/Homer	RCCATMTGTT	1	-2e-06	1	5855	0.1586	6087.9	0.1676
HEB(bHLH)/mES-Heb-ChIP-Seq(GSE53233)/Homer	VCAGCTGBNN	1	-2e-06	1	7038	0.1907	7278.8	0.2003
Myf5(bHLH)/GM-Myf5-ChIP-Seq(GSE24852)/Homer	BAACAGCTGT	1	-1e-06	1	2404	0.0651	2595.4	0.0714
OCT:OCT(POU,Homeobox,IR1)/NPC-Brn2-ChIP-Seq(GSE35496)/Homer	ATGAATWATTCATGA	1	0	1	11	0.0003	35.1	0.001
ZBTB18(Zf)/HEK293-ZBTB18.GFP-ChIP-Seq(GSE58341)/Homer	AACATCTGGA	1	0	1	1401	0.038	1579.1	0.0435
Ascl1(bHLH)/NeuralTubes-Ascl1-ChIP-Seq(GSE55840)/Homer	NNVVCAGCTGBN	1	0	1	5510	0.1493	5807.9	0.1599
Tgif2(Homeobox)/mES-Tgif2-ChIP-Seq(GSE55404)/Homer	TGTCANYT	1	0	1	10591	0.2869	10917.9	0.3005
ZKSCAN1(Zf)/HepG2-ZKSCAN1-ChIP-Seq(Encode)/Homer	GCACAYAGTAGGKCY	1	0	1	50	0.0014	103.5	0.0028
Pax7(Paired,Homeobox)/Myoblast-Pax7-ChIP-Seq(GSE25064)/Homer	TAATCAATTA	1	0	1	69	0.0019	132.9	0.0037
Ptf1a(bHLH)/Panc1-Ptf1a-ChIP-Seq(GSE47459)/Homer	ACAGCTGTTN	1	0	1	9320	0.2525	9695.5	0.2669
Atoh1(bHLH)/Cerebellum-Atoh1-ChIP-Seq(GSE22111)/Homer	VNRVCAGCTGGY	1	0	1	3369	0.0913	3762.3	0.1036
CUX1(Homeobox)/K562-CUX1-ChIP-Seq(GSE92882)/Homer	TATCGATNAN	1	0	1	827	0.0224	1127.1	0.031
Cux2(Homeobox)/Liver-Cux2-ChIP-Seq(GSE35985)/Homer	HNRAATCAAT	1	0	1	558	0.0151	790.4	0.0218
LRF(Zf)/Erythroblasts-ZBTB7A-ChIP-Seq(GSE74977)/Homer	AAGACCCYYN	1	0	1	4481	0.1214	5582.6	0.1537
Meis1(Homeobox)/MastCells-Meis1-ChIP-Seq(GSE48085)/Homer	VGCTGWCAVB	1	0	1	5160	0.1398	5943.1	0.1636
NeuroG2(bHLH)/Fibroblast-NeuroG2-ChIP-Seq(GSE75910)/Homer	ACCATCTGTT	1	0	1	4424	0.1199	5012.4	0.138
PRDM9(Zf)/Testis-DMC1-ChIP-Seq(GSE35498)/Homer	ADGGYAGYAGCATCT	1	0	1	1117	0.0303	1404	0.0386
TCF4(bHLH)/SHSY5Y-TCF4-ChIP-Seq(GSE96915)/Homer	SMCATCTGKH	1	0	1	4452	0.1206	4953.1	0.1363
Tgif1(Homeobox)/mES-Tgif1-ChIP-Seq(GSE55404)/Homer	YTGWCADY	1	0	1	9237	0.2503	10003.6	0.2753
