# Supplementary material for: A conserved YAP/Notch/REST network controls the neuroendocrine cell fate in the lungs
Source: Nat Commun. 2022 May 16;13:2690. doi: 10.1038/s41467-022-30416-2 (PMC9110333; doi:10.1038/s41467-022-30416-2)
Supplement: Supplementary file 16 — Supplementary Data 13 [file 41467_2022_30416_MOESM16_ESM.xlsx]

## Sheet: Supp Data 13 Readme
Supplementary Data 13: Differential gene analysis comparing YAP1-overexpressing to control KP1 mouse SCLC cells at a 5-days timepoint determined by RNA-seq and gene ontology (GO) analysis on upregulated genes by Metascape.
	"all" tabs includes all genes not filtered by fold change or p-adj values. Wald test with Benjamini-Hochberg corrections.
	The other tabs are filtered by p-adj value less than 0.05 and either up or down regulated by 2 fold.
	GO tab: Gene ontology analysis (Biological Processes and Cellular Components) on upregulated genes.
	Enriched GO terms are clustered with the most significant term representing the cluster as 'Summary'.
	Top 10 Summary groups for each GO are plotted as bar graphs in Supplementary Figure 9E.
	Log(q-value) is adjusted p-value for multiple-testing in log base 10. Hypergeometric test with Benjamini-Hochberg corrections.
	InList/InTerm indicates the number of input genes / the total number of genes in a given GO term.

## Sheet: all
gene_id	log2FoldChange	pvalue	padj	lfcSE
Cyr61	4.54267	1.32053e-163	1.13605e-159	0.157313
Yap1	4.42271	1.60812e-228	2.76693e-224	0.133514
Ctgf	4.32546	1.59249e-143	9.13344e-140	0.160838
Ahnak	3.42344	9.35247e-97	2.68198e-93	0.158567
Amotl2	3.41606	6.95927e-141	2.99353e-137	0.129981
Hspg2	3.17174	3.97328e-83	7.59602e-80	0.165074
Ankfn1	3.13809	2.91118e-52	3.33932e-49	0.168948
Angpt1	2.91629	4.25966e-106	1.46583e-102	0.13301
Sema3d	2.80088	6.66727e-69	9.55976e-66	0.153961
Clu	2.73969	1.63132e-16	3.01811e-14	0.175873
Myl9	2.72518	5.01772e-42	3.59728e-39	0.171567
Mfsd2a	2.62929	1.03716e-87	2.54934e-84	0.132564
Thbs1	2.44577	2.5299e-37	1.6122e-34	0.175664
Fzd5	2.38337	9.47568e-38	6.52154e-35	0.174856
Nedd9	2.361	3.91952e-76	6.13084e-73	0.127597
Lypd6	2.32027	9.97355e-47	9.03184e-44	0.158828
Mia	2.27793	1.43325e-34	8.22019e-32	0.176092
Pde7b	2.26512	1.04156e-51	1.12006e-48	0.148443
Dclk1	2.25161	3.59697e-49	3.4383e-46	0.152997
Scg2	2.24124	1.51201e-84	3.25195e-81	0.114522
Sema5a	2.22716	1.40626e-56	1.86124e-53	0.138612
Gpr126	2.21038	8.13637e-17	1.5384e-14	0.176071
Sdc2	2.14086	6.4221e-81	1.10499e-77	0.111848
Bmp4	2.13436	1.44593e-36	8.88526e-34	0.171246
Sparc	2.10089	5.67817e-33	3.05308e-30	0.16824
Cubn	2.08007	3.48183e-33	1.93253e-30	0.171448
Megf10	1.98795	2.31932e-21	6.23535e-19	0.175611
Gcnt2	1.98459	1.42661e-42	1.16887e-39	0.144238
Mylk	1.98435	6.08184e-32	2.98983e-29	0.165076
Vim	1.93965	2.93541e-30	1.36504e-27	0.172455
Colgalt2	1.93535	2.77566e-23	8.68329e-21	0.176422
Timp2	1.93247	3.16098e-32	1.59964e-29	0.164689
Fam180a	1.91578	1.22048e-14	1.94441e-12	0.174912
Akr1c14	1.89827	6.98341e-15	1.14435e-12	0.174647
Cryab	1.89008	1.53281e-14	2.3976e-12	0.174721
Igfbp3	1.86185	3.76142e-30	1.70313e-27	0.163754
Lmcd1	1.85902	2.42533e-27	1.01781e-24	0.172985
Cnn2	1.83544	2.92391e-25	1.0704e-22	0.176471
Anxa6	1.81933	1.84001e-42	1.43905e-39	0.132673
Palld	1.81292	2.50759e-27	1.02728e-24	0.166824
Gstm1	1.79625	1.92584e-42	1.4407e-39	0.131197
Plekha7	1.79183	6.60005e-30	2.91181e-27	0.157025
Prrx1	1.78281	1.91581e-24	6.72723e-22	0.173196
Rnf144b	1.75439	1.38361e-23	4.57816e-21	0.176026
Ptpn14	1.74835	6.28336e-24	2.11983e-21	0.174538
Rbms3	1.74443	1.50506e-30	7.19333e-28	0.151242
Aqp4	1.73838	1.25346e-22	3.71845e-20	0.17503
Sorl1	1.69991	2.11641e-24	7.28298e-22	0.168665
Gli2	1.69032	2.56413e-22	7.35308e-20	0.174229
Rcan2	1.68522	3.07383e-26	1.14974e-23	0.175229
Stxbp6	1.65285	8.95103e-55	1.10008e-51	0.105892
Bmpr1b	1.65139	1.3327e-21	3.69845e-19	0.174005
Tgfbr2	1.65038	3.2161e-21	8.51327e-19	0.175771
4932411E22Rik	1.63175	1.85121e-20	4.75402e-18	0.174561
Ccdc80	1.62874	1.05364e-14	1.6943e-12	0.172274
Adamts9	1.62097	2.03782e-32	1.06251e-29	0.136545
Unc5c	1.58833	6.63584e-27	2.59492e-24	0.147651
Msrb3	1.56524	7.40382e-20	1.81986e-17	0.173474
Ephx1	1.5322	6.26743e-18	1.36503e-15	0.175825
Lifr	1.51856	3.66044e-27	1.46468e-24	0.140546
Maml2	1.51736	1.41032e-21	3.85175e-19	0.158014
Aldoc	1.50132	2.32519e-18	5.2641e-16	0.17249
Hhip	1.48736	3.98016e-20	9.92501e-18	0.16219
Fat4	1.47332	7.64432e-45	6.57641e-42	0.104787
Tmtc1	1.46463	2.10764e-17	4.16827e-15	0.173595
Itga1	1.46058	1.25789e-17	2.70541e-15	0.173033
1500015O10Rik	1.45747	5.03331e-18	1.1103e-15	0.174049
Capn6	1.43931	6.89889e-19	1.60408e-16	0.16231
Ncan	1.42894	1.90588e-37	1.26125e-34	0.111698
Rspo3	1.41376	6.83327e-17	1.30637e-14	0.169515
Chdh	1.41163	1.58518e-17	3.2861e-15	0.16569
Mfap3l	1.40916	1.3628e-17	2.89486e-15	0.164916
Abcc9	1.40824	3.79598e-16	6.74194e-14	0.173731
Fbn1	1.40278	2.10614e-17	4.16827e-15	0.16559
Atp1b1	1.39073	7.5002e-25	2.68851e-22	0.135045
Gdpd2	1.38716	1.91342e-14	2.9395e-12	0.170243
Ablim1	1.37838	2.10324e-17	4.16827e-15	0.162607
Lgals1	1.36636	3.16719e-15	5.23988e-13	0.175754
Rnd3	1.3335	1.69261e-17	3.46704e-15	0.156809
Sox9	1.3178	3.24125e-20	8.20133e-18	0.143011
Chrdl1	1.31551	3.83999e-18	8.58062e-16	0.151332
Dab2	1.31293	3.43419e-14	5.18322e-12	0.176411
Fgfr2	1.31026	1.07107e-22	3.23313e-20	0.133462
Camk2d	1.30271	2.12294e-23	6.76431e-21	0.13055
Notch2	1.2961	1.65607e-19	4.01328e-17	0.143248
Spats2l	1.29522	1.24573e-18	2.85788e-16	0.146538
Plod2	1.2934	1.9128e-19	4.57106e-17	0.14334
Ddah1	1.28429	6.46663e-17	1.25017e-14	0.153719
Peg3	1.28426	3.12261e-49	3.16045e-46	0.0870682
Nrp2	1.27803	1.28185e-14	2.02344e-12	0.166368
Lipg	1.27613	4.05789e-13	5.41241e-11	0.176467
Slc5a3	1.27225	1.37013e-26	5.23878e-24	0.119184
Syde1	1.26661	4.75455e-12	5.56508e-10	0.165949
Eno1	1.26134	1.55588e-23	5.05104e-21	0.125998
Lypd6b	1.24736	4.58416e-16	7.96718e-14	0.170433
Nacc2	1.24535	5.58422e-13	7.27895e-11	0.17333
Plxdc1	1.24191	2.75298e-14	4.19183e-12	0.17142
Apoe	1.23139	2.70044e-12	3.23066e-10	0.176334
Wif1	1.19916	2.40748e-12	2.91712e-10	0.172334
Thrb	1.19777	1.52101e-12	1.86932e-10	0.175309
Cdh6	1.19033	5.89601e-14	8.74542e-12	0.157908
Ston2	1.18625	3.01053e-15	5.02905e-13	0.150372
Grb14	1.18529	1.95286e-13	2.70976e-11	0.161452
Msn	1.18149	1.05702e-27	4.54675e-25	0.108293
Glis3	1.18114	9.15885e-12	1.02329e-09	0.175984
Jag1	1.17839	7.29131e-12	8.36362e-10	0.173264
Prkd1	1.16548	1.73396e-12	2.11593e-10	0.165506
Sulf1	1.16368	2.70379e-12	3.23066e-10	0.173243
Tram2	1.15877	1.30255e-11	1.4275e-09	0.171314
Lix1l	1.1546	8.40128e-12	9.44787e-10	0.168275
Dock1	1.13914	1.36669e-11	1.46971e-09	0.168528
Tspan12	1.13854	2.10969e-15	3.55876e-13	0.143523
Emp2	1.1354	3.4619e-11	3.63204e-09	0.172368
Col4a1	1.1322	6.14622e-13	7.89193e-11	0.156614
Nuak1	1.12922	5.02619e-13	6.65235e-11	0.156179
Cx3cl1	1.12889	5.34108e-12	6.20937e-10	0.172416
Tspan4	1.12636	3.61234e-11	3.74421e-09	0.170758
Gprin3	1.12512	1.38546e-22	4.04037e-20	0.11496
Stc1	1.11529	3.36794e-23	1.0348e-20	0.112323
Fstl1	1.105	1.63335e-13	2.3226e-11	0.149168
Pcdh7	1.10399	4.43294e-11	4.54007e-09	0.168246
Hs6st2	1.10376	2.84959e-13	3.89127e-11	0.151264
Vcl	1.08671	6.61626e-19	1.55944e-16	0.122197
Synpo	1.08581	5.74051e-11	5.77609e-09	0.172137
Tm4sf1	1.0847	4.7802e-14	7.15201e-12	0.143701
Pde3a	1.08368	3.15089e-11	3.34656e-09	0.163503
Tns1	1.07662	2.72266e-10	2.58818e-08	0.174283
Tns3	1.07423	5.36492e-13	7.04648e-11	0.148958
Aqp1	1.07375	1.10723e-13	1.60093e-11	0.163463
Crip2	1.07043	3.53889e-13	4.75704e-11	0.14711
Lrp1	1.06721	3.7443e-16	6.74194e-14	0.130872
Frmd6	1.06721	7.61901e-12	8.62452e-10	0.155745
Rassf4	1.06355	1.87474e-13	2.6225e-11	0.144517
Gpc4	1.06273	1.01592e-09	8.91832e-08	0.176287
Frem2	1.06256	1.24222e-10	1.22135e-08	0.165384
Flna	1.05806	6.69959e-22	1.88972e-19	0.11
Tpm1	1.05645	1.59795e-20	4.16581e-18	0.113738
Pde4b	1.05489	9.49616e-17	1.77599e-14	0.126892
Itga3	1.05483	6.47386e-13	8.25105e-11	0.146595
Kank4	1.05172	1.1885e-11	1.31932e-09	0.164765
Ttc7b	1.04331	6.94401e-10	6.28834e-08	0.169621
Mettl7a1	1.03755	1.38104e-12	1.7095e-10	0.146283
Wwtr1	1.03282	1.38874e-17	2.91399e-15	0.161021
Pdgfc	1.02842	2.4771e-09	2.08926e-07	0.17639
Fn1	1.02507	7.44648e-12	8.48504e-10	0.149709
Stbd1	1.01996	1.0828e-09	9.45722e-08	0.174384
Plcb1	1.01191	1.48004e-09	1.27328e-07	0.167724
Cited1	1.01157	8.03119e-09	6.14154e-07	0.176258
Anxa5	1.0097	1.40487e-09	1.21468e-07	0.166555
Kitl	0.996708	7.59707e-16	1.30715e-13	0.123621
Gas6	0.996205	1.23438e-08	9.15462e-07	0.174708
Sertad2	0.987104	1.00608e-12	1.25642e-10	0.138442
B2m	0.986899	1.74438e-13	2.46015e-11	0.13387
Lsamp	0.986218	3.19178e-11	3.36919e-09	0.148658
Lpp	0.984809	1.66875e-14	2.58672e-12	0.128321
Speer4d	0.982002	2.38113e-08	1.67223e-06	0.175841
1190002N15Rik	0.9816	7.60572e-15	1.23457e-12	0.126249
Akap2	0.981584	1.24053e-10	1.22135e-08	0.152546
Pafah2	0.97839	1.70948e-08	1.24107e-06	0.17623
Rgma	0.974448	2.55964e-09	2.14835e-07	0.163782
Pls3	0.971437	1.26588e-08	9.34796e-07	0.17151
Lama3	0.969124	3.8156e-10	3.54872e-08	0.165166
Lbp	0.96504	2.94455e-08	2.00253e-06	0.175705
Lnx2	0.963234	5.63007e-13	7.28353e-11	0.133508
Smad3	0.961905	7.41685e-09	5.80065e-07	0.173007
Fgfrl1	0.957167	2.53224e-08	1.74979e-06	0.171495
Crim1	0.94365	9.32577e-09	7.06868e-07	0.164683
Eno1b	0.937606	1.65472e-09	1.40946e-07	0.155354
Tspan9	0.937358	6.37774e-08	4.07939e-06	0.174423
Ankrd1	0.936987	7.5936e-11	7.59625e-09	0.153597
Ptrf	0.934414	2.1477e-09	1.82036e-07	0.166502
Fzd4	0.930475	1.0831e-08	8.06744e-07	0.162688
Ston1	0.930107	8.19014e-08	5.10578e-06	0.17469
Fam124a	0.928898	1.37643e-10	1.34562e-08	0.144609
Csf1	0.928144	4.13366e-09	3.40305e-07	0.168774
Plce1	0.927764	3.69293e-08	2.4533e-06	0.169084
Pik3r1	0.925136	2.95369e-16	5.40651e-14	0.113151
Otud1	0.920678	1.26112e-07	7.66742e-06	0.174657
Sorcs3	0.919349	1.3254e-07	8.00172e-06	0.175481
Lipa	0.919165	1.44132e-07	8.67108e-06	0.176326
Sdpr	0.915	8.02114e-09	6.14154e-07	0.167964
Sfrp2	0.913113	1.07394e-08	8.034e-07	0.159433
Pard3b	0.912548	7.95821e-09	6.14154e-07	0.158286
Lppr1	0.912136	2.22605e-08	1.56973e-06	0.163108
Kctd12	0.911338	4.79492e-10	4.38837e-08	0.146432
Plxna4	0.910239	6.83407e-08	4.32305e-06	0.168592
Kcnh1	0.909682	1.9039e-07	1.12572e-05	0.176334
Vwc2	0.909068	6.754e-08	4.28817e-06	0.168475
Calcoco1	0.906124	6.33218e-08	4.06535e-06	0.167855
Angptl2	0.905887	1.78771e-10	1.72806e-08	0.141763
Sez6l	0.900857	2.85172e-07	1.60874e-05	0.176338
Dgkb	0.898164	5.0858e-11	5.17788e-09	0.136735
Rasl11a	0.897838	7.06609e-08	4.45345e-06	0.171851
Prmt8	0.89754	3.32705e-07	1.83478e-05	0.176289
Ifit2	0.881234	6.26339e-14	9.21093e-12	0.117411
Nr3c2	0.879656	8.68856e-09	6.61484e-07	0.152905
Fkbp9	0.878667	5.47648e-11	5.54284e-09	0.133865
Gab1	0.876522	9.10188e-10	8.07252e-08	0.143038
Serpinb9	0.871301	4.17345e-07	2.25105e-05	0.174548
Emp1	0.870685	2.3991e-07	1.38056e-05	0.168662
F3	0.869823	2.62995e-07	1.49838e-05	0.173314
Nell2	0.866943	3.85065e-10	3.56205e-08	0.138424
Egfr	0.861508	3.17716e-07	1.76342e-05	0.168735
Lamc1	0.853921	4.19925e-08	2.77893e-06	0.155873
Errfi1	0.852815	2.64311e-07	1.5009e-05	0.165808
Magi3	0.852436	8.89126e-14	1.29647e-11	0.114308
Adamts5	0.851653	4.80279e-07	2.57435e-05	0.174142
Nexn	0.851054	9.26612e-07	4.77344e-05	0.17598
Pxdc1	0.849937	3.24505e-08	2.18103e-06	0.162328
Cntnap5a	0.849604	3.52393e-11	3.67471e-09	0.128227
Ism1	0.847291	5.5092e-09	4.38848e-07	0.155848
Unc5d	0.844062	8.13306e-13	1.02895e-10	0.117902
Hes1	0.842925	2.5742e-07	1.47148e-05	0.169829
Ppap2a	0.842737	4.85025e-07	2.5837e-05	0.167478
Cfap43	0.842673	1.30176e-06	6.56836e-05	0.175982
Sntb1	0.841883	3.50816e-08	2.34869e-06	0.165795
Ptprj	0.841741	8.48956e-10	7.60788e-08	0.137142
Loxl2	0.840011	1.65664e-06	8.19084e-05	0.175888
Ppap2b	0.839338	1.79941e-06	8.79565e-05	0.176459
Myo10	0.839173	3.97322e-09	3.2867e-07	0.142508
2310022B05Rik	0.837476	2.09984e-10	2.00722e-08	0.131721
Syndig1l	0.83573	2.67327e-07	1.51304e-05	0.16937
Gpr37	0.835068	1.38668e-08	1.01962e-06	0.160214
Grn	0.835037	8.0088e-09	6.14154e-07	0.144727
Ildr2	0.834952	1.12742e-06	5.72225e-05	0.174457
Mmd	0.83146	6.71628e-08	4.28001e-06	0.153977
5031410I06Rik	0.831385	2.00026e-06	9.72215e-05	0.176194
Cat	0.831016	1.14714e-15	1.95423e-13	0.103706
Fhod3	0.830197	2.33822e-07	1.35005e-05	0.160262
Car10	0.828306	1.04821e-07	6.44123e-06	0.155804
Acer3	0.823901	4.25605e-10	3.91602e-08	0.131946
Nid2	0.822572	1.64996e-09	1.40946e-07	0.148648
Arap2	0.821192	1.74251e-06	8.5907e-05	0.172891
Arhgap20	0.817002	4.82027e-07	2.5757e-05	0.162528
Trpv4	0.816196	2.0437e-07	1.20013e-05	0.167012
Adcy5	0.815595	1.34691e-06	6.77632e-05	0.173272
Agl	0.814901	1.51914e-07	9.07581e-06	0.155307
Cebpd	0.814546	2.87508e-06	0.000133699	0.1749
Anxa2	0.812246	1.31995e-07	7.99688e-06	0.16456
Pid1	0.80986	1.57388e-07	9.37029e-06	0.154406
Acadm	0.809773	2.90543e-07	1.63369e-05	0.157794
Icam1	0.80585	5.0821e-09	4.0861e-07	0.153592
Myo1c	0.803969	3.54832e-09	2.94939e-07	0.136085
Foxc1	0.801302	8.05442e-07	4.19953e-05	0.162378
Cnn3	0.800902	1.20927e-11	1.33376e-09	0.118096
Plk2	0.799935	4.06118e-06	0.000182446	0.175108
Vipr2	0.794235	5.34832e-06	0.000233562	0.175289
Pcdh8	0.790875	5.21061e-06	0.000228708	0.173541
Ly75	0.789474	5.58771e-07	2.94013e-05	0.157549
Gstt1	0.789213	1.86371e-08	1.33612e-06	0.151222
Myl12a	0.784855	2.27862e-07	1.32452e-05	0.151625
Rest	0.784595	2.57006e-06	0.000121485	0.171895
Slc12a4	0.780774	8.12709e-06	0.00034023	0.17639
Fat1	0.780247	4.1559e-09	3.40506e-07	0.132754
Pdlim5	0.77683	4.32748e-09	3.5122e-07	0.132298
Nbl1	0.775886	3.57623e-10	3.34416e-08	0.123685
Dusp3	0.775064	7.0345e-06	0.000298117	0.175544
Prkci	0.775014	2.57067e-08	1.76924e-06	0.139203
Kcnk3	0.771353	3.0663e-06	0.000141066	0.165349
Aox1	0.767823	1.14129e-05	0.000459885	0.176461
Cdkl5	0.767801	1.76094e-06	8.65676e-05	0.160688
Myh14	0.766184	1.52754e-06	7.57433e-05	0.16543
Shisa2	0.765836	1.62206e-08	1.18762e-06	0.135532
Ptpn3	0.765154	7.38412e-06	0.0003114	0.175355
Sptbn1	0.764937	3.84e-16	6.74194e-14	0.0939306
Phldb1	0.764462	6.81202e-06	0.000290118	0.170368
Igsf3	0.762575	9.5327e-09	7.19384e-07	0.132855
Grk5	0.761115	5.29246e-08	3.4363e-06	0.13977
Il13ra1	0.75995	6.96666e-06	0.000295971	0.169182
Lepre1	0.759848	7.83979e-10	7.06238e-08	0.123536
Serinc5	0.756108	1.17254e-10	1.16617e-08	0.117338
Fam114a1	0.752856	1.76152e-05	0.000679567	0.176337
Spry2	0.749197	1.59555e-05	0.000622517	0.174221
Bicc1	0.743395	6.65299e-12	7.68264e-10	0.108266
Gpm6b	0.742486	1.43067e-10	1.39074e-08	0.115746
Pkdcc	0.739742	2.47368e-05	0.000919269	0.176469
Lnpep	0.738235	3.44357e-13	4.66536e-11	0.101461
Gorab	0.737315	1.8601e-08	1.33612e-06	0.130982
Ndst1	0.736921	6.13243e-09	4.86242e-07	0.126741
Efnb2	0.736742	2.02976e-06	9.83775e-05	0.155064
Cacna1g	0.733566	4.82096e-09	3.89434e-07	0.152209
Palm2	0.733124	2.21206e-07	1.2902e-05	0.157919
Bsg	0.732598	4.03191e-11	4.15408e-09	0.110926
Wnk4	0.732069	4.75713e-07	2.55785e-05	0.157763
Parva	0.73146	1.39838e-13	2.00504e-11	0.0988787
Pappa	0.728662	1.39287e-05	0.000548413	0.172638
Zfp185	0.727667	9.51826e-07	4.88869e-05	0.160134
Aff3	0.726689	3.68482e-07	2.02159e-05	0.142929
Tgm2	0.726249	3.5912e-06	0.000164336	0.167517
Fads3	0.725754	1.71572e-05	0.00066488	0.173132
Tgfb2	0.725106	2.20364e-08	1.56032e-06	0.129604
Phlda3	0.722505	3.86649e-05	0.00137169	0.176457
A730049H05Rik	0.716157	4.2061e-05	0.00145907	0.176078
Cda	0.714564	2.22406e-05	0.00083106	0.171095
Sema3c	0.714336	3.69583e-06	0.000167519	0.154431
Ccdc3	0.713893	6.06967e-08	3.92612e-06	0.148312
Rreb1	0.713797	3.48217e-05	0.00125606	0.17468
A930004D18Rik	0.713726	1.32708e-05	0.000529019	0.163868
Lrrc75b	0.713719	1.27068e-05	0.000510827	0.163496
Gm15737	0.713675	4.35341e-05	0.00150411	0.176007
Capns1	0.712746	2.71345e-05	0.000999733	0.170151
Adamtsl3	0.71206	3.53401e-08	2.35683e-06	0.148563
Plekhg2	0.71107	9.65465e-07	4.94398e-05	0.145104
Arhgap18	0.710596	4.68829e-05	0.00159736	0.176304
Igf1	0.71046	4.09746e-07	2.21701e-05	0.155785
Wipi1	0.7097	1.50881e-06	7.50306e-05	0.14751
Gm2a	0.708236	3.2359e-07	1.79025e-05	0.13849
Anxa11	0.70587	1.72772e-05	0.000668027	0.164308
Gfra1	0.705307	6.05009e-06	0.000260245	0.155877
Vangl1	0.70456	4.89702e-06	0.000216047	0.154099
Osbpl5	0.701273	3.539e-05	0.00127123	0.172722
Nr5a2	0.698439	5.81737e-05	0.00192118	0.17411
Tst	0.697423	2.66164e-05	0.000982749	0.169972
Phldb2	0.695689	7.12328e-05	0.00227676	0.176016
Gm21962	0.695465	4.72039e-05	0.00160278	0.170963
Abtb2	0.693484	4.72282e-05	0.00160278	0.170467
Sema3f	0.693236	3.83933e-05	0.00136486	0.168283
Bag3	0.68991	2.73349e-05	0.00100497	0.164374
Smo	0.687722	9.43922e-06	0.000388544	0.162108
Peg10	0.687384	3.1161e-08	2.11085e-06	0.124187
Wtip	0.686078	9.29788e-05	0.00288365	0.176004
Sh3rf3	0.684956	1.57308e-05	0.000615144	0.158581
Zfp521	0.684604	7.93383e-08	4.96398e-06	0.127493
Nr4a3	0.684005	5.34382e-05	0.00178189	0.173584
Palmd	0.68364	4.20051e-05	0.00145907	0.166813
Tnfrsf12a	0.683566	7.30218e-05	0.00232669	0.174613
Man2b2	0.682075	1.77468e-05	0.000683114	0.158736
Ogn	0.681203	6.85896e-05	0.00221003	0.171304
Rnd1	0.680889	9.72384e-05	0.002993	0.175198
Zfp608	0.676397	8.86578e-08	5.48721e-06	0.126446
Eef1a2	0.67585	2.82762e-05	0.00103295	0.161304
Abat	0.675622	4.0009e-05	0.00140203	0.164514
Bean1	0.674378	6.36702e-05	0.00207091	0.172016
Camk2a	0.674259	4.41934e-05	0.00152078	0.165133
Pld3	0.673965	4.64283e-05	0.00158501	0.165435
Wnt5a	0.673633	1.40131e-05	0.000550476	0.164729
Kcnh7	0.671444	3.06049e-07	1.7097e-05	0.131159
Rab32	0.666862	6.88177e-05	0.00221323	0.170926
Fam46a	0.666856	2.48497e-08	1.72405e-06	0.119584
Pmp22	0.665836	5.13576e-07	2.72734e-05	0.132603
Ppp1r3c	0.664006	8.21364e-06	0.000342189	0.159135
Dapk1	0.663584	2.15378e-08	1.53132e-06	0.118483
Nkain3	0.661775	3.30073e-05	0.00119815	0.159295
Col15a1	0.661522	1.2328e-07	7.54862e-06	0.148798
Mecom	0.659368	7.80074e-09	6.07328e-07	0.114212
Pld1	0.659259	5.53897e-06	0.000240059	0.145068
Smpd2	0.658295	2.48465e-05	0.000921354	0.156003
Kirrel	0.657574	2.01496e-05	0.00076533	0.154244
Pdgfrb	0.653632	1.98543e-07	1.16991e-05	0.141034
Kndc1	0.653187	0.00014252	0.00419897	0.174081
Pla2g5	0.651802	3.05727e-10	2.8745e-08	0.144665
Tspan17	0.650528	0.000197468	0.00548892	0.1763
Tgfbr3	0.649122	4.93489e-05	0.00166164	0.159925
Gfod1	0.648644	0.000128631	0.0038291	0.169525
Vegfc	0.647066	0.00021508	0.00594006	0.176318
Spock3	0.646281	3.05556e-06	0.000141066	0.138398
Dse	0.644108	0.000147073	0.00429634	0.169708
Lum	0.644097	3.86641e-07	2.11192e-05	0.148977
Bcl6	0.643398	0.000181309	0.00509739	0.172138
Ppp2r5c	0.643348	7.70066e-05	0.00243115	0.162854
Thsd7b	0.643022	8.15278e-07	4.23797e-05	0.130372
Ntrk3	0.642749	0.000227724	0.00623154	0.176273
Nim1k	0.642416	4.83101e-05	0.00163627	0.157999
Tmbim1	0.640723	6.68952e-06	0.000285608	0.142269
Cacng5	0.64066	4.60202e-05	0.0015742	0.157223
Xylt1	0.640294	4.51552e-05	0.00154836	0.157056
Cldn12	0.639949	0.000146837	0.00429634	0.168904
Pcolce	0.63873	0.000166028	0.00473745	0.172786
Fam210b	0.637991	1.35899e-06	6.81713e-05	0.132011
Lhcgr	0.637577	3.40485e-05	0.00123075	0.161097
Tnrc18	0.637227	2.09279e-07	1.22478e-05	0.122739
Mfge8	0.636989	5.04725e-05	0.00168976	0.15708
Hmcn1	0.63543	0.000187865	0.00526451	0.170058
Il6st	0.635261	7.49533e-07	3.9199e-05	0.128392
Klf6	0.634209	0.000156695	0.00453194	0.167952
Klhl3	0.634014	0.000160571	0.00461234	0.167977
Nrep	0.631667	3.11644e-07	1.73532e-05	0.123457
Tle2	0.630083	6.02462e-05	0.00197557	0.156872
Hps3	0.629045	2.07587e-05	0.000783276	0.147796
Rbm20	0.628935	0.000188972	0.00528691	0.1684
Nudt7	0.628209	0.000341886	0.00876675	0.176426
Fbn2	0.627662	0.000126454	0.00378561	0.167989
Hs3st5	0.626593	0.00036592	0.00926116	0.176322
Enpp2	0.625751	0.000366549	0.00926116	0.176345
Reln	0.625383	4.31758e-09	3.5122e-07	0.106509
Dock10	0.625071	2.35005e-06	0.000112632	0.132352
Igsf11	0.621898	0.000353178	0.00900263	0.174192
Sema3a	0.620916	4.09696e-05	0.00142986	0.161862
Dpy19l1	0.620573	1.78988e-06	8.774e-05	0.129943
Tmeff2	0.618585	2.48901e-06	0.000118303	0.131348
Ptgds	0.618474	0.000173476	0.00490926	0.168816
Iqsec2	0.617059	0.000366418	0.00926116	0.173546
Mamld1	0.616624	0.00016651	0.00474332	0.163599
St8sia2	0.615868	0.000106188	0.00325101	0.158885
Btd	0.613819	0.00036648	0.00926116	0.174923
Slit2	0.613811	6.59621e-05	0.00213737	0.153858
Rsu1	0.613179	4.39022e-06	0.000195189	0.133527
Idua	0.61236	0.000286282	0.00755487	0.168776
Acadsb	0.612111	1.64813e-05	0.000641578	0.142121
Utrn	0.610916	2.88318e-09	2.40816e-07	0.102871
Egfem1	0.610687	0.000402365	0.010048	0.173064
Rbms1	0.610403	5.1416e-08	3.36374e-06	0.112074
Flrt3	0.609518	1.34157e-05	0.000533095	0.140018
Epb4.1l2	0.608911	0.000308575	0.00808118	0.168986
Sgcd	0.608065	0.000196261	0.00547304	0.163331
Nuak2	0.607835	0.00012637	0.00378561	0.158548
Zcchc24	0.606466	2.03577e-05	0.00077153	0.154343
Timp3	0.606434	4.35017e-05	0.00150411	0.159742
Eya1	0.606285	5.25185e-08	3.42286e-06	0.111393
Hbegf	0.605896	1.07601e-05	0.000437678	0.152119
Tmem44	0.605638	5.51341e-06	0.000239555	0.133207
Smarca1	0.604696	8.20934e-06	0.000342189	0.135581
Cpne2	0.602799	8.00118e-05	0.00251219	0.152774
Srgap1	0.602645	1.12787e-05	0.000455542	0.137192
Itga8	0.600458	0.000112295	0.00340768	0.155327
Ankrd29	0.599127	0.000222254	0.00610879	0.162305
Fam46c	0.594738	0.000311504	0.00812082	0.168776
Rhod	0.594632	4.27392e-06	0.00019125	0.138704
Pvrl2	0.594617	0.000401364	0.0100439	0.167934
Gbp7	0.594253	0.000197359	0.00548892	0.159553
Gm4294	0.593065	0.000539732	0.0129571	0.173899
Nfat5	0.592682	9.91153e-09	7.44706e-07	0.103391
Gdf10	0.592296	0.00053994	0.0129571	0.172762
Ccdc158	0.591726	0.000764738	0.0174742	0.176426
Podxl	0.591637	4.31717e-06	0.000192439	0.128744
Itm2c	0.591322	3.92787e-05	0.00138242	0.143754
Frk	0.590792	0.000784445	0.0177614	0.176223
Erbb4	0.590704	6.82666e-05	0.00220374	0.14838
Cst3	0.589818	3.96958e-05	0.00139389	0.143484
Ctdsp2	0.589463	2.967e-06	0.000137602	0.126131
Sardh	0.588895	0.000332254	0.00858373	0.168538
Myl6	0.587494	6.6123e-05	0.00213856	0.147207
Gm10471	0.587322	0.000495708	0.0120298	0.170838
Scara3	0.585707	0.000622496	0.0146121	0.171187
Mospd2	0.583534	5.05065e-08	3.32956e-06	0.107065
Fbxl7	0.583489	0.000890557	0.0196953	0.176468
Igsf10	0.581476	0.000502938	0.012171	0.167203
Tubb2a	0.578911	3.89369e-05	0.00137849	0.14066
Zfp57	0.578004	1.17443e-06	5.94328e-05	0.118889
Arap1	0.577844	8.32018e-05	0.00260285	0.157562
P4ha2	0.577511	0.000931111	0.0204607	0.175578
Ehd2	0.577472	0.00103306	0.0223865	0.17639
Fez2	0.577435	4.95666e-05	0.00166571	0.142238
Fmo2	0.571789	0.000495316	0.0120298	0.167155
Hexb	0.569054	2.65098e-06	0.000124625	0.121127
Osmr	0.5679	0.000157526	0.00454764	0.159402
Limch1	0.567283	0.00120387	0.0252915	0.175979
Nr4a1	0.56681	0.00045106	0.0111538	0.166584
Gca	0.566204	0.000417357	0.0103772	0.160622
Ror2	0.565675	0.00122675	0.025647	0.176421
Ptprn2	0.564107	0.000299397	0.00786912	0.156044
Cradd	0.563873	0.00125317	0.0260727	0.175801
Sema3e	0.56271	3.82985e-06	0.000172817	0.121782
Lrrk1	0.55851	0.000617028	0.0145035	0.167377
Srgap3	0.558289	6.15996e-05	0.00201499	0.13933
Arhgef10	0.558076	4.51747e-05	0.00154836	0.136777
Rrs1	0.557702	0.000122962	0.00371174	0.145172
Cald1	0.557186	6.08328e-07	3.19113e-05	0.111693
Mme	0.556887	1.35652e-11	1.46795e-09	0.133384
Ccnjl	0.555905	0.00117879	0.0249169	0.173223
Stk3	0.555513	7.57655e-05	0.00240078	0.14032
Mest	0.554631	1.89018e-05	0.00072433	0.129663
Pygb	0.553441	3.67512e-06	0.000167309	0.119535
Arhgap24	0.552481	2.17069e-05	0.000815478	0.130088
Reep5	0.552412	5.07723e-05	0.00169629	0.136319
Gas7	0.552294	0.000732284	0.016867	0.163573
Pvr	0.55107	0.00130939	0.0268848	0.173767
Acaa2	0.550228	0.000773446	0.0175626	0.16358
Grm7	0.550054	8.79574e-05	0.00274166	0.140279
Lox	0.548778	0.00137102	0.0277526	0.173083
Lrp5	0.548673	4.27939e-06	0.00019125	0.119329
Nav2	0.548179	0.00020658	0.0057237	0.147759
Mtus1	0.545706	1.66485e-05	0.000646623	0.126741
Magi2	0.545531	0.000309791	0.0080884	0.151246
P4ha3	0.54545	0.00175829	0.0339541	0.175398
Dlg2	0.545334	0.00174839	0.033877	0.175208
Myh9	0.544485	6.36662e-05	0.00207091	0.136173
Flnb	0.543362	2.93852e-08	2.00253e-06	0.0979818
Aamdc	0.542477	0.000816552	0.0183184	0.16195
Prdx5	0.542199	0.000109927	0.0033595	0.140175
Phactr2	0.541775	0.00199929	0.0377191	0.17605
Zfp93	0.541532	0.00175168	0.0339027	0.17495
Greb1l	0.541269	0.0013931	0.0281005	0.169664
Cd151	0.541032	0.00117454	0.0248574	0.166713
Cyb5a	0.540816	0.00061512	0.0144785	0.157869
Runx2	0.539265	0.00226964	0.0416327	0.176385
Kctd1	0.539173	0.000110795	0.00337404	0.139446
Garnl3	0.538838	7.13225e-05	0.00227676	0.135641
Myo18a	0.538252	0.000968492	0.0211739	0.16327
Nxn	0.537929	3.92508e-05	0.00138242	0.130765
Proser2	0.537141	0.00177598	0.0341807	0.171906
Clstn1	0.53695	2.78753e-05	0.00102265	0.128147
Oat	0.536823	0.000185191	0.00519803	0.143561
Fzd7	0.536618	0.000834421	0.0186213	0.164444
Lrp2	0.533584	0.00164956	0.0323629	0.169736
Hspb8	0.533562	0.000484752	0.0118475	0.152916
Mob3b	0.533523	0.00219146	0.0406945	0.175757
Ext1	0.533194	5.37633e-06	0.00023419	0.117184
4933400A11Rik	0.532753	0.00111756	0.0238569	0.166385
Kazn	0.532067	0.00217569	0.0404703	0.17489
Lrrn2	0.531757	0.000860171	0.0190723	0.163675
Nebl	0.53109	4.87112e-05	0.00164661	0.130726
Large	0.530253	3.67562e-06	0.000167309	0.114539
Gm10220	0.529645	0.000300921	0.00789275	0.153699
Sez6l2	0.529471	0.000227806	0.00623154	0.143677
Agtr1a	0.528868	0.000424206	0.0105323	0.149981
Lrrn3	0.528044	2.81415e-05	0.00103022	0.126088
Ostm1	0.527455	0.000166898	0.00474652	0.140125
Ext2	0.527325	0.00062477	0.0146455	0.154193
Snx18	0.527044	0.000172164	0.00488822	0.140262
Bhlhe40	0.526358	0.00158859	0.0312758	0.166721
Edn1	0.526317	0.00221663	0.04101	0.173333
Rusc2	0.526191	0.00150011	0.0298391	0.165866
Mpv17l	0.525355	0.00109758	0.0235181	0.161028
Dusp6	0.525107	0.00268625	0.0478464	0.176105
Drp2	0.524545	0.00253925	0.045749	0.174211
Aard	0.524315	0.00101749	0.0221047	0.15956
Rhoj	0.523879	0.00013722	0.00405672	0.137352
Lrp6	0.521635	1.96063e-08	1.39977e-06	0.0928889
Cp	0.521564	1.24405e-09	1.08107e-07	0.13155
Abca2	0.52107	0.000697029	0.0161414	0.153743
Speer4b	0.520026	0.00289382	0.0509322	0.176048
Gpr146	0.519878	0.000737441	0.0169631	0.153996
Gm21698	0.519108	0.00314781	0.0546531	0.176227
Vgll4	0.516693	0.00233058	0.042569	0.169775
Sec24d	0.514557	0.00329973	0.0567185	0.176083
Dstn	0.5139	8.26166e-07	4.28163e-05	0.104258
Rora	0.513387	0.000142318	0.00419897	0.134969
Galnt16	0.512598	0.00219807	0.0407543	0.167408
Thbd	0.511915	4.06449e-05	0.00142141	0.139067
Erc2	0.511091	0.00271894	0.0483286	0.170593
Triqk	0.510989	0.00353373	0.0592029	0.175753
Aph1b	0.510401	0.000246333	0.00667464	0.139185
Txndc5	0.510278	1.48996e-06	7.4308e-05	0.106009
Mfhas1	0.510176	0.000462824	0.0114088	0.145712
Tmem38b	0.508655	0.00151324	0.0300657	0.160376
Vtn	0.508487	2.07287e-05	0.000783276	0.135795
Fuca2	0.507899	0.00365038	0.0608609	0.175183
Cpeb1	0.50769	0.0024195	0.0439134	0.167603
Spg20	0.506341	5.80724e-06	0.000251054	0.111672
Mrps6	0.506137	0.00143275	0.0286955	0.158704
Cd44	0.505929	0.00337071	0.0574315	0.172888
Spon1	0.50566	0.00398372	0.0654444	0.175808
Klc2	0.50547	0.00346681	0.0584777	0.174666
Vwa5a	0.505344	2.18537e-05	0.000819204	0.138625
Chmp2b	0.504258	0.00329337	0.0566657	0.171638
Neo1	0.503873	0.000384187	0.00963605	0.141921
Itpr3	0.503456	0.00268119	0.0478058	0.169662
Amotl1	0.502518	0.000192018	0.00536343	0.134756
Fndc3b	0.501588	0.00125734	0.0261278	0.155553
Sec14l1	0.501119	0.000153436	0.00445949	0.132358
Dock9	0.49994	0.00074821	0.0171649	0.148261
Cdk7	0.498225	0.000317541	0.00825319	0.138326
Pak3	0.497681	3.55174e-05	0.00127315	0.120361
Cdc42ep3	0.496335	0.001264	0.026213	0.153882
Sec62	0.496196	3.8368e-06	0.000172817	0.107395
Abhd14b	0.495957	0.000127808	0.0038112	0.142483
Kctd11	0.494796	0.00206298	0.0387506	0.164334
Cpeb4	0.494428	1.43409e-05	0.000562071	0.113953
Socs3	0.493711	0.00428315	0.0691331	0.174521
Igfbp2	0.491756	8.56933e-05	0.00267593	0.14118
Efna1	0.491437	6.01341e-05	0.00197557	0.129839
Galnt10	0.491295	0.00513519	0.0793142	0.175844
Tmem132b	0.489663	0.0024781	0.0447713	0.16663
Gucy1a3	0.489478	0.00516031	0.0796308	0.175616
4931406C07Rik	0.488087	0.00429766	0.0692373	0.170943
Capn1	0.487729	0.00430958	0.0693645	0.172066
Tbc1d4	0.486699	5.93174e-05	0.0019552	0.121188
Bak1	0.486158	0.00336652	0.0574315	0.165873
Tef	0.485639	3.39426e-05	0.00122951	0.117149
Agt	0.485286	0.0011865	0.0250184	0.154893
Rgs6	0.484979	5.03479e-06	0.000221556	0.129202
Ctsl	0.484519	0.00504953	0.0784135	0.174527
Dpy19l2	0.484407	0.000761278	0.0174183	0.15131
Asap3	0.48273	0.00497821	0.0778682	0.17335
Cflar	0.482192	0.00110893	0.0237317	0.147863
Chn2	0.4801	5.64831e-05	0.00186894	0.119212
Ephb6	0.479761	0.00635507	0.0941009	0.176437
Tyro3	0.479312	0.00641563	0.0948032	0.176384
Pcsk5	0.479231	0.0049935	0.0779375	0.172238
Cacnb4	0.478006	0.00531234	0.0811955	0.17178
Setbp1	0.477989	5.22538e-06	0.000228773	0.104923
Ikzf4	0.477983	0.00113286	0.0240854	0.146813
Ier3	0.476987	9.36691e-05	0.00289869	0.137384
Pbx1	0.47662	3.13562e-05	0.00114304	0.114479
Gcc2	0.476588	0.000270384	0.00721276	0.130872
2900011O08Rik	0.475777	0.00661034	0.0967155	0.175255
Ror1	0.475017	0.00621471	0.092741	0.17361
Epdr1	0.474793	0.00123705	0.0257683	0.146985
Gopc	0.474757	0.00383753	0.0635501	0.164209
Epha5	0.474391	0.000343776	0.00880211	0.132514
Mapkapk2	0.473801	0.000127198	0.00379961	0.123636
Ppard	0.473744	0.00678286	0.098486	0.175404
Mmp2	0.473246	0.00479225	0.0757167	0.167713
Dbt	0.472934	0.000770391	0.0175335	0.140613
Bcam	0.47268	0.00708186	0.102052	0.1761
Cldn19	0.472096	0.00460421	0.0732163	0.168748
Snca	0.471396	0.00557871	0.0846449	0.172106
Mical3	0.470735	0.00302744	0.0527763	0.158839
Pigg	0.470456	0.00120091	0.0252603	0.145239
Slc9a3r2	0.470233	0.00759979	0.107712	0.176446
Elf1	0.469148	0.000412091	0.010276	0.1328
Epha4	0.469097	0.00644401	0.0949278	0.174462
Cd248	0.468808	0.00632561	0.0939883	0.172736
Ptprd	0.46871	3.53626e-05	0.00127123	0.113329
G6pdx	0.467872	0.00258367	0.0464521	0.15528
Fnbp1	0.467733	0.000464147	0.0114251	0.133626
Ppp1r1b	0.467612	9.30156e-05	0.00288365	0.135309
Nr1d1	0.466442	0.00768986	0.108809	0.175227
Frmpd4	0.4663	0.00747637	0.106313	0.175005
Csad	0.466271	0.00603148	0.0902414	0.169717
Grpr	0.466219	0.000847468	0.0188636	0.147702
Itga2	0.465254	0.00819851	0.114762	0.176141
Atp8a1	0.465076	9.57925e-05	0.00295377	0.11922
Alcam	0.46507	0.000986686	0.0214626	0.141187
Shroom3	0.465043	0.00270366	0.0481066	0.155082
Prickle2	0.463992	0.0046526	0.0737739	0.163992
Tnik	0.463151	0.000270856	0.00721416	0.127183
Gstm2	0.462936	0.00197259	0.0372971	0.154231
L1cam	0.462805	0.00746292	0.106209	0.173366
Atxn7l1	0.461968	0.00359568	0.0600653	0.158604
Gabra4	0.461938	0.00173352	0.0336267	0.147426
Gstm7	0.46189	0.00867065	0.119144	0.176263
Cyp1b1	0.461061	3.92888e-05	0.00138242	0.133743
Pag1	0.45799	1.27883e-05	0.000512905	0.104951
Vps13b	0.457738	2.32107e-05	0.000864422	0.108172
Myoc	0.457239	0.00186	0.0355195	0.15306
Smarca2	0.456587	0.00106555	0.0229459	0.139521
Avpi1	0.455828	0.00767817	0.108733	0.172082
Hunk	0.455558	0.00235002	0.0428786	0.149713
Man1a	0.455281	0.00360794	0.0602116	0.156435
Adamts15	0.455266	0.00705918	0.101896	0.170789
Aldh1a1	0.454949	0.00064478	0.015053	0.144332
9930012K11Rik	0.453516	0.00428884	0.06916	0.161643
Stom	0.453274	0.00115232	0.0244474	0.146973
March1	0.45256	0.00657427	0.0964338	0.166616
Lpl	0.452459	1.93182e-05	0.000737006	0.105888
Actn1	0.452443	0.00343075	0.0581456	0.154586
Lrrk2	0.451524	0.00905037	0.123392	0.174446
Nrxn1	0.451498	0.00512573	0.0792392	0.161379
Slc10a7	0.451337	0.0101028	0.133612	0.175819
Lamp2	0.451249	0.00025506	0.00685713	0.123389
Trim56	0.451118	0.00523472	0.0804903	0.161611
Cdon	0.450933	0.00494752	0.0774586	0.160396
Zfp960	0.449828	0.00166003	0.0325312	0.142956
Plscr1	0.449682	0.0103945	0.1358	0.175724
Anxa4	0.449223	0.0066893	0.0974565	0.165703
Gm13889	0.448466	0.00971713	0.130035	0.173436
Ptprg	0.448351	0.00105839	0.0228203	0.13693
Clic5	0.447649	1.30495e-05	0.000522163	0.128966
Cdo1	0.447326	0.00365508	0.0608802	0.153907
Adamts10	0.446926	0.00154483	0.0305873	0.141182
B3gat1	0.446854	0.000309407	0.0080884	0.123863
Crispld2	0.445292	6.99788e-05	0.00224219	0.130738
Cd276	0.44527	0.00130826	0.0268848	0.138515
Eml2	0.444637	0.0115782	0.146757	0.176138
Selenbp1	0.442702	0.0119446	0.149468	0.17647
Jdp2	0.442392	0.0119397	0.149468	0.176469
Chmp2a	0.442354	0.0106944	0.138873	0.173373
Aph1c	0.441894	0.0107638	0.139354	0.173261
Gas1	0.441744	0.00742446	0.105837	0.167029
Lmo7	0.441439	0.00941283	0.127425	0.172629
Plekha6	0.440202	0.0120835	0.150607	0.176373
Fosb	0.439828	0.012001	0.150064	0.175271
Mbnl2	0.439377	0.00164702	0.03235	0.139603
Thrsp	0.438756	0.000374905	0.00943072	0.123326
B3galt5	0.438703	0.0112887	0.144519	0.173428
Lrig3	0.438349	0.0126252	0.154391	0.175802
Fhl2	0.438295	0.0128606	0.155941	0.176427
Fam107b	0.437843	0.000134207	0.00398132	0.114655
Crlf3	0.437782	0.00129997	0.0268516	0.136116
Gm14434	0.436994	0.0130039	0.157124	0.176378
Inpp5a	0.436434	0.00119784	0.0252265	0.134747
Ets1	0.435702	0.00223717	0.0412128	0.142523
Mdfic	0.435592	0.0106229	0.138205	0.17065
Msrb1	0.435417	0.0131615	0.15825	0.175769
Gm21671	0.435044	0.00316606	0.0549145	0.15217
Fam174b	0.434728	0.0130626	0.157502	0.175453
Nanp	0.434529	0.0129595	0.156918	0.175534
Kctd4	0.434443	0.00694288	0.10047	0.160872
Vrk3	0.434439	0.0102907	0.134869	0.16952
Nrbp1	0.434281	0.00873235	0.11972	0.165623
Sh3glb1	0.434248	0.00504656	0.0784135	0.154898
Ptprf	0.433771	0.013517	0.161734	0.176337
Colec12	0.433544	0.011432	0.14538	0.17146
H6pd	0.4335	0.0136477	0.16262	0.176302
Mmp14	0.433487	0.00485297	0.076256	0.158076
Olfml2b	0.433399	0.00853628	0.117725	0.164799
Ntn4	0.432265	0.000708454	0.0163619	0.127639
Ltbp3	0.430987	0.00469147	0.0742608	0.152416
Slc22a15	0.430953	0.000251626	0.00678601	0.117703
BC049635	0.430729	0.0145048	0.170096	0.176201
Tnfrsf11a	0.430405	0.0121253	0.150607	0.171853
Kcna4	0.429565	0.0108009	0.139729	0.168696
St3gal2	0.429092	0.00446831	0.0714514	0.150935
Sorbs2	0.428816	0.00184059	0.0352663	0.137679
Twist1	0.428398	0.0112146	0.143836	0.168978
Samd4	0.4281	0.0123077	0.152021	0.172677
Nbeal1	0.427659	0.000341784	0.00876675	0.119414
Inf2	0.427417	0.00347005	0.0584777	0.151706
Ppp2r2a	0.427221	0.00074481	0.0171098	0.126649
Krba1	0.426347	0.0041146	0.066978	0.148613
2610008E11Rik	0.426323	0.000180904	0.00509432	0.113849
Irs1	0.425966	0.00132123	0.0269675	0.132623
Slc41a3	0.424686	0.014952	0.173827	0.174988
Gm12394	0.424183	0.003333	0.0571587	0.144456
Gata6	0.423827	0.00337126	0.0574315	0.14454
Asap1	0.423229	0.000544213	0.0130052	0.122398
Cxxc5	0.42311	0.00057576	0.0136642	0.122887
Ankmy2	0.422729	0.00570545	0.0863495	0.15291
Prkce	0.422498	0.0130852	0.157664	0.170461
Cfap44	0.42196	0.0103679	0.135637	0.167315
Map3k14	0.421794	0.01177	0.148413	0.170025
Tmem55a	0.421279	0.0037803	0.0626626	0.145472
Gbp3	0.420923	0.00177061	0.0341154	0.14443
Tmem260	0.420507	0.00961732	0.128976	0.162369
Susd5	0.420431	0.0034351	0.0581456	0.143668
Lhx2	0.420263	0.000865564	0.0191672	0.126159
Tmco4	0.419936	0.0150193	0.174139	0.17281
Fam168a	0.419535	0.000577284	0.0136815	0.121884
Hsdl2	0.419444	0.00135603	0.027579	0.130896
Rab29	0.419057	0.00347449	0.0584951	0.14937
Igf2	0.418854	0.00389734	0.0643547	0.145129
Eepd1	0.418752	0.0160033	0.182837	0.174007
Slc6a1	0.417873	0.0174633	0.194335	0.176237
Wdr1	0.417801	0.00012606	0.00378561	0.108964
Jakmip2	0.416827	0.000163634	0.00468467	0.110566
Ypel4	0.416204	0.0167797	0.188759	0.174824
Fosl2	0.4162	0.0177157	0.196023	0.175816
Skida1	0.415874	0.00597618	0.0896478	0.151274
Pcsk2	0.415689	0.00123467	0.02575	0.128662
Irx1	0.414981	0.0159157	0.181957	0.172203
Slc1a2	0.414336	0.00415696	0.0676036	0.152532
Chodl	0.413788	0.0145125	0.170096	0.169284
Rab34	0.413397	0.00814554	0.114317	0.156268
Tlcd2	0.413125	0.0175954	0.19499	0.174693
Ank2	0.413081	0.00156029	0.0308579	0.130594
Arpc1b	0.41277	0.00130204	0.0268619	0.128365
Ipo13	0.412683	0.0118338	0.14873	0.164055
Hacl1	0.412443	0.0103742	0.135637	0.160962
Ace	0.412375	0.00191282	0.0363668	0.14205
Fkbp14	0.412371	0.0182423	0.19954	0.176233
Mboat7	0.411542	0.00409084	0.0666544	0.143321
Gabrb1	0.411149	0.00596716	0.0896478	0.149508
Nckap5	0.410855	0.0179984	0.197815	0.173778
Zmat1	0.410847	0.00346008	0.0584241	0.140519
Pawr	0.410532	0.0194456	0.209769	0.176273
Gm18829	0.410521	0.018745	0.203744	0.1748
Nptx2	0.409992	0.0144148	0.16946	0.167549
Zswim8	0.409976	0.019841	0.212568	0.176464
BC100451	0.409903	0.000971821	0.0211929	0.135607
Myc	0.409835	0.0122774	0.151757	0.166789
Tnc	0.409123	9.15535e-08	5.64613e-06	0.119984
Sesn1	0.407739	0.00437745	0.070152	0.143082
Ifngr2	0.407613	0.0121466	0.150607	0.162573
Mthfr	0.407571	0.0199109	0.213051	0.175403
Tax1bp3	0.40753	0.0202161	0.214772	0.175816
Olfml3	0.407222	0.0155476	0.178937	0.169623
Itpr2	0.40717	0.0197859	0.21211	0.174906
Gm19426	0.40676	0.0113879	0.145189	0.162861
Adamtsl1	0.406206	5.49922e-05	0.00183017	0.130754
Snx25	0.404871	0.00333534	0.0571587	0.13796
Akr1b3	0.404731	0.00387368	0.0640269	0.140092
Abcb1b	0.404271	0.00570841	0.0863495	0.146217
Mcc	0.404247	0.0125337	0.153491	0.161934
Ctsd	0.404213	0.00156748	0.0309289	0.127827
Fgfr1	0.404187	0.00510363	0.0790397	0.144319
Fut8	0.404038	0.00953071	0.128114	0.155869
Fancf	0.403836	0.0177285	0.196039	0.170351
Lrrc4c	0.403738	0.0113812	0.145189	0.159445
Cers4	0.403642	0.00082695	0.0185267	0.120714
Tg	0.402923	3.9809e-07	2.16074e-05	0.116259
Srf	0.402806	0.016735	0.188444	0.168378
Tsc22d1	0.401859	7.75195e-05	0.00243839	0.101685
Ctnna1	0.40164	2.78912e-06	0.000130401	0.0857121
Tgfb1i1	0.40106	0.020118	0.214467	0.173314
Paqr8	0.401034	0.0222198	0.228289	0.175894
Cap1	0.400956	8.31662e-05	0.00260285	0.101893
Kcnk2	0.400919	0.0226081	0.230995	0.176438
Per3	0.400703	0.00489408	0.0767683	0.142386
Ahi1	0.400582	0.00012651	0.00378561	0.104503
Ano6	0.400352	0.0014228	0.0285404	0.125485
Aldoa	0.400346	0.0101627	0.133912	0.155786
Phc3	0.399491	0.000926093	0.0204025	0.120617
Acot9	0.399384	0.0139961	0.165689	0.162542
Ndrg2	0.399296	0.0174728	0.194335	0.16932
Lgals12	0.398636	0.0201916	0.214772	0.172474
Pold4	0.398614	0.0132163	0.158799	0.163289
Zeb2	0.398591	0.00846452	0.117263	0.151407
Popdc2	0.397004	0.000208943	0.00577985	0.123904
Cdh13	0.396983	0.00859177	0.118264	0.151012
Snx4	0.396698	0.00194333	0.0368655	0.127998
Pigs	0.396606	0.00293821	0.0515341	0.133337
Cyb561d2	0.396482	0.0242587	0.241828	0.176166
Acyp2	0.396188	0.0124352	0.152628	0.158436
Glis2	0.394795	0.0107233	0.138981	0.154731
Fmnl2	0.394507	0.000245552	0.00666399	0.107585
Agrn	0.393599	0.00419039	0.0679546	0.137428
Adam12	0.393236	0.020036	0.213858	0.169147
Ctnnal1	0.393013	0.00196891	0.0372827	0.12699
Dpyd	0.392859	0.018057	0.198143	0.166285
Reps2	0.391875	0.00852018	0.117725	0.148902
Gm5862	0.390267	0.0109306	0.141293	0.156694
Tmem254c	0.390184	0.00663365	0.0968918	0.143697
Msx1	0.389235	0.0260564	0.254731	0.174905
Furin	0.388842	0.00275608	0.0487872	0.129871
Irak2	0.388514	0.0149218	0.173607	0.162071
C1qtnf6	0.388303	0.000810418	0.0182514	0.129138
Vasn	0.388212	0.0272013	0.261175	0.176245
Id3	0.388046	0.000481029	0.0117732	0.111146
Ddr2	0.38765	0.00406728	0.0663962	0.13494
Zfp560	0.38759	0.0261359	0.255218	0.174665
Mctp1	0.387318	0.028028	0.265264	0.176451
Fth1	0.386919	0.000231113	0.00630194	0.105074
Dner	0.386825	9.86647e-06	0.000403236	0.0875136
Ogfr	0.38671	0.0183425	0.200382	0.16406
Cep112	0.386678	0.027917	0.26465	0.176459
Gpr107	0.386516	0.0129318	0.156694	0.155607
Tprn	0.386031	0.0235983	0.23717	0.170534
Ptprm	0.385876	0.0063449	0.0940314	0.141384
Rfxank	0.385248	0.027758	0.263724	0.175029
Rhbdf1	0.384935	0.00113386	0.0240854	0.129169
Ptpn21	0.384877	0.0121359	0.150607	0.15343
Wdsub1	0.384819	0.0157516	0.180682	0.15937
Plekhf2	0.384565	0.0135879	0.162244	0.155831
Lmbrd1	0.384481	0.00387377	0.0640269	0.133125
Fam20a	0.384417	0.0203375	0.21534	0.167375
Itgb1	0.384302	6.48787e-05	0.00210623	0.0962104
Dgcr14	0.384226	0.0268493	0.259323	0.174535
Dag1	0.38397	0.000344897	0.00881768	0.107279
Nog	0.383685	0.00113081	0.0240854	0.130054
Tmem219	0.383669	0.0170778	0.190929	0.16091
Megf8	0.383464	0.0066659	0.0972802	0.141331
Snap47	0.382853	0.00949166	0.127849	0.147601
Aox4	0.382623	0.0233477	0.235666	0.170244
Prlr	0.3822	0.0264758	0.257369	0.172279
Arl4c	0.382063	0.000834317	0.0186213	0.114344
Dgkd	0.381998	0.0105458	0.137463	0.149397
Clstn2	0.381981	0.027564	0.262606	0.174266
Galns	0.381941	0.0213642	0.223015	0.165917
Cnot4	0.381914	0.00869926	0.119362	0.145571
Ckb	0.381326	0.0118812	0.149	0.151531
Sec23a	0.38125	0.00852858	0.117725	0.144962
Grid2	0.380238	0.0067641	0.0982965	0.140392
Tbc1d8b	0.379917	0.0101671	0.133912	0.147822
Smoc1	0.379762	0.017049	0.190855	0.159154
Slitrk1	0.37966	0.0223682	0.229361	0.166259
Rab27b	0.378486	0.0221888	0.228289	0.165504
Zzef1	0.377042	0.00973629	0.130054	0.14585
Fam57b	0.375427	0.031981	0.287944	0.17568
Epha2	0.374984	0.0265497	0.257505	0.16901
Tek	0.37492	0.0286029	0.268636	0.17147
Boc	0.374769	0.00279056	0.049296	0.125334
Zfp951	0.37476	0.00935618	0.126958	0.144182
Arhgef9	0.374416	0.0200018	0.213713	0.163812
Plekhh2	0.374299	0.00797253	0.112483	0.141081
Dbi	0.373794	0.0196263	0.210793	0.160219
Ptpre	0.373744	2.79658e-06	0.000130401	0.113128
Smtn	0.373633	0.0256579	0.251837	0.169026
Tmem176a	0.372352	0.011227	0.143836	0.151371
Cpt1a	0.372062	0.0266797	0.258329	0.169227
Chrnb1	0.371364	0.0126158	0.154386	0.152419
Opcml	0.371361	0.000570906	0.0135677	0.107793
Cacnb2	0.371356	0.0024943	0.0449864	0.122804
Pbxip1	0.37133	0.026285	0.255947	0.168436
Enpp5	0.371309	0.00154216	0.0305695	0.117243
Zfp523	0.370469	0.0350869	0.305056	0.176444
Adamts4	0.370004	0.0284869	0.267986	0.170091
Eno2	0.368843	0.0361102	0.310812	0.176436
Irf2bpl	0.368573	0.00152639	0.0302919	0.116275
Itih5	0.368534	0.0360636	0.310566	0.176169
Sdf2	0.368297	0.0124586	0.152789	0.147363
Lrig1	0.367981	0.0195644	0.210259	0.157629
Atrnl1	0.367644	0.00338155	0.057493	0.125445
Ifi44	0.367568	0.0351465	0.30542	0.175103
Prkca	0.367148	0.020092	0.214323	0.157979
Mmachc	0.367085	0.000269595	0.00720569	0.100765
Smim4	0.366924	0.0105663	0.137626	0.143477
Mtmr14	0.366867	0.0131407	0.158111	0.147942
Psap	0.366493	0.000217962	0.00600041	0.0991235
Mtss1	0.366319	0.000318878	0.00827542	0.101768
Gsn	0.365961	0.00374987	0.0622182	0.137084
Ncald	0.365666	0.0337137	0.297934	0.172238
Bcl10	0.365565	0.00798217	0.112483	0.137803
Atp9a	0.365281	0.00973148	0.130054	0.141283
Impg2	0.365041	0.0384103	0.323646	0.176436
Gm28048	0.364787	0.00355526	0.0594478	0.12512
4933415A04Rik	0.364594	0.0356973	0.308337	0.174198
Hddc3	0.364239	0.0388482	0.326075	0.176363
Naga	0.363985	0.038171	0.322421	0.175678
Aph1a	0.363744	0.0306788	0.279291	0.168415
Defb42	0.363191	0.0388693	0.326075	0.17597
Foxj2	0.362939	0.00523194	0.0804903	0.129958
Astn2	0.362886	0.0152721	0.176357	0.149594
Abca9	0.361864	0.000259813	0.00697401	0.118382
Ces1d	0.361699	9.79701e-06	0.000401351	0.111736
Sertad1	0.361341	0.0296942	0.273951	0.167967
AI464131	0.361136	0.0398253	0.331511	0.176057
Kif16b	0.360978	0.034045	0.300245	0.171247
Fhl1	0.36092	0.00593356	0.089242	0.131178
Ppm1m	0.360866	0.0286421	0.268701	0.164868
Nrk	0.360642	0.0360345	0.310471	0.172876
Cd302	0.360479	0.0396924	0.331046	0.175649
Brpf3	0.360001	0.0194852	0.209916	0.15417
Tmem132a	0.359764	0.0354307	0.306805	0.171104
Gria2	0.35961	0.000249531	0.00674007	0.0981804
Kctd10	0.359297	0.00333863	0.0571587	0.122425
Slc44a5	0.35925	0.0276337	0.262979	0.16499
Qpct	0.359116	0.0396811	0.331046	0.175275
Ppic	0.358524	0.0406435	0.335562	0.175744
Trim13	0.358431	0.0410089	0.337629	0.175451
Ctnna2	0.357875	0.00245177	0.0444055	0.118139
Gm21742	0.357489	0.0332666	0.295248	0.168898
Nos1ap	0.357487	0.0361767	0.310999	0.170802
Bche	0.357479	0.0316206	0.285299	0.166442
Creb3l2	0.357374	0.00971334	0.130035	0.138191
Slc41a1	0.357159	0.0149886	0.174017	0.146836
Speer4e	0.356957	0.0216009	0.224247	0.157744
Dscam	0.356794	0.027452	0.262556	0.161804
St5	0.356702	0.036031	0.310471	0.170256
Scrn1	0.356321	0.00143827	0.028742	0.1118
Sgms1	0.355834	0.0235573	0.237081	0.157203
Maml1	0.355103	0.00390281	0.0643833	0.123033
Nab2	0.354725	0.0344358	0.302143	0.167711
Mier3	0.354228	0.00604465	0.0903599	0.129039
Amt	0.354139	0.0442622	0.353399	0.176249
Pvrl3	0.353784	0.00500075	0.0779375	0.126035
Hadh	0.35327	0.0101664	0.133912	0.137425
Axin2	0.353194	0.0165301	0.187486	0.147333
Pcdh18	0.352976	0.0449766	0.356621	0.176426
Zfp595	0.352955	0.0345202	0.302703	0.16811
Tmem63c	0.352934	0.0422213	0.343192	0.174934
Trnp1	0.352252	0.0301615	0.276631	0.16248
Pld5	0.351649	0.0202549	0.214862	0.151482
Gja6	0.351533	0.0193952	0.209356	0.153848
Myl12b	0.3511	0.0277343	0.263644	0.159574
Trappc6a	0.350853	0.0429964	0.346298	0.173705
Spry1	0.350741	0.0281343	0.265624	0.161848
Habp4	0.35066	0.0368245	0.314912	0.167972
Spred1	0.350574	0.00268088	0.0478058	0.116776
Iqgap1	0.350206	0.000784533	0.0177614	0.104282
Nlgn3	0.349843	0.0457953	0.360777	0.176091
Snx24	0.349663	0.0100494	0.133213	0.135837
Lats2	0.349425	8.46999e-06	0.000351168	0.115904
Tril	0.349388	0.0320133	0.287944	0.162935
A830039N20Rik	0.349273	0.0101946	0.134054	0.135938
Phactr1	0.349258	0.0159045	0.18195	0.14489
Commd4	0.348385	0.0479428	0.368755	0.176462
4933426M11Rik	0.347935	0.00941118	0.127425	0.133973
Celsr2	0.347748	0.00453951	0.0724343	0.122539
Hltf	0.347212	0.01707	0.190929	0.145587
Tmem62	0.347197	0.0463411	0.363022	0.175459
Mapkbp1	0.346772	0.00960697	0.128937	0.133895
Rnft1	0.346461	0.0292826	0.271432	0.158993
Fzd1	0.345952	0.0170144	0.190592	0.148813
Rab31	0.345515	0.00373538	0.0620975	0.119146
Prosc	0.345289	0.0475521	0.366733	0.175212
Cnksr2	0.343937	0.027533	0.26257	0.156083
Cxcl14	0.343335	1.09914e-05	0.000444985	0.109496
Notch1	0.343076	0.0222192	0.228289	0.157151
Grik2	0.34299	0.0030161	0.0526318	0.115619
Chst2	0.342898	0.0499917	0.378091	0.175382
Idh2	0.342888	0.0102919	0.134869	0.133629
Rbm15	0.342834	0.0207207	0.218457	0.148192
Fbxo2	0.342813	0.00489896	0.0767683	0.13051
Col4a2	0.342469	0.031229	0.283101	0.158961
Runx1	0.342339	0.00184554	0.0352826	0.127489
Phgdh	0.342049	0.0168453	0.18919	0.143133
Arhgef26	0.341981	0.00835306	0.116187	0.129657
Lmo4	0.341949	0.00247978	0.0447713	0.113007
Inadl	0.341303	0.0444715	0.354249	0.169994
Slc6a20b	0.341162	0.0502213	0.379413	0.175725
Amdhd2	0.341086	0.02625	0.255947	0.15672
Tmem50b	0.34095	0.02467	0.244423	0.151763
Stac	0.340892	0.0135872	0.162244	0.143409
Mageb16	0.340859	0.00534584	0.0816154	0.132072
Mccc1	0.340275	0.0405148	0.334831	0.166116
Agbl2	0.340275	0.043055	0.346298	0.168208
Raph1	0.340075	0.00520119	0.0801178	0.121705
Kalrn	0.339807	0.0186942	0.20332	0.144515
Chsy1	0.339624	0.00605006	0.0903623	0.123715
Myrf	0.33955	0.049604	0.375985	0.173024
Ezr	0.339376	0.0204179	0.215925	0.146377
Dusp19	0.339359	0.0502541	0.379413	0.173366
Mtmr12	0.339037	0.030101	0.276371	0.156342
Gabbr2	0.338766	0.0471333	0.365305	0.170782
Sh3bp4	0.338722	0.00641902	0.0948032	0.124272
Ephb1	0.338276	0.046535	0.363286	0.169974
Aldh7a1	0.338261	0.0273281	0.261808	0.153302
8430408G22Rik	0.338222	0.0126629	0.154743	0.140978
Bace2	0.338151	0.0326355	0.291399	0.160596
Zc3hc1	0.33784	0.0250212	0.246855	0.150756
Micu2	0.337477	0.0118622	0.148941	0.134104
Jak1	0.337447	0.00144081	0.0287594	0.105903
Zfp637	0.337087	0.027545	0.26257	0.152923
Tapbp	0.336897	0.0514318	0.384619	0.173254
1810055G02Rik	0.336711	0.0070997	0.102224	0.125058
Cd99l2	0.336569	0.0213913	0.223015	0.1463
Slc39a14	0.336496	0.0292931	0.271432	0.154477
Apip	0.336157	0.0093094	0.126522	0.129264
Serpinb6a	0.335861	0.00752582	0.106928	0.125647
Chtf18	0.335689	0.0559377	0.402609	0.176187
Gm14680	0.335476	0.0562371	0.404183	0.175878
Gm12258	0.334887	0.0308305	0.280227	0.155106
Wdr60	0.334496	0.0513482	0.384619	0.172345
Tmtc2	0.334439	0.0167859	0.188759	0.13985
Gm15790	0.332871	0.0281741	0.265624	0.154451
Slc39a1	0.33252	0.0114542	0.145531	0.131498
Fyco1	0.332516	0.00669776	0.0974972	0.122637
Col14a1	0.332333	0.0464169	0.363022	0.168763
Slc22a21	0.332284	0.0352747	0.306224	0.160772
Myrip	0.33228	0.0279142	0.26465	0.151151
Spaca6	0.332279	0.0227087	0.231062	0.145855
B3glct	0.332239	0.0216088	0.224247	0.144617
March11	0.331812	0.0558122	0.401969	0.173604
Rps27	0.331495	0.0146671	0.171442	0.135836
Ldlrad4	0.330999	0.0594372	0.419641	0.175965
Rab33b	0.330399	0.0110171	0.141993	0.129958
Celf2	0.330145	0.000282215	0.00747044	0.090921
Gm13298	0.329913	0.0595828	0.419641	0.175437
Gm20938	0.329913	0.0595828	0.419641	0.175437
Ikbip	0.329697	0.0608755	0.425091	0.176298
Smpd1	0.329271	0.0488586	0.373295	0.167148
Ski	0.329092	0.0194793	0.209916	0.14086
Sypl	0.329055	0.0193174	0.208909	0.140667
Cln3	0.328925	0.0597682	0.420035	0.175585
Mgst3	0.328919	0.00257514	0.0463471	0.122
March3	0.328231	0.060924	0.425257	0.175723
Chrac1	0.328199	0.0328959	0.292965	0.15384
Strn	0.328029	0.00296277	0.051859	0.110388
Elk3	0.327813	0.0213994	0.223015	0.142467
Grik5	0.327719	0.0287819	0.269483	0.149865
Tnip1	0.327015	0.0634563	0.435512	0.17646
Amy1	0.326606	0.0536989	0.394942	0.170683
THAP6	0.326563	0.0610989	0.425787	0.174516
Tsc1	0.326499	0.0217528	0.225334	0.142308
Adck2	0.326475	0.0543151	0.397003	0.169779
Col8a2	0.326398	0.00343683	0.0581456	0.125011
Cdc42ep1	0.325933	0.000163528	0.00468467	0.10898
Stc2	0.325566	0.0642478	0.438148	0.176407
Anks1b	0.32538	0.00480152	0.0757676	0.115376
Zfyve16	0.325197	0.0114608	0.145531	0.12862
Flad1	0.325089	0.0638273	0.436491	0.176143
Cep95	0.324711	0.0226636	0.231062	0.142474
Il11ra1	0.324321	0.0644978	0.438788	0.175643
Ehd4	0.32426	0.0346749	0.303313	0.153522
Dyrk1b	0.324239	0.0649741	0.440593	0.175746
Gnai1	0.323982	0.00126449	0.026213	0.100491
Slc25a4	0.323393	0.00404751	0.0661363	0.112506
Snai2	0.323352	0.0481866	0.369473	0.163696
Mpst	0.322422	0.0542523	0.396713	0.167536
1110017D15Rik	0.322054	0.0109537	0.141387	0.135545
Kifap3	0.321718	0.00337906	0.057493	0.109764
Tmem53	0.321596	0.00140396	0.0282532	0.115181
Nod1	0.321551	0.0345796	0.302941	0.154737
Mgp	0.321414	9.24011e-06	0.000382176	0.110319
L3hypdh	0.321305	0.0414063	0.339579	0.157501
Swap70	0.321257	0.0497619	0.376928	0.165073
Mvk	0.321021	0.0666052	0.446902	0.175347
Nfia	0.320754	0.0117552	0.148394	0.127315
Glmp	0.320742	0.0480548	0.368792	0.162369
Gas2l1	0.320729	0.0685566	0.454035	0.176469
P2ry1	0.320584	0.0640004	0.436804	0.173061
Snx10	0.320496	0.00291119	0.0511644	0.107658
Pdlim2	0.320228	0.0419896	0.341918	0.159804
Lama5	0.319466	0.0686142	0.454111	0.176243
Gem	0.318668	0.0226315	0.231062	0.145246
RP23-411B11.2	0.318493	0.0708693	0.462236	0.176471
Atf7ip2	0.318493	0.06516	0.44099	0.173289
C6	0.31844	0.0598917	0.420035	0.169872
Zscan25	0.318431	0.0706239	0.46116	0.176199
Gnaz	0.318256	0.0323251	0.289477	0.148673
Add1	0.317942	0.012427	0.152628	0.127188
Fam49a	0.317682	0.0369681	0.315826	0.155958
Mtap	0.317099	0.0299919	0.275957	0.146109
Rasl11b	0.316705	0.0711993	0.462984	0.175877
Glb1	0.316473	0.0578518	0.411554	0.16684
Cpq	0.316284	1.92456e-05	0.000735865	0.105902
Impa2	0.316148	0.05869	0.415433	0.167179
Wsb2	0.316134	0.00996419	0.132287	0.122667
Kcnh8	0.316046	0.0447943	0.355667	0.157528
Narf	0.315913	0.0293107	0.271432	0.144972
Tbkbp1	0.315793	0.0494997	0.375941	0.162197
Phlda1	0.315662	0.030746	0.279607	0.149872
Csrp1	0.315343	0.00431402	0.0693711	0.110478
Gm7707	0.315189	0.0739873	0.473068	0.176448
Cpeb2	0.314336	0.0214497	0.223404	0.136676
Lyrm4	0.314268	0.0244517	0.243329	0.139667
Lrrc16b	0.314065	0.0747625	0.475902	0.17647
Atxn1	0.313956	0.0348272	0.304181	0.148774
Lama4	0.313876	0.0671823	0.44856	0.172213
Tab2	0.313315	0.00822494	0.114869	0.11856
Klhdc7a	0.313249	0.0240624	0.240568	0.138843
Slc8a1	0.312477	0.00974311	0.130054	0.120888
Trim16	0.312246	3.739e-05	0.00133195	0.105396
Cxcl12	0.312042	0.0070308	0.101657	0.128497
Perp	0.312017	0.0373748	0.317723	0.152606
Mettl11b	0.311502	0.000941399	0.020634	0.111224
Tarsl2	0.311372	0.00833063	0.116062	0.11801
Setd7	0.311332	0.0152928	0.17636	0.128372
1500011B03Rik	0.31133	0.0752824	0.477621	0.175129
Epb4.1l1	0.311317	0.04989	0.377488	0.158814
B3gnt2	0.311213	0.0770555	0.483522	0.176385
Mast4	0.311164	0.00732147	0.104716	0.116024
Dkk3	0.311054	0.00136558	0.0276814	0.115294
Pitx2	0.31098	0.0776106	0.485059	0.17647
Myadm	0.310806	0.048122	0.369143	0.157285
Dusp14	0.310659	0.0642811	0.438201	0.168929
Tktl1	0.310102	0.069848	0.457821	0.170999
Lcorl	0.309909	0.000467872	0.0114675	0.0885825
S1pr2	0.30965	0.0735632	0.471348	0.173062
Sfxn5	0.309208	0.0735233	0.471327	0.174246
Gm15901	0.30908	0.00107789	0.0231537	0.11143
Ano2	0.308821	3.6219e-05	0.00129291	0.104943
Gm5141	0.308813	0.0780967	0.486617	0.175729
Dscaml1	0.308351	0.0800783	0.492609	0.176372
Zfp87	0.308219	0.0597394	0.420035	0.163778
Xrcc6	0.308125	0.0175996	0.19499	0.12981
Fam69a	0.307971	0.0670418	0.448144	0.168245
Lims1	0.307836	0.00146556	0.0291856	0.0967609
B3galt1	0.307648	0.0203001	0.215076	0.132572
Acot2	0.307286	0.0267373	0.258595	0.144774
Haus3	0.307199	0.046106	0.362639	0.154024
Bgn	0.306852	0.00653669	0.0960463	0.123949
Pram1	0.306805	0.0784195	0.487635	0.174425
Csrnp1	0.306786	0.0109791	0.141609	0.128571
Gm8206	0.30643	0.0292224	0.271344	0.145237
Copz2	0.306177	0.0229256	0.232581	0.140104
Pcdhgb2	0.306097	0.0387584	0.325624	0.148106
Clybl	0.306092	0.0418188	0.34085	0.152952
Tmem254b	0.306013	0.0825865	0.501577	0.176468
Bmp3	0.30574	0.0813021	0.497595	0.175854
Grm5	0.30574	0.0766504	0.482034	0.173972
Ccdc85a	0.305626	0.077036	0.483522	0.173763
AA987161	0.305455	0.0350697	0.305056	0.144924
Plk1	0.305263	0.0645202	0.438788	0.165144
Brinp1	0.30517	0.00932587	0.126646	0.117371
Cacng2	0.305092	0.029219	0.271344	0.139913
Rnf2	0.304671	0.0123226	0.152097	0.121745
Pde4a	0.304489	0.0669338	0.447695	0.166807
Als2	0.3036	0.0252574	0.248615	0.135683
Lmna	0.303257	0.0153523	0.176927	0.1251
Gm10521	0.302821	0.084559	0.508358	0.17584
Arid5b	0.30266	0.0401157	0.332963	0.15135
Adamts17	0.302488	0.0749324	0.476631	0.169883
Selm	0.302484	0.0846346	0.508501	0.175415
Bcr	0.302089	0.0142203	0.16793	0.123209
Pip4k2a	0.302048	0.0635895	0.435731	0.162894
Tspan7	0.302047	0.0107228	0.138981	0.118376
Plekhm2	0.301797	0.0305381	0.278895	0.139543
Slc38a3	0.301616	0.0798886	0.492115	0.172302
Spc25	0.30148	0.0787853	0.488849	0.171589
L3mbtl3	0.301315	0.0552819	0.399793	0.157177
Ccdc148	0.301307	0.0771765	0.483966	0.171446
Cacna2d3	0.301267	0.0221667	0.228247	0.1317
Hibadh	0.301107	0.0505887	0.380932	0.154013
Armcx2	0.301101	0.0187744	0.203934	0.128125
Pdcd4	0.300846	0.00319871	0.0553693	0.10205
Fam184b	0.300746	0.0102623	0.134789	0.127126
Glod4	0.300455	0.0256923	0.251887	0.134681
Tmem41b	0.300379	0.0104962	0.137024	0.117376
Cnr1	0.300026	0.0513503	0.384619	0.154006
Dtd1	0.299775	0.0487135	0.372849	0.152092
A330044P14Rik	0.298967	0.0814651	0.497759	0.171563
Tmem127	0.298869	0.00949029	0.127849	0.11522
Rara	0.298778	0.0816154	0.498323	0.172484
Polr2l	0.298689	0.0552464	0.399735	0.155776
5730522E02Rik	0.298669	0.0866169	0.514871	0.174596
Usp24	0.298563	0.00482423	0.075943	0.105929
Uck2	0.298419	0.0114217	0.145356	0.117978
H2-T22	0.298326	0.0880026	0.518552	0.174968
Abca8b	0.297991	0.0746347	0.475603	0.1672
C1qtnf1	0.297786	0.0660966	0.445317	0.163263
Foxp1	0.297448	0.00374126	0.0621352	0.102597
Dennd1b	0.297084	0.028089	0.265549	0.135275
B4galt3	0.29695	0.0661919	0.445465	0.161677
Arsk	0.2969	0.0749867	0.4768	0.16674
Itgb6	0.296824	0.0697582	0.45759	0.164895
Zfp738	0.29674	0.0228949	0.232407	0.130437
Pkd2	0.296724	0.0228027	0.231744	0.130329
Actn4	0.296558	0.00261426	0.0468552	0.0985258
Srd5a1	0.296503	0.0430947	0.346298	0.146559
Maged2	0.296364	0.0913255	0.527243	0.175601
Ager	0.296211	0.0145752	0.170715	0.129581
Akr1b10	0.296192	0.0816613	0.498413	0.170085
Capzb	0.296128	0.00434834	0.0698081	0.103841
Ctf1	0.296001	0.0710132	0.462236	0.165038
Baiap2	0.295702	0.0924718	0.527803	0.176167
Galk1	0.295291	0.0933619	0.530335	0.176245
Gnptab	0.295266	0.0127739	0.155437	0.118583
Asic1	0.295096	0.0912792	0.527243	0.175257
Pros1	0.295068	0.0932121	0.530184	0.175988
Tm6sf1	0.29506	0.0931416	0.530184	0.175804
Pcdh9	0.294979	0.0605373	0.423926	0.157218
Atp10d	0.294627	0.0815567	0.498142	0.16931
Itga9	0.294222	0.0950088	0.534747	0.176417
Entpd2	0.294128	0.0138672	0.164571	0.128307
Gmpr	0.293897	0.041194	0.338747	0.146801
Armcx1	0.293863	0.0692555	0.456326	0.161716
Gm29036	0.293788	0.0761976	0.480064	0.165649
Slc23a2	0.293059	0.0430696	0.346298	0.144885
Nabp1	0.292998	0.0791165	0.489492	0.166987
Pcnxl4	0.292715	0.0372572	0.317095	0.140511
Degs1	0.292171	0.0396092	0.330673	0.141983
Ddx17	0.291931	0.0148134	0.172683	0.119792
Stac2	0.291737	0.0511314	0.383843	0.152373
Itpripl2	0.291676	0.093563	0.530615	0.17405
Mlec	0.291552	0.0292104	0.271344	0.133711
Fam126b	0.291482	0.0291818	0.271344	0.13366
Snx33	0.291458	0.0846419	0.508501	0.169721
Plxna1	0.291428	0.0366073	0.314079	0.139425
Ptger4	0.291366	0.0984138	0.543609	0.176431
Gng12	0.291261	0.00890013	0.121633	0.111344
Dhrs3	0.290607	0.0167224	0.188444	0.130173
Ift52	0.290545	0.0525492	0.389615	0.149914
Dok5	0.290414	0.0762739	0.480369	0.164916
Dpm3	0.290357	0.0924866	0.527803	0.172582
Atp7a	0.29025	0.026494	0.2574	0.130804
Igfbpl1	0.290146	0.023562	0.237081	0.133116
Ccdc28b	0.289979	0.0868643	0.514871	0.169372
Mettl21b	0.289914	0.0817019	0.498413	0.167295
Evi2a	0.289903	0.0982044	0.543529	0.175421
Gpc6	0.28951	0.0663766	0.445601	0.157712
Padi2	0.289275	0.0521398	0.387859	0.153487
Lrrc3b	0.289252	0.0116691	0.14751	0.125515
Sipa1l1	0.288817	0.0586127	0.415294	0.152737
Ric1	0.288767	0.00304064	0.0528457	0.0974371
Gm3883	0.2885	0.0898795	0.522856	0.170097
Sgpl1	0.288418	0.0288633	0.269637	0.132001
Fam134c	0.287801	0.0336251	0.297403	0.135457
Hoxb3	0.287576	0.0627067	0.433132	0.1545
Tcirg1	0.287305	0.06355	0.435731	0.158181
Piezo1	0.287293	0.0726879	0.468415	0.160123
Psme2	0.287139	0.0598542	0.420035	0.15258
Car8	0.287116	0.10327	0.557188	0.176355
Gm18180	0.28706	0.0339024	0.299294	0.140128
Tcf7l1	0.287048	0.0349528	0.304466	0.142195
Irs2	0.28702	0.00866159	0.11913	0.109335
Cgn	0.287014	0.103317	0.557263	0.176442
Mgrn1	0.286587	0.0421557	0.342946	0.141018
Ppt1	0.286464	0.0022919	0.0419516	0.0939363
Capn2	0.286338	0.034373	0.3019	0.135347
Fam20c	0.28629	0.0920633	0.527803	0.170201
Phf21b	0.285779	0.0799123	0.492115	0.163261
Gm9105	0.285626	0.105117	0.563699	0.176461
Diap3	0.28544	0.0349505	0.304466	0.135344
Gm15452	0.285256	0.0489792	0.373885	0.148727
Higd1a	0.285113	0.10322	0.557096	0.175089
Gm12481	0.284802	0.104286	0.560948	0.17573
Fry	0.284669	0.00721834	0.103413	0.105958
Gm12978	0.28419	0.0700467	0.458609	0.158677
Vstm2l	0.284073	0.0161223	0.183831	0.12671
Glul	0.284031	0.0262672	0.255947	0.127809
Vta1	0.283913	0.0416743	0.34052	0.1394
Fbln5	0.283734	0.00404542	0.0661363	0.11242
Dlgap4	0.283716	0.0465202	0.363286	0.14253
Snhg11	0.283551	0.00422799	0.0683711	0.0991203
Trim2	0.283457	0.00826851	0.115384	0.107334
Uaca	0.283131	0.092909	0.52916	0.168495
Adcy6	0.283085	0.044313	0.353641	0.140755
Chpf	0.282681	0.0760251	0.479856	0.159317
Sdcbp	0.282514	0.00600204	0.0899575	0.102819
Zfp65	0.282317	0.0684577	0.453555	0.154969
Ctnnd1	0.282287	0.00927291	0.126126	0.108495
Per1	0.282223	0.0936297	0.53063	0.168541
Lmln	0.282001	0.103729	0.558961	0.174414
Irf1	0.281917	0.107324	0.569608	0.175181
Hey1	0.281804	0.104107	0.560469	0.173486
Tead4	0.281774	0.0283634	0.267116	0.135068
Caln1	0.281693	0.0964362	0.539779	0.17035
Fam13b	0.281591	0.0246606	0.244423	0.125338
Gm14399	0.28147	0.0902197	0.52461	0.166137
Podn	0.281285	0.0654749	0.442483	0.152711
Mob1a	0.28098	0.0186892	0.20332	0.119483
0610030E20Rik	0.280895	0.0182005	0.199337	0.118938
Snap23	0.280677	0.0265723	0.257579	0.126554
Lrch3	0.280652	0.00209026	0.039135	0.0912048
Adamts1	0.280534	0.0980362	0.543431	0.17054
Slc35a5	0.280376	0.0478923	0.368755	0.141721
Foxo1	0.280342	0.0982	0.543529	0.169591
Mrgpre	0.280109	0.0914662	0.527243	0.165971
Speg	0.280072	0.0677298	0.450294	0.153342
Gm14290	0.28006	0.0729299	0.469447	0.157559
Rpl15-ps3	0.27978	0.0982691	0.543529	0.170121
Esr1	0.279764	0.103052	0.556872	0.172737
Cox15	0.279598	0.0402565	0.333487	0.136333
Traf7	0.279458	0.054892	0.398435	0.14558
Mlc1	0.279385	0.00121122	0.025384	0.106031
Hipk3	0.279321	0.0101722	0.133912	0.108689
Jmjd7	0.27914	0.0774639	0.484847	0.15952
Gm12942	0.278929	0.102561	0.555954	0.170883
Slc2a12	0.2788	0.112921	0.584689	0.176307
Lamtor1	0.278708	0.0372641	0.317095	0.13379
Lrrtm4	0.278636	0.085886	0.512753	0.162319
Zfp579	0.278604	0.0912081	0.527243	0.16501
Rasal3	0.278514	0.0480216	0.368787	0.143482
Gm19085	0.278288	0.114307	0.588471	0.176353
Sfxn4	0.278249	0.112856	0.584526	0.176047
Tob2	0.278182	0.0989301	0.544594	0.168603
Fbxo18	0.277633	0.0923931	0.527803	0.165069
Slitrk5	0.277536	0.0469337	0.364328	0.139672
Rbpms	0.277446	0.113109	0.58531	0.175508
Pnkp	0.277316	0.086008	0.513303	0.163408
Zfp748	0.277226	0.0517091	0.386125	0.142487
Dgkq	0.277171	0.109142	0.575161	0.173217
Hmox1	0.276929	0.0844641	0.508112	0.160542
Gm4980	0.276617	0.00336169	0.0574315	0.110253
Rabep2	0.276606	0.102633	0.555954	0.169396
Mutyh	0.276542	0.115883	0.591873	0.176426
Iqsec3	0.276406	0.0728198	0.468914	0.154055
Trim9	0.27636	0.073482	0.471238	0.154417
Zfp36	0.276134	0.117256	0.594057	0.176423
Shroom2	0.276099	0.0734151	0.471238	0.154219
Kcnc3	0.27582	0.0945743	0.533174	0.165007
Tacc3	0.275547	0.0416504	0.34052	0.135258
Npnt	0.275465	0.117115	0.594057	0.176187
Atp6v0a1	0.275459	0.00660761	0.0967155	0.101423
Uvssa	0.27508	0.101954	0.554608	0.168242
Med12l	0.274906	0.0186168	0.202863	0.116822
Agpat2	0.274819	0.00398375	0.0654444	0.109175
Kif1c	0.274708	0.0891916	0.521274	0.161623
Zfp58	0.274706	0.115877	0.591873	0.174891
Junb	0.274702	0.110619	0.579573	0.17217
Mesdc2	0.274524	0.0252053	0.248245	0.122651
Synpo2	0.274435	0.0223053	0.228852	0.12848
Tmtc3	0.274018	0.0210785	0.220874	0.118801
St3gal3	0.273873	0.0798477	0.49207	0.156359
Gpm6a	0.273675	0.0547184	0.398259	0.145779
Reep4	0.273466	0.12033	0.598458	0.176109
Slco3a1	0.273348	0.0280054	0.265196	0.124412
Rai1	0.273287	0.0331185	0.294489	0.128276
Os9	0.27326	0.0792755	0.490123	0.155703
Ikbkg	0.273238	0.0399852	0.332039	0.133039
Spns2	0.272887	0.119609	0.598037	0.176432
Znhit2	0.272392	0.117971	0.596126	0.174271
Frem1	0.271734	0.119018	0.597349	0.17497
Fam217b	0.271693	0.115819	0.591873	0.172909
Plekhf1	0.271489	0.0567387	0.406709	0.145473
Tmem242	0.271384	0.0706575	0.461204	0.150099
Cyb561	0.271123	0.10878	0.574308	0.169031
Hadha	0.270776	0.011809	0.148542	0.107548
Tlr2	0.270492	0.054984	0.398507	0.144769
Nat6	0.270426	0.12508	0.61043	0.176201
Ctso	0.270325	0.109654	0.576236	0.168995
Gmpr2	0.270096	0.114879	0.589571	0.171308
Fam3c	0.270018	0.0348896	0.304417	0.127995
Pcbd2	0.269997	0.123978	0.607568	0.175577
Lrp4	0.269932	0.12542	0.610849	0.176398
9430020K01Rik	0.26984	0.0963357	0.539392	0.162294
Slc35f1	0.269513	0.0368168	0.314912	0.129091
AW549877	0.269373	0.00489857	0.0767683	0.0957367
Abhd12	0.269281	0.0878305	0.517715	0.157805
Chga	0.269254	0.00992855	0.131916	0.104429
Rnf19a	0.268631	0.0317203	0.286048	0.125061
Mlkl	0.268587	0.124296	0.608257	0.174714
Hivep3	0.268481	0.0614752	0.427877	0.143584
Mtfmt	0.268413	0.0716712	0.464648	0.149003
Isg20	0.268392	0.0795948	0.491271	0.155527
Kcnd1	0.268352	0.0644473	0.438788	0.149423
B3gnt1	0.26834	0.0937453	0.530846	0.160105
Sptlc2	0.26807	0.00643838	0.0949262	0.098387
Tor3a	0.267996	0.100523	0.549601	0.163182
Socs6	0.267975	0.00925116	0.12593	0.102963
Map3k8	0.26777	0.103022	0.556872	0.165739
Ndufaf1	0.267754	0.0849007	0.509168	0.155392
Gpaa1	0.267709	0.112847	0.584526	0.169018
Cidea	0.267355	0.00940209	0.127425	0.113724
Rnf217	0.267336	0.0121494	0.150607	0.106601
Disc1	0.267308	0.126023	0.611835	0.175043
Zswim1	0.267157	0.128036	0.61674	0.176098
Pard6b	0.267133	0.106559	0.567458	0.165516
Trappc1	0.26697	0.0867022	0.514871	0.155833
Zfp27	0.266874	0.0727702	0.46877	0.148755
Mafk	0.265669	0.111293	0.581153	0.166831
Cebpzos	0.265533	0.0999837	0.547872	0.161394
Gm9877	0.265402	0.0482811	0.370033	0.138504
Ikzf1	0.265389	0.0370401	0.316284	0.132669
Tmem176b	0.265355	0.0526667	0.390092	0.136946
Bves	0.265224	0.0472812	0.365627	0.133691
Iqgap2	0.265189	0.0377719	0.319835	0.127652
Slc7a2	0.265185	0.0208811	0.219877	0.114792
Serpini1	0.264831	0.0209812	0.220662	0.114725
Tep1	0.264739	0.121357	0.600003	0.170976
Slc9a1	0.26471	0.0914287	0.527243	0.156843
Ppfibp1	0.264587	0.0434235	0.348482	0.131013
Pbx3	0.264365	0.0545716	0.397696	0.137536
Pars2	0.264335	0.132739	0.627966	0.176235
Gm14584	0.264313	0.0770148	0.483522	0.149476
Gm10288	0.264304	0.0920861	0.527803	0.156903
Ccdc92	0.26424	0.0916348	0.527243	0.15675
Enc1	0.264088	0.092852	0.52916	0.157151
Maoa	0.263903	0.0319817	0.287944	0.123044
Ebf1	0.263579	0.110362	0.578574	0.165054
Rnf145	0.263448	0.0155975	0.179272	0.10894
Pi15	0.263339	0.112828	0.584526	0.1661
Zhx2	0.263013	0.0511737	0.383992	0.134906
Mfsd12	0.262971	0.130712	0.623032	0.174008
Tshz3	0.262624	0.0301208	0.276405	0.121111
Cbln2	0.262565	0.0866527	0.514871	0.15493
Erap1	0.262509	0.0890083	0.521225	0.154356
C1galt1c1	0.262284	0.059681	0.419988	0.139259
Rgs16	0.262257	0.134249	0.629819	0.175282
Ptprk	0.262015	0.0436365	0.349328	0.129866
Vti1a	0.261922	0.118538	0.596715	0.167834
Hoxd4	0.261807	0.121597	0.600042	0.169142
Ccnd1	0.261705	0.13482	0.630802	0.175448
Vmn2r7	0.261641	0.133496	0.629201	0.174709
5830428H23Rik	0.261489	0.0392125	0.328317	0.126819
Gm10916	0.261471	0.0495326	0.375941	0.137579
Ankrd27	0.261365	0.128319	0.617582	0.172006
Tmed1	0.260755	0.133851	0.629201	0.174277
Jade2	0.26044	0.130975	0.623388	0.172407
Gabre	0.260208	0.0992802	0.545407	0.159421
Thnsl2	0.260102	0.122544	0.602596	0.169025
Parm1	0.260091	0.109106	0.575161	0.162338
Rab9	0.259855	0.0474934	0.366444	0.131109
Lurap1l	0.259846	0.0353977	0.306673	0.12351
Foxd2	0.259758	0.0610187	0.425539	0.141919
Irf2bp2	0.259736	0.0524442	0.38933	0.133924
BC024978	0.259596	0.0799976	0.492465	0.148295
Gm7162	0.259239	0.135226	0.631405	0.173984
Tmbim6	0.259077	0.0394583	0.329774	0.125805
Eya4	0.258954	0.0895132	0.521736	0.15465
Tmem150a	0.258925	0.108823	0.574357	0.162687
Zfp672	0.258277	0.0688045	0.454628	0.141939
Tbc1d13	0.258201	0.135721	0.632352	0.173295
Gmds	0.258157	0.0377471	0.319781	0.124252
Tpbg	0.258154	0.0361317	0.310841	0.123195
Zim1	0.257755	0.125365	0.610849	0.168938
Slc35b4	0.257593	0.0465231	0.363286	0.129414
Gm12403	0.257541	0.057666	0.410849	0.139465
Lmbrd2	0.257336	0.0575836	0.410432	0.135511
Cdyl	0.256985	0.0724863	0.467466	0.143077
Mpdz	0.256969	0.054492	0.397452	0.133641
Gm13477	0.256886	0.139769	0.638988	0.174214
Zfp322a	0.256854	0.068434	0.453555	0.140975
Wnt5b	0.256783	0.144191	0.648613	0.176014
St6galnac5	0.256745	0.100384	0.549601	0.158464
Shisa3	0.256729	0.143742	0.646935	0.17564
Lppr4	0.256536	0.137779	0.636396	0.172937
Gusb	0.256466	0.0777593	0.485108	0.145381
Atxn7	0.256223	0.0294605	0.272525	0.117679
C4b	0.256187	0.021249	0.22212	0.120869
Proser3	0.255702	0.142981	0.646212	0.17477
RP24-422C24.2	0.255622	0.126431	0.61278	0.168225
Lrp10	0.255562	0.108063	0.572102	0.159056
Cdkn1b	0.255537	0.0177597	0.196199	0.107793
Dph1	0.255419	0.0970772	0.540554	0.156551
Sept6	0.255399	0.0676658	0.450294	0.139757
Cdk5	0.255388	0.133682	0.629201	0.170264
Lrtm1	0.255302	0.096058	0.53889	0.153417
Cln5	0.255237	0.038244	0.32272	0.123166
Ptk7	0.255223	0.118165	0.596404	0.163313
Tmem170b	0.2552	0.00956087	0.128419	0.0984808
Csdc2	0.255187	0.0914808	0.527243	0.15122
Gm16184	0.255078	0.0132328	0.158885	0.113707
Dgat2	0.25504	0.138994	0.63791	0.172427
Ocrl	0.254933	0.02044	0.216026	0.109974
Ldha	0.254726	0.065207	0.441019	0.138152
S100a4	0.254678	0.121716	0.600241	0.165372
Ankrd16	0.254535	0.0592004	0.418146	0.134911
Tub	0.254486	0.0638998	0.43664	0.137349
Cmtm7	0.254358	0.142149	0.644483	0.173592
Blvrb	0.254295	0.131785	0.625342	0.169147
Gm13248	0.253963	0.0260515	0.254731	0.124101
Dpp9	0.253935	0.0896486	0.522267	0.149611
Iqgap3	0.253851	0.0912762	0.527243	0.150302
Ugt8a	0.253823	0.0398577	0.331621	0.123501
Stk17b	0.253698	0.105642	0.564848	0.156798
Rpl15-ps2	0.25368	0.0898369	0.522856	0.151292
Mafb	0.253503	0.109555	0.576102	0.158427
Sharpin	0.253501	0.098459	0.543673	0.153411
Smad6	0.253455	0.0517822	0.386125	0.139295
Nfix	0.253392	0.0137768	0.163704	0.102878
Gm11652	0.25335	0.0918353	0.527277	0.152139
Lgmn	0.253165	0.110954	0.580266	0.158802
Plekhg5	0.253077	0.110071	0.577632	0.161091
Gpr116	0.252895	5.58591e-05	0.00185225	0.0964031
Uqcc1	0.252662	0.0529908	0.391649	0.130578
Gm20491	0.252655	0.113785	0.587217	0.161044
Gm11199	0.252598	0.148177	0.65774	0.17481
Tom1l1	0.252384	0.0237756	0.238671	0.111639
Pex6	0.252363	0.1353	0.631405	0.169031
Nt5dc2	0.252344	0.152123	0.663481	0.176329
Rps6ka5	0.25225	0.152228	0.663724	0.176268
Efna5	0.252201	0.0122138	0.151187	0.100643
Wdr35	0.252099	0.074331	0.474208	0.141264
Ctsa	0.252095	0.0474711	0.366444	0.127188
Ptch1	0.252041	0.0807184	0.495484	0.144326
Ugdh	0.251939	0.0497722	0.376928	0.12842
Reck	0.251752	0.151633	0.662364	0.175921
Clmn	0.251631	0.148722	0.65774	0.174306
Gm16305	0.251608	0.0988944	0.544594	0.154023
Wbp1l	0.251598	0.107657	0.570832	0.156469
Scn3b	0.251409	0.11458	0.589202	0.159338
Vmac	0.251403	0.109681	0.576236	0.157136
Dcaf6	0.251039	0.0445695	0.354537	0.124976
Alx4	0.251005	0.136782	0.63436	0.169255
Rps6ka3	0.250897	0.0217843	0.225523	0.109366
Gpr173	0.250314	0.0760915	0.479923	0.141117
Thsd4	0.250263	0.128206	0.617385	0.164532
Sptan1	0.250235	0.00624014	0.0928788	0.0914975
Pcdhga10	0.25022	0.155903	0.668776	0.176464
Gm29640	0.250094	0.0134368	0.160998	0.113388
Egfl6	0.249494	0.155287	0.667632	0.175811
Lck	0.249313	0.152428	0.664137	0.174687
Ost4	0.249077	0.0306356	0.279193	0.115212
Gm17230	0.249072	0.0523741	0.389265	0.133323
Sertad3	0.249016	0.100446	0.549601	0.153061
C4bp	0.248935	0.154809	0.666676	0.175509
E130308A19Rik	0.248863	0.0529323	0.391385	0.128581
Vmn2r5	0.248844	0.157796	0.672706	0.176168
2310045N01Rik	0.248753	0.110888	0.580266	0.156044
Hoxd10	0.24871	0.0698732	0.457821	0.137199
Ids	0.248686	0.0478721	0.368755	0.125696
Cdan1	0.248472	0.144799	0.65016	0.170513
Foxo3	0.248136	0.0630641	0.434004	0.133501
Cpne5	0.248116	0.114549	0.589202	0.160669
Laptm4a	0.247874	0.0083746	0.116392	0.0940123
Dio1	0.247823	0.047491	0.366444	0.130127
Gm17709	0.247418	0.157449	0.671558	0.175272
Gm11839	0.247185	0.126897	0.614	0.162758
Prkcd	0.247182	0.143072	0.646285	0.168896
S100a13	0.24707	0.160616	0.676768	0.176271
Erich1	0.246934	0.151622	0.662364	0.172192
Wdr6	0.246769	0.0527768	0.390403	0.127408
Fam102b	0.246759	0.0884319	0.52001	0.144837
Ppox	0.246726	0.130259	0.622219	0.163035
Meis1	0.246644	0.0589014	0.416546	0.130569
Ctcfl	0.246603	0.145585	0.651818	0.169466
Src	0.246576	0.159358	0.675348	0.175547
Sag	0.246233	0.0715685	0.464561	0.136666
Tyw3	0.246187	0.160955	0.676768	0.176108
Xkrx	0.246162	0.131527	0.624634	0.16326
Syt13	0.246083	0.154917	0.666676	0.173054
Epb4.1l5	0.245853	0.0524507	0.38933	0.126767
Ggct	0.245791	0.156408	0.669275	0.173514
Rpp40	0.2457	0.157252	0.671549	0.17459
Anpep	0.245503	0.160196	0.676068	0.174933
Miip	0.245344	0.162664	0.679982	0.175765
Rslcan18	0.245242	0.164077	0.680636	0.176401
Tsen2	0.245235	0.0805009	0.494678	0.140346
Dnajb7	0.245179	0.0378424	0.320274	0.124788
Wwp1	0.244847	0.024615	0.244248	0.108947
Tagln	0.244715	0.134322	0.629819	0.164057
Stat5a	0.244592	0.149797	0.658846	0.170324
Aox3	0.244587	0.00137626	0.0278259	0.0989772
Rbm47	0.244571	0.159266	0.675292	0.17409
Mkl1	0.244521	0.112567	0.584261	0.154099
Gm14326	0.244427	0.152618	0.664189	0.170908
Galt	0.244217	0.161445	0.67758	0.174454
Smtnl2	0.244181	0.139623	0.638784	0.165841
Afap1l2	0.244151	0.135623	0.632223	0.164918
Abhd4	0.244086	0.14676	0.65479	0.168223
Crtc3	0.243969	0.0913747	0.527243	0.144541
Zfp444	0.243914	0.124051	0.607749	0.158681
Zfp455	0.243895	0.122509	0.602596	0.159351
Klhl22	0.243881	0.0375077	0.318632	0.11724
Vrk2	0.243804	0.159341	0.675348	0.17339
Evc	0.243054	0.126071	0.611897	0.160438
Lars2	0.242964	0.0989423	0.544594	0.14726
Ankrd42	0.242952	0.163845	0.68048	0.175046
Mpped2	0.242946	0.164087	0.680636	0.175134
Twsg1	0.242774	0.0150125	0.174139	0.0998211
Wdr78	0.242755	0.16713	0.686964	0.176089
Gm21857	0.242538	0.0997948	0.547186	0.149351
Psg25	0.242473	0.168082	0.688738	0.176
Rpusd1	0.242431	0.167621	0.68734	0.175719
Piezo2	0.242389	0.118704	0.596926	0.157733
Prrx2	0.242095	0.00418899	0.0679546	0.102156
Vps11	0.241922	0.117595	0.594924	0.154558
Enpp4	0.241808	0.0289642	0.270406	0.110718
Cdk16	0.241746	0.0163706	0.186168	0.100704
Gm2260	0.241365	0.0919042	0.527277	0.145848
Npsr1	0.241318	0.0637758	0.436486	0.136168
Nalcn	0.24117	0.0432016	0.346863	0.119285
Dpp6	0.240693	0.0650673	0.440593	0.130472
Capn5	0.240618	0.0847066	0.508713	0.142664
Scpep1	0.240533	0.0418107	0.34085	0.118173
Deptor	0.240404	0.136147	0.633018	0.16135
Tmem101	0.240217	0.162142	0.678787	0.171838
Fut11	0.240162	0.0630928	0.434004	0.129221
Rasgrf1	0.239702	0.144751	0.650114	0.164374
Gm5067	0.239565	0.100903	0.550802	0.147986
Slc22a4	0.239462	0.0796895	0.491271	0.140164
Ndufa3	0.239363	0.123589	0.606177	0.155437
Tmem18	0.239228	0.121436	0.600042	0.15446
Atf7	0.239176	0.00948806	0.127849	0.0922042
Nab1	0.239135	0.0716569	0.464648	0.132764
Apbb1ip	0.23901	0.141869	0.643895	0.163525
Elovl1	0.238878	0.138557	0.637841	0.161269
Pparg	0.238819	0.0966661	0.539939	0.146988
Ap1s3	0.238791	0.0380118	0.321549	0.115095
Gm6768	0.238547	0.114394	0.588595	0.151109
2210013O21Rik	0.238325	0.145045	0.650584	0.163557
Zmat4	0.238079	0.100743	0.550282	0.149406
Zfp932	0.238013	0.0986903	0.544426	0.144149
Slc3a1	0.237987	0.149471	0.658711	0.165651
Nudcd1	0.23797	0.169424	0.691171	0.173235
Chmp4c	0.237949	0.133915	0.629201	0.158771
D930020B18Rik	0.237849	0.177276	0.70656	0.176469
Chrna4	0.237804	0.097147	0.540767	0.145739
Shh	0.237562	0.0894764	0.521698	0.143082
Ifit3	0.23742	0.0737485	0.472067	0.135828
Slc25a48	0.237354	0.149587	0.658711	0.165434
Phf12	0.237351	0.0486773	0.372738	0.120401
Adamts19	0.237243	0.102266	0.555487	0.1475
Dvl3	0.237187	0.0268576	0.259323	0.107149
Mob3c	0.236699	0.133164	0.628763	0.157653
Slc26a7	0.236676	0.141748	0.643515	0.162254
Gabarapl1	0.236608	0.089094	0.521234	0.13916
Max	0.236516	0.0510731	0.383572	0.121236
Gm5113	0.235998	0.179975	0.710716	0.176061
Akap11	0.235946	0.0127137	0.154971	0.0946932
Ehf	0.235839	0.102878	0.556817	0.147108
Mms19	0.235762	0.1372	0.635443	0.158687
Prelp	0.235677	0.000217652	0.00600041	0.0934433
Cd59a	0.23533	0.176721	0.706087	0.174502
8430419L09Rik	0.235205	0.125571	0.610849	0.153572
Ptpn9	0.235135	0.0908808	0.52632	0.139071
Tnpo2	0.235067	0.0674867	0.449545	0.128555
5530401A14Rik	0.234818	0.148837	0.65774	0.16313
Hspa2	0.234792	0.0423676	0.344019	0.123773
Stox1	0.234765	0.146494	0.654357	0.161709
Bivm	0.234738	0.0888492	0.520702	0.137965
Arvcf	0.234713	0.0696946	0.457347	0.129383
Senp7	0.234637	0.0719329	0.465913	0.13039
Tmem175	0.234477	0.1216	0.600042	0.151462
Irx2	0.234454	0.118279	0.596562	0.15011
Zfp53	0.234321	0.180518	0.710953	0.174994
Wdr44	0.23431	0.0826659	0.50171	0.135026
Wbscr27	0.234168	0.181503	0.712605	0.175775
Itgb5	0.234164	0.0415436	0.340057	0.126331
Gm5157	0.234159	0.171175	0.694633	0.171371
Cd81	0.233847	0.0353957	0.306673	0.111155
Klf3	0.233827	0.110576	0.579521	0.146577
Hmox2	0.233815	0.0951557	0.535224	0.140091
Elk1	0.233445	0.0777373	0.485108	0.132343
Zbtb24	0.233325	0.185516	0.717463	0.176331
Vmn2r72	0.233296	0.146117	0.653691	0.161335
Zfp869	0.233032	0.0684017	0.453555	0.127871
Rab11fip3	0.232986	0.106531	0.567458	0.144376
Rmi1	0.232826	0.185411	0.717287	0.176008
Nkx2-9	0.232759	0.108299	0.57265	0.146795
Gm13511	0.232632	0.148784	0.65774	0.162287
Ikzf2	0.232613	0.161998	0.678556	0.166414
Kcnd2	0.232476	0.116074	0.591873	0.147945
Ttc22	0.232351	0.0753958	0.477989	0.134292
P4ha1	0.232237	0.162307	0.67901	0.166235
Rnf207	0.232225	0.135977	0.632835	0.157649
Hmgn3	0.232144	0.0907574	0.526155	0.137236
Tmem43	0.232107	0.0789313	0.48905	0.132101
Glt28d2	0.232043	0.143438	0.646474	0.159788
Hcn2	0.232024	0.186264	0.718419	0.175556
Gdap1	0.231923	0.00830869	0.11585	0.0878734
Gm15665	0.231887	0.171553	0.69502	0.170104
Pitpnc1	0.231826	0.174656	0.701969	0.170937
Lysmd4	0.231809	0.0869431	0.514871	0.13872
Parp3	0.231803	0.0246046	0.244248	0.116273
Gm13311	0.231777	0.164556	0.68212	0.16734
Skil	0.231767	0.0422552	0.343269	0.114116
Pitpnm3	0.231614	0.102525	0.555954	0.146416
Prmt2	0.231519	0.185273	0.717006	0.174892
Slc26a11	0.231443	0.0211787	0.221655	0.111259
Mss51	0.231338	0.189412	0.722727	0.17637
Syt10	0.231198	0.0102858	0.134869	0.1049
Npr2	0.231183	0.18807	0.720857	0.175856
Rps6ka4	0.231107	0.181761	0.712605	0.173268
Zfp3	0.230838	0.190347	0.724102	0.176463
Arhgap1	0.23073	0.0961032	0.538968	0.138671
B3gat2	0.230613	0.163644	0.680355	0.165538
Sirpa	0.230544	0.0568648	0.406995	0.121058
Ddx43	0.230515	0.0982749	0.543529	0.139419
Insl6	0.230514	0.000355028	0.00902306	0.0927992
Sox5	0.2305	0.055321	0.399793	0.120278
Gm17229	0.230425	0.00557803	0.0846449	0.100864
Gatb	0.230395	0.176067	0.704679	0.170354
Arhgap29	0.23035	0.0787563	0.488846	0.136004
Irx3	0.230308	0.0922746	0.527803	0.139867
Txndc16	0.230232	0.0210322	0.220672	0.0997785
1110034G24Rik	0.229608	0.190573	0.72452	0.175422
Akap8l	0.229492	0.134082	0.629471	0.153154
Dirc2	0.22946	0.10466	0.562449	0.14142
Pde7a	0.229401	0.0256921	0.251887	0.102834
Galnt7	0.229377	0.0775644	0.485059	0.129957
Fbxo10	0.229299	0.163507	0.680099	0.164656
Gde1	0.229262	0.0894607	0.521698	0.134991
Vmn2r31	0.229107	0.191074	0.724782	0.17544
Slc20a2	0.229036	0.121552	0.600042	0.147924
Pgk1	0.228924	0.0945157	0.533018	0.136914
Dpf1	0.228848	0.170344	0.692895	0.168777
Gm17555	0.228848	0.184828	0.716722	0.172558
Sez6	0.228776	0.0504299	0.380384	0.116934
Traf3	0.228681	0.120453	0.598458	0.147297
Kl	0.228592	0.12877	0.619232	0.152024
Adamts14	0.228537	0.0572533	0.408586	0.12514
Mgat3	0.228531	0.133674	0.629201	0.152353
Iqsec1	0.228386	0.174458	0.7015	0.168326
Gjb3	0.228144	0.0695193	0.456949	0.130567
Kctd21	0.228137	0.0817387	0.498413	0.134792
Pqlc1	0.227869	0.173682	0.699361	0.167538
Sbspon	0.22774	0.196599	0.736095	0.17646
Gm29096	0.227675	0.106558	0.567458	0.143173
Twf2	0.227647	0.177228	0.70656	0.168675
Shisa5	0.227618	0.159747	0.675836	0.162806
Avpr1a	0.227357	0.0118678	0.148941	0.103867
Elfn1	0.227343	0.0891672	0.521274	0.136494
C330013J21Rik	0.227288	0.178426	0.708283	0.168985
Frmd3	0.227251	0.0955046	0.536613	0.136325
E2f7	0.226944	0.0657896	0.444086	0.123352
Edem2	0.226934	0.175652	0.703672	0.167622
Htra2	0.226915	0.165065	0.683213	0.163512
Pskh1	0.226853	0.132633	0.627939	0.15086
Rgmb	0.22674	0.153949	0.665097	0.159021
Rpa1	0.226735	0.105269	0.563729	0.139996
Tcerg1l	0.226626	0.105134	0.563699	0.139861
Sspn	0.226536	0.166522	0.686107	0.163747
Astn1	0.226476	0.0487957	0.373146	0.114941
Cpe	0.226461	0.0221143	0.227875	0.0989589
Pla2g12a	0.226442	0.200449	0.74104	0.176451
Serpinb8	0.226381	0.140045	0.639665	0.154615
Tbc1d2b	0.22634	0.179145	0.709407	0.16861
Dennd1a	0.226115	0.0711761	0.462984	0.125325
Csk	0.226094	0.18633	0.71851	0.171405
Kcnt1	0.226094	0.132911	0.628259	0.152786
Rapgef5	0.22606	0.151499	0.662364	0.158979
Dsp	0.226049	0.186519	0.718826	0.171172
Pbx4	0.226014	0.183831	0.715447	0.170975
Fam189a2	0.226006	0.187315	0.719703	0.171368
AW551984	0.225869	0.190396	0.724129	0.172569
Clpx	0.225791	0.143565	0.646474	0.154386
Atoh8	0.225675	0.198498	0.739842	0.17581
Rps13-ps1	0.225618	0.0654494	0.442483	0.1272
Actb	0.225527	0.0412261	0.338747	0.110485
Cog4	0.22543	0.0807833	0.495705	0.129092
Frs3	0.225389	0.0779562	0.485983	0.133532
Tamm41	0.225172	0.153943	0.665097	0.157953
Tnr	0.225023	0.191067	0.724782	0.172218
Pcdha8	0.22501	0.114646	0.589362	0.142614
Zfp809	0.225004	0.182312	0.713037	0.168719
Asap2	0.224943	0.0579084	0.411554	0.118614
Gm17828	0.224939	0.132632	0.627939	0.150891
Gm7694	0.224665	0.142014	0.644042	0.152999
Filip1l	0.224629	0.168759	0.689871	0.163253
Gm17571	0.224523	0.192118	0.726272	0.172172
Ddb1	0.22441	0.0156872	0.180063	0.0928798
Pam	0.224307	0.0830925	0.503528	0.129436
Spock2	0.224294	0.177357	0.706651	0.166304
1600012H06Rik	0.224182	0.152256	0.663724	0.156637
Phka1	0.22402	0.0418142	0.34085	0.110064
Golga1	0.22401	0.0398874	0.331707	0.109012
Klhl29	0.2239	0.141382	0.64239	0.152243
Nova2	0.223877	0.147179	0.655776	0.154419
Galnt15	0.223862	0.179278	0.709607	0.166716
Serpinb6b	0.223771	0.00024479	0.00665381	0.0915431
Cbx6	0.223575	0.0556914	0.401435	0.116841
RP23-161O8.1	0.22352	0.127924	0.616456	0.148488
Gm13314	0.2234	0.173564	0.699051	0.164635
4930578G10Rik	0.223372	0.198246	0.739333	0.173764
St7	0.223292	0.0651771	0.44099	0.126106
Rps15a-ps6	0.223131	0.205735	0.74839	0.176421
Esyt2	0.222906	0.049156	0.374717	0.11331
Ankrd24	0.222805	0.163095	0.680099	0.15978
Gm15789	0.222778	0.201581	0.742222	0.174497
Fam227b	0.222726	0.114874	0.589571	0.144131
Pcdh17	0.222707	0.0765945	0.481859	0.125759
Olfr1096-ps1	0.222535	0.0695838	0.457144	0.127386
Rgs19	0.22212	0.0975281	0.541659	0.134045
D3Ertd751e	0.222097	0.131293	0.624214	0.147231
Pkd2l2	0.222084	0.189608	0.722727	0.169345
2010107G12Rik	0.221833	0.205536	0.74839	0.175254
Zfp764	0.221737	0.201352	0.742012	0.173567
Gabpa	0.221614	0.0491777	0.374717	0.112666
Ccdc73	0.221454	0.160442	0.676327	0.157877
Efcab14	0.221319	0.063955	0.436804	0.119474
Fam13c	0.221015	0.198	0.739159	0.171722
CT868723.1	0.220956	0.198186	0.739333	0.172051
Rnf150	0.220633	0.0788986	0.48905	0.125568
Urod	0.220561	0.140423	0.640371	0.149618
Ttc28	0.220524	0.0469058	0.364328	0.110973
Ppp6r2	0.220383	0.163962	0.68048	0.159609
Slitrk3	0.220324	0.200766	0.741124	0.172755
Prf1	0.220189	0.182358	0.713037	0.16587
Zfp46	0.21996	0.11832	0.596562	0.140833
1700037C18Rik	0.219912	0.211304	0.755393	0.176384
Chac2	0.219742	0.212692	0.757561	0.176427
Vsig10	0.219569	0.158351	0.673734	0.155717
Nenf	0.219388	0.14088	0.641494	0.148977
RP23-293I7.3	0.219365	0.136667	0.634166	0.149163
Npc1	0.219344	0.0525148	0.389615	0.113131
Smad9	0.219333	0.0881048	0.518799	0.128605
Yipf3	0.219317	0.136254	0.633018	0.147217
Mmrn2	0.21918	0.140891	0.641494	0.150295
Gng7	0.219101	0.207467	0.75053	0.174264
Tsc22d2	0.219062	0.0817965	0.498544	0.125866
Emc1	0.219032	0.0210335	0.220672	0.0949267
Wdr26	0.218813	0.0133647	0.160246	0.0884485
Rnf128	0.21859	0.101133	0.551454	0.133328
Cyb5d2	0.218572	0.139612	0.638784	0.147961
Meis3	0.218457	0.178216	0.708171	0.162299
Slc9a6	0.218391	0.0989149	0.544594	0.132359
Lrpap1	0.218387	0.120342	0.598458	0.140629
Slc35f3	0.218269	0.202377	0.74372	0.171595
Sema4a	0.218269	0.18233	0.713037	0.164755
Ebpl	0.218209	0.0957559	0.537545	0.130991
Ms4a1	0.218185	0.2066	0.74979	0.172868
Lgals9	0.218145	0.00303072	0.0527798	0.09452
Tshz2	0.218006	0.0992601	0.545407	0.132253
Zkscan5	0.217953	0.165488	0.684469	0.157167
Zfp617	0.217773	0.125535	0.610849	0.142157
Mettl16	0.217729	0.0810068	0.496394	0.124793
Alg9	0.217476	0.213923	0.758522	0.175267
Mycbp	0.217443	0.158597	0.6739	0.154258
Bpnt1	0.216994	0.171526	0.69502	0.15881
Tmem64	0.216783	0.0672199	0.448637	0.118447
Nfkbiz	0.216778	0.15952	0.675704	0.154089
Trafd1	0.216713	0.191413	0.725271	0.165994
Asxl1	0.216701	0.0564822	0.405606	0.113622
Gm5822	0.216666	0.0530724	0.391747	0.118026
Slc25a36	0.216644	0.092193	0.527803	0.128658
Fat3	0.216416	0.194357	0.730692	0.167516
Acadl	0.216252	0.219116	0.765095	0.176141
G2e3	0.216222	0.0806494	0.495237	0.12377
Rras	0.216036	0.0841213	0.506789	0.129329
Rrm2b	0.215985	0.203725	0.745965	0.170575
Suox	0.215961	0.219972	0.76616	0.176091
Pcca	0.215892	0.19204	0.726272	0.165492
Ccdc126	0.215771	0.209385	0.753383	0.171882
Dlgap1	0.215508	0.116929	0.593473	0.137459
Cplx2	0.215362	0.0456757	0.360412	0.107769
Gm9845	0.215361	0.221981	0.769266	0.176424
Uvrag	0.215351	0.189657	0.722754	0.164217
Dffa	0.215336	0.198209	0.739333	0.167529
Prrc2c	0.215095	0.0113599	0.145189	0.0849698
Pim2	0.214688	0.142003	0.644042	0.146212
Bloc1s1	0.214581	0.210425	0.754443	0.171304
Ermard	0.214575	0.207733	0.750579	0.170323
Kcnh5	0.214486	0.0548624	0.398435	0.111714
Eml1	0.214464	0.182383	0.713037	0.160863
Cntd1	0.214447	0.161727	0.678291	0.155392
Gm15381	0.214401	0.0424973	0.344217	0.114668
Nit2	0.214273	0.202011	0.743168	0.167951
Lif	0.214239	0.120445	0.598458	0.141876
Mta3	0.213956	0.154397	0.665679	0.150236
Cgrrf1	0.213947	0.156127	0.669275	0.150871
Pttg1ip	0.213904	0.116564	0.592978	0.136306
Gm28778	0.21389	0.0280022	0.265196	0.10882
Ppp1r3d	0.213828	0.143513	0.646474	0.147819
Kdm6b	0.213775	0.158706	0.673912	0.151702
Tspyl1	0.213747	0.0583265	0.413974	0.112898
N4bp1	0.213621	0.0586278	0.415294	0.11297
Pcdh1	0.213265	0.152893	0.664189	0.149209
Muc1	0.213235	0.148029	0.657739	0.149149
Rxrb	0.213234	0.110941	0.580266	0.133778
6030445D17Rik	0.213087	0.147223	0.655776	0.148351
Ifnar1	0.213052	0.13592	0.632805	0.142897
Leng1	0.212674	0.213283	0.758255	0.170886
Nap1l5	0.21265	0.222082	0.76946	0.174364
Oit3	0.212419	0.00403514	0.0660596	0.0932217
Slc12a7	0.212383	0.16095	0.676768	0.151497
Vps41	0.212366	0.0737329	0.472067	0.118749
Spag4	0.212292	0.228161	0.778241	0.17638
Trp63	0.212285	0.0177852	0.196288	0.102563
Tspan3	0.21211	0.0181152	0.198655	0.0897523
Cmtm6	0.212074	0.142385	0.645042	0.144561
Wscd2	0.211954	0.228901	0.779142	0.1763
Yipf1	0.211899	0.177522	0.707001	0.157182
Gm17214	0.211648	0.104671	0.562449	0.133264
Rassf9	0.2116	0.000509639	0.0123158	0.0893835
Raly	0.211592	0.0456883	0.360412	0.105886
Pthlh	0.211551	0.00067035	0.0155865	0.0894122
Zc2hc1c	0.211466	0.225712	0.775618	0.17466
Gm13305	0.211097	0.0552376	0.399735	0.117089
Wsb1	0.211002	0.15162	0.662364	0.147167
Tmem151a	0.210981	0.19556	0.733233	0.164024
Hnrnpul1	0.210967	0.0321511	0.288873	0.0984631
Nsun3	0.21077	0.198763	0.739919	0.164054
D630039A03Rik	0.210728	0.0969932	0.540481	0.130282
Ggta1	0.21072	0.218261	0.763862	0.172059
Slc25a23	0.210658	0.0553794	0.400024	0.109954
Mcl1	0.210424	0.0242857	0.241957	0.0934137
Ube4b	0.210392	0.0758504	0.479453	0.118518
Tmem132c	0.210332	0.233638	0.785668	0.176471
Zbtb25	0.21032	0.0755142	0.478281	0.118332
Iqcc	0.210178	0.212735	0.757561	0.168729
Cd47	0.210165	0.0923551	0.527803	0.12487
9230110C19Rik	0.209946	0.193105	0.727776	0.16129
Cdkn2c	0.209936	0.105945	0.565938	0.129852
Tmem165	0.209829	0.0891452	0.521274	0.123439
Zfp395	0.209563	0.176672	0.706087	0.15511
Palb2	0.209524	0.195543	0.733233	0.161914
Mpp1	0.2095	0.220173	0.766397	0.171058
Spata24	0.209491	0.233007	0.784872	0.175744
Frat2	0.20929	0.141254	0.642117	0.14227
Cited2	0.20926	0.141504	0.642717	0.142341
Appbp2	0.209226	0.0234378	0.236107	0.0923235
Kdelc1	0.209218	0.0956658	0.537214	0.125558
Tnfrsf19	0.209188	0.216923	0.761939	0.169474
Tnfaip3	0.20899	0.233746	0.785668	0.175913
Flot2	0.208973	0.092134	0.527803	0.124069
Phpt1	0.208918	0.107011	0.568811	0.129609
Ccdc37	0.208735	0.158271	0.673728	0.149712
Cdh10	0.208663	0.230741	0.781634	0.174241
Coa6	0.208591	0.233999	0.786058	0.175309
Rapgef6	0.208506	0.0599073	0.420035	0.11082
Gria1	0.208499	0.141104	0.641765	0.14536
Araf	0.208498	0.0751725	0.477276	0.117172
Plod1	0.208337	0.133797	0.629201	0.138953
Ttll11	0.208149	0.198935	0.739919	0.163536
Elp4	0.208087	0.155587	0.668248	0.146588
Gm608	0.208014	0.0202215	0.214772	0.0895753
Rbms2	0.207913	0.237685	0.790721	0.176234
Tec	0.207779	0.163259	0.680099	0.150245
Crhr2	0.207635	0.063576	0.435731	0.116745
D130040H23Rik	0.207625	0.068407	0.453555	0.120602
Tmem189	0.207589	0.16956	0.69134	0.151123
RP24-372D1.1	0.207326	0.211013	0.754978	0.166131
Slc46a1	0.207156	0.240143	0.792613	0.176467
Pnpla7	0.206998	0.232094	0.783739	0.17331
Agpat4	0.206885	0.107065	0.568919	0.128379
Ptprc	0.206795	0.241037	0.794347	0.176355
Zfp583	0.206779	0.236241	0.787899	0.174648
Gm18588	0.206731	0.0661014	0.445317	0.119062
BC021891	0.206658	0.00326345	0.0563198	0.0913214
Hspa4l	0.206658	0.241077	0.794347	0.176451
1810013L24Rik	0.206648	0.153907	0.665097	0.144925
Gm11960	0.206549	0.180779	0.711329	0.154326
Mat2b	0.206543	0.0967374	0.54006	0.124351
Eefsec	0.206521	0.228919	0.779142	0.171659
Mtor	0.206386	0.102106	0.555084	0.126262
Bcar3	0.206204	0.221769	0.768997	0.168739
Hivep1	0.206152	0.0312552	0.283189	0.0957144
Plxnb2	0.205849	0.0941462	0.531805	0.122977
Arhgap44	0.205756	0.200408	0.74104	0.160711
Frmd4a	0.205299	0.0778889	0.48574	0.116448
Rnf24	0.205227	0.137813	0.636396	0.138291
Ppp1r3b	0.205092	0.0730555	0.469904	0.119544
Tmsb15b1	0.204848	0.192157	0.726272	0.157841
Trps1	0.204786	0.023614	0.237187	0.0904788
Nwd1	0.204763	0.18625	0.718419	0.156321
Plcxd2	0.204746	0.216586	0.761772	0.165733
Hoxb8	0.204628	0.184909	0.716722	0.154338
Gm20708	0.20453	0.0773038	0.484424	0.121753
Dcn	0.204506	0.000114175	0.00345863	0.0901046
Cyb5rl	0.204402	0.245083	0.79779	0.175923
Mprip	0.20432	0.0292139	0.271344	0.0936997
Tln1	0.204152	0.190952	0.724782	0.156133
Csn3	0.20415	0.160263	0.676177	0.147082
Acox1	0.204095	0.0624941	0.43231	0.109562
Lppr2	0.204083	0.216689	0.761822	0.165216
Akap14	0.204043	0.155519	0.668248	0.145317
Hmgcll1	0.20392	0.156366	0.669275	0.14388
Ggh	0.203919	0.162008	0.678556	0.14581
Gm5403	0.203701	0.219237	0.765095	0.16617
Ppp6r1	0.203634	0.064785	0.439893	0.110264
Zfp655	0.203511	0.134825	0.630802	0.1361
Prdx1	0.203372	0.13656	0.634013	0.13661
Cadm4	0.203303	0.204047	0.746192	0.160038
Coq6	0.203123	0.190677	0.724554	0.155225
Ifnar2	0.203088	0.205333	0.748349	0.160328
Mxd4	0.203059	0.172596	0.697211	0.148864
Glyat	0.203057	0.233814	0.785742	0.170791
Erlec1	0.20297	0.0843224	0.507783	0.117589
E430018J23Rik	0.202956	0.180249	0.710716	0.151466
Gm10277	0.20289	0.249854	0.8037	0.176421
Aqp5	0.202877	0.0844051	0.507965	0.123495
Atxn2	0.202841	0.134674	0.630702	0.135605
Fancb	0.202824	0.233731	0.785668	0.170331
Zc3h12b	0.202723	0.148164	0.65774	0.140199
Coa5	0.202699	0.111909	0.582282	0.127513
Bet1l	0.202589	0.236735	0.78884	0.171184
Zfp820	0.202487	0.244346	0.797263	0.174058
Dnase2a	0.202477	0.233211	0.785097	0.170005
Tcte2	0.202468	0.247827	0.801373	0.175341
Paqr7	0.202408	0.242507	0.795693	0.173304
Hdac5	0.202396	0.220486	0.767177	0.165291
Glis1	0.202358	0.244456	0.797263	0.174544
Gli3	0.202215	0.151616	0.662364	0.141026
Bpgm	0.202153	0.118858	0.596928	0.129616
Hk1	0.202081	0.153466	0.664987	0.141585
Limk2	0.202073	0.170747	0.693566	0.147553
Spidr	0.20207	0.168675	0.689871	0.146806
Nmrk1	0.201749	0.236789	0.78884	0.170535
Ap3d1	0.201711	0.0566503	0.406644	0.105827
Map3k1	0.201474	0.125934	0.611577	0.131655
Lmbr1l	0.201448	0.200041	0.74104	0.157246
Ppm1l	0.201392	0.104851	0.563066	0.124183
Gm28036	0.201287	0.226393	0.77658	0.166404
Exoc6b	0.201278	0.110679	0.579706	0.12619
Wdfy2	0.201235	0.0861633	0.513696	0.11727
Gpr171	0.201137	0.253932	0.808758	0.176454
Ip6k2	0.200963	0.165698	0.685024	0.144989
Dennd5a	0.200948	0.0861102	0.513557	0.117088
Irf2bp1	0.200906	0.14969	0.658711	0.139451
Metap1d	0.200826	0.132059	0.626124	0.133353
Moap1	0.200797	0.254735	0.809412	0.176398
Gdf6	0.200719	0.0137165	0.163311	0.0953671
Nos1	0.200631	0.213383	0.758255	0.161262
Fubp1	0.200587	0.143537	0.646474	0.137131
[truncated: 15,207 more rows]

## Sheet: padj < 0.05, lfc < -1.0
gene_id	log2FoldChange	pvalue	padj
Epb4.1l4a	-1.40093	1.70143e-35	1.00947e-32
Nov	-1.21516	3.80831e-16	6.74194e-14
Ankrd33b	-1.01388	9.01791e-10	8.03949e-08

## Sheet: padj < 0.05, lfc > 1.0
gene_id	log2FoldChange	pvalue	padj
Cyr61	4.54267	1.32053e-163	1.13605e-159
Yap1	4.42271	1.60812e-228	2.76693e-224
Ctgf	4.32546	1.59249e-143	9.13344e-140
Ahnak	3.42344	9.35247e-97	2.68198e-93
Amotl2	3.41606	6.95927e-141	2.99353e-137
Hspg2	3.17174	3.97328e-83	7.59602e-80
Ankfn1	3.13809	2.91118e-52	3.33932e-49
Angpt1	2.91629	4.25966e-106	1.46583e-102
Sema3d	2.80088	6.66727e-69	9.55976e-66
Clu	2.73969	1.63132e-16	3.01811e-14
Myl9	2.72518	5.01772e-42	3.59728e-39
Mfsd2a	2.62929	1.03716e-87	2.54934e-84
Thbs1	2.44577	2.5299e-37	1.6122e-34
Fzd5	2.38337	9.47568e-38	6.52154e-35
Nedd9	2.361	3.91952e-76	6.13084e-73
Lypd6	2.32027	9.97355e-47	9.03184e-44
Mia	2.27793	1.43325e-34	8.22019e-32
Pde7b	2.26512	1.04156e-51	1.12006e-48
Dclk1	2.25161	3.59697e-49	3.4383e-46
Scg2	2.24124	1.51201e-84	3.25195e-81
Sema5a	2.22716	1.40626e-56	1.86124e-53
Gpr126	2.21038	8.13637e-17	1.5384e-14
Sdc2	2.14086	6.4221e-81	1.10499e-77
Bmp4	2.13436	1.44593e-36	8.88526e-34
Sparc	2.10089	5.67817e-33	3.05308e-30
Cubn	2.08007	3.48183e-33	1.93253e-30
Megf10	1.98795	2.31932e-21	6.23535e-19
Gcnt2	1.98459	1.42661e-42	1.16887e-39
Mylk	1.98435	6.08184e-32	2.98983e-29
Vim	1.93965	2.93541e-30	1.36504e-27
Colgalt2	1.93535	2.77566e-23	8.68329e-21
Timp2	1.93247	3.16098e-32	1.59964e-29
Fam180a	1.91578	1.22048e-14	1.94441e-12
Akr1c14	1.89827	6.98341e-15	1.14435e-12
Cryab	1.89008	1.53281e-14	2.3976e-12
Igfbp3	1.86185	3.76142e-30	1.70313e-27
Lmcd1	1.85902	2.42533e-27	1.01781e-24
Cnn2	1.83544	2.92391e-25	1.0704e-22
Anxa6	1.81933	1.84001e-42	1.43905e-39
Palld	1.81292	2.50759e-27	1.02728e-24
Gstm1	1.79625	1.92584e-42	1.4407e-39
Plekha7	1.79183	6.60005e-30	2.91181e-27
Prrx1	1.78281	1.91581e-24	6.72723e-22
Rnf144b	1.75439	1.38361e-23	4.57816e-21
Ptpn14	1.74835	6.28336e-24	2.11983e-21
Rbms3	1.74443	1.50506e-30	7.19333e-28
Aqp4	1.73838	1.25346e-22	3.71845e-20
Sorl1	1.69991	2.11641e-24	7.28298e-22
Gli2	1.69032	2.56413e-22	7.35308e-20
Rcan2	1.68522	3.07383e-26	1.14974e-23
Stxbp6	1.65285	8.95103e-55	1.10008e-51
Bmpr1b	1.65139	1.3327e-21	3.69845e-19
Tgfbr2	1.65038	3.2161e-21	8.51327e-19
4932411E22Rik	1.63175	1.85121e-20	4.75402e-18
Ccdc80	1.62874	1.05364e-14	1.6943e-12
Adamts9	1.62097	2.03782e-32	1.06251e-29
Unc5c	1.58833	6.63584e-27	2.59492e-24
Msrb3	1.56524	7.40382e-20	1.81986e-17
Ephx1	1.5322	6.26743e-18	1.36503e-15
Lifr	1.51856	3.66044e-27	1.46468e-24
Maml2	1.51736	1.41032e-21	3.85175e-19
Aldoc	1.50132	2.32519e-18	5.2641e-16
Hhip	1.48736	3.98016e-20	9.92501e-18
Fat4	1.47332	7.64432e-45	6.57641e-42
Tmtc1	1.46463	2.10764e-17	4.16827e-15
Itga1	1.46058	1.25789e-17	2.70541e-15
1500015O10Rik	1.45747	5.03331e-18	1.1103e-15
Capn6	1.43931	6.89889e-19	1.60408e-16
Ncan	1.42894	1.90588e-37	1.26125e-34
Rspo3	1.41376	6.83327e-17	1.30637e-14
Chdh	1.41163	1.58518e-17	3.2861e-15
Mfap3l	1.40916	1.3628e-17	2.89486e-15
Abcc9	1.40824	3.79598e-16	6.74194e-14
Fbn1	1.40278	2.10614e-17	4.16827e-15
Atp1b1	1.39073	7.5002e-25	2.68851e-22
Gdpd2	1.38716	1.91342e-14	2.9395e-12
Ablim1	1.37838	2.10324e-17	4.16827e-15
Lgals1	1.36636	3.16719e-15	5.23988e-13
Rnd3	1.3335	1.69261e-17	3.46704e-15
Sox9	1.3178	3.24125e-20	8.20133e-18
Chrdl1	1.31551	3.83999e-18	8.58062e-16
Dab2	1.31293	3.43419e-14	5.18322e-12
Fgfr2	1.31026	1.07107e-22	3.23313e-20
Camk2d	1.30271	2.12294e-23	6.76431e-21
Notch2	1.2961	1.65607e-19	4.01328e-17
Spats2l	1.29522	1.24573e-18	2.85788e-16
Plod2	1.2934	1.9128e-19	4.57106e-17
Ddah1	1.28429	6.46663e-17	1.25017e-14
Peg3	1.28426	3.12261e-49	3.16045e-46
Nrp2	1.27803	1.28185e-14	2.02344e-12
Lipg	1.27613	4.05789e-13	5.41241e-11
Slc5a3	1.27225	1.37013e-26	5.23878e-24
Syde1	1.26661	4.75455e-12	5.56508e-10
Eno1	1.26134	1.55588e-23	5.05104e-21
Lypd6b	1.24736	4.58416e-16	7.96718e-14
Nacc2	1.24535	5.58422e-13	7.27895e-11
Plxdc1	1.24191	2.75298e-14	4.19183e-12
Apoe	1.23139	2.70044e-12	3.23066e-10
Wif1	1.19916	2.40748e-12	2.91712e-10
Thrb	1.19777	1.52101e-12	1.86932e-10
Cdh6	1.19033	5.89601e-14	8.74542e-12
Ston2	1.18625	3.01053e-15	5.02905e-13
Grb14	1.18529	1.95286e-13	2.70976e-11
Msn	1.18149	1.05702e-27	4.54675e-25
Glis3	1.18114	9.15885e-12	1.02329e-09
Jag1	1.17839	7.29131e-12	8.36362e-10
Prkd1	1.16548	1.73396e-12	2.11593e-10
Sulf1	1.16368	2.70379e-12	3.23066e-10
Tram2	1.15877	1.30255e-11	1.4275e-09
Lix1l	1.1546	8.40128e-12	9.44787e-10
Dock1	1.13914	1.36669e-11	1.46971e-09
Tspan12	1.13854	2.10969e-15	3.55876e-13
Emp2	1.1354	3.4619e-11	3.63204e-09
Col4a1	1.1322	6.14622e-13	7.89193e-11
Nuak1	1.12922	5.02619e-13	6.65235e-11
Cx3cl1	1.12889	5.34108e-12	6.20937e-10
Tspan4	1.12636	3.61234e-11	3.74421e-09
Gprin3	1.12512	1.38546e-22	4.04037e-20
Stc1	1.11529	3.36794e-23	1.0348e-20
Fstl1	1.105	1.63335e-13	2.3226e-11
Pcdh7	1.10399	4.43294e-11	4.54007e-09
Hs6st2	1.10376	2.84959e-13	3.89127e-11
Vcl	1.08671	6.61626e-19	1.55944e-16
Synpo	1.08581	5.74051e-11	5.77609e-09
Tm4sf1	1.0847	4.7802e-14	7.15201e-12
Pde3a	1.08368	3.15089e-11	3.34656e-09
Tns1	1.07662	2.72266e-10	2.58818e-08
Tns3	1.07423	5.36492e-13	7.04648e-11
Aqp1	1.07375	1.10723e-13	1.60093e-11
Crip2	1.07043	3.53889e-13	4.75704e-11
Lrp1	1.06721	3.7443e-16	6.74194e-14
Frmd6	1.06721	7.61901e-12	8.62452e-10
Rassf4	1.06355	1.87474e-13	2.6225e-11
Gpc4	1.06273	1.01592e-09	8.91832e-08
Frem2	1.06256	1.24222e-10	1.22135e-08
Flna	1.05806	6.69959e-22	1.88972e-19
Tpm1	1.05645	1.59795e-20	4.16581e-18
Pde4b	1.05489	9.49616e-17	1.77599e-14
Itga3	1.05483	6.47386e-13	8.25105e-11
Kank4	1.05172	1.1885e-11	1.31932e-09
Ttc7b	1.04331	6.94401e-10	6.28834e-08
Mettl7a1	1.03755	1.38104e-12	1.7095e-10
Wwtr1	1.03282	1.38874e-17	2.91399e-15
Pdgfc	1.02842	2.4771e-09	2.08926e-07
Fn1	1.02507	7.44648e-12	8.48504e-10
Stbd1	1.01996	1.0828e-09	9.45722e-08
Plcb1	1.01191	1.48004e-09	1.27328e-07
Cited1	1.01157	8.03119e-09	6.14154e-07
Anxa5	1.0097	1.40487e-09	1.21468e-07

## Sheet: Upreg_genes_GO_Bio.Pro
GroupID	Category	Term	Description	LogP	Log(q-value)	InTerm_InList	Genes	Symbols
1_Summary	GO Biological Processes	GO:0048514	blood vessel morphogenesis	-21.7009	-17.5045	36/654	11600,11816,11826,12159,12705,12826,13731,14183,14219,14268,14367,15245,15530,16007,16449,16971,18129,18187,18760,18933,20254,20312,20356,20692,21813,21825,22601,56332,69219,72324,72780,101401,107589,192176,240725,269831,19250,71709	Angpt1,Apoe,Aqp1,Bmp4,Cited1,Col4a1,Emp2,Fgfr2,Ccn2,Fn1,Fzd5,Hhip,Hspg2,Ccn1,Jag1,Lrp1,Notch2,Nrp2,Prkd1,Prrx1,Scg2,Cx3cl1,Sema5a,Sparc,Tgfbr2,Thbs1,Yap1,Amotl2,Ddah1,Plxdc1,Rspo3,Adamts9,Mylk,Flna,Sulf1,Tspan12,Ptpn14,Syde1
1_Member	GO Biological Processes	GO:0048514	blood vessel morphogenesis	-21.7009	-17.5045	36/654	11600,11816,11826,12159,12705,12826,13731,14183,14219,14268,14367,15245,15530,16007,16449,16971,18129,18187,18760,18933,20254,20312,20356,20692,21813,21825,22601,56332,69219,72324,72780,101401,107589,192176,240725,269831	Angpt1,Apoe,Aqp1,Bmp4,Cited1,Col4a1,Emp2,Fgfr2,Ccn2,Fn1,Fzd5,Hhip,Hspg2,Ccn1,Jag1,Lrp1,Notch2,Nrp2,Prkd1,Prrx1,Scg2,Cx3cl1,Sema5a,Sparc,Tgfbr2,Thbs1,Yap1,Amotl2,Ddah1,Plxdc1,Rspo3,Adamts9,Mylk,Flna,Sulf1,Tspan12
1_Member	GO Biological Processes	GO:0001944	vasculature development	-20.9663	-17.247	38/787	11600,11816,11826,12159,12705,12826,13731,14183,14219,14268,14367,15245,15530,16007,16449,16971,18129,18187,18760,18933,19250,20254,20312,20356,20692,21813,21825,22601,56332,69219,71709,72324,72780,101401,107589,192176,240725,269831	Angpt1,Apoe,Aqp1,Bmp4,Cited1,Col4a1,Emp2,Fgfr2,Ccn2,Fn1,Fzd5,Hhip,Hspg2,Ccn1,Jag1,Lrp1,Notch2,Nrp2,Prkd1,Prrx1,Ptpn14,Scg2,Cx3cl1,Sema5a,Sparc,Tgfbr2,Thbs1,Yap1,Amotl2,Ddah1,Syde1,Plxdc1,Rspo3,Adamts9,Mylk,Flna,Sulf1,Tspan12
1_Member	GO Biological Processes	GO:0072358	cardiovascular system development	-20.9663	-17.247	38/787	11600,11816,11826,12159,12705,12826,13731,14183,14219,14268,14367,15245,15530,16007,16449,16971,18129,18187,18760,18933,19250,20254,20312,20356,20692,21813,21825,22601,56332,69219,71709,72324,72780,101401,107589,192176,240725,269831	Angpt1,Apoe,Aqp1,Bmp4,Cited1,Col4a1,Emp2,Fgfr2,Ccn2,Fn1,Fzd5,Hhip,Hspg2,Ccn1,Jag1,Lrp1,Notch2,Nrp2,Prkd1,Prrx1,Ptpn14,Scg2,Cx3cl1,Sema5a,Sparc,Tgfbr2,Thbs1,Yap1,Amotl2,Ddah1,Syde1,Plxdc1,Rspo3,Adamts9,Mylk,Flna,Sulf1,Tspan12
1_Member	GO Biological Processes	GO:0001568	blood vessel development	-20.6632	-17.0688	37/752	11600,11816,11826,12159,12705,12826,13731,14183,14219,14268,14367,15245,15530,16007,16449,16971,18129,18187,18760,18933,20254,20312,20356,20692,21813,21825,22601,56332,69219,71709,72324,72780,101401,107589,192176,240725,269831	Angpt1,Apoe,Aqp1,Bmp4,Cited1,Col4a1,Emp2,Fgfr2,Ccn2,Fn1,Fzd5,Hhip,Hspg2,Ccn1,Jag1,Lrp1,Notch2,Nrp2,Prkd1,Prrx1,Scg2,Cx3cl1,Sema5a,Sparc,Tgfbr2,Thbs1,Yap1,Amotl2,Ddah1,Syde1,Plxdc1,Rspo3,Adamts9,Mylk,Flna,Sulf1,Tspan12
1_Member	GO Biological Processes	GO:0001525	angiogenesis	-17.0332	-13.5358	29/542	11600,11826,12159,12826,13731,14183,14219,14268,14367,15245,15530,16007,18129,18187,18760,20254,20312,20356,20692,21813,21825,56332,69219,72324,72780,101401,192176,240725,269831	Angpt1,Aqp1,Bmp4,Col4a1,Emp2,Fgfr2,Ccn2,Fn1,Fzd5,Hhip,Hspg2,Ccn1,Notch2,Nrp2,Prkd1,Scg2,Cx3cl1,Sema5a,Sparc,Tgfbr2,Thbs1,Amotl2,Ddah1,Plxdc1,Rspo3,Adamts9,Flna,Sulf1,Tspan12
2_Summary	GO Biological Processes	GO:0001667	ameboidal-type cell migration	-13.3223	-9.9041	23/438	11600,11749,11816,11826,12159,13731,14268,14314,16400,18187,18760,20356,20682,20692,20855,21813,21825,21961,56332,71709,101401,108151,330662,15245,20312,69219,240725,269831,13132,14183,18129,20254,22601,16009,14367,19250,21858,67991,78896,109700,16971,72780,12826,192176	Angpt1,Anxa6,Apoe,Aqp1,Bmp4,Emp2,Fn1,Fstl1,Itga3,Nrp2,Prkd1,Sema5a,Sox9,Sparc,Stc1,Tgfbr2,Thbs1,Tns1,Amotl2,Syde1,Adamts9,Sema3d,Dock1,Hhip,Cx3cl1,Ddah1,Sulf1,Tspan12,Dab2,Fgfr2,Notch2,Scg2,Yap1,Igfbp3,Fzd5,Ptpn14,Timp2,Nacc2,Ecrg4,Itga1,Lrp1,Rspo3,Col4a1,Flna
2_Member	GO Biological Processes	GO:0001667	ameboidal-type cell migration	-13.3223	-9.9041	23/438	11600,11749,11816,11826,12159,13731,14268,14314,16400,18187,18760,20356,20682,20692,20855,21813,21825,21961,56332,71709,101401,108151,330662	Angpt1,Anxa6,Apoe,Aqp1,Bmp4,Emp2,Fn1,Fstl1,Itga3,Nrp2,Prkd1,Sema5a,Sox9,Sparc,Stc1,Tgfbr2,Thbs1,Tns1,Amotl2,Syde1,Adamts9,Sema3d,Dock1
2_Member	GO Biological Processes	GO:0010632	regulation of epithelial cell migration	-9.84583	-6.99186	15/240	11600,11816,11826,12159,13731,16400,18760,20356,20682,20692,20855,21813,21825,101401,330662	Angpt1,Apoe,Aqp1,Bmp4,Emp2,Itga3,Prkd1,Sema5a,Sox9,Sparc,Stc1,Tgfbr2,Thbs1,Adamts9,Dock1
2_Member	GO Biological Processes	GO:0010631	epithelial cell migration	-9.39121	-6.64197	16/303	11600,11816,11826,12159,13731,14314,16400,18760,20356,20682,20692,20855,21813,21825,101401,330662	Angpt1,Apoe,Aqp1,Bmp4,Emp2,Fstl1,Itga3,Prkd1,Sema5a,Sox9,Sparc,Stc1,Tgfbr2,Thbs1,Adamts9,Dock1
2_Member	GO Biological Processes	GO:0090132	epithelium migration	-9.34945	-6.61546	16/305	11600,11816,11826,12159,13731,14314,16400,18760,20356,20682,20692,20855,21813,21825,101401,330662	Angpt1,Apoe,Aqp1,Bmp4,Emp2,Fstl1,Itga3,Prkd1,Sema5a,Sox9,Sparc,Stc1,Tgfbr2,Thbs1,Adamts9,Dock1
2_Member	GO Biological Processes	GO:0090130	tissue migration	-9.30802	-6.58874	16/307	11600,11816,11826,12159,13731,14314,16400,18760,20356,20682,20692,20855,21813,21825,101401,330662	Angpt1,Apoe,Aqp1,Bmp4,Emp2,Fstl1,Itga3,Prkd1,Sema5a,Sox9,Sparc,Stc1,Tgfbr2,Thbs1,Adamts9,Dock1
2_Member	GO Biological Processes	GO:0010634	positive regulation of epithelial cell migration	-7.91847	-5.43808	11/155	11600,11826,12159,16400,18760,20356,20682,20692,21813,21825,330662	Angpt1,Aqp1,Bmp4,Itga3,Prkd1,Sema5a,Sox9,Sparc,Tgfbr2,Thbs1,Dock1
2_Member	GO Biological Processes	GO:1901342	regulation of vasculature development	-6.61554	-4.37159	14/360	11826,12159,13731,15245,18760,20312,20356,20692,21813,21825,69219,101401,240725,269831	Aqp1,Bmp4,Emp2,Hhip,Prkd1,Cx3cl1,Sema5a,Sparc,Tgfbr2,Thbs1,Ddah1,Adamts9,Sulf1,Tspan12
2_Member	GO Biological Processes	GO:0010594	regulation of endothelial cell migration	-6.45592	-4.25952	10/171	11600,11816,12159,13731,18760,20356,20692,20855,21825,101401	Angpt1,Apoe,Bmp4,Emp2,Prkd1,Sema5a,Sparc,Stc1,Thbs1,Adamts9
2_Member	GO Biological Processes	GO:0043542	endothelial cell migration	-6.42507	-4.24986	11/217	11600,11816,12159,13731,14314,18760,20356,20692,20855,21825,101401	Angpt1,Apoe,Bmp4,Emp2,Fstl1,Prkd1,Sema5a,Sparc,Stc1,Thbs1,Adamts9
2_Member	GO Biological Processes	GO:0045765	regulation of angiogenesis	-6.34512	-4.1781	13/323	11826,13731,15245,18760,20312,20356,20692,21813,21825,69219,101401,240725,269831	Aqp1,Emp2,Hhip,Prkd1,Cx3cl1,Sema5a,Sparc,Tgfbr2,Thbs1,Ddah1,Adamts9,Sulf1,Tspan12
2_Member	GO Biological Processes	GO:0050678	regulation of epithelial cell proliferation	-5.5963	-3.56127	13/377	11816,12159,13132,14183,18129,18760,20254,20356,20682,20692,21825,22601,240725	Apoe,Bmp4,Dab2,Fgfr2,Notch2,Prkd1,Scg2,Sema5a,Sox9,Sparc,Thbs1,Yap1,Sulf1
2_Member	GO Biological Processes	GO:0050673	epithelial cell proliferation	-5.53592	-3.50978	14/444	11816,12159,13132,14183,16009,18129,18760,20254,20356,20682,20692,21825,22601,240725	Apoe,Bmp4,Dab2,Fgfr2,Igfbp3,Notch2,Prkd1,Scg2,Sema5a,Sox9,Sparc,Thbs1,Yap1,Sulf1
2_Member	GO Biological Processes	GO:0001936	regulation of endothelial cell proliferation	-5.23902	-3.26011	8/138	11816,12159,18760,20254,20356,20692,21825,240725	Apoe,Bmp4,Prkd1,Scg2,Sema5a,Sparc,Thbs1,Sulf1
2_Member	GO Biological Processes	GO:0050680	negative regulation of epithelial cell proliferation	-5.01522	-3.086	8/148	11816,12159,13132,14183,20682,20692,21825,240725	Apoe,Bmp4,Dab2,Fgfr2,Sox9,Sparc,Thbs1,Sulf1
2_Member	GO Biological Processes	GO:0008285	negative regulation of cell proliferation	-4.99228	-3.0654	17/712	11816,12159,13132,14183,14367,16009,19250,20682,20692,21813,21825,21858,67991,69219,78896,109700,240725	Apoe,Bmp4,Dab2,Fgfr2,Fzd5,Igfbp3,Ptpn14,Sox9,Sparc,Tgfbr2,Thbs1,Timp2,Nacc2,Ddah1,Ecrg4,Itga1,Sulf1
2_Member	GO Biological Processes	GO:0001935	endothelial cell proliferation	-4.90972	-2.99888	8/153	11816,12159,18760,20254,20356,20692,21825,240725	Apoe,Bmp4,Prkd1,Scg2,Sema5a,Sparc,Thbs1,Sulf1
2_Member	GO Biological Processes	GO:0050918	positive chemotaxis	-4.81966	-2.92834	5/45	11600,16971,20254,20312,20356	Angpt1,Lrp1,Scg2,Cx3cl1,Sema5a
2_Member	GO Biological Processes	GO:1904019	epithelial cell apoptotic process	-4.64172	-2.77166	7/121	11600,12159,20254,20356,21813,21825,22601	Angpt1,Bmp4,Scg2,Sema5a,Tgfbr2,Thbs1,Yap1
2_Member	GO Biological Processes	GO:2000351	regulation of endothelial cell apoptotic process	-4.38956	-2.57157	5/55	11600,12159,20254,20356,21825	Angpt1,Bmp4,Scg2,Sema5a,Thbs1
2_Member	GO Biological Processes	GO:0072577	endothelial cell apoptotic process	-4.27722	-2.47816	5/58	11600,12159,20254,20356,21825	Angpt1,Bmp4,Scg2,Sema5a,Thbs1
2_Member	GO Biological Processes	GO:1904035	regulation of epithelial cell apoptotic process	-4.23703	-2.44879	6/96	11600,12159,20254,20356,21825,22601	Angpt1,Bmp4,Scg2,Sema5a,Thbs1,Yap1
2_Member	GO Biological Processes	GO:0010595	positive regulation of endothelial cell migration	-3.95205	-2.20744	6/108	11600,12159,18760,20356,20692,21825	Angpt1,Bmp4,Prkd1,Sema5a,Sparc,Thbs1
2_Member	GO Biological Processes	GO:0002040	sprouting angiogenesis	-3.60476	-1.9347	6/125	11600,12159,20356,21825,72780,101401	Angpt1,Bmp4,Sema5a,Thbs1,Rspo3,Adamts9
2_Member	GO Biological Processes	GO:0001569	branching involved in blood vessel morphogenesis	-3.56456	-1.90346	4/45	11600,12826,20356,21813	Angpt1,Col4a1,Sema5a,Tgfbr2
2_Member	GO Biological Processes	GO:0045766	positive regulation of angiogenesis	-3.42887	-1.78757	7/189	11826,18760,20312,20356,21813,21825,69219	Aqp1,Prkd1,Cx3cl1,Sema5a,Tgfbr2,Thbs1,Ddah1
2_Member	GO Biological Processes	GO:0002043	blood vessel endothelial cell proliferation involved in sprouting angiogenesis	-3.39251	-1.76078	3/21	12159,20356,21825	Bmp4,Sema5a,Thbs1
2_Member	GO Biological Processes	GO:2001026	regulation of endothelial cell chemotaxis	-3.33106	-1.70869	3/22	18760,20356,21825	Prkd1,Sema5a,Thbs1
2_Member	GO Biological Processes	GO:1904036	negative regulation of epithelial cell apoptotic process	-3.25882	-1.66011	4/54	11600,20254,20356,22601	Angpt1,Scg2,Sema5a,Yap1
2_Member	GO Biological Processes	GO:0050921	positive regulation of chemotaxis	-3.21317	-1.62315	6/148	14268,18760,20254,20312,20356,21825	Fn1,Prkd1,Scg2,Cx3cl1,Sema5a,Thbs1
2_Member	GO Biological Processes	GO:1904018	positive regulation of vasculature development	-3.15622	-1.57367	7/210	11826,18760,20312,20356,21813,21825,69219	Aqp1,Prkd1,Cx3cl1,Sema5a,Tgfbr2,Thbs1,Ddah1
2_Member	GO Biological Processes	GO:0050920	regulation of chemotaxis	-2.98104	-1.43314	7/225	14268,18760,20254,20312,20356,21825,108151	Fn1,Prkd1,Scg2,Cx3cl1,Sema5a,Thbs1,Sema3d
2_Member	GO Biological Processes	GO:0035767	endothelial cell chemotaxis	-2.9278	-1.39132	3/30	18760,20356,21825	Prkd1,Sema5a,Thbs1
2_Member	GO Biological Processes	GO:2000352	negative regulation of endothelial cell apoptotic process	-2.84528	-1.33012	3/32	11600,20254,20356	Angpt1,Scg2,Sema5a
2_Member	GO Biological Processes	GO:0032103	positive regulation of response to external stimulus	-2.58737	-1.11852	8/337	14268,16971,18760,20254,20312,20356,21825,192176	Fn1,Lrp1,Prkd1,Scg2,Cx3cl1,Sema5a,Thbs1,Flna
2_Member	GO Biological Processes	GO:0001938	positive regulation of endothelial cell proliferation	-2.38454	-0.958999	4/93	12159,18760,20254,20356	Bmp4,Prkd1,Scg2,Sema5a
2_Member	GO Biological Processes	GO:0050922	negative regulation of chemotaxis	-2.15091	-0.777155	3/56	20356,21825,108151	Sema5a,Thbs1,Sema3d
3_Summary	GO Biological Processes	GO:0048729	tissue morphogenesis	-12.6177	-9.26641	27/685	11600,12159,12705,12826,13132,14183,14367,14633,15245,16007,16449,17698,18129,18187,20356,20682,20855,21813,22003,22330,22601,72780,107589,192176,240725,242022,329628,101401,14219,16400,20692,21834,319939,11931,13806,17112,65969,71709,15530,18933,54635,76574,12167,21825,14268,11826,16009,16852,18795,97064,83453,72333	Angpt1,Bmp4,Cited1,Col4a1,Dab2,Fgfr2,Fzd5,Gli2,Hhip,Ccn1,Jag1,Msn,Notch2,Nrp2,Sema5a,Sox9,Stc1,Tgfbr2,Tpm1,Vcl,Yap1,Rspo3,Mylk,Flna,Sulf1,Frem2,Fat4,Adamts9,Ccn2,Itga3,Sparc,Thrb,Tns3,Atp1b1,Eno1,Tm4sf1,Cubn,Syde1,Hspg2,Prrx1,Pdgfc,Mfsd2a,Bmpr1b,Thbs1,Fn1,Aqp1,Igfbp3,Lgals1,Plcb1,Wwtr1,Chrdl1,Palld
3_Member	GO Biological Processes	GO:0048729	tissue morphogenesis	-12.6177	-9.26641	27/685	11600,12159,12705,12826,13132,14183,14367,14633,15245,16007,16449,17698,18129,18187,20356,20682,20855,21813,22003,22330,22601,72780,107589,192176,240725,242022,329628	Angpt1,Bmp4,Cited1,Col4a1,Dab2,Fgfr2,Fzd5,Gli2,Hhip,Ccn1,Jag1,Msn,Notch2,Nrp2,Sema5a,Sox9,Stc1,Tgfbr2,Tpm1,Vcl,Yap1,Rspo3,Mylk,Flna,Sulf1,Frem2,Fat4
3_Member	GO Biological Processes	GO:0002009	morphogenesis of an epithelium	-10.8085	-7.7882	23/580	11600,12159,12705,12826,13132,14183,14367,14633,15245,16007,16449,17698,18129,20356,20682,21813,22330,22601,72780,192176,240725,242022,329628	Angpt1,Bmp4,Cited1,Col4a1,Dab2,Fgfr2,Fzd5,Gli2,Hhip,Ccn1,Jag1,Msn,Notch2,Sema5a,Sox9,Tgfbr2,Vcl,Yap1,Rspo3,Flna,Sulf1,Frem2,Fat4
3_Member	GO Biological Processes	GO:0061138	morphogenesis of a branching epithelium	-10.1327	-7.21508	15/229	11600,12159,12705,12826,14183,14367,14633,15245,20356,20682,21813,22601,72780,240725,329628	Angpt1,Bmp4,Cited1,Col4a1,Fgfr2,Fzd5,Gli2,Hhip,Sema5a,Sox9,Tgfbr2,Yap1,Rspo3,Sulf1,Fat4
3_Member	GO Biological Processes	GO:0001763	morphogenesis of a branching structure	-9.6464	-6.86483	15/248	11600,12159,12705,12826,14183,14367,14633,15245,20356,20682,21813,22601,72780,240725,329628	Angpt1,Bmp4,Cited1,Col4a1,Fgfr2,Fzd5,Gli2,Hhip,Sema5a,Sox9,Tgfbr2,Yap1,Rspo3,Sulf1,Fat4
3_Member	GO Biological Processes	GO:0048754	branching morphogenesis of an epithelial tube	-7.9692	-5.48038	12/192	11600,12159,12705,12826,14183,14633,15245,20356,20682,21813,22601,329628	Angpt1,Bmp4,Cited1,Col4a1,Fgfr2,Gli2,Hhip,Sema5a,Sox9,Tgfbr2,Yap1,Fat4
3_Member	GO Biological Processes	GO:0003179	heart valve morphogenesis	-7.39077	-5.0076	7/48	12159,16007,16449,18129,20682,21813,101401	Bmp4,Ccn1,Jag1,Notch2,Sox9,Tgfbr2,Adamts9
3_Member	GO Biological Processes	GO:0030324	lung development	-7.07992	-4.75276	12/231	12159,14183,14219,14633,15245,16400,20682,20692,21813,21834,22601,319939	Bmp4,Fgfr2,Ccn2,Gli2,Hhip,Itga3,Sox9,Sparc,Tgfbr2,Thrb,Yap1,Tns3
3_Member	GO Biological Processes	GO:0030323	respiratory tube development	-7.01877	-4.72	12/234	12159,14183,14219,14633,15245,16400,20682,20692,21813,21834,22601,319939	Bmp4,Fgfr2,Ccn2,Gli2,Hhip,Itga3,Sox9,Sparc,Tgfbr2,Thrb,Yap1,Tns3
3_Member	GO Biological Processes	GO:0003170	heart valve development	-6.805	-4.51709	7/58	12159,16007,16449,18129,20682,21813,101401	Bmp4,Ccn1,Jag1,Notch2,Sox9,Tgfbr2,Adamts9
3_Member	GO Biological Processes	GO:0001701	in utero embryonic development	-6.51728	-4.29861	17/549	11600,11931,12705,13132,13806,14183,14367,14633,16007,17112,18129,21813,22003,22601,65969,71709,72780	Angpt1,Atp1b1,Cited1,Dab2,Eno1,Fgfr2,Fzd5,Gli2,Ccn1,Tm4sf1,Notch2,Tgfbr2,Tpm1,Yap1,Cubn,Syde1,Rspo3
3_Member	GO Biological Processes	GO:0060541	respiratory system development	-6.47077	-4.26777	12/263	12159,14183,14219,14633,15245,16400,20682,20692,21813,21834,22601,319939	Bmp4,Fgfr2,Ccn2,Gli2,Hhip,Itga3,Sox9,Sparc,Tgfbr2,Thrb,Yap1,Tns3
3_Member	GO Biological Processes	GO:0048568	embryonic organ development	-6.16638	-4.03444	16/516	12159,12705,14183,14367,14633,15530,16007,18129,18933,20682,21813,22601,54635,71709,72780,76574	Bmp4,Cited1,Fgfr2,Fzd5,Gli2,Hspg2,Ccn1,Notch2,Prrx1,Sox9,Tgfbr2,Yap1,Pdgfc,Syde1,Rspo3,Mfsd2a
3_Member	GO Biological Processes	GO:0060601	lateral sprouting from an epithelium	-5.80804	-3.75153	4/13	12159,14183,14633,240725	Bmp4,Fgfr2,Gli2,Sulf1
3_Member	GO Biological Processes	GO:0060740	prostate gland epithelium morphogenesis	-5.50202	-3.48172	5/33	12159,14183,14633,20682,240725	Bmp4,Fgfr2,Gli2,Sox9,Sulf1
3_Member	GO Biological Processes	GO:0060512	prostate gland morphogenesis	-5.43538	-3.42368	5/34	12159,14183,14633,20682,240725	Bmp4,Fgfr2,Gli2,Sox9,Sulf1
3_Member	GO Biological Processes	GO:0060562	epithelial tube morphogenesis	-5.36334	-3.37377	13/396	11600,12159,12705,12826,14183,14633,15245,18129,20356,20682,21813,22601,329628	Angpt1,Bmp4,Cited1,Col4a1,Fgfr2,Gli2,Hhip,Notch2,Sema5a,Sox9,Tgfbr2,Yap1,Fat4
3_Member	GO Biological Processes	GO:0060441	epithelial tube branching involved in lung morphogenesis	-5.18893	-3.22249	5/38	12159,14183,15245,20682,22601	Bmp4,Fgfr2,Hhip,Sox9,Yap1
3_Member	GO Biological Processes	GO:0060572	morphogenesis of an epithelial bud	-5.18844	-3.22249	4/18	12159,14183,14633,240725	Bmp4,Fgfr2,Gli2,Sulf1
3_Member	GO Biological Processes	GO:0048608	reproductive structure development	-5.15831	-3.20495	14/479	11600,12159,12167,12705,14183,14367,14633,16007,18129,20682,71709,72780,192176,240725	Angpt1,Bmp4,Bmpr1b,Cited1,Fgfr2,Fzd5,Gli2,Ccn1,Notch2,Sox9,Syde1,Rspo3,Flna,Sulf1
3_Member	GO Biological Processes	GO:0061458	reproductive system development	-5.11738	-3.17384	14/483	11600,12159,12167,12705,14183,14367,14633,16007,18129,20682,71709,72780,192176,240725	Angpt1,Bmp4,Bmpr1b,Cited1,Fgfr2,Fzd5,Gli2,Ccn1,Notch2,Sox9,Syde1,Rspo3,Flna,Sulf1
3_Member	GO Biological Processes	GO:0060425	lung morphogenesis	-5.02188	-3.0903	6/70	12159,14183,15245,20682,21813,22601	Bmp4,Fgfr2,Hhip,Sox9,Tgfbr2,Yap1
3_Member	GO Biological Processes	GO:0061035	regulation of cartilage development	-4.95072	-3.03308	6/72	12159,14219,14633,16007,20682,21834	Bmp4,Ccn2,Gli2,Ccn1,Sox9,Thrb
3_Member	GO Biological Processes	GO:0060449	bud elongation involved in lung branching	-4.94111	-3.02575	3/7	12159,14183,22601	Bmp4,Fgfr2,Yap1
3_Member	GO Biological Processes	GO:0022612	gland morphogenesis	-4.88909	-2.9805	8/154	12159,14183,14633,17698,18129,20682,21813,240725	Bmp4,Fgfr2,Gli2,Msn,Notch2,Sox9,Tgfbr2,Sulf1
3_Member	GO Biological Processes	GO:0060602	branch elongation of an epithelium	-4.81938	-2.92834	4/22	12159,14183,20682,22601	Bmp4,Fgfr2,Sox9,Yap1
3_Member	GO Biological Processes	GO:0003197	endocardial cushion development	-4.59274	-2.72472	5/50	12159,16449,20682,21813,21825	Bmp4,Jag1,Sox9,Tgfbr2,Thbs1
3_Member	GO Biological Processes	GO:0060428	lung epithelium development	-4.55036	-2.69836	5/51	12159,14183,20682,21834,22601	Bmp4,Fgfr2,Sox9,Thrb,Yap1
3_Member	GO Biological Processes	GO:0032330	regulation of chondrocyte differentiation	-4.50889	-2.66852	5/52	12159,14219,14633,20682,21834	Bmp4,Ccn2,Gli2,Sox9,Thrb
3_Member	GO Biological Processes	GO:0035107	appendage morphogenesis	-4.47088	-2.63621	8/176	12159,12167,14183,14633,18129,18933,20682,242022	Bmp4,Bmpr1b,Fgfr2,Gli2,Notch2,Prrx1,Sox9,Frem2
3_Member	GO Biological Processes	GO:0035108	limb morphogenesis	-4.47088	-2.63621	8/176	12159,12167,14183,14633,18129,18933,20682,242022	Bmp4,Bmpr1b,Fgfr2,Gli2,Notch2,Prrx1,Sox9,Frem2
3_Member	GO Biological Processes	GO:0030850	prostate gland development	-4.46829	-2.6355	5/53	12159,14183,14633,20682,240725	Bmp4,Fgfr2,Gli2,Sox9,Sulf1
3_Member	GO Biological Processes	GO:0060513	prostatic bud formation	-4.41269	-2.59287	3/10	12159,14633,240725	Bmp4,Gli2,Sulf1
3_Member	GO Biological Processes	GO:0060571	morphogenesis of an epithelial fold	-4.32442	-2.51184	4/29	12159,14183,14633,240725	Bmp4,Fgfr2,Gli2,Sulf1
3_Member	GO Biological Processes	GO:0048598	embryonic morphogenesis	-4.23634	-2.44879	15/657	12159,14183,14268,14367,14633,15530,16007,18129,18933,20682,21813,22601,72780,240725,242022	Bmp4,Fgfr2,Fn1,Fzd5,Gli2,Hspg2,Ccn1,Notch2,Prrx1,Sox9,Tgfbr2,Yap1,Rspo3,Sulf1,Frem2
3_Member	GO Biological Processes	GO:0061036	positive regulation of cartilage development	-4.20698	-2.42723	4/31	12159,16007,20682,21834	Bmp4,Ccn1,Sox9,Thrb
3_Member	GO Biological Processes	GO:0060433	bronchus development	-4.15391	-2.38076	3/12	12159,20682,21813	Bmp4,Sox9,Tgfbr2
3_Member	GO Biological Processes	GO:0060502	epithelial cell proliferation involved in lung morphogenesis	-4.15391	-2.38076	3/12	12159,14183,20682	Bmp4,Fgfr2,Sox9
3_Member	GO Biological Processes	GO:0048736	appendage development	-4.00451	-2.25527	8/205	12159,12167,14183,14633,18129,18933,20682,242022	Bmp4,Bmpr1b,Fgfr2,Gli2,Notch2,Prrx1,Sox9,Frem2
3_Member	GO Biological Processes	GO:0060173	limb development	-4.00451	-2.25527	8/205	12159,12167,14183,14633,18129,18933,20682,242022	Bmp4,Bmpr1b,Fgfr2,Gli2,Notch2,Prrx1,Sox9,Frem2
3_Member	GO Biological Processes	GO:0048562	embryonic organ morphogenesis	-3.95244	-2.20744	10/330	12159,14183,14367,14633,15530,18129,18933,20682,21813,22601	Bmp4,Fgfr2,Fzd5,Gli2,Hspg2,Notch2,Prrx1,Sox9,Tgfbr2,Yap1
3_Member	GO Biological Processes	GO:0003401	axis elongation	-3.94643	-2.2064	4/36	12159,14183,20682,22601	Bmp4,Fgfr2,Sox9,Yap1
3_Member	GO Biological Processes	GO:2000027	regulation of animal organ morphogenesis	-3.8895	-2.157	8/213	12159,12705,13132,14183,16449,20682,21813,240725	Bmp4,Cited1,Dab2,Fgfr2,Jag1,Sox9,Tgfbr2,Sulf1
3_Member	GO Biological Processes	GO:0072210	metanephric nephron development	-3.85314	-2.12942	4/38	11826,12159,12705,20682	Aqp1,Bmp4,Cited1,Sox9
3_Member	GO Biological Processes	GO:0048839	inner ear development	-3.82022	-2.10804	8/218	12159,14183,14633,16449,18933,20682,242022,329628	Bmp4,Fgfr2,Gli2,Jag1,Prrx1,Sox9,Frem2,Fat4
3_Member	GO Biological Processes	GO:0048645	animal organ formation	-3.7701	-2.07063	5/74	12159,14183,14633,21813,240725	Bmp4,Fgfr2,Gli2,Tgfbr2,Sulf1
3_Member	GO Biological Processes	GO:1905331	negative regulation of morphogenesis of an epithelium	-3.67496	-1.99707	3/17	12159,12705,240725	Bmp4,Cited1,Sulf1
3_Member	GO Biological Processes	GO:0048565	digestive tract development	-3.64271	-1.96745	6/123	12159,14183,14633,22601,54635,329628	Bmp4,Fgfr2,Gli2,Yap1,Pdgfc,Fat4
3_Member	GO Biological Processes	GO:0072077	renal vesicle morphogenesis	-3.598	-1.93308	3/18	12159,12705,20682	Bmp4,Cited1,Sox9
3_Member	GO Biological Processes	GO:2000826	regulation of heart morphogenesis	-3.49112	-1.83505	4/47	12159,16449,20682,21813	Bmp4,Jag1,Sox9,Tgfbr2
3_Member	GO Biological Processes	GO:0072087	renal vesicle development	-3.45723	-1.81073	3/20	12159,12705,20682	Bmp4,Cited1,Sox9
3_Member	GO Biological Processes	GO:0043583	ear development	-3.42969	-1.78757	8/249	12159,14183,14633,16449,18933,20682,242022,329628	Bmp4,Fgfr2,Gli2,Jag1,Prrx1,Sox9,Frem2,Fat4
3_Member	GO Biological Processes	GO:0061333	renal tubule morphogenesis	-3.41808	-1.77919	5/88	12159,12705,12826,20682,329628	Bmp4,Cited1,Col4a1,Sox9,Fat4
3_Member	GO Biological Processes	GO:0055123	digestive system development	-3.40785	-1.77016	6/136	12159,14183,14633,22601,54635,329628	Bmp4,Fgfr2,Gli2,Yap1,Pdgfc,Fat4
3_Member	GO Biological Processes	GO:0060438	trachea development	-3.33106	-1.70869	3/22	12159,20682,21813	Bmp4,Sox9,Tgfbr2
3_Member	GO Biological Processes	GO:0061323	cell proliferation involved in heart morphogenesis	-3.33106	-1.70869	3/22	12159,20682,21813	Bmp4,Sox9,Tgfbr2
3_Member	GO Biological Processes	GO:0072273	metanephric nephron morphogenesis	-3.33106	-1.70869	3/22	12159,12705,20682	Bmp4,Cited1,Sox9
3_Member	GO Biological Processes	GO:0032331	negative regulation of chondrocyte differentiation	-3.27258	-1.67168	3/23	12159,14633,20682	Bmp4,Gli2,Sox9
3_Member	GO Biological Processes	GO:0045445	myoblast differentiation	-3.26506	-1.66526	5/95	12159,16009,16852,18795,20682	Bmp4,Igfbp3,Lgals1,Plcb1,Sox9
3_Member	GO Biological Processes	GO:0007389	pattern specification process	-3.24012	-1.6436	11/481	12159,12167,12705,14183,14367,14633,15245,18129,18187,20855,21813	Bmp4,Bmpr1b,Cited1,Fgfr2,Fzd5,Gli2,Hhip,Notch2,Nrp2,Stc1,Tgfbr2
3_Member	GO Biological Processes	GO:0030903	notochord development	-3.21681	-1.62464	3/24	14633,20682,22601	Gli2,Sox9,Yap1
3_Member	GO Biological Processes	GO:0060993	kidney morphogenesis	-3.12437	-1.54811	5/102	12159,12705,20682,97064,329628	Bmp4,Cited1,Sox9,Wwtr1,Fat4
3_Member	GO Biological Processes	GO:0060443	mammary gland morphogenesis	-3.11243	-1.53721	4/59	12159,14183,14633,21813	Bmp4,Fgfr2,Gli2,Tgfbr2
3_Member	GO Biological Processes	GO:0003338	metanephros morphogenesis	-3.06355	-1.49555	3/27	12159,12705,20682	Bmp4,Cited1,Sox9
3_Member	GO Biological Processes	GO:0001657	ureteric bud development	-3.04886	-1.48895	5/106	12159,12705,14183,20682,329628	Bmp4,Cited1,Fgfr2,Sox9,Fat4
3_Member	GO Biological Processes	GO:0072163	mesonephric epithelium development	-3.04886	-1.48895	5/106	12159,12705,14183,20682,329628	Bmp4,Cited1,Fgfr2,Sox9,Fat4
3_Member	GO Biological Processes	GO:0072164	mesonephric tubule development	-3.04886	-1.48895	5/106	12159,12705,14183,20682,329628	Bmp4,Cited1,Fgfr2,Sox9,Fat4
3_Member	GO Biological Processes	GO:0110110	positive regulation of animal organ morphogenesis	-3.04886	-1.48895	5/106	12159,14183,16449,20682,21813	Bmp4,Fgfr2,Jag1,Sox9,Tgfbr2
3_Member	GO Biological Processes	GO:0048745	smooth muscle tissue development	-3.01655	-1.46064	3/28	12159,20682,107589	Bmp4,Sox9,Mylk
3_Member	GO Biological Processes	GO:0001823	mesonephros development	-2.99434	-1.44336	5/109	12159,12705,14183,20682,329628	Bmp4,Cited1,Fgfr2,Sox9,Fat4
3_Member	GO Biological Processes	GO:0045661	regulation of myoblast differentiation	-2.97923	-1.43314	4/64	12159,16009,18795,20682	Bmp4,Igfbp3,Plcb1,Sox9
3_Member	GO Biological Processes	GO:0001658	branching involved in ureteric bud morphogenesis	-2.92917	-1.39174	4/66	12159,12705,20682,329628	Bmp4,Cited1,Sox9,Fat4
3_Member	GO Biological Processes	GO:0060688	regulation of morphogenesis of a branching structure	-2.90478	-1.37396	4/67	12159,14183,20682,240725	Bmp4,Fgfr2,Sox9,Sulf1
3_Member	GO Biological Processes	GO:0061037	negative regulation of cartilage development	-2.88582	-1.36152	3/31	12159,14633,20682	Bmp4,Gli2,Sox9
3_Member	GO Biological Processes	GO:1905330	regulation of morphogenesis of an epithelium	-2.79244	-1.28624	5/121	12159,12705,13132,20682,240725	Bmp4,Cited1,Dab2,Sox9,Sulf1
3_Member	GO Biological Processes	GO:0060317	cardiac epithelial to mesenchymal transition	-2.7682	-1.26903	3/34	12159,16449,21813	Bmp4,Jag1,Tgfbr2
3_Member	GO Biological Processes	GO:0060675	ureteric bud morphogenesis	-2.76649	-1.26887	4/73	12159,12705,20682,329628	Bmp4,Cited1,Sox9,Fat4
3_Member	GO Biological Processes	GO:0072171	mesonephric tubule morphogenesis	-2.74469	-1.25245	4/74	12159,12705,20682,329628	Bmp4,Cited1,Sox9,Fat4
3_Member	GO Biological Processes	GO:0003203	endocardial cushion morphogenesis	-2.6614	-1.18115	3/37	12159,20682,21813	Bmp4,Sox9,Tgfbr2
3_Member	GO Biological Processes	GO:0110111	negative regulation of animal organ morphogenesis	-2.6279	-1.15249	3/38	12159,12705,240725	Bmp4,Cited1,Sulf1
3_Member	GO Biological Processes	GO:0072078	nephron tubule morphogenesis	-2.58148	-1.11616	4/82	12159,12705,20682,329628	Bmp4,Cited1,Sox9,Fat4
3_Member	GO Biological Processes	GO:0072088	nephron epithelium morphogenesis	-2.56236	-1.10474	4/83	12159,12705,20682,329628	Bmp4,Cited1,Sox9,Fat4
3_Member	GO Biological Processes	GO:0072028	nephron morphogenesis	-2.5249	-1.07201	4/85	12159,12705,20682,329628	Bmp4,Cited1,Sox9,Fat4
3_Member	GO Biological Processes	GO:0030326	embryonic limb morphogenesis	-2.47698	-1.03569	5/143	12159,14633,18129,18933,242022	Bmp4,Gli2,Notch2,Prrx1,Frem2
3_Member	GO Biological Processes	GO:0035113	embryonic appendage morphogenesis	-2.47698	-1.03569	5/143	12159,14633,18129,18933,242022	Bmp4,Gli2,Notch2,Prrx1,Frem2
3_Member	GO Biological Processes	GO:0031128	developmental induction	-2.41751	-0.986777	3/45	12159,14367,20682	Bmp4,Fzd5,Sox9
3_Member	GO Biological Processes	GO:0045165	cell fate commitment	-2.41162	-0.981637	7/284	12159,14183,14633,18129,18933,20682,83453	Bmp4,Fgfr2,Gli2,Notch2,Prrx1,Sox9,Chrdl1
3_Member	GO Biological Processes	GO:0008589	regulation of smoothened signaling pathway	-2.33546	-0.917942	4/96	14183,14633,15245,18933	Fgfr2,Gli2,Hhip,Prrx1
3_Member	GO Biological Processes	GO:0007224	smoothened signaling pathway	-2.305	-0.893216	5/157	14183,14633,15245,18933,21813	Fgfr2,Gli2,Hhip,Prrx1,Tgfbr2
3_Member	GO Biological Processes	GO:0003002	regionalization	-2.27408	-0.870079	8/380	12159,12167,14183,14367,14633,15245,18129,18187	Bmp4,Bmpr1b,Fgfr2,Fzd5,Gli2,Hhip,Notch2,Nrp2
3_Member	GO Biological Processes	GO:0009953	dorsal/ventral pattern formation	-2.22756	-0.83462	4/103	12159,12167,14633,15245	Bmp4,Bmpr1b,Gli2,Hhip
3_Member	GO Biological Processes	GO:0030879	mammary gland development	-2.21487	-0.824708	5/165	12159,14183,14633,20682,21813	Bmp4,Fgfr2,Gli2,Sox9,Tgfbr2
3_Member	GO Biological Processes	GO:0048546	digestive tract morphogenesis	-2.19478	-0.811299	3/54	12159,14183,14633	Bmp4,Fgfr2,Gli2
3_Member	GO Biological Processes	GO:0072132	mesenchyme morphogenesis	-2.19478	-0.811299	3/54	12159,20682,21813	Bmp4,Sox9,Tgfbr2
3_Member	GO Biological Processes	GO:0055025	positive regulation of cardiac muscle tissue development	-2.17262	-0.792967	3/55	12159,14183,22601	Bmp4,Fgfr2,Yap1
3_Member	GO Biological Processes	GO:0008544	epidermis development	-2.14165	-0.770679	7/319	12159,14183,14633,16449,20682,22601,72333	Bmp4,Fgfr2,Gli2,Jag1,Sox9,Yap1,Palld
3_Member	GO Biological Processes	GO:0042472	inner ear morphogenesis	-2.02283	-0.67891	4/118	14183,14633,18933,20682	Fgfr2,Gli2,Prrx1,Sox9
3_Member	GO Biological Processes	GO:0016331	morphogenesis of embryonic epithelium	-2.01134	-0.672291	5/185	12159,14183,14633,20682,240725	Bmp4,Fgfr2,Gli2,Sox9,Sulf1
4_Summary	GO Biological Processes	GO:0031589	cell-substrate adhesion	-12.1037	-8.81044	20/358	11600,12587,13132,13731,14219,14268,14538,16007,16400,16449,16852,16971,18003,21825,22330,67896,101401,109700,192176,330662,11826,12159,18760,20312,20356,20682,20692,21813,54635,71709,107589,108058,108151,20254,22003,70417,77976,11816,14118,20660,22352,50915,14633,15529,18933,21858,76574,22601,17698,74194,54611	Angpt1,Mia,Dab2,Emp2,Ccn2,Fn1,Gcnt2,Ccn1,Itga3,Jag1,Lgals1,Lrp1,Nedd9,Thbs1,Vcl,Ccdc80,Adamts9,Itga1,Flna,Dock1,Aqp1,Bmp4,Prkd1,Cx3cl1,Sema5a,Sox9,Sparc,Tgfbr2,Pdgfc,Syde1,Mylk,Camk2d,Sema3d,Scg2,Tpm1,Megf10,Nuak1,Apoe,Fbn1,Sorl1,Vim,Grb14,Gli2,Sdc2,Prrx1,Timp2,Mfsd2a,Yap1,Msn,Rnd3,Pde3a
4_Member	GO Biological Processes	GO:0031589	cell-substrate adhesion	-12.1037	-8.81044	20/358	11600,12587,13132,13731,14219,14268,14538,16007,16400,16449,16852,16971,18003,21825,22330,67896,101401,109700,192176,330662	Angpt1,Mia,Dab2,Emp2,Ccn2,Fn1,Gcnt2,Ccn1,Itga3,Jag1,Lgals1,Lrp1,Nedd9,Thbs1,Vcl,Ccdc80,Adamts9,Itga1,Flna,Dock1
4_Member	GO Biological Processes	GO:0030335	positive regulation of cell migration	-11.839	-8.64084	24/569	11600,11826,12159,13132,14268,14538,16007,16400,16971,18003,18760,20312,20356,20682,20692,21813,21825,54635,71709,107589,108058,108151,192176,330662	Angpt1,Aqp1,Bmp4,Dab2,Fn1,Gcnt2,Ccn1,Itga3,Lrp1,Nedd9,Prkd1,Cx3cl1,Sema5a,Sox9,Sparc,Tgfbr2,Thbs1,Pdgfc,Syde1,Mylk,Camk2d,Sema3d,Flna,Dock1
4_Member	GO Biological Processes	GO:0040017	positive regulation of locomotion	-11.8372	-8.64084	25/624	11600,11826,12159,13132,14268,14538,16007,16400,16971,18003,18760,20254,20312,20356,20682,20692,21813,21825,54635,71709,107589,108058,108151,192176,330662	Angpt1,Aqp1,Bmp4,Dab2,Fn1,Gcnt2,Ccn1,Itga3,Lrp1,Nedd9,Prkd1,Scg2,Cx3cl1,Sema5a,Sox9,Sparc,Tgfbr2,Thbs1,Pdgfc,Syde1,Mylk,Camk2d,Sema3d,Flna,Dock1
4_Member	GO Biological Processes	GO:2000147	positive regulation of cell motility	-11.4747	-8.39227	24/592	11600,11826,12159,13132,14268,14538,16007,16400,16971,18003,18760,20312,20356,20682,20692,21813,21825,54635,71709,107589,108058,108151,192176,330662	Angpt1,Aqp1,Bmp4,Dab2,Fn1,Gcnt2,Ccn1,Itga3,Lrp1,Nedd9,Prkd1,Cx3cl1,Sema5a,Sox9,Sparc,Tgfbr2,Thbs1,Pdgfc,Syde1,Mylk,Camk2d,Sema3d,Flna,Dock1
4_Member	GO Biological Processes	GO:0051272	positive regulation of cellular component movement	-11.1565	-8.10628	24/613	11600,11826,12159,13132,14268,14538,16007,16400,16971,18003,18760,20312,20356,20682,20692,21813,21825,54635,71709,107589,108058,108151,192176,330662	Angpt1,Aqp1,Bmp4,Dab2,Fn1,Gcnt2,Ccn1,Itga3,Lrp1,Nedd9,Prkd1,Cx3cl1,Sema5a,Sox9,Sparc,Tgfbr2,Thbs1,Pdgfc,Syde1,Mylk,Camk2d,Sema3d,Flna,Dock1
4_Member	GO Biological Processes	GO:0010810	regulation of cell-substrate adhesion	-10.3514	-7.38541	15/221	13132,13731,14268,14538,16007,16400,16449,16852,16971,18003,21825,22330,67896,192176,330662	Dab2,Emp2,Fn1,Gcnt2,Ccn1,Itga3,Jag1,Lgals1,Lrp1,Nedd9,Thbs1,Vcl,Ccdc80,Flna,Dock1
4_Member	GO Biological Processes	GO:0030155	regulation of cell adhesion	-9.53591	-6.77088	24/735	11600,12159,13132,13731,14268,14538,16007,16400,16449,16852,16971,18003,20312,20356,20682,21813,21825,22003,22330,67896,70417,77976,192176,330662	Angpt1,Bmp4,Dab2,Emp2,Fn1,Gcnt2,Ccn1,Itga3,Jag1,Lgals1,Lrp1,Nedd9,Cx3cl1,Sema5a,Sox9,Tgfbr2,Thbs1,Tpm1,Vcl,Ccdc80,Megf10,Nuak1,Flna,Dock1
4_Member	GO Biological Processes	GO:0045785	positive regulation of cell adhesion	-7.85538	-5.39138	17/443	11600,13132,13731,14268,14538,16007,16400,16852,18003,20312,21813,21825,22003,67896,70417,192176,330662	Angpt1,Dab2,Emp2,Fn1,Gcnt2,Ccn1,Itga3,Lgals1,Nedd9,Cx3cl1,Tgfbr2,Thbs1,Tpm1,Ccdc80,Megf10,Flna,Dock1
4_Member	GO Biological Processes	GO:0010811	positive regulation of cell-substrate adhesion	-7.48371	-5.06546	10/133	13132,13731,14268,16007,16400,18003,21825,67896,192176,330662	Dab2,Emp2,Fn1,Ccn1,Itga3,Nedd9,Thbs1,Ccdc80,Flna,Dock1
4_Member	GO Biological Processes	GO:0010721	negative regulation of cell development	-6.18436	-4.04866	14/391	11816,12159,13132,14118,16449,16852,16971,20356,20660,20682,22352,50915,108151,192176	Apoe,Bmp4,Dab2,Fbn1,Jag1,Lgals1,Lrp1,Sema5a,Sorl1,Sox9,Vim,Grb14,Sema3d,Flna
4_Member	GO Biological Processes	GO:0045664	regulation of neuron differentiation	-6.14598	-4.02146	20/796	11816,12159,13132,14268,14633,15529,16400,16449,16852,16971,18760,18933,20312,20356,20682,21858,22352,76574,108151,192176	Apoe,Bmp4,Dab2,Fn1,Gli2,Sdc2,Itga3,Jag1,Lgals1,Lrp1,Prkd1,Prrx1,Cx3cl1,Sema5a,Sox9,Timp2,Vim,Mfsd2a,Sema3d,Flna
4_Member	GO Biological Processes	GO:0031345	negative regulation of cell projection organization	-5.56853	-3.53649	10/214	11816,13132,16400,16852,16971,20356,22352,22601,108151,192176	Apoe,Dab2,Itga3,Lgals1,Lrp1,Sema5a,Vim,Yap1,Sema3d,Flna
4_Member	GO Biological Processes	GO:0050768	negative regulation of neurogenesis	-5.30581	-3.3192	12/340	11816,12159,13132,16449,16852,16971,20356,20660,20682,22352,108151,192176	Apoe,Bmp4,Dab2,Jag1,Lgals1,Lrp1,Sema5a,Sorl1,Sox9,Vim,Sema3d,Flna
4_Member	GO Biological Processes	GO:0022604	regulation of cell morphogenesis	-5.21743	-3.24114	15/541	11816,13132,14268,15529,16971,17698,18003,20356,20692,22352,74194,76574,108151,192176,330662	Apoe,Dab2,Fn1,Sdc2,Lrp1,Msn,Nedd9,Sema5a,Sparc,Vim,Rnd3,Mfsd2a,Sema3d,Flna,Dock1
4_Member	GO Biological Processes	GO:0010975	regulation of neuron projection development	-5.08038	-3.14405	16/627	11816,12159,13132,14268,15529,16400,16852,16971,18760,18933,20312,20356,22352,76574,108151,192176	Apoe,Bmp4,Dab2,Fn1,Sdc2,Itga3,Lgals1,Lrp1,Prkd1,Prrx1,Cx3cl1,Sema5a,Vim,Mfsd2a,Sema3d,Flna
4_Member	GO Biological Processes	GO:0051961	negative regulation of nervous system development	-4.95906	-3.03913	12/368	11816,12159,13132,16449,16852,16971,20356,20660,20682,22352,108151,192176	Apoe,Bmp4,Dab2,Jag1,Lgals1,Lrp1,Sema5a,Sorl1,Sox9,Vim,Sema3d,Flna
4_Member	GO Biological Processes	GO:0045665	negative regulation of neuron differentiation	-4.79578	-2.90901	10/262	11816,13132,16449,16852,16971,20356,20682,22352,108151,192176	Apoe,Dab2,Jag1,Lgals1,Lrp1,Sema5a,Sox9,Vim,Sema3d,Flna
4_Member	GO Biological Processes	GO:0010720	positive regulation of cell development	-4.65445	-2.78234	16/679	11816,12159,13132,14268,14633,16400,16971,18003,18760,20312,20356,21858,22352,54611,192176,330662	Apoe,Bmp4,Dab2,Fn1,Gli2,Itga3,Lrp1,Nedd9,Prkd1,Cx3cl1,Sema5a,Timp2,Vim,Pde3a,Flna,Dock1
4_Member	GO Biological Processes	GO:0010977	negative regulation of neuron projection development	-4.41858	-2.59509	8/179	11816,13132,16852,16971,20356,22352,108151,192176	Apoe,Dab2,Lgals1,Lrp1,Sema5a,Vim,Sema3d,Flna
4_Member	GO Biological Processes	GO:0010769	regulation of cell morphogenesis involved in differentiation	-4.38514	-2.5699	11/355	11816,13132,14268,15529,16971,18003,20356,22352,108151,192176,330662	Apoe,Dab2,Fn1,Sdc2,Lrp1,Nedd9,Sema5a,Vim,Sema3d,Flna,Dock1
4_Member	GO Biological Processes	GO:0010770	positive regulation of cell morphogenesis involved in differentiation	-4.23526	-2.44879	8/190	11816,13132,14268,16971,18003,20356,192176,330662	Apoe,Dab2,Fn1,Lrp1,Nedd9,Sema5a,Flna,Dock1
4_Member	GO Biological Processes	GO:1900026	positive regulation of substrate adhesion-dependent cell spreading	-3.68174	-1.99856	4/42	13132,18003,192176,330662	Dab2,Nedd9,Flna,Dock1
4_Member	GO Biological Processes	GO:0045666	positive regulation of neuron differentiation	-3.31587	-1.69581	11/471	11816,12159,14268,14633,16400,16971,18760,20312,20356,21858,192176	Apoe,Bmp4,Fn1,Gli2,Itga3,Lrp1,Prkd1,Cx3cl1,Sema5a,Timp2,Flna
4_Member	GO Biological Processes	GO:1900024	regulation of substrate adhesion-dependent cell spreading	-3.14058	-1.56118	4/58	13132,18003,192176,330662	Dab2,Nedd9,Flna,Dock1
4_Member	GO Biological Processes	GO:0050769	positive regulation of neurogenesis	-3.02242	-1.46452	12/593	11816,12159,14268,14633,16400,16971,18760,20312,20356,21858,22352,192176	Apoe,Bmp4,Fn1,Gli2,Itga3,Lrp1,Prkd1,Cx3cl1,Sema5a,Timp2,Vim,Flna
4_Member	GO Biological Processes	GO:0034446	substrate adhesion-dependent cell spreading	-3.01232	-1.45937	5/108	13132,14268,18003,192176,330662	Dab2,Fn1,Nedd9,Flna,Dock1
4_Member	GO Biological Processes	GO:0010976	positive regulation of neuron projection development	-2.90723	-1.37547	9/372	11816,12159,14268,16400,16971,18760,20312,20356,192176	Apoe,Bmp4,Fn1,Itga3,Lrp1,Prkd1,Cx3cl1,Sema5a,Flna
4_Member	GO Biological Processes	GO:0031346	positive regulation of cell projection organization	-2.69674	-1.20794	10/479	11816,11826,12159,14268,16400,16971,18760,20312,20356,192176	Apoe,Aqp1,Bmp4,Fn1,Itga3,Lrp1,Prkd1,Cx3cl1,Sema5a,Flna
4_Member	GO Biological Processes	GO:0051962	positive regulation of nervous system development	-2.58919	-1.11871	12/668	11816,12159,14268,14633,16400,16971,18760,20312,20356,21858,22352,192176	Apoe,Bmp4,Fn1,Gli2,Itga3,Lrp1,Prkd1,Cx3cl1,Sema5a,Timp2,Vim,Flna
5_Summary	GO Biological Processes	GO:0071363	cellular response to growth factor stimulus	-11.686	-8.531	25/634	11600,12159,12167,12705,13132,14118,14183,14219,14314,14538,15245,16007,16400,18129,18187,18760,20660,20682,20692,21813,21825,83453,240725,269831,329628,22352,97064	Angpt1,Bmp4,Bmpr1b,Cited1,Dab2,Fbn1,Fgfr2,Ccn2,Fstl1,Gcnt2,Hhip,Ccn1,Itga3,Notch2,Nrp2,Prkd1,Sorl1,Sox9,Sparc,Tgfbr2,Thbs1,Chrdl1,Sulf1,Tspan12,Fat4,Vim,Wwtr1
5_Member	GO Biological Processes	GO:0071363	cellular response to growth factor stimulus	-11.686	-8.531	25/634	11600,12159,12167,12705,13132,14118,14183,14219,14314,14538,15245,16007,16400,18129,18187,18760,20660,20682,20692,21813,21825,83453,240725,269831,329628	Angpt1,Bmp4,Bmpr1b,Cited1,Dab2,Fbn1,Fgfr2,Ccn2,Fstl1,Gcnt2,Hhip,Ccn1,Itga3,Notch2,Nrp2,Prkd1,Sorl1,Sox9,Sparc,Tgfbr2,Thbs1,Chrdl1,Sulf1,Tspan12,Fat4
5_Member	GO Biological Processes	GO:0070848	response to growth factor	-11.479	-8.39227	25/648	11600,12159,12167,12705,13132,14118,14183,14219,14314,14538,15245,16007,16400,18129,18187,18760,20660,20682,20692,21813,21825,83453,240725,269831,329628	Angpt1,Bmp4,Bmpr1b,Cited1,Dab2,Fbn1,Fgfr2,Ccn2,Fstl1,Gcnt2,Hhip,Ccn1,Itga3,Notch2,Nrp2,Prkd1,Sorl1,Sox9,Sparc,Tgfbr2,Thbs1,Chrdl1,Sulf1,Tspan12,Fat4
5_Member	GO Biological Processes	GO:0007178	transmembrane receptor protein serine/threonine kinase signaling pathway	-8.79759	-6.21398	17/383	12159,12167,12705,13132,14118,14314,14538,16007,16400,18129,20660,21813,21825,22352,83453,97064,240725	Bmp4,Bmpr1b,Cited1,Dab2,Fbn1,Fstl1,Gcnt2,Ccn1,Itga3,Notch2,Sorl1,Tgfbr2,Thbs1,Vim,Chrdl1,Wwtr1,Sulf1
5_Member	GO Biological Processes	GO:0090287	regulation of cellular response to growth factor stimulus	-7.77699	-5.34402	14/290	11600,12159,13132,14118,14314,15245,16007,16400,18129,20660,21825,83453,240725,269831	Angpt1,Bmp4,Dab2,Fbn1,Fstl1,Hhip,Ccn1,Itga3,Notch2,Sorl1,Thbs1,Chrdl1,Sulf1,Tspan12
5_Member	GO Biological Processes	GO:0030510	regulation of BMP signaling pathway	-7.42799	-5.03093	9/101	12159,14118,14314,16007,16400,18129,20660,83453,240725	Bmp4,Fbn1,Fstl1,Ccn1,Itga3,Notch2,Sorl1,Chrdl1,Sulf1
5_Member	GO Biological Processes	GO:0090092	regulation of transmembrane receptor protein serine/threonine kinase signaling pathway	-6.63299	-4.37612	12/254	12159,13132,14118,14314,16007,16400,18129,20660,21825,83453,97064,240725	Bmp4,Dab2,Fbn1,Fstl1,Ccn1,Itga3,Notch2,Sorl1,Thbs1,Chrdl1,Wwtr1,Sulf1
5_Member	GO Biological Processes	GO:0030509	BMP signaling pathway	-6.43247	-4.25065	10/172	12159,12167,14118,14314,16007,16400,18129,20660,83453,240725	Bmp4,Bmpr1b,Fbn1,Fstl1,Ccn1,Itga3,Notch2,Sorl1,Chrdl1,Sulf1
5_Member	GO Biological Processes	GO:0071772	response to BMP	-6.18445	-4.04866	10/183	12159,12167,14118,14314,16007,16400,18129,20660,83453,240725	Bmp4,Bmpr1b,Fbn1,Fstl1,Ccn1,Itga3,Notch2,Sorl1,Chrdl1,Sulf1
5_Member	GO Biological Processes	GO:0071773	cellular response to BMP stimulus	-6.18445	-4.04866	10/183	12159,12167,14118,14314,16007,16400,18129,20660,83453,240725	Bmp4,Bmpr1b,Fbn1,Fstl1,Ccn1,Itga3,Notch2,Sorl1,Chrdl1,Sulf1
5_Member	GO Biological Processes	GO:0071560	cellular response to transforming growth factor beta stimulus	-4.58695	-2.723	9/221	12167,12705,13132,14118,14538,16400,20682,21813,21825	Bmpr1b,Cited1,Dab2,Fbn1,Gcnt2,Itga3,Sox9,Tgfbr2,Thbs1
5_Member	GO Biological Processes	GO:0071559	response to transforming growth factor beta	-4.51068	-2.66852	9/226	12167,12705,13132,14118,14538,16400,20682,21813,21825	Bmpr1b,Cited1,Dab2,Fbn1,Gcnt2,Itga3,Sox9,Tgfbr2,Thbs1
5_Member	GO Biological Processes	GO:0007179	transforming growth factor beta receptor signaling pathway	-4.38428	-2.5699	8/181	12167,12705,13132,14118,14538,16400,21813,21825	Bmpr1b,Cited1,Dab2,Fbn1,Gcnt2,Itga3,Tgfbr2,Thbs1
5_Member	GO Biological Processes	GO:0090288	negative regulation of cellular response to growth factor stimulus	-2.305	-0.893216	5/157	14118,20660,21825,83453,240725	Fbn1,Sorl1,Thbs1,Chrdl1,Sulf1
5_Member	GO Biological Processes	GO:0030514	negative regulation of BMP signaling pathway	-2.15091	-0.777155	3/56	14118,20660,83453	Fbn1,Sorl1,Chrdl1
5_Member	GO Biological Processes	GO:0017015	regulation of transforming growth factor beta receptor signaling pathway	-2.04829	-0.70008	4/116	13132,14118,16400,21825	Dab2,Fbn1,Itga3,Thbs1
5_Member	GO Biological Processes	GO:1903844	regulation of cellular response to transforming growth factor beta stimulus	-2.01029	-0.672291	4/119	13132,14118,16400,21825	Dab2,Fbn1,Itga3,Thbs1
6_Summary	GO Biological Processes	GO:0001501	skeletal system development	-10.6034	-7.61111	22/538	11749,12159,12167,13004,14118,14183,14219,14633,15245,15530,16007,18129,18933,20682,20692,20855,21813,21825,21834,54635,240725,329628,20660,22601,108058	Anxa6,Bmp4,Bmpr1b,Ncan,Fbn1,Fgfr2,Ccn2,Gli2,Hhip,Hspg2,Ccn1,Notch2,Prrx1,Sox9,Sparc,Stc1,Tgfbr2,Thbs1,Thrb,Pdgfc,Sulf1,Fat4,Sorl1,Yap1,Camk2d
6_Member	GO Biological Processes	GO:0001501	skeletal system development	-10.6034	-7.61111	22/538	11749,12159,12167,13004,14118,14183,14219,14633,15245,15530,16007,18129,18933,20682,20692,20855,21813,21825,21834,54635,240725,329628	Anxa6,Bmp4,Bmpr1b,Ncan,Fbn1,Fgfr2,Ccn2,Gli2,Hhip,Hspg2,Ccn1,Notch2,Prrx1,Sox9,Sparc,Stc1,Tgfbr2,Thbs1,Thrb,Pdgfc,Sulf1,Fat4
6_Member	GO Biological Processes	GO:0060348	bone development	-9.97435	-7.10017	15/235	11749,12159,12167,14118,14183,15530,18129,20682,20692,20855,21813,21825,54635,240725,329628	Anxa6,Bmp4,Bmpr1b,Fbn1,Fgfr2,Hspg2,Notch2,Sox9,Sparc,Stc1,Tgfbr2,Thbs1,Pdgfc,Sulf1,Fat4
6_Member	GO Biological Processes	GO:0051216	cartilage development	-9.72578	-6.90959	14/205	11749,12159,12167,14219,14633,15530,16007,18933,20682,20855,21813,21825,21834,240725	Anxa6,Bmp4,Bmpr1b,Ccn2,Gli2,Hspg2,Ccn1,Prrx1,Sox9,Stc1,Tgfbr2,Thbs1,Thrb,Sulf1
6_Member	GO Biological Processes	GO:0061448	connective tissue development	-8.87382	-6.26849	15/282	11749,12159,12167,14219,14633,15530,16007,18933,20660,20682,20855,21813,21825,21834,240725	Anxa6,Bmp4,Bmpr1b,Ccn2,Gli2,Hspg2,Ccn1,Prrx1,Sorl1,Sox9,Stc1,Tgfbr2,Thbs1,Thrb,Sulf1
6_Member	GO Biological Processes	GO:0002062	chondrocyte differentiation	-8.24313	-5.69994	10/111	11749,12159,12167,14219,14633,15530,20682,21813,21834,240725	Anxa6,Bmp4,Bmpr1b,Ccn2,Gli2,Hspg2,Sox9,Tgfbr2,Thrb,Sulf1
6_Member	GO Biological Processes	GO:0048705	skeletal system morphogenesis	-6.63299	-4.37612	12/254	11749,12159,12167,14183,14219,15245,15530,18933,20682,20855,21813,21825	Anxa6,Bmp4,Bmpr1b,Fgfr2,Ccn2,Hhip,Hspg2,Prrx1,Sox9,Stc1,Tgfbr2,Thbs1
6_Member	GO Biological Processes	GO:0060351	cartilage development involved in endochondral bone morphogenesis	-6.61882	-4.37159	6/38	11749,15530,20682,20855,21813,21825	Anxa6,Hspg2,Sox9,Stc1,Tgfbr2,Thbs1
6_Member	GO Biological Processes	GO:0060350	endochondral bone morphogenesis	-6.55279	-4.32488	7/63	11749,12159,15530,20682,20855,21813,21825	Anxa6,Bmp4,Hspg2,Sox9,Stc1,Tgfbr2,Thbs1
6_Member	GO Biological Processes	GO:0003417	growth plate cartilage development	-6.43001	-4.25065	5/22	11749,20682,20855,21813,21825	Anxa6,Sox9,Stc1,Tgfbr2,Thbs1
6_Member	GO Biological Processes	GO:0060349	bone morphogenesis	-6.13345	-4.01891	8/105	11749,12159,14183,15530,20682,20855,21813,21825	Anxa6,Bmp4,Fgfr2,Hspg2,Sox9,Stc1,Tgfbr2,Thbs1
6_Member	GO Biological Processes	GO:0003416	endochondral bone growth	-5.71623	-3.66596	5/30	11749,20682,20855,21813,21825	Anxa6,Sox9,Stc1,Tgfbr2,Thbs1
6_Member	GO Biological Processes	GO:0098868	bone growth	-5.37088	-3.3786	5/35	11749,20682,20855,21813,21825	Anxa6,Sox9,Stc1,Tgfbr2,Thbs1
6_Member	GO Biological Processes	GO:0003418	growth plate cartilage chondrocyte differentiation	-4.56536	-2.70941	3/9	11749,20682,21813	Anxa6,Sox9,Tgfbr2
6_Member	GO Biological Processes	GO:0035265	organ growth	-3.93201	-2.1935	8/210	11749,14183,20682,20855,21813,21825,22601,108058	Anxa6,Fgfr2,Sox9,Stc1,Tgfbr2,Thbs1,Yap1,Camk2d
6_Member	GO Biological Processes	GO:0003413	chondrocyte differentiation involved in endochondral bone morphogenesis	-3.845	-2.12861	3/15	11749,20682,21813	Anxa6,Sox9,Tgfbr2
6_Member	GO Biological Processes	GO:0002063	chondrocyte development	-2.88582	-1.36152	3/31	20682,21813,240725	Sox9,Tgfbr2,Sulf1
7_Summary	GO Biological Processes	GO:0001503	ossification	-10.1632	-7.22207	19/407	12159,12167,12705,14183,14219,14633,15530,16007,16009,16449,18760,20682,20855,21834,22601,71584,83453,97064,329628,12955,14367,70417	Bmp4,Bmpr1b,Cited1,Fgfr2,Ccn2,Gli2,Hspg2,Ccn1,Igfbp3,Jag1,Prkd1,Sox9,Stc1,Thrb,Yap1,Gdpd2,Chrdl1,Wwtr1,Fat4,Cryab,Fzd5,Megf10
7_Member	GO Biological Processes	GO:0001503	ossification	-10.1632	-7.22207	19/407	12159,12167,12705,14183,14219,14633,15530,16007,16009,16449,18760,20682,20855,21834,22601,71584,83453,97064,329628	Bmp4,Bmpr1b,Cited1,Fgfr2,Ccn2,Gli2,Hspg2,Ccn1,Igfbp3,Jag1,Prkd1,Sox9,Stc1,Thrb,Yap1,Gdpd2,Chrdl1,Wwtr1,Fat4
7_Member	GO Biological Processes	GO:0001649	osteoblast differentiation	-7.37792	-5.0076	12/217	12159,12167,12705,14633,16007,16009,16449,18760,20682,22601,71584,97064	Bmp4,Bmpr1b,Cited1,Gli2,Ccn1,Igfbp3,Jag1,Prkd1,Sox9,Yap1,Gdpd2,Wwtr1
7_Member	GO Biological Processes	GO:0045669	positive regulation of osteoblast differentiation	-7.3216	-4.95771	8/74	12159,12167,16007,16449,18760,22601,71584,97064	Bmp4,Bmpr1b,Ccn1,Jag1,Prkd1,Yap1,Gdpd2,Wwtr1
7_Member	GO Biological Processes	GO:0045778	positive regulation of ossification	-7.1734	-4.83434	9/108	12159,12167,16007,16449,18760,21834,22601,71584,97064	Bmp4,Bmpr1b,Ccn1,Jag1,Prkd1,Thrb,Yap1,Gdpd2,Wwtr1
7_Member	GO Biological Processes	GO:0045667	regulation of osteoblast differentiation	-6.88007	-4.58677	10/154	12159,12167,12705,16007,16449,18760,20682,22601,71584,97064	Bmp4,Bmpr1b,Cited1,Ccn1,Jag1,Prkd1,Sox9,Yap1,Gdpd2,Wwtr1
7_Member	GO Biological Processes	GO:0030278	regulation of ossification	-5.85285	-3.78679	11/248	12159,12167,12705,16007,16449,18760,20682,21834,22601,71584,97064	Bmp4,Bmpr1b,Cited1,Ccn1,Jag1,Prkd1,Sox9,Thrb,Yap1,Gdpd2,Wwtr1
7_Member	GO Biological Processes	GO:1902742	apoptotic process involved in development	-4.86837	-2.96644	5/44	12159,12955,14367,16007,70417	Bmp4,Cryab,Fzd5,Ccn1,Megf10
7_Member	GO Biological Processes	GO:0060561	apoptotic process involved in morphogenesis	-4.09758	-2.33416	4/33	12159,12955,14367,16007	Bmp4,Cryab,Fzd5,Ccn1
7_Member	GO Biological Processes	GO:0030282	bone mineralization	-2.76106	-1.26537	5/123	12159,12167,14183,16007,20682	Bmp4,Bmpr1b,Fgfr2,Ccn1,Sox9
7_Member	GO Biological Processes	GO:0030500	regulation of bone mineralization	-2.58148	-1.11616	4/82	12159,12167,16007,20682	Bmp4,Bmpr1b,Ccn1,Sox9
7_Member	GO Biological Processes	GO:0030501	positive regulation of bone mineralization	-2.50293	-1.05726	3/42	12159,12167,16007	Bmp4,Bmpr1b,Ccn1
7_Member	GO Biological Processes	GO:0070169	positive regulation of biomineral tissue development	-2.28825	-0.881316	3/50	12159,12167,16007	Bmp4,Bmpr1b,Ccn1
7_Member	GO Biological Processes	GO:0070167	regulation of biomineral tissue development	-2.28813	-0.881316	4/99	12159,12167,16007,20682	Bmp4,Bmpr1b,Ccn1,Sox9
7_Member	GO Biological Processes	GO:0031214	biomineral tissue development	-2.20399	-0.816474	5/166	12159,12167,14183,16007,20682	Bmp4,Bmpr1b,Fgfr2,Ccn1,Sox9
8_Summary	GO Biological Processes	GO:0007507	heart development	-9.99752	-7.10215	23/637	11600,12159,14118,14183,14268,14633,15530,16007,16449,16971,18129,18187,20682,21813,21825,22003,22601,101401,108058,192176,215798,242022,329628,18933,16009,20312,70417,12705,13731,107589,12955,22352,16852,18795,240725	Angpt1,Bmp4,Fbn1,Fgfr2,Fn1,Gli2,Hspg2,Ccn1,Jag1,Lrp1,Notch2,Nrp2,Sox9,Tgfbr2,Thbs1,Tpm1,Yap1,Adamts9,Camk2d,Flna,Adgrg6,Frem2,Fat4,Prrx1,Igfbp3,Cx3cl1,Megf10,Cited1,Emp2,Mylk,Cryab,Vim,Lgals1,Plcb1,Sulf1
8_Member	GO Biological Processes	GO:0007507	heart development	-9.99752	-7.10215	23/637	11600,12159,14118,14183,14268,14633,15530,16007,16449,16971,18129,18187,20682,21813,21825,22003,22601,101401,108058,192176,215798,242022,329628	Angpt1,Bmp4,Fbn1,Fgfr2,Fn1,Gli2,Hspg2,Ccn1,Jag1,Lrp1,Notch2,Nrp2,Sox9,Tgfbr2,Thbs1,Tpm1,Yap1,Adamts9,Camk2d,Flna,Adgrg6,Frem2,Fat4
8_Member	GO Biological Processes	GO:0003007	heart morphogenesis	-8.89499	-6.27003	15/281	11600,12159,14183,16007,16449,18129,18187,20682,21813,21825,22003,22601,192176,215798,329628	Angpt1,Bmp4,Fgfr2,Ccn1,Jag1,Notch2,Nrp2,Sox9,Tgfbr2,Thbs1,Tpm1,Yap1,Flna,Adgrg6,Fat4
8_Member	GO Biological Processes	GO:0003206	cardiac chamber morphogenesis	-5.97888	-3.88969	9/149	12159,14183,16007,16449,18129,18187,21813,22003,215798	Bmp4,Fgfr2,Ccn1,Jag1,Notch2,Nrp2,Tgfbr2,Tpm1,Adgrg6
8_Member	GO Biological Processes	GO:0003205	cardiac chamber development	-5.9125	-3.83587	10/196	12159,14183,16007,16449,16971,18129,18187,21813,22003,215798	Bmp4,Fgfr2,Ccn1,Jag1,Lrp1,Notch2,Nrp2,Tgfbr2,Tpm1,Adgrg6
8_Member	GO Biological Processes	GO:0060411	cardiac septum morphogenesis	-5.62357	-3.58251	7/86	12159,14183,16007,16449,18129,18187,21813	Bmp4,Fgfr2,Ccn1,Jag1,Notch2,Nrp2,Tgfbr2
8_Member	GO Biological Processes	GO:0010463	mesenchymal cell proliferation	-5.54742	-3.51834	6/57	12159,14183,18933,20682,21813,329628	Bmp4,Fgfr2,Prrx1,Sox9,Tgfbr2,Fat4
8_Member	GO Biological Processes	GO:0003279	cardiac septum development	-5.48208	-3.46753	8/128	12159,14183,16007,16449,16971,18129,18187,21813	Bmp4,Fgfr2,Ccn1,Jag1,Lrp1,Notch2,Nrp2,Tgfbr2
8_Member	GO Biological Processes	GO:0033002	muscle cell proliferation	-5.04878	-3.11483	10/245	11600,12159,14183,16009,20312,21813,21825,22601,70417,108058	Angpt1,Bmp4,Fgfr2,Igfbp3,Cx3cl1,Tgfbr2,Thbs1,Yap1,Megf10,Camk2d
8_Member	GO Biological Processes	GO:0010464	regulation of mesenchymal cell proliferation	-4.81966	-2.92834	5/45	12159,14183,18933,20682,21813	Bmp4,Fgfr2,Prrx1,Sox9,Tgfbr2
8_Member	GO Biological Processes	GO:0003151	outflow tract morphogenesis	-4.53599	-2.68594	6/85	12159,14183,16449,18187,21813,21825	Bmp4,Fgfr2,Jag1,Nrp2,Tgfbr2,Thbs1
8_Member	GO Biological Processes	GO:0003149	membranous septum morphogenesis	-4.41269	-2.59287	3/10	12159,14183,21813	Bmp4,Fgfr2,Tgfbr2
8_Member	GO Biological Processes	GO:0003148	outflow tract septum morphogenesis	-4.26463	-2.46963	4/30	12159,14183,18187,21813	Bmp4,Fgfr2,Nrp2,Tgfbr2
8_Member	GO Biological Processes	GO:0001570	vasculogenesis	-4.21178	-2.42959	6/97	11600,12705,13731,14183,21813,22601	Angpt1,Cited1,Emp2,Fgfr2,Tgfbr2,Yap1
8_Member	GO Biological Processes	GO:0048738	cardiac muscle tissue development	-4.01517	-2.26125	9/262	11600,12159,14183,15530,21813,22003,22601,101401,108058	Angpt1,Bmp4,Fgfr2,Hspg2,Tgfbr2,Tpm1,Yap1,Adamts9,Camk2d
8_Member	GO Biological Processes	GO:0048661	positive regulation of smooth muscle cell proliferation	-3.95205	-2.20744	6/108	12159,14183,20312,21813,21825,108058	Bmp4,Fgfr2,Cx3cl1,Tgfbr2,Thbs1,Camk2d
8_Member	GO Biological Processes	GO:0002053	positive regulation of mesenchymal cell proliferation	-3.89909	-2.16509	4/37	14183,18933,20682,21813	Fgfr2,Prrx1,Sox9,Tgfbr2
8_Member	GO Biological Processes	GO:0060537	muscle tissue development	-3.85307	-2.12942	12/479	11600,12159,14183,15530,20682,21813,22003,22601,70417,101401,107589,108058	Angpt1,Bmp4,Fgfr2,Hspg2,Sox9,Tgfbr2,Tpm1,Yap1,Megf10,Adamts9,Mylk,Camk2d
8_Member	GO Biological Processes	GO:0048660	regulation of smooth muscle cell proliferation	-3.69319	-2.00734	7/171	12159,14183,16009,20312,21813,21825,108058	Bmp4,Fgfr2,Igfbp3,Cx3cl1,Tgfbr2,Thbs1,Camk2d
8_Member	GO Biological Processes	GO:0003208	cardiac ventricle morphogenesis	-3.61078	-1.93943	5/80	12159,14183,16449,21813,22003	Bmp4,Fgfr2,Jag1,Tgfbr2,Tpm1
8_Member	GO Biological Processes	GO:0014855	striated muscle cell proliferation	-3.61078	-1.93943	5/80	11600,14183,21813,22601,70417	Angpt1,Fgfr2,Tgfbr2,Yap1,Megf10
8_Member	GO Biological Processes	GO:0048659	smooth muscle cell proliferation	-3.60155	-1.93308	7/177	12159,14183,16009,20312,21813,21825,108058	Bmp4,Fgfr2,Igfbp3,Cx3cl1,Tgfbr2,Thbs1,Camk2d
8_Member	GO Biological Processes	GO:0060415	muscle tissue morphogenesis	-3.48794	-1.83312	5/85	11600,12159,14183,22003,107589	Angpt1,Bmp4,Fgfr2,Tpm1,Mylk
8_Member	GO Biological Processes	GO:0002088	lens development in camera-type eye	-3.30744	-1.69311	5/93	12159,12955,14183,21813,22352	Bmp4,Cryab,Fgfr2,Tgfbr2,Vim
8_Member	GO Biological Processes	GO:0048644	muscle organ morphogenesis	-3.30744	-1.69311	5/93	11600,12159,14183,22003,107589	Angpt1,Bmp4,Fgfr2,Tpm1,Mylk
8_Member	GO Biological Processes	GO:0061061	muscle structure development	-3.30469	-1.69149	14/715	11600,12159,12955,14183,16009,16852,18795,20682,21813,22003,22601,70417,107589,108058	Angpt1,Bmp4,Cryab,Fgfr2,Igfbp3,Lgals1,Plcb1,Sox9,Tgfbr2,Tpm1,Yap1,Megf10,Mylk,Camk2d
8_Member	GO Biological Processes	GO:0048706	embryonic skeletal system development	-3.29195	-1.68345	6/143	12159,14183,15530,18933,21813,240725	Bmp4,Fgfr2,Hspg2,Prrx1,Tgfbr2,Sulf1
8_Member	GO Biological Processes	GO:0048701	embryonic cranial skeleton morphogenesis	-3.28989	-1.68345	4/53	12159,14183,18933,21813	Bmp4,Fgfr2,Prrx1,Tgfbr2
8_Member	GO Biological Processes	GO:0003231	cardiac ventricle development	-3.21317	-1.62315	6/148	12159,14183,16007,16449,21813,22003	Bmp4,Fgfr2,Ccn1,Jag1,Tgfbr2,Tpm1
8_Member	GO Biological Processes	GO:0048704	embryonic skeletal system morphogenesis	-3.01232	-1.45937	5/108	12159,14183,15530,18933,21813	Bmp4,Fgfr2,Hspg2,Prrx1,Tgfbr2
8_Member	GO Biological Processes	GO:0014706	striated muscle tissue development	-2.86088	-1.34026	10/455	11600,12159,14183,15530,21813,22003,22601,70417,101401,108058	Angpt1,Bmp4,Fgfr2,Hspg2,Tgfbr2,Tpm1,Yap1,Megf10,Adamts9,Camk2d
8_Member	GO Biological Processes	GO:1904888	cranial skeletal system development	-2.74469	-1.25245	4/74	12159,14183,18933,21813	Bmp4,Fgfr2,Prrx1,Tgfbr2
8_Member	GO Biological Processes	GO:0060976	coronary vasculature development	-2.66071	-1.18115	4/78	11600,12159,14183,16971	Angpt1,Bmp4,Fgfr2,Lrp1
8_Member	GO Biological Processes	GO:0003281	ventricular septum development	-2.50654	-1.05833	4/86	12159,14183,16007,21813	Bmp4,Fgfr2,Ccn1,Tgfbr2
8_Member	GO Biological Processes	GO:0007517	muscle organ development	-2.50238	-1.05726	9/427	11600,12159,12955,14183,21813,22003,22601,70417,107589	Angpt1,Bmp4,Cryab,Fgfr2,Tgfbr2,Tpm1,Yap1,Megf10,Mylk
8_Member	GO Biological Processes	GO:0060412	ventricular septum morphogenesis	-2.26412	-0.862908	3/51	12159,14183,21813	Bmp4,Fgfr2,Tgfbr2
8_Member	GO Biological Processes	GO:0060043	regulation of cardiac muscle cell proliferation	-2.24051	-0.844146	3/52	14183,21813,22601	Fgfr2,Tgfbr2,Yap1
8_Member	GO Biological Processes	GO:0055024	regulation of cardiac muscle tissue development	-2.21285	-0.824659	4/104	12159,14183,21813,22601	Bmp4,Fgfr2,Tgfbr2,Yap1
8_Member	GO Biological Processes	GO:0055017	cardiac muscle tissue growth	-2.14169	-0.770679	4/109	14183,21813,22601,108058	Fgfr2,Tgfbr2,Yap1,Camk2d
8_Member	GO Biological Processes	GO:0016202	regulation of striated muscle tissue development	-2.06941	-0.716871	5/179	12159,14183,21813,22601,70417	Bmp4,Fgfr2,Tgfbr2,Yap1,Megf10
8_Member	GO Biological Processes	GO:1901861	regulation of muscle tissue development	-2.04008	-0.692486	5/182	12159,14183,21813,22601,70417	Bmp4,Fgfr2,Tgfbr2,Yap1,Megf10
8_Member	GO Biological Processes	GO:0048634	regulation of muscle organ development	-2.03044	-0.684071	5/183	12159,14183,21813,22601,70417	Bmp4,Fgfr2,Tgfbr2,Yap1,Megf10
8_Member	GO Biological Processes	GO:0060419	heart growth	-2.01029	-0.672291	4/119	14183,21813,22601,108058	Fgfr2,Tgfbr2,Yap1,Camk2d
9_Summary	GO Biological Processes	GO:0060485	mesenchyme development	-9.75943	-6.92476	16/286	11749,12159,13132,14183,14268,14538,16449,18187,20356,20682,21813,21825,22601,97064,108151,192176,11816,12167,13175,14633,16971,18129,18795,20855,22330,76574,108058,12759,15529,16880,22253,22352,109700,226251,11600,16007,18578,18760,20254,20312,12955,16009,18003,11826,11829,22003,242553	Anxa6,Bmp4,Dab2,Fgfr2,Fn1,Gcnt2,Jag1,Nrp2,Sema5a,Sox9,Tgfbr2,Thbs1,Yap1,Wwtr1,Sema3d,Flna,Apoe,Bmpr1b,Dclk1,Gli2,Lrp1,Notch2,Plcb1,Stc1,Vcl,Mfsd2a,Camk2d,Clu,Sdc2,Lifr,Unc5c,Vim,Itga1,Ablim1,Angpt1,Ccn1,Pde4b,Prkd1,Scg2,Cx3cl1,Cryab,Igfbp3,Nedd9,Aqp1,Aqp4,Tpm1,Kank4
9_Member	GO Biological Processes	GO:0060485	mesenchyme development	-9.75943	-6.92476	16/286	11749,12159,13132,14183,14268,14538,16449,18187,20356,20682,21813,21825,22601,97064,108151,192176	Anxa6,Bmp4,Dab2,Fgfr2,Fn1,Gcnt2,Jag1,Nrp2,Sema5a,Sox9,Tgfbr2,Thbs1,Yap1,Wwtr1,Sema3d,Flna
9_Member	GO Biological Processes	GO:0048762	mesenchymal cell differentiation	-9.04407	-6.35282	14/231	11749,12159,13132,14183,14268,14538,16449,18187,20356,20682,21813,97064,108151,192176	Anxa6,Bmp4,Dab2,Fgfr2,Fn1,Gcnt2,Jag1,Nrp2,Sema5a,Sox9,Tgfbr2,Wwtr1,Sema3d,Flna
9_Member	GO Biological Processes	GO:0048589	developmental growth	-8.10562	-5.57198	23/799	11749,11816,12159,12167,13175,14183,14268,14633,16971,18129,18187,18795,20356,20682,20855,21813,21825,22330,22601,76574,97064,108058,108151	Anxa6,Apoe,Bmp4,Bmpr1b,Dclk1,Fgfr2,Fn1,Gli2,Lrp1,Notch2,Nrp2,Plcb1,Sema5a,Sox9,Stc1,Tgfbr2,Thbs1,Vcl,Yap1,Mfsd2a,Wwtr1,Camk2d,Sema3d
9_Member	GO Biological Processes	GO:0060560	developmental growth involved in morphogenesis	-7.11173	-4.77866	13/277	11816,12159,13175,14183,14268,16971,18187,20356,20682,21813,22330,22601,108151	Apoe,Bmp4,Dclk1,Fgfr2,Fn1,Lrp1,Nrp2,Sema5a,Sox9,Tgfbr2,Vcl,Yap1,Sema3d
9_Member	GO Biological Processes	GO:0014032	neural crest cell development	-6.76624	-4.48892	8/87	11749,12159,14268,16449,18187,20356,20682,108151	Anxa6,Bmp4,Fn1,Jag1,Nrp2,Sema5a,Sox9,Sema3d
9_Member	GO Biological Processes	GO:0014031	mesenchymal cell development	-6.57679	-4.34418	8/92	11749,12159,14268,16449,18187,20356,20682,108151	Anxa6,Bmp4,Fn1,Jag1,Nrp2,Sema5a,Sox9,Sema3d
9_Member	GO Biological Processes	GO:0048864	stem cell development	-6.54027	-4.317	8/93	11749,12159,14268,16449,18187,20356,20682,108151	Anxa6,Bmp4,Fn1,Jag1,Nrp2,Sema5a,Sox9,Sema3d
9_Member	GO Biological Processes	GO:0014033	neural crest cell differentiation	-6.46853	-4.26777	8/95	11749,12159,14268,16449,18187,20356,20682,108151	Anxa6,Bmp4,Fn1,Jag1,Nrp2,Sema5a,Sox9,Sema3d
9_Member	GO Biological Processes	GO:0048812	neuron projection morphogenesis	-6.32979	-4.16703	19/703	11816,12167,12759,13175,14183,14268,14633,15529,16880,16971,18187,20356,22253,22330,22352,76574,108151,109700,226251	Apoe,Bmpr1b,Clu,Dclk1,Fgfr2,Fn1,Gli2,Sdc2,Lifr,Lrp1,Nrp2,Sema5a,Unc5c,Vcl,Vim,Mfsd2a,Sema3d,Itga1,Ablim1
9_Member	GO Biological Processes	GO:0120039	plasma membrane bounded cell projection morphogenesis	-6.20084	-4.05366	19/717	11816,12167,12759,13175,14183,14268,14633,15529,16880,16971,18187,20356,22253,22330,22352,76574,108151,109700,226251	Apoe,Bmpr1b,Clu,Dclk1,Fgfr2,Fn1,Gli2,Sdc2,Lifr,Lrp1,Nrp2,Sema5a,Unc5c,Vcl,Vim,Mfsd2a,Sema3d,Itga1,Ablim1
9_Member	GO Biological Processes	GO:0048858	cell projection morphogenesis	-6.15557	-4.02736	19/722	11816,12167,12759,13175,14183,14268,14633,15529,16880,16971,18187,20356,22253,22330,22352,76574,108151,109700,226251	Apoe,Bmpr1b,Clu,Dclk1,Fgfr2,Fn1,Gli2,Sdc2,Lifr,Lrp1,Nrp2,Sema5a,Unc5c,Vcl,Vim,Mfsd2a,Sema3d,Itga1,Ablim1
9_Member	GO Biological Processes	GO:0032990	cell part morphogenesis	-5.96118	-3.87537	19/744	11816,12167,12759,13175,14183,14268,14633,15529,16880,16971,18187,20356,22253,22330,22352,76574,108151,109700,226251	Apoe,Bmpr1b,Clu,Dclk1,Fgfr2,Fn1,Gli2,Sdc2,Lifr,Lrp1,Nrp2,Sema5a,Unc5c,Vcl,Vim,Mfsd2a,Sema3d,Itga1,Ablim1
9_Member	GO Biological Processes	GO:0006935	chemotaxis	-5.8756	-3.80631	17/611	11600,12167,14268,14633,16007,16971,18187,18578,18760,20254,20312,20356,21825,22253,108151,109700,226251	Angpt1,Bmpr1b,Fn1,Gli2,Ccn1,Lrp1,Nrp2,Pde4b,Prkd1,Scg2,Cx3cl1,Sema5a,Thbs1,Unc5c,Sema3d,Itga1,Ablim1
9_Member	GO Biological Processes	GO:0042330	taxis	-5.8275	-3.76502	17/616	11600,12167,14268,14633,16007,16971,18187,18578,18760,20254,20312,20356,21825,22253,108151,109700,226251	Angpt1,Bmpr1b,Fn1,Gli2,Ccn1,Lrp1,Nrp2,Pde4b,Prkd1,Scg2,Cx3cl1,Sema5a,Thbs1,Unc5c,Sema3d,Itga1,Ablim1
9_Member	GO Biological Processes	GO:0048588	developmental cell growth	-5.51093	-3.48772	11/269	11816,13175,14268,16971,18187,20356,20682,21813,22330,108058,108151	Apoe,Dclk1,Fn1,Lrp1,Nrp2,Sema5a,Sox9,Tgfbr2,Vcl,Camk2d,Sema3d
9_Member	GO Biological Processes	GO:0001755	neural crest cell migration	-5.41513	-3.41186	6/60	11749,12159,14268,18187,20356,108151	Anxa6,Bmp4,Fn1,Nrp2,Sema5a,Sema3d
9_Member	GO Biological Processes	GO:0061564	axon development	-5.38433	-3.38659	15/524	11816,12167,13175,14183,14268,14633,16971,18187,20356,22253,22330,22352,108151,192176,226251	Apoe,Bmpr1b,Dclk1,Fgfr2,Fn1,Gli2,Lrp1,Nrp2,Sema5a,Unc5c,Vcl,Vim,Sema3d,Flna,Ablim1
9_Member	GO Biological Processes	GO:0016049	cell growth	-5.37433	-3.37933	15/525	11816,12955,13132,13175,14268,16009,16971,18187,20356,20682,21813,22330,76574,108058,108151	Apoe,Cryab,Dab2,Dclk1,Fn1,Igfbp3,Lrp1,Nrp2,Sema5a,Sox9,Tgfbr2,Vcl,Mfsd2a,Camk2d,Sema3d
9_Member	GO Biological Processes	GO:0048675	axon extension	-5.19281	-3.22249	8/140	11816,13175,14268,16971,18187,20356,22330,108151	Apoe,Dclk1,Fn1,Lrp1,Nrp2,Sema5a,Vcl,Sema3d
9_Member	GO Biological Processes	GO:0007409	axonogenesis	-5.11738	-3.17384	14/483	11816,12167,13175,14183,14268,14633,16971,18187,20356,22253,22330,22352,108151,226251	Apoe,Bmpr1b,Dclk1,Fgfr2,Fn1,Gli2,Lrp1,Nrp2,Sema5a,Unc5c,Vcl,Vim,Sema3d,Ablim1
9_Member	GO Biological Processes	GO:0048863	stem cell differentiation	-5.0956	-3.15447	10/242	11749,12159,14183,14268,16449,18187,20356,20682,22601,108151	Anxa6,Bmp4,Fgfr2,Fn1,Jag1,Nrp2,Sema5a,Sox9,Yap1,Sema3d
9_Member	GO Biological Processes	GO:0048667	cell morphogenesis involved in neuron differentiation	-4.87817	-2.97402	16/651	11816,12167,13175,14183,14268,14633,15529,16971,18187,20356,22253,22330,22352,76574,108151,226251	Apoe,Bmpr1b,Dclk1,Fgfr2,Fn1,Gli2,Sdc2,Lrp1,Nrp2,Sema5a,Unc5c,Vcl,Vim,Mfsd2a,Sema3d,Ablim1
9_Member	GO Biological Processes	GO:0040008	regulation of growth	-4.29154	-2.48608	16/728	11816,12159,12955,13132,14183,14268,16009,16971,18003,18129,18795,20356,21813,22601,76574,108151	Apoe,Bmp4,Cryab,Dab2,Fgfr2,Fn1,Igfbp3,Lrp1,Nedd9,Notch2,Plcb1,Sema5a,Tgfbr2,Yap1,Mfsd2a,Sema3d
9_Member	GO Biological Processes	GO:1990138	neuron projection extension	-4.06403	-2.3022	8/201	11816,13175,14268,16971,18187,20356,22330,108151	Apoe,Dclk1,Fn1,Lrp1,Nrp2,Sema5a,Vcl,Sema3d
9_Member	GO Biological Processes	GO:0048638	regulation of developmental growth	-3.82014	-2.10804	11/411	11816,12159,14183,14268,16971,18795,20356,21813,22601,76574,108151	Apoe,Bmp4,Fgfr2,Fn1,Lrp1,Plcb1,Sema5a,Tgfbr2,Yap1,Mfsd2a,Sema3d
9_Member	GO Biological Processes	GO:0071526	semaphorin-plexin signaling pathway	-3.56456	-1.90346	4/45	18187,20356,108151,192176	Nrp2,Sema5a,Sema3d,Flna
9_Member	GO Biological Processes	GO:0007411	axon guidance	-3.41809	-1.77919	8/250	12167,14633,16971,18187,20356,22253,108151,226251	Bmpr1b,Gli2,Lrp1,Nrp2,Sema5a,Unc5c,Sema3d,Ablim1
9_Member	GO Biological Processes	GO:0097485	neuron projection guidance	-3.40655	-1.77006	8/251	12167,14633,16971,18187,20356,22253,108151,226251	Bmpr1b,Gli2,Lrp1,Nrp2,Sema5a,Unc5c,Sema3d,Ablim1
9_Member	GO Biological Processes	GO:0045773	positive regulation of axon extension	-3.19852	-1.61172	4/56	11816,14268,16971,20356	Apoe,Fn1,Lrp1,Sema5a
9_Member	GO Biological Processes	GO:0008361	regulation of cell size	-3.10804	-1.53484	7/214	11816,11826,11829,14268,16971,20356,108151	Apoe,Aqp1,Aqp4,Fn1,Lrp1,Sema5a,Sema3d
9_Member	GO Biological Processes	GO:0048639	positive regulation of developmental growth	-3.06095	-1.49396	7/218	11816,14183,14268,16971,18795,20356,22601	Apoe,Fgfr2,Fn1,Lrp1,Plcb1,Sema5a,Yap1
9_Member	GO Biological Processes	GO:0030516	regulation of axon extension	-2.89033	-1.36232	5/115	11816,14268,16971,20356,108151	Apoe,Fn1,Lrp1,Sema5a,Sema3d
9_Member	GO Biological Processes	GO:0045927	positive regulation of growth	-2.79513	-1.28804	8/312	11816,14183,14268,16971,18795,20356,22601,76574	Apoe,Fgfr2,Fn1,Lrp1,Plcb1,Sema5a,Yap1,Mfsd2a
9_Member	GO Biological Processes	GO:0061387	regulation of extent of cell growth	-2.67041	-1.18666	5/129	11816,14268,16971,20356,108151	Apoe,Fn1,Lrp1,Sema5a,Sema3d
9_Member	GO Biological Processes	GO:0048846	axon extension involved in axon guidance	-2.6614	-1.18115	3/37	18187,20356,108151	Nrp2,Sema5a,Sema3d
9_Member	GO Biological Processes	GO:1902284	neuron projection extension involved in neuron projection guidance	-2.6614	-1.18115	3/37	18187,20356,108151	Nrp2,Sema5a,Sema3d
9_Member	GO Biological Processes	GO:0090066	regulation of anatomical structure size	-2.63196	-1.15323	11/573	11816,11826,11829,14268,16971,20312,20356,22003,108151,109700,242553	Apoe,Aqp1,Aqp4,Fn1,Lrp1,Cx3cl1,Sema5a,Tpm1,Sema3d,Itga1,Kank4
9_Member	GO Biological Processes	GO:0032535	regulation of cellular component size	-2.56362	-1.10521	9/418	11816,11826,11829,14268,16971,20356,22003,108151,242553	Apoe,Aqp1,Aqp4,Fn1,Lrp1,Sema5a,Tpm1,Sema3d,Kank4
9_Member	GO Biological Processes	GO:0050770	regulation of axonogenesis	-2.45083	-1.0141	6/209	11816,14268,16971,20356,22352,108151	Apoe,Fn1,Lrp1,Sema5a,Vim,Sema3d
9_Member	GO Biological Processes	GO:0050919	negative chemotaxis	-2.44526	-1.01004	3/44	18187,22253,108151	Nrp2,Unc5c,Sema3d
9_Member	GO Biological Processes	GO:0001558	regulation of cell growth	-2.42344	-0.991968	9/439	11816,12955,13132,14268,16009,16971,20356,76574,108151	Apoe,Cryab,Dab2,Fn1,Igfbp3,Lrp1,Sema5a,Mfsd2a,Sema3d
9_Member	GO Biological Processes	GO:0050772	positive regulation of axonogenesis	-2.22756	-0.83462	4/103	11816,14268,16971,20356	Apoe,Fn1,Lrp1,Sema5a
10_Summary	GO Biological Processes	GO:0072001	renal system development	-9.64625	-6.86483	17/337	11600,11826,12159,12705,12826,14118,14183,14633,16400,16449,18129,20682,22601,97064,240725,242022,329628,18795,22330,12563,21813,53901,270118,56332,21834	Angpt1,Aqp1,Bmp4,Cited1,Col4a1,Fbn1,Fgfr2,Gli2,Itga3,Jag1,Notch2,Sox9,Yap1,Wwtr1,Sulf1,Frem2,Fat4,Plcb1,Vcl,Cdh6,Tgfbr2,Rcan2,Maml2,Amotl2,Thrb
10_Member	GO Biological Processes	GO:0072001	renal system development	-9.64625	-6.86483	17/337	11600,11826,12159,12705,12826,14118,14183,14633,16400,16449,18129,20682,22601,97064,240725,242022,329628	Angpt1,Aqp1,Bmp4,Cited1,Col4a1,Fbn1,Fgfr2,Gli2,Itga3,Jag1,Notch2,Sox9,Yap1,Wwtr1,Sulf1,Frem2,Fat4
10_Member	GO Biological Processes	GO:0072006	nephron development	-9.12467	-6.41964	12/152	11600,11826,12159,12705,16400,16449,18129,20682,22601,97064,240725,329628	Angpt1,Aqp1,Bmp4,Cited1,Itga3,Jag1,Notch2,Sox9,Yap1,Wwtr1,Sulf1,Fat4
10_Member	GO Biological Processes	GO:0001822	kidney development	-9.00684	-6.32896	16/322	11600,11826,12159,12705,14118,14183,14633,16400,16449,18129,20682,22601,97064,240725,242022,329628	Angpt1,Aqp1,Bmp4,Cited1,Fbn1,Fgfr2,Gli2,Itga3,Jag1,Notch2,Sox9,Yap1,Wwtr1,Sulf1,Frem2,Fat4
10_Member	GO Biological Processes	GO:0001655	urogenital system development	-8.84922	-6.25488	17/380	11600,11826,12159,12705,12826,14118,14183,14633,16400,16449,18129,20682,22601,97064,240725,242022,329628	Angpt1,Aqp1,Bmp4,Cited1,Col4a1,Fbn1,Fgfr2,Gli2,Itga3,Jag1,Notch2,Sox9,Yap1,Wwtr1,Sulf1,Frem2,Fat4
10_Member	GO Biological Processes	GO:0061326	renal tubule development	-8.43925	-5.87632	10/106	11826,12159,12705,12826,16449,18129,20682,22601,97064,329628	Aqp1,Bmp4,Cited1,Col4a1,Jag1,Notch2,Sox9,Yap1,Wwtr1,Fat4
10_Member	GO Biological Processes	GO:0035850	epithelial cell differentiation involved in kidney development	-8.04807	-5.53291	7/39	12159,12705,16449,18129,22601,97064,329628	Bmp4,Cited1,Jag1,Notch2,Yap1,Wwtr1,Fat4
10_Member	GO Biological Processes	GO:0072080	nephron tubule development	-7.46596	-5.06195	9/100	11826,12159,12705,16449,18129,20682,22601,97064,329628	Aqp1,Bmp4,Cited1,Jag1,Notch2,Sox9,Yap1,Wwtr1,Fat4
10_Member	GO Biological Processes	GO:0061005	cell differentiation involved in kidney development	-7.26337	-4.90818	7/50	12159,12705,16449,18129,22601,97064,329628	Bmp4,Cited1,Jag1,Notch2,Yap1,Wwtr1,Fat4
10_Member	GO Biological Processes	GO:0072073	kidney epithelium development	-7.07041	-4.74907	10/147	11826,12159,12705,14183,16449,18129,20682,22601,97064,329628	Aqp1,Bmp4,Cited1,Fgfr2,Jag1,Notch2,Sox9,Yap1,Wwtr1,Fat4
10_Member	GO Biological Processes	GO:0072234	metanephric nephron tubule development	-7.04676	-4.73523	5/17	11826,20682,22601,97064,329628	Aqp1,Sox9,Yap1,Wwtr1,Fat4
10_Member	GO Biological Processes	GO:0072009	nephron epithelium development	-7.03606	-4.73175	9/112	11826,12159,12705,16449,18129,20682,22601,97064,329628	Aqp1,Bmp4,Cited1,Jag1,Notch2,Sox9,Yap1,Wwtr1,Fat4
10_Member	GO Biological Processes	GO:0072243	metanephric nephron epithelium development	-6.6552	-4.38822	5/20	11826,20682,22601,97064,329628	Aqp1,Sox9,Yap1,Wwtr1,Fat4
10_Member	GO Biological Processes	GO:0001656	metanephros development	-6.61375	-4.37159	8/91	11826,12159,12705,14118,20682,22601,97064,329628	Aqp1,Bmp4,Cited1,Fbn1,Sox9,Yap1,Wwtr1,Fat4
10_Member	GO Biological Processes	GO:0072170	metanephric tubule development	-6.43001	-4.25065	5/22	11826,20682,22601,97064,329628	Aqp1,Sox9,Yap1,Wwtr1,Fat4
10_Member	GO Biological Processes	GO:0072215	regulation of metanephros development	-6.43001	-4.25065	5/22	12159,12705,22601,97064,329628	Bmp4,Cited1,Yap1,Wwtr1,Fat4
10_Member	GO Biological Processes	GO:0072202	cell differentiation involved in metanephros development	-6.326	-4.16703	5/23	12159,12705,22601,97064,329628	Bmp4,Cited1,Yap1,Wwtr1,Fat4
10_Member	GO Biological Processes	GO:0072207	metanephric epithelium development	-6.13252	-4.01891	5/25	11826,20682,22601,97064,329628	Aqp1,Sox9,Yap1,Wwtr1,Fat4
10_Member	GO Biological Processes	GO:0030856	regulation of epithelial cell differentiation	-5.72116	-3.66778	9/160	12159,12705,16449,18795,20682,22330,22601,97064,329628	Bmp4,Cited1,Jag1,Plcb1,Sox9,Vcl,Yap1,Wwtr1,Fat4
10_Member	GO Biological Processes	GO:0090183	regulation of kidney development	-5.41513	-3.41186	6/60	12159,12705,20682,22601,97064,329628	Bmp4,Cited1,Sox9,Yap1,Wwtr1,Fat4
10_Member	GO Biological Processes	GO:0007219	Notch signaling pathway	-5.30075	-3.3192	9/180	12563,16449,18129,20682,21813,22601,53901,270118,329628	Cdh6,Jag1,Notch2,Sox9,Tgfbr2,Yap1,Rcan2,Maml2,Fat4
10_Member	GO Biological Processes	GO:2000696	regulation of epithelial cell differentiation involved in kidney development	-5.18844	-3.22249	4/18	12705,22601,97064,329628	Cited1,Yap1,Wwtr1,Fat4
10_Member	GO Biological Processes	GO:0072257	metanephric nephron tubule epithelial cell differentiation	-5.18192	-3.22105	3/6	22601,97064,329628	Yap1,Wwtr1,Fat4
10_Member	GO Biological Processes	GO:0072307	regulation of metanephric nephron tubule epithelial cell differentiation	-5.18192	-3.22105	3/6	22601,97064,329628	Yap1,Wwtr1,Fat4
10_Member	GO Biological Processes	GO:0072182	regulation of nephron tubule epithelial cell differentiation	-4.27662	-2.47816	3/11	22601,97064,329628	Yap1,Wwtr1,Fat4
10_Member	GO Biological Processes	GO:0072160	nephron tubule epithelial cell differentiation	-4.04219	-2.28671	3/13	22601,97064,329628	Yap1,Wwtr1,Fat4
10_Member	GO Biological Processes	GO:0035329	hippo signaling	-3.94643	-2.2064	4/36	22601,56332,97064,329628	Yap1,Amotl2,Wwtr1,Fat4
10_Member	GO Biological Processes	GO:0030857	negative regulation of epithelial cell differentiation	-3.28989	-1.68345	4/53	12705,16449,20682,22601	Cited1,Jag1,Sox9,Yap1
10_Member	GO Biological Processes	GO:2000736	regulation of stem cell differentiation	-2.88079	-1.35741	4/68	12159,16449,20682,22601	Bmp4,Jag1,Sox9,Yap1
10_Member	GO Biological Processes	GO:0060487	lung epithelial cell differentiation	-2.8061	-1.29812	3/33	20682,21834,22601	Sox9,Thrb,Yap1
10_Member	GO Biological Processes	GO:0060479	lung cell differentiation	-2.7682	-1.26903	3/34	20682,21834,22601	Sox9,Thrb,Yap1
10_Member	GO Biological Processes	GO:0071300	cellular response to retinoic acid	-2.39042	-0.962662	3/46	11826,20682,22601	Aqp1,Sox9,Yap1
10_Member	GO Biological Processes	GO:0045599	negative regulation of fat cell differentiation	-2.10875	-0.747412	3/58	16449,22601,97064	Jag1,Yap1,Wwtr1
11_Summary	GO Biological Processes	GO:0007169	transmembrane receptor protein tyrosine kinase signaling pathway	-8.95659	-6.30247	21/596	11600,12159,12826,14183,14219,15245,16009,16971,18003,18187,18760,18795,20660,20682,21825,50915,54635,109700,240725,269831,329628,11816,12955,13132,14268,14367,14538,16007,18129,20254,20312,21858,108058,12759,13731,14118,21813,97064,11747,12167,22253,67991	Angpt1,Bmp4,Col4a1,Fgfr2,Ccn2,Hhip,Igfbp3,Lrp1,Nedd9,Nrp2,Prkd1,Plcb1,Sorl1,Sox9,Thbs1,Grb14,Pdgfc,Itga1,Sulf1,Tspan12,Fat4,Apoe,Cryab,Dab2,Fn1,Fzd5,Gcnt2,Ccn1,Notch2,Scg2,Cx3cl1,Timp2,Camk2d,Clu,Emp2,Fbn1,Tgfbr2,Wwtr1,Anxa5,Bmpr1b,Unc5c,Nacc2
11_Member	GO Biological Processes	GO:0007169	transmembrane receptor protein tyrosine kinase signaling pathway	-8.95659	-6.30247	21/596	11600,12159,12826,14183,14219,15245,16009,16971,18003,18187,18760,18795,20660,20682,21825,50915,54635,109700,240725,269831,329628	Angpt1,Bmp4,Col4a1,Fgfr2,Ccn2,Hhip,Igfbp3,Lrp1,Nedd9,Nrp2,Prkd1,Plcb1,Sorl1,Sox9,Thbs1,Grb14,Pdgfc,Itga1,Sulf1,Tspan12,Fat4
11_Member	GO Biological Processes	GO:0000165	MAPK cascade	-8.94256	-6.30247	24/787	11600,11816,12159,12955,13132,14183,14219,14268,14367,14538,16007,16009,16971,18129,18795,20254,20312,20660,20682,21825,21858,54635,108058,109700	Angpt1,Apoe,Bmp4,Cryab,Dab2,Fgfr2,Ccn2,Fn1,Fzd5,Gcnt2,Ccn1,Igfbp3,Lrp1,Notch2,Plcb1,Scg2,Cx3cl1,Sorl1,Sox9,Thbs1,Timp2,Pdgfc,Camk2d,Itga1
11_Member	GO Biological Processes	GO:0023014	signal transduction by protein phosphorylation	-8.94256	-6.30247	24/787	11600,11816,12159,12955,13132,14183,14219,14268,14367,14538,16007,16009,16971,18129,18795,20254,20312,20660,20682,21825,21858,54635,108058,109700	Angpt1,Apoe,Bmp4,Cryab,Dab2,Fgfr2,Ccn2,Fn1,Fzd5,Gcnt2,Ccn1,Igfbp3,Lrp1,Notch2,Plcb1,Scg2,Cx3cl1,Sorl1,Sox9,Thbs1,Timp2,Pdgfc,Camk2d,Itga1
11_Member	GO Biological Processes	GO:0070371	ERK1 and ERK2 cascade	-7.79313	-5.34595	15/339	11600,11816,12159,13132,14183,14219,14268,14538,16007,16971,18129,20312,20682,54635,108058	Angpt1,Apoe,Bmp4,Dab2,Fgfr2,Ccn2,Fn1,Gcnt2,Ccn1,Lrp1,Notch2,Cx3cl1,Sox9,Pdgfc,Camk2d
11_Member	GO Biological Processes	GO:0043410	positive regulation of MAPK cascade	-7.46713	-5.06195	18/531	11600,11816,12159,13132,14183,14219,14367,14538,16009,16971,18129,18795,20312,21825,21858,54635,108058,109700	Angpt1,Apoe,Bmp4,Dab2,Fgfr2,Ccn2,Fzd5,Gcnt2,Igfbp3,Lrp1,Notch2,Plcb1,Cx3cl1,Thbs1,Timp2,Pdgfc,Camk2d,Itga1
11_Member	GO Biological Processes	GO:0043408	regulation of MAPK cascade	-7.38778	-5.0076	21/733	11600,11816,12159,13132,14183,14219,14268,14367,14538,16007,16009,16971,18129,18795,20312,20660,21825,21858,54635,108058,109700	Angpt1,Apoe,Bmp4,Dab2,Fgfr2,Ccn2,Fn1,Fzd5,Gcnt2,Ccn1,Igfbp3,Lrp1,Notch2,Plcb1,Cx3cl1,Sorl1,Thbs1,Timp2,Pdgfc,Camk2d,Itga1
11_Member	GO Biological Processes	GO:0070372	regulation of ERK1 and ERK2 cascade	-7.25948	-4.90818	14/319	11600,11816,12159,13132,14183,14219,14268,14538,16007,16971,18129,20312,54635,108058	Angpt1,Apoe,Bmp4,Dab2,Fgfr2,Ccn2,Fn1,Gcnt2,Ccn1,Lrp1,Notch2,Cx3cl1,Pdgfc,Camk2d
11_Member	GO Biological Processes	GO:0070374	positive regulation of ERK1 and ERK2 cascade	-6.30718	-4.15217	11/223	11600,11816,12159,14183,14219,14538,16971,18129,20312,54635,108058	Angpt1,Apoe,Bmp4,Fgfr2,Ccn2,Gcnt2,Lrp1,Notch2,Cx3cl1,Pdgfc,Camk2d
11_Member	GO Biological Processes	GO:0045860	positive regulation of protein kinase activity	-4.85256	-2.95283	13/442	11600,12159,12759,13132,13731,14118,14367,16007,18003,21813,21825,54635,109700	Angpt1,Bmp4,Clu,Dab2,Emp2,Fbn1,Fzd5,Ccn1,Nedd9,Tgfbr2,Thbs1,Pdgfc,Itga1
11_Member	GO Biological Processes	GO:0033674	positive regulation of kinase activity	-4.82359	-2.92834	14/513	11600,12159,12759,13132,13731,14118,14183,14367,16007,18003,21813,21825,54635,109700	Angpt1,Bmp4,Clu,Dab2,Emp2,Fbn1,Fgfr2,Fzd5,Ccn1,Nedd9,Tgfbr2,Thbs1,Pdgfc,Itga1
11_Member	GO Biological Processes	GO:0051347	positive regulation of transferase activity	-4.7463	-2.86587	15/593	11600,12159,12759,13132,13731,14118,14183,14367,16007,18003,20660,21813,21825,54635,109700	Angpt1,Bmp4,Clu,Dab2,Emp2,Fbn1,Fgfr2,Fzd5,Ccn1,Nedd9,Sorl1,Tgfbr2,Thbs1,Pdgfc,Itga1
11_Member	GO Biological Processes	GO:0045859	regulation of protein kinase activity	-4.67783	-2.80157	16/676	11600,11816,12159,12759,13132,13731,14118,14367,16007,18003,20660,21813,21825,54635,97064,109700	Angpt1,Apoe,Bmp4,Clu,Dab2,Emp2,Fbn1,Fzd5,Ccn1,Nedd9,Sorl1,Tgfbr2,Thbs1,Pdgfc,Wwtr1,Itga1
11_Member	GO Biological Processes	GO:0043549	regulation of kinase activity	-4.52192	-2.67577	17/775	11600,11816,12159,12759,13132,13731,14118,14183,14367,16007,18003,20660,21813,21825,54635,97064,109700	Angpt1,Apoe,Bmp4,Clu,Dab2,Emp2,Fbn1,Fgfr2,Fzd5,Ccn1,Nedd9,Sorl1,Tgfbr2,Thbs1,Pdgfc,Wwtr1,Itga1
11_Member	GO Biological Processes	GO:0032147	activation of protein kinase activity	-4.23821	-2.44879	9/245	11600,12159,13132,13731,14118,21813,21825,54635,109700	Angpt1,Bmp4,Dab2,Emp2,Fbn1,Tgfbr2,Thbs1,Pdgfc,Itga1
11_Member	GO Biological Processes	GO:0010942	positive regulation of cell death	-3.8096	-2.09923	15/718	11747,11816,12159,12167,12759,14219,16007,16009,16971,18129,21825,22253,67991,108058,109700	Anxa5,Apoe,Bmp4,Bmpr1b,Clu,Ccn2,Ccn1,Igfbp3,Lrp1,Notch2,Thbs1,Unc5c,Nacc2,Camk2d,Itga1
11_Member	GO Biological Processes	GO:0043065	positive regulation of apoptotic process	-3.19957	-1.61172	13/648	11747,12159,12167,12759,14219,16007,16009,18129,21825,22253,67991,108058,109700	Anxa5,Bmp4,Bmpr1b,Clu,Ccn2,Ccn1,Igfbp3,Notch2,Thbs1,Unc5c,Nacc2,Camk2d,Itga1
11_Member	GO Biological Processes	GO:0043068	positive regulation of programmed cell death	-3.16867	-1.58506	13/653	11747,12159,12167,12759,14219,16007,16009,18129,21825,22253,67991,108058,109700	Anxa5,Bmp4,Bmpr1b,Clu,Ccn2,Ccn1,Igfbp3,Notch2,Thbs1,Unc5c,Nacc2,Camk2d,Itga1
11_Member	GO Biological Processes	GO:0043405	regulation of MAP kinase activity	-2.86625	-1.34471	8/304	11816,12159,13132,14367,20660,21825,54635,109700	Apoe,Bmp4,Dab2,Fzd5,Sorl1,Thbs1,Pdgfc,Itga1
11_Member	GO Biological Processes	GO:0043406	positive regulation of MAP kinase activity	-2.268	-0.866093	6/228	12159,13132,14367,21825,54635,109700	Bmp4,Dab2,Fzd5,Thbs1,Pdgfc,Itga1
12_Summary	GO Biological Processes	GO:1905114	cell surface receptor signaling pathway involved in cell-cell signaling	-8.88665	-6.27003	20/542	11816,12159,13132,14183,14367,14633,14735,16400,16971,20312,20356,20682,22601,24117,56332,72780,97064,207181,240725,320343	Apoe,Bmp4,Dab2,Fgfr2,Fzd5,Gli2,Gpc4,Itga3,Lrp1,Cx3cl1,Sema5a,Sox9,Yap1,Wif1,Amotl2,Rspo3,Wwtr1,Rbms3,Sulf1,Lypd6
12_Member	GO Biological Processes	GO:1905114	cell surface receptor signaling pathway involved in cell-cell signaling	-8.88665	-6.27003	20/542	11816,12159,13132,14183,14367,14633,14735,16400,16971,20312,20356,20682,22601,24117,56332,72780,97064,207181,240725,320343	Apoe,Bmp4,Dab2,Fgfr2,Fzd5,Gli2,Gpc4,Itga3,Lrp1,Cx3cl1,Sema5a,Sox9,Yap1,Wif1,Amotl2,Rspo3,Wwtr1,Rbms3,Sulf1,Lypd6
12_Member	GO Biological Processes	GO:0016055	Wnt signaling pathway	-7.86981	-5.39769	17/442	11816,13132,14183,14367,14735,16400,16971,20356,20682,22601,24117,56332,72780,97064,207181,240725,320343	Apoe,Dab2,Fgfr2,Fzd5,Gpc4,Itga3,Lrp1,Sema5a,Sox9,Yap1,Wif1,Amotl2,Rspo3,Wwtr1,Rbms3,Sulf1,Lypd6
12_Member	GO Biological Processes	GO:0198738	cell-cell signaling by wnt	-7.84099	-5.38496	17/444	11816,13132,14183,14367,14735,16400,16971,20356,20682,22601,24117,56332,72780,97064,207181,240725,320343	Apoe,Dab2,Fgfr2,Fzd5,Gpc4,Itga3,Lrp1,Sema5a,Sox9,Yap1,Wif1,Amotl2,Rspo3,Wwtr1,Rbms3,Sulf1,Lypd6
12_Member	GO Biological Processes	GO:0030111	regulation of Wnt signaling pathway	-7.3792	-5.0076	14/312	11816,13132,14183,16400,16971,20356,20682,22601,24117,72780,97064,207181,240725,320343	Apoe,Dab2,Fgfr2,Itga3,Lrp1,Sema5a,Sox9,Yap1,Wif1,Rspo3,Wwtr1,Rbms3,Sulf1,Lypd6
12_Member	GO Biological Processes	GO:0060070	canonical Wnt signaling pathway	-5.14304	-3.19215	11/294	11816,13132,14183,14367,20356,20682,22601,72780,97064,207181,320343	Apoe,Dab2,Fgfr2,Fzd5,Sema5a,Sox9,Yap1,Rspo3,Wwtr1,Rbms3,Lypd6
12_Member	GO Biological Processes	GO:0060828	regulation of canonical Wnt signaling pathway	-5.12719	-3.17877	10/240	11816,13132,14183,20356,20682,22601,72780,97064,207181,320343	Apoe,Dab2,Fgfr2,Sema5a,Sox9,Yap1,Rspo3,Wwtr1,Rbms3,Lypd6
12_Member	GO Biological Processes	GO:0030177	positive regulation of Wnt signaling pathway	-4.31559	-2.50671	7/136	13132,14183,20356,22601,72780,240725,320343	Dab2,Fgfr2,Sema5a,Yap1,Rspo3,Sulf1,Lypd6
12_Member	GO Biological Processes	GO:0030178	negative regulation of Wnt signaling pathway	-3.78871	-2.08647	7/165	11816,13132,16971,20682,24117,97064,207181	Apoe,Dab2,Lrp1,Sox9,Wif1,Wwtr1,Rbms3
12_Member	GO Biological Processes	GO:0090263	positive regulation of canonical Wnt signaling pathway	-3.04886	-1.48895	5/106	14183,20356,22601,72780,320343	Fgfr2,Sema5a,Yap1,Rspo3,Lypd6
12_Member	GO Biological Processes	GO:0090090	negative regulation of canonical Wnt signaling pathway	-2.67041	-1.18666	5/129	11816,13132,20682,97064,207181	Apoe,Dab2,Sox9,Wwtr1,Rbms3
13_Summary	GO Biological Processes	GO:0030855	epithelial cell differentiation	-8.50394	-5.9308	21/632	12159,12705,13132,14183,14314,14633,16449,17698,18129,18795,20682,20855,21834,22330,22352,22601,72333,97064,192176,319710,329628	Bmp4,Cited1,Dab2,Fgfr2,Fstl1,Gli2,Jag1,Msn,Notch2,Plcb1,Sox9,Stc1,Thrb,Vcl,Vim,Yap1,Palld,Wwtr1,Flna,Frmd6,Fat4
13_Member	GO Biological Processes	GO:0030855	epithelial cell differentiation	-8.50394	-5.9308	21/632	12159,12705,13132,14183,14314,14633,16449,17698,18129,18795,20682,20855,21834,22330,22352,22601,72333,97064,192176,319710,329628	Bmp4,Cited1,Dab2,Fgfr2,Fstl1,Gli2,Jag1,Msn,Notch2,Plcb1,Sox9,Stc1,Thrb,Vcl,Vim,Yap1,Palld,Wwtr1,Flna,Frmd6,Fat4
13_Member	GO Biological Processes	GO:0002064	epithelial cell development	-8.31607	-5.76313	14/263	12159,14183,16449,17698,18129,18795,20682,20855,22330,22352,22601,72333,192176,319710	Bmp4,Fgfr2,Jag1,Msn,Notch2,Plcb1,Sox9,Stc1,Vcl,Vim,Yap1,Palld,Flna,Frmd6
13_Member	GO Biological Processes	GO:0045446	endothelial cell differentiation	-4.78531	-2.90066	7/115	12159,14314,16449,17698,18795,20855,22330	Bmp4,Fstl1,Jag1,Msn,Plcb1,Stc1,Vcl
13_Member	GO Biological Processes	GO:0003158	endothelium development	-4.46239	-2.63148	7/129	12159,14314,16449,17698,18795,20855,22330	Bmp4,Fstl1,Jag1,Msn,Plcb1,Stc1,Vcl
13_Member	GO Biological Processes	GO:0045601	regulation of endothelial cell differentiation	-3.72285	-2.03025	4/41	12159,16449,18795,22330	Bmp4,Jag1,Plcb1,Vcl
13_Member	GO Biological Processes	GO:0001885	endothelial cell development	-2.72323	-1.23184	4/75	17698,18795,20855,22330	Msn,Plcb1,Stc1,Vcl
13_Member	GO Biological Processes	GO:0061028	establishment of endothelial barrier	-2.24051	-0.844146	3/52	17698,18795,22330	Msn,Plcb1,Vcl
14_Summary	GO Biological Processes	GO:0001654	eye development	-8.07604	-5.55174	17/428	11826,12159,12167,12826,12955,14183,14367,16449,18129,20682,21813,21834,22352,76574,83453,242022,269831,14633,18933,329628	Aqp1,Bmp4,Bmpr1b,Col4a1,Cryab,Fgfr2,Fzd5,Jag1,Notch2,Sox9,Tgfbr2,Thrb,Vim,Mfsd2a,Chrdl1,Frem2,Tspan12,Gli2,Prrx1,Fat4
14_Member	GO Biological Processes	GO:0001654	eye development	-8.07604	-5.55174	17/428	11826,12159,12167,12826,12955,14183,14367,16449,18129,20682,21813,21834,22352,76574,83453,242022,269831	Aqp1,Bmp4,Bmpr1b,Col4a1,Cryab,Fgfr2,Fzd5,Jag1,Notch2,Sox9,Tgfbr2,Thrb,Vim,Mfsd2a,Chrdl1,Frem2,Tspan12
14_Member	GO Biological Processes	GO:0150063	visual system development	-8.03118	-5.52498	17/431	11826,12159,12167,12826,12955,14183,14367,16449,18129,20682,21813,21834,22352,76574,83453,242022,269831	Aqp1,Bmp4,Bmpr1b,Col4a1,Cryab,Fgfr2,Fzd5,Jag1,Notch2,Sox9,Tgfbr2,Thrb,Vim,Mfsd2a,Chrdl1,Frem2,Tspan12
14_Member	GO Biological Processes	GO:0048880	sensory system development	-7.97193	-5.48038	17/435	11826,12159,12167,12826,12955,14183,14367,16449,18129,20682,21813,21834,22352,76574,83453,242022,269831	Aqp1,Bmp4,Bmpr1b,Col4a1,Cryab,Fgfr2,Fzd5,Jag1,Notch2,Sox9,Tgfbr2,Thrb,Vim,Mfsd2a,Chrdl1,Frem2,Tspan12
14_Member	GO Biological Processes	GO:0007423	sensory organ development	-7.60137	-5.17582	20/646	11826,12159,12167,12826,12955,14183,14367,14633,16449,18129,18933,20682,21813,21834,22352,76574,83453,242022,269831,329628	Aqp1,Bmp4,Bmpr1b,Col4a1,Cryab,Fgfr2,Fzd5,Gli2,Jag1,Notch2,Prrx1,Sox9,Tgfbr2,Thrb,Vim,Mfsd2a,Chrdl1,Frem2,Tspan12,Fat4
14_Member	GO Biological Processes	GO:0043010	camera-type eye development	-7.24543	-4.90029	15/373	11826,12159,12167,12826,12955,14183,14367,16449,18129,20682,21813,21834,22352,76574,269831	Aqp1,Bmp4,Bmpr1b,Col4a1,Cryab,Fgfr2,Fzd5,Jag1,Notch2,Sox9,Tgfbr2,Thrb,Vim,Mfsd2a,Tspan12
14_Member	GO Biological Processes	GO:0048593	camera-type eye morphogenesis	-6.10328	-3.99733	9/144	11826,12159,14367,16449,18129,20682,21834,76574,269831	Aqp1,Bmp4,Fzd5,Jag1,Notch2,Sox9,Thrb,Mfsd2a,Tspan12
14_Member	GO Biological Processes	GO:0090596	sensory organ morphogenesis	-5.61777	-3.57974	12/317	11826,12159,14183,14367,14633,16449,18129,18933,20682,21834,76574,269831	Aqp1,Bmp4,Fgfr2,Fzd5,Gli2,Jag1,Notch2,Prrx1,Sox9,Thrb,Mfsd2a,Tspan12
14_Member	GO Biological Processes	GO:0048592	eye morphogenesis	-5.16619	-3.20784	9/187	11826,12159,14367,16449,18129,20682,21834,76574,269831	Aqp1,Bmp4,Fzd5,Jag1,Notch2,Sox9,Thrb,Mfsd2a,Tspan12
14_Member	GO Biological Processes	GO:0060041	retina development in camera-type eye	-2.88741	-1.36152	6/171	12167,12826,20682,21834,76574,269831	Bmpr1b,Col4a1,Sox9,Thrb,Mfsd2a,Tspan12
14_Member	GO Biological Processes	GO:0060042	retina morphogenesis in camera-type eye	-2.83397	-1.32242	4/70	20682,21834,76574,269831	Sox9,Thrb,Mfsd2a,Tspan12
15_Summary	GO Biological Processes	GO:0003013	circulatory system process	-7.78647	-5.34595	18/506	11600,11816,11931,13731,14219,18578,20312,20855,20928,21834,22003,22601,54611,69219,97064,108058,109700,192176,319710,11749,11826,13132,30937,78896,107589,240725,18795	Angpt1,Apoe,Atp1b1,Emp2,Ccn2,Pde4b,Cx3cl1,Stc1,Abcc9,Thrb,Tpm1,Yap1,Pde3a,Ddah1,Wwtr1,Camk2d,Itga1,Flna,Frmd6,Anxa6,Aqp1,Dab2,Lmcd1,Ecrg4,Mylk,Sulf1,Plcb1
15_Member	GO Biological Processes	GO:0003013	circulatory system process	-7.78647	-5.34595	18/506	11600,11816,11931,13731,14219,18578,20312,20855,20928,21834,22003,22601,54611,69219,97064,108058,109700,192176	Angpt1,Apoe,Atp1b1,Emp2,Ccn2,Pde4b,Cx3cl1,Stc1,Abcc9,Thrb,Tpm1,Yap1,Pde3a,Ddah1,Wwtr1,Camk2d,Itga1,Flna
15_Member	GO Biological Processes	GO:0008015	blood circulation	-6.4054	-4.23431	16/495	11600,11816,11931,13731,14219,18578,20312,20855,20928,21834,22003,54611,69219,108058,109700,192176	Angpt1,Apoe,Atp1b1,Emp2,Ccn2,Pde4b,Cx3cl1,Stc1,Abcc9,Thrb,Tpm1,Pde3a,Ddah1,Camk2d,Itga1,Flna
15_Member	GO Biological Processes	GO:0003015	heart process	-6.10031	-3.99733	11/234	11931,14219,18578,20855,20928,21834,22003,22601,97064,108058,192176	Atp1b1,Ccn2,Pde4b,Stc1,Abcc9,Thrb,Tpm1,Yap1,Wwtr1,Camk2d,Flna
15_Member	GO Biological Processes	GO:0070252	actin-mediated cell contraction	-5.39495	-3.39445	7/93	13731,18578,20855,22003,108058,192176,319710	Emp2,Pde4b,Stc1,Tpm1,Camk2d,Flna,Frmd6
15_Member	GO Biological Processes	GO:0044057	regulation of system process	-5.08902	-3.15031	16/626	11749,11826,11931,13132,13731,14219,18578,20312,20855,20928,21834,22003,30937,78896,108058,192176	Anxa6,Aqp1,Atp1b1,Dab2,Emp2,Ccn2,Pde4b,Cx3cl1,Stc1,Abcc9,Thrb,Tpm1,Lmcd1,Ecrg4,Camk2d,Flna
15_Member	GO Biological Processes	GO:0030048	actin filament-based movement	-4.55042	-2.69836	7/125	13731,18578,20855,22003,108058,192176,319710	Emp2,Pde4b,Stc1,Tpm1,Camk2d,Flna,Frmd6
15_Member	GO Biological Processes	GO:0060047	heart contraction	-4.52578	-2.67768	9/225	11931,14219,18578,20855,20928,21834,22003,108058,192176	Atp1b1,Ccn2,Pde4b,Stc1,Abcc9,Thrb,Tpm1,Camk2d,Flna
15_Member	GO Biological Processes	GO:0060048	cardiac muscle contraction	-4.50601	-2.66754	7/127	11931,14219,18578,20855,22003,108058,192176	Atp1b1,Ccn2,Pde4b,Stc1,Tpm1,Camk2d,Flna
15_Member	GO Biological Processes	GO:0006936	muscle contraction	-4.28335	-2.4814	10/301	11749,11931,14219,18578,20855,22003,107589,108058,192176,240725	Anxa6,Atp1b1,Ccn2,Pde4b,Stc1,Tpm1,Mylk,Camk2d,Flna,Sulf1
15_Member	GO Biological Processes	GO:0008016	regulation of heart contraction	-4.26765	-2.47092	8/188	11931,14219,18578,20855,20928,21834,22003,192176	Atp1b1,Ccn2,Pde4b,Stc1,Abcc9,Thrb,Tpm1,Flna
15_Member	GO Biological Processes	GO:1903522	regulation of blood circulation	-4.13099	-2.36273	9/253	11931,14219,18578,20312,20855,20928,21834,22003,192176	Atp1b1,Ccn2,Pde4b,Cx3cl1,Stc1,Abcc9,Thrb,Tpm1,Flna
15_Member	GO Biological Processes	GO:0055117	regulation of cardiac muscle contraction	-3.88455	-2.15502	5/70	11931,14219,18578,20855,192176	Atp1b1,Ccn2,Pde4b,Stc1,Flna
15_Member	GO Biological Processes	GO:0003012	muscle system process	-3.86648	-2.13843	11/406	11749,11931,14219,18578,20855,22003,30937,107589,108058,192176,240725	Anxa6,Atp1b1,Ccn2,Pde4b,Stc1,Tpm1,Lmcd1,Mylk,Camk2d,Flna,Sulf1
15_Member	GO Biological Processes	GO:0055119	relaxation of cardiac muscle	-3.845	-2.12861	3/15	11931,18578,108058	Atp1b1,Pde4b,Camk2d
15_Member	GO Biological Processes	GO:0006941	striated muscle contraction	-3.78871	-2.08647	7/165	11931,14219,18578,20855,22003,108058,192176	Atp1b1,Ccn2,Pde4b,Stc1,Tpm1,Camk2d,Flna
15_Member	GO Biological Processes	GO:0006942	regulation of striated muscle contraction	-3.46435	-1.81202	5/86	11931,14219,18578,20855,192176	Atp1b1,Ccn2,Pde4b,Stc1,Flna
15_Member	GO Biological Processes	GO:0090257	regulation of muscle system process	-3.45305	-1.80932	8/247	11749,11931,14219,18578,20855,30937,108058,192176	Anxa6,Atp1b1,Ccn2,Pde4b,Stc1,Lmcd1,Camk2d,Flna
15_Member	GO Biological Processes	GO:0006937	regulation of muscle contraction	-3.05037	-1.48895	6/159	11749,11931,14219,18578,20855,192176	Anxa6,Atp1b1,Ccn2,Pde4b,Stc1,Flna
15_Member	GO Biological Processes	GO:0086003	cardiac muscle cell contraction	-2.95399	-1.41465	4/65	18578,20855,108058,192176	Pde4b,Stc1,Camk2d,Flna
15_Member	GO Biological Processes	GO:0090075	relaxation of muscle	-2.69592	-1.20794	3/36	11931,18578,108058	Atp1b1,Pde4b,Camk2d
15_Member	GO Biological Processes	GO:0086004	regulation of cardiac muscle cell contraction	-2.5637	-1.10521	3/40	18578,20855,192176	Pde4b,Stc1,Flna
15_Member	GO Biological Processes	GO:1903115	regulation of actin filament-based movement	-2.33815	-0.919184	3/48	18578,20855,192176	Pde4b,Stc1,Flna
15_Member	GO Biological Processes	GO:2000649	regulation of sodium ion transmembrane transporter activity	-2.17262	-0.792967	3/55	11931,18795,108058	Atp1b1,Plcb1,Camk2d
16_Summary	GO Biological Processes	GO:0051271	negative regulation of cellular component movement	-7.04514	-4.73523	14/332	11816,12798,16009,16449,16971,18795,20312,20356,20855,21825,22003,101401,108151,240725,11747,11749,11826,14268,16007,18129,22601,107589,192176,78896	Apoe,Cnn2,Igfbp3,Jag1,Lrp1,Plcb1,Cx3cl1,Sema5a,Stc1,Thbs1,Tpm1,Adamts9,Sema3d,Sulf1,Anxa5,Anxa6,Aqp1,Fn1,Ccn1,Notch2,Yap1,Mylk,Flna,Ecrg4
16_Member	GO Biological Processes	GO:0051271	negative regulation of cellular component movement	-7.04514	-4.73523	14/332	11816,12798,16009,16449,16971,18795,20312,20356,20855,21825,22003,101401,108151,240725	Apoe,Cnn2,Igfbp3,Jag1,Lrp1,Plcb1,Cx3cl1,Sema5a,Stc1,Thbs1,Tpm1,Adamts9,Sema3d,Sulf1
16_Member	GO Biological Processes	GO:0040013	negative regulation of locomotion	-6.7946	-4.51202	14/348	11816,12798,16009,16449,16971,18795,20312,20356,20855,21825,22003,101401,108151,240725	Apoe,Cnn2,Igfbp3,Jag1,Lrp1,Plcb1,Cx3cl1,Sema5a,Stc1,Thbs1,Tpm1,Adamts9,Sema3d,Sulf1
16_Member	GO Biological Processes	GO:0030336	negative regulation of cell migration	-6.11631	-4.00627	12/284	11816,12798,16009,16449,16971,18795,20312,20855,21825,22003,101401,240725	Apoe,Cnn2,Igfbp3,Jag1,Lrp1,Plcb1,Cx3cl1,Stc1,Thbs1,Tpm1,Adamts9,Sulf1
16_Member	GO Biological Processes	GO:0042060	wound healing	-6.01571	-3.91622	14/404	11747,11749,11816,11826,12798,14268,16007,18129,20312,21825,22003,22601,107589,192176	Anxa5,Anxa6,Apoe,Aqp1,Cnn2,Fn1,Ccn1,Notch2,Cx3cl1,Thbs1,Tpm1,Yap1,Mylk,Flna
16_Member	GO Biological Processes	GO:2000146	negative regulation of cell motility	-5.91205	-3.83587	12/297	11816,12798,16009,16449,16971,18795,20312,20855,21825,22003,101401,240725	Apoe,Cnn2,Igfbp3,Jag1,Lrp1,Plcb1,Cx3cl1,Stc1,Thbs1,Tpm1,Adamts9,Sulf1
16_Member	GO Biological Processes	GO:0009611	response to wounding	-5.8247	-3.76502	16/548	11747,11749,11816,11826,12798,14268,16007,16971,18129,20312,21825,22003,22601,78896,107589,192176	Anxa5,Anxa6,Apoe,Aqp1,Cnn2,Fn1,Ccn1,Lrp1,Notch2,Cx3cl1,Thbs1,Tpm1,Yap1,Ecrg4,Mylk,Flna
17_Summary	GO Biological Processes	GO:0043062	extracellular structure organization	-6.67443	-4.40231	14/356	11816,12587,12826,14219,14268,15530,16007,16891,20356,20682,67896,76574,101401,240725	Apoe,Mia,Col4a1,Ccn2,Fn1,Hspg2,Ccn1,Lipg,Sema5a,Sox9,Ccdc80,Mfsd2a,Adamts9,Sulf1
17_Member	GO Biological Processes	GO:0043062	extracellular structure organization	-6.67443	-4.40231	14/356	11816,12587,12826,14219,14268,15530,16007,16891,20356,20682,67896,76574,101401,240725	Apoe,Mia,Col4a1,Ccn2,Fn1,Hspg2,Ccn1,Lipg,Sema5a,Sox9,Ccdc80,Mfsd2a,Adamts9,Sulf1
17_Member	GO Biological Processes	GO:0030198	extracellular matrix organization	-4.97957	-3.05501	11/306	12587,12826,14219,14268,15530,16007,20356,20682,67896,101401,240725	Mia,Col4a1,Ccn2,Fn1,Hspg2,Ccn1,Sema5a,Sox9,Ccdc80,Adamts9,Sulf1
18_Summary	GO Biological Processes	GO:0032835	glomerulus development	-6.60142	-4.36406	7/62	11600,11826,12159,16449,18129,97064,240725,20682,16007,13132,21825,18933,83453,12705,14367,20855	Angpt1,Aqp1,Bmp4,Jag1,Notch2,Wwtr1,Sulf1,Sox9,Ccn1,Dab2,Thbs1,Prrx1,Chrdl1,Cited1,Fzd5,Stc1
18_Member	GO Biological Processes	GO:0032835	glomerulus development	-6.60142	-4.36406	7/62	11600,11826,12159,16449,18129,97064,240725	Angpt1,Aqp1,Bmp4,Jag1,Notch2,Wwtr1,Sulf1
18_Member	GO Biological Processes	GO:0072015	glomerular visceral epithelial cell development	-4.56536	-2.70941	3/9	12159,16449,18129	Bmp4,Jag1,Notch2
18_Member	GO Biological Processes	GO:0072310	glomerular epithelial cell development	-4.56536	-2.70941	3/9	12159,16449,18129	Bmp4,Jag1,Notch2
18_Member	GO Biological Processes	GO:0072012	glomerulus vasculature development	-4.51839	-2.67417	4/26	11600,11826,12159,18129	Angpt1,Aqp1,Bmp4,Notch2
18_Member	GO Biological Processes	GO:0061437	renal system vasculature development	-4.45111	-2.62578	4/27	11600,11826,12159,18129	Angpt1,Aqp1,Bmp4,Notch2
18_Member	GO Biological Processes	GO:0061440	kidney vasculature development	-4.45111	-2.62578	4/27	11600,11826,12159,18129	Angpt1,Aqp1,Bmp4,Notch2
18_Member	GO Biological Processes	GO:1905314	semi-lunar valve development	-4.09758	-2.33416	4/33	12159,16449,18129,20682	Bmp4,Jag1,Notch2,Sox9
18_Member	GO Biological Processes	GO:0061318	renal filtration cell differentiation	-3.845	-2.12861	3/15	12159,16449,18129	Bmp4,Jag1,Notch2
18_Member	GO Biological Processes	GO:0072112	glomerular visceral epithelial cell differentiation	-3.845	-2.12861	3/15	12159,16449,18129	Bmp4,Jag1,Notch2
18_Member	GO Biological Processes	GO:0072311	glomerular epithelial cell differentiation	-3.845	-2.12861	3/15	12159,16449,18129	Bmp4,Jag1,Notch2
18_Member	GO Biological Processes	GO:0030513	positive regulation of BMP signaling pathway	-3.80849	-2.09923	4/39	12159,16007,18129,240725	Bmp4,Ccn1,Notch2,Sulf1
18_Member	GO Biological Processes	GO:0090100	positive regulation of transmembrane receptor protein serine/threonine kinase signaling pathway	-3.80195	-2.09551	6/115	12159,13132,16007,18129,21825,240725	Bmp4,Dab2,Ccn1,Notch2,Thbs1,Sulf1
18_Member	GO Biological Processes	GO:0001709	cell fate determination	-3.68174	-1.99856	4/42	12159,18129,18933,83453	Bmp4,Notch2,Prrx1,Chrdl1
18_Member	GO Biological Processes	GO:0003184	pulmonary valve morphogenesis	-3.67496	-1.99707	3/17	12159,16449,18129	Bmp4,Jag1,Notch2
18_Member	GO Biological Processes	GO:0072010	glomerular epithelium development	-3.67496	-1.99707	3/17	12159,16449,18129	Bmp4,Jag1,Notch2
18_Member	GO Biological Processes	GO:0003177	pulmonary valve development	-3.39251	-1.76078	3/21	12159,16449,18129	Bmp4,Jag1,Notch2
18_Member	GO Biological Processes	GO:0009798	axis specification	-3.28612	-1.68153	5/94	12159,12705,14367,18129,20855	Bmp4,Cited1,Fzd5,Notch2,Stc1
19_Summary	GO Biological Processes	GO:1902988	neurofibrillary tangle assembly	-6.47625	-4.26777	3/3	11816,12759,20660,12955,15530,11600,13132,16971,21813,65969,17698,20682,218215,21858,192176,22003,242553,12798,21825,70417,108800,330662,16009,18760,72333,217517,20312,22352,76574	Apoe,Clu,Sorl1,Cryab,Hspg2,Angpt1,Dab2,Lrp1,Tgfbr2,Cubn,Msn,Sox9,Rnf144b,Timp2,Flna,Tpm1,Kank4,Cnn2,Thbs1,Megf10,Ston2,Dock1,Igfbp3,Prkd1,Palld,Stxbp6,Cx3cl1,Vim,Mfsd2a
19_Member	GO Biological Processes	GO:1902988	neurofibrillary tangle assembly	-6.47625	-4.26777	3/3	11816,12759,20660	Apoe,Clu,Sorl1
19_Member	GO Biological Processes	GO:1902996	regulation of neurofibrillary tangle assembly	-6.47625	-4.26777	3/3	11816,12759,20660	Apoe,Clu,Sorl1
19_Member	GO Biological Processes	GO:1905907	negative regulation of amyloid fibril formation	-6.13911	-4.01891	4/11	11816,12759,12955,15530	Apoe,Clu,Cryab,Hspg2
19_Member	GO Biological Processes	GO:1905906	regulation of amyloid fibril formation	-5.66428	-3.6171	4/14	11816,12759,12955,15530	Apoe,Clu,Cryab,Hspg2
19_Member	GO Biological Processes	GO:1990000	amyloid fibril formation	-4.66195	-2.78777	4/24	11816,12759,12955,15530	Apoe,Clu,Cryab,Hspg2
19_Member	GO Biological Processes	GO:0006898	receptor-mediated endocytosis	-4.21101	-2.42959	9/247	11600,11816,12759,13132,15530,16971,20660,21813,65969	Angpt1,Apoe,Clu,Dab2,Hspg2,Lrp1,Sorl1,Tgfbr2,Cubn
19_Member	GO Biological Processes	GO:1902947	regulation of tau-protein kinase activity	-4.15391	-2.38076	3/12	11816,12759,20660	Apoe,Clu,Sorl1
19_Member	GO Biological Processes	GO:0090083	regulation of inclusion body assembly	-3.75705	-2.06034	3/16	11816,12759,20660	Apoe,Clu,Sorl1
19_Member	GO Biological Processes	GO:0045732	positive regulation of protein catabolic process	-3.75282	-2.05749	8/223	11816,12759,13132,16971,17698,20660,20682,218215	Apoe,Clu,Dab2,Lrp1,Msn,Sorl1,Sox9,Rnf144b
19_Member	GO Biological Processes	GO:1900221	regulation of amyloid-beta clearance	-3.598	-1.93308	3/18	11816,12759,16971	Apoe,Clu,Lrp1
19_Member	GO Biological Processes	GO:1902430	negative regulation of amyloid-beta formation	-3.45723	-1.81073	3/20	11816,12759,20660	Apoe,Clu,Sorl1
19_Member	GO Biological Processes	GO:0042176	regulation of protein catabolic process	-3.28575	-1.68153	10/400	11816,12759,13132,16971,17698,20660,20682,21858,192176,218215	Apoe,Clu,Dab2,Lrp1,Msn,Sorl1,Sox9,Timp2,Flna,Rnf144b
19_Member	GO Biological Processes	GO:1902992	negative regulation of amyloid precursor protein catabolic process	-3.27258	-1.67168	3/23	11816,12759,20660	Apoe,Clu,Sorl1
19_Member	GO Biological Processes	GO:1903364	positive regulation of cellular protein catabolic process	-3.2443	-1.64669	6/146	11816,12759,13132,16971,17698,218215	Apoe,Clu,Dab2,Lrp1,Msn,Rnf144b
19_Member	GO Biological Processes	GO:0070841	inclusion body assembly	-3.21681	-1.62464	3/24	11816,12759,20660	Apoe,Clu,Sorl1
19_Member	GO Biological Processes	GO:0031333	negative regulation of protein complex assembly	-3.09342	-1.5213	6/156	12759,12955,20660,20682,22003,242553	Clu,Cryab,Sorl1,Sox9,Tpm1,Kank4
19_Member	GO Biological Processes	GO:0006897	endocytosis	-2.91786	-1.38328	14/784	11600,11816,12759,12798,13132,15530,16971,20660,21813,21825,65969,70417,108800,330662	Angpt1,Apoe,Clu,Cnn2,Dab2,Hspg2,Lrp1,Sorl1,Tgfbr2,Thbs1,Cubn,Megf10,Ston2,Dock1
19_Member	GO Biological Processes	GO:1902904	negative regulation of supramolecular fiber organization	-2.84881	-1.33093	6/174	11816,12759,12955,15530,22003,242553	Apoe,Clu,Cryab,Hspg2,Tpm1,Kank4
19_Member	GO Biological Processes	GO:0009896	positive regulation of catabolic process	-2.7842	-1.27977	10/466	11816,12759,13132,16009,16971,17698,18760,20660,20682,218215	Apoe,Clu,Dab2,Igfbp3,Lrp1,Msn,Prkd1,Sorl1,Sox9,Rnf144b
19_Member	GO Biological Processes	GO:0097242	amyloid-beta clearance	-2.6614	-1.18115	3/37	11816,12759,16971	Apoe,Clu,Lrp1
19_Member	GO Biological Processes	GO:1902003	regulation of amyloid-beta formation	-2.6279	-1.15249	3/38	11816,12759,20660	Apoe,Clu,Sorl1
19_Member	GO Biological Processes	GO:0043254	regulation of protein complex assembly	-2.60618	-1.13241	10/493	11816,12759,12955,17698,20660,20682,22003,72333,217517,242553	Apoe,Clu,Cryab,Msn,Sorl1,Sox9,Tpm1,Palld,Stxbp6,Kank4
19_Member	GO Biological Processes	GO:1902991	regulation of amyloid precursor protein catabolic process	-2.39042	-0.962662	3/46	11816,12759,20660	Apoe,Clu,Sorl1
19_Member	GO Biological Processes	GO:0034205	amyloid-beta formation	-2.36398	-0.9421	3/47	11816,12759,20660	Apoe,Clu,Sorl1
19_Member	GO Biological Processes	GO:0061900	glial cell activation	-2.19478	-0.811299	3/54	12759,16971,20312	Clu,Lrp1,Cx3cl1
19_Member	GO Biological Processes	GO:0030100	regulation of endocytosis	-2.17774	-0.794924	7/314	11600,11816,12759,12798,13132,16971,108800	Angpt1,Apoe,Clu,Cnn2,Dab2,Lrp1,Ston2
19_Member	GO Biological Processes	GO:0031331	positive regulation of cellular catabolic process	-2.14441	-0.772143	8/400	11816,12759,13132,16009,16971,17698,18760,218215	Apoe,Clu,Dab2,Igfbp3,Lrp1,Msn,Prkd1,Rnf144b
19_Member	GO Biological Processes	GO:0031329	regulation of cellular catabolic process	-2.13041	-0.763172	12/764	11816,12759,13132,16009,16971,17698,18760,20660,21858,22352,76574,218215	Apoe,Clu,Dab2,Igfbp3,Lrp1,Msn,Prkd1,Sorl1,Timp2,Vim,Mfsd2a,Rnf144b
19_Member	GO Biological Processes	GO:0050435	amyloid-beta metabolic process	-2.12962	-0.763172	3/57	11816,12759,20660	Apoe,Clu,Sorl1
19_Member	GO Biological Processes	GO:0042987	amyloid precursor protein catabolic process	-2.0682	-0.716282	3/60	11816,12759,20660	Apoe,Clu,Sorl1
19_Member	GO Biological Processes	GO:1903362	regulation of cellular protein catabolic process	-2.02357	-0.679045	6/257	11816,12759,13132,16971,17698,218215	Apoe,Clu,Dab2,Lrp1,Msn,Rnf144b
20_Summary	GO Biological Processes	GO:0030036	actin cytoskeleton organization	-6.20084	-4.05366	19/717	11826,12798,13731,14219,16971,18003,18129,20312,20356,22003,56332,71584,71709,72333,74194,104027,192176,242553,319710,18578,20855,11816,12759,12955,15530,22352,12338,17698,20682	Aqp1,Cnn2,Emp2,Ccn2,Lrp1,Nedd9,Notch2,Cx3cl1,Sema5a,Tpm1,Amotl2,Gdpd2,Syde1,Palld,Rnd3,Synpo,Flna,Kank4,Frmd6,Pde4b,Stc1,Apoe,Clu,Cryab,Hspg2,Vim,Capn6,Msn,Sox9
20_Member	GO Biological Processes	GO:0030036	actin cytoskeleton organization	-6.20084	-4.05366	19/717	11826,12798,13731,14219,16971,18003,18129,20312,20356,22003,56332,71584,71709,72333,74194,104027,192176,242553,319710	Aqp1,Cnn2,Emp2,Ccn2,Lrp1,Nedd9,Notch2,Cx3cl1,Sema5a,Tpm1,Amotl2,Gdpd2,Syde1,Palld,Rnd3,Synpo,Flna,Kank4,Frmd6
20_Member	GO Biological Processes	GO:0032970	regulation of actin filament-based process	-5.90279	-3.83025	14/413	12798,14219,16971,18129,18578,20312,20356,20855,22003,74194,104027,192176,242553,319710	Cnn2,Ccn2,Lrp1,Notch2,Pde4b,Cx3cl1,Sema5a,Stc1,Tpm1,Rnd3,Synpo,Flna,Kank4,Frmd6
20_Member	GO Biological Processes	GO:0097435	supramolecular fiber organization	-4.16657	-2.38847	16/746	11816,12759,12955,13731,14219,15530,18003,20312,20356,22003,22352,71584,74194,104027,192176,242553	Apoe,Clu,Cryab,Emp2,Ccn2,Hspg2,Nedd9,Cx3cl1,Sema5a,Tpm1,Vim,Gdpd2,Rnd3,Synpo,Flna,Kank4
20_Member	GO Biological Processes	GO:1902903	regulation of supramolecular fiber organization	-4.11986	-2.35321	11/380	11816,12759,12955,14219,15530,20312,20356,22003,104027,192176,242553	Apoe,Clu,Cryab,Ccn2,Hspg2,Cx3cl1,Sema5a,Tpm1,Synpo,Flna,Kank4
20_Member	GO Biological Processes	GO:0032233	positive regulation of actin filament bundle assembly	-4.00654	-2.25527	5/66	14219,20312,22003,104027,192176	Ccn2,Cx3cl1,Tpm1,Synpo,Flna
20_Member	GO Biological Processes	GO:0032231	regulation of actin filament bundle assembly	-3.8864	-2.15538	6/111	14219,20312,22003,104027,192176,242553	Ccn2,Cx3cl1,Tpm1,Synpo,Flna,Kank4
20_Member	GO Biological Processes	GO:0032956	regulation of actin cytoskeleton organization	-3.59857	-1.93308	10/365	14219,16971,18129,20312,20356,22003,74194,104027,192176,242553	Ccn2,Lrp1,Notch2,Cx3cl1,Sema5a,Tpm1,Rnd3,Synpo,Flna,Kank4
20_Member	GO Biological Processes	GO:0007015	actin filament organization	-3.50681	-1.84823	11/447	13731,14219,18003,20312,20356,22003,71584,74194,104027,192176,242553	Emp2,Ccn2,Nedd9,Cx3cl1,Sema5a,Tpm1,Gdpd2,Rnd3,Synpo,Flna,Kank4
20_Member	GO Biological Processes	GO:0051493	regulation of cytoskeleton organization	-3.20484	-1.6159	12/565	12338,14219,16971,18129,20312,20356,22003,71709,74194,104027,192176,242553	Capn6,Ccn2,Lrp1,Notch2,Cx3cl1,Sema5a,Tpm1,Syde1,Rnd3,Synpo,Flna,Kank4
20_Member	GO Biological Processes	GO:0051017	actin filament bundle assembly	-2.87445	-1.352	6/172	14219,20312,22003,104027,192176,242553	Ccn2,Cx3cl1,Tpm1,Synpo,Flna,Kank4
20_Member	GO Biological Processes	GO:0061572	actin filament bundle organization	-2.83612	-1.32242	6/175	14219,20312,22003,104027,192176,242553	Ccn2,Cx3cl1,Tpm1,Synpo,Flna,Kank4
20_Member	GO Biological Processes	GO:0044089	positive regulation of cellular component biogenesis	-2.62029	-1.14571	11/575	11816,11826,12759,14219,17698,20312,20682,22003,72333,104027,192176	Apoe,Aqp1,Clu,Ccn2,Msn,Cx3cl1,Sox9,Tpm1,Palld,Synpo,Flna
20_Member	GO Biological Processes	GO:1902905	positive regulation of supramolecular fiber organization	-2.51295	-1.06241	6/203	14219,20312,20356,22003,104027,192176	Ccn2,Cx3cl1,Sema5a,Tpm1,Synpo,Flna
20_Member	GO Biological Processes	GO:0110053	regulation of actin filament organization	-2.4709	-1.03114	7/277	14219,20312,20356,22003,104027,192176,242553	Ccn2,Cx3cl1,Sema5a,Tpm1,Synpo,Flna,Kank4
20_Member	GO Biological Processes	GO:0031032	actomyosin structure organization	-2.46103	-1.02203	6/208	12798,14219,22003,104027,242553,319710	Cnn2,Ccn2,Tpm1,Synpo,Kank4,Frmd6
20_Member	GO Biological Processes	GO:0051492	regulation of stress fiber assembly	-2.33546	-0.917942	4/96	14219,22003,104027,242553	Ccn2,Tpm1,Synpo,Kank4
20_Member	GO Biological Processes	GO:0051495	positive regulation of cytoskeleton organization	-2.27714	-0.87243	6/227	14219,20312,20356,22003,104027,192176	Ccn2,Cx3cl1,Sema5a,Tpm1,Synpo,Flna
20_Member	GO Biological Processes	GO:0110020	regulation of actomyosin structure organization	-2.15561	-0.778753	4/108	14219,22003,104027,242553	Ccn2,Tpm1,Synpo,Kank4
20_Member	GO Biological Processes	GO:0030038	contractile actin filament bundle assembly	-2.07428	-0.719239	4/114	14219,22003,104027,242553	Ccn2,Tpm1,Synpo,Kank4
20_Member	GO Biological Processes	GO:0043149	stress fiber assembly	-2.07428	-0.719239	4/114	14219,22003,104027,242553	Ccn2,Tpm1,Synpo,Kank4

## Sheet: Upreg_genes_GO_Cell.Com
GroupID	Category	Term	Description	LogP	Log(q-value)	InTerm_InList	Genes	Symbols
1_Summary	GO Cellular Components	GO:0031012	extracellular matrix	-10.1088	-6.82591	21/515	11600,11747,11749,11816,12826,13004,14118,14183,14219,14268,14735,15530,16007,16852,18129,20692,21825,21858,67896,101401,242022	Angpt1,Anxa5,Anxa6,Apoe,Col4a1,Ncan,Fbn1,Fgfr2,Ccn2,Fn1,Gpc4,Hspg2,Ccn1,Lgals1,Notch2,Sparc,Thbs1,Timp2,Ccdc80,Adamts9,Frem2
1_Member	GO Cellular Components	GO:0031012	extracellular matrix	-10.1088	-6.82591	21/515	11600,11747,11749,11816,12826,13004,14118,14183,14219,14268,14735,15530,16007,16852,18129,20692,21825,21858,67896,101401,242022	Angpt1,Anxa5,Anxa6,Apoe,Col4a1,Ncan,Fbn1,Fgfr2,Ccn2,Fn1,Gpc4,Hspg2,Ccn1,Lgals1,Notch2,Sparc,Thbs1,Timp2,Ccdc80,Adamts9,Frem2
1_Member	GO Cellular Components	GO:0062023	collagen-containing extracellular matrix	-8.74643	-5.76461	17/386	11600,11747,11749,12826,13004,14118,14183,14268,14735,15530,16007,16852,20692,21825,21858,67896,242022	Angpt1,Anxa5,Anxa6,Col4a1,Ncan,Fbn1,Fgfr2,Fn1,Gpc4,Hspg2,Ccn1,Lgals1,Sparc,Thbs1,Timp2,Ccdc80,Frem2
1_Member	GO Cellular Components	GO:0005604	basement membrane	-5.8038	-3.56235	8/116	12826,14118,14268,15530,20692,21858,67896,242022	Col4a1,Fbn1,Fn1,Hspg2,Sparc,Timp2,Ccdc80,Frem2
2_Summary	GO Cellular Components	GO:0032432	actin filament bundle	-7.66236	-4.90081	9/95	12798,12955,22330,72333,98932,104027,107589,192176,226251,11747,18578,20928,22003,66395,71584,16971	Cnn2,Cryab,Vcl,Palld,Myl9,Synpo,Mylk,Flna,Ablim1,Anxa5,Pde4b,Abcc9,Tpm1,Ahnak,Gdpd2,Lrp1
2_Member	GO Cellular Components	GO:0032432	actin filament bundle	-7.66236	-4.90081	9/95	12798,12955,22330,72333,98932,104027,107589,192176,226251	Cnn2,Cryab,Vcl,Palld,Myl9,Synpo,Mylk,Flna,Ablim1
2_Member	GO Cellular Components	GO:0044449	contractile fiber part	-6.65131	-4.14662	11/206	11747,12955,18578,20928,22003,22330,66395,72333,98932,104027,192176	Anxa5,Cryab,Pde4b,Abcc9,Tpm1,Vcl,Ahnak,Palld,Myl9,Synpo,Flna
2_Member	GO Cellular Components	GO:0030016	myofibril	-6.46521	-4.02745	11/215	11747,12955,18578,20928,22003,22330,66395,72333,98932,104027,192176	Anxa5,Cryab,Pde4b,Abcc9,Tpm1,Vcl,Ahnak,Palld,Myl9,Synpo,Flna
2_Member	GO Cellular Components	GO:0043292	contractile fiber	-6.1929	-3.82162	11/229	11747,12955,18578,20928,22003,22330,66395,72333,98932,104027,192176	Anxa5,Cryab,Pde4b,Abcc9,Tpm1,Vcl,Ahnak,Palld,Myl9,Synpo,Flna
2_Member	GO Cellular Components	GO:0030017	sarcomere	-6.01457	-3.73172	10/191	11747,12955,18578,20928,22003,22330,72333,98932,104027,192176	Anxa5,Cryab,Pde4b,Abcc9,Tpm1,Vcl,Palld,Myl9,Synpo,Flna
2_Member	GO Cellular Components	GO:0001725	stress fiber	-5.62357	-3.45467	7/86	12798,22330,72333,98932,104027,107589,226251	Cnn2,Vcl,Palld,Myl9,Synpo,Mylk,Ablim1
2_Member	GO Cellular Components	GO:0097517	contractile actin filament bundle	-5.62357	-3.45467	7/86	12798,22330,72333,98932,104027,107589,226251	Cnn2,Vcl,Palld,Myl9,Synpo,Mylk,Ablim1
2_Member	GO Cellular Components	GO:0030018	Z disc	-5.50757	-3.37085	8/127	11747,12955,18578,22330,72333,98932,104027,192176	Anxa5,Cryab,Pde4b,Vcl,Palld,Myl9,Synpo,Flna
2_Member	GO Cellular Components	GO:0042641	actomyosin	-5.33314	-3.26873	7/95	12798,22330,72333,98932,104027,107589,226251	Cnn2,Vcl,Palld,Myl9,Synpo,Mylk,Ablim1
2_Member	GO Cellular Components	GO:0031674	I band	-5.19281	-3.16523	8/140	11747,12955,18578,22330,72333,98932,104027,192176	Anxa5,Cryab,Pde4b,Vcl,Palld,Myl9,Synpo,Flna
2_Member	GO Cellular Components	GO:0015629	actin cytoskeleton	-3.6258	-1.82008	12/507	12798,12955,22003,22330,66395,71584,72333,98932,104027,107589,192176,226251	Cnn2,Cryab,Tpm1,Vcl,Ahnak,Gdpd2,Palld,Myl9,Synpo,Mylk,Flna,Ablim1
2_Member	GO Cellular Components	GO:0005884	actin filament	-2.62693	-1.00684	5/132	22003,22330,71584,72333,192176	Tpm1,Vcl,Gdpd2,Palld,Flna
2_Member	GO Cellular Components	GO:0044295	axonal growth cone	-2.39042	-0.791891	3/46	16971,72333,192176	Lrp1,Palld,Flna
3_Summary	GO Cellular Components	GO:0042383	sarcolemma	-7.58159	-4.90081	11/167	11747,11749,11826,11829,11931,17698,20928,22330,52331,66395,108058	Anxa5,Anxa6,Aqp1,Aqp4,Atp1b1,Msn,Abcc9,Vcl,Stbd1,Ahnak,Camk2d
3_Member	GO Cellular Components	GO:0042383	sarcolemma	-7.58159	-4.90081	11/167	11747,11749,11826,11829,11931,17698,20928,22330,52331,66395,108058	Anxa5,Anxa6,Aqp1,Aqp4,Atp1b1,Msn,Abcc9,Vcl,Stbd1,Ahnak,Camk2d
3_Member	GO Cellular Components	GO:0030315	T-tubule	-6.15023	-3.82162	7/72	11829,11931,17698,20928,52331,66395,108058	Aqp4,Atp1b1,Msn,Abcc9,Stbd1,Ahnak,Camk2d
3_Member	GO Cellular Components	GO:0044291	cell-cell contact zone	-4.50706	-2.54643	6/86	11747,11749,11931,22330,66395,108058	Anxa5,Anxa6,Atp1b1,Vcl,Ahnak,Camk2d
3_Member	GO Cellular Components	GO:0014704	intercalated disc	-4.10356	-2.19348	5/63	11747,11749,11931,22330,108058	Anxa5,Anxa6,Atp1b1,Vcl,Camk2d
4_Summary	GO Cellular Components	GO:0005911	cell-cell junction	-7.12285	-4.53897	16/438	11747,11749,11829,11931,14367,18760,22330,56332,66395,72324,104027,107589,108058,192176,233765,319710	Anxa5,Anxa6,Aqp4,Atp1b1,Fzd5,Prkd1,Vcl,Amotl2,Ahnak,Plxdc1,Synpo,Mylk,Camk2d,Flna,Plekha7,Frmd6
4_Member	GO Cellular Components	GO:0005911	cell-cell junction	-7.12285	-4.53897	16/438	11747,11749,11829,11931,14367,18760,22330,56332,66395,72324,104027,107589,108058,192176,233765,319710	Anxa5,Anxa6,Aqp4,Atp1b1,Fzd5,Prkd1,Vcl,Amotl2,Ahnak,Plxdc1,Synpo,Mylk,Camk2d,Flna,Plekha7,Frmd6
4_Member	GO Cellular Components	GO:0043296	apical junction complex	-3.06461	-1.40501	6/158	14367,56332,72324,104027,233765,319710	Fzd5,Amotl2,Plxdc1,Synpo,Plekha7,Frmd6
5_Summary	GO Cellular Components	GO:0045177	apical part of cell	-5.34801	-3.26873	14/461	11749,11826,11931,13132,13731,14268,16449,16971,17698,20855,56332,65969,78896,329628,66395	Anxa6,Aqp1,Atp1b1,Dab2,Emp2,Fn1,Jag1,Lrp1,Msn,Stc1,Amotl2,Cubn,Ecrg4,Fat4,Ahnak
5_Member	GO Cellular Components	GO:0045177	apical part of cell	-5.34801	-3.26873	14/461	11749,11826,11931,13132,13731,14268,16449,16971,17698,20855,56332,65969,78896,329628	Anxa6,Aqp1,Atp1b1,Dab2,Emp2,Fn1,Jag1,Lrp1,Msn,Stc1,Amotl2,Cubn,Ecrg4,Fat4
5_Member	GO Cellular Components	GO:0016324	apical plasma membrane	-5.10356	-3.09947	12/356	11749,11826,11931,13132,13731,14268,16449,17698,20855,56332,65969,78896	Anxa6,Aqp1,Atp1b1,Dab2,Emp2,Fn1,Jag1,Msn,Stc1,Amotl2,Cubn,Ecrg4
5_Member	GO Cellular Components	GO:0070062	extracellular exosome	-2.38454	-0.791891	4/93	11826,14268,65969,66395	Aqp1,Fn1,Cubn,Ahnak
5_Member	GO Cellular Components	GO:1903561	extracellular vesicle	-2.2575	-0.690651	4/101	11826,14268,65969,66395	Aqp1,Fn1,Cubn,Ahnak
5_Member	GO Cellular Components	GO:0043230	extracellular organelle	-2.11429	-0.579631	4/111	11826,14268,65969,66395	Aqp1,Fn1,Cubn,Ahnak
6_Summary	GO Cellular Components	GO:0048471	perinuclear region of cytoplasm	-5.32112	-3.26873	17/672	11749,12338,12759,13132,14219,14367,16400,16971,17698,18578,20312,20660,22352,52331,53881,108058,192176	Anxa6,Capn6,Clu,Dab2,Ccn2,Fzd5,Itga3,Lrp1,Msn,Pde4b,Cx3cl1,Sorl1,Vim,Stbd1,Slc5a3,Camk2d,Flna
6_Member	GO Cellular Components	GO:0048471	perinuclear region of cytoplasm	-5.32112	-3.26873	17/672	11749,12338,12759,13132,14219,14367,16400,16971,17698,18578,20312,20660,22352,52331,53881,108058,192176	Anxa6,Capn6,Clu,Dab2,Ccn2,Fzd5,Itga3,Lrp1,Msn,Pde4b,Cx3cl1,Sorl1,Vim,Stbd1,Slc5a3,Camk2d,Flna
7_Summary	GO Cellular Components	GO:0030424	axon	-4.8294	-2.84758	17/733	11676,11747,11826,12759,12955,13806,16400,16971,18187,21858,22253,22352,71709,72333,104027,108058,192176,11816,15529,20312,20660,72324,109700	Aldoc,Anxa5,Aqp1,Clu,Cryab,Eno1,Itga3,Lrp1,Nrp2,Timp2,Unc5c,Vim,Syde1,Palld,Synpo,Camk2d,Flna,Apoe,Sdc2,Cx3cl1,Sorl1,Plxdc1,Itga1
7_Member	GO Cellular Components	GO:0030424	axon	-4.8294	-2.84758	17/733	11676,11747,11826,12759,12955,13806,16400,16971,18187,21858,22253,22352,71709,72333,104027,108058,192176	Aldoc,Anxa5,Aqp1,Clu,Cryab,Eno1,Itga3,Lrp1,Nrp2,Timp2,Unc5c,Vim,Syde1,Palld,Synpo,Camk2d,Flna
7_Member	GO Cellular Components	GO:0030426	growth cone	-3.94635	-2.06144	8/209	12759,13806,16400,16971,21858,22253,72333,192176	Clu,Eno1,Itga3,Lrp1,Timp2,Unc5c,Palld,Flna
7_Member	GO Cellular Components	GO:0030427	site of polarized growth	-3.8477	-1.97983	8/216	12759,13806,16400,16971,21858,22253,72333,192176	Clu,Eno1,Itga3,Lrp1,Timp2,Unc5c,Palld,Flna
7_Member	GO Cellular Components	GO:0043025	neuronal cell body	-3.75739	-1.9059	15/726	11747,11816,11826,12955,15529,16971,20312,20660,21858,22253,72324,72333,108058,109700,192176	Anxa5,Apoe,Aqp1,Cryab,Sdc2,Lrp1,Cx3cl1,Sorl1,Timp2,Unc5c,Plxdc1,Palld,Camk2d,Itga1,Flna
7_Member	GO Cellular Components	GO:0150034	distal axon	-3.40644	-1.68266	10/386	11747,11826,12759,13806,16400,16971,21858,22253,72333,192176	Anxa5,Aqp1,Clu,Eno1,Itga3,Lrp1,Timp2,Unc5c,Palld,Flna
7_Member	GO Cellular Components	GO:0033267	axon part	-3.39381	-1.68266	11/461	11747,11826,12759,13806,16400,16971,21858,22253,72333,108058,192176	Anxa5,Aqp1,Clu,Eno1,Itga3,Lrp1,Timp2,Unc5c,Palld,Camk2d,Flna
8_Summary	GO Cellular Components	GO:0005912	adherens junction	-4.25928	-2.31886	10/303	11749,12563,16449,17698,21961,22330,72333,109700,233765,319939	Anxa6,Cdh6,Jag1,Msn,Tns1,Vcl,Palld,Itga1,Plekha7,Tns3
8_Member	GO Cellular Components	GO:0005912	adherens junction	-4.25928	-2.31886	10/303	11749,12563,16449,17698,21961,22330,72333,109700,233765,319939	Anxa6,Cdh6,Jag1,Msn,Tns1,Vcl,Palld,Itga1,Plekha7,Tns3
8_Member	GO Cellular Components	GO:0070161	anchoring junction	-4.09612	-2.19348	10/317	11749,12563,16449,17698,21961,22330,72333,109700,233765,319939	Anxa6,Cdh6,Jag1,Msn,Tns1,Vcl,Palld,Itga1,Plekha7,Tns3
8_Member	GO Cellular Components	GO:0005925	focal adhesion	-3.74045	-1.90476	7/168	11749,17698,21961,22330,72333,109700,319939	Anxa6,Msn,Tns1,Vcl,Palld,Itga1,Tns3
8_Member	GO Cellular Components	GO:0005924	cell-substrate adherens junction	-3.66223	-1.84178	7/173	11749,17698,21961,22330,72333,109700,319939	Anxa6,Msn,Tns1,Vcl,Palld,Itga1,Tns3
8_Member	GO Cellular Components	GO:0030055	cell-substrate junction	-3.54248	-1.75099	7/181	11749,17698,21961,22330,72333,109700,319939	Anxa6,Msn,Tns1,Vcl,Palld,Itga1,Tns3
9_Summary	GO Cellular Components	GO:0031091	platelet alpha granule	-3.52559	-1.74789	3/19	16009,20692,21825	Igfbp3,Sparc,Thbs1
9_Member	GO Cellular Components	GO:0031091	platelet alpha granule	-3.52559	-1.74789	3/19	16009,20692,21825	Igfbp3,Sparc,Thbs1
10_Summary	GO Cellular Components	GO:0045121	membrane raft	-3.45094	-1.69061	10/381	11600,11826,11931,13731,13806,21813,22330,66395,109700,240725	Angpt1,Aqp1,Atp1b1,Emp2,Eno1,Tgfbr2,Vcl,Ahnak,Itga1,Sulf1
10_Member	GO Cellular Components	GO:0045121	membrane raft	-3.45094	-1.69061	10/381	11600,11826,11931,13731,13806,21813,22330,66395,109700,240725	Angpt1,Aqp1,Atp1b1,Emp2,Eno1,Tgfbr2,Vcl,Ahnak,Itga1,Sulf1
10_Member	GO Cellular Components	GO:0098857	membrane microdomain	-3.44198	-1.69061	10/382	11600,11826,11931,13731,13806,21813,22330,66395,109700,240725	Angpt1,Aqp1,Atp1b1,Emp2,Eno1,Tgfbr2,Vcl,Ahnak,Itga1,Sulf1
10_Member	GO Cellular Components	GO:0098589	membrane region	-3.32821	-1.63642	10/395	11600,11826,11931,13731,13806,21813,22330,66395,109700,240725	Angpt1,Aqp1,Atp1b1,Emp2,Eno1,Tgfbr2,Vcl,Ahnak,Itga1,Sulf1
10_Member	GO Cellular Components	GO:0005901	caveola	-2.30372	-0.728444	4/98	11826,11931,13731,21813	Aqp1,Atp1b1,Emp2,Tgfbr2
11_Summary	GO Cellular Components	GO:0005796	Golgi lumen	-3.39251	-1.68266	3/21	14735,15529,15530	Gpc4,Sdc2,Hspg2
11_Member	GO Cellular Components	GO:0005796	Golgi lumen	-3.39251	-1.68266	3/21	14735,15529,15530	Gpc4,Sdc2,Hspg2
12_Summary	GO Cellular Components	GO:0099503	secretory vesicle	-3.38572	-1.68266	13/619	11747,11826,16009,16971,17698,18578,20254,20692,20928,21825,78896,108800,109700	Anxa5,Aqp1,Igfbp3,Lrp1,Msn,Pde4b,Scg2,Sparc,Abcc9,Thbs1,Ecrg4,Ston2,Itga1
12_Member	GO Cellular Components	GO:0099503	secretory vesicle	-3.38572	-1.68266	13/619	11747,11826,16009,16971,17698,18578,20254,20692,20928,21825,78896,108800,109700	Anxa5,Aqp1,Igfbp3,Lrp1,Msn,Pde4b,Scg2,Sparc,Abcc9,Thbs1,Ecrg4,Ston2,Itga1
12_Member	GO Cellular Components	GO:0030141	secretory granule	-3.24398	-1.56319	10/405	11826,16009,16971,17698,20254,20692,20928,21825,78896,109700	Aqp1,Igfbp3,Lrp1,Msn,Scg2,Sparc,Abcc9,Thbs1,Ecrg4,Itga1
12_Member	GO Cellular Components	GO:0031045	dense core granule	-2.7682	-1.1288	3/34	11826,20254,78896	Aqp1,Scg2,Ecrg4
13_Summary	GO Cellular Components	GO:0043235	receptor complex	-3.16245	-1.49239	10/415	12167,14183,16400,16880,16971,18129,21813,65969,72324,109700	Bmpr1b,Fgfr2,Itga3,Lifr,Lrp1,Notch2,Tgfbr2,Cubn,Plxdc1,Itga1
13_Member	GO Cellular Components	GO:0043235	receptor complex	-3.16245	-1.49239	10/415	12167,14183,16400,16880,16971,18129,21813,65969,72324,109700	Bmpr1b,Fgfr2,Itga3,Lifr,Lrp1,Notch2,Tgfbr2,Cubn,Plxdc1,Itga1
14_Summary	GO Cellular Components	GO:0005938	cell cortex	-2.84824	-1.19886	8/306	13806,14183,14219,18760,68337,74194,192176,217517,14633	Eno1,Fgfr2,Ccn2,Prkd1,Crip2,Rnd3,Flna,Stxbp6,Gli2
14_Member	GO Cellular Components	GO:0005938	cell cortex	-2.84824	-1.19886	8/306	13806,14183,14219,18760,68337,74194,192176,217517	Eno1,Fgfr2,Ccn2,Prkd1,Crip2,Rnd3,Flna,Stxbp6
14_Member	GO Cellular Components	GO:0099568	cytoplasmic region	-2.20376	-0.645183	9/475	13806,14183,14219,14633,18760,68337,74194,192176,217517	Eno1,Fgfr2,Ccn2,Gli2,Prkd1,Crip2,Rnd3,Flna,Stxbp6
15_Summary	GO Cellular Components	GO:0060076	excitatory synapse	-2.66071	-1.03108	4/78	14183,16400,18578,72333,17698,22253	Fgfr2,Itga3,Pde4b,Palld,Msn,Unc5c
15_Member	GO Cellular Components	GO:0060076	excitatory synapse	-2.66071	-1.03108	4/78	14183,16400,18578,72333	Fgfr2,Itga3,Pde4b,Palld
15_Member	GO Cellular Components	GO:0030175	filopodium	-2.35162	-0.767746	4/95	16400,17698,22253,72333	Itga3,Msn,Unc5c,Palld
16_Summary	GO Cellular Components	GO:0043209	myelin sheath	-2.41064	-0.799893	6/213	11931,12955,13806,14862,17698,18795	Atp1b1,Cryab,Eno1,Gstm1,Msn,Plcb1
16_Member	GO Cellular Components	GO:0043209	myelin sheath	-2.41064	-0.799893	6/213	11931,12955,13806,14862,17698,18795	Atp1b1,Cryab,Eno1,Gstm1,Msn,Plcb1
17_Summary	GO Cellular Components	GO:0030027	lamellipodium	-2.14031	-0.589855	5/172	22253,71584,72333,107589,226251	Unc5c,Gdpd2,Palld,Mylk,Ablim1
17_Member	GO Cellular Components	GO:0030027	lamellipodium	-2.14031	-0.589855	5/172	22253,71584,72333,107589,226251	Unc5c,Gdpd2,Palld,Mylk,Ablim1
18_Summary	GO Cellular Components	GO:0044420	extracellular matrix component	-2.12962	-0.587137	3/57	12826,13004,14118	Col4a1,Ncan,Fbn1
18_Member	GO Cellular Components	GO:0044420	extracellular matrix component	-2.12962	-0.587137	3/57	12826,13004,14118	Col4a1,Ncan,Fbn1
