# Supplementary material for: A conserved YAP/Notch/REST network controls the neuroendocrine cell fate in the lungs
Source: Nat Commun. 2022 May 16;13:2690. doi: 10.1038/s41467-022-30416-2 (PMC9110333; doi:10.1038/s41467-022-30416-2)
Supplement: Supplementary file 17 — Supplementary Data 14 [file 41467_2022_30416_MOESM17_ESM.xlsx]

## Sheet: Suppl Data 14 Readme
Supplementary Data 14: Lists of primers used for genotyping, Fluidigm single-cell RT-qPCR, and RT-qPCR.

## Sheet: Genotyping primers
Gene	Forward Primer	Allele	Reverse Primer	Size (bp)
Rb	CTCTAGATCCTCTCATTCTTCCC	floxed	CCTTGACCATAGCCCAGCAC	308
		delta	GCAGGAGGCAAAAATCCACATAAC	700
p53	CGCAATCCTTTATTCTGTTCG	floxed	AGCACATAGGAGGCAGAGAC	212
		delta	TGAGACAGGGTCTTGCTATTG	168
p130	GTGTTGTAACATTCTCATGGG	floxed	CCTCAATCCCATGGTGGTG	278
		delta	CATCCCCTCCTATGAACATAC	450

## Sheet: Fluidigm primers
Gene	Forward Primer	Reverse Primer
Rest	CACGTGCGAACTCACACA	GCATGTGTCGCGTTAGATGA
Foxj1	TGCTACTTCCGCCATGCA	TCCCGAGGCACTTTGATGAA
Cyp2s1	CACTTGCTTCCGAGGGTACA	CCGCAGGGTCATGCAGTA
Dynlrb2	ATCGGAACGATGGTGGTCAA	GGAGAAGACCCGCATACTGAA
Nme5	TGCCTCAGAGCGAGAGATCA	GTCCTTAGCGGCTTGTCCAA
Scgb1a1	ACCATGAAGATCGCCATCACA	GGGCCTCAAGGACTTGAAGAA
Chad	AGACCCTCTGGCTGGATAAC	ACGTGTTTCAGTGTGGTCAC
Fmo3	TCCCCATGTACCAAAAGACTCC	TAGTCCCTGCTGTGGAAGCA
Scgb3a2	ATCACAGGCACCAGCTATGAA	CAGGGAGACGGTTGATGAGAA
Pdpn	AGGTGCTACTGGAGGGCTTA	TTGCTGAGGTGGACAGTTCC
Ager	AGGAGGTCAAGTCCAACTACC	GAGTTCAGAGGCAGGATCCA
Clic5	ACGGACTCAGCGACAACTAA	ACAGTTGCCAATGCTTTCCC
Aqp5	CATTGGCTTGTCGGTCACAC	GAAAGATCGGGCTGGGTTCA
Sftpc	TACCTTTTCCATCGGCTCCA	GGTTCCTGGAGCTGGCTTATA
Lamp3	TGGGACTAGCACTGATTGTTCA	TAGGCTGGGGTCAATGTTGAA
Lyz2	TGTGAATGCCTGTGGGATCA	ACCACCCTCTTTGCACATTGTA
Slc34a2	CAGACCTGGACCATCCAGAA	TGGGAGACTGAAGTTCACGAA
Ascl1	AGCTGCTGGACTTTACCAAC	GTCGTTGGCGAGAAACACTA
Resp18	CAGGGACCGATGCTTTACCA	TGGGGAATGGCCCAAAGAAA
Calca	AGCATCTTGCTCCTGTACCA	GCAGGCGAACTTCTTCTTCA
Chga	CCCGAAGTGACTTTGAGGAA	ATGGCTGACAGGCTCTCTA
Syp	ACAGGAAACACATGCAAGGAAC	ACCAGGTTCAGGAAGCCAAA
Actb	ACAGCTTCTTTGCAGCTCCT	AGCGCAGCGATATCGTCAT
Hsp90ab1	CCTCCGCGAGTTGATCTCTAA	CCGTCAGGCTCTCATATCGAA
Gapdh	CAAGGTCATCCCAGAGCTGAA	CAGATCCACGACGGACACA

## Sheet: normal qPCR primers
Gene	Forward Primer	Reverse Primer
Ascl1	AGCTGCTGGACTTTACCAAC	GTCGTTGGCGAGAAACACTA
Calca	AGCATCTTGCTCCTGTACCA	GCAGGCGAACTTCTTCTTCA
Chga	CCCGAAGTGACTTTGAGGAA	ATGGCTGACAGGCTCTCTA
Chgb	CCAGGAGGCAAACGATGAAA	CAGCCAAGTTCTCCAGTTCC
Syp	ACAGGAAACACATGCAAGGAAC	ACCAGGTTCAGGAAGCCAAA
Rest	CACGTGCGAACTCACACA	GCATGTGTCGCGTTAGATGA
Gapdh	CAAGGTCATCCCAGAGCTGAA	CAGATCCACGACGGACACA
Dner	TGCCAGGACCAGTACATTGG	GCAAGTGAAATTGCTCCCATCC
Dll1	TGGCTGGAAAGGCCAGTAC	CCCTGGTTTGTCACAGTATCCA
Dll4	GAGAAGGTGCCACTTCGGTTA	TAGAGTCCCTGGGAGAGCAAA
Hes1	TGAAGCACCTCCGGAACC	CGCGGTATTTCCCCAACAC
Notch2	TGGTTCTGGGACAAGTGAACA	ACAGCAAAGCCTCATCCTCA

## Sheet: Yap1 ChIP-qPCR primers
Gene	Forward Primer	Reverse Primer
Notch2	TGCTGTTATTCTTTCCGAGGC	GAGGAGTTGGGGATCGTCAC
Ctgf	CTCCATTCAGTTCTTTGGCGAG	AGAGCTGTGTGAGACTAGGCG
Pou5f1	GGCAGACGGCAGATGCATAAC	CTCAATAGCAGATTAAGGAAGGGC
