# Supplementary material for: A conserved YAP/Notch/REST network controls the neuroendocrine cell fate in the lungs
Source: Nat Commun. 2022 May 16;13:2690. doi: 10.1038/s41467-022-30416-2 (PMC9110333; doi:10.1038/s41467-022-30416-2)
Supplement: Supplementary file 18 — Supplementary Data 15 [file 41467_2022_30416_MOESM18_ESM.xlsx]

## Sheet: Supp Data 15 Readme
Supplementary Data 15: Sample list of NE and non-NE cell lines derived from TKO;WT (Rest+/+) or TKO;Restfl/fl tumors.
	Includes sample identifiers which correspond to the names used in hierarchical clustering in Supplementary Figure 6d.

## Sheet: Sample List
Sample_name	Genotype	Bulk/ pooled tumors from a mouse (B) or single tumor (T)	Identifier in hierarchical clustering figures
TKO_YT1	WT_NE	B	B1
TKO_YT2	WT_nonNE	B	B2
TKO_YT3	WT_NE	B	B3
TKO_YT4	WT_nonNE	B	B4
TKO_YT5	WT_nonNE	B	B5
TKO_YT6	WT_NE	T	T6
TKO_YT7	WT_nonNE	T	T7
TKO_YT8	WT_nonNE	T	T8
TKO_YT9	WT_NE	T	T9
TKO_YT10	WT_nonNE	T	T10
TKO_YT11	GTi_NE	B	B11
TKO_YT12	GTi_nonNE	B	B12
TKO_YT13	GTi_NE	B	B13
TKO_YT14	GTi_nonNE	B	B14
TKO_YT15	GTi_nonNE	B	B15
TKO_YT18	GTi_nonNE	T	T18
TKO_YT19	GTi_nonNE	T	T19
TKO_YT20	GTi_nonNE	T	T20
TKO_YT28	Hes1GFP_NE	B
TKO_YT29	Hes1GFP_nonNE	B
