# Supplementary material for: A conserved YAP/Notch/REST network controls the neuroendocrine cell fate in the lungs
Source: Nat Commun. 2022 May 16;13:2690. doi: 10.1038/s41467-022-30416-2 (PMC9110333; doi:10.1038/s41467-022-30416-2)
Supplement: Supplementary file 20 — Source Data [file 41467_2022_30416_MOESM20_ESM.xlsx]

## Sheet: fig1c
	Foxj1	Pdpn	Ascl1	Cyp2s1	Ager	Resp18	Dynlrb2	Clic5	Nme5	Aqp5	Calca	Gapdh	Scgb1a1	Sftpc	Hsp90ab1	Chad	Lamp3	Chga	Actb	Fmo3	Lyz2	Syp	Scgb3a2	Slc34a2
Hes1_GFPpos1	999	999	999	999	17.8562	999	999	18.22	999	18.0914	999	13.4712	14.7023	999	14.5624	16.3045	999	999	17.0278	999	999	999	999	999
Hes1_GFPpos9	999	999	999	999	999	999	999	18.7093	999	17.8519	16.8718	13.2465	11.3426	999	14.4272	15.252	999	999	18.7781	999	999	999	18.6956	999
Hes1_GFPpos17	999	999	999	999	999	999	999	19.9055	999	16.8603	999	14.4878	11.6035	999	15.2472	13.6604	999	999	15.5227	999	999	999	13.313	19.1582
Hes1_GFPpos25	999	999	999	18.1054	999	999	999	999	999	18.8763	999	13.6236	15.2166	999	17.3179	17.0017	999	999	17.2998	999	999	999	999	999
Hes1_GFPneg1	999	999	12.9972	999	999	18.2793	999	999	999	999	10.4829	13.5472	999	999	13.3838	999	999	15.5576	15.9974	999	999	999	999	999
Hes1_GFPneg9	19.2535	999	13.1684	999	18.9176	15.502	999	999	999	999	7.6088	11.5297	999	999	12.4243	999	999	15.6708	13.6026	999	999	19.4061	999	999
Hes1_GFPpos2	999	999	999	999	16.5042	999	999	17.0967	999	17.5042	999	14.1772	9.77508	999	13.7957	12.5473	999	999	15.915	18.6633	999	999	14.2505	17.5369
Hes1_GFPpos10	999	999	999	999	999	999	999	999	999	999	999	15.7168	14.3254	999	15.1553	14.5328	999	999	19.9691	17.3583	999	999	19.0159	999
Hes1_GFPpos18	999	999	999	999	18.7183	999	999	999	999	999	999	16.0327	14.4074	999	17.3291	19.0964	999	999	19.5002	999	999	999	17.2278	999
Hes1_GFPneg2	999	999	12.826	999	999	14.4278	999	999	999	999	8.41336	14.2397	999	999	13.3957	999	18.644	19.3306	14.8967	999	999	999	999	999
Hes1_GFPneg10	999	999	12.2342	999	999	16.2631	999	999	999	999	6.52166	11.5263	999	999	13.6775	999	999	15.9386	16.4894	999	999	17.9524	999	999
Hes1_GFPpos3	999	999	999	999	999	999	999	999	999	999	999	13.5032	13.5408	999	15.2337	16.2597	999	999	23.71	999	999	999	18.8173	999
Hes1_GFPpos11	999	999	999	19.6912	999	999	999	999	999	18.8542	999	13.5811	12.7695	999	14.6092	16.6698	999	999	16.1383	999	999	999	13.2654	999
Hes1_GFPpos19	999	999	999	999	999	999	999	999	999	17.2949	17.5259	16.4222	12.8495	999	16.812	13.3467	999	999	18.474	999	999	999	20.4313	999
Hes1_GFPpos27	999	999	999	999	16.8056	999	999	999	999	999	16.3983	13.0355	14.6273	999	14.3794	15.7442	999	999	18.5899	999	999	999	999	999
Hes1_GFPneg3	17.4149	999	13.24	999	999	16.0995	20.1506	999	999	999	10.8957	14.3947	999	999	13.9438	999	999	16.2321	16.1181	999	999	19.6101	999	999
Hes1_GFPneg11	999	999	12.1099	999	999	14.8031	999	999	999	999	7.92128	12.6705	999	999	13.0412	999	999	13.0788	16.2127	999	999	19.0108	999	999
Hes1_GFPpos4	999	999	999	18.4627	999	999	999	18.1677	999	999	999	10.7221	13.6691	999	16.5073	16.4049	999	999	17.0144	999	999	999	17.213	999
Hes1_GFPpos12	18.0842	999	999	999	999	999	999	17.1907	999	24.5156	999	14.4211	12.1484	999	16.6949	18.03	999	999	19.6847	999	999	999	20.3378	999
Hes1_GFPpos20	18.0981	999	999	999	17.5069	999	999	15.7627	999	16.9153	999	12.946	9.93392	999	13.1937	15.5234	999	999	15.7076	16.0147	999	999	999	18.4827
Hes1_GFPpos28	999	999	999	999	999	999	999	18.5356	999	999	17.1721	14.2254	11.0689	999	15.2875	16.8419	999	999	19.8343	17.7636	999	999	14.9391	18.6707
Hes1_GFPneg4	999	999	13.3698	999	999	15.084	999	999	999	999	8.62644	14.6331	999	999	14.7535	999	999	18.8411	16.1356	999	999	18.4158	999	999
Hes1_GFPneg12	999	999	14.5451	999	17.9093	16.1722	999	999	999	999	10.6091	13.2509	999	999	14.1574	999	999	16.2218	14.9701	999	999	19.783	999	999
Hes1_GFPpos5	999	999	999	999	19.0105	999	999	999	999	17.2013	999	14.1671	12.1399	999	16.6717	16.1861	999	999	17.8781	999	999	999	999	999
Hes1_GFPpos13	999	999	17.9563	999	18.4614	18.2305	999	999	999	15.4365	17.5679	12.8385	10.9529	999	13.3457	15.1184	999	999	15.2261	999	999	999	11.2735	18.7958
Hes1_GFPpos21	999	999	999	999	999	999	999	18.1113	999	16.902	999	15.3002	10.4471	999	14.6865	16.6628	999	999	16.5952	999	999	999	17.0747	17.0961
Hes1_GFPpos29	999	999	999	999	999	999	999	999	999	18.7424	999	10.5549	14.5342	999	14.0107	17.1626	999	999	20.9395	18.07	999	999	15.5276	999
Hes1_GFPneg5	999	999	13.0473	999	999	16.1499	999	999	999	999	9.0993	13.2689	999	999	13.9067	999	999	14.6834	16.2175	999	999	999	999	999
Hes1_GFPneg13	18.2562	999	11.5749	999	999	15.5316	999	999	999	999	10.0879	12.8081	999	999	13.2483	999	999	15.6724	14.668	18.7172	999	23.4825	999	999
Hes1_GFPpos6	999	999	17.7308	999	999	999	999	18.5863	999	999	999	15.2871	14.0531	999	13.7764	15.2133	17.3463	999	999	999	999	999	18.5156	999
Hes1_GFPpos14	999	999	999	999	18.4933	999	999	999	999	18.8681	999	15.429	14.8363	999	17.0622	16.6731	999	999	19.9333	999	999	999	999	999
Hes1_GFPpos22	999	999	999	999	16.3081	999	999	999	999	15.575	999	13.749	10.6796	999	13.9579	13.94	999	999	16.7661	999	999	999	13.4792	17.4623
Hes1_GFPpos30	999	999	999	999	999	999	999	999	999	18.8909	17.4322	14.9396	14.102	999	15.954	999	999	999	16.4689	999	999	999	21.1039	999
Hes1_GFPneg6	999	999	11.9118	999	18.7708	17.6915	999	999	19.5828	999	9.31567	12.2135	999	999	12.9463	999	999	13.8468	17.1467	999	999	999	999	999
Hes1_GFPneg14	999	999	17.5339	999	999	19.0445	999	999	999	999	13.6998	13.3048	999	999	15.391	999	999	999	17.2097	999	999	999	999	999
Hes1_GFPpos7	999	999	999	999	17.6094	999	999	999	999	17.8199	999	14.6791	13.8469	999	16.1608	16.9283	999	999	18.0804	20.2846	999	999	999	999
Hes1_GFPpos15	999	999	999	999	17.8938	25.3783	999	17.8165	999	18.0342	23.7909	15.0716	15.7833	999	17.1216	16.4939	999	19.81	20.0413	24.3619	999	999	20.0941	16.8776
Hes1_GFPpos31	999	999	999	999	999	999	999	18.0003	999	17.1893	999	14.3119	10.6886	999	14.4768	12.5718	999	999	18.5009	17.7063	999	999	14.5247	999
Hes1_GFPneg7	999	999	12.7578	999	999	14.8726	999	999	999	999	8.01935	14.2915	999	999	13.2925	999	999	15.8332	15.3526	999	999	999	999	999
Hes1_GFPneg15	18.7662	999	13.393	999	999	18.0937	999	999	999	999	9.18933	12.302	999	999	14.0772	999	999	14.4967	15.3061	999	999	18.9394	999	999
Hes1_GFPpos8	18.8921	999	14.7646	999	16.3837	15.4955	20.5597	18.1238	999	15.9097	12.5504	12.4412	9.6512	999	12.9252	14.2716	999	16.5209	15.4377	15.2335	999	18.9419	14.1263	16.156
Hes1_GFPpos16	999	999	999	999	999	999	999	18.9831	999	17.8583	999	14.7974	12.9335	999	14.9064	15.202	999	999	18.8479	999	999	999	18.9437	999
Hes1_GFPpos24	999	999	999	999	18.6512	999	20.6975	999	999	999	999	15.3271	12.7459	999	15.6922	15.9479	999	999	17.1755	999	999	999	17.3778	999
Hes1_GFPpos32	999	999	999	18.6836	15.0976	999	999	20.7802	999	14.8008	999	15.3553	12.6667	999	14.9726	999	999	999	15.6007	999	999	999	18.8923	999
Hes1_GFPneg8	999	999	15.4533	999	999	17.6976	999	999	999	999	16.2447	12.8122	999	999	16.5164	999	999	16.9358	999	999	999	999	999	999
Hes1_GFPneg16	999	999	12.655	999	999	16.6126	999	999	999	999	8.9932	11.8687	999	999	13.2463	999	999	15.898	15.3085	999	999	21.5349	999	999

## Sheet: fig1f
	Absolute no. of cells	T1	T2	T3
	CC10+ only	4	3	29
	Hes1+ only	66	10	0
	CC10+ and Hes1+	646	580	1048
	Total no. of cells	716	593	1077
	%	T1	T2	T3
	CC10+ only	0.558659	0.505902	2.69266
	Hes1+ only	9.21788	1.68634	0
	CC10+ and Hes1+	90.2235	97.8078	97.3073

## Sheet: fig1h
TKO;Rbpj Hes1 Quantification
	WT	T1	T2	T3	T4	T5	T6
1st round	YT4431	15.7	12.3	15.1	7.2	11.4	17.1
2nd round	YT4566	6.9	4.5	6.3	8.7	nil	nil
2nd round	YT4587	4.2	6	6.4	10.7	4.9	nil
	Mut	T1	T2	T3	T4	T5	T6
1st round	YT4928	4.2	5.7	6.9	5.9	5	5.7
2nd round	YT4509	3.8	3.5	8.4	6.9	nil	nil
2nd round	YT4511	4.5	5.8	4.2	6	5.4	nil
2nd round	YT4529	2.8	2.9	1.6	1.6	3	nil

## Sheet: fig1i
CC10 quantification		Immunomembrane
intensity = 150		contrast = 200		scale = 0.6 pixel					Calibrated area: 300 = 400000 µm2
WT	YT4431	T1	T2	T3	T4	T5	T6
	ROIs	1511	3173	895	2667	1542	1748
	Area	72.668	272.18	62.899	289.881	106.165	120.055
	ROI/Area	20.7932	11.6577	14.2292	9.20033	14.5246	14.56
WT	YT4566	T1	T2	T3	T4	T5	T6
	ROIs	1135	207	507	685	nil	nil
	Area	64.205	37.999	48.788	28.193
	ROI/Area	17.6778	5.44751	10.3919	24.2968
WT	YT4587	T1	T2	T3	T4	T5	T6
	ROIs	371	610	767	2816	668
	Area	118.771	114.757	97.319	123.559	74.784
	ROI/Area	3.12366	5.31558	7.8813	22.7907	8.93239
Mut	YT4928	T1	T2	T3	T4	T5	T6
	ROIs	284	834	505	453	418	448
	Area	104.075	142.251	112.03	198.734	113.223	73.492
	ROI/Area	2.7288	5.86288	4.50772	2.27943	3.69183	6.0959
Mut	YT4509	T1	T2	T3	T4	T5	T6
	ROIs	407	398	978	263	nil	nil
	Area	70.805	83.627	60.399	49.664
	ROI/Area	5.74818	4.75923	16.1923	5.29559
Mut	YT4511	T1	T2	T3	T4	T5	T6
	ROIs	607	707	408	347	249	nil
	Area	58.533	127.261	91.711	89.652	82.742
	ROI/Area	10.3702	5.55551	4.44876	3.87052	3.00935
Mut	YT4529	T1	T2	T3	T4	T5	T6
	ROIs	319	334	274	322	429	nil
	Area	199.474	73.207	101.912	112.356	113.906
	ROI/Area	1.59921	4.56241	2.68859	2.86589	3.76626

## Sheet: suppfig1g
	Foxj1	Pdpn	Cyp2s1	Ager	Resp18	Dynlrb2	Clic5	Nme5	Aqp5	Ascl1	Scgb1a1	Sftpc	Calca	Chad	Lamp3	Chga	Gapdh	Fmo3	Lyz2	Syp	Hsp90ab1	Scgb3a2	Slc34a2	Actb
Hes1_GFPpos1	999	999	18.6	18.4122	999	999	999	999	16.3072	777	11.9985	777	999	16.3163	777	999	14.0561	999	999	999	14.9254	16.1963	999	17.8346
Hes1_GFPpos9	999	999	999	18.6003	999	999	17.083	999	999	17.7498	10.6729	777	16.006	14.4136	777	999	13.3672	18.1124	999	999	15.085	17.1516	18.401	20.4707
Hes1_GFPpos17	999	999	999	777	999	18.663	999	999	999	777	11.9852	777	999	999	777	999	11.3037	18.7749	999	999	15.2057	13.0612	999	22.3946
Hes1_GFPpos25	999	999	999	17.3775	999	999	999	999	17.205	777	15.6775	777	999	17.9951	777	999	15.6234	999	999	999	17.1754	999	999	21.8399
Hes1_GFPneg1	999	999	999	999	15.0514	999	999	999	999	11.6913	999	777	10.508	999	999	999	13.7123	999	999	999	14.4751	999	999	17.4818
Hes1_GFPpos2	999	999	999	999	999	999	16.8814	999	15.9307	777	10.7106	777	999	13.8695	777	999	13.3989	999	999	999	14.4521	14.5107	18.3532	19.2172
Hes1_GFPpos10	999	999	999	999	999	999	18.2131	999	15.4959	777	13.6414	777	999	999	999	999	14.1879	999	25.377	999	14.3625	999	999	17.2358
Hes1_GFPpos18	999	17.9021	999	777	999	999	17.2789	999	15.3619	777	8.99407	777	999	13.2791	18.1055	999	13.5641	999	999	999	13.2159	10.3108	17.6899	16.114
Hes1_GFPpos26	999	17.5204	999	14.9357	999	999	999	999	16.5118	17.3807	9.46083	777	17.9666	999	15.5694	999	12.2688	13.7268	999	999	14.6492	15.5176	999	19.0983
Hes1_GFPneg2	999	777	999	999	15.7099	999	999	999	999	777	20.546	777	12.7846	999	999	15.9896	12.6728	999	999	999	14.2386	999	999	16.6
Hes1_GFPneg10	18.6537	999	999	18.5324	13.9865	999	999	999	999	10.3397	999	777	11.9418	18.2761	999	14.14	12.4747	999	999	777	14.0006	999	999	15.8176
Hes1_GFPpos11	999	18.5269	999	16.7284	999	999	18.7718	999	19.0216	777	8.84072	777	999	15.8059	16.1477	23.3255	16.2453	999	999	999	14.8728	12.088	17.8458	16.8872
Hes1_GFPpos19	999	999	999	17.4532	999	999	999	999	999	19.8353	14.9158	777	18.2105	16.4821	777	999	14.4829	999	999	999	15.532	20.1751	999	19.0801
Hes1_GFPpos27	999	999	17.9038	17.2731	999	999	999	999	18.0833	999	11.7515	777	999	12.927	17.6512	999	15.0893	999	999	999	14.3141	13.4128	16.7092	18.8934
Hes1_GFPneg3	999	999	999	999	14.623	999	18.2802	999	999	12.4533	28.6043	777	10.2752	999	777	15.5753	14.0178	999	999	18.1673	15.0248	999	999	18.7638
Hes1_GFPpos4	999	999	17.8696	14.1374	999	999	18.2432	999	14.6283	777	13.6649	777	999	16.9678	20.7086	999	14.1928	999	999	999	15.7663	16.9259	18.4121	17.0272
Hes1_GFPpos12	999	999	999	999	999	999	999	999	17.0246	777	11.4043	777	21.1725	15.2338	777	777	17.2879	16.2538	999	999	16.1837	12.4105	999	18.7556
Hes1_GFPpos20	999	999	999	18.3327	16.5557	999	999	999	999	12.5581	999	777	11.6716	999	999	15.9815	14.3438	999	999	17.7957	16.0943	999	999	21.2979
Hes1_GFPpos28	999	22.7683	17.0238	18.661	999	999	999	999	15.0718	18.2297	7.81069	777	999	13.2431	15.581	999	12.6888	999	999	999	13.9714	17.8431	17.6613	17.5484
Hes1_GFPneg4	999	999	999	999	14.7252	999	999	999	999	12.73	999	777	9.38418	999	999	15.9631	14.52	777	999	999	13.8669	999	999	14.964
Hes1_GFPneg12	999	999	999	999	15.6482	999	999	999	999	11.6724	999	777	10.4279	999	777	15.7836	14.7101	999	999	16.842	14.2468	999	999	17.2185
Hes1_GFPpos5	999	999	999	17.2656	999	18.9391	17.8236	999	17.0484	777	10.4201	777	999	15.2323	16.95	999	13.599	777	999	999	15.2922	15.9458	999	18.4171
Hes1_GFPpos13	999	999	999	18.4892	999	999	16.9067	999	16.8056	777	10.637	777	999	12.9096	17.2912	999	13.764	999	999	999	14.6316	14.0029	999	14.6675
Hes1_GFPpos21	999	999	999	777	999	999	999	999	999	999	16.341	777	777	999	999	999	9.96647	999	999	999	16.0769	19.3761	999	999
Hes1_GFPpos29	17.969	999	999	999	16.7436	999	999	999	999	12.8196	999	777	13.8376	999	777	999	15.5302	999	999	18.4989	16.6469	999	999	999
Hes1_GFPneg5	999	999	999	999	13.9623	999	999	999	999	10.6547	999	777	11.5363	999	777	15.3985	13.0575	999	999	999	13.3519	999	999	18.6437
Hes1_GFPneg13	999	999	999	999	16.5008	999	999	999	999	777	999	777	14.5526	999	777	999	14.1795	999	999	777	18.381	999	999	18.623
Hes1_GFPpos6	999	999	999	999	999	999	999	999	999	17.203	12.7051	777	777	999	777	999	13.9146	18.2111	999	999	15.0454	18.097	999	20.6298
Hes1_GFPpos14	999	999	18.3251	999	999	999	19.0976	999	15.2134	999	12.9744	777	999	14.8769	777	999	12.3679	999	999	999	13.5982	17.9807	999	16.0326
Hes1_GFPpos22	999	999	999	999	999	999	999	18.2715	24.0001	16.9873	11.4281	777	999	14.5325	777	999	16.8084	20.5711	999	999	15.2466	16.6735	999	18.5236
Hes1_GFPpos30	999	999	999	18.083	999	999	999	999	18.3207	777	9.66151	777	16.5369	13.8209	777	999	14.0838	999	999	999	14.1094	11.7221	18.2539	16.7153
Hes1_GFPneg6	999	999	999	999	18.3692	999	999	999	999	777	999	777	15.4761	999	777	999	17.9282	999	999	999	999	999	999	20.5611
Hes1_GFPneg14	999	777	999	999	16.9978	999	999	999	999	12.4073	999	777	10.0474	999	777	15.3502	15.1634	999	999	19.0422	15.2549	999	999	17.4888
Hes1_GFPpos7	999	17.4629	999	17.5234	999	18.9363	999	999	14.995	17.2433	10.9078	777	999	14.5031	16.8253	999	15.3059	999	999	999	15.5386	17.0405	17.3661	17.3653
Hes1_GFPpos15	999	999	21.5588	15.7985	17.8783	17.9932	18.1791	999	18.256	777	13.3907	777	999	999	777	999	13.4587	999	999	999	15.6576	17.4716	999	18.7165
Hes1_GFPpos23	999	777	999	15.2227	999	999	18.2694	999	16.9869	777	11.1601	777	777	15.0044	15.1258	999	10.9337	16.5819	999	777	14.0217	11.9027	18.0374	20.1618
Hes1_GFPpos31	999	999	999	777	999	999	999	999	999	777	15.5951	777	999	16.0892	777	999	10.774	999	999	999	14.8613	20.5817	999	18.5928
Hes1_GFPneg7	999	999	999	999	15.885	999	999	999	999	13.8014	999	777	12.1948	999	999	19.6265	14.9676	999	999	18.3733	14.4469	999	999	17.3032
Hes1_GFPneg15	999	999	999	999	14.297	999	999	999	999	10.3922	999	777	10.2481	999	777	17.5428	13.9487	999	999	999	16.0971	20.5845	999	16.9854
Hes1_GFPpos8	999	999	999	15.9097	999	999	19.2446	999	15.3511	777	11.0363	777	999	14.2409	777	999	12.1064	777	999	777	13.7604	13.9286	999	17.4944
Hes1_GFPpos24	999	999	999	999	999	999	999	999	999	777	11.1471	777	999	15.9738	18.5714	999	13.5433	999	999	999	13.9954	14.8759	999	17.2888
Hes1_GFPpos32	999	999	999	999	999	999	777	999	18.6603	999	13.3611	777	777	999	777	999	11.6099	16.657	999	999	15.5388	14.663	999	999
Hes1_GFPneg8	999	999	999	999	14.7565	999	999	999	999	13.3018	999	777	13.8431	999	777	17.8985	14.2722	999	999	999	14.0977	999	999	18.7314

## Sheet: suppfig2b_2c
WT	No. of tumors	%tumor/lung_area		Mut	No. of tumors	%tumor/lung_area
YT4431	51	0.0745718		YT4358	12	0.0171177
YT4486	8	0.0444868		YT4396	13	0.0221437
YT4544	23	0.00924893		YT4509	42	0.0368603
YT4546	5	0.00147414		YT4510	21	0.0212937
YT4566	30	0.0637099		YT4511	54	0.0352722
YT4584	23	0.00762902		YT4513	27	0.028011
YT4586	22	0.0141849		YT4529	49	0.119041
YT4587	40	0.0366992		YT4547	13	0.022577
				YT4564	7	0.00290552
				YT4928	84	0.064905

## Sheet: suppfig3a
	Ascl1	Notch3	Resp18	Calca	Gapdh	Scgb1a1	Hsp90ab1	Chad	Chga	Hes1	Actb	Fmo3	Syp	Notch1	Scgb3a2	Rest_2_3	Notch2
Hes1_GFPpos1	999	18.4307	999	999	13.4712	14.7023	14.5624	16.3045	999	13.622	17.0278	999	999	999	999	999	20.296
Hes1_GFPpos9	999	17.2262	999	16.8718	13.2465	11.3426	14.4272	15.252	999	16.5987	18.7781	999	999	18.9388	18.6956	999	18.3827
Hes1_GFPpos17	999	16.6073	999	999	14.4878	11.6035	15.2472	13.6604	999	17.1391	15.5227	999	999	19.5989	13.313	999	19.0851
Hes1_GFPpos25	999	18.0217	999	999	13.6236	15.2166	17.3179	17.0017	999	16.2031	17.2998	999	999	18.1744	999	999	999
Hes1_GFPneg1	12.9972	999	18.2793	10.4829	13.5472	999	13.3838	999	15.5576	999	15.9974	999	999	999	999	999	999
Hes1_GFPneg9	13.1684	999	15.502	7.6088	11.5297	999	12.4243	999	15.6708	999	13.6026	999	19.4061	999	999	999	999
Hes1_GFPpos2	999	18.0817	999	999	14.1772	9.77508	13.7957	12.5473	999	14.5028	15.915	18.6633	999	999	14.2505	17.7196	18.3759
Hes1_GFPpos10	999	18.463	999	999	15.7168	14.3254	15.1553	14.5328	999	999	19.9691	17.3583	999	18.6571	19.0159	999	999
Hes1_GFPpos18	999	999	999	999	16.0327	14.4074	17.3291	19.0964	999	999	19.5002	999	999	999	17.2278	999	999
Hes1_GFPneg2	12.826	999	14.4278	8.41336	14.2397	999	13.3957	999	19.3306	999	14.8967	999	999	999	999	999	999
Hes1_GFPneg10	12.2342	999	16.2631	6.52166	11.5263	999	13.6775	999	15.9386	999	16.4894	999	17.9524	999	999	999	999
Hes1_GFPpos3	999	16.6091	999	999	13.5032	13.5408	15.2337	16.2597	999	16.3858	23.71	999	999	999	18.8173	999	19.6262
Hes1_GFPpos11	999	999	999	999	13.5811	12.7695	14.6092	16.6698	999	17.948	16.1383	999	999	18.3239	13.2654	17.1451	19.0292
Hes1_GFPpos19	999	999	999	17.5259	16.4222	12.8495	16.812	13.3467	999	17.6705	18.474	999	999	999	20.4313	999	19.933
Hes1_GFPpos27	999	17.0183	999	16.3983	13.0355	14.6273	14.3794	15.7442	999	16.2959	18.5899	999	999	16.5032	999	999	999
Hes1_GFPneg3	13.24	999	16.0995	10.8957	14.3947	999	13.9438	999	16.2321	999	16.1181	999	19.6101	999	999	999	999
Hes1_GFPneg11	12.1099	999	14.8031	7.92128	12.6705	999	13.0412	999	13.0788	999	16.2127	999	19.0108	999	999	999	999
Hes1_GFPpos4	999	17.9163	999	999	10.7221	13.6691	16.5073	16.4049	999	999	17.0144	999	999	17.2101	17.213	999	22.9425
Hes1_GFPpos12	999	16.8656	999	999	14.4211	12.1484	16.6949	18.03	999	13.8093	19.6847	999	999	16.686	20.3378	999	19.1197
Hes1_GFPpos20	999	999	999	999	12.946	9.93392	13.1937	15.5234	999	15.7882	15.7076	16.0147	999	16.3088	999	19.5558	17.7339
Hes1_GFPpos28	999	999	999	17.1721	14.2254	11.0689	15.2875	16.8419	999	999	19.8343	17.7636	999	999	14.9391	999	999
Hes1_GFPneg4	13.3698	999	15.084	8.62644	14.6331	999	14.7535	999	18.8411	999	16.1356	999	18.4158	999	999	999	999
Hes1_GFPneg12	14.5451	999	16.1722	10.6091	13.2509	999	14.1574	999	16.2218	16.7613	14.9701	999	19.783	999	999	999	999
Hes1_GFPpos5	999	17.9743	999	999	14.1671	12.1399	16.6717	16.1861	999	999	17.8781	999	999	18.7758	999	999	19.1524
Hes1_GFPpos13	17.9563	15.5103	18.2305	17.5679	12.8385	10.9529	13.3457	15.1184	999	13.9622	15.2261	999	999	18.0625	11.2735	19.1677	17.7974
Hes1_GFPpos21	999	999	999	999	15.3002	10.4471	14.6865	16.6628	999	999	16.5952	999	999	18.5193	17.0747	999	999
Hes1_GFPpos29	999	999	999	999	10.5549	14.5342	14.0107	17.1626	999	17.5205	20.9395	18.07	999	17.4899	15.5276	999	999
Hes1_GFPneg5	13.0473	999	16.1499	9.0993	13.2689	999	13.9067	999	14.6834	999	16.2175	999	999	999	999	999	999
Hes1_GFPneg13	11.5749	999	15.5316	10.0879	12.8081	999	13.2483	999	15.6724	999	14.668	18.7172	23.4825	999	999	999	18.4254
Hes1_GFPpos6	17.7308	16.92	999	999	15.2871	14.0531	13.7764	15.2133	999	14.2276	999	999	999	19.3645	18.5156	18.4859	18.0787
Hes1_GFPpos14	999	999	999	999	15.429	14.8363	17.0622	16.6731	999	14.4873	19.9333	999	999	19.0606	999	999	999
Hes1_GFPpos22	999	18.3	999	999	13.749	10.6796	13.9579	13.94	999	13.2675	16.7661	999	999	18.6699	13.4792	18.8538	19.5549
Hes1_GFPpos30	999	999	999	17.4322	14.9396	14.102	15.954	999	999	999	16.4689	999	999	999	21.1039	17.9675	19.1776
Hes1_GFPneg6	11.9118	999	17.6915	9.31567	12.2135	999	12.9463	999	13.8468	19.668	17.1467	999	999	999	999	999	19.9093
Hes1_GFPneg14	17.5339	999	19.0445	13.6998	13.3048	999	15.391	999	999	999	17.2097	999	999	999	999	999	999
Hes1_GFPpos7	999	999	999	999	14.6791	13.8469	16.1608	16.9283	999	15.7602	18.0804	20.2846	999	17.4649	999	999	999
Hes1_GFPpos15	999	18.5577	25.3783	23.7909	15.0716	15.7833	17.1216	16.4939	19.81	16.5028	20.0413	24.3619	999	18.0633	20.0941	999	20.0745
Hes1_GFPpos31	999	999	999	999	14.3119	10.6886	14.4768	12.5718	999	999	18.5009	17.7063	999	17.4262	14.5247	22.8538	999
Hes1_GFPneg7	12.7578	999	14.8726	8.01935	14.2915	999	13.2925	999	15.8332	999	15.3526	999	999	999	999	999	999
Hes1_GFPneg15	13.393	999	18.0937	9.18933	12.302	999	14.0772	999	14.4967	999	15.3061	999	18.9394	999	999	999	999
Hes1_GFPpos8	14.7646	16.4082	15.4955	12.5504	12.4412	9.6512	12.9252	14.2716	16.5209	18.4722	15.4377	15.2335	18.9419	16.4932	14.1263	18.0038	16.5197
Hes1_GFPpos16	999	16.5402	999	999	14.7974	12.9335	14.9064	15.202	999	18.3698	18.8479	999	999	16.8395	18.9437	999	18.8031
Hes1_GFPpos24	999	18.1437	999	999	15.3271	12.7459	15.6922	15.9479	999	17.7843	17.1755	999	999	999	17.3778	20.237	999
Hes1_GFPpos32	999	999	999	999	15.3553	12.6667	14.9726	999	999	19.3572	15.6007	999	999	999	18.8923	18.9034	18.7765
Hes1_GFPneg8	15.4533	999	17.6976	16.2447	12.8122	999	16.5164	999	16.9358	999	999	999	999	999	999	999	999
Hes1_GFPneg16	12.655	999	16.6126	8.9932	11.8687	999	13.2463	999	15.898	999	15.3085	999	21.5349	999	999	999	999

## Sheet: suppfig4b
shG1 = hairpin #1		shF11 = hairpin #2
Day3
		(10^6)/ml	Volume (ml)	Actual cell no.			shctrl	shG1	shF11
1st round	KP1	15.9	1.4	22.26			12.068	13.216	12.782
	shctrl	8.62	1.4	12.068			28.26	13.806	12.456
	shG1	9.44	1.4	13.216			25.5	10.5	6.54
	shF11	9.13	1.4	12.782			28.95	16.35	11.04
2nd round	shctrl	15.7	1.8	28.26
	shG1	7.67	1.8	13.806
	shF11	6.92	1.8	12.456
3rd round	shctrl	17	1.5	25.5
	shG1	7	1.5	10.5
	shF11	4.36	1.5	6.54
4th round	shctrl	19.3	1.5	28.95
	shG1	10.9	1.5	16.35
	shF11	7.36	1.5	11.04

## Sheet: fig3b_3c
		WT
	Mouse #	Tumor Number	Total Tumor Area		Total Lung Area		tumor area/lung area			WT	Mut
	YT2258	61	5941332		9576346		62.0417			61	82
	YT2259	77	902177		6184208		14.5884			77	51
	YT2262	93	1119895		7937084		14.1097			93	101
	YT2264	97	236028		6368192		3.70636			97	76
	YT2273	82	5695079		11115492		51.2355			82	41
	YT2281	65	1373723		6197644		22.1652			65	60
	YT2285	87	1795961		7796518		23.0354			87	75
	YT2328	104	2077369		8863378		23.4377			104	47
	YT2329	94	2818347		9250242		30.4678			94	70
											57
		Mut
	Mouse #	Tumor Number	Total Tumor Area		Total Lung Area		tumor area/lung area			WT	Mut
	YT2255	82	3547223		9925340		35.7391			62.0417	35.7391
	YT2257	51	811969		7049206		11.5186			14.5884	11.5186
	YT2263	101	1222720		8351512		14.6407			14.1097	14.6407
	YT2269	76	4589555		9704036		47.2953			3.70636	47.2953
	YT2275	41	2530625		7273154		34.7941			51.2355	34.7941
	YT2277	60	8107797		12772613		63.478			22.1652	63.478
	YT2278	75	4044438		9688138		41.7463			23.0354	41.7463
	YT2292	47	1922504		5904108		32.5621			23.4377	32.5621
	YT2322	70	5521862		10714413		51.5368			30.4678	51.5368
	YT2327	57	7701068		13074480		58.9015				58.9015

## Sheet: suppfig5b
	Image Tag	Analysis Region	lung: % Probe 1 Positive (<2 copies per cell)
REST KO	YT2083 Rest KO.scn	Layer 1	1.73556
	YT2083 Rest KO.scn	Layer 2	1.95138
	YT2083 Rest KO.scn	Layer 3	2.38702
	YT2083 Rest KO.scn	Layer 4	1.28279
	YT2083 Rest KO.scn	Layer 5	29.3906
	YT2088 Rest KO.scn	Layer 1	7.62687
	YT2088 Rest KO.scn	Layer 2	2.34477
	YT2088 Rest KO.scn	Layer 3	7.0774
	YT2088 Rest KO.scn	Layer 4	2.98743
	YT2088 Rest KO.scn	Layer 5	9.60381
	YT2055 Rest KO.scn	Layer 1	2.08765
	YT2055 Rest KO.scn	Layer 2	3.29583
	YT2055 Rest KO.scn	Layer 3	9.04967
	YT2055 Rest KO.scn	Layer 4	3.6132
	YT2055 Rest KO.scn	Layer 5	4.07852
REST WT	YT2060 Rest WT.scn	Layer 1	17.8746
	YT2060 Rest WT.scn	Layer 2	18.8864
	YT2060 Rest WT.scn	Layer 3	18.8169
	YT2060 Rest WT.scn	Layer 4	6.43945
	YT2060 Rest WT.scn	Layer 5	14.766
	YT2062 Rest WT.scn	Layer 1	20.787
	YT2062 Rest WT.scn	Layer 2	16.0357
	YT2062 Rest WT.scn	Layer 3	17.1506
	YT2062 Rest WT.scn	Layer 4	22.6006
	YT2062 Rest WT.scn	Layer 5	16.6298
	YT2086 REST WT.scn	Layer 1	3.49916
	YT2086 REST WT.scn	Layer 2	28.6602
	YT2086 REST WT.scn	Layer 3	29.4593
	YT2086 REST WT.scn	Layer 4	12.264
	YT2086 REST WT.scn	Layer 5	26.398

[truncated: 21 more sheets: suppfig5d, suppfig5e, fig4a, fig4d_4e, fig4f_4g, suppfig7d, fig5b_5c, fig5d_5e, fig5f, fig5h, suppfig8b, suppfig8g, suppfig8h_8i, suppfig8k, fig6f_6g, fig6j, suppfig9c, suppfig9d, suppfig9g, fig7b …]
